# Supplementary material for: FIRM image analysis: A machine learning workflow for quantifying extracellular matrix components from electron microscopy images
Source: PLoS One. 2025 Feb 6;20(2):e0312196. doi: 10.1371/journal.pone.0312196 (PMC11801620; doi:10.1371/journal.pone.0312196)
Supplement: S1 Dataset — (ZIP) [file pone.0312196.s002.zip]

Archive with 159 entries (141 files):
- S2 Dataset/annotations/
- S2 Dataset/annotations/human 1/
- S2 Dataset/annotations/human 1/NTG_E8_2_Jun_3_2024_004_16_Fibrils.ome.tiff
- S2 Dataset/annotations/human 1/NTG_E8_3_Jun_3_2024_014_16_Fibrils.ome.tiff
- S2 Dataset/annotations/human 1/NTG_E8_3_Jun_3_2024_022_16_background.ome_1.tiff
- S2 Dataset/annotations/human 1/NTG_E8_6_3_2024_003_16_background.ome_1.tiff
- S2 Dataset/annotations/human 1/NTG_E8_6_3_2024_003_16_Fibrils.ome_1.tiff
- S2 Dataset/annotations/human 1/NTG_E8_6_3_2024_005_16_Fibrils.ome.tiff
- S2 Dataset/annotations/human 1/NTG_E8_6_3_2024_008_16_background.ome_1.tiff
- S2 Dataset/annotations/human 1/NTG_E8_6_3_2024_008_16_Fibrils.ome_1.tiff
- S2 Dataset/annotations/human 1/S10_E6_21Feb24_012_16_Fibrils.ome.tiff
- S2 Dataset/annotations/human 1/S2_B1_21Feb24_010_16_Fibrils.ome.tiff
- S2 Dataset/annotations/human 1/S3_C1_21Feb24_013_16_Fibrils.ome.tiff
- S2 Dataset/annotations/human 1/S5_E1_21Feb24_011_16_Fibrils.ome.tiff
- S2 Dataset/annotations/human 1/S6_A1_020224_011_16_Fibrils.ome.tiff
- S2 Dataset/annotations/human 1/S8_C6_21Feb24_010_16_Fibrils.ome.tiff
- S2 Dataset/annotations/human 1/S9_D6_020224_007_16_Fibrils.ome.tiff
- S2 Dataset/annotations/human 1/US1000XP_4000X_2970_Fibrils.ome.jpg
- S2 Dataset/annotations/human 1/US1000XP_4000X_3773_Fibrils.ome.jpg
- S2 Dataset/annotations/human 1/US1000XP_5000X_2972_Fibrils.ome.jpg
- S2 Dataset/annotations/human 2/
- S2 Dataset/annotations/human 2/NTG_E8_2_Jun_3_2024_004_16_Fibrils.ome_2.tiff
- S2 Dataset/annotations/human 2/NTG_E8_3_Jun_3_2024_014_16_Fibrils.ome_2.tiff
- S2 Dataset/annotations/human 2/NTG_E8_3_Jun_3_2024_022_16_background.ome_1.tiff
- S2 Dataset/annotations/human 2/NTG_E8_6_3_2024_003_16_background.ome_1.tiff
- S2 Dataset/annotations/human 2/NTG_E8_6_3_2024_003_16_Fibrils.ome_1.tiff
- S2 Dataset/annotations/human 2/NTG_E8_6_3_2024_005_16_Fibrils.ome_2.tiff
- S2 Dataset/annotations/human 2/NTG_E8_6_3_2024_008_16_background.ome_1.tiff
- S2 Dataset/annotations/human 2/NTG_E8_6_3_2024_008_16_Fibrils.ome_1.tiff
- S2 Dataset/annotations/human 2/S10_E6_21Feb24_012_16_Fibrils.ome_2.tiff
- S2 Dataset/annotations/human 2/S2_B1_21Feb24_010_16_Fibrils.ome_2.tiff
- S2 Dataset/annotations/human 2/S3_C1_21Feb24_013_16_Fibrils.ome_2.tiff
- S2 Dataset/annotations/human 2/S5_E1_21Feb24_011_16_Fibrils.ome_2.tiff
- S2 Dataset/annotations/human 2/S6_A1_020224_011_16_Fibrils.ome_2.tiff
- S2 Dataset/annotations/human 2/S8_C6_21Feb24_010_16_Fibrils.ome_2.tiff
- S2 Dataset/annotations/human 2/S9_D6_020224_007_16_Fibrils.ome_2.tiff
- S2 Dataset/annotations/human 2/US1000XP_4000X_2970_Fibrils.ome.jpg
- S2 Dataset/annotations/human 2/US1000XP_4000X_3773_Fibrils.ome.jpg
- S2 Dataset/annotations/human 2/US1000XP_5000X_2972_Fibrils.ome.jpg
- S2 Dataset/annotations/human 3/
- S2 Dataset/annotations/human 3/NTG_E8_2_Jun_3_2024_004_16_fibrils.ome_3.tiff
- S2 Dataset/annotations/human 3/NTG_E8_3_Jun_3_2024_014_16_fibrils.ome_3.tiff
- S2 Dataset/annotations/human 3/NTG_E8_3_Jun_3_2024_022_16_Fibrils.ome_3.tiff
- S2 Dataset/annotations/human 3/NTG_E8_6_3_2024_003_16_Fibrils.om_3.tiff
- S2 Dataset/annotations/human 3/NTG_E8_6_3_2024_005_16_fibrils.ome_3.tiff
- S2 Dataset/annotations/human 3/NTG_E8_6_3_2024_008_16_Fibrils.ome_3.tiff
- S2 Dataset/annotations/human 3/S10_E6_21Feb24_012_16_fibrils.ome_3.tiff
- S2 Dataset/annotations/human 3/S2_B1_21Feb24_010_16_fibrils.ome_3.tiff
- S2 Dataset/annotations/human 3/S3_C1_21Feb24_013_16_fibrils.ome_3.tiff
- S2 Dataset/annotations/human 3/S5_E1_21Feb24_011_16_fibrils.ome_3.tiff
- S2 Dataset/annotations/human 3/S6_A1_020224_011_16_fibrils.ome_3.tiff
- S2 Dataset/annotations/human 3/S8_C6_21Feb24_010_16_fibrils.ome_3.tiff
- S2 Dataset/annotations/human 3/S9_D6_020224_007_16_fibrils.ome_3.tiff
- S2 Dataset/annotations/human 3/US1000XP_4000X_2970_fibril.ome.jpg
- S2 Dataset/annotations/human 3/US1000XP_4000X_3773_fibril.ome.jpg
- S2 Dataset/annotations/human 3/US1000XP_5000X_2972_fibril.ome.jpg
- S2 Dataset/FIRM_analysis data/
- S2 Dataset/FIRM_analysis data/FIRM_IOU and F1 Score determination.xlsx
- S2 Dataset/FIRM_analysis data/FIRM_particle analysis.xlsx
- S2 Dataset/FIRM_analysis data/Raw Data for number of fibrils and size distributions.xlsx
- S2 Dataset/FIRM_analysis data/Raw Data for precision recall and F1 score determination.xlsx
- S2 Dataset/FIRM_increased training set study/
- S2 Dataset/FIRM_increased training set study/FIRM Masks with 10 training images/
- S2 Dataset/FIRM_increased training set study/FIRM Masks with 10 training images/final.jpgNTG_E8_3_Jun_3_2024_022_16_cleaned.jpg
- S2 Dataset/FIRM_increased training set study/FIRM Masks with 10 training images/final.jpgS5_E1_21Feb24_011_16_cleaned.jpg
- S2 Dataset/FIRM_increased training set study/FIRM Masks with 10 training images/final.jpgS8_C6_21Feb24_010_16_cleaned.jpg
- S2 Dataset/FIRM_increased training set study/FIRM Masks with 7 training images/
- S2 Dataset/FIRM_increased training set study/FIRM Masks with 7 training images/final.jpgNTG_E8_3_Jun_3_2024_022_16_cleaned.jpg
- S2 Dataset/FIRM_increased training set study/FIRM Masks with 7 training images/final.jpgS5_E1_21Feb24_011_16_cleaned.jpg
- S2 Dataset/FIRM_increased training set study/FIRM Masks with 7 training images/final.jpgS8_C6_21Feb24_010_16_cleaned.jpg
- S2 Dataset/FIRM_increased training set study/FIRM_particle analysis_increased training sets.xlsx
- S2 Dataset/FIRM_increased training set study/Increased Training Set/
- S2 Dataset/FIRM_increased training set study/Increased Training Set/NTG_E8_3_Jun_3_2024_022_16_background.ome.tiff
- S2 Dataset/FIRM_increased training set study/Increased Training Set/NTG_E8_3_Jun_3_2024_022_16_Fibrils.ome.tiff
- S2 Dataset/FIRM_increased training set study/Increased Training Set/NTG_E8_6_3_2024_003_16_background.ome.tiff
- S2 Dataset/FIRM_increased training set study/Increased Training Set/NTG_E8_6_3_2024_003_16_Fibrils.ome.tiff
- S2 Dataset/FIRM_increased training set study/Increased Training Set/NTG_E8_6_3_2024_008_16_background.ome.tiff
- S2 Dataset/FIRM_increased training set study/Increased Training Set/NTG_E8_6_3_2024_008_16_Fibrils.ome.tiff
- S2 Dataset/FIRM_increased training set study/Increased Training Set/S3_C1_21Feb24_013_16_background.ome.tiff
- S2 Dataset/FIRM_increased training set study/Increased Training Set/S3_C1_21Feb24_013_16_Fibrils.ome.tiff
- S2 Dataset/FIRM_increased training set study/Increased Training Set/S5_E1_21Feb24_011_16_background.ome.tiff
- S2 Dataset/FIRM_increased training set study/Increased Training Set/S5_E1_21Feb24_011_16_Fibrils.ome.tiff
- S2 Dataset/FIRM_increased training set study/Increased Training Set/S6_A1_020224_011_16_background.ome.tiff
- S2 Dataset/FIRM_increased training set study/Increased Training Set/S6_A1_020224_011_16_Fibrils.ome.tiff
- S2 Dataset/FIRM_increased training set study/Increased Training Set/S8_C6_21Feb24_010_16_background.ome.tiff
- S2 Dataset/FIRM_increased training set study/Increased Training Set/S8_C6_21Feb24_010_16_Fibrils.ome.tiff
- S2 Dataset/FIRM_increased training set study/Increased Training Set/S9_D6_020224_007_16_background.ome.tiff
- S2 Dataset/FIRM_increased training set study/Increased Training Set/S9_D6_020224_007_16_Fibrils.ome.tiff
- S2 Dataset/FIRM_increased training set study/Increased Training Set/Training masks/
- S2 Dataset/FIRM_increased training set study/Increased Training Set/Training masks/Result of NTG_E8_3_Jun_3_2024_022_16_Fibrils.ome.jpg
- S2 Dataset/FIRM_increased training set study/Increased Training Set/Training masks/Result of NTG_E8_6_3_2024_003_16_background.ome.jpg
- S2 Dataset/FIRM_increased training set study/Increased Training Set/Training masks/Result of NTG_E8_6_3_2024_008_16_background.ome.jpg
- S2 Dataset/FIRM_increased training set study/Increased Training Set/Training masks/Result of S5_E1_21Feb24_011_16_background.ome.jpg
- S2 Dataset/FIRM_increased training set study/Increased Training Set/Training masks/Result of S6_A1_020224_011_16_background.ome.jpg
- S2 Dataset/FIRM_increased training set study/Increased Training Set/Training masks/Result of S8_C6_21Feb24_010_16_background.ome.jpg
- S2 Dataset/FIRM_scarce training study/
- S2 Dataset/FIRM_scarce training study/100%/
- S2 Dataset/FIRM_scarce training study/100%/Composite_E8.jpg
- S2 Dataset/FIRM_scarce training study/100%/Composite_S5.jpg
- S2 Dataset/FIRM_scarce training study/100%/Composite_S8.jpg
- S2 Dataset/FIRM_scarce training study/100%/final.jpgNTG_E8_6_3_2024_003_16_clean.jpg
- S2 Dataset/FIRM_scarce training study/100%/final.jpgS5_E1_21Feb24_011_16_cleaned.jpg
- S2 Dataset/FIRM_scarce training study/100%/final.jpgS8_C6_21Feb24_010_16_cleaned.jpg
- S2 Dataset/FIRM_scarce training study/100%/NTG_E8_6_3_2024_003_16.jpg
- S2 Dataset/FIRM_scarce training study/100%/S5_E1_21Feb24_011_16.jpg
- S2 Dataset/FIRM_scarce training study/100%/S8_C6_21Feb24_010_16.jpg
- S2 Dataset/FIRM_scarce training study/25%/
- S2 Dataset/FIRM_scarce training study/25%/Composite_E8.jpg
- S2 Dataset/FIRM_scarce training study/25%/Composite_S5.jpg
- S2 Dataset/FIRM_scarce training study/25%/Composite_S8.jpg
- S2 Dataset/FIRM_scarce training study/25%/final.jpgNTG_E8_6_3_2024_003_16_clean.jpg
- S2 Dataset/FIRM_scarce training study/25%/final.jpgS5_E1_21Feb24_011_16_clean.jpg
- S2 Dataset/FIRM_scarce training study/25%/final.jpgS8_C6_21Feb24_010_16_clean.jpg
- S2 Dataset/FIRM_scarce training study/25%/NTG_E8_6_3_2024_003_16.jpg
- S2 Dataset/FIRM_scarce training study/25%/S5_E1_21Feb24_011_16.jpg
- S2 Dataset/FIRM_scarce training study/25%/S8_C6_21Feb24_010_16.jpg
- S2 Dataset/FIRM_scarce training study/50%/
- S2 Dataset/FIRM_scarce training study/50%/Composite_E8.jpg
- S2 Dataset/FIRM_scarce training study/50%/Composite_S5.jpg
- S2 Dataset/FIRM_scarce training study/50%/Composite_S8.jpg
- S2 Dataset/FIRM_scarce training study/50%/final.jpgNTG_E8_6_3_2024_003_16_clean.jpg
- S2 Dataset/FIRM_scarce training study/50%/final.jpgS5_E1_21Feb24_011_16_clean.jpg
- S2 Dataset/FIRM_scarce training study/50%/final.jpgS8_C6_21Feb24_010_16_clean.jpg
- S2 Dataset/FIRM_scarce training study/50%/NTG_E8_6_3_2024_003_16.jpg
- S2 Dataset/FIRM_scarce training study/50%/S5_E1_21Feb24_011_16.jpg
- S2 Dataset/FIRM_scarce training study/50%/S8_C6_21Feb24_010_16.jpg
- S2 Dataset/FIRM_scarce training study/75%/
- S2 Dataset/FIRM_scarce training study/75%/Composite_ntgE8.jpg
- S2 Dataset/FIRM_scarce training study/75%/Composite_S5.jpg
- S2 Dataset/FIRM_scarce training study/75%/Composite_S8.jpg
- S2 Dataset/FIRM_scarce training study/75%/final.jpgNTG_E8_6_3_2024_003_16_clEANED.jpg
- S2 Dataset/FIRM_scarce training study/75%/final.jpgS5_E1_21Feb24_011_16_cleaned.jpg
- S2 Dataset/FIRM_scarce training study/75%/final.jpgS8_C6_21Feb24_010_16_cleaned.jpg
- S2 Dataset/FIRM_scarce training study/75%/NTG_E8_6_3_2024_003_16.jpg
- S2 Dataset/FIRM_scarce training study/75%/S5_E1_21Feb24_011_16.jpg
- S2 Dataset/FIRM_scarce training study/75%/S8_C6_21Feb24_010_16.jpg
- S2 Dataset/Ground Truth masks/
- S2 Dataset/Ground Truth masks/2970 layered and median stacked_majority vote.jpg
- S2 Dataset/Ground Truth masks/2972 layered and median stacked_majority vote_mask from analysis.jpg
- S2 Dataset/Ground Truth masks/3773 layered and median stacked_majority vote_mask from analysis.tif
- S2 Dataset/Ground Truth masks/GT NTG_E8_6_3_2024_003_16_fibrils.ome_2.jpg
- S2 Dataset/Ground Truth masks/GT S10_E6_21Feb24_012_16_fibrils.ome_3.jpg
- S2 Dataset/Ground Truth masks/GT_ NTG_E8_3_Jun_3_2024_022_16_background.ome_2.jpg
- S2 Dataset/Ground Truth masks/GT_NTG_E8_2_Jun_3_2024_004_16_Fibrils.ome_2.jpg
- S2 Dataset/Ground Truth masks/GT_NTG_E8_3_Jun_3_2024_014_16_fibrils.jpg
- S2 Dataset/Ground Truth masks/GT_NTG_E8_6_3_2024_005_16_fibrils.ome_3.jpg
- S2 Dataset/Ground Truth masks/GT_S2_B1_21Feb24_010_16_fibrils.ome_3.jpg
- S2 Dataset/Ground Truth masks/GT_S3_C1_21Feb24_013_16_fibrils.ome_3.jpg
- S2 Dataset/Ground Truth masks/GT_S5_E1_21Feb24_011_16_Fibrils.ome_2.jpg
- S2 Dataset/Ground Truth masks/GT_S6_A1_020224_011_16_fibrils.ome_3.jpg
- S2 Dataset/Ground Truth masks/GT_S8_C6_21Feb24_010_16_fibrils.ome_3.jpg
- S2 Dataset/Ground Truth masks/GT_S9_D6_020224_007_16_Fibrils.ome_2.jpg
- S2 Dataset/Ground Truth masks/Result of Result of Result of NTG_E8_6_3_2024_008_16_background.ome_1.jpg
- S2 Dataset/Ilastik_analysis data/
- S2 Dataset/Ilastik_analysis data/ilastik_IOU and F1.xlsx
- S2 Dataset/Ilastik_analysis data/ilastik_particle analysis.xlsx
- S2 Dataset/Manual_analysis data/
- S2 Dataset/Manual_analysis data/Ground Truth fibril analysis.xlsx
- S2 Dataset/Manual_analysis data/individual human fibril analysis.xlsx
