# Supplementary material for: FIRM image analysis: A machine learning workflow for quantifying extracellular matrix components from electron microscopy images
Source: PLoS One. 2025 Feb 6;20(2):e0312196. doi: 10.1371/journal.pone.0312196 (PMC11801620; doi:10.1371/journal.pone.0312196)
Supplement: S1 Dataset — (ZIP) [file pone.0312196.s002.zip › S2 Dataset/FIRM_analysis data/FIRM_IOU and F1 Score determination.xlsx]

## Sheet: Summary_F1
		for 0.33 threshold
	Image #	GT # Fibrils	RF # of Fibrils	# of TP	# FP	Precision	Recall	F1
4	S3_C1	898	962	711	251	0.739085	0.791759	0.764516
5	S9_D6	1936	2160	1818	342	0.841667	0.93905	0.887695
6	S8_C6	1363	1492	1215	277	0.814343	0.891416	0.851138
7	S6_A1	1920	1835	1356	479	0.738965	0.70625	0.722237
8	S5_E1	1544	1297	1130	167	0.871241	0.731865	0.795495
9	NTG_3	1174	798	679	119	0.850877	0.578365	0.688641
10	NTG_8	875	793	589	204	0.742749	0.673143	0.706235
11	NTG_22	1701	1437	1311	126	0.912317	0.770723	0.835564
	Totals	9710	10774	8809	1839	0.827292	0.907209	0.865409
					Table 2: Summary of FIRM Performance: Precision, Recall, and F1 score
					Image ID	GT # of Fibrils	FIRM # of Fibrils	# of TP	# of FP	Precision	Recall	F1 Score
					1	1356	1204	946	258	0.786	0.698	0.739
					2	475	422	416	6	0.986	0.876	0.928
					3	618	588	490	98	0.833	0.793	0.812
					4	898	962	711	251	0.739085	0.791759	0.764516
					5	1936	2160	1818	342	0.841667	0.93905	0.887695
					6	1363	1492	1215	277	0.814343	0.891416	0.851138
					7	1920	1835	1356	479	0.738965	0.70625	0.722237
					8	1544	1297	1130	167	0.871241	0.731865	0.795495
					9	1174	798	679	119	0.850877	0.578365	0.688641
					10	875	793	589	204	0.742749	0.673143	0.706235
					11	1701	1437	1311	126	0.912317	0.770723	0.835564
					Combined	13860	12988	10661	2327	0.820835	0.769192	0.794175

## Sheet: NTG_003
ntg_3																						threshold	0.33
	UNION											Intersection
index	area	XM	YM									index	area	XM	YM		matching index from Union		union value		IOU value	TP	>1 anomaly
1	0.00529	1.41359	0.06114									1	0.00222	0.59598	0.0421		3		0.00267		0.831461	1
2	0.00237	0.71278	0.07225									2	0.00321	1.4158	0.05823		1		0.00529		0.606805	1
3	0.00267	0.53651	0.10669									3	0.00252	0.64508	0.06953		2		0.00237		1.06329	1
4	0.00321	1.311	0.11198									4	0.00168	0.71158	0.0738		2		0.00237		0.708861	1
5	0.00124	2.0065	0.10614									5	0.00163	0.53687	0.10895		3		0.00267		0.610487	1
6	0.00208	4.20953	0.11079									6	0.00148	1.31044	0.1134		4		0.00321		0.461059	1
7	0.00262	4.44061	0.11462									7	0.00188	4.43974	0.11339		7		0.00262		0.717557	1
8	0.00361	2.47573	0.13652									8	0.00237	2.47523	0.13648		8		0.00361		0.65651	1
9	0.00361	2.61415	0.13168									9	0.00257	2.61398	0.12814		9		0.00361		0.711911	1
10	0.00519	0.40434	0.16968									10	0.00425	0.40474	0.16812		10		0.00519		0.818882	1
11	0.00677	0.67149	0.16866									11	0.00227	0.6948	0.15372		11		0.00677		0.335303	1
12	0.0045	1.2264	0.16628									12	0.00143	4.74033	0.15379		15		0.00292		0.489726	1
13	0.00292	2.26187	0.15522									13	0.00203	1.22982	0.16227		12		0.0045		0.451111	1
14	0.00939	3.89717	0.17717									14	0.00193	2.26253	0.15653		13		0.00292		0.660959	1
15	0.00292	4.74463	0.15254									15	0.00267	4.66556	0.16271		16		0.0041		0.65122	1
16	0.0041	4.66312	0.16314									16	0.00316	2.75943	0.17078		17		0.0044		0.718182	1
17	0.0044	2.75688	0.17354									17	0.00212	0.64364	0.18447		11		0.00677		0.313146	0
18	0.00287	2.01716	0.18622									18	0.00158	2.01644	0.1777		18		0.00287		0.550523	1
19	0.00578	0.24982	0.19149									19	0.00366	0.24829	0.19035		19		0.00578		0.633218	1
20	0.00395	0.55353	0.20604									20	0.00252	4.52909	0.22624		21		0.00366		0.688525	1
21	0.00366	4.53101	0.22633									21	0.00203	4.6118	0.24061		22		0.00292		0.695205	1
22	0.00292	4.61215	0.2393									22	0.00217	4.68515	0.23675		23		0.00277		0.783394	1
23	0.00277	4.68403	0.23758									23	0.00173	1.44928	0.24371		24		0.00301		0.574751	1
24	0.00301	1.44596	0.24583									24	0.00336	0.0921	0.28933		27		0.0044		0.763636	1
25	0.00168	4.89177	0.25677									25	0.00193	2.07022	0.29242		30		0.00257		0.750973	1
26	0.00114	2.798	0.26787									26	0.00366	1.72571	0.31545		31		0.00464		0.788793	1
27	0.0044	0.09173	0.29031									27	0.00385	2.33498	0.31603		29		0.00623		0.617978	1
28	0.00242	3.90045	0.27836									28	0.00188	4.28677	0.31372		34		0.00331		0.567976	1
29	0.00623	2.33703	0.31347									29	0.00292	4.54103	0.31493		35		0.00326		0.895706	1
30	0.00257	2.06935	0.29176									30	0.00212	1.97311	0.31868		32		0.00292		0.726027	1
31	0.00464	1.72542	0.31573									31	0.00183	4.08413	0.32134		33		0.00336		0.544643	1
32	0.00292	1.97578	0.31748									32	0.00203	4.9113	0.33028		37		0.0038		0.534211	1
33	0.00336	4.08528	0.31888									33	0.0038	3.77307	0.34903		36		0.00455		0.835165	1
34	0.00331	4.2859	0.31682									34	0.00212	4.21078	0.34875		38		0.00341		0.621701	1
35	0.00326	4.54104	0.31516									35	0.00227	1.40931	0.38002		40		0.00375		0.605333	1
36	0.00455	3.77263	0.34805									36	0.00217	3.93161	0.37158		42		0.00371		0.584906	1
37	0.0038	4.90697	0.33906									37	0.00208	0.54107	0.40166		43		0.00405		0.51358	1
38	0.00341	4.20832	0.34855									38	0.00183	4.25644	0.40113		46		0.00326		0.56135	1
39	0.00292	2.09125	0.35687									39	0.00242	1.26142	0.41421		44		0.00405		0.597531	1
40	0.00375	1.40947	0.37913									40	0.00222	2.00194	0.42276		45		0.00469		0.473348	1
41	0.00178	2.66751	0.36551									41	0.00183	4.40766	0.41158		47		0.00321		0.570093	1
42	0.00371	3.9257	0.37295									42	0.00153	1.91223	0.42412		48		0.00351		0.435897	1
43	0.00405	0.54185	0.4027									43	0.00247	1.32047	0.46209		50		0.00371		0.665768	1
44	0.00405	1.26163	0.41233									44	0.00178	4.13169	0.44654		49		0.00316		0.563291	1
45	0.00469	2.00636	0.42738									45	0.00203	0.49297	0.4688		52		0.00262		0.774809	1
46	0.00326	4.25822	0.40517									46	0.00212	2.8143	0.46661		54		0.00287		0.738676	1
47	0.00321	4.40964	0.41247									47	0.00198	1.75725	0.48149		56		0.004		0.495	1
48	0.00351	1.91339	0.42898									48	0.004	0.18592	0.5096		57		0.00509		0.785855	1
49	0.00316	4.12455	0.44821									49	0.00277	1.60901	0.50144		58		0.00845		0.327811	0
50	0.00371	1.32135	0.46244									50	0.00109	2.24033	0.49107		61		0.00252		0.43254	1
51	0.00262	0.0876	0.47234									51	0.00138	2.43806	0.49655		59		0.00222		0.621622	1
52	0.00262	0.49368	0.47001									52	0.00178	4.19377	0.49925		60		0.00301		0.591362	1
53	0.00272	2.56297	0.47459									53	0.00163	4.36448	0.51365		62		0.00311		0.524116	1
54	0.00287	2.81397	0.46729									54	0.00247	1.89277	0.52746		64		0.00361		0.684211	1
55	0.00306	4.69753	0.4799									55	0.00079	0.38659	0.5219		63		0.00642		0.123053	0
56	0.004	1.7529	0.48942									56	0.00292	3.00287	0.53581		65		0.00474		0.616034	1
57	0.00509	0.18687	0.50709									57	0.00148	2.16235	0.54732		68		0.00267		0.554307	1
58	0.00845	1.63664	0.5344									58	0.00178	2.32797	0.55353		69		0.0038		0.468421	1
59	0.00222	2.43587	0.49763									59	0.00277	0.423	0.56684		63		0.00642		0.431464	1
60	0.00301	4.19454	0.50114									60	0.00267	1.66119	0.56492		58		0.00845		0.315976	0
61	0.00252	2.23611	0.49699									61	0.00203	2.42852	0.58229		70		0.00366		0.554645	1
62	0.00311	4.3668	0.51354									62	0.00237	2.33363	0.62968		72		0.0042		0.564286	1
63	0.00642	0.41375	0.55352									63	0.00445	1.4133	0.6587		73		0.00642		0.693146	1
64	0.00361	1.89102	0.52824									64	0.00217	1.96109	0.67478		74		0.00385		0.563636	1
65	0.00474	3.00132	0.53631									65	0.00242	0.14452	0.68906		75		0.00316		0.765823	1
66	0.00203	4.4815	0.52057									66	0.00188	0.39122	0.68866		76		0.0042		0.447619	1
67	0.00262	4.02901	0.53334									67	0.00242	2.095	0.70197		79		0.00371		0.652291	1
68	0.00267	2.16466	0.54683									68	0.00173	1.58906	0.72208		80		0.00287		0.602787	1
69	0.0038	2.33121	0.5535									69	0.00203	1.77859	0.73042		81		0.00524		0.387405	1
70	0.00366	2.43863	0.57835									70	0.00237	2.36101	0.75576		83		0.0038		0.623684	1
71	0.00242	2.59521	0.60629									71	0.00114	2.9288	0.76265		85		0.0044		0.259091	0
72	0.0042	2.33179	0.63006									72	0.00257	0.42309	0.79901		86		0.00385		0.667532	1
73	0.00642	1.41498	0.65807									73	0.00193	1.48934	0.79725		87		0.00277		0.696751	1
74	0.00385	1.96428	0.66607									74	0.00183	2.08657	0.81413		88		0.00529		0.345936	1
75	0.00316	0.14505	0.68739									75	0.00188	2.44535	0.81888		89		0.00425		0.442353	1
76	0.0042	0.39152	0.69141									76	0.00178	1.68071	0.83196		91		0.00296		0.601351	1
77	0.00425	4.17122	0.70102									77	0.00267	1.90421	0.85246		95		0.00341		0.782991	1
78	0.00242	4.67952	0.68992									78	0.00208	2.27773	0.84683		94		0.00292		0.712329	1
79	0.00371	2.09389	0.70235									79	0.00109	2.9132	0.84636		96		0.00257		0.424125	1
80	0.00287	1.5882	0.72332									80	0.00306	3.15273	0.8674		97		0.00479		0.638831	1
81	0.00524	1.7841	0.7322									81	0.00287	1.33624	0.90044		101		0.00366		0.784153	1
82	0.00109	3.80972	0.70993									82	0.00183	1.78242	0.89297		102		0.00257		0.712062	1
83	0.0038	2.35812	0.75577									83	0.00153	1.72381	0.90073		104		0.00227		0.674009	1
84	0.00208	4.34409	0.74005									84	0.00272	0.38001	0.92099		106		0.00519		0.524085	1
85	0.0044	2.93884	0.76433									85	0.00193	1.55837	0.91855		109		0.0041		0.470732	1
86	0.00385	0.42251	0.79756									86	0.00222	2.7228	0.92478		110		0.00282		0.787234	1
87	0.00277	1.48798	0.79624									87	0.00163	4.23795	0.92836		114		0.00331		0.492447	1
88	0.00529	2.08776	0.82039									88	0.00084	1.83147	0.94085		112		0.00262		0.320611	0
89	0.00425	2.44475	0.81788									89	0.00203	0.15815	0.95414		115		0.00316		0.642405	1
90	0.00168	1.76076	0.81536									90	0.00232	1.91047	0.95273		116		0.00321		0.722741	1
91	0.00296	1.67702	0.83247									91	0.00183	1.70928	0.95946		117		0.00296		0.618243	1
92	0.00128	2.16872	0.82996									92	0.00188	2.82103	0.975		119		0.00371		0.506739	1
93	0.00316	4.42662	0.84238									93	0.00178	2.53181	0.98152		120		0.00306		0.581699	1
94	0.00292	2.27605	0.84765									94	0.00163	1.98591	0.99098		123		0.00227		0.718062	1
95	0.00341	1.90356	0.85268									95	0.00158	2.68442	1.00932		124		0.00395		0.4	1
96	0.00257	2.91469	0.85157									96	0.00153	2.98767	1.01274		126		0.00222		0.689189	1
97	0.00479	3.15302	0.868									97	0.00262	1.83517	1.05017		128		0.00351		0.746439	1
98	0.00198	1.51985	0.86615									98	0.00203	1.91232	1.05358		127		0.00385		0.527273	1
99	0.00331	3.36663	0.87752									99	0.00208	2.06084	1.05217		129		0.00326		0.638037	1
100	0.00252	4.87323	0.86877									100	0.00267	0.39232	1.06919		131		0.00331		0.806647	1
101	0.00366	1.33695	0.8989									101	0.00296	1.75584	1.08106		130		0.00563		0.525755	1
102	0.00257	1.78426	0.89173									102	0.00267	2.93929	1.09028		134		0.00366		0.729508	1
103	0.00277	1.42676	0.89808									103	0.00287	1.52517	1.0958		132		0.00499		0.57515	1
104	0.00227	1.72476	0.90132									104	0.00282	1.61698	1.09609		133		0.00346		0.815029	1
105	0.00257	4.7512	0.90133									105	0.00178	2.83288	1.10121		136		0.0045		0.395556	1
106	0.00519	0.38135	0.92261									106	0.00178	2.60249	1.10765		138		0.00262		0.679389	1
107	0.00277	2.17209	0.90787									107	0.00227	2.74803	1.10737		137		0.00311		0.729904	1
108	0.00415	2.84507	0.90415									108	0.00193	0.42147	1.14383		140		0.00336		0.574405	1
109	0.0041	1.56013	0.91994									109	0.00183	2.01533	1.15304		143		0.00311		0.588424	1
110	0.00282	2.72286	0.92381									110	0.00094	2.32382	1.14628		141		0.00306		0.30719	0
111	0.0041	0.23928	0.94557									111	0.00163	2.90117	1.15499		145		0.00425		0.383529	1
112	0.00262	1.83695	0.93737									112	0.00079	2.18865	1.15671		148		0.0081		0.0975309	0
113	0.00114	3.93395	0.92431									113	0.00138	2.40392	1.15727		144		0.00331		0.416918	1
114	0.00331	4.24027	0.93333									114	0.00119	1.85566	1.16681		146		0.00296		0.402027	1
115	0.00316	0.15811	0.95452									115	0.00114	0.22264	1.17644		142		0.00296		0.385135	1
116	0.00321	1.90854	0.95328									116	0.00242	1.49524	1.18223		149		0.00405		0.597531	1
117	0.00296	1.71146	0.96206									117	0.00168	2.72891	1.17963		151		0.00553		0.303797	0
118	0.00138	4.64968	0.95469									118	0.00292	3.36373	1.18963		153		0.00361		0.808864	1
119	0.00371	2.81814	0.97421									119	0.00138	1.68345	1.19619		152		0.00296		0.466216	1
120	0.00306	2.53742	0.97979									120	0.00124	2.45945	1.19816		158		0.00163		0.760736	1
121	0.00217	4.7187	0.98406									121	0.00143	2.85802	1.20426		145		0.00425		0.336471	1
122	0.00296	2.13072	0.99285									122	0.00109	2.65473	1.21953		159		0.00227		0.480176	1
123	0.00227	1.986	0.99156									123	0.00153	2.16255	1.2345		148		0.0081		0.188889	0
124	0.00395	2.67469	1.00476									124	0.00193	2.77438	1.23377		151		0.00553		0.349005	1
125	0.00178	3.97763	1.00769									125	0.00153	1.48051	1.2447		149		0.00405		0.377778	1
126	0.00222	2.98883	1.01456									126	0.00168	1.82444	1.24289		164		0.00237		0.708861	1
127	0.00385	1.91104	1.05283									127	0.00321	2.33563	1.25197		167		0.00395		0.812658	1
128	0.00351	1.83487	1.05034									128	0.00124	1.36011	1.24765		163		0.00262		0.473282	1
129	0.00326	2.05781	1.05561									129	0.00237	0.32158	1.26873		168		0.004		0.5925	1
130	0.00563	1.75581	1.0809									130	0.00183	0.40398	1.26987		170		0.00282		0.648936	1
131	0.00331	0.39545	1.06952									131	0.00203	2.82746	1.26873		172		0.00272		0.746324	1
132	0.00499	1.52609	1.09524									132	0.00099	0.13355	1.26873		173		0.00287		0.344948	1
133	0.00346	1.6189	1.09544									133	0.00183	0.46268	1.27424		171		0.00282		0.648936	1
134	0.00366	2.94028	1.09126									134	0.00168	2.71319	1.27122		174		0.00267		0.629213	1
135	0.00079	3.30363	1.07544									135	0.00168	2.48971	1.27928		175		0.00237		0.708861	1
136	0.0045	2.83785	1.10236									136	0.00287	1.91928	1.29976		177		0.0043		0.667442	1
137	0.00311	2.7494	1.10643									137	0.00133	1.50199	1.29269		166		0.01151		0.115552	0
138	0.00262	2.60223	1.11198									138	0.00208	2.56408	1.30739		178		0.00341		0.609971	1
139	0.00193	3.27254	1.12491									139	0.00168	4.48099	1.3138		180		0.00222		0.756757	1
140	0.00336	0.42217	1.14256									140	0.00173	1.63103	1.32135		181		0.00519		0.333333	1
141	0.00306	2.31896	1.14374									141	0.00257	2.63952	1.32943		185		0.0038		0.676316	1
142	0.00296	0.22782	1.16428									142	0.00208	3.31283	1.32346		179		0.00316		0.658228	1
143	0.00311	2.01461	1.15311									143	0.00173	2.21484	1.332		184		0.00296		0.584459	1
144	0.00331	2.39624	1.15549									144	0.00212	1.32497	1.33968		187		0.00321		0.660436	1
145	0.00425	2.88102	1.17865									145	0.00119	1.97808	1.33141		190		0.00262		0.454198	1
146	0.00296	1.86223	1.16243									146	0.00242	0.29142	1.34605		183		0.00494		0.489879	1
147	0.00282	1.936	1.16083									147	0.00212	2.49685	1.34981		192		0.00361		0.587258	1
148	0.0081	2.17664	1.20687									148	0.00089	3.61486	1.34176		186		0.00198		0.449495	1
149	0.00405	1.49363	1.18323									149	0.00203	1.47943	1.35583		166		0.01151		0.176368	0
150	0.00178	1.40014	1.17833									150	0.00133	1.78237	1.35595		189		0.00316		0.420886	1
151	0.00553	2.75178	1.20606									151	0.00153	4.70093	1.36329		196		0.00277		0.552347	1
152	0.00296	1.68285	1.19378									152	0.00257	0.15856	1.37768		197		0.00371		0.692722	1
153	0.00361	3.3636	1.19054									153	0.00168	1.68551	1.37065		198		0.00306		0.54902	1
154	0.00089	3.231	1.1797									154	0.00173	2.40803	1.37196		199		0.00227		0.762115	1
155	0.00356	4.10328	1.20606									155	0.00257	3.20144	1.38309		202		0.00371		0.692722	1
156	0.00203	1.75374	1.20393									156	0.00193	3.66256	1.38066		200		0.00262		0.736641	1
157	0.00257	4.72349	1.19844									157	0.00173	3.37442	1.38421		203		0.00252		0.686508	1
158	0.00163	2.45994	1.19988									158	0.00089	3.73943	1.37964		201		0.00227		0.39207	1
159	0.00227	2.6608	1.21624									159	0.00094	2.12553	1.38527		205		0.00232		0.405172	1
160	0.00252	2.07776	1.22518									160	5e-05	1.50772	1.3812		166		0.01151		0.00434405	0
161	0.00128	3.20766	1.21629									161	0.00257	3.46178	1.4058		207		0.00366		0.702186	1
162	0.00539	3.56941	1.24475									162	0.00148	1.511	1.40814		222		0.00321		0.461059	1
163	0.00262	1.36065	1.24894									163	0.00148	2.45523	1.41166		210		0.00316		0.468354	1
164	0.00237	1.82484	1.24242									164	0.00148	2.5527	1.41634		211		0.00321		0.461059	1
165	0.00282	4.04149	1.2458									165	0.00208	2.3266	1.42756		215		0.00301		0.69103	1
166	0.01151	1.49215	1.32929									166	0.00188	1.89154	1.43836		214		0.00247		0.761134	1
167	0.00395	2.33459	1.25362									167	0.00094	3.53503	1.42966		216		0.00193		0.487047	1
168	0.004	0.32181	1.26742									168	0.00351	1.98104	1.45287		217		0.0045		0.78	1
169	0.00153	2.42376	1.25536									169	0.00188	2.17917	1.44335		218		0.00272		0.691176	1
170	0.00282	0.4025	1.26841									170	0.00341	0.50675	1.45699		220		0.00509		0.669941	1
171	0.00282	0.46304	1.2703									171	0.00212	1.5597	1.45034		222		0.00321		0.660436	1
172	0.00272	2.82714	1.2673									172	0.00094	3.02524	1.4415		221		0.00277		0.33935	1
173	0.00287	0.12549	1.28269									173	0.00178	3.86868	1.48195		224		0.00341		0.521994	1
174	0.00267	2.71408	1.27013									174	0.00282	0.17825	1.48972		225		0.00385		0.732468	1
175	0.00237	2.49022	1.27781									175	0.00217	0.35752	1.49957		226		0.00311		0.697749	1
176	0.00114	0.06891	1.28279									176	0.00084	2.0258	1.4887		232		0.00212		0.396226	1
177	0.0043	1.92388	1.29739									177	0.00217	2.42197	1.50037		234		0.00262		0.828244	1
178	0.00341	2.56405	1.30716									178	0.00138	1.9159	1.52002		239		0.00385		0.358442	1
179	0.00316	3.31041	1.32254									179	0.00183	3.54917	1.52843		242		0.00296		0.618243	1
180	0.00222	4.48189	1.31253									180	0.00227	0.48194	1.53614		244		0.00356		0.63764	1
181	0.00519	1.60764	1.32639									181	0.00148	3.41399	1.53068		241		0.00237		0.624473	1
182	0.00143	4.33677	1.31527									182	0.00128	3.30498	1.53881		231		0.00766		0.167102	0
183	0.00494	0.29044	1.34192									183	0.00109	0.67191	1.5435		249		0.00168		0.64881	1
184	0.00296	2.21866	1.33324									184	0.00326	1.84053	1.5565		245		0.00435		0.749425	1
185	0.0038	2.6407	1.33434									185	0.00193	3.17395	1.55386		243		0.00741		0.260459	0
186	0.00198	3.61309	1.3354									186	0.00104	0.54475	1.56395		248		0.00316		0.329114	0
187	0.00321	1.32541	1.33978									187	0.00089	3.34463	1.56395		231		0.00766		0.116188	0
188	0.00232	4.01842	1.33439									188	0.00222	3.4774	1.57536		254		0.00301		0.737542	1
189	0.00316	1.78566	1.35159									189	0.00158	1.55648	1.5857		252		0.00336		0.470238	1
190	0.00262	1.97412	1.34									190	0.00094	0.75266	1.58578		256		0.00232		0.405172	1
191	0.00262	2.06726	1.33863									191	0.00178	3.06913	1.58933		259		0.00257		0.692607	1
192	0.00361	2.49825	1.34974									192	0.00163	2.4396	1.59505		260		0.00212		0.768868	1
193	0.00445	2.89337	1.34426									193	0.00203	1.95363	1.61024		261		0.00627		0.323764	0
194	0.00168	2.34872	1.35288									194	0.00198	2.6248	1.60613		264		0.00267		0.741573	1
195	0.00277	2.2774	1.36363									195	0.00153	2.90354	1.60522		265		0.00385		0.397403	1
196	0.00277	4.70163	1.36345									196	0.00153	1.88729	1.61429		261		0.00627		0.244019	0
197	0.00371	0.15853	1.37789									197	0.00158	3.19424	1.61403		243		0.00741		0.213225	0
198	0.00306	1.68531	1.37145									198	0.00188	1.59873	1.62074		266		0.00287		0.655052	1
199	0.00227	2.40792	1.37023									199	0.00208	2.32877	1.61968		263		0.00282		0.737589	1
200	0.00262	3.66175	1.37887									200	0.00247	0.04625	1.64479		269		0.00524		0.471374	1
201	0.00227	3.73813	1.37196									201	0.00188	0.68884	1.64127		272		0.00316		0.594937	1
202	0.00371	3.19884	1.38205									202	0.00153	2.12128	1.65147		276		0.00242		0.632231	1
203	0.00252	3.37215	1.38628									203	0.00173	3.33827	1.65593		278		0.00296		0.584459	1
204	0.00153	1.58776	1.38732									204	0.00128	2.28091	1.65884		280		0.00168		0.761905	1
205	0.00232	2.13311	1.38984									205	0.00326	2.43299	1.67865		281		0.00455		0.716484	1
206	0.00158	3.05783	1.39328									206	0.00188	3.03949	1.66976		283		0.00247		0.761134	1
207	0.00366	3.46242	1.40535									207	0.00198	0.56777	1.68204		284		0.00277		0.714801	1
208	0.00336	3.93107	1.41045									208	0.00232	2.9536	1.68135		282		0.00573		0.404887	1
209	0.00203	2.0613	1.41343									209	0.00212	1.98651	1.68622		288		0.00524		0.40458	1
210	0.00316	2.45715	1.41413									210	0.00099	2.82917	1.67993		285		0.00203		0.487685	1
211	0.00321	2.55015	1.41673									211	0.00232	3.22773	1.69182		293		0.00296		0.783784	1
212	0.00385	3.29795	1.42283									212	0.00163	4.07735	1.69069		294		0.00222		0.734234	1
213	0.00282	4.52637	1.43003									213	0.00094	0.87215	1.69121		286		0.00341		0.27566	0
214	0.00247	1.89013	1.43693									214	0.00094	2.03896	1.68973		289		0.00217		0.43318	1
215	0.00301	2.32487	1.43184									215	0.00212	2.50568	1.69669		290		0.00321		0.660436	1
216	0.00193	3.52871	1.43178									216	0.00311	3.69854	1.70643		292		0.00445		0.698876	1
217	0.0045	1.97959	1.45257									217	0.00183	0.35173	1.70662		297		0.00336		0.544643	1
218	0.00272	2.1806	1.44379									218	0.00277	2.73453	1.70642		296		0.0042		0.659524	1
219	0.00163	2.24875	1.43445									219	0.00292	1.50069	1.71156		295		0.004		0.73	1
220	0.00509	0.50506	1.45802									220	0.00198	1.81366	1.71683		298		0.00287		0.689895	1
221	0.00277	3.02252	1.44846									221	0.00252	2.26354	1.71115		299		0.00306		0.823529	1
222	0.00321	1.55799	1.45251									222	0.00114	1.92243	1.71278		288		0.00524		0.217557	0
223	0.00292	3.38554	1.46757									223	0.00143	0.71635	1.72247		304		0.00222		0.644144	1
224	0.00341	3.87038	1.48039									224	0.00217	1.6229	1.73265		305		0.00292		0.743151	1
225	0.00385	0.17755	1.48948									225	0.00133	2.10701	1.71729		301		0.00217		0.612903	1
226	0.00311	0.35791	1.49761									226	0.00124	0.77923	1.74389		307		0.00257		0.48249	1
227	0.00153	2.91148	1.4787									227	0.00138	3.06816	1.74319		300		0.0038		0.363158	1
228	0.00099	2.67102	1.4796									228	0.00109	3.16017	1.73904		306		0.00208		0.524038	1
229	0.00805	2.81632	1.53441									229	0.00198	0.59202	1.75883		303		0.0041		0.482927	1
230	0.00143	2.962	1.48542									230	0.00242	1.87151	1.77066		310		0.0038		0.636842	1
231	0.00766	3.31246	1.53103									231	0.00133	0.52314	1.77899		318		0.00529		0.251418	0
232	0.00212	2.03302	1.49304									232	0.00153	1.31998	1.77936		319		0.00217		0.705069	1
233	0.00227	2.27556	1.49626									233	0.00158	2.05862	1.77922		311		0.00346		0.456647	1
234	0.00262	2.42135	1.49919									234	0.00178	3.46373	1.77853		316		0.00292		0.609589	1
235	0.00227	3.48195	1.49886									235	0.00173	3.58268	1.78065		317		0.00287		0.602787	1
236	0.00217	2.34497	1.50325									236	0.00168	2.73511	1.7864		314		0.00415		0.404819	1
237	0.00282	4.06492	1.51611									237	0.00099	2.84323	1.77834		308		0.00326		0.303681	0
238	0.00894	1.17969	1.54795									238	0.00227	0.38629	1.7982		321		0.00366		0.620219	1
239	0.00385	1.92369	1.52657									239	0.00173	0.46381	1.79852		318		0.00529		0.327032	0
240	0.00208	2.16945	1.52697									240	0.00094	2.23578	1.78814		320		0.00366		0.256831	0
241	0.00237	3.41094	1.53017									241	0.00158	2.59041	1.79393		313		0.00435		0.363218	1
242	0.00296	3.55079	1.53033									242	0.00153	0.70846	1.79727		322		0.00262		0.583969	1
243	0.00741	3.18426	1.57682									243	0.00262	2.39032	1.81037		324		0.00711		0.368495	1
244	0.00356	0.48333	1.53815									244	0.00109	3.39213	1.80933		325		0.00242		0.450413	1
245	0.00435	1.84095	1.55587									245	0.0038	0.22634	1.83516		326		0.00484		0.785124	1
246	0.00296	2.00057	1.54708									246	0.00272	2.17918	1.82735		312		0.01255		0.216733	0
247	0.00247	2.23424	1.5475									247	0.00119	1.92302	1.82461		328		0.00227		0.524229	1
248	0.00316	0.54918	1.56858									248	0.00138	1.35308	1.8416		331		0.00208		0.663462	1
249	0.00168	0.67053	1.54597									249	0.00124	1.82515	1.84989		332		0.00405		0.306173	0
250	0.00109	3.95733	1.53935									250	0.00198	1.98921	1.84617		333		0.00267		0.741573	1
251	0.00163	2.56505	1.56097									251	0.00316	3.65222	1.85225		334		0.0041		0.770732	1
252	0.00336	1.55608	1.58189									252	0.00208	3.50295	1.8508		337		0.00277		0.750903	1
253	0.00262	2.68634	1.57456									253	0.00143	0.3346	1.85699		335		0.00301		0.475083	1
254	0.00301	3.47857	1.57625									254	0.00168	2.24845	1.86041		312		0.01255		0.133865	0
255	0.00415	2.04937	1.60019									255	5e-05	2.21062	1.84511		312		0.01255		0.00398406	0
256	0.00232	0.75562	1.5878									256	0.00183	0.43551	1.87266		338		0.00306		0.598039	1
257	0.00212	2.1333	1.58667									257	0.00104	3.98996	1.88126		340		0.00193		0.53886	1
258	0.00208	2.50584	1.58353									258	0.00143	2.99375	1.89335		343		0.00252		0.56746	1
259	0.00257	3.06708	1.59162									259	0.00183	3.1829	1.90799		349		0.00242		0.756198	1
260	0.00212	2.44023	1.59564									260	0.00183	3.35483	1.90514		347		0.00272		0.672794	1
261	0.00627	1.92444	1.61171									261	0.00198	3.44052	1.9096		350		0.01042		0.190019	0
262	0.00138	2.18853	1.60186									262	0.00133	1.94768	1.90889		345		0.00247		0.538462	1
263	0.00282	2.32931	1.61809									263	0.00188	2.2835	1.91392		339		0.00361		0.520776	1
264	0.00267	2.62439	1.60726									264	0.00153	2.17933	1.91744		348		0.00272		0.5625	1
265	0.00385	2.8854	1.60548									265	0.00212	0.32701	1.93224		352		0.00287		0.738676	1
266	0.00287	1.59868	1.62186									266	0.00163	2.78103	1.92605		351		0.00198		0.823232	1
267	0.00168	3.00242	1.60964									267	0.00212	2.90322	1.93077		354		0.00336		0.630952	1
268	0.00242	3.41487	1.61732									268	0.00242	1.83292	1.93893		353		0.00529		0.457467	1
269	0.00524	0.04087	1.65102									269	0.00119	0.40065	1.94352		355		0.00158		0.753165	1
270	0.00168	0.62124	1.6237									270	0.00178	3.09764	1.95758		357		0.00208		0.855769	1
271	0.00301	2.5517	1.63401									271	0.00237	3.43279	1.96812		350		0.01042		0.227447	0
272	0.00316	0.68998	1.64373									272	0.00153	2.71966	1.97481		359		0.00237		0.64557	1
273	0.00296	2.70253	1.6408									273	0.00114	1.97041	1.97866		361		0.00163		0.699387	1
274	0.00227	2.77309	1.63867									274	0.00153	2.31991	2.00383		364		0.0039		0.392308	1
275	0.00232	0.78777	1.65129									275	0.00306	3.48559	2.01868		350		0.01042		0.293666	0
276	0.00242	2.11924	1.65072									276	0.00257	0.54975	2.01557		368		0.00405		0.634568	1
277	0.00227	3.13325	1.65655									277	0.00232	1.27756	2.02757		370		0.00366		0.63388	1
278	0.00296	3.34234	1.65903									278	0.00163	2.76272	2.02425		371		0.00277		0.588448	1
279	0.00153	2.19248	1.65918									279	0.00183	3.64416	2.02483		372		0.00267		0.685393	1
280	0.00168	2.2789	1.65865									280	0.00099	2.95218	2.02787		360		0.00494		0.200405	0
281	0.00455	2.43452	1.67689									281	0.00084	3.20088	2.02456		375		0.00336		0.25	0
282	0.00573	2.97128	1.69718									282	0.00237	2.55094	2.05657		377		0.00464		0.510776	1
283	0.00247	3.03816	1.66966									283	0.00242	0.28338	2.06717		378		0.00469		0.515991	1
284	0.00277	0.56821	1.68165									284	0.00222	1.67032	2.06692		379		0.00321		0.691589	1
285	0.00203	2.82697	1.67766									285	0.00188	1.88377	2.06523		381		0.00321		0.58567	1
286	0.00341	0.87574	1.69415									286	0.00153	0.69304	2.07253		385		0.00321		0.476636	1
287	0.00148	1.87206	1.68298									287	0.00119	2.35179	2.07063		386		0.00198		0.60101	1
288	0.00524	1.95795	1.69632									288	0.00109	2.80872	2.0694		387		0.00237		0.459916	1
289	0.00217	2.04431	1.68515									289	0.00267	3.24987	2.08267		384		0.00435		0.613793	1
290	0.00321	2.50551	1.69305									290	0.00178	0.02441	2.08625		392		0.00282		0.631206	1
291	0.00163	2.59317	1.68046									291	0.00227	1.96384	2.08929		389		0.00306		0.74183	1
292	0.00445	3.69962	1.70187									292	0.00079	2.65433	2.0863		388		0.00306		0.25817	0
293	0.00296	3.22598	1.69285									293	0.00252	2.94701	2.10739		391		0.0039		0.646154	1
294	0.00222	4.07651	1.69041									294	0.00198	0.09436	2.11415		392		0.00282		0.702128	1
295	0.004	1.49952	1.70915									295	0.00158	3.5648	2.11661		394		0.00203		0.778325	1
296	0.0042	2.73447	1.70588									296	0.00282	3.08764	2.13638		402		0.00311		0.906752	1
297	0.00336	0.34622	1.71056									297	0.00168	1.88625	2.13661		400		0.00208		0.807692	1
298	0.00287	1.81373	1.71556									298	0.00193	3.31237	2.13727		403		0.00287		0.672474	1
299	0.00306	2.26402	1.7118									299	0.00158	3.42818	2.13594		404		0.00227		0.696035	1
300	0.0038	3.0855	1.73194									300	0.00168	2.13599	2.14591		406		0.00341		0.492669	1
301	0.00217	2.10735	1.7165									301	0.00109	3.51738	2.14672		405		0.00257		0.424125	1
302	0.00301	2.63881	1.72643									302	0.00237	0.20267	2.16274		407		0.00425		0.557647	1
303	0.0041	0.60562	1.74744									303	0.00217	1.98074	2.16909		409		0.004		0.5425	1
304	0.00222	0.7116	1.72294									304	0.00153	1.74081	2.16754		412		0.00316		0.484177	1
305	0.00292	1.62124	1.73327									305	0.00119	3.23627	2.16786		415		0.00212		0.561321	1
306	0.00208	3.16556	1.74155									306	0.00163	3.64688	2.17292		416		0.00529		0.308129	0
307	0.00257	0.77792	1.75008									307	0.00178	2.71866	2.17743		414		0.00287		0.620209	1
308	0.00326	2.83713	1.76585									308	0.00178	2.9885	2.17411		413		0.00346		0.514451	1
309	0.00227	1.95131	1.76336									309	0.00316	0.04536	2.20238		418		0.00469		0.673774	1
310	0.0038	1.87066	1.77273									310	0.00227	3.4355	2.19442		421		0.00277		0.819495	1
311	0.00346	2.06234	1.77581									311	0.00361	3.12834	2.21091		425		0.00702		0.514245	1
312	0.01255	2.21274	1.84972									312	0.00114	2.79708	2.20787		419		0.00524		0.217557	0
313	0.00435	2.58781	1.78389									313	0.00222	1.23453	2.21687		428		0.00351		0.632479	1
314	0.00415	2.74493	1.78618									314	0.00158	1.81656	2.21897		430		0.00435		0.363218	1
315	0.00296	2.96413	1.78361									315	0.00237	1.92053	2.226		431		0.00341		0.695015	1
316	0.00292	3.46253	1.78251									316	0.00247	2.1371	2.23761		436		0.00543		0.45488	1
317	0.00287	3.58253	1.77975									317	0.00217	0.28244	2.2373		433		0.0039		0.55641	1
318	0.00529	0.48965	1.79007									318	0.00168	2.69707	2.25073		440		0.00272		0.617647	1
319	0.00217	1.32019	1.7792									319	0.00158	3.27266	2.25323		442		0.00257		0.614786	1
320	0.00366	2.24505	1.78425									320	0.00306	0.17765	2.27502		443		0.00697		0.439024	1
321	0.00366	0.38641	1.79965									321	0.00252	2.9692	2.27829		447		0.00346		0.728324	1
322	0.00262	0.70762	1.79339									322	0.00163	1.2911	2.28453		450		0.00277		0.588448	1
323	0.00143	0.84724	1.79446									323	0.00217	0.2433	2.31126		427		0.01616		0.134282	0
324	0.00711	2.41726	1.82804									324	0.00183	0.06089	2.31207		458		0.00341		0.536657	1
325	0.00242	3.38833	1.81055									325	0.00296	0.31502	2.31934		427		0.01616		0.183168	0
326	0.00484	0.22679	1.8358									326	0.00153	0.66424	2.30903		453		0.00296		0.516892	1
327	0.00208	0.78039	1.82302									327	0.00168	3.35469	2.31833		460		0.0045		0.373333	1
328	0.00227	1.9217	1.82953									328	0.00168	0.13107	2.32846		443		0.00697		0.241033	0
329	0.00128	2.92244	1.8224									329	0.0001	1.87674	2.30903		459		0.00395		0.0253165	0
330	0.00321	3.2853	1.8316									330	0.00143	1.98569	2.33278		462		0.00509		0.280943	0
331	0.00208	1.35722	1.83859									331	0.00183	3.5277	2.34018		465		0.00321		0.570093	1
332	0.00405	1.83543	1.84812									332	0.00257	1.85728	2.35242		459		0.00395		0.650633	1
333	0.00267	1.99026	1.84742									333	0.00183	1.23435	2.34835		464		0.00296		0.618243	1
334	0.0041	3.65286	1.8528									334	0.00094	2.13404	2.3401		466		0.00232		0.405172	1
335	0.00301	0.33046	1.85693									335	0.00277	3.03678	2.362		471		0.00711		0.389592	1
336	0.00188	3.20078	1.84955									336	0.00128	3.20171	2.34769		473		0.00247		0.518219	1
337	0.00277	3.49884	1.85296									337	0.00242	0.19731	2.35866		443		0.00697		0.347202	1
338	0.00306	0.43102	1.87397									338	0.00193	1.1624	2.35733		469		0.00321		0.601246	1
339	0.00361	2.35794	1.89123									339	0.00178	2.44746	2.35471		470		0.00277		0.642599	1
340	0.00193	3.99059	1.88094									340	0.00079	2.5445	2.34769		468		0.00489		0.161554	0
341	0.00203	0.74465	1.89483									341	0.00203	1.74071	2.37143		474		0.0086		0.236047	0
342	0.00588	1.37836	1.92119									342	0.00094	2.62459	2.36933		475		0.00919		0.102285	0
343	0.00252	2.99528	1.89426									343	0.00119	3.24447	2.39396		482		0.00203		0.586207	1
344	0.00069	3.06464	1.88227									344	0.00237	0.28292	2.40699		483		0.00356		0.66573	1
345	0.00247	1.94916	1.90815									345	0.00341	1.67621	2.42261		474		0.0086		0.396512	1
346	0.00262	3.25794	1.90095									346	0.00119	3.64805	2.41095		489		0.00212		0.561321	1
347	0.00272	3.35082	1.90355									347	0.00272	2.67658	2.42149		475		0.00919		0.295974	0
348	0.00272	2.185	1.91436									348	0.00173	2.98943	2.4235		471		0.00711		0.243319	0
349	0.00242	3.18472	1.90854									349	0.00267	1.87193	2.43008		487		0.00445		0.6	1
350	0.01042	3.4575	1.97557									350	0.00074	0.10192	2.42149		490		0.00212		0.349057	1
351	0.00198	2.78129	1.92576									351	0.00178	0.16948	2.43926		493		0.00282		0.631206	1
352	0.00287	0.32704	1.93392									352	0.00133	1.23307	2.43034		491		0.00222		0.599099	1
353	0.00529	1.84467	1.94553									353	0.00119	3.70838	2.42911		494		0.00148		0.804054	1
354	0.00336	2.90193	1.93147									354	0.00267	2.83763	2.44219		495		0.00306		0.872549	1
355	0.00158	0.40229	1.94221									355	0.00277	2.92557	2.45312		499		0.00613		0.451876	1
356	0.00301	2.40305	1.94755									356	0.00104	0.03029	2.4486		490		0.00212		0.490566	1
357	0.00208	3.09815	1.95709									357	0.00143	2.24358	2.45179		497		0.00237		0.603376	1
358	0.00385	3.55613	1.96343									358	0.00198	2.49494	2.45892		498		0.00296		0.668919	1
359	0.00237	2.71729	1.97617									359	0.00193	3.59407	2.45772		502		0.00306		0.630719	1
360	0.00494	2.97902	2.00173									360	0.00203	1.36954	2.46572		496		0.00326		0.622699	1
361	0.00163	1.97046	1.97632									361	0.00114	3.42786	2.45664		501		0.00277		0.411552	1
362	0.00128	3.16332	1.97299									362	0.00222	1.95601	2.48272		503		0.00756		0.293651	0
363	0.00311	3.25247	1.98168									363	0.00109	2.59083	2.47708		508		0.00346		0.315029	0
364	0.0039	2.31044	2.00935									364	0.00138	3.33426	2.48827		479		0.0121		0.11405	0
365	0.00227	2.4846	1.99272									365	0.00173	0.22784	2.49399		506		0.0038		0.455263	1
366	0.00198	2.5691	1.98306									366	0.00114	3.73591	2.49178		512		0.00455		0.250549	0
367	0.004	2.64564	2.0001									367	0.00227	0.04324	2.50721		543		0.00212		1.07075	1
368	0.00405	0.54884	2.01358									368	0.00208	1.70319	2.50718		515		0.00272		0.764706	1
369	0.00183	1.9192	2.00621									369	0.00114	2.02206	2.49881		503		0.00756		0.150794	0
370	0.00366	1.27522	2.03195									370	0.00188	3.17489	2.51065		519		0.00336		0.559524	1
371	0.00277	2.76502	2.02372									371	0.00252	1.85049	2.5148		517		0.00405		0.622222	1
372	0.00267	3.64351	2.02201									372	0.00252	0.1197	2.52941		516		0.00534		0.47191	1
373	0.00198	2.40269	2.03015									373	0.00128	0.30928	2.52774		510		0.00395		0.324051	0
374	0.00128	3.07005	2.02679									374	0.00163	1.40633	2.53694		521		0.00287		0.567944	1
375	0.00336	3.19003	2.03471									375	0.00262	1.20057	2.55332		527		0.0045		0.582222	1
376	0.00168	3.56536	2.0349									376	0.00173	1.63264	2.544		525		0.00361		0.479224	1
377	0.00464	2.54332	2.05643									377	0.00084	3.77313	2.53892		512		0.00455		0.184615	0
378	0.00469	0.29248	2.06217									378	0.00272	1.74735	2.559		532		0.0042		0.647619	1
379	0.00321	1.67066	2.06508									379	0.00178	2.27037	2.55602		533		0.00385		0.462338	1
380	0.00114	0.09581	2.05293									380	0.00138	3.23083	2.55856		538		0.00262		0.526718	1
381	0.00321	1.88243	2.06655									381	0.00203	1.89826	2.57527		540		0.00277		0.732852	1
382	0.00178	2.46054	2.06067									382	0.00178	3.46998	2.5648		535		0.00331		0.537764	1
383	0.00257	3.12088	2.06653									383	0.00217	0.22589	2.57293		536		0.00321		0.676012	1
384	0.00435	3.2499	2.08097									384	0.00133	2.40327	2.56962		541		0.00208		0.639423	1
385	0.00321	0.69421	2.07645									385	0.00109	0.06646	2.57549		543		0.00212		0.514151	1
386	0.00198	2.35303	2.0715									386	0.00222	2.96366	2.58394		529		0.01369		0.162162	0
387	0.00237	2.81106	2.06992									387	0.00212	3.57441	2.5861		545		0.00331		0.640483	1
388	0.00306	2.64356	2.08344									388	0.00296	2.85787	2.5978		544		0.00455		0.650549	1
389	0.00306	1.96228	2.0916									389	0.00178	2.63295	2.58706		537		0.0041		0.434146	1
390	0.00158	3.61203	2.08058									390	0.00188	3.07482	2.60221		550		0.00336		0.559524	1
391	0.0039	2.94429	2.10629									391	0.0041	2.09511	2.63024		554		0.00474		0.864979	1
392	0.00282	0.09076	2.11464									392	0.00272	2.42379	2.63223		558		0.00474		0.57384	1
393	0.00326	2.85889	2.12244									393	0.00099	0.13707	2.62182		552		0.00375		0.264	0
394	0.00203	3.56464	2.11563									394	0.00138	1.47408	2.63286		562		0.00321		0.429907	1
395	0.00227	2.42439	2.12077									395	0.00208	2.79821	2.63571		559		0.00296		0.702703	1
396	0.00158	2.49354	2.11573									396	0.00198	2.33486	2.63359		555		0.0039		0.507692	1
397	0.00341	3.17054	2.1278									397	0.0001	2.97327	2.6183		529		0.01369		0.0073046	0
398	0.00242	2.57312	2.12584									398	0.00168	3.48928	2.64166		564		0.00326		0.515337	1
399	0.00257	1.63478	2.14195									399	0.00252	3.82136	2.64159		561		0.004		0.63	1
400	0.00208	1.8868	2.1355									400	0.00124	1.39526	2.63939		557		0.00361		0.34349	1
401	0.00257	2.35309	2.14087									401	0.00257	1.98245	2.65034		565		0.00375		0.685333	1
402	0.00311	3.08823	2.13615									402	0.00119	2.53688	2.64613		563		0.00326		0.365031	1
403	0.00287	3.3117	2.13829									403	0.00183	3.13104	2.65573		542		0.00311		0.588424	1
404	0.00227	3.42916	2.13619									404	0.00208	3.7406	2.65696		570		0.00346		0.601156	1
405	0.00257	3.5092	2.141									405	0.00217	3.56466	2.66463		568		0.00405		0.535802	1
406	0.00341	2.13807	2.14946									406	0.00193	2.29569	2.68679		573		0.01013		0.190523	0
407	0.00425	0.19976	2.16167									407	0.00321	0.19892	2.70103		574		0.00884		0.363122	1
408	0.00203	0.73916	2.16245									408	0.00193	0.10102	2.70229		574		0.00884		0.218326	0
409	0.004	1.97906	2.16915									409	0.00173	1.72843	2.70627		581		0.00277		0.624549	1
410	0.00262	2.2764	2.16195									410	0.00163	2.65984	2.70585		579		0.00371		0.439353	1
411	0.00114	1.37723	2.15867									411	0.00138	1.27501	2.72173		584		0.00445		0.310112	0
412	0.00316	1.74111	2.17194									412	0.00242	2.84165	2.7279		588		0.00311		0.778135	1
413	0.00346	2.98942	2.17159									413	0.00203	3.28331	2.72408		589		0.00267		0.7603	1
414	0.00287	2.72041	2.17381									414	5e-05	3.38446	2.70265		572		0.01774		0.00281849	0
415	0.00212	3.23911	2.16933									415	0.0001	0.15112	2.71319		574		0.00884		0.0113122	0
416	0.00529	3.63262	2.18756									416	0.00198	1.87165	2.72848		585		0.00326		0.607362	1
417	0.00484	2.49235	2.17784									417	0.00109	2.48443	2.72438		577		0.00435		0.250575	0
418	0.00469	0.04793	2.20227									418	0.00262	3.35064	2.73448		572		0.01774		0.147689	0
419	0.00524	2.81129	2.21056									419	0.00109	1.04317	2.73141		576		0.00519		0.210019	0
420	0.00227	0.99277	2.20466									420	0.00153	3.7858	2.73167		587		0.00375		0.408	1
421	0.00277	3.43422	2.19541									421	0.00217	2.11445	2.75185		592		0.00356		0.609551	1
422	0.00346	0.12763	2.21152									422	0.00119	3.71395	2.74629		590		0.0041		0.290244	0
423	0.00193	1.115	2.20629									423	0.00109	1.92403	2.75345		594		0.00311		0.350482	1
424	0.00242	2.3753	2.20402									424	0.00208	2.04443	2.76307		595		0.0043		0.483721	1
425	0.00702	3.12755	2.23391									425	0.00188	3.57092	2.76628		598		0.00603		0.311774	0
426	0.00237	3.32647	2.20359									426	0.00148	1.30458	2.76568		584		0.00445		0.332584	1
427	0.01616	0.28287	2.30785									427	0.00079	2.34725	2.76415		573		0.01013		0.0779862	0
428	0.00351	1.23553	2.21929									428	0.00158	2.56866	2.78063		599		0.00781		0.202305	0
429	0.00212	2.61912	2.21046									429	0.00217	3.10155	2.78253		567		0.01413		0.153574	0
430	0.00435	1.82117	2.23042									430	0.00138	3.27702	2.78323		601		0.00217		0.635945	1
431	0.00341	1.9203	2.22773									431	0.00252	1.6913	2.80368		602		0.00469		0.537313	1
432	0.00163	3.20469	2.21467									432	0.00168	2.65055	2.79609		600		0.0041		0.409756	1
433	0.0039	0.28215	2.23905									433	0.00163	2.94696	2.8034		603		0.00232		0.702586	1
434	0.00272	2.29497	2.22596									434	0.00163	3.37956	2.79871		572		0.01774		0.0918828	0
435	0.00232	2.43989	2.23036									435	0.0001	3.60236	2.79051		598		0.00603		0.0165837	0
436	0.00543	2.12292	2.25405									436	0.00277	2.33287	2.81875		608		0.00721		0.384189	1
437	0.00178	3.05098	2.23093									437	0.00203	1.95449	2.82609		610		0.00292		0.695205	1
438	0.00119	2.03753	2.23317									438	0.00222	2.87791	2.82605		611		0.00262		0.847328	1
439	0.00247	3.37519	2.24633									439	0.00217	2.50855	2.82773		599		0.00781		0.277849	0
440	0.00272	2.69696	2.24909									440	0.00128	0.03298	2.83836		625		0.00459		0.278867	0
441	0.00573	3.45191	2.27497									441	0.00178	3.21577	2.84069		613		0.00287		0.620209	1
442	0.00257	3.2727	2.2569									442	0.00217	1.28183	2.8525		617		0.00257		0.844358	1
443	0.00697	0.15911	2.29483									443	0.00094	2.24281	2.851		618		0.00203		0.463054	1
444	0.00217	1.98394	2.26094									444	0.00173	2.61288	2.85468		620		0.00227		0.762115	1
445	0.00306	3.55985	2.26311									445	0.00124	3.32261	2.85195		645		0.00193		0.642487	1
446	0.00173	1.76699	2.26946									446	0.00173	3.41619	2.85548		621		0.0039		0.44359	1
447	0.00346	2.9682	2.27862									447	0.00138	3.61943	2.8608		622		0.00672		0.205357	0
448	0.00262	2.35664	2.27998									448	0.00044	3.77496	2.85651		612		0.00356		0.123596	0
449	0.00287	3.20522	2.27812									449	0.00153	2.00429	2.87792		628		0.00227		0.674009	1
450	0.00277	1.29178	2.28402									450	0.00153	2.10405	2.87996		626		0.00247		0.619433	1
451	0.00346	1.41283	2.29145									451	0.00316	0.08226	2.89518		625		0.00459		0.688453	1
452	0.00173	2.25761	2.27629									452	0.00074	1.00913	2.88025		615		0.00316		0.234177	0
453	0.00296	0.66899	2.29972									453	0.00208	3.67951	2.8926		629		0.00336		0.619048	1
454	0.00163	2.4364	2.28687									454	0.00188	2.93368	2.89872		619		0.00795		0.236478	0
455	0.00217	1.92818	2.29625									455	0.00089	1.86151	2.89946		632		0.00529		0.168242	0
456	0.00089	2.03255	2.2856									456	0.00163	3.15911	2.91821		637		0.0038		0.428947	1
457	0.00292	2.50786	2.29735									457	0.00158	3.75436	2.91703		638		0.00257		0.614786	1
458	0.00341	0.05916	2.31714									458	0.00237	1.58182	2.92846		636		0.00385		0.615584	1
459	0.00395	1.8575	2.34816									459	0.00153	2.36911	2.92554		641		0.00321		0.476636	1
460	0.0045	3.37047	2.32832									460	0.00119	3.30773	2.93402		645		0.00193		0.61658	1
461	0.00227	3.27261	2.32293									461	0.00282	3.4058	2.94435		646		0.00662		0.425982	1
462	0.00509	1.96065	2.34755									462	0.00153	1.81019	2.94481		632		0.00529		0.289225	0
463	0.00242	2.30687	2.33097									463	0.00198	2.14103	2.94498		643		0.00341		0.580645	1
464	0.00296	1.23252	2.34739									464	0.00198	0.14849	2.95692		648		0.00351		0.564103	1
465	0.00321	3.5219	2.34275									465	0.00267	1.95797	2.96298		649		0.00331		0.806647	1
466	0.00232	2.12646	2.34125									466	0.00242	3.55976	2.96588		653		0.00366		0.661202	1
467	0.00247	2.37988	2.34572									467	0.00158	1.33924	2.97041		654		0.00232		0.681034	1
468	0.00489	2.55353	2.36913									468	0.00292	0.35425	2.98143		656		0.00514		0.568093	1
469	0.00321	1.16071	2.35769									469	0.00143	1.75107	2.99229		660		0.00247		0.578947	1
470	0.00277	2.4495	2.35471									470	0.00074	3.28606	2.99084		659		0.00301		0.245847	0
471	0.00711	3.01626	2.38861									471	0.00217	3.83991	2.99691		666		0.00277		0.783394	1
472	0.00306	3.11203	2.35029									472	0.00217	2.44226	3.00538		663		0.00677		0.320532	0
473	0.00247	3.20383	2.34992									473	0.00099	2.65696	3.0049		661		0.00321		0.308411	0
474	0.0086	1.70211	2.39872									474	0.00163	2.06706	3.01491		667		0.00227		0.718062	1
475	0.00919	2.66433	2.39491									475	0.00163	2.35823	3.01193		669		0.00301		0.541528	1
476	0.00208	2.25213	2.37229									476	0.00277	2.91779	3.02661		671		0.00371		0.746631	1
477	0.0045	3.47646	2.39523									477	0.00232	3.68671	3.01985		670		0.00292		0.794521	1
478	0.00346	2.03992	2.39689									478	0.00282	0.04668	3.0361		648		0.00351		0.803419	1
479	0.0121	3.29858	2.45386									479	0.00208	0.18493	3.03402		674		0.00321		0.647975	1
480	0.00193	3.58993	2.38887									480	0.00143	3.62345	3.03447		677		0.00262		0.545802	1
481	0.00257	2.34282	2.40351									481	0.00109	2.62469	3.04771		679		0.00598		0.182274	0
482	0.00203	3.24839	2.39167									482	0.00242	3.0442	3.06256		684		0.00371		0.652291	1
483	0.00356	0.28492	2.40771									483	0.00079	0.72926	3.05586		681		0.00183		0.431694	1
484	0.00267	1.96578	2.40834									484	0.00163	2.71479	3.07114		687		0.00227		0.718062	1
485	0.00588	3.17094	2.42568									485	0.00217	2.81879	3.07183		685		0.0043		0.504651	1
486	0.00232	3.38671	2.40773									486	0.00203	3.84838	3.08925		691		0.00267		0.7603	1
487	0.00445	1.87152	2.42891									487	0.00124	2.92083	3.09009		692		0.00272		0.455882	1
488	0.00385	2.1014	2.42843									488	0.00188	3.46437	3.10349		695		0.00464		0.405172	1
489	0.00212	3.64594	2.41433									489	0.00296	3.76918	3.10565		694		0.00395		0.749367	1
490	0.00212	0.09705	2.42135									490	0.00138	3.51576	3.1033		695		0.00464		0.297414	0
491	0.00222	1.23327	2.42673									491	0.00158	3.59094	3.10484		693		0.00356		0.44382	1
492	0.00267	2.41889	2.42735									492	0.00153	2.48112	3.11373		698		0.00257		0.595331	1
493	0.00282	0.16785	2.43724									493	0.00208	3.31702	3.1197		700		0.00316		0.658228	1
494	0.00148	3.7083	2.42818									494	0.00168	2.03758	3.13225		705		0.00183		0.918033	1
495	0.00306	2.837	2.44081									495	0.00257	2.09288	3.14223		702		0.00331		0.776435	1
496	0.00326	1.37142	2.4632									496	0.00124	3.39149	3.12439		701		0.00292		0.424658	1
497	0.00237	2.24534	2.45135									497	0.00178	2.35218	3.14977		706		0.0039		0.45641	1
498	0.00296	2.49404	2.45918									498	0.00124	3.67265	3.15251		711		0.00247		0.502024	1
499	0.00613	2.93872	2.47604									499	0.00153	2.73258	3.16362		714		0.00267		0.573034	1
500	0.00277	2.30627	2.46141									500	0.00262	2.86763	3.16816		712		0.00385		0.680519	1
501	0.00277	3.42976	2.4608									501	0.00257	2.43771	3.20049		723		0.00455		0.564835	1
502	0.00306	3.58996	2.46102									502	0.00227	1.12984	3.21241		718		0.00603		0.376451	1
503	0.00756	1.99356	2.48798									503	0.00306	2.63939	3.21169		726		0.00395		0.774684	1
504	0.00321	3.0448	2.47891									504	0.00148	2.55645	3.22045		731		0.00262		0.564885	1
505	0.00232	3.11886	2.47024									505	0.00242	3.94793	3.22739		733		0.00277		0.873646	1
506	0.0038	0.22556	2.48782									506	0.00124	3.57565	3.23292		735		0.00336		0.369048	1
507	0.00138	1.19518	2.47371									507	0.00267	3.73695	3.23698		739		0.00445		0.6	1
508	0.00346	2.57992	2.47739									508	0.00143	1.76828	3.23976		730		0.00346		0.413295	1
509	0.00212	3.66693	2.48361									509	0.00128	2.92136	3.24145		734		0.00346		0.369942	1
510	0.00395	0.31699	2.51064									510	0.00074	2.29919	3.26216		741		0.00321		0.23053	0
511	0.00212	3.48974	2.48573									511	0.00193	2.49557	3.26966		742		0.00642		0.300623	0
512	0.00455	3.74609	2.51125									512	0.00114	3.8004	3.272		745		0.00613		0.185971	0
513	0.00119	2.37317	2.48563									513	0.00183	2.18649	3.28473		746		0.00252		0.72619	1
514	0.00232	2.67498	2.49552									514	0.00153	2.67748	3.28084		747		0.00212		0.721698	1
515	0.00272	1.70243	2.50708									515	0.00193	3.40717	3.2893		751		0.00346		0.557803	1
516	0.00534	0.12241	2.52796									516	0.00232	3.66547	3.29608		752		0.00692		0.33526	1
517	0.00405	1.84844	2.51391									517	0.00109	1.39781	3.29532		750		0.00356		0.30618	0
518	0.00168	2.43389	2.50708									518	0.00217	3.85636	3.30762		745		0.00613		0.353997	1
519	0.00336	3.17126	2.51287									519	0.00203	3.15234	3.32206		756		0.00247		0.821862	1
520	0.00222	3.54285	2.51943									520	0.00109	2.4806	3.32631		742		0.00642		0.169782	0
521	0.00287	1.40839	2.53512									521	0.00094	0.83738	3.32638		753		0.00301		0.312292	0
522	0.00222	1.56177	2.53536									522	0.00193	2.16322	3.33923		761		0.00267		0.722846	1
523	0.00114	2.18128	2.5199									523	0.00242	2.72948	3.34329		760		0.00331		0.731118	1
524	0.00267	3.40425	2.52732									524	0.00351	3.72888	3.34932		765		0.00504		0.696429	1
525	0.00361	1.63351	2.54265									525	0.00133	3.92622	3.33812		758		0.00292		0.455479	1
526	0.00326	2.33214	2.54375									526	0.00109	1.86684	3.34293		759		0.00208		0.524038	1
527	0.0045	1.20066	2.55272									527	0.00099	1.94563	3.34897		766		0.00247		0.40081	1
528	0.00351	2.47931	2.5491									528	0.00084	2.82504	3.35428		767		0.00257		0.326848	0
529	0.01369	2.99214	2.59828									529	0.00124	3.0988	3.35494		768		0.00217		0.571429	1
530	0.00193	3.62958	2.54188									530	0.00188	3.64287	3.36356		752		0.00692		0.271676	0
531	0.00301	1.29293	2.55101									531	0.00153	3.43548	3.36632		770		0.00296		0.516892	1
532	0.0042	1.74868	2.55924									532	0.00282	3.36399	3.39001		770		0.00296		0.952703	1
533	0.00385	2.26129	2.55684									533	0.00173	2.67915	3.39189		777		0.00188		0.920213	1
534	0.00267	2.55452	2.54788									534	0.00173	3.00911	3.39049		773		0.00336		0.514881	1
535	0.00331	3.47559	2.56186									535	0.00282	2.77824	3.41172		779		0.00375		0.752	1
536	0.00321	0.23054	2.56853									536	0.00208	3.08272	3.41208		783		0.00272		0.764706	1
537	0.0041	2.63556	2.57701									537	0.00183	3.89093	3.40783		781		0.00326		0.56135	1
538	0.00262	3.2253	2.56071									538	0.00232	2.8528	3.42888		785		0.00341		0.680352	1
539	0.00158	3.33065	2.55878									539	0.00208	3.61742	3.42798		786		0.00292		0.712329	1
540	0.00277	1.89712	2.57446									540	0.00094	3.44698	3.42368		790		0.00257		0.365759	1
541	0.00208	2.40186	2.56758									541	0.00119	3.80679	3.42722		788		0.00262		0.454198	1
542	0.00311	3.14403	2.58238									542	0.00168	1.24413	3.43821		791		0.00277		0.606498	1
543	0.00212	0.06459	2.57742									543	0.00267	2.58836	3.44616		793		0.00351		0.760684	1
544	0.00455	2.85813	2.59926									544	0.00242	3.53164	3.4526		795		0.00292		0.828767	1
545	0.00331	3.57009	2.58716									545	0.00395	2.70098	3.45906		796		0.00543		0.72744	1
546	0.00336	3.38508	2.59711									546	0.00153	3.17904	3.46065		794		0.00351		0.435897	1
547	0.00361	3.7078	2.59722									547	0.00079	2.50935	3.45827		798		0.00242		0.326446	0
548	0.00341	0.33795	2.61148									548	0.00198	3.24265	3.46846		799		0.00247		0.801619	1
549	0.00183	3.6434	2.59779									549	0.00237	3.68041	3.47408		787		0.00682		0.347507	1
550	0.00336	3.07465	2.60454									550	0.00128	2.3731	3.47692		801		0.00222		0.576577	1
551	0.00168	3.28957	2.60218									551	0.00109	3.38095	3.47935		800		0.0038		0.286842	0
552	0.00375	0.13224	2.61552									552	0.00227	2.88174	3.49509		797		0.00776		0.292526	0
553	0.00321	0.49295	2.62717									553	0.00212	3.86897	3.4881		803		0.00321		0.660436	1
554	0.00474	2.09612	2.62988									554	0.00227	2.80106	3.49754		808		0.00539		0.42115	1
555	0.0039	2.33307	2.62715									555	0.00282	1.10361	3.50852		811		0.00484		0.582645	1
556	0.00346	1.31663	2.63055									556	0.00089	2.03138	3.49693		805		0.0038		0.234211	0
557	0.00361	1.39813	2.63298									557	0.00094	3.60162	3.49397		809		0.00301		0.312292	0
558	0.00474	2.42577	2.63216									558	0.00178	3.76481	3.5063		810		0.0042		0.42381	1
559	0.00296	2.79908	2.63388									559	0.00208	2.13983	3.51668		807		0.00326		0.638037	1
560	0.00292	3.21708	2.62938									560	0.00198	2.57859	3.51942		815		0.00282		0.702128	1
561	0.004	3.81995	2.64016									561	0.00133	3.31469	3.51515		812		0.00371		0.358491	1
562	0.00321	1.47077	2.63853									562	0.00193	0.433	3.52324		814		0.00534		0.361423	1
563	0.00326	2.53855	2.63943									563	0.00133	2.44674	3.51749		813		0.00257		0.51751	1
564	0.00326	3.48256	2.64139									564	0.00237	3.52636	3.53544		820		0.00306		0.77451	1
565	0.00375	1.98004	2.65148									565	0.00114	2.72038	3.53666		817		0.00341		0.334311	1
566	0.00178	3.33878	2.6429									566	0.00163	2.98466	3.5391		823		0.00316		0.515823	1
567	0.01413	3.12347	2.74867									567	0.00168	2.33818	3.54282		819		0.00415		0.404819	1
568	0.00405	3.56133	2.66199									568	0.00109	3.22312	3.53718		818		0.00232		0.469828	1
569	0.00237	3.646	2.65696									569	0.00133	3.41909	3.54197		806		0.00608		0.21875	0
570	0.00346	3.74217	2.66059									570	0.00183	3.83166	3.54556		827		0.00301		0.607973	1
571	0.00183	3.27542	2.66865									571	0.00212	3.92848	3.54466		821		0.00341		0.621701	1
572	0.01774	3.36704	2.77454									572	0.00128	2.19818	3.54667		822		0.00292		0.438356	1
573	0.01013	2.33938	2.71283									573	0.00183	3.05638	3.55278		825		0.00282		0.648936	1
574	0.00884	0.15243	2.70275									574	0.00208	3.64638	3.55266		826		0.00311		0.66881	1
575	0.00331	3.04141	2.69226									575	0.00237	2.89624	3.57307		829		0.00563		0.420959	1
576	0.00519	1.05302	2.72483									576	0.00212	3.35112	3.58079		830		0.0038		0.557895	1
577	0.00435	2.48656	2.7084									577	0.00124	2.56207	3.5883		815		0.00282		0.439716	1
578	0.00306	2.56865	2.70594									578	0.00222	3.18546	3.60221		835		0.00375		0.592	1
579	0.00371	2.65137	2.70721									579	0.00143	3.47875	3.59485		833		0.00282		0.507092	1
580	0.00292	3.20922	2.69931									580	0.00198	2.74535	3.60886		836		0.00306		0.647059	1
581	0.00277	1.72813	2.70583									581	0.00198	2.10062	3.61396		837		0.00277		0.714801	1
582	0.00222	3.61689	2.7139									582	0.00143	3.41234	3.61981		840		0.00252		0.56746	1
583	0.00282	3.85639	2.71683									583	0.00232	3.64065	3.62749		842		0.00568		0.408451	1
584	0.00445	1.28751	2.74066									584	0.00153	4.04836	3.61846		838		0.00301		0.508306	1
585	0.00326	1.8715	2.72639									585	0.00188	1.13962	3.62789		843		0.00346		0.543353	1
586	0.00351	3.50643	2.72205									586	0.00124	2.93433	3.62626		829		0.00563		0.220249	0
587	0.00375	3.78216	2.72616									587	0.00133	3.5667	3.63334		841		0.00375		0.354667	1
588	0.00311	2.84327	2.72612									588	0.00237	2.50057	3.64454		834		0.00934		0.253747	0
589	0.00267	3.28315	2.72469									589	0.00128	2.82566	3.63751		846		0.00217		0.589862	1
590	0.0041	3.69973	2.7406									590	0.00208	2.58316	3.65223		845		0.00677		0.307238	0
591	0.00242	2.97893	2.73737									591	0.00282	3.32996	3.65687		848		0.00385		0.732468	1
592	0.00356	2.11341	2.75254									592	0.00326	2.15503	3.66339		849		0.004		0.815	1
593	0.00217	2.9001	2.7501									593	0.00203	2.43503	3.66031		834		0.00934		0.217345	0
594	0.00311	1.93397	2.75534									594	0.00237	1.05655	3.66753		850		0.0039		0.607692	1
595	0.0043	2.04382	2.77173									595	0.00222	2.63627	3.69062		845		0.00677		0.327917	0
596	0.00361	2.43526	2.76822									596	0.00168	3.69725	3.70532		861		0.00287		0.585366	1
597	0.00227	3.20859	2.7705									597	0.00148	2.55738	3.71342		859		0.00306		0.48366	1
598	0.00603	3.59749	2.7804									598	0.00188	3.37318	3.7139		860		0.00252		0.746032	1
599	0.00781	2.53099	2.8038									599	0.00168	2.32536	3.71917		863		0.00287		0.585366	1
600	0.0041	2.64368	2.79076									600	0.00212	3.58929	3.72137		864		0.00395		0.536709	1
601	0.00217	3.27509	2.78236									601	0.00287	3.29321	3.72937		865		0.00445		0.644944	1
602	0.00469	1.6894	2.81344									602	0.00124	3.04089	3.7376		870		0.00395		0.313924	0
603	0.00232	2.94697	2.80076									603	0.00193	2.47033	3.74601		866		0.00366		0.527322	1
604	0.00178	3.02501	2.79051									604	0.00138	3.8288	3.74169		862		0.00543		0.254144	0
605	0.00262	3.51351	2.80013									605	0.00267	0.9303	3.75687		875		0.00326		0.819018	1
606	0.00193	0.50924	2.81385									606	0.00222	3.43976	3.75809		872		0.00835		0.265868	0
607	0.00094	1.4944	2.7981									607	0.00203	3.74843	3.75854		874		0.00321		0.632399	1
608	0.00721	2.3653	2.83985									608	0.00198	1.19493	3.76508		867		0.00385		0.514286	1
609	0.00208	3.70177	2.81645									609	0.00094	2.73854	3.75404		869		0.00252		0.373016	1
610	0.00292	1.9561	2.8257									610	0.00109	3.18733	3.76211		871		0.00321		0.339564	1
611	0.00262	2.87838	2.82583									611	0.00133	4.12824	3.76585		878		0.00222		0.599099	1
612	0.00356	3.78234	2.83668									612	0.00099	3.01579	3.7686		870		0.00395		0.250633	0
613	0.00287	3.21964	2.83653									613	0.00183	2.58791	3.7836		880		0.00277		0.66065	1
614	0.00262	1.54764	2.83912									614	0.00287	3.50299	3.79178		872		0.00835		0.343713	1
615	0.00316	1.0052	2.86388									615	0.00183	3.26117	3.79765		881		0.00331		0.55287	1
616	0.00855	2.71545	2.89759									616	0.00198	2.20254	3.80497		883		0.00257		0.770428	1
617	0.00257	1.2816	2.85461									617	0.00232	2.50958	3.80546		882		0.00366		0.63388	1
618	0.00203	2.24298	2.85444									618	0.00133	2.0073	3.81011		884		0.00647		0.205564	0
619	0.00795	2.96831	2.89625									619	0.00267	2.96832	3.81805		885		0.00395		0.675949	1
620	0.00227	2.61364	2.85402									620	0.00198	3.40414	3.82676		889		0.00321		0.616822	1
621	0.0039	3.40905	2.86298									621	0.00217	1.83489	3.84247		888		0.00479		0.453027	1
622	0.00672	3.58228	2.87737									622	0.00282	3.75577	3.84751		895		0.00371		0.760108	1
623	0.00178	2.17274	2.86529									623	0.00208	2.07355	3.85407		884		0.00647		0.321484	0
624	0.00198	3.47935	2.8608									624	0.00128	2.78592	3.85162		894		0.00237		0.540084	1
625	0.00459	0.08574	2.89034									625	0.00124	2.85757	3.85006		890		0.00361		0.34349	1
626	0.00247	2.10555	2.87874									626	0.00168	3.1922	3.85189		897		0.00252		0.666667	1
627	0.00361	3.06922	2.88146									627	0.00227	3.56126	3.85098		893		0.00435		0.521839	1
628	0.00227	2.00326	2.8785									628	0.00306	3.65315	3.8655		899		0.00805		0.380124	1
629	0.00336	3.68074	2.88837									629	0.00015	3.11033	3.84135		887		0.0045		0.0333333	0
630	0.00341	2.51664	2.8958									630	0.00208	1.95038	3.86712		898		0.00361		0.576177	1
631	0.00267	2.80054	2.88436									631	0.00099	3.272	3.85892		900		0.00153		0.647059	1
632	0.00529	1.83531	2.92252									632	0.00198	2.17319	3.88335		902		0.00336		0.589286	1
633	0.00371	3.83207	2.90415									633	0.00059	3.11385	3.86946		887		0.0045		0.131111	0
634	0.00316	3.23565	2.90957									634	0.00104	2.97678	3.88352		905		0.00296		0.351351	1
635	0.00282	1.51117	2.91537									635	0.00138	3.35635	3.88829		901		0.00326		0.423313	1
636	0.00385	1.5807	2.9283									636	0.00114	3.45475	3.88352		903		0.00247		0.461538	1
637	0.0038	3.15476	2.92742									637	0.00282	1.28994	3.90769		896		0.00553		0.509946	1
638	0.00257	3.757	2.91559									638	0.00361	2.90601	3.91183		906		0.00484		0.745868	1
639	0.00232	2.59333	2.9195									639	0.00203	3.04707	3.91695		907		0.00257		0.789883	1
640	0.00237	2.87047	2.92509									640	0.00321	3.59112	3.92678		908		0.00474		0.677215	1
641	0.00321	2.37275	2.93033									641	0.00336	3.70656	3.92115		899		0.00805		0.417391	1
642	0.00178	0.4235	2.93578									642	0.00277	2.64215	3.93147		909		0.004		0.6925	1
643	0.00341	2.14283	2.94105									643	0.00272	3.49757	3.93081		910		0.00361		0.753463	1
644	0.00247	2.44918	2.93897									644	0.00158	3.27551	3.92921		911		0.00306		0.51634	1
645	0.00193	3.30659	2.93295									645	0.00237	3.19117	3.95381		915		0.00351		0.675214	1
646	0.00662	3.38979	2.95553									646	0.00203	2.22382	3.96821		916		0.00292		0.695205	1
647	0.00153	0.5749	2.93778									647	0.00163	3.34527	3.96489		918		0.00267		0.610487	1
648	0.00351	0.15032	2.95457									648	0.00158	2.11112	3.97424		914		0.00553		0.285714	0
649	0.00331	1.95797	2.96221									649	0.00099	3.41609	3.98193		921		0.00257		0.385214	1
650	0.00267	3.47857	2.95296									650	0.00301	0.97951	4.00175		922		0.00464		0.648707	1
651	0.00193	2.02102	2.95642									651	0.00173	3.5632	4		925		0.00385		0.449351	1
652	0.00336	3.08015	2.96179									652	0.00138	2.04092	4.01356		930		0.00237		0.582278	1
653	0.00366	3.55968	2.96529									653	0.00178	3.23471	4.01844		932		0.00311		0.572347	1
654	0.00232	1.33666	2.9738									654	0.00222	3.46944	4.0191		931		0.00301		0.737542	1
655	0.00153	2.93665	2.96544									655	0.00232	3.31447	4.0404		937		0.00371		0.625337	1
656	0.00514	0.35941	2.98624									656	0.00287	2.89207	4.05185		935		0.00924		0.310606	0
657	0.00277	3.74545	2.98193									657	0.00124	3.15672	4.03844		936		0.00203		0.610837	1
658	0.00371	2.56854	2.98812									658	0.00227	2.98916	4.0565		938		0.00331		0.685801	1
659	0.00301	3.27126	2.99031									659	0.00119	3.0746	4.0528		939		0.00608		0.195724	0
660	0.00247	1.75233	2.99352									660	0.00153	3.41054	4.07535		942		0.00287		0.533101	1
661	0.00321	2.66029	2.99899									661	0.00242	2.83391	4.10745		935		0.00924		0.261905	0
662	0.00543	0.57778	3.03116									662	0.00242	3.10058	4.11347		939		0.00608		0.398026	1
663	0.00677	2.47543	3.02254									663	0.00168	3.31707	4.11651		947		0.00296		0.567568	1
664	0.00267	3.00542	2.99748									664	0.00282	3.16965	4.14039		951		0.00385		0.732468	1
665	0.00311	3.18899	3.00758									665	0.00178	1.07798	4.13871		949		0.00326		0.546012	1
666	0.00277	3.83703	2.99732									666	0.00128	1.18466	4.13873		952		0.00168		0.761905	1
667	0.00227	2.06861	3.01096									667	0.00124	3.01024	4.13853		950		0.00292		0.424658	1
668	0.00282	2.14872	3.01378									668	0.00148	0.92197	4.1539		945		0.00395		0.374684	1
669	0.00301	2.35215	3.01011									669	0.00267	2.02201	4.16455		953		0.0038		0.702632	1
670	0.00292	3.68535	3.02057									670	0.00212	2.82411	4.18381		955		0.00494		0.42915	1
671	0.00371	2.91862	3.02647									671	0.00133	3.51775	4.19436		959		0.00242		0.549587	1
672	0.00247	3.11146	3.02289									672	0.00277	3.27702	4.20924		958		0.00474		0.584388	1
673	0.00558	3.44337	3.03662									673	0.00183	2.6827	4.21503		956		0.00385		0.475325	1
674	0.00321	0.18545	3.03763									674	0.00227	3.11706	4.21954		961		0.00311		0.729904	1
675	0.00257	3.54856	3.03126									675	0.00188	1.03789	4.23127		963		0.00272		0.691176	1
676	0.00242	2.00377	3.03258									676	0.00252	3.44745	4.23897		964		0.00326		0.773006	1
677	0.00262	3.61954	3.03653									677	0.00232	2.15858	4.24783		965		0.00375		0.618667	1
678	0.00148	1.61972	3.03957									678	0.00109	1.11346	4.24967		967		0.00282		0.386525	1
679	0.00598	2.59011	3.07636									679	0.00252	1.19665	4.25523		968		0.00361		0.698061	1
680	0.00341	3.33577	3.05542									680	0.00183	2.42377	4.25492		966		0.00361		0.506925	1
681	0.00183	0.72852	3.05644									681	0.00133	2.99631	4.25918		969		0.00371		0.358491	1
682	0.00469	1.01465	3.08658									682	0.00257	1.71075	4.27282		970		0.00371		0.692722	1
683	0.00351	1.77967	3.05519									683	0.00198	2.87012	4.27187		971		0.0038		0.521053	1
684	0.00371	3.04356	3.06264									684	0.00104	3.18062	4.2912		973		0.0038		0.273684	0
685	0.0043	2.82508	3.07176									685	0.00287	2.69502	4.33241		975		0.00366		0.784153	1
686	0.00247	3.25527	3.06043									686	0.00242	3.27903	4.3318		977		0.004		0.605	1
687	0.00227	2.7145	3.07292									687	0.00143	1.05132	4.33047		976		0.00292		0.489726	1
688	0.00341	1.14761	3.09454									688	0.00321	2.8521	4.36139		979		0.00741		0.433198	1
689	0.00366	3.17606	3.08934									689	0.00168	3.08718	4.35633		982		0.00237		0.708861	1
690	0.00227	3.67387	3.08925									690	0.00193	2.91658	4.37826		979		0.00741		0.260459	0
691	0.00267	3.84869	3.09064									691	0.00222	3.1472	4.38571		980		0.00543		0.40884	1
692	0.00272	2.91688	3.09819									692	0.00153	1.26465	4.39256		983		0.00489		0.312883	0
693	0.00356	3.58401	3.10162									693	0.00133	0.97221	4.39846		986		0.0039		0.341026	1
694	0.00395	3.76877	3.1047									694	0.00198	1.66113	4.41052		987		0.00415		0.477108	1
695	0.00464	3.4829	3.10489									695	0.00193	2.415	4.40673		988		0.00262		0.736641	1
696	0.00445	1.95094	3.12213									696	0.00262	2.26911	4.42064		991		0.00425		0.616471	1
697	0.00193	2.23928	3.10637									697	0.00025	1.24202	4.42054		983		0.00489		0.0511247	0
698	0.00257	2.48416	3.11044									698	0.00212	2.89734	4.45974		993		0.00282		0.751773	1
699	0.00351	3.10469	3.11865									699	0.00138	0.66324	4.45639		989		0.0039		0.353846	1
700	0.00316	3.31089	3.12073									700	0.00119	1.08539	4.45931		990		0.00568		0.209507	0
701	0.00292	3.38461	3.12488									701	0.00153	2.70084	4.48348		995		0.00331		0.462236	1
702	0.00331	2.09245	3.14064									702	0.00178	3.28703	4.48528		996		0.00232		0.767241	1
703	0.00371	3.01896	3.13292									703	0.00173	0.95544	4.52617		998		0.00242		0.714876	1
704	0.00133	1.07583	3.13402									704	0.00277	2.46178	4.5563		999		0.00519		0.533719	1
705	0.00183	2.03765	3.13201									705	0.00301	2.19714	4.56776		1004		0.00385		0.781818	1
706	0.0039	2.35133	3.15144									706	0.00183	3.19734	4.5661		1006		0.00321		0.570093	1
707	0.00267	2.67063	3.13832									707	0.00133	1.27394	4.57106		1005		0.00277		0.480144	1
708	0.00247	2.7974	3.14323									708	0.00094	2.7267	4.58568		1001		0.00415		0.226506	0
709	0.00188	0.60912	3.1464									709	0.00193	0.96739	4.61418		1008		0.00326		0.592025	1
710	0.00539	3.20996	3.16418									710	0.00208	2.01247	4.64834		1011		0.00366		0.568306	1
711	0.00247	3.67097	3.14958									711	0.00168	2.79878	4.66105		1014		0.00326		0.515337	1
712	0.00385	2.868	3.16995									712	0.00242	2.91495	4.67134		1015		0.0043		0.562791	1
713	0.00296	2.94609	3.16809									713	0.00104	3.03301	4.65671		1010		0.00583		0.178388	0
714	0.00267	2.73337	3.16463									714	0.00158	0.42965	4.67538		1019		0.00237		0.666667	1
715	0.00336	3.51626	3.17328									715	0.00203	1.60047	4.6754		1016		0.00375		0.541333	1
716	0.00242	3.58701	3.17072									716	0.00212	0.85795	4.68303		1017		0.0044		0.481818	1
717	0.00257	3.73929	3.1694									717	0.00227	0.61809	4.69568		1021		0.00336		0.675595	1
718	0.00603	1.1259	3.20156									718	0.00143	0.96891	4.69961		1022		0.00618		0.231392	0
719	0.00375	3.43783	3.18386									719	0.00114	1.41634	4.7212		1020		0.00558		0.204301	0
720	0.00124	0.63556	3.18006									720	0.00153	1.90384	4.72088		1018		0.00479		0.319415	0
721	0.004	3.08656	3.19642									721	0.00306	2.36775	4.7312		1025		0.00499		0.613226	1
722	0.00109	1.43296	3.18414									722	0.00232	0.45831	4.7436		1026		0.00415		0.559036	1
723	0.00455	2.44206	3.19959									723	0.00351	0.7869	4.75126		1027		0.00455		0.771429	1
724	0.00257	3.35635	3.19617									724	0.00178	1.08949	4.75395		1028		0.00306		0.581699	1
725	0.00099	2.25982	3.18414									725	0.00188	0.9515	4.76788		1022		0.00618		0.304207	0
726	0.00395	2.6387	3.21009									726	0.00133	1.56239	4.78011		1031		0.00247		0.538462	1
727	0.01705	3.31903	3.30906									727	0.00183	0.40379	4.79007		1032		0.00351		0.521368	1
728	0.00316	1.90409	3.2117									728	0.00292	0.87833	4.7961		1030		0.00356		0.820225	1
729	0.00301	3.64258	3.21669									729	0.00272	0.6599	4.84113		1034		0.00371		0.733154	1
730	0.00346	1.76189	3.23511									730	0.00158	1.64391	4.83398		1033		0.00282		0.560284	1
731	0.00262	2.55093	3.21842									731	0.00143	2.27582	4.87098		1037		0.00311		0.459807	1
732	0.00341	1.96899	3.24928									732	0.00089	1.85956	4.90117		1041		0.00296		0.300676	0
733	0.00277	3.94958	3.2262									733	0.00292	1.59076	4.93263		1042		0.004		0.73	1
734	0.00346	2.91525	3.23803									734	0.0002	1.8416	4.92381		1041		0.00296		0.0675676	0
735	0.00336	3.56672	3.23762									735	0.00183	0.37643	4.97606		1047		0.00277		0.66065	1
736	0.00435	1.06146	3.26992									736	0.00316	0.818	4.98334		1044		0.00553		0.571429	1
737	0.00489	3.13043	3.25617									737	0.00296	0.50105	5.02515		1050		0.004		0.74	1
738	0.0043	3.48271	3.24954									738	0.00257	2.488	5.04871		1053		0.00321		0.800623	1
739	0.00445	3.73766	3.24581									739	0.00158	2.1109	5.05868		1052		0.00346		0.456647	1
740	0.00326	3.0279	3.24846									740	0.00208	2.48174	5.12983		1059		0.00301		0.69103	1
741	0.00321	2.29081	3.26274									741	0.00208	1.52144	5.12581		1058		0.00296		0.702703	1
742	0.00642	2.48935	3.29106									742	0.00217	2.5568	5.13373		1060		0.00331		0.655589	1
743	0.00301	2.77732	3.27073									743	0.00356	1.02506	5.1503		1061		0.00464		0.767241	1
744	0.00375	3.22058	3.272									744	0.00222	0.16862	5.14999		1056		0.00504		0.440476	1
745	0.00613	3.8347	3.29849									745	0.00119	0.65487	5.14786		1057		0.00316		0.376582	1
746	0.00252	2.18529	3.28388									746	0.00143	2.04241	5.17395		1062		0.00336		0.425595	1
747	0.00212	2.67614	3.2786									747	0.00287	1.76076	5.1994		1063		0.0042		0.683333	1
748	0.00262	2.85437	3.28234									748	0.00128	0.32306	5.21768		1067		0.00524		0.244275	0
749	0.00203	0.48149	3.28434									749	0.00237	1.13313	5.22562		1068		0.00331		0.716012	1
750	0.00356	1.38989	3.29549									750	0.00321	1.57682	5.22974		1065		0.00692		0.463873	1
751	0.00346	3.40512	3.29093									751	0.00094	1.91836	5.23383		1066		0.00405		0.232099	0
752	0.00692	3.65213	3.32465									752	0.0004	0.35409	5.25681		1067		0.00524		0.0763359	0
753	0.00301	0.84078	3.31205									753	0.00054	0.49299	5.25482		1069		0.00425		0.127059	0
754	0.00331	3.5712	3.31491
755	0.00282	3.04078	3.31602																			619
756	0.00247	3.15213	3.32275
757	0.00331	3.49577	3.32897
758	0.00292	3.92479	3.33396
759	0.00208	1.86819	3.34202
760	0.00331	2.72955	3.34294
761	0.00267	2.1653	3.34003
762	0.00267	2.24863	3.34724
763	0.00252	2.91462	3.34436
764	0.00504	3.18965	3.36689
765	0.00504	3.72602	3.35124
766	0.00247	1.94574	3.35132
767	0.00257	2.81705	3.34908
768	0.00217	3.09721	3.3526
769	0.00212	0.6049	3.35945
770	0.00296	3.431	3.36305
771	0.00346	2.4235	3.37743
772	0.00346	1.77291	3.38908
773	0.00336	3.00839	3.38611
774	0.00252	0.17883	3.38653
775	0.00242	3.55216	3.38848
776	0.00049	3.82378	3.37041
777	0.00188	2.67866	3.39194
778	0.00267	2.35263	3.39865
779	0.00375	2.77606	3.41129
780	0.00272	3.27289	3.40299
781	0.00326	3.88666	3.40743
782	0.00588	1.00736	3.46621
783	0.00272	3.08386	3.41316
784	0.00257	2.18575	3.41636
785	0.00341	2.85018	3.42788
786	0.00292	3.61524	3.42609
787	0.00682	3.7034	3.45457
788	0.00262	3.80555	3.42588
789	0.00311	2.28482	3.43891
790	0.00257	3.44544	3.42698
791	0.00277	1.24827	3.43925
792	0.00272	2.43862	3.443
793	0.00351	2.58847	3.44638
794	0.00351	3.16994	3.45734
795	0.00292	3.53186	3.45205
796	0.00543	2.70182	3.46009
797	0.00776	2.92574	3.48142
798	0.00242	2.50966	3.46215
799	0.00247	3.24196	3.46755
800	0.0038	3.3681	3.47132
801	0.00222	2.3765	3.47674
802	0.00682	3.12459	3.5143
803	0.00321	3.86769	3.48558
804	0.00346	1.76468	3.50104
805	0.0038	2.04954	3.49077
806	0.00608	3.43176	3.52049
807	0.00326	2.13887	3.51054
808	0.00539	2.80931	3.52435
809	0.00301	3.59389	3.50151
810	0.0042	3.75646	3.50783
811	0.00484	1.10285	3.51066
812	0.00371	3.29996	3.51448
813	0.00257	2.44	3.51372
814	0.00534	0.42719	3.53123
815	0.00282	2.57368	3.5201
816	0.00593	2.47585	3.55984
817	0.00341	2.73077	3.53152
818	0.00232	3.22132	3.53096
819	0.00415	2.33906	3.54905
820	0.00306	3.52756	3.53623
821	0.00341	3.92452	3.54138
822	0.00292	2.19616	3.54603
823	0.00316	2.98102	3.54539
824	0.00099	0.32685	3.53559
825	0.00282	3.05366	3.55175
826	0.00311	3.64467	3.55016
827	0.00301	3.8268	3.54794
828	0.00143	2.08022	3.54686
829	0.00563	2.91201	3.59407
830	0.0038	3.34193	3.58109
831	0.00267	3.71079	3.57633
832	0.00351	3.26259	3.58712
833	0.00282	3.47946	3.58973
834	0.00934	2.49104	3.63531
835	0.00375	3.18224	3.601
836	0.00306	2.75207	3.60775
837	0.00277	2.09923	3.6168
838	0.00301	4.04868	3.62207
839	0.00094	1.6372	3.61013
840	0.00252	3.40849	3.61914
841	0.00375	3.55497	3.62989
842	0.00568	3.65536	3.6295
843	0.00346	1.14033	3.62822
844	0.00336	3.81241	3.63038
845	0.00677	2.60863	3.66654
846	0.00217	2.82615	3.6364
847	0.0003	2.87486	3.62345
848	0.00385	3.32788	3.65658
849	0.004	2.15488	3.66343
850	0.0039	1.05349	3.66823
851	0.00415	2.97988	3.67935
852	0.0043	3.15404	3.6775
853	0.00252	3.23989	3.66893
854	0.00385	3.4735	3.67509
855	0.00272	1.83093	3.68837
856	0.00405	2.88189	3.69022
857	0.00094	0.60875	3.68375
858	0.00222	2.797	3.70108
859	0.00306	2.55794	3.7179
860	0.00252	3.3744	3.71392
861	0.00287	3.69575	3.70977
862	0.00543	3.83567	3.72389
863	0.00287	2.32847	3.71841
864	0.00395	3.58297	3.72404
865	0.00445	3.29325	3.72895
866	0.00366	2.46956	3.74052
867	0.00385	1.19923	3.75557
868	0.00301	1.71652	3.74721
869	0.00252	2.73872	3.75049
870	0.00395	3.02864	3.7523
871	0.00321	3.18659	3.75269
872	0.00835	3.47336	3.774
873	0.00336	2.92324	3.75607
874	0.00321	3.7482	3.76025
875	0.00326	0.93055	3.75795
876	0.00222	2.66922	3.762
877	0.00341	2.83549	3.76474
878	0.00222	4.1317	3.76421
879	0.00326	3.64635	3.77883
880	0.00277	2.5877	3.78295
881	0.00331	3.25428	3.79472
882	0.00366	2.51003	3.80643
883	0.00257	2.20269	3.80477
884	0.00647	2.04716	3.83186
885	0.00395	2.96528	3.8186
886	0.00119	1.4058	3.80972
887	0.0045	3.11452	3.84195
888	0.00479	1.84039	3.8338
889	0.00321	3.39852	3.82522
890	0.00361	2.86619	3.83877
891	0.00119	3.31681	3.81704
892	0.00287	3.04307	3.83977
893	0.00435	3.5636	3.84583
894	0.00237	2.78015	3.8485
895	0.00371	3.75598	3.84816
896	0.00553	1.297	3.88994
897	0.00252	3.19148	3.85308
898	0.00361	1.95194	3.86808
899	0.00805	3.68096	3.8948
900	0.00153	3.27303	3.86141
901	0.00326	3.34853	3.8833
902	0.00336	2.17419	3.88297
903	0.00247	3.452	3.87936
904	0.00415	0.86691	3.91097
905	0.00296	2.97879	3.89387
906	0.00484	2.90507	3.91258
907	0.00257	3.04487	3.91711
908	0.00474	3.59123	3.92645
909	0.004	2.64486	3.93002
910	0.00361	3.49486	3.92898
911	0.00306	3.27209	3.92831
912	0.00173	3.10873	3.94377
913	0.00128	1.64127	3.94327
914	0.00553	2.1079	3.99124
915	0.00351	3.18956	3.95931
916	0.00292	2.22558	3.96787
917	0.00227	2.53044	3.96436
918	0.00267	3.34666	3.96282
919	0.00203	2.35309	3.97627
920	0.00435	2.96696	3.9777
921	0.00257	3.41417	3.98091
922	0.00464	0.97967	4.00284
923	0.00469	1.6958	4.01515
924	0.00287	3.06113	3.99247
925	0.00385	3.55551	4.0044
926	0.00331	3.68587	4.00302
927	0.0039	3.78796	4.00871
928	0.00094	0.78299	3.99303
929	0.00341	1.10961	4.03215
930	0.00237	2.03682	4.01424
931	0.00301	3.46859	4.01818
932	0.00311	3.23696	4.02056
933	0.00371	1.04081	4.04959
934	0.00247	2.31507	4.05362
935	0.00924	2.87039	4.07485
936	0.00203	3.15927	4.03709
937	0.00371	3.31158	4.04427
938	0.00331	2.98994	4.05612
939	0.00608	3.08713	4.0895
940	0.00361	3.62027	4.06811
941	0.00311	0.86563	4.08848
942	0.00287	3.40995	4.08215
943	0.00272	3.5354	4.08583
944	0.00336	1.26129	4.10432
945	0.00395	0.93048	4.13878
946	0.00277	2.39915	4.12627
947	0.00296	3.31242	4.12154
948	0.00237	3.47057	4.13188
949	0.00326	1.07509	4.13845
950	0.00292	3.01594	4.13717
951	0.00385	3.16809	4.14161
952	0.00168	1.18423	4.13973
953	0.0038	2.0221	4.16342
954	0.00356	3.39725	4.16195
955	0.00494	2.81255	4.17661
956	0.00385	2.68482	4.2066
957	0.00311	3.04674	4.19391
958	0.00474	3.27691	4.20149
959	0.00242	3.51722	4.18923
960	0.00316	2.29782	4.19576
961	0.00311	3.11851	4.21744
962	0.00331	3.19678	4.21966
963	0.00272	1.0387	4.23136
964	0.00326	3.44962	4.23783
965	0.00375	2.15833	4.24513
966	0.00361	2.4269	4.25208
967	0.00282	1.11213	4.2511
968	0.00361	1.19415	4.25621
969	0.00371	2.99263	4.25892
970	0.00371	1.71039	4.27328
971	0.0038	2.86594	4.27282
972	0.00153	3.52799	4.26037
973	0.0038	3.17628	4.28928
974	0.00168	3.40348	4.30878
975	0.00366	2.69321	4.33544
976	0.00292	1.05355	4.33087
977	0.004	3.27487	4.33737
978	0.00035	3.31618	4.31129
979	0.00741	2.87731	4.36837
980	0.00543	3.16229	4.37394
981	0.00094	2.60018	4.3467
982	0.00237	3.08774	4.35557
983	0.00489	1.26342	4.38729
984	0.00262	1.15057	4.37409
985	0.00217	3.45955	4.37891
986	0.0039	0.97044	4.40443
987	0.00415	1.66144	4.4043
988	0.00262	2.41494	4.40673
989	0.0039	0.66721	4.44121
990	0.00568	1.06462	4.44573
991	0.00425	2.27025	4.42332
992	0.00306	1.16375	4.44392
993	0.00282	2.89714	4.45956
994	0.00153	1.72108	4.45809
995	0.00331	2.70188	4.48189
996	0.00232	3.28633	4.48691
997	0.00479	1.25482	4.50686
998	0.00242	0.95713	4.52596
999	0.00519	2.46206	4.5606
1000	0.00099	2.62182	4.53722
1001	0.00415	2.72998	4.5662
1002	0.0044	0.86461	4.58334
1003	0.00252	1.35791	4.56423
1004	0.00385	2.19743	4.56763
1005	0.00277	1.27675	4.56759
1006	0.00321	3.19991	4.56736
1007	0.00326	0.24601	4.58504
1008	0.00326	0.96898	4.61354
1009	0.00232	1.40229	4.61544
1010	0.00583	3.04609	4.65753
1011	0.00366	2.00419	4.64791
1012	0.00341	1.14894	4.66262
1013	0.00094	2.59315	4.64191
1014	0.00326	2.79348	4.66288
1015	0.0043	2.91667	4.6699
1016	0.00375	1.59881	4.67492
1017	0.0044	0.85998	4.6872
1018	0.00479	1.90769	4.70551
1019	0.00237	0.4302	4.675
1020	0.00558	1.42097	4.71992
1021	0.00336	0.61916	4.69497
1022	0.00618	0.9657	4.72904
1023	0.00064	2.7378	4.69186
1024	0.00351	1.23755	4.71413
1025	0.00499	2.36877	4.73332
1026	0.00415	0.45673	4.74161
1027	0.00455	0.78627	4.75202
1028	0.00306	1.08918	4.75335
1029	0.00153	1.72358	4.75126
1030	0.00356	0.87889	4.79316
1031	0.00247	1.56094	4.78736
1032	0.00351	0.40557	4.79206
1033	0.00282	1.64161	4.82941
1034	0.00371	0.65893	4.83808
1035	0.00232	1.06444	4.83393
1036	0.00163	2.66751	4.84074
1037	0.00311	2.27624	4.87209
1038	0.00252	1.16743	4.88536
1039	0.00208	2.58617	4.88415
1040	0.00217	1.25707	4.89378
1041	0.00296	1.85124	4.91258
1042	0.004	1.59144	4.93121
1043	0.00341	2.71946	4.96955
1044	0.00553	0.81782	4.98257
1045	0.00272	1.74377	4.96126
1046	0.00282	1.11286	4.96981
1047	0.00277	0.37492	4.97683
1048	0.00217	1.67466	4.97893
1049	0.00484	0.70326	5.02574
1050	0.004	0.49974	5.02595
1051	0.00311	1.61371	5.03416
1052	0.00346	2.1173	5.0506
1053	0.00321	2.48881	5.04777
1054	0.00301	2.30868	5.11106
1055	0.00385	1.20664	5.1245
1056	0.00504	0.17184	5.14078
1057	0.00316	0.65839	5.13421
1058	0.00296	1.52247	5.12433
1059	0.00301	2.48058	5.1295
1060	0.00331	2.55877	5.13087
1061	0.00464	1.02479	5.15142
1062	0.00336	2.04175	5.18154
1063	0.0042	1.76134	5.19562
1064	0.0041	0.68473	5.21243
1065	0.00692	1.57933	5.22871
1066	0.00405	1.91781	5.22736
1067	0.00524	0.34427	5.24727
1068	0.00331	1.13167	5.22782
1069	0.00425	0.50335	5.27017
1070	0.00133	1.36298	5.24741
1071	0.00203	2.59499	5.28607
1072	0.00212	0.60572	5.28981
1073	0.00445	1.4693	5.28479
1074	0.00301	1.82691	5.27999

## Sheet: s9_D6_take2
																						threshold	0.33
	UNION											Intersection
	index	area	XM	YM								index	area	XM	YM		matching index from Union		union value		IOU value	TP	>1 anomaly
	1	0.00489	1.36643	0.04462								1	0.00217	1.98825	0.03786		5		0.00296		0.733108	1
	2	0.00548	1.47429	0.04771								2	0.00287	2.31763	0.04193		6		0.00489		0.586912	1
	3	0.00346	1.56004	0.04418								3	0.00366	3.00471	0.05253		8		0.00618		0.592233	1
	4	0.00534	1.89679	0.04855								4	0.00361	3.16339	0.04867		9		0.00509		0.709234	1
	5	0.00296	1.99014	0.03866								5	0.00203	3.42852	0.03832		10		0.00331		0.613293	1
	6	0.00489	2.32117	0.04981								6	0.00158	3.71658	0.03075		28		0.00371		0.425876	1
	7	0.00351	2.62256	0.04153								7	0.00212	1.56297	0.04651		3		0.00346		0.612717	1
	8	0.00618	3.0094	0.05199								8	0.00375	1.89755	0.05142		4		0.00534		0.702247	1
	9	0.00509	3.16575	0.05128								9	0.00178	2.06496	0.04549		16		0.00257		0.692607	1
	10	0.00331	3.42664	0.03541								10	0.00301	3.80079	0.05249		13		0.00425		0.708235	1
	11	0.00212	3.61266	0.02526								11	0.00524	4.17529	0.0561		14		0.00702		0.746439	1
	12	0.00405	3.3374	0.04672								12	0.00479	4.46606	0.05837		15		0.00598		0.801003	1
	13	0.00425	3.79877	0.05492								13	0.0044	4.73759	0.05848		17		0.00548		0.80292	1
	14	0.00702	4.17726	0.05787								14	0.00163	3.25666	0.04441		36		0.00425		0.383529	1
	15	0.00598	4.46902	0.05527								15	0.00227	3.33389	0.05134		12		0.00405		0.560494	1
	16	0.00257	2.06436	0.04528								16	0.00351	3.52207	0.06608		19		0.00479		0.732777	1
	17	0.00548	4.73707	0.05968								17	0.00405	3.99281	0.07166		20		0.00509		0.795678	1
	18	0.00514	1.64283	0.07549								18	0.00331	1.64285	0.07349		18		0.00514		0.643969	1
	19	0.00479	3.52157	0.06569								19	0.00262	2.23104	0.07274		21		0.0041		0.639024	1
	20	0.00509	3.99394	0.07223								20	0.00292	2.53264	0.07952		22		0.004		0.73	1
	21	0.0041	2.22561	0.07321								21	0.00128	1.37795	0.06488		1		0.00489		0.261759	0
	22	0.004	2.53231	0.07771								22	0.00296	2.69222	0.08013		26		0.0039		0.758974	1
	23	0.00539	4.8465	0.08509								23	0.00385	2.77826	0.08669		27		0.00509		0.756385	1
	24	0.00637	1.74643	0.10127								24	0.00435	4.84865	0.08339		23		0.00539		0.80705	1
	25	0.00316	1.82633	0.08523								25	0.00237	4.95398	0.07234		30		0.0039		0.607692	1
	26	0.0039	2.69188	0.08297								26	0.0039	1.75062	0.10041		24		0.00637		0.612245	1
	27	0.00509	2.77922	0.0867								27	0.0038	4.08718	0.09224		29		0.00474		0.801688	1
	28	0.00371	3.66075	0.08308								28	0.00198	1.83	0.08663		25		0.00316		0.626582	1
	29	0.00474	4.08678	0.09057								29	0.00262	3.65727	0.08627		28		0.00371		0.706199	1
	30	0.0039	4.95736	0.07968								30	0.00282	4.29404	0.0923		31		0.00405		0.696296	1
	31	0.00405	4.29498	0.09343								31	0.00306	3.08516	0.10022		33		0.00356		0.859551	1
	32	0.00375	1.2052	0.10053								32	0.0042	4.6582	0.11375		34		0.00721		0.582524	1
	33	0.00356	3.08837	0.10075								33	0.00331	1.99608	0.11902		37		0.004		0.8275	1
	34	0.00721	4.65171	0.11973								34	0.00405	2.86783	0.12232		35		0.00637		0.635793	1
	35	0.00637	2.86421	0.12197								35	0.00331	3.25679	0.11524		36		0.00425		0.778824	1
	36	0.00425	3.25541	0.1159								36	0.0045	3.74742	0.12648		41		0.00618		0.728155	1
	37	0.004	1.99932	0.12214								37	0.00173	2.08008	0.11337		38		0.00272		0.636029	1
	38	0.00272	2.07771	0.11419								38	0.0044	2.4564	0.12925		43		0.00598		0.735786	1
	39	0.00435	2.61159	0.12381								39	0.00212	2.94687	0.1181		40		0.00292		0.726027	1
	40	0.00292	2.94628	0.118								40	0.0044	3.90785	0.12814		42		0.00687		0.640466	1
	41	0.00618	3.74924	0.12936								41	0.00346	1.56556	0.13415		47		0.00489		0.707566	1
	42	0.00687	3.9041	0.12943								42	0.00262	2.61127	0.12181		39		0.00435		0.602299	1
	43	0.00598	2.46093	0.13282								43	0.00445	3.45585	0.13683		50		0.00504		0.882937	1
	44	0.00435	3.3613	0.12772								44	0.00588	4.53775	0.1464		45		0.0084		0.7	1
	45	0.0084	4.54057	0.14815								45	0.00208	1.39208	0.12803		46		0.00311		0.66881	1
	46	0.00311	1.3889	0.13026								46	0.00371	2.16292	0.14231		48		0.00573		0.647469	1
	47	0.00489	1.56651	0.13557								47	0.00469	2.2838	0.14853		52		0.00766		0.612272	1
	48	0.00573	2.16348	0.13967								48	0.00168	1.47857	0.13541		51		0.00277		0.606498	1
	49	0.00361	3.1683	0.13283								49	0.00227	3.1713	0.13676		49		0.00361		0.628809	1
	50	0.00504	3.45558	0.13603								50	0.00306	3.623	0.14954		55		0.00395		0.774684	1
	51	0.00277	1.47283	0.13468								51	0.00247	5.0121	0.13664		53		0.0044		0.561364	1
	52	0.00766	2.28685	0.15602								52	0.00306	1.90905	0.14614		54		0.0044		0.695455	1
	53	0.0044	5.00532	0.14307								53	0.0044	1.12428	0.17032		62		0.00632		0.696203	1
	54	0.0044	1.91398	0.14891								54	0.00499	1.67732	0.16344		56		0.00627		0.795853	1
	55	0.00395	3.62046	0.14928								55	0.00292	3.01181	0.15625		58		0.00341		0.856305	1
	56	0.00627	1.6819	0.16241								56	0.00203	3.54973	0.15387		63		0.00277		0.732852	1
	57	0.00346	2.71821	0.15956								57	0.00583	4.00844	0.16929		59		0.00791		0.737042	1
	58	0.00341	3.01152	0.1551								58	0.00489	4.1507	0.16909		60		0.00726		0.673554	1
	59	0.00791	4.01545	0.17015								59	0.00524	4.42277	0.16909		61		0.00623		0.841091	1
	60	0.00726	4.15718	0.16461								60	0.0038	4.89807	0.16719		64		0.00623		0.609952	1
	61	0.00623	4.4242	0.16981								61	0.00341	2.54404	0.17303		65		0.00484		0.704545	1
	62	0.00632	1.12118	0.17814								62	0.00301	2.79668	0.17094		66		0.0038		0.792105	1
	63	0.00277	3.5504	0.15652								63	0.00287	3.09179	0.179		70		0.00366		0.784153	1
	64	0.00623	4.89492	0.17037								64	0.00375	4.75484	0.17813		68		0.00494		0.759109	1
	65	0.00484	2.54285	0.17393								65	0.00356	2.38234	0.18724		69		0.00474		0.751055	1
	66	0.0038	2.79594	0.17194								66	0.00252	2.64104	0.18654		73		0.00371		0.679245	1
	67	0.0043	4.2765	0.18239								67	0.00282	4.2695	0.18023		67		0.0043		0.655814	1
	68	0.00494	4.75765	0.17833								68	0.00203	2.93409	0.18524		74		0.00232		0.875	1
	69	0.00474	2.38503	0.19088								69	0.00217	2.06748	0.18898		72		0.00346		0.627168	1
	70	0.00366	3.0957	0.17601								70	0.00311	1.40775	0.2155		75		0.0042		0.740476	1
	71	0.0041	3.30604	0.18297								71	0.00326	1.84426	0.21992		76		0.0044		0.740909	1
	72	0.00346	2.06934	0.18788								72	0.00296	2.86221	0.21333		77		0.00425		0.696471	1
	73	0.00371	2.63967	0.18627								73	0.00188	3.30104	0.19866		71		0.0041		0.458537	1
	74	0.00232	2.93506	0.18238								74	0.00247	3.67884	0.20609		78		0.00321		0.76947	1
	75	0.0042	1.4089	0.21438								75	0.00301	1.50726	0.22625		79		0.0043		0.7	1
	76	0.0044	1.84709	0.22102								76	0.00534	1.97573	0.2302		86		0.00326		1.63804	1
	77	0.00425	2.86889	0.21267								77	0.00287	3.41428	0.21754		81		0.00371		0.773585	1
	78	0.00321	3.67838	0.20736								78	0.00247	3.76572	0.21888		82		0.00371		0.665768	1
	79	0.0043	1.50764	0.22166								79	0.00257	3.9138	0.21722		83		0.0042		0.611905	1
	80	0.00474	3.16481	0.22471								80	0.0039	1.60604	0.23912		84		0.00484		0.805785	1
	81	0.00371	3.41089	0.21626								81	0.00425	2.4756	0.23057		87		0.00761		0.558476	1
	82	0.00371	3.76534	0.21888								82	0.00375	3.03967	0.2339		91		0.00509		0.736739	1
	83	0.0042	3.90535	0.2172								83	0.00222	3.60143	0.22641		92		0.00351		0.632479	1
	84	0.00484	1.6062	0.23483								84	0.00262	4.62037	0.22287		89		0.0039		0.671795	1
	85	0.0043	1.77264	0.22376								85	0.00203	1.76694	0.22741		85		0.0043		0.472093	1
	86	0.00326	2.00827	0.22205								86	0.00326	2.14044	0.23749		94		0.00504		0.646825	1
	87	0.00761	2.47539	0.23967								87	0.00262	3.16431	0.23255		80		0.00474		0.552743	1
	88	0.0043	3.50428	0.22537								88	0.00222	3.2456	0.23766		95		0.00326		0.680982	1
	89	0.0039	4.61712	0.22248								89	0.00262	5.01241	0.23839		93		0.0041		0.639024	1
	90	0.0041	1.93962	0.23666								90	0.00558	1.05214	0.26203		101		0.0083		0.672289	1
	91	0.00509	3.04141	0.23342								91	0.00212	1.68524	0.24299		102		0.00326		0.650307	1
	92	0.00351	3.60731	0.22824								92	0.00425	2.59068	0.25476		97		0.00583		0.728988	1
	93	0.0041	5.01248	0.23776								93	0.00375	4.07099	0.2487		99		0.00469		0.799574	1
	94	0.00504	2.14812	0.23995								94	0.00346	0.82912	0.25385		96		0.00445		0.777528	1
	95	0.00326	3.24836	0.23558								95	0.00321	2.79295	0.25537		103		0.00455		0.705495	1
	96	0.00445	0.83231	0.24883								96	0.00425	2.95896	0.26604		104		0.00583		0.728988	1
	97	0.00583	2.59573	0.25185								97	0.0041	3.32163	0.27638		111		0.00588		0.697279	1
	98	0.00435	2.70081	0.24897								98	0.00242	3.97461	0.2666		108		0.00336		0.720238	1
	99	0.00469	4.07234	0.24909								99	0.00188	4.45047	0.25989		105		0.00296		0.635135	1
	100	0.00623	4.81124	0.26437								100	0.00109	4.90433	0.25304		107		0.00188		0.579787	1
	101	0.0083	1.05732	0.26974								101	0.0042	2.40164	0.28608		110		0.00573		0.732984	1
	102	0.00326	1.68984	0.24825								102	0.00296	3.86525	0.27647		113		0.00371		0.797844	1
	103	0.00455	2.79479	0.25969								103	0.00356	4.53361	0.28057		109		0.00539		0.660482	1
	104	0.00583	2.96082	0.26311								104	0.00257	4.81797	0.27602		100		0.00623		0.41252	1
	105	0.00296	4.45076	0.25867								105	0.00306	0.92465	0.28955		114		0.0039		0.784615	1
	106	0.00623	4.70006	0.26961								106	0.00267	2.08058	0.2917		115		0.00464		0.575431	1
	107	0.00188	4.90643	0.25119								107	0.00356	2.87242	0.29248		116		0.00563		0.632327	1
	108	0.00336	3.97459	0.26927								108	0.00356	3.11248	0.29278		117		0.00474		0.751055	1
	109	0.00539	4.53393	0.27919								109	0.00618	3.68975	0.3296		146		0.00464		1.3319	1
	110	0.00573	2.4021	0.28486								110	0.00277	1.39501	0.29999		118		0.00366		0.756831	1
	111	0.00588	3.32327	0.27611								111	0.0041	3.42333	0.30331		119		0.00509		0.805501	1
	112	0.0038	3.70159	0.28586								112	0.00375	3.61189	0.30613		120		0.00529		0.708885	1
	113	0.00371	3.86806	0.27755								113	0.00311	1.74481	0.31156		125		0.00474		0.656118	1
	114	0.0039	0.92583	0.2877								114	0.00371	1.86217	0.31645		121		0.00603		0.615257	1
	115	0.00464	2.08275	0.29103								115	0.00469	2.49755	0.32455		124		0.00608		0.771382	1
	116	0.00563	2.87295	0.2991								116	0.00316	3.20654	0.31323		127		0.00425		0.743529	1
	117	0.00474	3.11194	0.29617								117	0.004	1.99272	0.32589		126		0.00524		0.763359	1
	118	0.00366	1.39469	0.29845								118	0.00277	2.19857	0.31066		122		0.00415		0.66747	1
	119	0.00509	3.42596	0.3044								119	0.0041	3.77538	0.32668		129		0.00573		0.715532	1
	120	0.00529	3.60775	0.30405								120	0.00346	2.77033	0.33127		135		0.0042		0.82381	1
	121	0.00603	1.86568	0.31193								121	0.00489	4.11669	0.33054		132		0.00711		0.687764	1
	122	0.00415	2.19698	0.30961								122	0.00247	1.48551	0.3336		130		0.00608		0.40625	1
	123	0.00558	2.31574	0.31646								123	0.00168	1.66649	0.32354		131		0.00371		0.45283	1
	124	0.00608	2.50132	0.32565								124	0.00375	2.68563	0.33665		138		0.00499		0.751503	1
	125	0.00474	1.7451	0.31455								125	0.00143	3.51583	0.31812		128		0.00277		0.516245	1
	126	0.00524	1.99537	0.32307								126	0.0044	4.37097	0.34225		139		0.00524		0.839695	1
	127	0.00425	3.20318	0.315								127	0.00198	4.93506	0.32492		133		0.00331		0.598187	1
	128	0.00277	3.51525	0.30915								128	0.00227	1.58443	0.34152		134		0.00435		0.521839	1
	129	0.00573	3.77766	0.32648								129	5e-05	3.06816	0.31279		136		0.00469		0.010661	0
	130	0.00608	1.49332	0.33251								130	0.00015	1.61316	0.32685		134		0.00435		0.0344828	0
	131	0.00371	1.66058	0.32226								131	0.00272	4.47281	0.35829		143		0.00613		0.443719	1
	132	0.00711	4.12187	0.333								132	0.00133	4.60621	0.33284		140		0.00613		0.216966	0
	133	0.00331	4.932	0.32034								133	0.00257	0.83213	0.34672		141		0.00346		0.742775	1
	134	0.00435	1.58464	0.33555								134	0.00351	2.9454	0.35358		142		0.00652		0.538344	1
	135	0.0042	2.7712	0.33057								135	0.0042	4.76711	0.36489		144		0.00627		0.669856	1
	136	0.00469	3.043	0.34068								136	0.00514	2.84411	0.38193		148		0.00627		0.819777	1
	137	0.00563	2.58612	0.34726								137	0.00262	3.34494	0.35669		145		0.004		0.655	1
	138	0.00499	2.68372	0.34014								138	0.00494	5.00366	0.37549		147		0.00746		0.662198	1
	139	0.00524	4.36826	0.34057								139	0.00282	2.42544	0.37383		152		0.004		0.705	1
	140	0.00613	4.59731	0.34368								140	0.00217	3.16401	0.37014		149		0.00311		0.697749	1
	141	0.00346	0.83344	0.34281								141	0.00262	3.25582	0.37287		150		0.00351		0.746439	1
	142	0.00652	2.94851	0.35337								142	0.00301	1.79626	0.38273		154		0.00395		0.762025	1
	143	0.00613	4.46699	0.35496								143	0.00558	3.54961	0.39247		153		0.00766		0.72846	1
	144	0.00627	4.76818	0.3683								144	0.0043	4.26446	0.39407		156		0.00578		0.743945	1
	145	0.004	3.34368	0.35644								145	0.0044	1.9323	0.39982		155		0.00731		0.601915	1
	146	0.00464	3.68596	0.36012								146	0.00277	2.07431	0.38471		151		0.004		0.6925	1
	147	0.00746	5.00216	0.37405								147	0.00306	3.43219	0.38898		158		0.0042		0.728571	1
	148	0.00627	2.84816	0.38596								148	0.00267	2.24941	0.39375		157		0.00371		0.719677	1
	149	0.00311	3.16489	0.37192								149	0.00371	2.35036	0.4067		161		0.00494		0.751012	1
	150	0.00351	3.25477	0.37308								150	0.00114	2.16845	0.39592		160		0.00469		0.24307	0
	151	0.004	2.07568	0.38282								151	0.00356	4.6491	0.41081		162		0.00563		0.632327	1
	152	0.004	2.42843	0.37423								152	0.00148	4.85212	0.39573		159		0.00484		0.305785	0
	153	0.00766	3.55243	0.38952								153	0.00158	1.43721	0.40834		164		0.00227		0.696035	1
	154	0.00395	1.79705	0.38624								154	0.00464	1.70707	0.42825		168		0.00603		0.769486	1
	155	0.00731	1.94494	0.40455								155	0.00336	2.50429	0.41688		165		0.0042		0.8	1
	156	0.00578	4.2694	0.39696								156	0.00311	2.67007	0.42146		170		0.00455		0.683516	1
	157	0.00371	2.25261	0.39367								157	0.00296	2.74951	0.41459		166		0.00425		0.696471	1
	158	0.0042	3.43259	0.38887								158	0.00296	1.85601	0.42256		169		0.0038		0.778947	1
	159	0.00484	4.84585	0.39628								159	0.00351	3.10667	0.42407		172		0.0041		0.856098	1
	160	0.00469	2.15513	0.41142								160	0.00366	4.52316	0.43466		174		0.00677		0.54062	1
	161	0.00494	2.355	0.40944								161	0.00094	1.54213	0.41416		167		0.00208		0.451923	1
	162	0.00563	4.64561	0.41508								162	0.00262	3.66655	0.42976		177		0.0038		0.689474	1
	163	0.00371	0.87277	0.41991								163	0.00336	0.78683	0.44045		175		0.00435		0.772414	1
	164	0.00227	1.43667	0.40967								164	0.00203	0.8746	0.43125		163		0.00371		0.54717	1
	165	0.0042	2.50501	0.41541								165	0.00346	2.932	0.43921		176		0.00464		0.74569	1
	166	0.00425	2.75104	0.41651								166	0.00341	3.33261	0.43758		173		0.00539		0.632653	1
	167	0.00208	1.54521	0.4127								167	0.00272	4.3551	0.43944		181		0.00563		0.483126	1
	168	0.00603	1.71185	0.43188								168	0.00306	1.62993	0.44589		182		0.00371		0.824798	1
	169	0.0038	1.85497	0.42087								169	0.00242	2.59176	0.44146		179		0.00356		0.679775	1
	170	0.00455	2.6672	0.42418								170	0.00222	4.7345	0.44431		185		0.00351		0.632479	1
	171	0.00425	3.01405	0.42901								171	0.00252	0.94719	0.44827		178		0.00464		0.543103	1
	172	0.0041	3.10949	0.4239								172	0.00094	2.14403	0.43265		160		0.00469		0.200426	0
	173	0.00539	3.3352	0.43461								173	0.00198	3.48849	0.44494		183		0.00272		0.727941	1
	174	0.00677	4.52732	0.43659								174	0.00272	2.41957	0.45925		186		0.00351		0.774929	1
	175	0.00435	0.78501	0.44387								175	0.00494	4.06466	0.46384		187		0.00623		0.792937	1
	176	0.00464	2.93364	0.43946								176	0.00287	2.83669	0.46706		191		0.00474		0.605485	1
	177	0.0038	3.66836	0.429								177	0.00203	3.22245	0.45286		180		0.00474		0.42827	1
	178	0.00464	0.94368	0.44642								178	0.0044	4.17084	0.47398		188		0.00637		0.690738	1
	179	0.00356	2.59341	0.44283								179	0.00262	4.88403	0.46372		189		0.00464		0.564655	1
	180	0.00474	3.22419	0.4462								180	0.00469	3.59681	0.48104		192		0.00702		0.668091	1
	181	0.00563	4.34966	0.44825								181	0.00306	1.50046	0.47797		193		0.00445		0.68764	1
	182	0.00371	1.63124	0.44569								182	0.00208	1.80796	0.47948		195		0.00292		0.712329	1
	183	0.00272	3.48606	0.44238								183	0.00351	2.11825	0.48713		197		0.00425		0.825882	1
	184	0.00153	4.43859	0.43795								184	0.00242	3.41674	0.48192		194		0.0038		0.636842	1
	185	0.00351	4.72948	0.44892								185	0.00301	2.01047	0.49601		200		0.00489		0.615542	1
	186	0.00351	2.41921	0.45713								186	0.00277	2.49278	0.49153		198		0.00371		0.746631	1
	187	0.00623	4.0641	0.46308								187	0.00232	2.68485	0.49659		204		0.00306		0.75817	1
	188	0.00637	4.17738	0.47457								188	0.00247	1.94169	0.50539		203		0.00395		0.625316	1
	189	0.00464	4.89031	0.46414								189	0.00316	2.35669	0.50806		206		0.00336		0.940476	1
	190	0.00499	2.2768	0.47432								190	0.00257	2.76294	0.49987		199		0.00385		0.667532	1
	191	0.00474	2.84462	0.47373								191	0.00242	3.16628	0.51434		213		0.00296		0.817568	1
	192	0.00702	3.59924	0.48178								192	0.0039	3.33731	0.52588		214		0.00563		0.692718	1
	193	0.00445	1.50655	0.4793								193	0.00247	3.94566	0.5134		208		0.00311		0.794212	1
	194	0.0038	3.41815	0.48304								194	0.00287	4.6349	0.51287		209		0.00464		0.618534	1
	195	0.00292	1.80913	0.47887								195	0.0038	1.74643	0.52978		211		0.00474		0.801688	1
	196	0.00247	1.42239	0.48106								196	5e-05	4.8465	0.49554		217		0.0043		0.0116279	0
	197	0.00425	2.11851	0.48966								197	0.0038	0.80135	0.53078		210		0.00588		0.646259	1
	198	0.00371	2.48953	0.49133								198	0.00296	3.24951	0.52706		219		0.0038		0.778947	1
	199	0.00385	2.76258	0.4941								199	0.0041	3.50811	0.53179		215		0.00627		0.653907	1
	200	0.00489	2.01452	0.50101								200	0.00499	3.73724	0.53326		220		0.00642		0.777259	1
	201	0.00252	3.08359	0.4921								201	0.00247	4.80699	0.52647		217		0.0043		0.574419	1
	202	0.00529	4.99568	0.50244								202	0.00395	1.12745	0.55186		222		0.0044		0.897727	1
	203	0.00395	1.94273	0.5089								203	0.00173	1.66617	0.53491		224		0.00237		0.729958	1
	204	0.00306	2.68769	0.50042								204	0.0038	1.311	0.55789		227		0.00657		0.578387	1
	205	0.00356	2.20506	0.5139								205	0.00222	1.5538	0.5474		223		0.00583		0.380789	1
	206	0.00336	2.35761	0.50836								206	0.00178	1.8498	0.54358		225		0.00321		0.554517	1
	207	0.00371	3.00171	0.51729								207	0.00311	2.43432	0.55144		232		0.0041		0.758537	1
	208	0.00311	3.94645	0.51373								208	0.00148	2.91563	0.53584		218		0.00336		0.440476	1
	209	0.00464	4.63974	0.51057								209	0.0041	4.1181	0.55618		229		0.00514		0.797665	1
	210	0.00588	0.79791	0.53352								210	0.00252	4.53308	0.54985		226		0.0044		0.572727	1
	211	0.00474	1.7437	0.52696								211	0.00282	4.71936	0.54401		230		0.00425		0.663529	1
	212	0.00578	2.58328	0.52444								212	0.00336	2.07573	0.56253		234		0.00539		0.623377	1
	213	0.00296	3.16399	0.51558								213	0.00222	2.84042	0.55787		228		0.00356		0.623596	1
	214	0.00563	3.33927	0.52717								214	0.00336	4.29813	0.57214		237		0.0042		0.8	1
	215	0.00627	3.51021	0.53379								215	0.00371	1.47061	0.58102		241		0.00672		0.552083	1
	216	0.00158	4.37907	0.50609								216	0.00326	2.76644	0.58287		238		0.00534		0.610487	1
	217	0.0043	4.81119	0.52075								217	0.004	3.1007	0.58059		239		0.00608		0.657895	1
	218	0.00336	2.916	0.52511								218	0.0043	3.91027	0.58773		245		0.00504		0.853175	1
	219	0.0038	3.24881	0.52704								219	0.00242	1.91655	0.58233		242		0.00341		0.709677	1
	220	0.00642	3.74078	0.53074								220	0.00455	2.24706	0.5941		252		0.00301		1.51163	1
	221	0.00499	4.44877	0.52902								221	0.00252	2.35148	0.59505		246		0.00371		0.679245	1
	222	0.0044	1.12752	0.5502								222	0.00395	3.00393	0.60116		247		0.00489		0.807771	1
	223	0.00583	1.5577	0.54302								223	0.00455	3.20568	0.60786		248		0.00603		0.754561	1
	224	0.00237	1.66573	0.53567								224	0.00272	2.90636	0.60545		253		0.00425		0.64	1
	225	0.00321	1.84338	0.54064								225	0.00375	4.02947	0.61679		256		0.00593		0.632378	1
	226	0.0044	4.52972	0.54577								226	0.00287	1.81166	0.61528		254		0.00479		0.599165	1
	227	0.00657	1.32454	0.55558								227	0.00257	1.99542	0.61085		255		0.00341		0.753666	1
	228	0.00356	2.83864	0.5548								228	0.00272	3.30574	0.60724		249		0.00578		0.470588	1
	229	0.00514	4.11656	0.55556								229	0.00292	3.82943	0.61575		260		0.00425		0.687059	1
	230	0.00425	4.71777	0.54883								230	0.00237	4.64207	0.60713		258		0.00316		0.75	1
	231	0.00163	4.8925	0.53921								231	0.00133	2.52614	0.60697		244		0.00504		0.263889	0
	232	0.0041	2.4303	0.55296								232	0.00311	1.73466	0.63077		265		0.00469		0.663113	1
	233	0.0044	1.02627	0.57365								233	0.00469	3.53178	0.63464		262		0.00623		0.752809	1
	234	0.00539	2.08055	0.56371								234	0.00361	3.67853	0.63439		266		0.00618		0.584142	1
	235	0.00351	0.88947	0.5697								235	0.00222	3.75544	0.62316		259		0.00385		0.576623	1
	236	0.00479	2.67178	0.57163								236	0.00119	4.81809	0.61445		269		0.00257		0.463035	1
	237	0.0042	4.29848	0.56922								237	0.00267	5.00738	0.62089		261		0.00405		0.659259	1
	238	0.00534	2.7691	0.58477								238	0.00356	2.61401	0.64198		272		0.00469		0.759062	1
	239	0.00608	3.10045	0.58252								239	0.00133	4.1816	0.62155		267		0.00301		0.44186	1
	240	0.00741	3.41764	0.58866								240	0.00287	4.48268	0.63225		268		0.00395		0.726582	1
	241	0.00672	1.46653	0.59318								241	0.004	2.71836	0.6599		275		0.00588		0.680272	1
	242	0.00341	1.92039	0.58448								242	0.00203	4.57614	0.64007		273		0.0041		0.495122	1
	243	0.00267	2.28182	0.57625								243	0.00282	4.90914	0.63538		270		0.00464		0.607759	1
	244	0.00504	2.51762	0.58685								244	0.00548	0.8323	0.66734		276		0.00711		0.770745	1
	245	0.00504	3.91129	0.58589								245	0.00277	2.4481	0.64541		271		0.00405		0.683951	1
	246	0.00371	2.35429	0.59236								246	0.00296	1.32333	0.65639		278		0.00385		0.768831	1
	247	0.00489	3.00326	0.60105								247	0.00267	2.29848	0.65513		279		0.0045		0.593333	1
	248	0.00603	3.20177	0.60732								248	0.00183	4.73346	0.64904		285		0.0045		0.406667	1
	249	0.00578	3.29837	0.60531								249	0.00193	2.80953	0.66118		282		0.00336		0.574405	1
	250	0.00277	0.96122	0.607								250	0.00242	2.86862	0.66123		283		0.00371		0.652291	1
	251	0.00435	1.63017	0.61176								251	0.00282	2.54234	0.66831		288		0.00366		0.770492	1
	252	0.00301	2.22387	0.60651								252	0.00257	3.1421	0.66735		284		0.00425		0.604706	1
	253	0.00425	2.91328	0.60515								253	0.00198	4.24095	0.66371		291		0.00519		0.381503	1
	254	0.00479	1.81634	0.61431								254	0.00331	2.37197	0.67746		287		0.00405		0.817284	1
	255	0.00341	1.99384	0.61208								255	0.00252	2.97292	0.67334		289		0.00361		0.698061	1
	256	0.00593	4.03722	0.62154								256	0.0041	3.05893	0.68202		294		0.00539		0.760668	1
	257	0.00267	4.37581	0.60007								257	0.00296	4.12052	0.67748		290		0.00484		0.61157	1
	258	0.00316	4.64782	0.60515								258	0.0044	1.08859	0.69283		286		0.00652		0.674847	1
	259	0.00385	3.76493	0.62053								259	0.00133	1.51501	0.67205		292		0.00183		0.726776	1
	260	0.00425	3.83383	0.62084								260	0.00203	2.23085	0.68447		297		0.00287		0.707317	1
	261	0.00405	5.00833	0.61864								261	0.00277	3.35446	0.6842		295		0.00445		0.622472	1
	262	0.00623	3.52538	0.63144								262	0.00237	1.66939	0.68782		296		0.00346		0.684971	1
	263	0.00563	0.62879	0.64975								263	0.00351	3.61741	0.69226		298		0.00459		0.764706	1
	264	0.00212	1.5579	0.62321								264	0.00351	3.45168	0.69612		300		0.0044		0.797727	1
	265	0.00469	1.73354	0.63442								265	0.0043	3.82212	0.70682		304		0.00618		0.695793	1
	266	0.00618	3.68452	0.63506								266	0.00306	1.9824	0.70607		305		0.0038		0.805263	1
	267	0.00301	4.18058	0.62103								267	0.0045	3.25501	0.71004		303		0.00583		0.77187	1
	268	0.00395	4.48327	0.63331								268	0.00351	3.71423	0.71523		306		0.00489		0.717791	1
	269	0.00257	4.81243	0.62558								269	0.00361	4.62176	0.7173		307		0.00618		0.584142	1
	270	0.00464	4.90856	0.63829								270	0.00311	0.93659	0.71846		302		0.00474		0.656118	1
	271	0.00405	2.44781	0.64238								271	0.00336	1.46162	0.72926		312		0.00519		0.647399	1
	272	0.00469	2.61771	0.64175								272	0.0043	4.50296	0.73275		315		0.00499		0.861723	1
	273	0.0041	4.56788	0.63934								273	0.00203	4.81049	0.71979		310		0.00292		0.695205	1
	274	0.00336	2.14757	0.64357								274	0.00366	1.24603	0.74213		311		0.00519		0.705202	1
	275	0.00588	2.71759	0.66123								275	0.00267	1.75426	0.73401		317		0.0044		0.606818	1
	276	0.00711	0.83279	0.67024								276	0.00326	2.14725	0.73134		313		0.00543		0.600368	1
	277	0.0042	1.16595	0.65283								277	0.00163	2.90628	0.72622		309		0.00603		0.270315	0
	278	0.00385	1.32497	0.65478								278	0.00212	2.62353	0.73355		314		0.00405		0.523457	1
	279	0.0045	2.30115	0.65605								279	0.00361	2.81791	0.74012		318		0.00489		0.738241	1
	280	0.00168	1.92533	0.65349								280	0.00227	1.32283	0.74034		319		0.00341		0.665689	1
	281	0.00469	2.05872	0.66335								281	0.00336	1.5594	0.75986		323		0.00563		0.596803	1
	282	0.00336	2.80788	0.6568								282	0.00321	3.01009	0.75053		326		0.00395		0.812658	1
	283	0.00371	2.87697	0.66321								283	0.00193	2.31894	0.74498		324		0.00292		0.660959	1
	284	0.00425	3.1445	0.66391								284	0.00208	3.12941	0.74708		321		0.00301		0.69103	1
	285	0.0045	4.7236	0.66215								285	0.00366	1.84264	0.76616		329		0.00469		0.780384	1
	286	0.00652	1.08566	0.69124								286	0.00252	2.03476	0.76154		332		0.00336		0.75	1
	287	0.00405	2.37203	0.67796								287	0.00306	2.24293	0.76321		333		0.00459		0.666667	1
	288	0.00366	2.54383	0.67108								288	0.0043	3.35821	0.76822		334		0.00588		0.731293	1
	289	0.00361	2.97659	0.67454								289	0.00257	3.57371	0.75575		327		0.00489		0.525562	1
	290	0.00484	4.1215	0.67658								290	0.00128	4.70943	0.7494		328		0.00371		0.345013	1
	291	0.00519	4.2252	0.67622								291	0.00292	1.93673	0.77027		338		0.00385		0.758442	1
	292	0.00183	1.51399	0.67032								292	0.00287	3.46009	0.76883		339		0.0045		0.637778	1
	293	0.004	1.8675	0.68342								293	0.00203	4.06233	0.76127		335		0.00474		0.42827	1
	294	0.00539	3.06068	0.68468								294	0.00385	4.21416	0.78337		349		0.00287		1.34146	1
	295	0.00445	3.35479	0.68064								295	0.00375	1.6545	0.77633		331		0.00563		0.666075	1
	296	0.00346	1.66889	0.69015								296	0.00198	4.4237	0.76915		336		0.00371		0.533693	1
	297	0.00287	2.2288	0.68484								297	0.00469	0.86261	0.79017		342		0.00652		0.719325	1
	298	0.00459	3.61634	0.69107								298	0.00316	3.19666	0.78055		340		0.00405		0.780247	1
	299	0.00282	4.41464	0.6799								299	0.00336	4.29338	0.79087		343		0.00494		0.680162	1
	300	0.0044	3.45388	0.69512								300	0.00277	3.65797	0.78825		341		0.00395		0.701266	1
	301	0.00405	4.32806	0.69321								301	0.00336	0.77898	0.81392		359		0.00499		0.673347	1
	302	0.00474	0.9383	0.7122								302	0.00232	2.39053	0.78687		345		0.00608		0.381579	1
	303	0.00583	3.25609	0.71023								303	0.00025	2.69843	0.7753		320		0.00484		0.0516529	0
	304	0.00618	3.82476	0.71198								304	0.00262	4.99543	0.78944		346		0.00479		0.546973	1
	305	0.0038	1.98323	0.7055								305	0.00272	3.07659	0.80648		348		0.00425		0.64	1
	306	0.00489	3.71341	0.71742								306	0.00222	2.15236	0.80529		351		0.00356		0.623596	1
	307	0.00618	4.62112	0.72491								307	0.00272	2.66661	0.81172		347		0.0043		0.632558	1
	308	0.00529	2.45256	0.72987								308	0.00702	2.77502	0.83729		353		0.00514		1.36576	1
	309	0.00603	2.91732	0.73689								309	0.00341	3.81344	0.81328		354		0.00494		0.690283	1
	310	0.00292	4.81695	0.71726								310	0.00138	3.26723	0.80331		352		0.00212		0.650943	1
	311	0.00519	1.24745	0.74859								311	0.00385	3.55767	0.82843		357		0.00637		0.604396	1
	312	0.00519	1.45872	0.73272								312	0.00237	4.5649	0.81756		355		0.00366		0.647541	1
	313	0.00543	2.14691	0.73229								313	0.00361	1.18362	0.83544		360		0.00618		0.584142	1
	314	0.00405	2.62799	0.73642								314	0.00267	1.75985	0.8319		361		0.00351		0.760684	1
	315	0.00499	4.50159	0.73404								315	0.00292	2.08029	0.83151		362		0.00346		0.843931	1
	316	0.00326	4.94139	0.72399								316	0.00272	2.58252	0.83498		366		0.00553		0.491863	1
	317	0.0044	1.75484	0.73745								317	0.00351	2.89422	0.83244		356		0.00623		0.563403	1
	318	0.00489	2.82101	0.739								318	0.00341	1.44517	0.84272		364		0.00578		0.589965	1
	319	0.00341	1.33026	0.73942								319	0.00282	3.14683	0.84256		367		0.00425		0.663529	1
	320	0.00484	2.72159	0.74651								320	0.00277	1.83645	0.84863		371		0.00415		0.66747	1
	321	0.00301	3.12543	0.74409								321	0.00163	2.39039	0.83081		345		0.00608		0.268092	0
	322	0.00222	4.15203	0.73765								322	0.00232	3.00101	0.84266		370		0.00336		0.690476	1
	323	0.00563	1.55816	0.75901								323	0.00346	3.4181	0.84619		368		0.00578		0.598616	1
	324	0.00292	2.32297	0.74513								324	0.00227	2.31086	0.84531		363		0.0043		0.527907	1
	325	0.00459	2.5437	0.75683								325	0.00385	3.32796	0.85799		378		0.00558		0.689964	1
	326	0.00395	3.01061	0.75491								326	0.00395	3.71957	0.85736		372		0.00553		0.714286	1
	327	0.00489	3.57361	0.75228								327	0.0039	4.01111	0.85847		373		0.00558		0.698925	1
	328	0.00371	4.70498	0.75327								328	0.00371	4.34865	0.85768		380		0.00568		0.653169	1
	329	0.00469	1.84326	0.76775								329	0.00356	1.55351	0.8591		374		0.00435		0.818391	1
	330	0.00227	4.24108	0.75302								330	0.00133	1.92165	0.84595		375		0.00262		0.507634	1
	331	0.00563	1.65829	0.77079								331	0.00292	4.14622	0.85998		379		0.00568		0.514085	1
	332	0.00336	2.03376	0.76523								332	0.00227	4.44156	0.85494		381		0.00366		0.620219	1
	333	0.00459	2.24304	0.7628								333	0.00346	0.9442	0.86828		383		0.00499		0.693387	1
	334	0.00588	3.35647	0.76702								334	0.00296	1.64596	0.86527		386		0.00361		0.819945	1
	335	0.00474	4.06862	0.77465								335	0.0038	2.21491	0.87557		377		0.00632		0.601266	1
	336	0.00371	4.41998	0.76733								336	0.00208	4.93285	0.86758		389		0.00257		0.809339	1
	337	0.00272	0.78373	0.76431								337	0.00603	3.21306	0.91089		415		0.0042		1.43571	1
	338	0.00385	1.94118	0.77238								338	0.00198	5.02134	0.87458		387		0.00331		0.598187	1
	339	0.0045	3.46225	0.77392								339	5e-05	0.69236	0.86808		382		0.00163		0.0306748	0
	340	0.00405	3.20077	0.77996								340	0.00178	2.0017	0.87765		376		0.00509		0.349705	1
	341	0.00395	3.65754	0.78435								341	0.00361	3.49279	0.89812		391		0.00637		0.566719	1
	342	0.00652	0.86441	0.79614								342	0.00351	1.02272	0.90323		398		0.00524		0.669847	1
	343	0.00494	4.29268	0.79378								343	0.00371	1.73265	0.91026		393		0.00519		0.714836	1
	344	0.00356	0.59327	0.79037								344	0.00455	2.10671	0.9195		399		0.00791		0.575221	1
	345	0.00608	2.394	0.80356								345	0.00292	2.66965	0.90918		395		0.00435		0.671264	1
	346	0.00479	4.9915	0.79308								346	0.00143	2.94867	0.8962		400		0.00212		0.674528	1
	347	0.0043	2.66734	0.80636								347	0.00331	3.09963	0.90134		396		0.00405		0.817284	1
	348	0.00425	3.07723	0.80891								348	0.00494	3.629	0.90962		397		0.00568		0.869718	1
	349	0.00287	4.19995	0.803								349	0.00212	4.71213	0.89522		392		0.00509		0.416503	1
	350	0.00267	4.88463	0.79376								350	0.00415	3.80327	0.91979		401		0.00603		0.688226	1
	351	0.00356	2.154	0.80394								351	0.00153	0.6495	0.9089		390		0.00711		0.21519	0
	352	0.00212	3.27053	0.79894								352	0.0039	2.84866	0.91622		402		0.00469		0.831557	1
	353	0.00514	2.80687	0.81705								353	0.00326	4.26213	0.91611		403		0.0042		0.77619	1
	354	0.00494	3.81611	0.81375								354	0.00296	1.48734	0.9242		406		0.00395		0.749367	1
	355	0.00366	4.56382	0.8184								355	0.00222	1.90088	0.91635		407		0.00262		0.847328	1
	356	0.00623	2.89824	0.83048								356	0.00311	3.02833	0.92387		409		0.00455		0.683516	1
	357	0.00637	3.56057	0.8313								357	0.00247	4.4218	0.92417		410		0.00331		0.746224	1
	358	0.00331	4.67686	0.81804								358	0.00311	2.30579	0.93257		408		0.00464		0.670259	1
	359	0.00499	0.78213	0.83774								359	0.00242	2.56867	0.93048		412		0.00311		0.778135	1
	360	0.00618	1.1908	0.83929								360	0.00509	3.33792	0.94328		413		0.00726		0.701102	1
	361	0.00351	1.75888	0.83066								361	0.00227	3.9014	0.93104		416		0.00306		0.74183	1
	362	0.00346	2.08299	0.83093								362	0.00198	4.58502	0.92994		404		0.0043		0.460465	1
	363	0.0043	2.31161	0.83568								363	0.00163	4.81476	0.9258		411		0.00366		0.445355	1
	364	0.00578	1.45149	0.8387								364	0.00469	2.76902	0.95872		420		0.00583		0.80446	1
	365	0.00509	2.49233	0.84345								365	0.00277	3.98582	0.94791		417		0.0041		0.67561	1
	366	0.00553	2.59	0.84517								366	0.00173	4.94972	0.93656		418		0.00311		0.55627	1
	367	0.00425	3.1503	0.83907								367	0.00183	1.97771	0.94844		419		0.00311		0.588424	1
	368	0.00578	3.41913	0.84627								368	0.00237	3.54276	0.9495		423		0.00282		0.840426	1
	369	0.00247	4.80629	0.82605								369	0.00301	1.57801	0.95416		421		0.00539		0.558442	1
	370	0.00336	3.00283	0.84245								370	0.00232	1.8339	0.95168		422		0.00336		0.690476	1
	371	0.00415	1.83758	0.85143								371	0.00311	2.48464	0.95611		414		0.00499		0.623246	1
	372	0.00553	3.71878	0.85597								372	0.00252	4.08571	0.95767		425		0.0039		0.646154	1
	373	0.00558	4.00613	0.8572								373	0.00292	1.66963	0.96923		430		0.0045		0.648889	1
	374	0.00435	1.55565	0.85738								374	0.00356	3.69735	0.96434		424		0.0044		0.809091	1
	375	0.00262	1.91819	0.84859								375	0.00262	4.18444	0.95787		426		0.0042		0.62381	1
	376	0.00509	2.0033	0.86228								376	0.00459	4.33897	0.97525		431		0.00608		0.754934	1
	377	0.00632	2.22232	0.87138								377	0.00282	1.1268	0.99053		432		0.00469		0.601279	1
	378	0.00558	3.33028	0.85651								378	0.00316	2.05565	0.98626		436		0.00405		0.780247	1
	379	0.00568	4.13877	0.86655								379	0.00321	3.09595	0.98671		434		0.0041		0.782927	1
	380	0.00568	4.34634	0.86258								380	0.00262	1.90824	0.99354		439		0.00445		0.588764	1
	381	0.00366	4.44119	0.85545								381	0.00198	2.68016	0.98617		433		0.00311		0.636656	1
	382	0.00163	0.70727	0.8504								382	0.00494	2.87549	1.00318		437		0.00637		0.77551	1
	383	0.00499	0.94477	0.86739								383	0.00321	3.26843	0.99287		438		0.0041		0.782927	1
	384	0.00563	2.73897	0.86629								384	0.00415	2.5896	1.00791		443		0.00474		0.875527	1
	385	0.00316	1.37944	0.86786								385	0.00321	3.62302	1.00444		444		0.00464		0.69181	1
	386	0.00361	1.64551	0.86664								386	0.0039	4.89258	1.00021		441		0.00479		0.814196	1
	387	0.00331	5.01729	0.8684								387	0.00306	2.40607	1.00583		442		0.0038		0.805263	1
	388	0.00425	3.23833	0.87944								388	0.0044	3.77106	1.01616		448		0.00514		0.856031	1
	389	0.00257	4.93044	0.86768								389	0.00153	0.63159	1.00367		445		0.00642		0.238318	0
	390	0.00711	0.67156	0.90996								390	0.00553	1.21407	1.02881		450		0.00786		0.703562	1
	391	0.00637	3.49535	0.90067								391	0.00257	3.47381	1.00758		447		0.00366		0.702186	1
	392	0.00509	4.71267	0.89995								392	0.00183	3.94621	1.00866		452		0.00242		0.756198	1
	393	0.00519	1.73392	0.90959								393	0.00138	4.70592	1.00038		449		0.00178		0.775281	1
	394	0.00598	2.39448	0.90921								394	0.00262	1.07033	1.02113		457		0.00341		0.768328	1
	395	0.00435	2.67246	0.90762								395	0.00341	1.47859	1.02109		446		0.00514		0.663424	1
	396	0.00405	3.1027	0.90048								396	0.00232	2.31979	1.01958		451		0.004		0.58	1
	397	0.00568	3.62993	0.90714								397	0.00356	3.02081	1.02897		458		0.00464		0.767241	1
	398	0.00524	1.02875	0.90866								398	0.00301	4.7951	1.02664		460		0.00455		0.661538	1
	399	0.00791	2.11775	0.91201								399	0.00484	0.90351	1.04151		456		0.00805		0.601242	1
	400	0.00212	2.94572	0.89751								400	0.00163	2.15183	1.01867		440		0.0045		0.362222	1
	401	0.00603	3.8043	0.91705								401	0.00272	3.86422	1.02821		461		0.00479		0.56785	1
	402	0.00469	2.84945	0.9144								402	0.00193	4.04627	1.02146		453		0.00306		0.630719	1
	403	0.0042	4.26185	0.91373								403	0.00371	0.74868	1.04802		455		0.00672		0.552083	1
	404	0.0043	4.5823	0.91914								404	0.00306	3.18947	1.03247		459		0.0045		0.68	1
	405	0.00489	0.53694	0.9236								405	0.00277	4.60588	1.02862		454		0.00509		0.544204	1
	406	0.00395	1.49208	0.9237								406	0.00326	1.82967	1.042		462		0.0041		0.795122	1
	407	0.00262	1.90134	0.91689								407	0.00212	2.24086	1.03547		464		0.00306		0.69281	1
	408	0.00464	2.30858	0.93022								408	0.00455	2.77294	1.05053		466		0.00682		0.667155	1
	409	0.00455	3.02553	0.9302								409	0.00188	1.75226	1.04233		463		0.00326		0.576687	1
	410	0.00331	4.42182	0.92662								410	0.00282	2.49092	1.04405		465		0.00459		0.614379	1
	411	0.00366	4.80917	0.92298								411	0.00331	5.02117	1.05063		427		0.0038		0.871053	1
	412	0.00311	2.57234	0.93								412	0.00321	1.66939	1.05581		470		0.0038		0.844737	1
	413	0.00726	3.34124	0.94894								413	0.00148	4.20287	1.04709		468		0.00257		0.575875	1
	414	0.00499	2.48635	0.95152								414	0.00346	2.09755	1.0665		475		0.00504		0.686508	1
	415	0.0042	3.18955	0.93953								415	0.00252	2.94825	1.06489		473		0.00356		0.707865	1
	416	0.00306	3.90212	0.93282								416	0.00356	3.30051	1.06304		467		0.00479		0.743215	1
	417	0.0041	3.98803	0.94523								417	0.00247	2.00467	1.07164		471		0.00504		0.490079	1
	418	0.00311	4.94222	0.94027								418	0.00237	3.57293	1.06358		476		0.0041		0.578049	1
	419	0.00311	1.97833	0.94451								419	0.00336	1.92243	1.0865		481		0.00484		0.694215	1
	420	0.00583	2.7708	0.95952								420	0.00183	2.67871	1.06508		472		0.00361		0.506925	1
	421	0.00539	1.57363	0.96049								421	0.00731	3.08169	1.09268		495		0.00534		1.36891	1
	422	0.00336	1.83581	0.9515								422	0.00217	3.69757	1.07064		477		0.00306		0.70915	1
	423	0.00282	3.54144	0.95268								423	0.00198	4.11495	1.07227		478		0.00395		0.501266	1
	424	0.0044	3.70006	0.96151								424	0.00455	0.5763	1.106		483		0.0082		0.554878	1
	425	0.0039	4.08825	0.95875								425	0.00311	2.39661	1.08877		485		0.00415		0.749398	1
	426	0.0042	4.18288	0.95466								426	0.00198	3.38411	1.07842		482		0.00321		0.616822	1
	427	0.0038	5.02295	0.96065								427	0.00242	4.91047	1.08297		480		0.00489		0.494888	1
	428	0.00336	2.23109	0.96473								428	0.00227	0.98864	1.08995		484		0.00346		0.656069	1
	429	0.0041	2.95349	0.96733								429	0.00459	3.80273	1.09626		490		0.00613		0.748777	1
	430	0.0045	1.66753	0.97027								430	0.00163	1.14882	1.08854		486		0.00272		0.599265	1
	431	0.00608	4.33955	0.97683								431	0.00272	2.30928	1.09787		494		0.00366		0.743169	1
	432	0.00469	1.13541	0.98595								432	0.00217	2.5544	1.09445		487		0.00336		0.645833	1
	433	0.00311	2.67833	0.9801								433	0.00272	3.48849	1.09914		489		0.00464		0.586207	1
	434	0.0041	3.09653	0.98605								434	0.00227	1.0681	1.10508		497		0.00385		0.58961	1
	435	0.00133	1.76155	0.97716								435	0.0045	1.50857	1.11054		493		0.00588		0.765306	1
	436	0.00405	2.05495	0.98689								436	0.00415	4.6747	1.12355		496		0.00613		0.676998	1
	437	0.00637	2.87641	1.00479								437	0.00217	1.82067	1.12176		502		0.00326		0.665644	1
	438	0.0041	3.26573	0.99291								438	0.00208	2.23706	1.12029		503		0.00311		0.66881	1
	439	0.00445	1.9154	0.99906								439	0.00272	2.63492	1.12675		499		0.00435		0.625287	1
	440	0.0045	2.15114	1.00318								440	0.00292	4.05865	1.13542		504		0.00455		0.641758	1
	441	0.00479	4.89505	0.99968								441	0.00232	0.87436	1.13548		505		0.00425		0.545882	1
	442	0.0038	2.40707	1.00464								442	0.00296	1.22234	1.13413		500		0.00469		0.63113	1
	443	0.00474	2.58836	1.00925								443	0.00361	1.73833	1.14077		501		0.00539		0.669759	1
	444	0.00464	3.62853	1.00791								444	0.00459	2.73477	1.14864		506		0.00578		0.794118	1
	445	0.00642	0.6477	1.02559								445	0.00366	2.13748	1.1482		511		0.0042		0.871429	1
	446	0.00514	1.4819	1.01887								446	0.00371	3.29899	1.14521		508		0.0045		0.824444	1
	447	0.00366	3.47347	1.00762								447	0.00321	2.97646	1.15238		507		0.00425		0.755294	1
	448	0.00514	3.77038	1.01528								448	0.00267	3.56943	1.15132		512		0.0038		0.702632	1
	449	0.00178	4.70689	1.00046								449	0.00292	4.79098	1.15556		513		0.00608		0.480263	1
	450	0.00786	1.21909	1.02869								450	0.00267	4.86172	1.15054		514		0.00296		0.902027	1
	451	0.004	2.32196	1.02124								451	0.00232	4.97257	1.15507		515		0.00474		0.489451	1
	452	0.00242	3.94463	1.00823								452	0.00252	3.39811	1.1622		516		0.00356		0.707865	1
	453	0.00306	4.047	1.01875								453	0.00232	3.66084	1.15373		509		0.004		0.58	1
	454	0.00509	4.60812	1.02941								454	0.00361	3.86504	1.16696		519		0.00509		0.709234	1
	455	0.00672	0.75546	1.04272								455	0.00331	1.89474	1.17211		517		0.0045		0.735556	1
	456	0.00805	0.90862	1.04622								456	0.00124	1.98316	1.15543		518		0.00198		0.626263	1
	457	0.00341	1.07488	1.02241								457	0.00272	2.06442	1.16777		520		0.00405		0.671605	1
	458	0.00464	3.02546	1.02937								458	0.00272	2.38571	1.17634		521		0.00455		0.597802	1
	459	0.0045	3.18896	1.03013								459	0.00227	2.54496	1.17277		522		0.00326		0.696319	1
	460	0.00455	4.79508	1.03387								460	0.00474	1.65767	1.19193		524		0.00632		0.75	1
	461	0.00479	3.86852	1.03511								461	0.00296	2.29263	1.18298		525		0.00499		0.593186	1
	462	0.0041	1.82716	1.04237								462	0.00208	0.72583	1.18857		526		0.00316		0.658228	1
	463	0.00326	1.74703	1.047								463	0.00371	1.1305	1.1887		523		0.00588		0.630952	1
	464	0.00306	2.24146	1.03882								464	5e-05	1.70453	1.1633		501		0.00539		0.00927644	0
	465	0.00459	2.49125	1.0463								465	0.00435	1.46754	1.20436		530		0.00494		0.880567	1
	466	0.00682	2.77289	1.05751								466	0.00351	2.91322	1.20132		532		0.00534		0.657303	1
	467	0.00479	3.30149	1.06018								467	0.0041	1.03322	1.21818		539		0.00534		0.76779	1
	468	0.00257	4.2028	1.04637								468	0.00252	2.20662	1.20093		531		0.00464		0.543103	1
	469	0.00524	1.59306	1.06774								469	0.00316	3.48847	1.20361		528		0.00539		0.586271	1
	470	0.0038	1.67076	1.05695								470	0.00287	1.81203	1.21274		541		0.00361		0.795014	1
	471	0.00504	2.00871	1.06827								471	0.00208	2.62784	1.20146		534		0.00316		0.658228	1
	472	0.00361	2.68031	1.06123								472	0.00687	2.78386	1.23652		535		0.00583		1.17839	1
	473	0.00356	2.94837	1.06353								473	0.00341	3.03556	1.20894		536		0.00459		0.742919	1
	474	0.00509	3.1246	1.07192								474	0.00361	1.54614	1.22213		533		0.00776		0.465206	1
	475	0.00504	2.10195	1.07103								475	0.00217	3.13573	1.22145		543		0.004		0.5425	1
	476	0.0041	3.57306	1.06896								476	0.00252	3.95133	1.21071		537		0.00509		0.495088	1
	477	0.00306	3.69657	1.06829								477	0.00222	2.46898	1.215		540		0.00351		0.632479	1
	478	0.00395	4.11882	1.07368								478	0.0001	3.17359	1.20196		543		0.004		0.025	0
	479	0.00064	4.83947	1.05786								479	0.00178	1.29587	1.233		548		0.00405		0.439506	1
	480	0.00489	4.90727	1.08129								480	0.00178	1.96832	1.22539		545		0.00292		0.609589	1
	481	0.00484	1.91992	1.08763								481	0.00242	3.3278	1.23244		546		0.00539		0.44898	1
	482	0.00321	3.38663	1.07982								482	0.00375	0.8321	1.24802		550		0.00588		0.637755	1
	483	0.0082	0.57964	1.11376								483	0.00242	1.73824	1.23216		544		0.00346		0.699422	1
	484	0.00346	0.98727	1.0907								484	0.00301	3.57955	1.23912		549		0.00405		0.74321	1
	485	0.00415	2.39363	1.0915								485	0.00212	4.84699	1.23016		547		0.00395		0.536709	1
	486	0.00272	1.15461	1.08956								486	0.00346	2.56468	1.25468		554		0.00524		0.660305	1
	487	0.00336	2.56052	1.09249								487	0.00435	4.94418	1.25364		556		0.00618		0.703883	1
	488	0.00642	2.86161	1.10766								488	0.00252	2.06081	1.2544		553		0.00504		0.5	1
	489	0.00464	3.48751	1.09772								489	0.00272	4.65339	1.26107		552		0.00504		0.539683	1
	490	0.00613	3.79838	1.09868								490	0.00331	1.90092	1.26003		557		0.00415		0.79759	1
	491	0.00341	3.93843	1.09698								491	0.00203	2.68105	1.25365		555		0.00287		0.707317	1
	492	0.00227	4.00225	1.09041								492	0.00351	2.87788	1.27566		563		0.00558		0.629032	1
	493	0.00588	1.50772	1.11374								493	0.00168	2.26603	1.26522		559		0.00237		0.708861	1
	494	0.00366	2.31368	1.09842								494	0.00316	2.99073	1.27829		567		0.00445		0.710112	1
	495	0.00534	3.05267	1.11286								495	0.00242	3.41631	1.27419		564		0.0039		0.620513	1
	496	0.00613	4.67638	1.12045								496	0.00267	1.12152	1.28917		568		0.0039		0.684615	1
	497	0.00385	1.07796	1.1059								497	0.00311	1.65377	1.28056		565		0.00484		0.642562	1
	498	0.00346	2.473	1.11821								498	0.00316	2.50112	1.29421		571		0.00366		0.863388	1
	499	0.00435	2.63883	1.12696								499	0.00341	3.22229	1.28901		573		0.00385		0.885714	1
	500	0.00469	1.22604	1.13726								500	0.00326	3.80578	1.29206		569		0.00543		0.600368	1
	501	0.00539	1.73994	1.13815								501	0.00198	2.20851	1.28982		577		0.00272		0.727941	1
	502	0.00326	1.82243	1.12187								502	0.0043	3.10678	1.3042		572		0.00563		0.763766	1
	503	0.00311	2.23316	1.1238								503	0.00208	3.89909	1.28564		574		0.00306		0.679739	1
	504	0.00455	4.05864	1.13541								504	0.00203	4.80346	1.28879		575		0.00311		0.652733	1
	505	0.00425	0.87585	1.14524								505	0.00306	1.78911	1.30105		576		0.00425		0.72	1
	506	0.00578	2.73257	1.14912								506	0.00267	2.1376	1.30076		570		0.0045		0.593333	1
	507	0.00425	2.97474	1.14883								507	0.00316	2.63456	1.31058		579		0.00464		0.681034	1
	508	0.0045	3.29695	1.14654								508	0.00128	3.4726	1.29577		578		0.00203		0.630542	1
	509	0.004	3.65964	1.14855								509	0.00262	1.96858	1.31714		582		0.00371		0.706199	1
	510	0.00222	0.77061	1.13909								510	0.00212	3.32039	1.31696		583		0.0041		0.517073	1
	511	0.0042	2.14058	1.148								511	0.00316	1.49322	1.32859		580		0.00425		0.743529	1
	512	0.0038	3.57133	1.15289								512	0.00346	2.29246	1.33802		589		0.00479		0.722338	1
	513	0.00608	4.78958	1.16313								513	0.00188	3.62659	1.3233		584		0.00326		0.576687	1
	514	0.00296	4.86793	1.14912								514	0.00301	1.05118	1.33637		587		0.00445		0.676404	1
	515	0.00474	4.96789	1.15598								515	0.00208	2.05883	1.33651		593		0.00341		0.609971	1
	516	0.00356	3.39218	1.16164								516	0.00356	2.81853	1.33571		590		0.00474		0.751055	1
	517	0.0045	1.89509	1.17133								517	0.00331	2.94583	1.33986		591		0.00479		0.691023	1
	518	0.00198	1.9885	1.15469								518	0.00257	3.71226	1.33835		595		0.00519		0.495183	1
	519	0.00509	3.86175	1.16896								519	0.00464	1.74035	1.35592		588		0.00632		0.734177	1
	520	0.00405	2.06258	1.1681								520	0.00316	2.416	1.34682		594		0.00474		0.666667	1
	521	0.00455	2.3823	1.17797								521	0.00138	4.88315	1.33049		592		0.00405		0.340741	1
	522	0.00326	2.54556	1.17288								522	0.0039	3.95186	1.35397		597		0.00524		0.744275	1
	523	0.00588	1.12668	1.18634								523	0.00232	2.71297	1.35114		599		0.00346		0.67052	1
	524	0.00632	1.66104	1.1912								524	0.00208	4.75411	1.35258		598		0.00356		0.58427	1
	525	0.00499	2.29887	1.18453								525	0.00267	2.21387	1.36597		602		0.00351		0.760684	1
	526	0.00316	0.7264	1.18757								526	0.00588	2.53012	1.37884		603		0.00494		1.19028	1
	527	0.00524	3.22127	1.19321								527	0.00351	3.03717	1.3707		600		0.00459		0.764706	1
	528	0.00539	3.48416	1.20012								528	0.00242	0.99059	1.37991		609		0.00568		0.426056	1
	529	0.00548	3.76365	1.19724								529	0.00222	1.19563	1.37323		601		0.0042		0.528571	1
	530	0.00494	1.46442	1.20498								530	0.00336	3.2535	1.38037		605		0.00459		0.732026	1
	531	0.00464	2.21017	1.19732								531	0.00306	3.44602	1.38471		606		0.00548		0.558394	1
	532	0.00534	2.91534	1.20385								532	0.00227	3.85648	1.3705		607		0.00321		0.707165	1
	533	0.00776	1.55571	1.21479								533	0.00336	3.15892	1.38699		604		0.00499		0.673347	1
	534	0.00316	2.62983	1.19866								534	0.00702	0.39867	1.41902		608		0.01018		0.689587	1
	535	0.00583	2.80862	1.21286								535	0.00232	1.25782	1.39047		611		0.00301		0.770764	1
	536	0.00459	3.03702	1.2091								536	0.00237	2.13242	1.38691		613		0.00306		0.77451	1
	537	0.00509	3.94405	1.20616								537	0.00178	2.63822	1.38686		614		0.00262		0.679389	1
	538	0.00292	0.48887	1.20261								538	0.00158	1.94242	1.3946		615		0.00405		0.390123	1
	539	0.00534	1.03085	1.2181								539	0.00212	2.89243	1.39346		617		0.00341		0.621701	1
	540	0.00351	2.4698	1.21032								540	0.00168	3.35304	1.39422		618		0.00282		0.595745	1
	541	0.00361	1.81517	1.21183								541	0.00247	1.6781	1.40566		622		0.00474		0.521097	1
	542	0.00148	0.6066	1.20407								542	0.00232	2.01934	1.40079		616		0.00296		0.783784	1
	543	0.004	3.1394	1.2178								543	0.00415	2.35999	1.41576		625		0.00558		0.743728	1
	544	0.00346	1.73877	1.22686								544	0.00341	2.78252	1.41156		623		0.00514		0.663424	1
	545	0.00292	1.96437	1.22263								545	0.00356	3.78209	1.40805		620		0.00509		0.699411	1
	546	0.00539	3.32585	1.23456								546	0.00262	4.91705	1.40083		624		0.00356		0.735955	1
	547	0.00395	4.8457	1.22682								547	0.00306	1.83865	1.41736		627		0.0038		0.805263	1
	548	0.00405	1.30311	1.24662								548	0.00257	3.55127	1.40742		619		0.00455		0.564835	1
	549	0.00405	3.57665	1.23985								549	0.00222	4.70982	1.41541		629		0.00287		0.773519	1
	550	0.00588	0.83808	1.2535								550	0.00356	1.60818	1.43636		631		0.00504		0.706349	1
	551	0.00529	3.68842	1.24791								551	0.00257	2.27753	1.42716		632		0.00385		0.667532	1
	552	0.00504	4.6605	1.25509								552	0.00208	4.83796	1.4222		630		0.00356		0.58427	1
	553	0.00504	2.04675	1.24806								553	0.00237	3.66723	1.42938		633		0.00395		0.6	1
	554	0.00524	2.56844	1.25368								554	0.00296	4.00126	1.42911		636		0.0038		0.778947	1
	555	0.00287	2.67999	1.2491								555	0.00356	3.09149	1.44505		635		0.00509		0.699411	1
	556	0.00618	4.94754	1.25738								556	0.00232	1.05442	1.44102		634		0.004		0.58	1
	557	0.00415	1.89858	1.25827								557	0.00371	2.6751	1.45533		641		0.00445		0.833708	1
	558	0.00415	0.74809	1.27007								558	0.00435	2.98988	1.45117		639		0.00573		0.759162	1
	559	0.00237	2.26817	1.26229								559	0.00252	2.21021	1.45741		637		0.00415		0.607229	1
	560	0.00311	2.41067	1.26126								560	0.00217	2.56351	1.45005		638		0.00296		0.733108	1
	561	0.00371	0.4738	1.26798								561	0.00227	2.85133	1.45577		642		0.00455		0.498901	1
	562	0.00336	2.75671	1.26956								562	0.00212	4.98871	1.45018		643		0.00296		0.716216	1
	563	0.00558	2.8818	1.28149								563	0.00232	1.23404	1.46345		648		0.00336		0.690476	1
	564	0.0039	3.41205	1.2763								564	0.00227	1.75863	1.45699		640		0.00316		0.718354	1
	565	0.00484	1.65856	1.2772								565	0.00203	2.12113	1.45543		644		0.00336		0.604167	1
	566	0.00321	2.34093	1.27155								566	0.00296	3.85435	1.46051		646		0.00366		0.808743	1
	567	0.00445	2.99717	1.281								567	0.00193	1.97722	1.46537		649		0.00296		0.652027	1
	568	0.0039	1.12433	1.29								568	0.00292	3.26735	1.46412		650		0.00405		0.720988	1
	569	0.00543	3.80895	1.29129								569	0.00296	3.40227	1.47094		645		0.00464		0.637931	1
	570	0.0045	2.13523	1.29662								570	0.00316	3.60104	1.47269		652		0.0038		0.831579	1
	571	0.00366	2.49966	1.29638								571	0.00292	1.13745	1.47448		647		0.00459		0.636166	1
	572	0.00563	3.10891	1.30326								572	0.00237	3.17974	1.47829		651		0.0041		0.578049	1
	573	0.00385	3.22054	1.29117								573	0.00311	1.8286	1.49634		658		0.00425		0.731765	1
	574	0.00306	3.90121	1.28721								574	0.00222	2.05286	1.48507		654		0.004		0.555	1
	575	0.00311	4.79852	1.2867								575	0.00128	3.50098	1.48258		656		0.00247		0.518219	1
	576	0.00425	1.78921	1.29799								576	0.00385	2.38103	1.5033		661		0.0045		0.855556	1
	577	0.00272	2.20704	1.29251								577	0.00227	2.74895	1.49412		655		0.00351		0.646724	1
	578	0.00203	3.47464	1.29908								578	0.00405	4.64617	1.50875		664		0.00558		0.725806	1
	579	0.00464	2.63281	1.31285								579	0.00119	2.49559	1.49747		653		0.00514		0.231518	0
	580	0.00425	1.49121	1.32685								580	0.00203	3.79129	1.49966		662		0.00311		0.652733	1
	581	0.00494	1.57921	1.3282								581	0.00133	3.92179	1.4921		657		0.00301		0.44186	1
	582	0.00371	1.9706	1.31784								582	0.00227	4.75313	1.49886		660		0.00371		0.61186	1
	583	0.0041	3.32146	1.32048								583	0.00282	1.91577	1.51191		669		0.00321		0.878505	1
	584	0.00326	3.62409	1.32156								584	0.00361	2.29304	1.51215		670		0.00464		0.778017	1
	585	0.0044	1.86509	1.33042								585	0.00316	2.6138	1.51123		665		0.00375		0.842667	1
	586	0.00143	3.5471	1.3177								586	0.00148	2.9257	1.50772		666		0.00282		0.524823	1
	587	0.00445	1.0513	1.33613								587	0.00361	1.61691	1.51879		668		0.00484		0.745868	1
	588	0.00632	1.73918	1.3527								588	0.00237	1.71171	1.51812		672		0.00361		0.65651	1
	589	0.00479	2.29424	1.33758								589	0.00198	3.6955	1.51774		671		0.00366		0.540984	1
	590	0.00474	2.82119	1.3361								590	0.00385	0.87295	1.54521		667		0.00627		0.614035	1
	591	0.00479	2.94794	1.33765								591	0.00282	2.20002	1.5351		675		0.00385		0.732468	1
	592	0.00405	4.87375	1.33277								592	0.00346	2.83289	1.53403		676		0.00415		0.833735	1
	593	0.00341	2.06311	1.33668								593	0.00287	3.0049	1.53656		679		0.00405		0.708642	1
	594	0.00474	2.42098	1.34569								594	0.00262	3.08938	1.52828		677		0.00395		0.663291	1
	595	0.00519	3.70291	1.34947								595	0.00301	3.34736	1.53353		678		0.00356		0.845506	1
	596	0.00499	4.99522	1.34661								596	0.00222	4.25044	1.52631		673		0.00529		0.41966	1
	597	0.00524	3.95401	1.35719								597	0.00346	1.05776	1.54548		674		0.00455		0.76044	1
	598	0.00356	4.75609	1.34898								598	0.00351	3.26101	1.54306		681		0.00459		0.764706	1
	599	0.00346	2.7137	1.35198								599	0.00469	2.55482	1.55803		680		0.00657		0.713851	1
	600	0.00459	3.03778	1.36608								600	0.00311	3.46703	1.55101		684		0.00356		0.873596	1
	601	0.0042	1.18976	1.37533								601	0.00203	2.71019	1.54681		683		0.00262		0.774809	1
	602	0.00351	2.21557	1.36595								602	0.00257	1.99907	1.56247		685		0.00395		0.650633	1
	603	0.00494	2.54935	1.37185								603	0.00158	3.18502	1.56088		686		0.00351		0.450142	1
	604	0.00499	3.16009	1.38176								604	0.00203	1.14221	1.57407		688		0.0039		0.520513	1
	605	0.00459	3.25386	1.38105								605	0.00395	1.56747	1.57845		691		0.00524		0.753817	1
	606	0.00548	3.44279	1.38284								606	0.00346	2.10488	1.57681		692		0.00504		0.686508	1
	607	0.00321	3.85487	1.37147								607	0.0044	2.44258	1.57896		693		0.00598		0.735786	1
	608	0.01018	0.40062	1.41941								608	0.00128	4.03005	1.56422		694		0.00301		0.425249	1
	609	0.00568	0.98635	1.38688								609	0.00262	4.86758	1.57098		696		0.0038		0.689474	1
	610	0.00158	4.57105	1.36582								610	0.00667	2.8915	1.61899		698		0.00543		1.22836	1
	611	0.00301	1.25963	1.38719								611	0.00311	3.58719	1.57667		687		0.00479		0.649269	1
	612	0.00232	1.32542	1.38015								612	0.00128	3.92813	1.56909		689		0.00292		0.438356	1
	613	0.00306	2.13149	1.38755								613	0.00227	4.78232	1.57664		695		0.00321		0.707165	1
	614	0.00262	2.63408	1.38717								614	0.00311	2.34975	1.59073		699		0.00341		0.912023	1
	615	0.00405	1.92766	1.39843								615	0.00193	3.81233	1.58468		702		0.00415		0.46506	1
	616	0.00296	2.02072	1.39912								616	0.00198	1.83527	1.58662		697		0.00331		0.598187	1
	617	0.00341	2.89182	1.39169								617	0.00183	2.66371	1.59055		700		0.00306		0.598039	1
	618	0.00282	3.34759	1.39415								618	0.0038	2.76911	1.60229		701		0.00504		0.753968	1
	619	0.00455	3.54766	1.40473								619	0.00316	2.27729	1.60514		704		0.004		0.79	1
	620	0.00509	3.77966	1.40324								620	0.00227	3.40662	1.60613		707		0.00371		0.61186	1
	621	0.00203	1.10861	1.39406								621	0.004	3.69903	1.61194		709		0.00553		0.723327	1
	622	0.00474	1.6863	1.40924								622	0.00287	4.36452	1.60334		705		0.00484		0.592975	1
	623	0.00514	2.78038	1.40992								623	0.00277	4.66462	1.60123		706		0.0039		0.710256	1
	624	0.00356	4.91962	1.39926								624	0.00198	1.92911	1.6056		710		0.00232		0.853448	1
	625	0.00558	2.35935	1.41454								625	0.00494	3.11567	1.62792		712		0.00726		0.680441	1
	626	0.00257	2.48178	1.40431								626	0.00301	3.01746	1.61915		711		0.0041		0.734146	1
	627	0.0038	1.83817	1.41726								627	0.00272	3.51674	1.61175		708		0.0043		0.632558	1
	628	0.00316	4.62124	1.42205								628	0.00178	4.27383	1.61296		713		0.00306		0.581699	1
	629	0.00287	4.71088	1.41731								629	0.00178	1.78263	1.61862		717		0.00193		0.92228	1
	630	0.00356	4.83419	1.42474								630	0.00237	2.19407	1.61931		714		0.00366		0.647541	1
	631	0.00504	1.6095	1.43729								631	0.00242	3.32049	1.61932		715		0.00301		0.803987	1
	632	0.00385	2.27893	1.42959								632	0.00252	4.02975	1.63286		719		0.00375		0.672	1
	633	0.00395	3.66975	1.4362								633	0.00277	2.60613	1.63788		721		0.0042		0.659524	1
	634	0.004	1.05144	1.43951								634	0.00282	1.63289	1.64929		720		0.00519		0.543353	1
	635	0.00509	3.09395	1.44849								635	0.00168	3.9073	1.64106		722		0.0042		0.4	1
	636	0.0038	4.00794	1.42985								636	0.00193	4.45936	1.64127		724		0.00272		0.709559	1
	637	0.00415	2.20351	1.45333								637	0.00321	1.19239	1.65446		716		0.00637		0.503925	1
	638	0.00296	2.56336	1.44657								638	0.00183	2.38027	1.64906		728		0.00282		0.648936	1
	639	0.00573	2.98987	1.45216								639	0.00217	2.51191	1.64686		723		0.0038		0.571053	1
	640	0.00316	1.75758	1.45566								640	0.0041	1.86332	1.66481		726		0.00519		0.789981	1
	641	0.00445	2.67508	1.45625								641	0.00232	2.02517	1.65533		730		0.00341		0.680352	1
	642	0.00455	2.86218	1.45141								642	0.00341	2.11313	1.66144		727		0.00455		0.749451	1
	643	0.00296	4.98836	1.45137								643	0.00257	4.92463	1.65425		725		0.0044		0.584091	1
	644	0.00336	2.11935	1.46296								644	0.00193	2.70211	1.66128		731		0.00336		0.574405	1
	645	0.00464	3.39733	1.46899								645	0.00203	4.77826	1.65979		732		0.00306		0.663399	1
	646	0.00366	3.85351	1.46023								646	0.00183	4.09553	1.66996		734		0.004		0.4575	1
	647	0.00459	1.13481	1.47605								647	0.00212	4.19623	1.66726		735		0.00282		0.751773	1
	648	0.00336	1.23287	1.46513								648	0.00198	4.5316	1.66851		736		0.00311		0.636656	1
	649	0.00296	1.9748	1.46918								649	0.00351	1.72116	1.68374		737		0.00479		0.732777	1
	650	0.00405	3.26943	1.46237								650	0.00237	2.78773	1.67525		738		0.00371		0.638814	1
	651	0.0041	3.178	1.47732								651	0.00133	3.65938	1.67616		742		0.00316		0.420886	1
	652	0.0038	3.59917	1.47331								652	0.00311	2.96931	1.69047		745		0.00484		0.642562	1
	653	0.00514	2.47583	1.48427								653	0.00277	3.33363	1.68483		739		0.00425		0.651765	1
	654	0.004	2.0473	1.48863								654	0.00277	4.63625	1.67792		744		0.0044		0.629545	1
	655	0.00351	2.75175	1.49465								655	0.00287	2.28236	1.68902		740		0.00405		0.708642	1
	656	0.00247	3.49833	1.48199								656	0.00252	3.45324	1.68965		741		0.0045		0.56	1
	657	0.00301	3.91636	1.48652								657	0.00198	3.56441	1.68854		733		0.00539		0.367347	1
	658	0.00425	1.82885	1.49824								658	0.00371	3.77631	1.69666		743		0.00534		0.694757	1
	659	0.0041	4.5578	1.49231								659	0.00311	2.21029	1.70364		747		0.00346		0.898844	1
	660	0.00371	4.74865	1.4946								660	0.00128	2.46069	1.68939		746		0.00301		0.425249	1
	661	0.0045	2.37862	1.50625								661	0.00257	1.59829	1.70332		749		0.00331		0.776435	1
	662	0.00311	3.78724	1.50382								662	0.00262	3.96959	1.70758		748		0.0039		0.671795	1
	663	0.00292	4.00635	1.49795								663	0.00242	2.62877	1.71859		753		0.0039		0.620513	1
	664	0.00558	4.64701	1.51338								664	0.00208	4.82825	1.70939		751		0.00321		0.647975	1
	665	0.00375	2.61793	1.50966								665	0.004	0.8929	1.73334		756		0.00524		0.763359	1
	666	0.00282	2.92092	1.51031								666	0.00272	1.95758	1.72639		752		0.00514		0.529183	1
	667	0.00627	0.88159	1.53584								667	0.00306	2.54949	1.72471		759		0.00425		0.72	1
	668	0.00484	1.61524	1.51676								668	0.00563	3.07321	1.73758		754		0.0042		1.34048	1
	669	0.00321	1.91486	1.51388								669	0.0039	4.9756	1.72633		761		0.00583		0.668954	1
	670	0.00464	2.28846	1.51333								670	0.00227	1.8089	1.72806		757		0.00321		0.707165	1
	671	0.00366	3.69535	1.51541								671	0.00232	2.37528	1.72278		758		0.00296		0.783784	1
	672	0.00361	1.70501	1.51841								672	0.00124	3.87115	1.71718		755		0.00247		0.502024	1
	673	0.00529	4.23951	1.52625								673	0.00257	2.72036	1.73549		762		0.00395		0.650633	1
	674	0.00455	1.05855	1.54424								674	0.00306	2.89198	1.7382		767		0.0043		0.711628	1
	675	0.00385	2.19855	1.53358								675	0.00232	4.28732	1.73011		760		0.00351		0.660969	1
	676	0.00415	2.83461	1.53358								676	0.00311	2.08711	1.74537		766		0.00435		0.714943	1
	677	0.00395	3.09179	1.53021								677	0.00277	3.69211	1.74633		769		0.00425		0.651765	1
	678	0.00356	3.34834	1.53203								678	0.00198	4.42511	1.73458		763		0.00351		0.564103	1
	679	0.00405	3.00867	1.53558								679	0.00183	1.1027	1.74747		764		0.00321		0.570093	1
	680	0.00657	2.55446	1.5564								680	0.00242	1.19471	1.7447		765		0.00534		0.453184	1
	681	0.00459	3.26331	1.54219								681	0.00242	1.88829	1.74943		770		0.00331		0.731118	1
	682	0.00217	4.95097	1.53456								682	0.00222	3.27825	1.74577		768		0.00356		0.623596	1
	683	0.00262	2.70915	1.54485								683	0.00163	4.55319	1.74138		772		0.00267		0.610487	1
	684	0.00356	3.46823	1.5495								684	0.00074	4.64593	1.73874		773		0.00222		0.333333	1
	685	0.00395	1.99624	1.56								685	0.00316	1.75428	1.76318		777		0.00489		0.646217	1
	686	0.00351	3.17716	1.5591								686	0.00262	3.37611	1.75214		771		0.0042		0.62381	1
	687	0.00479	3.59113	1.56649								687	0.00331	1.66488	1.77021		774		0.00539		0.6141	1
	688	0.0039	1.14826	1.57071								688	0.00203	2.32428	1.76111		782		0.00272		0.746324	1
	689	0.00292	3.92462	1.56145								689	0.00326	3.58798	1.76428		776		0.00479		0.680585	1
	690	0.00361	4.14417	1.56694								690	0.00287	4.71258	1.76525		780		0.00464		0.618534	1
	691	0.00524	1.56442	1.58212								691	0.00232	4.89525	1.75987		784		0.00301		0.770764	1
	692	0.00504	2.1036	1.57498								692	0.00232	0.95931	1.7669		781		0.0039		0.594872	1
	693	0.00598	2.44171	1.57743								693	0.00183	2.45189	1.76627		783		0.00356		0.514045	1
	694	0.00301	4.02975	1.5658								694	0.00459	1.56433	1.78291		785		0.00637		0.720565	1
	695	0.00321	4.78226	1.57769								695	0.00548	2.21195	1.78065		787		0.0041		1.33659	1
	696	0.0038	4.87023	1.57244								696	0.00514	3.17204	1.79165		789		0.00682		0.753666	1
	697	0.00331	1.8362	1.58284								697	0.00183	3.48021	1.77919		786		0.00301		0.607973	1
	698	0.00543	2.9102	1.59028								698	0.00252	3.84369	1.78792		790		0.0039		0.646154	1
	699	0.00341	2.35018	1.59115								699	0.00341	4.18322	1.80742		791		0.00553		0.616637	1
	700	0.00306	2.65821	1.59071								700	0.00173	4.34985	1.79209		796		0.00257		0.673152	1
	701	0.00504	2.77218	1.5993								701	0.00336	4.78799	1.8018		797		0.0041		0.819512	1
	702	0.00415	3.80579	1.59558								702	0.00178	1.03326	1.80079		792		0.00296		0.601351	1
	703	0.00316	1.70706	1.59416								703	0.00208	2.5681	1.8016		794		0.00267		0.779026	1
	704	0.004	2.27926	1.60274								704	0.00217	2.65361	1.80182		795		0.00292		0.743151	1
	705	0.00484	4.35855	1.60369								705	0.0041	4.98022	1.81945		799		0.00627		0.653907	1
	706	0.0039	4.65965	1.60399								706	0.00346	2.96192	1.81991		804		0.00548		0.631387	1
	707	0.00371	3.40677	1.60884								707	0.00168	1.14614	1.81369		800		0.00242		0.694215	1
	708	0.0043	3.51397	1.61493								708	0.00296	1.8546	1.82789		806		0.00489		0.605317	1
	709	0.00553	3.69167	1.61278								709	0.00371	1.96376	1.82328		801		0.00445		0.833708	1
	710	0.00232	1.93066	1.60553								710	0.00484	2.08231	1.82768		802		0.00563		0.85968	1
	711	0.0041	3.01438	1.61536								711	0.00188	2.87801	1.81644		809		0.00311		0.604502	1
	712	0.00726	3.11942	1.62879								712	0.00786	4.45017	1.84586		833		0.00435		1.8069	1
	713	0.00306	4.27023	1.61452								713	0.00262	4.58138	1.82588		813		0.00366		0.715847	1
	714	0.00366	2.20008	1.61705								714	0.00163	2.37868	1.82275		807		0.00296		0.550676	1
	715	0.00301	3.32086	1.61615								715	0.00232	3.72425	1.82298		812		0.00316		0.734177	1
	716	0.00637	1.20531	1.64062								716	0.00198	4.67587	1.82262		805		0.00479		0.413361	1
	717	0.00193	1.78005	1.62073								717	0.00198	2.49073	1.83053		808		0.00311		0.636656	1
	718	0.00474	3.23634	1.6349								718	0.00321	3.06318	1.83808		815		0.00415		0.773494	1
	719	0.00375	4.02493	1.63461								719	0.00306	3.28402	1.83695		810		0.00573		0.534031	1
	720	0.00519	1.6315	1.64087								720	0.00371	1.73049	1.8453		814		0.00504		0.736111	1
	721	0.0042	2.60358	1.64003								721	0.00242	3.55875	1.83665		816		0.00366		0.661202	1
	722	0.0042	3.89336	1.63623								722	0.00247	0.87891	1.85158		819		0.00356		0.69382	1
	723	0.0038	2.51059	1.64374								723	0.00405	1.65524	1.86354		823		0.00474		0.85443	1
	724	0.00272	4.46297	1.6437								724	0.00375	2.28267	1.8539		820		0.00534		0.702247	1
	725	0.0044	4.92342	1.65557								725	0.00311	4.87986	1.85002		821		0.00474		0.656118	1
	726	0.00519	1.86412	1.66243								726	0.00178	0.93642	1.84785		822		0.00257		0.692607	1
	727	0.00455	2.1181	1.66014								727	0.00272	3.46408	1.85572		824		0.00425		0.64	1
	728	0.00282	2.3824	1.64842								728	0.00203	4.03662	1.85026		817		0.00459		0.442266	1
	729	0.0039	2.87063	1.66227								729	0.00247	2.18883	1.86184		829		0.00346		0.713873	1
	730	0.00341	2.02624	1.65706								730	0.00203	3.80569	1.85814		827		0.00341		0.595308	1
	731	0.00336	2.69366	1.66226								731	0.00212	4.23971	1.85868		825		0.00351		0.603989	1
	732	0.00306	4.77779	1.65873								732	0.00301	1.54851	1.86551		826		0.00524		0.574427	1
	733	0.00539	3.55432	1.6799								733	0.00351	2.58375	1.87135		831		0.0039		0.9	1
	734	0.004	4.10038	1.67459								734	0.00366	2.68888	1.88225		832		0.0045		0.813333	1
	735	0.00282	4.19699	1.66667								735	0.00168	1.11989	1.88522		830		0.00568		0.295775	0
	736	0.00311	4.53253	1.66716								736	0.0044	4.75378	1.891		836		0.00296		1.48649	1
	737	0.00479	1.72468	1.68207								737	0.00366	2.47288	1.89422		838		0.00524		0.698473	1
	738	0.00371	2.79318	1.67567								738	0.00321	2.80019	1.89345		843		0.00361		0.889197	1
	739	0.00425	3.3351	1.68361								739	0.00415	4.1113	1.89775		840		0.00568		0.730634	1
	740	0.00405	2.28623	1.68542								740	0.00212	4.32471	1.88663		834		0.00351		0.603989	1
	741	0.0045	3.44788	1.69148								741	0.00366	4.53779	1.8984		835		0.00474		0.772152	1
	742	0.00316	3.65288	1.6774								742	0.0041	1.02009	1.90397		841		0.00514		0.797665	1
	743	0.00534	3.77444	1.69197								743	0.00133	1.83053	1.89536		837		0.00642		0.207165	0
	744	0.0044	4.64068	1.67547								744	0.00321	2.99668	1.90189		846		0.0039		0.823077	1
	745	0.00484	2.96782	1.69564								745	0.00217	3.60827	1.89464		848		0.00326		0.665644	1
	746	0.00301	2.45295	1.6952								746	0.00366	2.02606	1.90457		842		0.00529		0.691871	1
	747	0.00346	2.20952	1.70544								747	0.00267	2.13343	1.90733		850		0.0038		0.702632	1
	748	0.0039	3.97116	1.70836								748	0.00306	2.8947	1.90577		844		0.00469		0.652452	1
	749	0.00331	1.59983	1.70684								749	0.00267	3.14977	1.89913		839		0.00558		0.478495	1
	750	0.00272	3.18829	1.70671								750	0.00232	3.36083	1.90972		847		0.00469		0.49467	1
	751	0.00321	4.82714	1.7081								751	0.00257	3.9722	1.90729		851		0.00504		0.509921	1
	752	0.00514	1.96785	1.72677								752	0.00198	1.23043	1.91698		855		0.0042		0.471429	1
	753	0.0039	2.6369	1.71752								753	0.00311	1.92132	1.91406		856		0.004		0.7775	1
	754	0.0042	3.09851	1.72306								754	0.00371	3.24848	1.92112		857		0.00534		0.694757	1
	755	0.00247	3.86834	1.71269								755	0.00232	3.53417	1.91465		858		0.004		0.58	1
	756	0.00524	0.89149	1.73484								756	0.00148	1.79239	1.91892		837		0.00642		0.23053	0
	757	0.00321	1.81364	1.72313								757	0.00257	1.66074	1.94244		864		0.0039		0.658974	1
	758	0.00296	2.37779	1.72117								758	0.00474	2.22431	1.9567		880		0.00321		1.47664	1
	759	0.00425	2.5512	1.72685								759	0.00262	2.62838	1.93609		861		0.00375		0.698667	1
	760	0.00351	4.28873	1.7274								760	0.00341	3.85856	1.94586		862		0.00583		0.584906	1
	761	0.00583	4.97891	1.72663								761	0.00361	1.56347	1.94833		863		0.0045		0.802222	1
	762	0.00395	2.71794	1.73625								762	0.00237	2.73999	1.94498		866		0.0039		0.607692	1
	763	0.00351	4.42495	1.73502								763	0.0041	3.44561	1.95614		867		0.00524		0.782443	1
	764	0.00321	1.10534	1.74573								764	0.00168	4.89012	1.94538		872		0.00514		0.326848	0
	765	0.00534	1.18732	1.74768								765	0.00133	2.54723	1.94248		869		0.00262		0.507634	1
	766	0.00435	2.08586	1.74399								766	0.00272	4.44942	1.95106		871		0.0043		0.632558	1
	767	0.0043	2.89663	1.73992								767	0.00499	0.88047	1.98152		868		0.00786		0.63486	1
	768	0.00356	3.2759	1.74114								768	0.00158	4.3571	1.95626		870		0.00292		0.541096	1
	769	0.00425	3.68647	1.74564								769	0.00198	2.08972	1.97023		879		0.00371		0.533693	1
	770	0.00331	1.88928	1.74859								770	0.00331	2.44489	1.9773		875		0.00529		0.625709	1
	771	0.0042	3.37892	1.74919								771	0.00351	2.82343	1.97827		881		0.0044		0.797727	1
	772	0.00267	4.55622	1.74306								772	0.00227	3.08099	1.97118		877		0.00479		0.473904	1
	773	0.00222	4.64859	1.74452								773	0.00163	2.9902	1.97739		882		0.00247		0.659919	1
	774	0.00539	1.66861	1.76754								774	0.00395	1.30309	2.00063		874		0.00766		0.515666	1
	775	0.00346	2.80658	1.75876								775	0.00292	3.18181	1.99356		887		0.00548		0.532847	1
	776	0.00479	3.59077	1.7633								776	0.00252	4.05181	1.99162		883		0.00464		0.543103	1
	777	0.00489	1.75757	1.76737								777	0.00371	4.54959	1.99188		884		0.00578		0.641869	1
	778	0.0043	3.02582	1.76287								778	0.00301	1.04726	1.99848		890		0.0041		0.734146	1
	779	0.00371	4.11464	1.75205								779	0.00237	1.72181	1.99038		885		0.00331		0.716012	1
	780	0.00464	4.71556	1.76697								780	0.00148	1.88424	1.98405		886		0.00237		0.624473	1
	781	0.0039	0.9615	1.77598								781	0.00341	3.58484	1.99853		891		0.00435		0.783908	1
	782	0.00272	2.325	1.76255								782	0.00287	3.75203	1.99163		888		0.00395		0.726582	1
	783	0.00356	2.44492	1.76643								783	0.00351	3.9551	1.99935		897		0.004		0.8775	1
	784	0.00301	4.89455	1.76411								784	0.00203	4.82455	1.99169		889		0.00356		0.570225	1
	785	0.00637	1.56379	1.78403								785	0.00212	2.90371	1.99926		895		0.00272		0.779412	1
	786	0.00301	3.48045	1.77563								786	0.00272	3.30203	1.99898		896		0.00588		0.462585	1
	787	0.0041	2.17564	1.78219								787	0.00247	4.6629	1.99849		892		0.00445		0.555056	1
	788	0.00306	2.25404	1.78072								788	0.00395	1.63925	2.01882		901		0.00539		0.732839	1
	789	0.00682	3.17334	1.79509								789	0.00148	1.80153	1.99834		894		0.00296		0.5	1
	790	0.0039	3.84784	1.79262								790	0.0043	3.38883	2.02213		900		0.00583		0.737564	1
	791	0.00553	4.18935	1.79792								791	0.00262	4.24731	2.00532		898		0.00336		0.779762	1
	792	0.00296	1.03326	1.79732								792	0.00212	2.62909	2.01152		899		0.00425		0.498824	1
	793	0.00222	3.95959	1.79794								793	0.00257	3.50774	2.01732		905		0.00326		0.788344	1
	794	0.00267	2.56676	1.80086								794	0.00173	2.53335	2.01963		903		0.00301		0.574751	1
	795	0.00292	2.65369	1.8002								795	0.00282	2.72818	2.02441		904		0.00445		0.633708	1
	796	0.00257	4.34919	1.79496								796	0.00282	2.0677	2.03514		907		0.00356		0.792135	1
	797	0.0041	4.78942	1.80158								797	0.00252	2.15687	2.03117		908		0.00321		0.785047	1
	798	0.00509	4.48133	1.81693								798	0.00242	2.28105	2.02615		902		0.00405		0.597531	1
	799	0.00627	4.98137	1.82358								799	0.00331	4.32331	2.03185		906		0.00548		0.604015	1
	800	0.00242	1.14852	1.81255								800	0.00262	3.67225	2.04086		910		0.00341		0.768328	1
	801	0.00445	1.95984	1.82184								801	0.00296	1.21684	2.04649		909		0.00445		0.665169	1
	802	0.00563	2.08176	1.82957								802	0.00356	2.41866	2.05481		912		0.00469		0.759062	1
	803	0.0041	2.74897	1.81903								803	0.00272	3.81809	2.04806		911		0.00509		0.534381	1
	804	0.00548	2.9638	1.82409								804	0.00267	2.9609	2.05481		914		0.00336		0.794643	1
	805	0.00479	4.6657	1.82627								805	0.00193	3.06059	2.0549		915		0.00326		0.592025	1
	806	0.00489	1.86166	1.83063								806	0.00193	4.70826	2.0531		916		0.00282		0.684397	1
	807	0.00296	2.3765	1.82684								807	0.00361	0.9713	2.07389		920		0.00474		0.761603	1
	808	0.00311	2.48464	1.82481								808	0.00395	1.55358	2.06986		917		0.00489		0.807771	1
	809	0.00311	2.87804	1.82313								809	0.00311	2.80764	2.06714		919		0.0044		0.706818	1
	810	0.00573	3.27545	1.83572								810	0.00242	1.96762	2.06818		918		0.0041		0.590244	1
	811	0.00247	3.38053	1.81911								811	0.00208	3.14247	2.07004		922		0.00311		0.66881	1
	812	0.00316	3.72471	1.82161								812	0.00346	3.99629	2.07677		924		0.00385		0.898701	1
	813	0.00366	4.57911	1.82763								813	0.00222	1.70891	2.0741		921		0.00341		0.651026	1
	814	0.00504	1.73775	1.84477								814	0.00282	2.33616	2.08398		926		0.00361		0.781163	1
	815	0.00415	3.06782	1.83859								815	0.00168	4.15414	2.07707		931		0.00282		0.595745	1
	816	0.00366	3.55591	1.83875								816	0.00212	1.79035	2.0823		925		0.00292		0.726027	1
	817	0.00459	4.02985	1.84617								817	0.00208	2.89227	2.08376		928		0.00306		0.679739	1
	818	0.00114	4.29151	1.82189								818	0.00257	3.59033	2.08869		934		0.00405		0.634568	1
	819	0.00356	0.87657	1.84999								819	0.00257	3.90961	2.08896		923		0.00563		0.456483	1
	820	0.00534	2.28475	1.85038								820	0.0044	1.13597	2.10708		932		0.00766		0.574413	1
	821	0.00474	4.87864	1.84892								821	0.00341	2.5094	2.09826		933		0.00499		0.683367	1
	822	0.00257	0.93905	1.84917								822	0.00217	2.60329	2.08969		927		0.00385		0.563636	1
	823	0.00474	1.65408	1.86466								823	0.00267	3.47753	2.09113		937		0.00326		0.819018	1
	824	0.00425	3.4626	1.85525								824	0.00193	3.7415	2.08987		930		0.00351		0.549858	1
	825	0.00351	4.242	1.85996								825	0.00301	4.23094	2.09574		938		0.00553		0.544304	1
	826	0.00524	1.55401	1.86275								826	0.00262	4.7656	2.09895		940		0.00361		0.725762	1
	827	0.00341	3.80549	1.86202								827	0.00351	2.15736	2.104		941		0.00459		0.764706	1
	828	0.00267	3.89771	1.85813								828	0.00227	2.6999	2.1003		935		0.00351		0.646724	1
	829	0.00346	2.19536	1.86439								829	0.00232	3.22145	2.09651		929		0.00361		0.642659	1
	830	0.00568	1.10933	1.8802								830	0.00198	3.31734	2.10044		936		0.00371		0.533693	1
	831	0.0039	2.58271	1.87252								831	0.00183	4.52392	2.10272		939		0.00282		0.648936	1
	832	0.0045	2.68921	1.88033								832	0.00168	1.63838	2.11118		944		0.00262		0.641221	1
	833	0.00435	4.4234	1.87227								833	0.00252	3.401	2.11731		942		0.0041		0.614634	1
	834	0.00351	4.32378	1.88244								834	0.00375	4.60621	2.12544		945		0.00425		0.882353	1
	835	0.00474	4.5351	1.89505								835	0.00247	2.06006	2.12641		946		0.00455		0.542857	1
	836	0.00296	4.77855	1.88073								836	0.00198	3.08837	2.12575		949		0.00341		0.580645	1
	837	0.00642	1.81343	1.90448								837	0.0038	1.29731	2.14261		947		0.00588		0.646259	1
	838	0.00524	2.47381	1.89432								838	0.00306	2.9795	2.13149		948		0.0043		0.711628	1
	839	0.00558	3.13783	1.89531								839	0.00385	3.82981	2.14736		954		0.00578		0.66609	1
	840	0.00568	4.11053	1.90043								840	0.00257	1.57233	2.1479		950		0.00385		0.667532	1
	841	0.00514	1.02177	1.90513								841	0.00242	1.87882	2.14593		956		0.00375		0.645333	1
	842	0.00529	2.02642	1.90233								842	0.00346	1.96812	2.15118		957		0.00489		0.707566	1
	843	0.00361	2.79817	1.89268								843	0.00242	2.78313	2.1498		952		0.00415		0.583133	1
	844	0.00469	2.89229	1.90564								844	0.00237	3.69667	2.14648		959		0.00296		0.800676	1
	845	0.00212	2.38373	1.89709								845	0.00143	2.38416	2.14566		951		0.00237		0.603376	1
	846	0.0039	2.99733	1.90152								846	0.00173	3.52946	2.14595		953		0.00351		0.492877	1
	847	0.00469	3.35701	1.90756								847	0.00272	4.11791	2.15822		960		0.00356		0.764045	1
	848	0.00326	3.61195	1.89911								848	0.00193	4.4745	2.15132		958		0.00296		0.652027	1
	849	0.00326	3.72303	1.90241								849	0.00168	1.74629	2.15956		955		0.00494		0.340081	1
	850	0.0038	2.13787	1.90773								850	0.00237	2.86344	2.17035		965		0.00366		0.647541	1
	851	0.00504	3.96567	1.91451								851	0.00148	2.58878	2.16001		961		0.00306		0.48366	1
	852	0.00445	4.62938	1.91329								852	0.00296	3.6156	2.16927		962		0.00534		0.554307	1
	853	0.00277	4.72022	1.90649								853	0.00237	2.1806	2.17372		963		0.00316		0.75	1
	854	0.00173	4.95354	1.89652								854	0.00316	2.27311	2.17438		968		0.00395		0.8	1
	855	0.0042	1.23276	1.91408								855	0.00217	2.46766	2.17276		964		0.00316		0.686709	1
	856	0.004	1.92234	1.9148								856	0.00193	2.67255	2.17421		969		0.00252		0.765873	1
	857	0.00534	3.2528	1.921								857	0.00247	3.16446	2.17435		966		0.00425		0.581176	1
	858	0.004	3.53207	1.92087								858	0.00198	3.27112	2.16968		967		0.00321		0.616822	1
	859	0.00138	4.83997	1.91465								859	0.00247	1.66587	2.18096		970		0.00316		0.781646	1
	860	0.00272	2.25139	1.93266								860	0.00593	4.66591	2.19287		971		0.00736		0.805707	1
	861	0.00375	2.62968	1.93519								861	0.00385	2.08509	2.20179		973		0.00524		0.734733	1
	862	0.00583	3.85404	1.94858								862	0.00272	3.36197	2.19618		974		0.00405		0.671605	1
	863	0.0045	1.56465	1.94761								863	0.00203	3.46007	2.18885		972		0.00375		0.541333	1
	864	0.0039	1.66761	1.9429								864	0.00296	2.34792	2.20277		976		0.00371		0.797844	1
	865	0.00296	2.33363	1.94645								865	0.00267	3.76195	2.2006		979		0.00385		0.693506	1
	866	0.0039	2.73904	1.94316								866	0.00361	4.53539	2.20244		975		0.00608		0.59375	1
	867	0.00524	3.44109	1.95519								867	0.00203	2.94078	2.20256		977		0.0039		0.520513	1
	868	0.00786	0.8882	1.97141								868	0.00203	4.18183	2.19965		980		0.00272		0.746324	1
	869	0.00262	2.54125	1.94591								869	0.00188	4.42272	2.20211		981		0.00341		0.55132	1
	870	0.00292	4.35828	1.95233								870	0.00193	1.02614	2.21639		983		0.00267		0.722846	1
	871	0.0043	4.45182	1.95386								871	0.00277	1.58429	2.22418		984		0.00395		0.701266	1
	872	0.00514	4.90672	1.95312								872	0.00257	1.99948	2.21724		989		0.00346		0.742775	1
	873	0.00292	3.67396	1.95472								873	0.00375	2.53395	2.22819		985		0.00459		0.816993	1
	874	0.00766	1.31494	1.9866								874	0.00242	3.05553	2.21908		978		0.00514		0.470817	1
	875	0.00529	2.45013	1.97367								875	0.00331	4.34324	2.22541		986		0.00459		0.721133	1
	876	0.00015	2.8526	1.94118								876	0.00326	1.20867	2.23032		987		0.00499		0.653307	1
	877	0.00479	3.07301	1.9754								877	0.00203	2.73728	2.22365		990		0.00296		0.685811	1
	878	0.00455	1.9821	1.97645								878	0.00282	1.28033	2.23824		993		0.00321		0.878505	1
	879	0.00371	2.08297	1.96798								879	0.00306	2.43475	2.23704		995		0.00356		0.859551	1
	880	0.00321	2.20316	1.97693								880	0.00232	1.74805	2.24457		998		0.00316		0.734177	1
	881	0.0044	2.82159	1.97803								881	0.00321	2.62695	2.24577		996		0.0045		0.713333	1
	882	0.00247	2.98732	1.97416								882	0.00277	3.54224	2.2425		992		0.00578		0.479239	1
	883	0.00464	4.04669	1.98569								883	0.00232	2.17383	2.24965		1002		0.00272		0.852941	1
	884	0.00578	4.55056	1.98509								884	0.00133	3.28397	2.24212		1001		0.00257		0.51751	1
	885	0.00331	1.72279	1.98779								885	0.00301	1.66662	2.25798		1004		0.00371		0.811321	1
	886	0.00237	1.8848	1.97998								886	0.00203	1.93495	2.25245		1005		0.00405		0.501235	1
	887	0.00548	3.17879	1.99272								887	0.00331	2.25458	2.25542		1003		0.00455		0.727473	1
	888	0.00395	3.75612	1.98886								888	0.00183	2.82157	2.25165		999		0.00331		0.55287	1
	889	0.00356	4.82512	1.98833								889	0.00198	3.15848	2.25227		1000		0.00455		0.435165	1
	890	0.0041	1.04558	1.99611								890	0.00445	3.95006	2.26904		1007		0.00726		0.612948	1
	891	0.00435	3.58327	1.99903								891	0.00242	3.6771	2.26011		1006		0.00366		0.661202	1
	892	0.00445	4.6564	1.99725								892	0.00203	4.2552	2.26582		1008		0.00331		0.613293	1
	893	0.00287	1.48554	1.99163								893	0.00242	4.44398	2.26814		1012		0.00331		0.731118	1
	894	0.00296	1.80563	1.99553								894	0.00222	4.58267	2.26498		1009		0.00292		0.760274	1
	895	0.00272	2.90342	1.9986								895	0.00242	2.35192	2.27202		1010		0.0038		0.636842	1
	896	0.00588	3.29261	2.00761								896	0.00158	0.88873	2.28728		1014		0.00326		0.484663	1
	897	0.004	3.95277	1.99906								897	0.00435	2.73101	2.30216		1018		0.00499		0.871743	1
	898	0.00336	4.24944	2.00006								898	0.00183	2.98324	2.2868		1013		0.004		0.4575	1
	899	0.00425	2.625	2.00792								899	0.00257	3.0714	2.29889		1019		0.00543		0.473297	1
	900	0.00583	3.39042	2.02018								900	0.00247	2.12206	2.29778		1017		0.00366		0.674863	1
	901	0.00539	1.63418	2.01942								901	0.0001	3.13142	2.2774		1000		0.00455		0.021978	0
	902	0.00405	2.2792	2.02015								902	0.00143	3.25358	2.29618		1026		0.00287		0.498258	1
	903	0.00301	2.52773	2.02176								903	0.00316	3.43718	2.30046		1021		0.0039		0.810256	1
	904	0.00445	2.72553	2.02545								904	0.00217	3.61179	2.29625		1015		0.00351		0.618234	1
	905	0.00326	3.50864	2.01935								905	0.00222	0.95259	2.30106		1022		0.00336		0.660714	1
	906	0.00548	4.3323	2.03996								906	0.00217	1.03949	2.3004		1023		0.00287		0.756098	1
	907	0.00356	2.06662	2.03509								907	0.00356	1.56698	2.30746		1024		0.00514		0.692607	1
	908	0.00321	2.16088	2.03403								908	0.00257	1.80835	2.30538		1025		0.00361		0.711911	1
	909	0.00445	1.22492	2.04591								909	0.00148	3.34791	2.30059		1020		0.0042		0.352381	1
	910	0.00341	3.67041	2.0408								910	0.00217	3.75301	2.31094		1029		0.0045		0.482222	1
	911	0.00509	3.81508	2.05387								911	0.00296	1.72831	2.3232		1030		0.00445		0.665169	1
	912	0.00469	2.41787	2.0568								912	0.00193	2.44961	2.31389		1027		0.00326		0.592025	1
	913	0.00459	1.87572	2.0615								913	0.00247	2.54717	2.31479		1028		0.00464		0.532328	1
	914	0.00336	2.96293	2.05298								914	0.00158	4.32613	2.30837		1032		0.0038		0.415789	1
	915	0.00326	3.05431	2.05556								915	0.00222	3.52005	2.32574		1033		0.00341		0.651026	1
	916	0.00282	4.70998	2.05216								916	0.00321	4.03113	2.32763		1034		0.00366		0.877049	1
	917	0.00489	1.55621	2.06812								917	0.00232	1.87457	2.32922		1037		0.00287		0.808362	1
	918	0.0041	1.96283	2.0664								918	0.00395	1.6447	2.34523		1036		0.00573		0.689354	1
	919	0.0044	2.81275	2.06799								919	0.00316	2.23445	2.34659		1040		0.00459		0.688453	1
	920	0.00474	0.973	2.0767								920	0.00336	2.32184	2.34241		1041		0.0039		0.861538	1
	921	0.00341	1.70535	2.0731								921	0.00148	2.63798	2.32871		1031		0.00395		0.374684	1
	922	0.00311	3.14325	2.07395								922	0.00232	3.17314	2.34417		1038		0.00405		0.57284	1
	923	0.00563	3.90788	2.08416								923	0.00445	3.82424	2.35651		1043		0.00563		0.790409	1
	924	0.00385	3.99743	2.07527								924	0.00183	1.97106	2.34303		1039		0.00326		0.56135	1
	925	0.00292	1.794	2.081								925	0.00267	2.88384	2.35003		1042		0.00504		0.529762	1
	926	0.00361	2.33194	2.08381								926	0.00455	1.21609	2.36411		1046		0.00647		0.703246	1
	927	0.00385	2.60632	2.08401								927	0.00203	4.41018	2.35017		1045		0.00336		0.604167	1
	928	0.00306	2.89459	2.08296								928	0.00203	4.12199	2.3572		1047		0.0041		0.495122	1
	929	0.00361	3.22058	2.08997								929	0.00128	4.24443	2.34931		1048		0.00193		0.663212	1
	930	0.00351	3.74235	2.09034								930	0.00385	3.27452	2.37472		1050		0.00553		0.696203	1
	931	0.00282	4.15124	2.08065								931	0.00227	1.0432	2.37152		1053		0.00336		0.675595	1
	932	0.00766	1.13496	2.11099								932	0.00222	2.08566	2.37276		1054		0.0041		0.541463	1
	933	0.00499	2.50848	2.09663								933	0.00262	2.15916	2.37852		1055		0.00484		0.541322	1
	934	0.00405	3.5949	2.0907								934	0.00227	3.96283	2.37213		1057		0.00356		0.63764	1
	935	0.00351	2.69562	2.09984								935	0.00247	4.49701	2.37482		1058		0.00425		0.581176	1
	936	0.00371	3.31202	2.10125								936	0.00217	2.40647	2.37788		1049		0.00366		0.592896	1
	937	0.00326	3.4817	2.09166								937	0.00193	2.51936	2.37824		1059		0.00272		0.709559	1
	938	0.00553	4.24476	2.09847								938	0.00371	2.75616	2.38578		1056		0.00514		0.72179	1
	939	0.00282	4.52217	2.09877								939	0.00277	2.98055	2.38471		1060		0.00341		0.812317	1
	940	0.00361	4.76523	2.09845								940	0.00282	3.07383	2.38548		1061		0.00474		0.594937	1
	941	0.00459	2.16028	2.10345								941	0.00336	3.39377	2.38841		1062		0.00519		0.647399	1
	942	0.0041	3.39945	2.11255								942	0.00222	4.29167	2.39103		1067		0.00351		0.632479	1
	943	0.00203	4.67111	2.09833								943	0.00173	4.57899	2.38394		1063		0.00277		0.624549	1
	944	0.00262	1.64008	2.11129								944	0.00356	0.95331	2.40402		1065		0.00534		0.666667	1
	945	0.00425	4.60661	2.12317								945	0.00133	4.66244	2.3853		1064		0.00321		0.41433	1
	946	0.00455	2.06553	2.12345								946	0.00341	1.75771	2.4059		1070		0.0042		0.811905	1
	947	0.00588	1.3011	2.14234								947	0.00272	1.84383	2.399		1068		0.00321		0.847352	1
	948	0.0043	2.9788	2.12878								948	0.00252	2.62271	2.40509		1069		0.00415		0.607229	1
	949	0.00341	3.0869	2.12719								949	0.00282	3.6454	2.41902		1074		0.00435		0.648276	1
	950	0.00385	1.57062	2.14601								950	0.00415	1.59609	2.42392		1071		0.00642		0.646417	1
	951	0.00237	2.38371	2.13945								951	0.00212	2.01986	2.41168		1073		0.00326		0.650307	1
	952	0.00415	2.78256	2.1497								952	0.00193	3.89776	2.41428		1076		0.00356		0.542135	1
	953	0.00351	3.52613	2.14845								953	0.00198	1.93561	2.42096		1072		0.00346		0.572254	1
	954	0.00578	3.83348	2.15235								954	0.00247	2.28091	2.42571		1081		0.00435		0.567816	1
	955	0.00494	1.75985	2.15277								955	0.00257	2.84688	2.42555		1082		0.00366		0.702186	1
	956	0.00375	1.87443	2.14717								956	0.00301	3.75746	2.4231		1075		0.0041		0.734146	1
	957	0.00489	1.97107	2.15297								957	0.00282	4.20562	2.42001		1079		0.00385		0.732468	1
	958	0.00296	4.47654	2.14724								958	0.0043	1.32327	2.44185		1080		0.00578		0.743945	1
	959	0.00296	3.69878	2.14841								959	0.00262	1.6865	2.43237		1083		0.00356		0.735955	1
	960	0.00356	4.12085	2.15976								960	0.00316	2.45345	2.44104		1084		0.00469		0.673774	1
	961	0.00306	2.59098	2.1596								961	0.00237	2.52854	2.43628		1088		0.00331		0.716012	1
	962	0.00534	3.61551	2.17196								962	0.00287	3.1639	2.437		1078		0.00534		0.537453	1
	963	0.00316	2.18185	2.16801								963	0.00247	4.45189	2.43513		1086		0.00425		0.581176	1
	964	0.00316	2.4685	2.1702								964	0.00282	0.77424	2.44788		1087		0.004		0.705	1
	965	0.00366	2.86745	2.16731								965	0.00385	2.36481	2.45438		1091		0.00519		0.741811	1
	966	0.00425	3.16403	2.17074								966	0.00217	2.94036	2.4413		1085		0.00405		0.535802	1
	967	0.00321	3.27103	2.16823								967	0.00148	1.04263	2.44773		1089		0.00222		0.666667	1
	968	0.00395	2.2723	2.17565								968	0.00405	1.1675	2.46049		1090		0.00543		0.745856	1
	969	0.00252	2.67081	2.17299								969	0.00267	2.17899	2.46015		1092		0.00366		0.729508	1
	970	0.00316	1.66675	2.17932								970	0.00385	2.76321	2.4715		1093		0.00514		0.749027	1
	971	0.00736	4.66898	2.19321								971	0.00277	3.08498	2.4717		1098		0.00405		0.683951	1
	972	0.00375	3.45068	2.19166								972	0.00282	3.2593	2.46773		1094		0.0045		0.626667	1
	973	0.00524	2.08397	2.202								973	0.00227	2.08991	2.46321		1096		0.00455		0.498901	1
	974	0.00405	3.35918	2.19982								974	0.00232	4.5767	2.46681		1101		0.00346		0.67052	1
	975	0.00608	4.53659	2.20839								975	0.00287	1.77591	2.48099		1104		0.00371		0.773585	1
	976	0.00371	2.34764	2.20378								976	0.0044	1.86193	2.48775		1105		0.00623		0.70626	1
	977	0.0039	2.9379	2.20671								977	0.00198	2.61725	2.47421		1097		0.00282		0.702128	1
	978	0.00514	3.05342	2.21413								978	0.00153	3.3534	2.47591		1095		0.00474		0.322785	0
	979	0.00385	3.76061	2.2035								979	0.00247	4.27082	2.47913		1107		0.00459		0.538126	1
	980	0.00272	4.18424	2.20014								980	0.00035	3.30413	2.4727		1095		0.00474		0.0738397	0
	981	0.00341	4.42363	2.20288								981	0.00292	0.90918	2.49702		1102		0.0042		0.695238	1
	982	0.00296	0.95571	2.21624								982	0.00173	1.97826	2.48937		1106		0.00296		0.584459	1
	983	0.00267	1.02649	2.21609								983	0.00272	3.00349	2.4983		1110		0.0042		0.647619	1
	984	0.00395	1.58003	2.22266								984	0.0002	4.32283	2.47772		1100		0.00153		0.130719	0
	985	0.00459	2.5338	2.22989								985	0.00183	3.89701	2.49615		1108		0.00361		0.506925	1
	986	0.00459	4.34577	2.22438								986	0.00282	4.51157	2.50535		1114		0.00361		0.781163	1
	987	0.00499	1.21174	2.23101								987	0.00227	2.55458	2.51103		1117		0.00306		0.74183	1
	988	0.00464	1.84264	2.22902								988	0.00173	0.98697	2.51287		1115		0.00252		0.686508	1
	989	0.00346	1.99865	2.22317								989	0.00257	2.27307	2.51165		1111		0.00321		0.800623	1
	990	0.00296	2.73194	2.22386								990	0.00212	2.68009	2.51205		1118		0.00311		0.681672	1
	991	0.00178	3.22358	2.2157								991	0.00356	3.18384	2.52458		1125		0.00499		0.713427	1
	992	0.00578	3.53778	2.23507								992	0.00237	3.7034	2.5114		1113		0.00375		0.632	1
	993	0.00321	1.28441	2.23636								993	0.00193	4.20073	2.50926		1119		0.00326		0.592025	1
	994	0.00208	3.86193	2.22317								994	0.00272	1.24305	2.52169		1116		0.00435		0.625287	1
	995	0.00356	2.43467	2.23756								995	0.00316	1.66082	2.52231		1123		0.00573		0.551483	1
	996	0.0045	2.63136	2.24476								996	0.00321	2.4575	2.52401		1124		0.00425		0.755294	1
	997	0.00217	1.08758	2.24273								997	0.00272	4.79755	2.51836		1120		0.00395		0.688608	1
	998	0.00316	1.75242	2.24478								998	0.00203	1.06198	2.5259		1122		0.00326		0.622699	1
	999	0.00331	2.81847	2.24975								999	0.00395	2.37624	2.53861		1130		0.00524		0.753817	1
	1000	0.00455	3.16412	2.25264								1000	0.00158	0.83535	2.53593		1127		0.00405		0.390123	1
	1001	0.00257	3.2793	2.24158								1001	0.00084	1.60778	2.53437		1128		0.00568		0.147887	0
	1002	0.00272	2.17445	2.24947								1002	0.00282	1.55717	2.54777		1128		0.00568		0.496479	1
	1003	0.00455	2.25883	2.25746								1003	0.00143	2.18178	2.53298		1129		0.00375		0.381333	1
	1004	0.00371	1.66742	2.25898								1004	0.0041	3.60219	2.55428		1131		0.00608		0.674342	1
	1005	0.00405	1.93229	2.26402								1005	0.00158	4.33404	2.53505		1132		0.00287		0.550523	1
	1006	0.00366	3.6793	2.25982								1006	0.00257	4.07655	2.55504		1137		0.00341		0.753666	1
	1007	0.00726	3.95429	2.27034								1007	0.00198	1.92841	2.55381		1133		0.00252		0.785714	1
	1008	0.00331	4.25386	2.26192								1008	0.00366	2.01808	2.56122		1140		0.0042		0.871429	1
	1009	0.00292	4.58249	2.26316								1009	0.00287	3.79481	2.55892		1135		0.00479		0.599165	1
	1010	0.0038	2.35166	2.27361								1010	0.00326	1.72466	2.56942		1138		0.00445		0.732584	1
	1011	0.00242	2.8887	2.27173								1011	0.00301	1.79775	2.56484		1139		0.0045		0.668889	1
	1012	0.00331	4.44469	2.27325								1012	0.00247	2.91211	2.56123		1136		0.00375		0.658667	1
	1013	0.004	2.97765	2.28508								1013	0.00356	3.08515	2.56734		1143		0.00489		0.728016	1
	1014	0.00326	0.88384	2.28794								1014	0.00336	4.25441	2.56559		1144		0.00445		0.755056	1
	1015	0.00351	3.61444	2.29764								1015	0.00316	4.9169	2.5702		1150		0.0042		0.752381	1
	1016	0.00292	2.03311	2.29521								1016	0.00252	2.11869	2.57268		1141		0.00529		0.476371	1
	1017	0.00366	2.12209	2.29706								1017	0.00212	3.35291	2.56763		1147		0.00356		0.595506	1
	1018	0.00499	2.73	2.3013								1018	0.00257	4.71173	2.56802		1149		0.0038		0.676316	1
	1019	0.00543	3.08049	2.29669								1019	0.00292	2.56314	2.57982		1155		0.00316		0.924051	1
	1020	0.0042	3.34667	2.30018								1020	0.00316	2.64905	2.58448		1146		0.00529		0.597353	1
	1021	0.0039	3.43909	2.29888								1021	0.00287	3.50044	2.57504		1148		0.00484		0.592975	1
	1022	0.00336	0.95832	2.29941								1022	0.00217	2.29401	2.58172		1154		0.0038		0.571053	1
	1023	0.00287	1.03981	2.30066								1023	0.00321	3.69796	2.59138		1158		0.00548		0.585766	1
	1024	0.00514	1.56814	2.31369								1024	0.00173	0.90764	2.58175		1153		0.00306		0.565359	1
	1025	0.00361	1.809	2.307								1025	0.00311	0.9936	2.59766		1159		0.00425		0.731765	1
	1026	0.00287	3.24946	2.298								1026	0.00321	2.99873	2.5943		1156		0.00509		0.630648	1
	1027	0.00326	2.44439	2.30892								1027	0.00222	3.91008	2.58191		1151		0.0038		0.584211	1
	1028	0.00464	2.54712	2.31187								1028	0.00193	1.8671	2.59866		1163		0.00296		0.652027	1
	1029	0.0045	3.74371	2.31443								1029	0.0038	4.01068	2.60771		1160		0.00514		0.7393	1
	1030	0.00445	1.73296	2.3223								1030	0.00153	1.06285	2.6022		1162		0.00262		0.583969	1
	1031	0.00395	2.63965	2.32159								1031	0.00282	2.4887	2.6035		1164		0.00361		0.781163	1
	1032	0.0038	4.3258	2.31514								1032	0.00292	2.21527	2.61342		1165		0.00395		0.739241	1
	1033	0.00341	3.52392	2.32787								1033	0.00227	2.85301	2.6102		1166		0.00311		0.729904	1
	1034	0.00366	4.03161	2.32907								1034	0.00425	0.73837	2.63203		1168		0.00652		0.65184	1
	1035	0.00217	4.55559	2.31749								1035	0.00331	2.39935	2.62386		1167		0.00445		0.74382	1
	1036	0.00573	1.64782	2.34956								1036	0.0044	1.61031	2.63039		1169		0.00553		0.79566	1
	1037	0.00287	1.87347	2.33193								1037	0.00326	2.74419	2.63108		1170		0.00361		0.903047	1
	1038	0.00405	3.17188	2.34289								1038	0.00311	3.39093	2.63827		1174		0.00563		0.552398	1
	1039	0.00326	1.9662	2.34108								1039	0.00163	1.94224	2.63236		1172		0.00326		0.5	1
	1040	0.00459	2.24879	2.34531								1040	0.00351	3.64127	2.6486		1180		0.00445		0.788764	1
	1041	0.0039	2.33065	2.34293								1041	0.00301	4.96887	2.64239		1178		0.00623		0.483146	1
	1042	0.00504	2.88478	2.34858								1042	0.00203	2.01295	2.64539		1176		0.00366		0.554645	1
	1043	0.00563	3.82674	2.35712								1043	0.00296	4.3923	2.64478		1181		0.00366		0.808743	1
	1044	0.00153	3.89191	2.33397								1044	0.00143	1.71786	2.64545		1183		0.00217		0.658986	1
	1045	0.00336	4.40232	2.34913								1045	0.00124	1.79619	2.64614		1179		0.00203		0.610837	1
	1046	0.00647	1.22592	2.36467								1046	0.00385	4.20352	2.66156		1189		0.00657		0.585997	1
	1047	0.0041	4.10938	2.36119								1047	0.00331	0.94771	2.66478		1192		0.00395		0.837975	1
	1048	0.00193	4.24416	2.34868								1048	0.00222	2.1094	2.66016		1187		0.00474		0.468354	1
	1049	0.00366	2.4081	2.37324								1049	0.00292	2.60174	2.65881		1185		0.00385		0.758442	1
	1050	0.00553	3.2742	2.37693								1050	0.00203	4.77826	2.65808		1193		0.00282		0.719858	1
	1051	0.00237	4.80344	2.35691								1051	0.00217	2.31366	2.66559		1184		0.0038		0.571053	1
	1052	0.00371	0.87155	2.3766								1052	0.00553	1.31624	2.6916		1194		0.00642		0.861371	1
	1053	0.00336	1.04618	2.37208								1053	0.00217	2.19353	2.67342		1197		0.00272		0.797794	1
	1054	0.0041	2.09096	2.37737								1054	0.00371	2.50059	2.68025		1198		0.00484		0.766529	1
	1055	0.00484	2.16931	2.37659								1055	0.00292	2.86396	2.67632		1199		0.0044		0.663636	1
	1056	0.00514	2.7551	2.38121								1056	0.00188	4.51077	2.67084		1195		0.00287		0.655052	1
	1057	0.00356	3.96172	2.37043								1057	0.00198	2.97942	2.67998		1200		0.00306		0.647059	1
	1058	0.00425	4.49235	2.3758								1058	0.00133	1.88651	2.68052		1196		0.00346		0.384393	1
	1059	0.00272	2.51939	2.37727								1059	0.00183	2.66694	2.68859		1203		0.00351		0.521368	1
	1060	0.00341	2.9835	2.38278								1060	0.00208	3.56906	2.68608		1201		0.00351		0.592593	1
	1061	0.00474	3.06874	2.38752								1061	0.00366	4.31951	2.69496		1202		0.00598		0.61204	1
	1062	0.00519	3.39625	2.38889								1062	0.00287	1.01739	2.70544		1204		0.00425		0.675294	1
	1063	0.00277	4.57651	2.38095								1063	0.00262	2.3833	2.70716		1209		0.00474		0.552743	1
	1064	0.00321	4.65563	2.38775								1064	0.00203	3.06216	2.70899		1205		0.00435		0.466667	1
	1065	0.00534	0.95184	2.40086								1065	0.00124	3.29927	2.6945		1206		0.00351		0.353276	1
	1066	0.00198	3.46934	2.38178								1066	0.00227	2.78562	2.71381		1208		0.00469		0.484009	1
	1067	0.00351	4.29447	2.39229								1067	0.00321	1.59921	2.72363		1217		0.00445		0.721348	1
	1068	0.00321	1.84619	2.39921								1068	0.00212	1.72693	2.71949		1211		0.00287		0.738676	1
	1069	0.00415	2.62868	2.40216								1069	0.00173	1.80234	2.7155		1212		0.00341		0.507331	1
	1070	0.0042	1.76349	2.40512								1070	0.00361	4.12338	2.7248		1215		0.00568		0.635563	1
	1071	0.00642	1.59158	2.42755								1071	0.00153	1.94828	2.72283		1220		0.00208		0.735577	1
	1072	0.00346	1.93167	2.42049								1072	0.00469	2.0349	2.74068		1221		0.00667		0.703148	1
	1073	0.00326	2.02031	2.41169								1073	0.00331	2.24209	2.72657		1213		0.00469		0.705757	1
	1074	0.00435	3.64749	2.42229								1074	0.00079	3.2061	2.71363		1214		0.00227		0.348018	1
	1075	0.0041	3.75556	2.42242								1075	0.00212	4.89423	2.72194		1216		0.00326		0.650307	1
	1076	0.00356	3.89865	2.41622								1076	0.00504	1.18204	2.7491		1226		0.00756		0.666667	1
	1077	0.00237	4.36501	2.40743								1077	0.00222	3.8062	2.72889		1218		0.00371		0.598383	1
	1078	0.00534	3.16956	2.43132								1078	0.00267	3.98115	2.72959		1219		0.0043		0.62093	1
	1079	0.00385	4.2083	2.41978								1079	0.00217	4.97829	2.73588		1224		0.00395		0.549367	1
	1080	0.00578	1.31998	2.43993								1080	0.00464	0.90958	2.74894		1225		0.00568		0.816901	1
	1081	0.00435	2.27069	2.42708								1081	0.00459	2.91201	2.74943		1231		0.00558		0.822581	1
	1082	0.00366	2.8439	2.42956								1082	0.00198	3.39132	2.73727		1232		0.00425		0.465882	1
	1083	0.00356	1.68989	2.43438								1083	0.00316	2.59513	2.75163		1230		0.0039		0.810256	1
	1084	0.00469	2.4559	2.44502								1084	0.00148	3.13001	2.73639		1222		0.00301		0.491694	1
	1085	0.00405	2.93915	2.44146								1085	0.00193	2.32146	2.74807		1229		0.00267		0.722846	1
	1086	0.00425	4.45549	2.43784								1086	0.00316	2.45411	2.76163		1234		0.0041		0.770732	1
	1087	0.004	0.77245	2.44674								1087	0.00217	3.50699	2.75553		1228		0.00499		0.43487	1
	1088	0.00331	2.53322	2.43597								1088	0.00366	4.68521	2.7624		1237		0.00568		0.644366	1
	1089	0.00222	1.0424	2.44586								1089	0.00336	3.70004	2.75826		1235		0.00657		0.511416	1
	1090	0.00543	1.16975	2.45849								1090	0.00124	1.67557	2.75776		1238		0.00232		0.534483	1
	1091	0.00519	2.36265	2.4557								1091	0.00173	2.71611	2.76591		1236		0.00445		0.388764	1
	1092	0.00366	2.18184	2.46091								1092	0.00311	1.85281	2.77673		1239		0.00415		0.749398	1
	1093	0.00514	2.76429	2.4713								1093	0.00252	3.01289	2.779		1241		0.00316		0.797468	1
	1094	0.0045	3.26003	2.46876								1094	0.00203	3.88249	2.77157		1240		0.00573		0.354276	1
	1095	0.00474	3.33987	2.47055								1095	0.00321	0.9839	2.79338		1242		0.00395		0.812658	1
	1096	0.00455	2.08914	2.4726								1096	0.00351	2.82383	2.79591		1249		0.00464		0.756466	1
	1097	0.00282	2.61645	2.4718								1097	0.00143	3.31829	2.77948		1244		0.00287		0.498258	1
	1098	0.00405	3.08659	2.47181								1098	0.00287	1.7667	2.79984		1250		0.00375		0.765333	1
	1099	0.00242	3.80018	2.47155								1099	0.00148	3.23639	2.79332		1243		0.00425		0.348235	1
	1100	0.00153	4.34562	2.46298								1100	0.00425	3.59076	2.80531		1245		0.00573		0.74171	1
	1101	0.00346	4.58472	2.46828								1101	0.00252	4.4282	2.79251		1247		0.00405		0.622222	1
	1102	0.0042	0.9086	2.49087								1102	0.00257	1.94122	2.80646		1251		0.00455		0.564835	1
	1103	0.00148	4.07167	2.4632								1103	0.00415	2.52567	2.81511		1255		0.00539		0.769944	1
	1104	0.00371	1.77801	2.48335								1104	0.00222	4.13016	2.8034		1258		0.00301		0.737542	1
	1105	0.00623	1.86726	2.4915								1105	0.00188	4.82578	2.80013		1254		0.00222		0.846847	1
	1106	0.00296	1.98464	2.48698								1106	0.00178	2.2362	2.80672		1252		0.00277		0.642599	1
	1107	0.00459	4.27881	2.48233								1107	0.00183	4.61397	2.80562		1253		0.00326		0.56135	1
	1108	0.00361	3.89691	2.4939								1108	5e-05	4.64265	2.787		1253		0.00326		0.0153374	0
	1109	0.00257	2.87054	2.49813								1109	0.00168	2.31854	2.8116		1261		0.00277		0.606498	1
	1110	0.0042	3.00721	2.50005								1110	0.00321	2.65356	2.8229		1256		0.00588		0.545918	1
	1111	0.00321	2.27215	2.50887								1111	0.00336	1.58514	2.82721		1259		0.00435		0.772414	1
	1112	0.00198	3.48902	2.49828								1112	0.00133	4.0556	2.81381		1246		0.00568		0.234155	0
	1113	0.00375	3.70206	2.50676								1113	0.00163	2.09049	2.82789		1260		0.00415		0.392771	1
	1114	0.00361	4.51401	2.50603								1114	0.00272	2.96081	2.83518		1264		0.0041		0.663415	1
	1115	0.00252	0.98592	2.50956								1115	0.00267	4.5009	2.828		1262		0.0039		0.684615	1
	1116	0.00435	1.24517	2.5195								1116	0.00188	4.89829	2.82769		1267		0.00272		0.691176	1
	1117	0.00306	2.55379	2.51139								1117	0.00247	2.39956	2.83494		1263		0.0042		0.588095	1
	1118	0.00311	2.67922	2.51231								1118	0.00346	2.75798	2.84323		1268		0.00375		0.922667	1
	1119	0.00326	4.19269	2.51063								1119	0.00232	3.08715	2.84203		1269		0.00568		0.408451	1
	1120	0.00395	4.79659	2.51252								1120	0.0001	4.16468	2.81863		1266		0.00257		0.0389105	0
	1121	0.00148	5.02081	2.4974								1121	0.00311	4.75646	2.84435		1273		0.0039		0.797436	1
	1122	0.00326	1.06351	2.52448								1122	0.00252	1.68606	2.84364		1270		0.0042		0.6	1
	1123	0.00573	1.6526	2.52305								1123	0.00296	2.00526	2.8519		1274		0.0045		0.657778	1
	1124	0.00425	2.46089	2.52554								1124	0.00193	3.74817	2.83476		1265		0.0038		0.507895	1
	1125	0.00499	3.18577	2.527								1125	0.00217	3.96675	2.84275		1272		0.00351		0.618234	1
	1126	0.00217	4.40782	2.51287								1126	0.00025	5.02925	2.82496		1309		0.0002		1.25	1
	1127	0.00405	0.83971	2.53267								1127	0.00227	1.83396	2.85087		1275		0.00366		0.620219	1
	1128	0.00568	1.56615	2.54642								1128	0.00282	2.8769	2.86259		1276		0.0039		0.723077	1
	1129	0.00375	2.1937	2.5334								1129	0.00257	2.17723	2.86972		1281		0.00341		0.753666	1
	1130	0.00524	2.37547	2.53992								1130	0.00459	4.07006	2.8876		1288		0.00588		0.780612	1
	1131	0.00608	3.60453	2.55738								1131	0.00208	4.30443	2.87386		1283		0.00351		0.592593	1
	1132	0.00287	4.33217	2.5348								1132	0.00479	0.94279	2.89272		1284		0.00637		0.751962	1
	1133	0.00252	1.92905	2.5498								1133	0.00366	2.26486	2.88455		1285		0.00529		0.691871	1
	1134	0.00257	2.81998	2.54274								1134	0.00183	3.22926	2.87724		1287		0.00252		0.72619	1
	1135	0.00479	3.79186	2.55562								1135	0.00148	3.30176	2.87392		1278		0.00336		0.440476	1
	1136	0.00375	2.91463	2.563								1136	0.00212	2.5825	2.88344		1286		0.00326		0.650307	1
	1137	0.00341	4.07932	2.55412								1137	0.00267	2.80704	2.89699		1293		0.00341		0.782991	1
	1138	0.00445	1.72382	2.5684								1138	0.00247	1.7654	2.89834		1295		0.00296		0.834459	1
	1139	0.0045	1.80201	2.56524								1139	0.00277	2.09012	2.90486		1291		0.00385		0.719481	1
	1140	0.0042	2.0153	2.56042								1140	0.00356	2.36828	2.91264		1296		0.00613		0.58075	1
	1141	0.00529	2.1044	2.567								1141	0.00257	2.46137	2.89784		1292		0.00351		0.732194	1
	1142	0.00272	2.74112	2.55453								1142	0.00168	4.91555	2.89657		1294		0.00292		0.575342	1
	1143	0.00489	3.08392	2.5686								1143	0.00198	1.87938	2.90596		1303		0.00306		0.647059	1
	1144	0.00445	4.25629	2.56699								1144	0.00262	3.03447	2.91896		1305		0.00875		0.299429	0
	1145	0.00148	4.64125	2.54661								1145	0.00163	3.41364	2.90202		1299		0.00375		0.434667	1
	1146	0.00529	2.64859	2.58467								1146	0.00208	3.96201	2.91201		1307		0.00563		0.369449	1
	1147	0.00356	3.35586	2.56734								1147	0.00272	4.82387	2.90636		1301		0.00371		0.733154	1
	1148	0.00484	3.49528	2.57563								1148	0.00425	1.59043	2.92267		1302		0.00593		0.716695	1
	1149	0.0038	4.71203	2.56782								1149	0.00143	1.94837	2.90479		1304		0.00222		0.644144	1
	1150	0.0042	4.92084	2.56802								1150	0.00277	3.16468	2.91942		1298		0.00459		0.603486	1
	1151	0.0038	3.90644	2.57567								1151	0.00168	4.34744	2.90939		1308		0.00252		0.666667	1
	1152	0.00247	4.42757	2.56812								1152	0.00148	2.72186	2.91094		1297		0.00262		0.564885	1
	1153	0.00306	0.90844	2.57908								1153	0.00272	3.5161	2.92835		1310		0.0039		0.697436	1
	1154	0.0038	2.29378	2.58234								1154	0.00217	3.67169	2.92614		1311		0.00341		0.636364	1
	1155	0.00316	2.56229	2.58151								1155	0.00198	4.40841	2.92283		1312		0.00346		0.572254	1
	1156	0.00509	2.99821	2.59449								1156	0.00548	3.75295	2.96545		1338		0.00415		1.32048	1
	1157	0.004	4.56976	2.58203								1157	0.00198	2.01258	2.9448		1313		0.00306		0.647059	1
	1158	0.00548	3.70248	2.59519								1158	0.00277	2.15866	2.95042		1318		0.00583		0.475129	1
	1159	0.00425	0.99485	2.60228								1159	0.00262	2.56844	2.95463		1323		0.00405		0.646914	1
	1160	0.00514	4.01545	2.61012								1160	0.00212	2.67241	2.94752		1314		0.00351		0.603989	1
	1161	0.00257	4.80175	2.59478								1161	0.00025	2.96835	2.93742		1305		0.00875		0.0285714	0
	1162	0.00262	1.06476	2.60902								1162	0.00208	1.697	2.95419		1317		0.00361		0.576177	1
	1163	0.00296	1.86866	2.60073								1163	0.00385	2.29227	2.96444		1327		0.00504		0.763889	1
	1164	0.00361	2.49014	2.60424								1164	0.00445	1.05466	2.97077		1326		0.00568		0.783451	1
	1165	0.00395	2.21396	2.614								1165	0.00316	2.48508	2.97184		1331		0.004		0.79	1
	1166	0.00311	2.85439	2.6086								1166	0.00356	3.24886	2.96839		1332		0.00583		0.610635	1
	1167	0.00445	2.3947	2.62182								1167	0.00252	3.86051	2.96534		1328		0.004		0.63	1
	1168	0.00652	0.73283	2.63699								1168	0.00133	3.92257	2.95648		1307		0.00563		0.236234	0
	1169	0.00553	1.61247	2.63092								1169	0.0042	4.0002	2.97141		1329		0.00687		0.611354	1
	1170	0.00361	2.74415	2.62966								1170	0.00208	4.58341	2.95938		1316		0.0045		0.462222	1
	1171	0.00247	3.25935	2.61929								1171	0.00198	1.83703	2.96923		1330		0.00375		0.528	1
	1172	0.00326	1.94203	2.63023								1172	0.00262	4.76573	2.9732		1325		0.00494		0.530364	1
	1173	0.00306	3.13074	2.63293								1173	0.00217	4.96072	2.97295		1334		0.00316		0.686709	1
	1174	0.00563	3.38206	2.64383								1174	0.00203	2.77208	2.97575		1335		0.00425		0.477647	1
	1175	0.00208	4.63747	2.63018								1175	0.00331	3.44395	2.97951		1336		0.00445		0.74382	1
	1176	0.00366	2.02008	2.64195								1176	0.00163	3.567	2.9755		1333		0.00277		0.588448	1
	1177	0.00124	4.46131	2.62505								1177	0.00138	2.38584	2.98431		1344		0.00702		0.196581	0
	1178	0.00623	4.97954	2.64558								1178	0.00198	3.1446	2.99031		1339		0.00336		0.589286	1
	1179	0.00203	1.79831	2.64368								1179	0.00395	4.09	3.00068		1340		0.00504		0.78373	1
	1180	0.00445	3.64297	2.65134								1180	0.00282	4.87128	2.99861		1341		0.00455		0.61978	1
	1181	0.00366	4.39464	2.64262								1181	0.0038	2.06137	3.00362		1342		0.00504		0.753968	1
	1182	0.0001	4.67428	2.6183								1182	5e-05	2.18953	2.97678		1343		0.00301		0.0166113	0
	1183	0.00217	1.71859	2.6485								1183	0.00316	4.37929	3.00589		1346		0.00474		0.666667	1
	1184	0.0038	2.31158	2.65856								1184	0.004	1.13102	3.01644		1348		0.00583		0.686106	1
	1185	0.00385	2.60307	2.65489								1185	0.00114	3.3591	2.99817		1345		0.00217		0.525346	1
	1186	0.00084	4.90479	2.64146								1186	0.00188	4.65468	3.0049		1350		0.00237		0.793249	1
	1187	0.00474	2.10109	2.66743								1187	0.00321	3.06719	3.01798		1349		0.0042		0.764286	1
	1188	0.00267	3.47962	2.6567								1188	0.00183	4.30032	3.01022		1354		0.00277		0.66065	1
	1189	0.00657	4.20612	2.66645								1189	0.00104	4.47429	3.00456		1347		0.00262		0.396947	1
	1190	0.00326	4.69793	2.66058								1190	0.00296	0.94212	3.0268		1355		0.00346		0.855491	1
	1191	0.00222	4.84853	2.65438								1191	0.00158	2.61391	3.01434		1351		0.00296		0.533784	1
	1192	0.00395	0.94839	2.66663								1192	0.00252	3.64316	3.02226		1353		0.00375		0.672	1
	1193	0.00282	4.77941	2.66011								1193	0.0039	1.68994	3.03604		1358		0.00539		0.723562	1
	1194	0.00642	1.3174	2.69243								1194	0.00262	1.78212	3.03142		1356		0.00445		0.588764	1
	1195	0.00287	4.51286	2.67211								1195	0.00321	3.53478	3.03572		1359		0.0043		0.746512	1
	1196	0.00346	1.88257	2.68186								1196	0.00425	4.21756	3.04797		1362		0.00548		0.775547	1
	1197	0.00272	2.19017	2.67441								1197	0.00292	2.13914	3.04886		1360		0.00484		0.603306	1
	1198	0.00484	2.50082	2.68113								1198	0.00148	3.31605	3.04309		1367		0.00222		0.666667	1
	1199	0.0044	2.86448	2.68022								1199	0.00292	3.91664	3.04493		1361		0.00375		0.778667	1
	1200	0.00306	2.9778	2.67839								1200	0.00124	3.85006	3.04342		1369		0.00227		0.546256	1
	1201	0.00351	3.56771	2.68582								1201	0.00212	5.00816	3.04446		1363		0.00435		0.487356	1
	1202	0.00598	4.32141	2.69824								1202	0.00282	1.01902	3.05225		1364		0.00489		0.576687	1
	1203	0.00351	2.67552	2.69057								1203	0.00267	2.50284	3.05267		1365		0.00371		0.719677	1
	1204	0.00425	1.02117	2.7051								1204	0.00311	2.76256	3.05979		1371		0.00469		0.663113	1
	1205	0.00435	3.06009	2.70648								1205	0.00143	1.87105	3.0524		1373		0.00247		0.578947	1
	1206	0.00351	3.30269	2.70077								1206	0.00148	3.78348	3.05363		1368		0.00351		0.421652	1
	1207	0.00272	4.59243	2.69025								1207	0.00252	4.59896	3.0603		1372		0.0041		0.614634	1
	1208	0.00469	2.78315	2.70872								1208	0.0042	2.88309	3.08288		1379		0.00479		0.876827	1
	1209	0.00474	2.39045	2.71473								1209	0.00222	3.21827	3.06644		1366		0.00548		0.405109	1
	1210	0.00425	0.82362	2.73248								1210	0.00232	2.58914	3.07908		1375		0.0039		0.594872	1
	1211	0.00287	1.72792	2.71731								1211	0.00227	2.66659	3.07381		1378		0.00311		0.729904	1
	1212	0.00341	1.80324	2.71355								1212	0.00371	3.3914	3.08597		1380		0.00514		0.72179	1
	1213	0.00469	2.24325	2.725								1213	0.0043	4.022	3.08852		1381		0.00573		0.750436	1
	1214	0.00227	3.20599	2.71228								1214	0.00257	4.41367	3.07573		1386		0.00287		0.89547	1
	1215	0.00568	4.12587	2.7271								1215	0.00326	4.5091	3.08658		1382		0.00548		0.594891	1
	1216	0.00326	4.89154	2.7166								1216	0.00267	4.70644	3.07415		1383		0.00371		0.719677	1
	1217	0.00445	1.60246	2.72499								1217	0.00114	1.99456	3.07244		1377		0.00272		0.419118	1
	1218	0.00371	3.80386	2.72318								1218	0.00143	2.24601	3.07495		1374		0.00445		0.321348	0
	1219	0.0043	3.98007	2.73198								1219	0.00257	3.12398	3.08046		1385		0.00341		0.753666	1
	1220	0.00208	1.94636	2.72374								1220	0.00217	2.44737	3.09675		1389		0.0038		0.571053	1
	1221	0.00667	2.0363	2.74186								1221	0.00242	4.11089	3.09513		1390		0.0039		0.620513	1
	1222	0.00301	3.12831	2.73388								1222	0.00292	1.11124	3.10092		1387		0.00425		0.687059	1
	1223	0.00395	4.77032	2.73516								1223	0.00301	1.75374	3.10849		1388		0.00405		0.74321	1
	1224	0.00395	4.97249	2.73367								1224	0.00321	2.06658	3.10979		1391		0.00435		0.737931	1
	1225	0.00568	0.9116	2.74806								1225	0.00222	3.28606	3.11033		1392		0.00301		0.737542	1
	1226	0.00756	1.19105	2.7513								1226	0.00292	3.94321	3.11307		1397		0.00435		0.671264	1
	1227	0.00514	2.15561	2.74901								1227	0.00548	0.79722	3.13566		1393		0.00746		0.734584	1
	1228	0.00499	3.49888	2.74844								1228	0.00529	0.94172	3.13582		1399		0.00667		0.793103	1
	1229	0.00267	2.31944	2.74717								1229	0.00252	1.91664	3.1164		1394		0.0042		0.6	1
	1230	0.0039	2.5941	2.75114								1230	0.00217	3.04611	3.11688		1395		0.00455		0.476923	1
	1231	0.00558	2.91296	2.75049								1231	0.00296	3.83174	3.12462		1401		0.00405		0.730864	1
	1232	0.00425	3.39689	2.74948								1232	0.00331	2.72342	3.13058		1403		0.00405		0.817284	1
	1233	0.00489	4.53757	2.74894								1233	0.00237	3.71688	3.12673		1400		0.00356		0.66573	1
	1234	0.0041	2.45376	2.75846								1234	0.00232	4.35656	3.12469		1398		0.00385		0.602597	1
	1235	0.00657	3.69897	2.76692								1235	0.00168	3.53331	3.12253		1396		0.00346		0.485549	1
	1236	0.00445	2.71397	2.76638								1236	0.00539	1.65159	3.14806		1405		0.00711		0.758087	1
	1237	0.00568	4.68617	2.76359								1237	0.0041	2.1997	3.15022		1408		0.00539		0.760668	1
	1238	0.00232	1.67522	2.76128								1238	0.00292	2.30093	3.14369		1406		0.00366		0.797814	1
	1239	0.00415	1.85348	2.77461								1239	0.00222	2.38713	3.14267		1407		0.00351		0.632479	1
	1240	0.00573	3.88807	2.78579								1240	0.00341	2.81817	3.14222		1404		0.00499		0.683367	1
	1241	0.00316	3.01171	2.77876								1241	0.00277	4.18477	3.14309		1410		0.0042		0.659524	1
	1242	0.00395	0.98617	2.79201								1242	0.00341	4.60394	3.15128		1411		0.00543		0.627993	1
	1243	0.00425	3.22468	2.79403								1243	0.00212	2.63252	3.15022		1413		0.00301		0.704319	1
	1244	0.00287	3.32011	2.78264								1244	0.00242	2.95641	3.15896		1414		0.00316		0.765823	1
	1245	0.00573	3.58933	2.8013								1245	0.00336	1.82341	3.16532		1412		0.00509		0.660118	1
	1246	0.00568	4.04109	2.79733								1246	0.00212	2.53494	3.15676		1409		0.00405		0.523457	1
	1247	0.00405	4.42733	2.78726								1247	0.00193	3.13142	3.15954		1416		0.00232		0.831897	1
	1248	0.00716	0.71388	2.8141								1248	0.00292	4.43643	3.16204		1415		0.00405		0.720988	1
	1249	0.00464	2.82581	2.79448								1249	0.0039	1.07931	3.17066		1418		0.00499		0.781563	1
	1250	0.00375	1.76428	2.80032								1250	0.00168	3.63317	3.16636		1417		0.00242		0.694215	1
	1251	0.00455	1.9345	2.80266								1251	0.00217	4.28418	3.17503		1420		0.0042		0.516667	1
	1252	0.00277	2.23384	2.80256								1252	0.00232	1.96281	3.18047		1419		0.00435		0.533333	1
	1253	0.00326	4.6155	2.80351								1253	0.00326	2.12382	3.19351		1422		0.00371		0.878706	1
	1254	0.00222	4.82635	2.79778								1254	0.00267	2.46744	3.19208		1426		0.00366		0.729508	1
	1255	0.00539	2.52609	2.81421								1255	0.00158	3.70428	3.18831		1428		0.00277		0.570397	1
	1256	0.00588	2.65551	2.8225								1256	0.00287	3.89685	3.18656		1423		0.00425		0.675294	1
	1257	0.00198	3.15057	2.7993								1257	0.00148	4.00864	3.17922		1424		0.00262		0.564885	1
	1258	0.00301	4.12885	2.80636								1258	0.00237	2.04734	3.19497		1425		0.00351		0.675214	1
	1259	0.00435	1.58696	2.8255								1259	0.00247	4.09594	3.19412		1429		0.00375		0.658667	1
	1260	0.00415	2.0877	2.82139								1260	0.0038	0.88086	3.20764		1430		0.0044		0.863636	1
	1261	0.00277	2.31869	2.81122								1261	0.00173	1.7461	3.2005		1432		0.00247		0.700405	1
	1262	0.0039	4.50163	2.82143								1262	0.00385	2.72266	3.21505		1435		0.00509		0.756385	1
	1263	0.0042	2.39544	2.83107								1263	0.00217	3.06353	3.19788		1427		0.00331		0.655589	1
	1264	0.0041	2.95764	2.83256								1264	0.00366	4.50673	3.2075		1433		0.0043		0.851163	1
	1265	0.0038	3.74824	2.83365								1265	0.00257	3.1763	3.21158		1436		0.00405		0.634568	1
	1266	0.00257	4.18888	2.82377								1266	0.00366	2.36355	3.22128		1434		0.00499		0.733467	1
	1267	0.00272	4.90017	2.82713								1267	0.00267	2.62793	3.21967		1440		0.00361		0.739612	1
	1268	0.00375	2.75722	2.8411								1268	0.00277	3.37543	3.21489		1438		0.0045		0.615556	1
	1269	0.00568	3.08289	2.85246								1269	0.00311	4.1909	3.22347		1443		0.0038		0.818421	1
	1270	0.0042	1.68361	2.84397								1270	0.00445	1.66939	3.23334		1444		0.00627		0.709729	1
	1271	0.00301	3.37709	2.84058								1271	0.00237	2.82478	3.22192		1441		0.00326		0.726994	1
	1272	0.00351	3.96233	2.84224								1272	0.00173	1.88668	3.22862		1445		0.00237		0.729958	1
	1273	0.0039	4.7545	2.84252								1273	0.00232	2.98815	3.22773		1447		0.00301		0.770764	1
	1274	0.0045	2.0016	2.85428								1274	0.00242	3.4965	3.22925		1449		0.00336		0.720238	1
	1275	0.00366	1.83466	2.85615								1275	0.00217	3.58862	3.22839		1442		0.00301		0.72093	1
	1276	0.0039	2.87935	2.86218								1276	0.00203	3.8026	3.22897		1450		0.0039		0.520513	1
	1277	0.00257	4.24092	2.85296								1277	0.00198	2.28038	3.23352		1446		0.00267		0.741573	1
	1278	0.00336	3.30043	2.86866								1278	0.00336	2.5506	3.24078		1451		0.0044		0.763636	1
	1279	0.00331	3.80935	2.87439								1279	0.00415	2.9095	3.24782		1452		0.00499		0.831663	1
	1280	0.00667	0.82289	2.89275								1280	0.00287	3.93442	3.24703		1453		0.00351		0.817664	1
	1281	0.00341	2.18149	2.86982								1281	0.00217	1.80198	3.24947		1455		0.00301		0.72093	1
	1282	0.00193	3.86982	2.86882								1282	0.00267	2.19331	3.25664		1456		0.0038		0.702632	1
	1283	0.00351	4.30813	2.86927								1283	0.00425	1.10739	3.27282		1457		0.00756		0.562169	1
	1284	0.00637	0.94442	2.89696								1284	0.00356	1.97788	3.26448		1459		0.00519		0.685934	1
	1285	0.00529	2.27086	2.88199								1285	0.00267	4.03386	3.26002		1458		0.0044		0.606818	1
	1286	0.00326	2.57805	2.87965								1286	0.00296	3.06464	3.27399		1461		0.00519		0.570328	1
	1287	0.00252	3.2301	2.87838								1287	0.00375	2.08271	3.27773		1464		0.0044		0.852273	1
	1288	0.00588	4.06616	2.89107								1288	0.00361	2.45538	3.28346		1460		0.00534		0.67603	1
	1289	0.00296	4.53335	2.88974								1289	0.00237	3.69989	3.27068		1462		0.00346		0.684971	1
	1290	0.00198	4.62983	2.88013								1290	0.00371	4.12972	3.27893		1465		0.00445		0.833708	1
	1291	0.00385	2.08599	2.90208								1291	0.00435	4.44089	3.28071		1463		0.00603		0.721393	1
	1292	0.00351	2.45782	2.89818								1292	0.00148	0.86457	3.28254		1466		0.00212		0.698113	1
	1293	0.00341	2.80758	2.89865								1293	0.00267	2.65644	3.28814		1467		0.0045		0.593333	1
	1294	0.00292	4.91929	2.89696								1294	0.00232	3.40794	3.28546		1468		0.00331		0.700906	1
	1295	0.00296	1.7658	2.90075								1295	0.00262	4.56308	3.28526		1470		0.00346		0.757225	1
	1296	0.00613	2.37246	2.91862								1296	0.00366	2.35044	3.29831		1471		0.00459		0.797386	1
	1297	0.00262	2.72188	2.90357								1297	0.00257	2.75713	3.29687		1472		0.00366		0.702186	1
	1298	0.00459	3.16044	2.91715								1298	0.00227	0.93837	3.3021		1473		0.00366		0.620219	1
	1299	0.00375	3.40814	2.90325								1299	0.00257	1.88364	3.30566		1474		0.0038		0.676316	1
	1300	0.00366	4.69689	2.90564								1300	0.00158	3.86815	3.29177		1477		0.00346		0.456647	1
	1301	0.00371	4.82241	2.90987								1301	0.00252	1.01817	3.31142		1480		0.00336		0.75	1
	1302	0.00593	1.58516	2.92553								1302	0.00366	1.6691	3.31303		1478		0.00415		0.881928	1
	1303	0.00306	1.87958	2.91307								1303	0.00321	3.97003	3.31342		1483		0.00395		0.812658	1
	1304	0.00222	1.94914	2.90321								1304	0.00267	1.76701	3.313		1481		0.004		0.6675	1
	1305	0.00875	3.00692	2.92603								1305	0.00188	4.24829	3.31251		1469		0.00534		0.35206	1
	1306	0.0003	3.72537	2.89243								1306	0.0045	2.26708	3.33009		1485		0.00608		0.740132	1
	1307	0.00563	3.94672	2.92875								1307	0.00306	2.56128	3.32608		1486		0.0039		0.784615	1
	1308	0.00252	4.34937	2.91421								1308	0.00292	3.14071	3.32513		1488		0.00395		0.739241	1
	1309	0.0002	4.97653	2.88892								1309	0.00203	3.33269	3.31863		1482		0.00292		0.695205	1
	1310	0.0039	3.52389	2.92562								1310	0.00222	3.77449	3.31995		1479		0.0045		0.493333	1
	1311	0.00341	3.66613	2.92544								1311	0.00232	0.81394	3.33496		1490		0.00336		0.690476	1
	1312	0.00346	4.40628	2.92657								1312	0.00183	2.16788	3.32709		1489		0.00371		0.493261	1
	1313	0.00306	2.01109	2.94073								1313	0.00173	2.99907	3.33406		1487		0.00375		0.461333	1
	1314	0.00351	2.66939	2.94411								1314	0.00168	4.1837	3.33175		1491		0.00232		0.724138	1
	1315	0.00193	4.14882	2.93893								1315	0.00242	4.65241	3.33669		1492		0.00366		0.661202	1
	1316	0.0045	4.5848	2.94874								1316	0.00287	2.7115	3.36216		1496		0.00459		0.625272	1
	1317	0.00361	1.69038	2.95165								1317	0.00272	2.9047	3.352		1493		0.0042		0.647619	1
	1318	0.00583	2.15516	2.95659								1318	0.004	3.53849	3.36121		1494		0.00469		0.852878	1
	1319	0.00351	3.78937	2.94748								1319	0.00277	2.45802	3.3625		1499		0.00346		0.800578	1
	1320	0.00168	4.20686	2.93812								1320	0.00242	4.50179	3.35606		1504		0.00316		0.765823	1
	1321	0.00252	4.49008	2.94674								1321	0.00296	0.89538	3.36818		1505		0.0042		0.704762	1
	1322	0.00148	1.23921	2.94023								1322	0.00267	1.83743	3.36988		1506		0.00371		0.719677	1
	1323	0.00405	2.56661	2.95664								1323	0.00193	2.01056	3.35473		1495		0.00336		0.574405	1
	1324	0.00435	2.86943	2.964								1324	0.00306	3.89135	3.36621		1501		0.004		0.765	1
	1325	0.00494	4.76123	2.96807								1325	0.00188	4.05333	3.36023		1502		0.00316		0.594937	1
	1326	0.00568	1.05585	2.96853								1326	0.00148	4.57096	3.35494		1497		0.00208		0.711538	1
	1327	0.00504	2.29311	2.96769								1327	0.00217	2.62501	3.3768		1512		0.00311		0.697749	1
	1328	0.004	3.86591	2.96698								1328	0.00341	3.6751	3.37316		1500		0.00459		0.742919	1
	1329	0.00687	3.99715	2.98012								1329	0.00227	0.97627	3.37575		1509		0.00296		0.766892	1
	1330	0.00375	1.83873	2.96938								1330	0.00222	1.93571	3.38196		1510		0.0045		0.493333	1
	1331	0.004	2.48354	2.9747								1331	0.00232	3.4063	3.38132		1514		0.0039		0.594872	1
	1332	0.00583	3.2499	2.97434								1332	0.00272	4.41696	3.37539		1508		0.00445		0.611236	1
	1333	0.00277	3.56985	2.97176								1333	0.00198	2.08972	3.38306		1507		0.00341		0.580645	1
	1334	0.00316	4.96127	2.97239								1334	0.00282	2.37278	3.39384		1511		0.00455		0.61978	1
	1335	0.00425	2.77727	2.98258								1335	0.00183	3.10767	3.38731		1517		0.00267		0.685393	1
	1336	0.00445	3.44577	2.98123								1336	0.00217	3.80524	3.39005		1515		0.00455		0.476923	1
	1337	0.00524	1.94226	2.99721								1337	0.00361	4.15313	3.39804		1518		0.00509		0.709234	1
	1338	0.00415	3.72997	2.98557								1338	0.00217	3.97394	3.39708		1520		0.00306		0.70915	1
	1339	0.00336	3.13979	2.99518								1339	0.00292	4.63396	3.40126		1522		0.0039		0.748718	1
	1340	0.00504	4.0937	3.00276								1340	0.00262	2.2024	3.41178		1519		0.00435		0.602299	1
	1341	0.00455	4.87408	2.99749								1341	0.00257	3.15521	3.41974		1530		0.0041		0.626829	1
	1342	0.00504	2.06115	3.00359								1342	0.00247	4.25254	3.41103		1525		0.00464		0.532328	1
	1343	0.00301	2.218	2.99476								1343	0.00464	0.79712	3.43426		1532		0.00583		0.795883	1
	1344	0.00702	2.39535	3.00752								1344	0.00183	3.04745	3.41657		1534		0.00267		0.685393	1
	1345	0.00217	3.36242	2.99819								1345	0.00316	2.01644	3.43169		1536		0.0042		0.752381	1
	1346	0.00474	4.38339	3.00695								1346	0.00272	2.29433	3.43264		1533		0.00459		0.592593	1
	1347	0.00262	4.46945	3.00198								1347	0.00188	2.52008	3.4209		1524		0.00371		0.506739	1
	1348	0.00583	1.13417	3.01812								1348	0.00277	2.95231	3.42501		1529		0.0038		0.728947	1
	1349	0.0042	3.06444	3.02036								1349	0.00351	4.08142	3.4403		1539		0.0045		0.78	1
	1350	0.00237	4.65247	3.0049								1350	0.00247	0.87216	3.4466		1540		0.00336		0.735119	1
	1351	0.00296	2.62205	3.01532								1351	0.00227	1.89172	3.43978		1542		0.00296		0.766892	1
	1352	0.00163	2.69967	3.00788								1352	0.00188	2.75555	3.43626		1537		0.00292		0.643836	1
	1353	0.00375	3.64028	3.02062								1353	0.0045	3.72564	3.44827		1535		0.00707		0.636492	1
	1354	0.00277	4.30602	3.01067								1354	0.00138	4.31957	3.42965		1538		0.00252		0.547619	1
	1355	0.00346	0.94289	3.02639								1355	0.00351	2.11221	3.46079		1545		0.00499		0.703407	1
	1356	0.00445	1.7799	3.03012								1356	0.00188	4.46656	3.44403		1550		0.00306		0.614379	1
	1357	0.00267	2.96259	3.02325								1357	0.00356	0.94901	3.46071		1541		0.00573		0.621291	1
	1358	0.00539	1.6897	3.0392								1358	0.00247	2.59975	3.45644		1546		0.00385		0.641558	1
	1359	0.0043	3.53086	3.03859								1359	0.00212	3.92194	3.45296		1543		0.00346		0.612717	1
	1360	0.00484	2.13574	3.05202								1360	0.00212	4.56452	3.45377		1544		0.00385		0.550649	1
	1361	0.00375	3.91673	3.04272								1361	0.00143	3.34156	3.45233		1547		0.00227		0.629956	1
	1362	0.00548	4.21939	3.04783								1362	0.00198	3.83344	3.46126		1549		0.00316		0.626582	1
	1363	0.00435	5.00385	3.04228								1363	0.00212	4.65475	3.46113		1556		0.00282		0.751773	1
	1364	0.00489	1.01945	3.04856								1364	0.00292	3.58056	3.47239		1555		0.00435		0.671264	1
	1365	0.00371	2.50359	3.04763								1365	0.00222	3.99927	3.46694		1551		0.00366		0.606557	1
	1366	0.00548	3.2064	3.05885								1366	0.00257	4.37515	3.46962		1557		0.00385		0.667532	1
	1367	0.00222	3.31839	3.03879								1367	0.00346	1.80816	3.47956		1553		0.00539		0.641929	1
	1368	0.00351	3.77759	3.05083								1368	0.00247	1.94999	3.48934		1560		0.00321		0.76947	1
	1369	0.00227	3.85098	3.0431								1369	0.00183	3.28131	3.48135		1562		0.00247		0.740891	1
	1370	0.00361	2.32183	3.05901								1370	0.00272	2.40296	3.48696		1554		0.00464		0.586207	1
	1371	0.00469	2.76895	3.06009								1371	0.00183	2.68327	3.4937		1558		0.00361		0.506925	1
	1372	0.0041	4.59371	3.05893								1372	0.00178	2.8608	3.48892		1559		0.0039		0.45641	1
	1373	0.00247	1.86676	3.05312								1373	0.00272	3.01525	3.49297		1566		0.004		0.68	1
	1374	0.00445	2.23569	3.07206								1374	0.004	4.24131	3.50656		1567		0.00499		0.801603	1
	1375	0.0039	2.58369	3.07652								1375	0.00198	3.47953	3.49271		1563		0.00287		0.689895	1
	1376	0.00188	3.69762	3.06113								1376	0.00326	2.03266	3.51801		1570		0.00385		0.846753	1
	1377	0.00272	1.98889	3.06829								1377	0.00183	4.14113	3.50966		1569		0.00247		0.740891	1
	1378	0.00311	2.66806	3.07162								1378	0.00247	2.77083	3.51689		1571		0.004		0.6175	1
	1379	0.00479	2.88606	3.08156								1379	0.00188	4.60566	3.52467		1578		0.00356		0.52809	1
	1380	0.00514	3.39278	3.08539								1380	0.00395	0.89356	3.53515		1574		0.00524		0.753817	1
	1381	0.00573	4.02368	3.08828								1381	0.00208	2.32777	3.52437		1575		0.00356		0.58427	1
	1382	0.00548	4.50416	3.08443								1382	0.00178	3.38915	3.52231		1580		0.00301		0.591362	1
	1383	0.00371	4.70816	3.07472								1383	0.00252	3.8736	3.52339		1572		0.00346		0.728324	1
	1384	0.00153	2.99333	3.07383								1384	0.00371	4.0436	3.53807		1581		0.00479		0.77453	1
	1385	0.00341	3.12398	3.07926								1385	0.00158	4.46166	3.52109		1577		0.00578		0.273356	0
	1386	0.00287	4.41664	3.07361								1386	0.00385	1.66786	3.53811		1579		0.00548		0.702555	1
	1387	0.00425	1.11385	3.09636								1387	0.00198	4.40244	3.53699		1577		0.00578		0.342561	1
	1388	0.00405	1.75142	3.10365								1388	0.00128	4.53965	3.53099		1583		0.00217		0.589862	1
	1389	0.0038	2.45225	3.10157								1389	0.0041	0.98275	3.55748		1588		0.00598		0.685619	1
	1390	0.0039	4.11148	3.09859								1390	0.00232	3.52938	3.54478		1585		0.00385		0.602597	1
	1391	0.00435	2.06517	3.10778								1391	0.00222	3.76637	3.54738		1586		0.00395		0.562025	1
	1392	0.00301	3.28398	3.10883								1392	0.00301	2.10334	3.55719		1589		0.00405		0.74321	1
	1393	0.00746	0.8024	3.13575								1393	0.00469	2.62888	3.56433		1595		0.00618		0.7589	1
	1394	0.0042	1.91482	3.11629								1394	0.00208	3.62512	3.55216		1590		0.00316		0.658228	1
	1395	0.00455	3.04615	3.12256								1395	0.00331	4.33684	3.55694		1592		0.00543		0.609576	1
	1396	0.00346	3.53077	3.11917								1396	0.00148	1.86479	3.55175		1584		0.00346		0.427746	1
	1397	0.00435	3.94447	3.11696								1397	0.00138	1.79817	3.55868		1593		0.00237		0.582278	1
	1398	0.00385	4.36032	3.12088								1398	0.00306	2.4411	3.56586		1594		0.00474		0.64557	1
	1399	0.00667	0.94384	3.13709								1399	0.00173	2.54621	3.57043		1599		0.00331		0.522659	1
	1400	0.00356	3.71883	3.12742								1400	0.00311	2.97321	3.57168		1597		0.00474		0.656118	1
	1401	0.00405	3.82635	3.1243								1401	0.00163	3.19979	3.56445		1601		0.00292		0.558219	1
	1402	0.00158	1.02492	3.11824								1402	0.00173	3.68611	3.56601		1591		0.00296		0.584459	1
	1403	0.00405	2.72022	3.13262								1403	0.00306	2.2113	3.57935		1604		0.00341		0.897361	1
	1404	0.00499	2.82152	3.13775								1404	0.00222	3.05316	3.57472		1600		0.00361		0.614958	1
	1405	0.00711	1.6545	3.15046								1405	0.00133	3.44825	3.57112		1605		0.00232		0.573276	1
	1406	0.00366	2.30076	3.14282								1406	0.00277	4.11648	3.58341		1606		0.00425		0.651765	1
	1407	0.00351	2.38951	3.13855								1407	0.00351	2.3713	3.5984		1610		0.00499		0.703407	1
	1408	0.00539	2.19966	3.15025								1408	0.00222	2.72811	3.58705		1607		0.00361		0.614958	1
	1409	0.00405	2.53113	3.14993								1409	0.00188	4.62157	3.58553		1609		0.00371		0.506739	1
	1410	0.0042	4.19181	3.14482								1410	0.00232	2.80868	3.60371		1614		0.00356		0.651685	1
	1411	0.00543	4.60278	3.15091								1411	0.00124	3.81773	3.5914		1611		0.00217		0.571429	1
	1412	0.00509	1.823	3.15913								1412	0.00267	1.7359	3.60445		1613		0.00296		0.902027	1
	1413	0.00301	2.6319	3.14916								1413	0.00203	3.26926	3.60151		1615		0.00292		0.695205	1
	1414	0.00316	2.95943	3.15899								1414	0.00316	4.48022	3.60895		1612		0.00494		0.639676	1
	1415	0.00405	4.43418	3.16262								1415	0.00375	0.90212	3.62465		1618		0.00598		0.62709	1
	1416	0.00232	3.12977	3.15998								1416	0.00336	1.65512	3.62304		1619		0.00504		0.666667	1
	1417	0.00242	3.63378	3.16499								1417	0.00143	3.92327	3.60866		1608		0.00499		0.286573	0
	1418	0.00499	1.08473	3.17248								1418	0.0042	2.14025	3.63618		1624		0.00529		0.793951	1
	1419	0.00435	1.96157	3.17623								1419	0.00267	2.2731	3.62644		1621		0.00361		0.739612	1
	1420	0.0042	4.29021	3.17293								1420	0.0039	3.14583	3.63519		1622		0.00652		0.59816	1
	1421	0.00178	3.55375	3.1732								1421	0.00158	3.33878	3.62081		1623		0.00227		0.696035	1
	1422	0.00371	2.12449	3.1914								1422	0.00193	3.72294	3.63048		1631		0.00341		0.565982	1
	1423	0.00425	3.89251	3.187								1423	0.00193	1.83808	3.63895		1620		0.00479		0.402923	1
	1424	0.00262	4.01004	3.18062								1424	0.00282	2.05389	3.6438		1634		0.00341		0.826979	1
	1425	0.00351	2.05044	3.19537								1425	0.00306	2.88382	3.64578		1629		0.00568		0.538732	1
	1426	0.00366	2.46746	3.19373								1426	0.00242	3.41875	3.63579		1625		0.00351		0.689459	1
	1427	0.00331	3.06648	3.1973								1427	0.00168	3.52628	3.63399		1630		0.00252		0.666667	1
	1428	0.00277	3.69889	3.19117								1428	0.00356	4.38532	3.64092		1627		0.00509		0.699411	1
	1429	0.00375	4.10003	3.19403								1429	0.00203	4.56191	3.64094		1635		0.004		0.5075	1
	1430	0.0044	0.88119	3.20629								1430	0.00208	0.98875	3.64487		1633		0.0038		0.547368	1
	1431	0.00163	1.19781	3.1934								1431	0.00262	3.5956	3.64958		1636		0.0039		0.671795	1
	1432	0.00247	1.74291	3.19988								1432	0.00247	4.21192	3.64257		1626		0.00558		0.442652	1
	1433	0.0043	4.50652	3.20672								1433	0.00138	2.51688	3.64278		1628		0.00311		0.44373	1
	1434	0.00499	2.36213	3.21786								1434	0.00311	2.6395	3.65993		1639		0.00445		0.698876	1
	1435	0.00509	2.72285	3.2157								1435	0.00272	2.981	3.66294		1640		0.00395		0.688608	1
	1436	0.00405	3.17917	3.21268								1436	0.00267	2.73038	3.67109		1646		0.00395		0.675949	1
	1437	0.00539	0.99351	3.22654								1437	0.00198	3.0476	3.66422		1642		0.00277		0.714801	1
	1438	0.0045	3.37604	3.21615								1438	0.00232	4.31154	3.67849		1643		0.00425		0.545882	1
	1439	0.00272	4.37274	3.21475								1439	0.00247	4.70746	3.67181		1644		0.00405		0.609877	1
	1440	0.00361	2.62629	3.22174								1440	0.00351	1.71206	3.68325		1647		0.00583		0.602058	1
	1441	0.00326	2.82353	3.22258								1441	0.00232	1.95743	3.67445		1638		0.00529		0.438563	1
	1442	0.00301	3.58807	3.22545								1442	0.00168	4.6319	3.68278		1651		0.00311		0.540193	1
	1443	0.0038	4.19216	3.22207								1443	5e-05	0.8962	3.66562		1618		0.00598		0.0083612	0
	1444	0.00627	1.66258	3.23447								1444	0.00351	2.45297	3.69513		1649		0.00494		0.710526	1
	1445	0.00237	1.88685	3.22851								1445	0.00163	3.9044	3.68394		1650		0.00232		0.702586	1
	1446	0.00267	2.27948	3.22996								1446	0.00232	3.3547	3.69419		1654		0.00282		0.822695	1
	1447	0.00301	2.99061	3.22694								1447	0.00267	2.80327	3.7048		1659		0.00395		0.675949	1
	1448	0.00158	3.24542	3.22565								1448	0.00148	3.26356	3.69233		1652		0.00262		0.564885	1
	1449	0.00336	3.50065	3.22569								1449	0.00183	3.69317	3.69963		1655		0.00267		0.685393	1
	1450	0.0039	3.79081	3.22591								1450	0.00232	3.83731	3.69912		1656		0.00331		0.700906	1
	1451	0.0044	2.55165	3.24238								1451	0.00292	0.89215	3.71149		1653		0.00464		0.62931	1
	1452	0.00499	2.91213	3.25063								1452	0.00247	3.17683	3.71033		1660		0.00474		0.521097	1
	1453	0.00351	3.93233	3.24745								1453	0.00331	2.07098	3.73035		1666		0.00474		0.698312	1
	1454	0.00287	4.31326	3.24231								1454	0.00173	2.54681	3.71322		1664		0.00356		0.485955	1
	1455	0.00301	1.80351	3.24953								1455	0.00212	2.14736	3.72611		1668		0.00435		0.487356	1
	1456	0.0038	2.19017	3.25557								1456	0.00217	2.89227	3.72793		1669		0.00361		0.601108	1
	1457	0.00756	1.10693	3.27733								1457	0.00282	3.77328	3.73086		1670		0.0043		0.655814	1
	1458	0.0044	4.03113	3.26078								1458	0.00163	4.573	3.72441		1672		0.00257		0.634241	1
	1459	0.00519	1.97605	3.27053								1459	0.00341	1.64779	3.74427		1677		0.00464		0.734914	1
	1460	0.00534	2.45553	3.28157								1460	0.00321	2.64501	3.74132		1673		0.00509		0.630648	1
	1461	0.00519	3.07177	3.27769								1461	0.00212	3.0935	3.73232		1674		0.00341		0.621701	1
	1462	0.00346	3.69846	3.2727								1462	0.00178	3.56526	3.73162		1675		0.00257		0.692607	1
	1463	0.00603	4.44365	3.28174								1463	0.00153	4.22318	3.73229		1671		0.00361		0.423823	1
	1464	0.0044	2.08402	3.27863								1464	0.00296	0.9652	3.75021		1679		0.00385		0.768831	1
	1465	0.00445	4.12837	3.28184								1465	0.00143	2.28115	3.73664		1658		0.00489		0.292434	0
	1466	0.00212	0.86792	3.28197								1466	0.00198	3.64313	3.74171		1683		0.00296		0.668919	1
	1467	0.0045	2.65994	3.29108								1467	0.00222	3.96162	3.74185		1678		0.00331		0.670695	1
	1468	0.00331	3.40796	3.28564								1468	0.00109	4.65416	3.73751		1684		0.00183		0.595628	1
	1469	0.00534	4.2532	3.29784								1469	0.0043	1.73944	3.76387		1686		0.00514		0.836576	1
	1470	0.00346	4.56373	3.28425								1470	0.00237	4.74399	3.74909		1685		0.00306		0.77451	1
	1471	0.00459	2.35097	3.29951								1471	0.00203	2.73694	3.75597		1681		0.00351		0.578348	1
	1472	0.00366	2.75404	3.29584								1472	0.00326	2.97454	3.76147		1682		0.00445		0.732584	1
	1473	0.00366	0.93885	3.30287								1473	0.00301	4.30042	3.76103		1689		0.00499		0.603206	1
	1474	0.0038	1.88108	3.30386								1474	0.00247	2.37847	3.76276		1687		0.0038		0.65	1
	1475	0.00237	2.83313	3.2966								1475	0.00222	3.49583	3.76325		1688		0.00326		0.680982	1
	1476	0.00306	3.22268	3.29887								1476	0.0039	1.83479	3.78405		1690		0.00534		0.730337	1
	1477	0.00346	3.85792	3.2956								1477	5e-05	1.87323	3.757		1665		0.00375		0.0133333	0
	1478	0.00415	1.66955	3.3125								1478	0.00247	3.21155	3.78132		1692		0.00346		0.713873	1
	1479	0.0045	3.76882	3.31286								1479	0.00198	2.53554	3.78195		1691		0.00316		0.626582	1
	1480	0.00336	1.0221	3.31293								1480	0.0038	2.83273	3.79488		1696		0.00479		0.793319	1
	1481	0.004	1.76693	3.31678								1481	0.00203	4.38927	3.78837		1695		0.0044		0.461364	1
	1482	0.00292	3.33324	3.31715								1482	0.00188	3.34728	3.78789		1693		0.00287		0.655052	1
	1483	0.00395	3.9727	3.31329								1483	0.00287	3.88461	3.80075		1698		0.00341		0.841642	1
	1484	0.00282	1.18426	3.327								1484	0.00267	4.15297	3.79488		1694		0.00415		0.643373	1
	1485	0.00608	2.27108	3.33355								1485	0.00262	2.23303	3.79811		1697		0.00445		0.588764	1
	1486	0.0039	2.55833	3.32423								1486	0.00242	4.55199	3.79874		1699		0.00336		0.720238	1
	1487	0.00375	2.99611	3.32814								1487	0.00277	2.45601	3.81273		1704		0.00375		0.738667	1
	1488	0.00395	3.14328	3.32612								1488	0.00296	2.10378	3.81733		1708		0.00346		0.855491	1
	1489	0.00371	2.16048	3.33217								1489	0.00222	3.14532	3.81683		1700		0.00504		0.440476	1
	1490	0.00336	0.81784	3.3335								1490	0.00208	4.66843	3.81624		1702		0.00464		0.448276	1
	1491	0.00232	4.18383	3.33212								1491	0.00341	0.90027	3.82637		1707		0.00415		0.821687	1
	1492	0.00366	4.65605	3.33488								1492	0.00277	1.93172	3.82114		1703		0.00425		0.651765	1
	1493	0.0042	2.906	3.34866								1493	0.00237	2.63836	3.82685		1709		0.00385		0.615584	1
	1494	0.00469	3.53725	3.35864								1494	0.00124	3.55766	3.81689		1711		0.00178		0.696629	1
	1495	0.00336	2.01029	3.35025								1495	0.00203	4.48064	3.82335		1712		0.00282		0.719858	1
	1496	0.00459	2.71112	3.3636								1496	0.00252	2.74124	3.83652		1710		0.00445		0.566292	1
	1497	0.00208	4.57186	3.35066								1497	0.00282	3.29099	3.83679		1713		0.0038		0.742105	1
	1498	0.00188	1.07969	3.35672								1498	0.00395	4.82532	3.84372		1716		0.00543		0.72744	1
	1499	0.00346	2.45905	3.36217								1499	0.00272	1.77674	3.84799		1721		0.00385		0.706494	1
	1500	0.00459	3.67666	3.37388								1500	0.00267	2.01823	3.84499		1717		0.00346		0.771676	1
	1501	0.004	3.89611	3.36832								1501	0.00366	2.34816	3.84676		1718		0.00494		0.740891	1
	1502	0.00316	4.05452	3.35931								1502	0.00124	3.6406	3.83291		1720		0.00203		0.610837	1
	1503	0.00188	4.31303	3.35487								1503	0.00282	2.54814	3.85195		1723		0.00366		0.770492	1
	1504	0.00316	4.50372	3.35558								1504	0.00331	3.0113	3.85729		1722		0.00474		0.698312	1
	1505	0.0042	0.89521	3.36974								1505	0.00109	4.09152	3.84135		1714		0.00326		0.334356	1
	1506	0.00371	1.83302	3.37125								1506	0.00237	4.32401	3.84794		1724		0.00326		0.726994	1
	1507	0.00341	2.08777	3.37509								1507	0.00346	1.67581	3.86826		1725		0.00509		0.679764	1
	1508	0.00445	4.41812	3.37095								1508	0.00267	4.25059	3.87012		1728		0.00405		0.659259	1
	1509	0.00296	0.97844	3.37509								1509	0.00459	1.86023	3.88828		1733		0.00573		0.801047	1
	1510	0.0045	1.93278	3.37991								1510	0.00128	2.26226	3.86757		1730		0.00222		0.576577	1
	1511	0.00455	2.3732	3.39012								1511	0.00331	2.81763	3.87933		1731		0.00455		0.727473	1
	1512	0.00311	2.62232	3.37632								1512	0.00114	4.57848	3.86824		1732		0.00509		0.223969	0
	1513	0.00217	2.80984	3.36929								1513	0.00247	2.1811	3.88169		1729		0.00385		0.641558	1
	1514	0.0039	3.41151	3.37743								1514	0.00153	4.17761	3.87559		1727		0.00395		0.387342	1
	1515	0.00455	3.80689	3.38698								1515	0.00257	2.42703	3.89772		1738		0.00627		0.409888	1
	1516	0.00193	4.98491	3.36968								1516	0.00252	4.40822	3.90116		1735		0.00489		0.515337	1
	1517	0.00267	3.10864	3.38707								1517	0.00242	4.89857	3.89615		1737		0.00445		0.54382	1
	1518	0.00509	4.1539	3.39709								1518	0.00321	2.63193	3.91164		1739		0.00415		0.773494	1
	1519	0.00435	2.20159	3.40787								1519	0.00198	3.16604	3.91076		1736		0.00375		0.528	1
	1520	0.00306	3.97275	3.39546								1520	0.00336	3.5911	3.91691		1741		0.0044		0.763636	1
	1521	0.00425	1.68296	3.41119								1521	0.00173	2.73016	3.91746		1744		0.00361		0.479224	1
	1522	0.0039	4.62913	3.40413								1522	0.00242	3.28807	3.91867		1740		0.00455		0.531868	1
	1523	0.00257	1.75495	3.40542								1523	0.00326	4.70102	3.92506		1749		0.00543		0.600368	1
	1524	0.00371	2.51905	3.41652								1524	0.0038	1.74999	3.93391		1745		0.00573		0.663176	1
	1525	0.00464	4.2429	3.41759								1525	0.00217	1.97962	3.92458		1742		0.00361		0.601108	1
	1526	0.00217	4.85959	3.40411								1526	0.00138	2.09037	3.91716		1743		0.00287		0.480836	1
	1527	0.00405	1.04646	3.42244								1527	0.00366	2.32128	3.93558		1746		0.00514		0.712062	1
	1528	0.00262	2.85981	3.41351								1528	0.00247	2.53297	3.92527		1747		0.00351		0.703704	1
	1529	0.0038	2.95433	3.42235								1529	0.00287	2.95363	3.9337		1748		0.00474		0.605485	1
	1530	0.0041	3.1664	3.41825								1530	0.00242	4.79658	3.93861		1751		0.0039		0.620513	1
	1531	0.00173	3.4893	3.41399								1531	0.00262	4.29744	3.93816		1750		0.0045		0.582222	1
	1532	0.00583	0.7969	3.43927								1532	0.00296	4.48474	3.94667		1753		0.00435		0.68046	1
	1533	0.00459	2.29066	3.43382								1533	0.00267	3.50695	3.94939		1755		0.0043		0.62093	1
	1534	0.00267	3.0459	3.41844								1534	0.00395	1.62335	3.96523		1756		0.00534		0.7397	1
	1535	0.00707	3.72284	3.44792								1535	0.00296	2.21695	3.9674		1757		0.00504		0.587302	1
	1536	0.0042	2.0196	3.43193								1536	0.00104	2.43321	3.94109		1738		0.00627		0.165869	0
	1537	0.00292	2.75471	3.43545								1537	0.00198	2.80668	3.96646		1758		0.00326		0.607362	1
	1538	0.00252	4.31698	3.42595								1538	0.00183	3.21387	3.95951		1754		0.00351		0.521368	1
	1539	0.0045	4.07995	3.44224								1539	0.00232	4.60706	3.9737		1760		0.00459		0.505447	1
	1540	0.00336	0.87449	3.44648								1540	0.00277	4.89545	3.97126		1763		0.0038		0.728947	1
	1541	0.00573	0.95443	3.46057								1541	0.00287	5.00744	3.97441		1761		0.00425		0.675294	1
	1542	0.00296	1.88998	3.44058								1542	0.00094	1.86028	3.96306		1762		0.00504		0.186508	0
	1543	0.00346	3.91837	3.45034								1543	0.00321	2.88508	3.98788		1764		0.00479		0.670146	1
	1544	0.00385	4.5611	3.45106								1544	0.00321	1.52189	3.99426		1766		0.00539		0.595547	1
	1545	0.00499	2.10971	3.46317								1545	0.00292	1.94078	3.99182		1767		0.00385		0.758442	1
	1546	0.00385	2.60046	3.45728								1546	0.0038	2.38945	3.9958		1770		0.00603		0.630182	1
	1547	0.00227	3.34305	3.44788								1547	0.00208	3.36338	3.98745		1765		0.00326		0.638037	1
	1548	0.00198	3.41662	3.45124								1548	0.00203	3.63339	3.99153		1769		0.00371		0.54717	1
	1549	0.00316	3.83289	3.45651								1549	0.00198	2.11836	3.99546		1768		0.00366		0.540984	1
	1550	0.00306	4.46738	3.44568								1550	0.00193	2.03435	4.00788		1776		0.00316		0.610759	1
	1551	0.00366	3.9976	3.46501								1551	0.00331	2.50531	4.00921		1771		0.00489		0.676892	1
	1552	0.00267	5.00738	3.45358								1552	0.00247	2.60888	4.00091		1772		0.0039		0.633333	1
	1553	0.00539	1.80539	3.47707								1553	0.00341	2.71569	4.01249		1773		0.00534		0.638577	1
	1554	0.00464	2.4016	3.47906								1554	0.00277	4.75487	4.00954		1774		0.00435		0.636782	1
	1555	0.00435	3.58759	3.47009								1555	0.00336	1.7189	4.0179		1775		0.00558		0.602151	1
	1556	0.00282	4.65548	3.4603								1556	0.00114	1.84297	4.00607		1762		0.00504		0.22619	0
	1557	0.00385	4.38519	3.46926								1557	0.00311	2.29954	4.02622		1778		0.004		0.7775	1
	1558	0.00361	2.68513	3.49086								1558	0.00227	3.27704	4.01524		1777		0.00351		0.646724	1
	1559	0.0039	2.85204	3.49034								1559	0.00287	2.95897	4.02931		1779		0.004		0.7175	1
	1560	0.00321	1.94492	3.49098								1560	0.00287	3.48093	4.04034		1782		0.00464		0.618534	1
	1561	0.00494	2.21891	3.49714								1561	0.00114	4.67535	4.02991		1783		0.00301		0.378738	1
	1562	0.00247	3.28325	3.48189								1562	0.00385	1.62766	4.06024		1786		0.00509		0.756385	1
	1563	0.00287	3.47935	3.49087								1563	0.00148	4.49364	4.03675		1781		0.00405		0.365432	1
	1564	0.00247	4.91594	3.4816								1564	0.00262	1.47974	4.05593		1788		0.00316		0.829114	1
	1565	0.0038	2.50255	3.49656								1565	0.00217	3.05122	4.05174		1787		0.00296		0.733108	1
	1566	0.004	3.01809	3.49563								1566	0.00287	3.13736	4.06652		1790		0.0045		0.637778	1
	1567	0.00499	4.24158	3.50932								1567	0.00247	3.22448	4.0615		1791		0.0039		0.633333	1
	1568	0.00128	1.02488	3.49612								1568	0.00232	1.82956	4.06478		1792		0.00306		0.75817	1
	1569	0.00247	4.13994	3.50649								1569	0.00316	1.9914	4.0699		1789		0.00499		0.633267	1
	1570	0.00385	2.03093	3.51702								1570	0.00272	2.22953	4.07267		1793		0.0045		0.604444	1
	1571	0.004	2.76756	3.52062								1571	0.00148	4.95052	4.05784		1785		0.00484		0.305785	0
	1572	0.00346	3.87348	3.52183								1572	0.00198	2.45119	4.06593		1797		0.00573		0.34555	1
	1573	0.00138	4.80984	3.50245								1573	0.00242	1.91354	4.07861		1794		0.00346		0.699422	1
	1574	0.00524	0.89527	3.53764								1574	0.00341	2.64632	4.09001		1798		0.0042		0.811905	1
	1575	0.00356	2.32289	3.52563								1575	0.00232	3.39433	4.07899		1799		0.00292		0.794521	1
	1576	0.0001	2.80809	3.50044								1576	0.00222	4.59829	4.08377		1796		0.00603		0.368159	1
	1577	0.00578	4.43587	3.52973								1577	0.00425	1.40989	4.10445		1803		0.00494		0.860324	1
	1578	0.00356	4.6078	3.52456								1578	0.00316	1.54781	4.10702		1804		0.00445		0.710112	1
	1579	0.00548	1.6723	3.53765								1579	0.00237	1.74773	4.09879		1805		0.00351		0.675214	1
	1580	0.00301	3.39737	3.52366								1580	0.00336	2.35782	4.10121		1806		0.00484		0.694215	1
	1581	0.00479	4.03889	3.54026								1581	0.00341	2.5527	4.11059		1809		0.00445		0.766292	1
	1582	0.00222	5.00769	3.52411								1582	0.00203	2.81837	4.10434		1810		0.00296		0.685811	1
	1583	0.00217	4.53898	3.53095								1583	0.00326	3.54656	4.10611		1807		0.00445		0.732584	1
	1584	0.00346	1.87413	3.54703								1584	0.00104	3.63885	4.09406		1808		0.00227		0.45815	1
	1585	0.00385	3.5245	3.54622								1585	0.00247	2.96961	4.10789		1811		0.0045		0.548889	1
	1586	0.00395	3.76464	3.54912								1586	0.00133	2.12497	4.11652		1800		0.00558		0.238351	0
	1587	0.00227	4.72609	3.53773								1587	0.00094	2.4411	4.1103		1797		0.00573		0.164049	0
	1588	0.00598	0.98699	3.55903								1588	0.00287	3.33005	4.12881		1814		0.00336		0.854167	1
	1589	0.00405	2.10236	3.55582								1589	0.00336	4.68514	4.13036		1812		0.00519		0.647399	1
	1590	0.00316	3.62587	3.55426								1590	0.00425	1.66481	4.14008		1816		0.00539		0.788497	1
	1591	0.00296	3.69081	3.55984								1591	0.00203	3.44567	4.12937		1815		0.00356		0.570225	1
	1592	0.00543	4.33849	3.56115								1592	0.00301	2.03374	4.13518		1813		0.00425		0.708235	1
	1593	0.00237	1.79811	3.55418								1593	0.00267	2.28742	4.14203		1817		0.00341		0.782991	1
	1594	0.00474	2.44602	3.56575								1594	0.00173	3.05932	4.13556		1818		0.00356		0.485955	1
	1595	0.00618	2.62859	3.56486								1595	0.00217	1.85821	4.14839		1819		0.00375		0.578667	1
	1596	0.00311	2.88552	3.568								1596	0.00351	2.7174	4.16419		1821		0.00459		0.764706	1
	1597	0.00474	2.96865	3.57571								1597	0.00114	1.48022	4.15857		1820		0.00588		0.193878	0
	1598	0.00553	1.97007	3.58015								1598	0.00311	1.77148	4.17138		1824		0.0044		0.706818	1
	1599	0.00331	2.54854	3.57341								1599	0.00267	2.19695	4.16442		1825		0.0038		0.702632	1
	1600	0.00361	3.05843	3.57377								1600	0.00242	3.49879	4.16913		1826		0.00356		0.679775	1
	1601	0.00292	3.20886	3.56507								1601	0.00109	2.47421	4.16021		1823		0.00212		0.514151	1
	1602	0.00158	4.19851	3.56524								1602	0.00267	3.60978	4.17458		1827		0.00375		0.712	1
	1603	0.00153	1.12747	3.57289								1603	0.00356	1.36851	4.18616		1828		0.00445		0.8	1
	1604	0.00341	2.21082	3.58026								1604	0.00361	2.82137	4.19732		1830		0.00524		0.688931	1
	1605	0.00232	3.45101	3.5723								1605	0.00351	3.39219	4.193		1831		0.00489		0.717791	1
	1606	0.00425	4.1194	3.58651								1606	0.00395	1.57678	4.19816		1829		0.00568		0.695423	1
	1607	0.00361	2.72412	3.59273								1607	0.00232	3.15266	4.19938		1834		0.0044		0.527273	1
	1608	0.00499	3.90906	3.59499								1608	0.00227	3.27842	4.19876		1835		0.00361		0.628809	1
	1609	0.00371	4.62269	3.59187								1609	0.00371	2.05177	4.20676		1836		0.00529		0.701323	1
	1610	0.00499	2.3741	3.60229								1610	0.00267	2.365	4.20634		1837		0.00346		0.771676	1
	1611	0.00217	3.81771	3.59102								1611	0.00242	2.95985	4.19925		1833		0.00336		0.720238	1
	1612	0.00494	4.47895	3.60827								1612	0.00227	2.56574	4.2067		1838		0.00336		0.675595	1
	1613	0.00296	1.73839	3.60248								1613	0.00158	2.4518	4.21564		1839		0.00277		0.570397	1
	1614	0.00356	2.81111	3.60207								1614	0.00267	3.04928	4.21415		1840		0.0038		0.702632	1
	1615	0.00292	3.26807	3.60403								1615	0.00277	1.29447	4.22719		1842		0.00385		0.719481	1
	1616	0.00094	4.26013	3.58904								1616	0.00193	1.68453	4.22001		1843		0.00262		0.736641	1
	1617	0.00163	4.97941	3.60108								1617	0.00158	2.2774	4.21894		1845		0.00257		0.614786	1
	1618	0.00598	0.8984	3.62542								1618	0.0038	1.89304	4.23442		1844		0.00509		0.746562	1
	1619	0.00504	1.66084	3.62317								1619	0.00287	2.18166	4.24152		1846		0.00425		0.675294	1
	1620	0.00479	1.84569	3.63171								1620	0.00173	2.66369	4.23437		1847		0.00282		0.613475	1
	1621	0.00361	2.27282	3.62653								1621	0.00143	3.56649	4.23376		1848		0.00227		0.629956	1
	1622	0.00652	3.15309	3.63538								1622	0.00282	1.78456	4.25396		1850		0.00405		0.696296	1
	1623	0.00227	3.33908	3.62146								1623	0.00242	2.74482	4.25635		1851		0.00395		0.612658	1
	1624	0.00529	2.13948	3.63665								1624	0.00336	3.48256	4.25399		1849		0.00435		0.772414	1
	1625	0.00351	3.41505	3.63355								1625	0.00183	1.49309	4.25492		1852		0.00267		0.685393	1
	1626	0.00558	4.20088	3.64043								1626	0.00272	2.50188	4.27344		1855		0.00356		0.764045	1
	1627	0.00509	4.38579	3.63839								1627	0.00311	2.90616	4.27514		1856		0.00445		0.698876	1
	1628	0.00311	2.5103	3.63561								1628	0.00193	1.39237	4.27625		1854		0.00316		0.610759	1
	1629	0.00568	2.88522	3.6457								1629	0.0044	1.61205	4.28599		1853		0.00598		0.735786	1
	1630	0.00252	3.52876	3.63406								1630	0.00242	3.37198	4.2826		1861		0.004		0.605	1
	1631	0.00341	3.72827	3.63068								1631	0.00346	2.61067	4.29251		1860		0.00543		0.637201	1
	1632	0.00049	4.2898	3.61642								1632	0.00119	2.9844	4.29062		1862		0.00217		0.548387	1
	1633	0.0038	0.98703	3.64308								1633	0.00173	3.06977	4.29582		1865		0.00301		0.574751	1
	1634	0.00341	2.05537	3.64291								1634	0.00326	1.2813	4.31027		1866		0.00445		0.732584	1
	1635	0.004	4.56551	3.64271								1635	0.00227	2.29741	4.30251		1863		0.00366		0.620219	1
	1636	0.0039	3.59729	3.65165								1636	0.00292	2.39218	4.30383		1864		0.00415		0.703614	1
	1637	0.00153	1.07827	3.65021								1637	0.0043	1.84915	4.319		1869		0.00543		0.791897	1
	1638	0.00529	1.95074	3.6649								1638	0.0045	2.80546	4.31947		1871		0.00613		0.734095	1
	1639	0.00445	2.64009	3.66203								1639	0.00173	3.57405	4.30908		1868		0.00282		0.613475	1
	1640	0.00395	2.97986	3.66351								1640	0.00292	2.13926	4.31861		1870		0.0039		0.748718	1
	1641	0.00292	4.0714	3.6524								1641	0.00287	1.53923	4.33568		1874		0.00405		0.708642	1
	1642	0.00277	3.05134	3.66424								1642	0.00198	3.28658	4.32494		1873		0.00316		0.626582	1
	1643	0.00425	4.3033	3.6769								1643	0.00222	1.44883	4.33885		1875		0.00311		0.713826	1
	1644	0.00405	4.70763	3.67342								1644	5e-05	2.25982	4.31932		1872		0.00193		0.0259067	0
	1645	0.00371	2.35364	3.67537								1645	0.00331	1.36127	4.35614		1879		0.0043		0.769767	1
	1646	0.00395	2.72497	3.67213								1646	0.00257	2.48232	4.34919		1881		0.00371		0.692722	1
	1647	0.00583	1.72514	3.68445								1647	0.00198	2.70177	4.34691		1882		0.00212		0.933962	1
	1648	0.00267	3.99859	3.67604								1648	0.00114	3.42236	4.34224		1877		0.00356		0.320225	0
	1649	0.00494	2.45263	3.69374								1649	0.00326	1.7531	4.36022		1880		0.0044		0.740909	1
	1650	0.00232	3.90685	3.68148								1650	0.00227	3.01086	4.35997		1884		0.00336		0.675595	1
	1651	0.00311	4.6354	3.68559								1651	0.00153	3.21758	4.34653		1876		0.00237		0.64557	1
	1652	0.00262	3.26683	3.68923								1652	0.00173	3.51801	4.35005		1878		0.00267		0.64794	1
	1653	0.00464	0.89366	3.70757								1653	0.00242	1.64644	4.37039		1885		0.00395		0.612658	1
	1654	0.00282	3.35561	3.69374								1654	0.00331	2.56207	4.37188		1883		0.00519		0.637765	1
	1655	0.00267	3.68723	3.69543								1655	0.00183	1.9874	4.36453		1886		0.00267		0.685393	1
	1656	0.00331	3.8445	3.69846								1656	0.00247	2.89749	4.37218		1887		0.0039		0.633333	1
	1657	0.00119	2.21384	3.69813								1657	0.00282	3.10688	4.37531		1888		0.0041		0.687805	1
	1658	0.00489	2.27445	3.72093								1658	0.00252	3.64619	4.37459		1890		0.00395		0.637975	1
	1659	0.00395	2.80264	3.70569								1659	0.00287	2.19184	4.38416		1892		0.00435		0.65977	1
	1660	0.00474	3.18011	3.71446								1660	0.00346	2.09002	4.39051		1891		0.00489		0.707566	1
	1661	0.00203	3.44207	3.70197								1661	0.00272	2.32117	4.38412		1893		0.00366		0.743169	1
	1662	0.00321	4.1344	3.70964								1662	0.00237	3.3439	4.38566		1889		0.00588		0.403061	1
	1663	0.00128	4.51343	3.69807								1663	0.00272	1.28586	4.39281		1894		0.00395		0.688608	1
	1664	0.00356	2.54264	3.7119								1664	0.00331	1.90963	4.3937		1895		0.0045		0.735556	1
	1665	0.00375	1.89404	3.72629								1665	0.00336	1.49873	4.40791		1898		0.0045		0.746667	1
	1666	0.00474	2.07085	3.73042								1666	0.00341	2.6402	4.41131		1899		0.00479		0.7119	1
	1667	0.00435	4.45191	3.72984								1667	0.00267	2.80769	4.40666		1897		0.00356		0.75	1
	1668	0.00435	2.15583	3.72976								1668	0.00346	3.55527	4.4101		1900		0.00425		0.814118	1
	1669	0.00361	2.89234	3.73245								1669	0.00198	1.8358	4.40964		1896		0.00356		0.55618	1
	1670	0.0043	3.77542	3.73179								1670	0.00296	2.43227	4.41234		1902		0.00484		0.61157	1
	1671	0.00361	4.21446	3.73168								1671	0.00148	1.40791	4.41632		1901		0.00272		0.544118	1
	1672	0.00257	4.57737	3.72618								1672	0.00371	1.59844	4.43113		1904		0.00469		0.791045	1
	1673	0.00509	2.64164	3.74301								1673	0.00331	1.72142	4.44291		1905		0.00509		0.650295	1
	1674	0.00341	3.09271	3.73133								1674	0.00341	3.22799	4.43667		1903		0.00543		0.627993	1
	1675	0.00257	3.566	3.73186								1675	0.00321	1.99813	4.44444		1906		0.00405		0.792593	1
	1676	0.00183	4.06913	3.72774								1676	0.00252	2.25238	4.44474		1907		0.00385		0.654545	1
	1677	0.00464	1.6468	3.74818								1677	0.00252	2.5414	4.45673		1909		0.00385		0.654545	1
	1678	0.00331	3.96116	3.74168								1678	0.00356	2.73682	4.46371		1910		0.00548		0.649635	1
	1679	0.00385	0.96279	3.75087								1679	0.00336	2.96014	4.45101		1908		0.00494		0.680162	1
	1680	0.0038	1.99373	3.75527								1680	0.00252	2.35341	4.46858		1915		0.004		0.63	1
	1681	0.00351	2.73502	3.74859								1681	0.00212	2.14654	4.47298		1914		0.00395		0.536709	1
	1682	0.00445	2.97249	3.76075								1682	0.00375	1.40395	4.49542		1919		0.00489		0.766871	1
	1683	0.00296	3.64852	3.74201								1683	0.00292	1.83225	4.48563		1920		0.00445		0.65618	1
	1684	0.00183	4.65595	3.74104								1684	0.00272	2.86138	4.48393		1916		0.00459		0.592593	1
	1685	0.00306	4.74628	3.74793								1685	0.00341	1.51791	4.49841		1921		0.00504		0.676587	1
	1686	0.00514	1.73947	3.76369								1686	0.00272	2.44743	4.49709		1922		0.0045		0.604444	1
	1687	0.0038	2.37539	3.76129								1687	0.00341	2.63083	4.50177		1923		0.00548		0.622263	1
	1688	0.00326	3.49948	3.76243								1688	0.0001	1.72913	4.48099		1928		0.00455		0.021978	0
	1689	0.00499	4.30457	3.76967								1689	0.00262	2.06474	4.50088		1924		0.00341		0.768328	1
	1690	0.00534	1.83581	3.78336								1690	0.00242	1.30345	4.51398		1926		0.00361		0.67036	1
	1691	0.00316	2.53472	3.77875								1691	0.00351	1.61603	4.51564		1927		0.00464		0.756466	1
	1692	0.00346	3.22591	3.78361								1692	0.00222	3.56222	4.50785		1925		0.00336		0.660714	1
	1693	0.00287	3.34641	3.785								1693	0.00341	1.72032	4.51888		1928		0.00455		0.749451	1
	1694	0.00415	4.1559	3.79348								1694	0.00272	3.01512	4.52009		1931		0.00371		0.733154	1
	1695	0.0044	4.38732	3.78867								1695	0.00232	3.11602	4.51628		1929		0.00395		0.587342	1
	1696	0.00479	2.83403	3.79867								1696	0.00217	1.98857	4.52092		1932		0.00282		0.769504	1
	1697	0.00445	2.2303	3.79886								1697	0.00277	2.24577	4.5258		1930		0.00351		0.789174	1
	1698	0.00341	3.88291	3.79979								1698	0.00287	3.30387	4.53322		1933		0.00405		0.708642	1
	1699	0.00336	4.5521	3.79876								1699	0.00242	1.89819	4.53622		1935		0.00375		0.645333	1
	1700	0.00504	3.15223	3.81234								1700	0.00237	3.46691	4.53546		1937		0.00262		0.90458	1
	1701	0.00558	3.99431	3.81292								1701	0.00296	2.32929	4.55151		1938		0.00366		0.808743	1
	1702	0.00464	4.6603	3.81383								1702	0.00148	3.39009	4.53581		1934		0.00316		0.468354	1
	1703	0.00425	1.93322	3.82116								1703	0.00326	2.54152	4.55564		1936		0.00469		0.695096	1
	1704	0.00375	2.4522	3.81554								1704	0.00183	2.1599	4.55812		1940		0.00232		0.788793	1
	1705	0.00148	3.41984	3.80808								1705	0.00346	2.75557	4.56142		1939		0.00474		0.729958	1
	1706	0.00148	3.73451	3.79777								1706	0.0044	2.91249	4.57947		1946		0.00504		0.873016	1
	1707	0.00415	0.90088	3.82352								1707	0.00237	2.08058	4.57559		1944		0.00366		0.647541	1
	1708	0.00346	2.10448	3.81986								1708	0.00479	2.41975	4.58932		1945		0.00618		0.775081	1
	1709	0.00385	2.63759	3.82918								1709	0.00306	3.54318	4.58404		1950		0.0041		0.746341	1
	1710	0.00445	2.73756	3.83393								1710	0.00326	1.36735	4.59132		1948		0.00445		0.732584	1
	1711	0.00178	3.55804	3.81577								1711	0.00222	1.46992	4.58455		1943		0.00371		0.598383	1
	1712	0.00282	4.48049	3.8226								1712	0.00208	1.77097	4.58308		1941		0.00534		0.389513	1
	1713	0.0038	3.29126	3.8345								1713	0.00287	1.55935	4.59697		1951		0.00474		0.605485	1
	1714	0.00326	4.0847	3.83688								1714	0.00356	1.66519	4.59745		1949		0.00479		0.743215	1
	1715	0.00311	4.73939	3.83209								1715	0.00212	1.98275	4.59312		1954		0.00267		0.794007	1
	1716	0.00543	4.82413	3.84314								1716	0.00237	2.6741	4.59418		1952		0.0039		0.607692	1
	1717	0.00346	2.01953	3.84416								1717	0.00277	1.86997	4.60161		1953		0.00385		0.719481	1
	1718	0.00494	2.35113	3.84669								1718	0.00232	3.40899	4.60242		1955		0.00356		0.651685	1
	1719	0.00341	2.90731	3.84328								1719	0.00287	3.03835	4.61405		1957		0.00366		0.784153	1
	1720	0.00203	3.63905	3.83346								1720	0.00208	2.22116	4.61102		1956		0.00282		0.737589	1
	1721	0.00385	1.77671	3.8473								1721	0.00232	2.59991	4.62052		1958		0.00405		0.57284	1
	1722	0.00474	3.01266	3.85731								1722	0.00257	2.32579	4.64117		1959		0.00464		0.553879	1
	1723	0.00366	2.54554	3.85227								1723	0.00267	2.79051	4.64617		1960		0.00415		0.643373	1
	1724	0.00326	4.3223	3.8536								1724	0.0044	3.26039	4.6534		1961		0.00652		0.674847	1
	1725	0.00509	1.67758	3.87131								1725	0.00385	1.40553	4.66185		1963		0.00558		0.689964	1
	1726	0.00208	3.37392	3.86009								1726	0.00282	2.1111	4.65326		1962		0.00425		0.663529	1
	1727	0.00395	4.17224	3.875								1727	0.00252	3.4797	4.6563		1964		0.0039		0.646154	1
	1728	0.00405	4.2486	3.86801								1728	0.00296	1.77189	4.66234		1965		0.0039		0.758974	1
	1729	0.00385	2.17881	3.87712								1729	0.00415	1.59039	4.67813		1966		0.00618		0.671521	1
	1730	0.00222	2.26217	3.86743								1730	0.00183	1.89698	4.66811		1967		0.00306		0.598039	1
	1731	0.00455	2.81878	3.88169								1731	0.00371	2.42852	4.67696		1968		0.00534		0.694757	1
	1732	0.00509	4.57359	3.8784								1732	0.00371	2.89862	4.68305		1969		0.00613		0.60522	1
	1733	0.00573	1.86523	3.88922								1733	0.00316	3.10034	4.67516		1970		0.00405		0.780247	1
	1734	0.00287	3.08912	3.88558								1734	0.00227	2.03321	4.68208		1976		0.00415		0.546988	1
	1735	0.00489	4.40999	3.89439								1735	0.00405	2.54047	4.6838		1972		0.00469		0.863539	1
	1736	0.00375	3.16194	3.90831								1736	0.00341	2.69501	4.6832		1973		0.00598		0.570234	1
	1737	0.00445	4.90218	3.90078								1737	0.00257	1.50204	4.69159		1974		0.00455		0.564835	1
	1738	0.00627	2.42669	3.91568								1738	0.00257	2.25753	4.68388		1977		0.00346		0.742775	1
	1739	0.00415	2.62985	3.91281								1739	0.00198	3.38095	4.67991		1971		0.0043		0.460465	1
	1740	0.00455	3.28972	3.91913								1740	0.00198	2.99699	4.69133		1978		0.00287		0.689895	1
	1741	0.0044	3.5951	3.91677								1741	0.00163	1.95715	4.70336		1979		0.00198		0.823232	1
	1742	0.00361	1.98309	3.91799								1742	0.00153	2.10723	4.72972		1983		0.00548		0.279197	0
	1743	0.00287	2.0858	3.91721								1743	0.00247	3.3309	4.73333		1984		0.0042		0.588095	1
	1744	0.00361	2.72037	3.92088								1744	0.00148	3.46436	4.73309		1986		0.00267		0.554307	1
	1745	0.00573	1.75022	3.93569								1745	0.00484	0.81336	4.75498		1982		0.00751		0.644474	1
	1746	0.00514	2.31835	3.933								1746	0.00257	1.82916	4.73917		1981		0.00474		0.542194	1
	1747	0.00351	2.53158	3.92411								1747	0.00316	2.79809	4.74644		1985		0.00553		0.571429	1
	1748	0.00474	2.95342	3.93148								1748	0.00296	1.36515	4.7557		1988		0.00543		0.54512	1
	1749	0.00543	4.69646	3.92959								1749	0.00361	2.27667	4.76003		1989		0.00489		0.738241	1
	1750	0.0045	4.29792	3.93751								1750	0.00267	2.59253	4.75395		1990		0.0038		0.702632	1
	1751	0.0039	4.79391	3.94056								1751	0.00306	3.24989	4.76203		1992		0.00385		0.794805	1
	1752	0.00326	3.03482	3.94753								1752	0.00217	3.54949	4.75704		1993		0.0039		0.55641	1
	1753	0.00435	4.48306	3.94974								1753	0.0043	2.39297	4.772		1991		0.00553		0.777577	1
	1754	0.00351	3.21478	3.95955								1754	0.00282	2.49462	4.77201		1994		0.00464		0.607759	1
	1755	0.0043	3.51543	3.95204								1755	0.00188	1.97885	4.76696		1997		0.00301		0.624585	1
	1756	0.00534	1.62624	3.96637								1756	0.00321	3.04675	4.77534		1995		0.00351		0.91453	1
	1757	0.00504	2.20683	3.9656								1757	0.00371	1.47914	4.78848		1999		0.00459		0.808279	1
	1758	0.00326	2.80681	3.96425								1758	0.00262	1.57828	4.77528		1996		0.00435		0.602299	1
	1759	0.00208	4.1779	3.96034								1759	0.00351	2.68453	4.78383		1998		0.00568		0.617958	1
	1760	0.00459	4.60101	3.97543								1760	0.00252	1.88412	4.79619		2002		0.00341		0.739003	1
	1761	0.00425	5.00489	3.97179								1761	0.00331	2.95685	4.79624		2003		0.00445		0.74382	1
	1762	0.00504	1.85007	3.9831								1762	0.00316	2.17251	4.80311		2004		0.00395		0.8	1
	1763	0.0038	4.90136	3.97317								1763	0.00311	3.44706	4.81012		2005		0.0041		0.758537	1
	1764	0.00479	2.87772	3.98975								1764	0.00385	2.86927	4.83514		2009		0.00573		0.671902	1
	1765	0.00326	3.36646	3.98459								1765	0.0038	1.63616	4.84713		2010		0.00539		0.705009	1
	1766	0.00539	1.52816	3.9947								1766	0.00445	1.9721	4.85345		2013		0.00667		0.667166	1
	1767	0.00385	1.94	3.99364								1767	0.00321	2.30189	4.83763		2007		0.00459		0.699346	1
	1768	0.00366	2.1163	3.99323								1768	0.00346	2.76571	4.84449		2008		0.00484		0.714876	1
	1769	0.00371	3.64313	3.98727								1769	0.00415	3.30999	4.84951		2017		0.00548		0.757299	1
	1770	0.00603	2.39257	4.00215								1770	0.00227	1.82785	4.84481		2012		0.00272		0.834559	1
	1771	0.00489	2.50101	4.00152								1771	0.00257	2.59397	4.85055		2014		0.00425		0.604706	1
	1772	0.0039	2.60656	4.00462								1772	0.00277	3.10732	4.84875		2015		0.00385		0.719481	1
	1773	0.00534	2.71905	4.01473								1773	0.00252	3.21122	4.8498		2016		0.00405		0.622222	1
	1774	0.00435	4.75112	4.01324								1774	0.00143	2.0887	4.84577		2006		0.004		0.3575	1
	1775	0.00558	1.72475	4.01583								1775	0.00351	2.47465	4.85719		2018		0.00489		0.717791	1
	1776	0.00316	2.03764	4.00598								1776	0.00114	3.60022	4.84619		2011		0.00326		0.349693	1
	1777	0.00351	3.27853	4.00866								1777	0.00311	1.41032	4.86647		2019		0.00375		0.829333	1
	1778	0.004	2.29991	4.02514								1778	0.00366	1.54106	4.87746		2020		0.00469		0.780384	1
	1779	0.004	2.9622	4.02966								1779	0.00301	1.74636	4.87461		2021		0.00341		0.882698	1
	1780	0.00217	3.55923	4.01691								1780	0.00371	2.19394	4.87583		2022		0.00524		0.708015	1
	1781	0.00405	4.48793	4.03019								1781	0.00356	2.97698	4.87969		2023		0.0044		0.809091	1
	1782	0.00464	3.48227	4.0407								1782	0.0041	2.39016	4.8918		2024		0.00524		0.782443	1
	1783	0.00301	4.66835	4.02975								1783	0.004	2.67991	4.89969		2025		0.00474		0.843882	1
	1784	0.00222	4.84775	4.02941								1784	0.00375	3.51885	4.90902		2026		0.00583		0.643225	1
	1785	0.00484	4.93558	4.05093								1785	0.00375	2.03388	4.92307		2028		0.00464		0.80819	1
	1786	0.00509	1.6324	4.0587								1786	0.00183	3.61699	4.91375		2030		0.00336		0.544643	1
	1787	0.00296	3.05094	4.05116								1787	0.0039	1.33253	4.92755		2027		0.00568		0.68662	1
	1788	0.00316	1.47895	4.05793								1788	0.00247	1.92496	4.92775		2035		0.00356		0.69382	1
	1789	0.00499	1.99745	4.06544								1789	0.00356	3.0871	4.93231		2036		0.00529		0.672968	1
	1790	0.0045	3.13088	4.06713								1790	0.00203	1.66184	4.92981		2031		0.00267		0.7603	1
	1791	0.0039	3.22894	4.06601								1791	0.00267	1.82038	4.92928		2032		0.0041		0.65122	1
	1792	0.00306	1.83094	4.06254								1792	0.00262	2.29364	4.92925		2029		0.00499		0.52505	1
	1793	0.0045	2.21943	4.07493								1793	0.00405	2.52264	4.9401		2033		0.00667		0.607196	1
	1794	0.00346	1.91741	4.07501								1794	0.00425	2.79852	4.93648		2034		0.00578		0.735294	1
	1795	0.00049	3.60236	4.05573								1795	0.0039	3.17964	4.95113		2039		0.00445		0.876404	1
	1796	0.00603	4.57928	4.08506								1796	0.00321	1.46587	4.95582		2037		0.00479		0.670146	1
	1797	0.00573	2.44718	4.08482								1797	0.00301	3.80206	4.94893		2040		0.00558		0.539427	1
	1798	0.0042	2.64452	4.08935								1798	0.00227	2.1307	4.94994		2038		0.00356		0.63764	1
	1799	0.00292	3.39769	4.07771								1799	0.00301	3.28917	4.9502		2042		0.00425		0.708235	1
	1800	0.00558	2.12385	4.09551								1800	0.00198	1.56571	4.95878		2044		0.00272		0.727941	1
	1801	0.00148	2.746	4.07893								1801	0.00232	2.97633	4.96225		2043		0.00514		0.451362	1
	1802	0.00548	4.79235	4.0994								1802	0.00237	0.98303	4.97082		2045		0.00326		0.726994	1
	1803	0.00494	1.40896	4.10627								1803	0.00168	1.74299	4.95793		2041		0.00321		0.523364	1
	1804	0.00445	1.54287	4.1072								1804	0.00212	2.63612	4.97138		2047		0.00326		0.650307	1
	1805	0.00351	1.75265	4.10073								1805	0.00469	3.43596	4.98434		2049		0.00598		0.784281	1
	1806	0.00484	2.35751	4.10673								1806	0.00178	2.21218	4.96853		2046		0.00277		0.642599	1
	1807	0.00445	3.55238	4.10525								1807	0.00519	2.87771	4.9927		2048		0.00652		0.796012	1
	1808	0.00227	3.63506	4.1002								1808	0.00287	3.72476	4.97799		2050		0.0044		0.652273	1
	1809	0.00445	2.5559	4.11337								1809	0.00336	2.39844	4.98646		2051		0.00415		0.809639	1
	1810	0.00296	2.81793	4.10669								1810	0.00227	3.59518	4.99685		2054		0.0043		0.527907	1
	1811	0.0045	2.96836	4.11069								1811	0.00326	3.9585	4.99879		2053		0.00548		0.594891	1
	1812	0.00519	4.68757	4.12887								1812	0.00361	1.64859	5.01047		2056		0.00469		0.769723	1
	1813	0.00425	2.03424	4.13362								1813	0.00395	1.90547	5.01431		2052		0.00667		0.592204	1
	1814	0.00336	3.32761	4.1283								1814	5e-05	3.84135	4.98005		2040		0.00558		0.00896057	0
	1815	0.00356	3.44372	4.12993								1815	0.00287	1.36835	5.02004		2055		0.00608		0.472039	1
	1816	0.00539	1.66732	4.14295								1816	0.00375	2.03434	5.01908		2057		0.00489		0.766871	1
	1817	0.00341	2.28662	4.13942								1817	0.00306	2.29576	5.01156		2058		0.00455		0.672527	1
	1818	0.00356	3.05849	4.13715								1818	0.00267	2.46965	5.01519		2059		0.0044		0.606818	1
	1819	0.00375	1.85806	4.14757								1819	0.00341	2.7107	5.01988		2061		0.00543		0.627993	1
	1820	0.00588	1.46933	4.17041								1820	0.00277	1.73918	5.02975		2065		0.0038		0.728947	1
	1821	0.00459	2.71762	4.16045								1821	0.00193	1.81592	5.0206		2063		0.00341		0.565982	1
	1822	0.00227	2.89686	4.15139								1822	0.00361	2.57478	5.03252		2064		0.00504		0.71627	1
	1823	0.00212	2.47429	4.15798								1823	0.00331	3.05683	5.02736		2060		0.00568		0.582746	1
	1824	0.0044	1.77056	4.17487								1824	0.00371	3.22448	5.03365		2066		0.00524		0.708015	1
	1825	0.0038	2.20021	4.16751								1825	0.00316	3.84234	5.02453		2062		0.00474		0.666667	1
	1826	0.00356	3.50064	4.17083								1826	0.00306	3.6612	5.04047		2068		0.00405		0.755556	1
	1827	0.00375	3.61337	4.17735								1827	0.00247	4.04702	5.04275		2071		0.00321		0.76947	1
	1828	0.00445	1.36933	4.18499								1828	0.00257	4.20348	5.03912		2069		0.00459		0.559913	1
	1829	0.00568	1.57404	4.19732								1829	0.00296	1.5233	5.05385		2070		0.00548		0.540146	1
	1830	0.00524	2.81584	4.19432								1830	0.00262	3.48924	5.05697		2075		0.00425		0.616471	1
	1831	0.00489	3.39625	4.19145								1831	0.0039	2.21534	5.0708		2076		0.00489		0.797546	1
	1832	0.00153	4.99977	4.17693								1832	0.00272	2.8077	5.06337		2074		0.0044		0.618182	1
	1833	0.00336	2.95683	4.19786								1833	0.00375	1.95397	5.07697		2078		0.00469		0.799574	1
	1834	0.0044	3.15685	4.20512								1834	0.00331	3.12869	5.06974		2077		0.0042		0.788095	1
	1835	0.00361	3.28221	4.19992								1835	0.00089	2.13252	5.06322		2067		0.00459		0.1939	0
	1836	0.00529	2.0615	4.20567								1836	0.00292	2.63081	5.08798		2081		0.00509		0.573674	1
	1837	0.00346	2.36104	4.20816								1837	0.00361	3.76413	5.09068		2079		0.00489		0.738241	1
	1838	0.00336	2.56434	4.20634								1838	0.00237	2.31415	5.08914		2080		0.0045		0.526667	1
	1839	0.00277	2.45387	4.21928								1839	0.00292	0.94778	5.09918		2085		0.00435		0.671264	1
	1840	0.0038	3.05081	4.2169								1840	0.00336	1.415	5.09747		2086		0.00534		0.629213	1
	1841	0.00326	4.61379	4.22049								1841	0.0041	1.62027	5.10344		2083		0.00657		0.624049	1
	1842	0.00385	1.29496	4.2274								1842	0.00356	2.50291	5.10589		2088		0.00499		0.713427	1
	1843	0.00262	1.68782	4.22065								1843	0.00445	2.95335	5.11016		2087		0.00578		0.769896	1
	1844	0.00509	1.89855	4.23313								1844	0.00262	3.31298	5.10564		2089		0.00351		0.746439	1
	1845	0.00257	2.27253	4.22051								1845	0.00173	4.24421	5.10958		2090		0.00262		0.660305	1
	1846	0.00425	2.18169	4.24372								1846	0.00415	2.73713	5.1315		2092		0.00573		0.724258	1
	1847	0.00282	2.6585	4.23374								1847	0.00222	3.63485	5.11906		2093		0.00336		0.660714	1
	1848	0.00227	3.57211	4.23375								1848	0.00459	2.09891	5.14602		2095		0.00642		0.714953	1
	1849	0.00435	3.48351	4.25231								1849	0.00361	2.85199	5.14557		2096		0.00543		0.664825	1
	1850	0.00405	1.78108	4.25503								1850	0.0041	3.04716	5.15027		2099		0.00598		0.685619	1
	1851	0.00395	2.74518	4.25667								1851	0.00148	3.38564	5.14078		2101		0.00262		0.564885	1
	1852	0.00267	1.49093	4.26035								1852	0.00138	4.06477	5.13318		2098		0.00306		0.45098	1
	1853	0.00598	1.61432	4.28348								1853	0.00371	3.82429	5.16177		2103		0.00489		0.758691	1
	1854	0.00316	1.38889	4.27561								1854	0.00143	2.2082	5.15553		2110		0.00494		0.289474	0
	1855	0.00356	2.49852	4.27597								1855	0.00296	2.28161	5.1669		2105		0.00489		0.605317	1
	1856	0.00445	2.90899	4.27691								1856	0.00217	2.58715	5.16088		2106		0.00301		0.72093	1
	1857	0.00128	3.26957	4.26958								1857	0.00257	0.98284	5.1701		2107		0.0039		0.658974	1
	1858	0.00237	3.71263	4.26162								1858	0.00277	1.45638	5.16983		2108		0.00445		0.622472	1
	1859	0.00455	2.04292	4.29411								1859	0.00282	1.80898	5.17674		2109		0.00464		0.607759	1
	1860	0.00543	2.61792	4.29785								1860	0.00232	3.24987	5.17372		2111		0.00331		0.700906	1
	1861	0.004	3.37691	4.28279								1861	0.00232	0.8793	5.18164		2113		0.00632		0.367089	1
	1862	0.00217	2.98541	4.29089								1862	0.00153	3.59488	5.18661		2122		0.00252		0.607143	1
	1863	0.00366	2.29649	4.30127								1863	0.00124	1.70228	5.19007		2116		0.00351		0.353276	1
	1864	0.00415	2.39195	4.30426								1864	0.00346	2.48867	5.20246		2117		0.00469		0.73774	1
	1865	0.00301	3.06804	4.29501								1865	0.00499	2.9559	5.21214		2120		0.00672		0.74256	1
	1866	0.00445	1.28225	4.30979								1866	0.00356	3.4198	5.20361		2121		0.00529		0.672968	1
	1867	0.00222	1.705	4.2973								1867	0.00292	2.67656	5.20235		2119		0.00524		0.557252	1
	1868	0.00282	3.57227	4.30551								1868	0.00356	3.90256	5.21064		2123		0.00692		0.514451	1
	1869	0.00543	1.85112	4.31887								1869	0.00331	2.78417	5.2163		2125		0.0043		0.769767	1
	1870	0.0039	2.14015	4.3179								1870	0.00326	4.12528	5.21499		2129		0.00563		0.579041	1
	1871	0.00613	2.80349	4.31904								1871	0.00193	3.51044	5.21795		2126		0.00316		0.610759	1
	1872	0.00193	2.23243	4.31986								1872	0.00217	2.02084	5.22095		2124		0.0044		0.493182	1
	1873	0.00316	3.2888	4.32503								1873	0.00336	4.03051	5.22472		2128		0.00637		0.527473	1
	1874	0.00405	1.53789	4.33972								1874	0.00124	4.21473	5.23675		2138		0.00208		0.596154	1
	1875	0.00311	1.44903	4.3374
	1876	0.00237	3.21972	4.3429																		1818
	1877	0.00356	3.42029	4.34343
	1878	0.00267	3.51424	4.34835
	1879	0.0043	1.36043	4.35956
	1880	0.0044	1.75508	4.35731
	1881	0.00371	2.48897	4.35278
	1882	0.00212	2.70085	4.34711
	1883	0.00519	2.56589	4.36826
	1884	0.00336	3.01162	4.35963
	1885	0.00395	1.6476	4.36677
	1886	0.00267	1.98895	4.36631
	1887	0.0039	2.89706	4.37306
	1888	0.0041	3.10627	4.37818
	1889	0.00588	3.33426	4.38991
	1890	0.00395	3.64524	4.37459
	1891	0.00489	2.0907	4.39479
	1892	0.00435	2.19329	4.38761
	1893	0.00366	2.32308	4.38657
	1894	0.00395	1.28929	4.3962
	1895	0.0045	1.91038	4.3937
	1896	0.00356	1.83184	4.40591
	1897	0.00356	2.80691	4.40601
	1898	0.0045	1.49961	4.40946
	1899	0.00479	2.64519	4.41628
	1900	0.00425	3.55725	4.40955
	1901	0.00272	1.40599	4.41619
	1902	0.00484	2.44064	4.41601
	1903	0.00543	3.22331	4.43805
	1904	0.00469	1.60428	4.4309
	1905	0.00509	1.72159	4.4412
	1906	0.00405	1.99872	4.44207
	1907	0.00385	2.25018	4.44332
	1908	0.00494	2.96223	4.44894
	1909	0.00385	2.54387	4.45837
	1910	0.00548	2.73412	4.46155
	1911	0.00296	3.47584	4.45147
	1912	0.00119	3.09422	4.44906
	1913	0.00188	3.40555	4.45583
	1914	0.00395	2.14147	4.47027
	1915	0.004	2.35363	4.47014
	1916	0.00459	2.85706	4.48046
	1917	0.00158	3.30912	4.46056
	1918	0.00148	3.61501	4.46552
	1919	0.00489	1.4074	4.49505
	1920	0.00445	1.83105	4.48817
	1921	0.00504	1.51489	4.50214
	1922	0.0045	2.44999	4.49891
	1923	0.00548	2.63838	4.50106
	1924	0.00341	2.06362	4.50106
	1925	0.00336	3.56401	4.50363
	1926	0.00361	1.3086	4.51084
	1927	0.00464	1.61667	4.51785
	1928	0.00455	1.72356	4.51904
	1929	0.00395	3.12079	4.51956
	1930	0.00351	2.24656	4.52712
	1931	0.00371	3.01849	4.52241
	1932	0.00282	1.98828	4.52316
	1933	0.00405	3.30603	4.53456
	1934	0.00316	3.38545	4.52964
	1935	0.00375	1.90403	4.53657
	1936	0.00469	2.54187	4.55187
	1937	0.00262	3.46802	4.53576
	1938	0.00366	2.32973	4.55384
	1939	0.00474	2.75903	4.55992
	1940	0.00232	2.15783	4.55846
	1941	0.00534	1.77899	4.57223
	1942	0.00069	3.61993	4.54626
	1943	0.00371	1.4693	4.57846
	1944	0.00366	2.07792	4.57664
	1945	0.00618	2.4216	4.58805
	1946	0.00504	2.91242	4.57898
	1947	0.00069	2.83269	4.56182
	1948	0.00445	1.36948	4.58955
	1949	0.00479	1.66736	4.5957
	1950	0.0041	3.53961	4.58693
	1951	0.00474	1.563	4.5996
	1952	0.0039	2.68192	4.59176
	1953	0.00385	1.8726	4.60409
	1954	0.00267	1.98504	4.59358
	1955	0.00356	3.41248	4.60292
	1956	0.00282	2.22234	4.61035
	1957	0.00366	3.03463	4.61226
	1958	0.00405	2.6051	4.61942
	1959	0.00464	2.3251	4.64138
	1960	0.00415	2.79127	4.64575
	1961	0.00652	3.26444	4.65458
	1962	0.00425	2.1105	4.64927
	1963	0.00558	1.40869	4.6625
	1964	0.0039	3.48207	4.656
	1965	0.0039	1.77295	4.66356
	1966	0.00618	1.5978	4.6828
	1967	0.00306	1.89307	4.66862
	1968	0.00534	2.42572	4.67799
	1969	0.00613	2.89113	4.68126
	1970	0.00405	3.10262	4.6754
	1971	0.0043	3.378	4.67158
	1972	0.00469	2.54135	4.6815
	1973	0.00598	2.68912	4.68494
	1974	0.00455	1.49939	4.68979
	1975	0.0044	1.6885	4.69304
	1976	0.00415	2.02803	4.68391
	1977	0.00346	2.25812	4.68212
	1978	0.00287	2.9929	4.6904
	1979	0.00198	1.95617	4.70504
	1980	0.00351	2.18547	4.71265
	1981	0.00474	1.82571	4.73242
	1982	0.00751	0.81592	4.75359
	1983	0.00548	2.09423	4.7422
	1984	0.0042	3.33443	4.73271
	1985	0.00553	2.80024	4.74715
	1986	0.00267	3.4597	4.73364
	1987	0.00356	3.12722	4.75024
	1988	0.00543	1.37257	4.75959
	1989	0.00489	2.2753	4.75902
	1990	0.0038	2.59393	4.75448
	1991	0.00553	2.39275	4.77307
	1992	0.00385	3.24614	4.76314
	1993	0.0039	3.55859	4.76099
	1994	0.00464	2.49043	4.77389
	1995	0.00351	3.04668	4.77531
	1996	0.00435	1.58025	4.78012
	1997	0.00301	1.98016	4.77114
[truncated: 141 more rows]

## Sheet: S5_e1_take2
																						threshold	0.33
	UNION											Intersection
	area	XM	YM									index	area	XM	YM		matching index from Union		union value		IOU value	TP
1	0.00247	3.05649	0.04007									1	0.00109	3.06177	0.03802		744		0.00044		2.47727	1
2	0.00198	4.46201	0.03268									2	0.00272	3.20145	0.05949		815		0.00227		1.19824	1
3	0.00306	4.77847	0.039									3	0.00124	4.78633	0.03725		1470		0.00227		0.546256	1
4	0.00277	2.9562	0.04544									4	0.00292	4.23199	0.06189		1193		0.00094		3.10638	1
5	0.00227	4.31718	0.05333									5	0.00094	4.31303	0.04976		1263		0.00237		0.396624	1
6	0.004	4.90819	0.05454									6	0.00252	4.39816	0.07008		1263		0.00237		1.06329	1
7	0.00499	4.23351	0.06469									7	0.00242	2.4268	0.0804		461		0.00455		0.531868	1
8	0.00198	4.52773	0.05395									8	0.00326	2.7002	0.08829		581		0.00059		5.52542	1
9	0.00702	2.71785	0.08519									9	0.00099	4.68834	0.08083		1378		0.00548		0.180657	0
10	0.00099	4.1436	0.0492									10	0.00252	3.59547	0.10399		962		0.00257		0.980545	1
11	0.00455	4.39717	0.07098									11	0.00128	3.07411	0.11976		744		0.00044		2.90909	1
12	0.00405	2.42569	0.08246									12	0.00385	3.4999	0.15536		962		0.00257		1.49805	1
13	0.00277	4.67981	0.08159									13	0.0038	3.93419	0.17285		1109		0.00553		0.687161	1
14	0.00573	2.80609	0.1104									14	0.00252	3.82826	0.16091		1041		0.00193		1.3057	1
15	0.00455	3.59625	0.0997									15	0.00109	2.98445	0.17061		669		0.0045		0.242222	0
16	0.00168	4.04457	0.08042									16	0.00346	4.99882	0.18326		1535		0.00287		1.20557	1
17	0.00193	2.90271	0.10354									17	0.00227	4.11502	0.18673		1193		0.00094		2.41489	1
18	0.00627	3.82607	0.14077									18	0.00227	4.69644	0.18612		1378		0.00548		0.414234	1
19	0.00198	4.5866	0.10948									19	0.00356	3.76051	0.21136		1041		0.00193		1.84456	1
20	0.00242	3.06558	0.12559									20	0.00277	3.35597	0.22091		868		0.00618		0.44822	1
21	0.00509	3.497	0.14996									21	0.00217	3.58207	0.21742		962		0.00257		0.844358	1
22	0.00287	3.13857	0.14615									22	0.00178	4.03347	0.2136		1109		0.00553		0.321881	0
23	0.00702	3.93292	0.16637									23	0.0039	2.79011	0.23805		581		0.00059		6.61017	1
24	0.00282	4.52464	0.15236									24	0.00292	3.6555	0.24		962		0.00257		1.13619	1
25	0.00405	2.52487	0.16535									25	0.00114	2.94041	0.23547		669		0.0045		0.253333	0
26	0.00316	2.97371	0.16244									26	0.00277	4.21037	0.24601		1193		0.00094		2.94681	1
27	0.00114	3.65768	0.14532									27	0.00237	4.8424	0.26007		1470		0.00227		1.04405	1
28	0.00217	3.21832	0.16119									28	0.00138	4.34292	0.27965		1263		0.00237		0.582278	1
29	0.00366	4.11719	0.18161									29	0.00208	4.11247	0.28635		1193		0.00094		2.21277	1
30	0.00662	4.99185	0.19366									30	0.00158	3.82378	0.30576		1041		0.00193		0.818653	1
31	0.00173	2.87717	0.17442									31	0.00247	3.02866	0.31138		744		0.00044		5.61364	1
32	0.00356	4.69703	0.18822									32	0.00237	3.44816	0.32055		868		0.00618		0.383495	1
33	0.00168	2.68508	0.18875									33	0.00099	4.49153	0.32685		1329		0.00212		0.466981	1
34	0.00514	3.75997	0.21195									34	0.00109	4.87397	0.33452		1535		0.00287		0.379791	1
35	0.00336	4.03154	0.20777									35	0.00227	3.36689	0.35145		868		0.00618		0.367314	1
36	0.00361	3.35654	0.2191									36	0.00094	4.41699	0.33684		1296		0.00366		0.256831	0
37	0.00608	2.79506	0.23616									37	0.00227	3.12622	0.3516		744		0.00044		5.15909	1
38	0.00287	3.02368	0.22214									38	0.00306	4.16865	0.36505		1193		0.00094		3.25532	1
39	0.00321	3.58106	0.22098									39	0.00163	4.94085	0.36498		1535		0.00287		0.567944	1
40	0.00287	2.56692	0.2305									40	0.00227	3.05059	0.3788		744		0.00044		5.15909	1
41	0.00371	2.93836	0.23725									41	0.00217	3.25123	0.39634		815		0.00227		0.955947	1
42	0.00247	3.26258	0.22029									42	0.00272	4.07024	0.40608		1166		0.00193		1.40933	1
43	0.00711	4.45619	0.23874									43	0.00227	3.32579	0.42663		815		0.00227		1	1
44	0.00425	3.09938	0.24258									44	0.00287	3.18135	0.44574		744		0.00044		6.52273	1
45	0.00435	3.65692	0.23883									45	0.00341	3.40942	0.45276		868		0.00618		0.55178	1
46	0.00553	4.20817	0.24633									46	0.00178	5.00992	0.47153		1535		0.00287		0.620209	1
47	0.0039	4.61899	0.23992									47	0.00212	4.94801	0.52824		1535		0.00287		0.738676	1
48	0.00133	3.50604	0.23105									48	0.00361	0.13658	0.60252		114		0.00459		0.786492	1
49	0.00336	4.84184	0.25852									49	0.00114	4.85077	0.59884		1470		0.00227		0.502203	1
50	0.00336	3.18972	0.26555									50	0.0004	4.06276	0.60449		1166		0.00193		0.207254	0
51	0.00435	4.10534	0.27197									51	0.00119	4.31288	0.62148		1263		0.00237		0.50211	1
52	0.00484	4.33245	0.27155									52	0.00109	4.42444	0.63421		1296		0.00366		0.297814	0
53	0.00138	2.6183	0.25882									53	0.00158	4.23827	0.66138		1193		0.00094		1.68085	1
54	0.00341	4.92117	0.27367									54	0.00292	3.92725	0.68497		1109		0.00553		0.528029	1
55	0.00479	2.68642	0.28591									55	0.00247	0.37324	0.70234		114		0.00459		0.538126	1
56	0.00198	3.52768	0.27765									56	0.00632	3.59325	0.72569		962		0.00257		2.45914	1
57	0.00316	3.29144	0.30005									57	0.00371	4.58539	0.70548		1329		0.00212		1.75	1
58	0.0039	3.44995	0.31448									58	0.00227	4.48878	0.71069		1329		0.00212		1.07075	1
59	0.00178	3.70428	0.29522									59	0.00128	4.08277	0.73372		1193		0.00094		1.3617	1
60	0.00311	3.02665	0.31212									60	0.00208	4.17908	0.74591		1193		0.00094		2.21277	1
61	0.00613	3.8083	0.32537									61	0.00208	4.84181	0.74842		1470		0.00227		0.9163	1
62	0.00277	4.56935	0.30865									62	0.00415	3.92176	0.78792		1109		0.00553		0.750452	1
63	0.00311	4.76025	0.31257									63	0.00208	4.44685	0.78039		1296		0.00366		0.568306	1
64	0.00558	4.40168	0.33357									64	0.00385	4.93039	0.784		1535		0.00287		1.34146	1
65	0.00272	4.49747	0.32429									65	0.00578	4.71451	0.79491		1470		0.00227		2.54626	1
66	0.00356	4.86514	0.33534									66	0.00173	4.13777	0.8237		1193		0.00094		1.84043	1
67	0.00148	2.94867	0.33739									67	0.00148	4.85868	0.86222		1470		0.00227		0.651982	1
68	0.00346	3.12479	0.34723									68	0.00267	0.8151	0.89047		169		0.00109		2.44954	1
69	0.00385	3.36067	0.35262									69	0.00459	4.53344	0.9002		1329		0.00212		2.16509	1
70	0.00484	4.1682	0.36651									70	0.00356	4.64051	0.92246		1378		0.00548		0.649635	1
71	0.00361	2.80077	0.36613									71	0.00351	4.15538	0.94015		1193		0.00094		3.73404	1
72	0.00109	3.89119	0.3473									72	0.00114	0.4112	0.93256		114		0.00459		0.248366	0
73	0.00138	3.19242	0.35622									73	0.00321	4.75079	0.99125		1470		0.00227		1.4141	1
74	0.00262	4.94716	0.36451									74	0.0002	4.74458	1.03678		1470		0.00227		0.0881057	0
75	0.00143	3.48651	0.3683									75	0.00069	0.26811	1.06238		114		0.00459		0.150327	0
76	0.00326	3.05399	0.38127									76	0.00084	0.34215	1.06324		114		0.00459		0.183007	0
77	0.00242	2.70107	0.38466									77	0.00262	4.62701	1.07696		1378		0.00548		0.478102	1
78	0.00351	3.25448	0.39714									78	0.00217	4.43147	1.15787		1296		0.00366		0.592896	1
79	0.00766	4.08845	0.42344									79	0.00459	4.28266	1.22127		1223		0.004		1.1475	1
80	0.00203	4.80964	0.39011									80	0.00084	4.75553	1.20341		1470		0.00227		0.370044	1
81	0.00099	3.67441	0.38835									81	0.00311	4.36864	1.22266		1263		0.00237		1.31224	1
82	0.00114	3.56019	0.40295									82	0.00069	4.82491	1.21401		1470		0.00227		0.303965	0
83	0.00311	4.49638	0.4151									83	0.0041	5.00113	1.24011		1535		0.00287		1.42857	1
84	0.0043	4.74639	0.42404									84	0.00287	4.35228	1.3629		1263		0.00237		1.21097	1
85	0.00311	3.32366	0.43106									85	0.00504	4.46796	1.38044		1296		0.00366		1.37705	1
86	0.00455	3.63881	0.44252									86	0.0041	4.93855	1.49747		1535		0.00287		1.42857	1
87	0.00356	4.8791	0.43433									87	0.00593	1.59593	1.54398		192		0.00158		3.75316	1
88	0.00741	2.77416	0.46035									88	0.0038	4.85352	1.56322		1470		0.00227		1.67401	1
89	0.00558	3.18473	0.44547									89	0.00242	4.68512	1.57572		1378		0.00548		0.441606	1
90	0.00099	3.98193	0.42174									90	0.0039	1.71138	1.58806		289		0.0085		0.458824	1
91	0.00548	3.4096	0.45489									91	0.00173	5.01138	1.60593		1535		0.00287		0.602787	1
92	0.00336	3.88414	0.47022									92	0.00282	4.96574	1.62561		1535		0.00287		0.982578	1
93	0.00366	4.34953	0.46553									93	0.00356	1.62682	1.65552		192		0.00158		2.25316	1
94	0.00553	4.64334	0.47295									94	0.0042	2.1147	1.68733		328		0.00311		1.35048	1
95	0.00548	5.01025	0.473									95	0.00405	4.8441	1.70445		1470		0.00227		1.78414	1
96	0.00464	4.23669	0.48567									96	0.00336	2.19605	1.70701		328		0.00311		1.08039	1
97	0.00168	3.95154	0.48314									97	0.00321	2.27075	1.71383		328		0.00311		1.03215	1
98	0.00336	4.51675	0.49265									98	0.00208	2.34518	1.7129		395		0.00212		0.981132	1
99	0.00133	3.77757	0.49034									99	0.00267	1.75608	1.72783		289		0.0085		0.314118	0
100	0.00311	3.34753	0.51976									100	0.00128	2.43636	1.71967		461		0.00455		0.281319	0
101	0.00232	4.7454	0.50571									101	0.00074	2.47116	1.74015		461		0.00455		0.162637	0
102	0.00524	4.93668	0.53188									102	0.00208	1.69298	1.75725		289		0.0085		0.244706	0
103	0.00356	4.45043	0.52503									103	0.00272	1.92051	1.76153		328		0.00311		0.874598	1
104	0.00287	3.9995	0.52924									104	0.00242	2.50053	1.76492		461		0.00455		0.531868	1
105	0.00242	3.85928	0.54432									105	0.00371	1.8244	1.7751		328		0.00311		1.19293	1
106	0.0041	4.33185	0.54771									106	0.00326	2.19614	1.79655		328		0.00311		1.04823	1
107	0.00128	3.08411	0.54015									107	0.00203	2.33114	1.79111		395		0.00212		0.957547	1
108	0.00652	4.59036	0.56323									108	0.00301	1.98489	1.80893		328		0.00311		0.967846	1
109	0.00519	3.9263	0.57367									109	0.0045	2.06286	1.81553		328		0.00311		1.44695	1
110	0.0081	3.66009	0.60428									110	0.00272	1.74913	1.81534		289		0.0085		0.32	0
111	0.00222	4.72528	0.56974									111	0.00237	2.41036	1.80982		461		0.00455		0.520879	1
112	0.00257	3.37041	0.58341									112	0.00237	4.94256	1.82783		1535		0.00287		0.825784	1
113	0.00667	4.84165	0.61259									113	0.00252	2.27237	1.83409		328		0.00311		0.810289	1
114	0.00459	0.13608	0.60189									114	0.00267	1.67004	1.8485		192		0.00158		1.68987	1
115	0.00272	3.17257	0.58743									115	0.004	3.03874	1.85605		744		0.00044		9.09091	1
116	0.00292	3.55435	0.5893									116	0.0044	2.51974	1.86399		461		0.00455		0.967033	1
117	0.00346	3.78291	0.61293									117	0.00178	2.35393	1.86093		395		0.00212		0.839623	1
118	0.00682	4.04392	0.60475									118	0.00395	1.82183	1.88316		328		0.00311		1.2701	1
119	0.00435	4.30446	0.61488									119	0.00232	2.14975	1.87203		328		0.00311		0.745981	1
120	0.00425	4.42696	0.61814									120	0.00435	1.46099	1.90478		192		0.00158		2.75316	1
121	0.00479	4.7557	0.64286									121	0.00292	2.43698	1.9023		461		0.00455		0.641758	1
122	0.00326	3.42685	0.65008									122	0.00316	3.15943	1.90299		744		0.00044		7.18182	1
123	0.00366	4.67419	0.66956									123	0.00025	1.71297	1.88447		289		0.0085		0.0294118	0
124	0.00504	4.23794	0.68071									124	0.00183	1.89565	1.90951		328		0.00311		0.588424	1
125	0.00178	3.23861	0.66951									125	0.00331	1.97457	1.91362		328		0.00311		1.06431	1
126	0.00573	3.93194	0.68575									126	0.00128	1.64938	1.90918		192		0.00158		0.810127	1
127	0.0039	0.25416	0.68898									127	0.00272	2.07784	1.92039		328		0.00311		0.874598	1
128	0.00568	0.36908	0.70648									128	0.00351	2.63295	1.92134		521		0.00504		0.696429	1
129	0.00509	3.75338	0.71774									129	0.00346	3.23384	1.93609		815		0.00227		1.52423	1
130	0.00879	3.59289	0.7196									130	0.00267	1.37925	1.943		192		0.00158		1.68987	1
131	0.00573	4.58927	0.70272									131	0.00237	1.73499	1.9239		289		0.0085		0.278824	0
132	0.0038	4.48573	0.71454									132	0.00114	2.28611	1.92182		328		0.00311		0.366559	1
133	0.00119	4.86465	0.69821									133	0.00346	1.30418	1.94954		192		0.00158		2.18987	1
134	0.00173	3.47102	0.71364									134	0.00296	2.77353	1.94633		581		0.00059		5.01695	1
135	0.00484	4.18211	0.75081									135	0.00025	2.31465	1.93508		395		0.00212		0.117925	0
136	0.00366	4.08822	0.7427									136	0.0038	2.35996	1.95648		395		0.00212		1.79245	1
137	0.0042	4.8422	0.75727									137	0.00109	2.23235	1.95822		328		0.00311		0.350482	1
138	0.00153	3.21781	0.75358									138	0.00272	2.0372	1.9756		328		0.00311		0.874598	1
139	0.00138	3.42664	0.76742									139	0.00203	3.3056	1.97232		815		0.00227		0.894273	1
140	0.00534	3.92453	0.78757									140	0.00292	1.58814	1.98796		192		0.00158		1.8481	1
141	0.0045	4.93162	0.78196									141	0.0039	2.48715	1.99717		461		0.00455		0.857143	1
142	0.00509	4.44066	0.79179									142	0.00435	3.39517	2.00582		868		0.00618		0.703883	1
143	0.0085	4.71139	0.8									143	0.00296	1.87311	2.00573		328		0.00311		0.951768	1
144	0.00272	0.4365	0.78642									144	0.00237	2.68757	2.00268		581		0.00059		4.01695	1
145	0.00385	4.14044	0.82329									145	0.00287	1.50711	2.01042		192		0.00158		1.81646	1
146	0.00217	3.80972	0.82591									146	0.00405	1.77671	2.02315		328		0.00311		1.30225	1
147	0.00277	0.30752	0.83884									147	0.00341	1.9642	2.0243		328		0.00311		1.09646	1
148	0.00138	4.01356	0.82691									148	0.00183	2.30162	2.0159		395		0.00212		0.863208	1
149	0.00351	4.27348	0.83997									149	0.00306	2.77011	2.02004		581		0.00059		5.18644	1
150	0.00114	0.48974	0.83997									150	0.004	3.66736	2.02726		962		0.00257		1.55642	1
151	0.00094	3.51395	0.84773									151	0.00351	3.53534	2.02846		962		0.00257		1.36576	1
152	0.00287	4.37022	0.86832									152	0.00316	1.42063	2.0349		192		0.00158		2	1
153	0.00371	4.84696	0.86555									153	0.00252	2.16018	2.04041		328		0.00311		0.810289	1
154	0.00459	4.93893	0.88259									154	0.00385	2.39653	2.05211		395		0.00212		1.81604	1
155	0.00553	0.81342	0.89444									155	0.00242	3.4592	2.05268		868		0.00618		0.391586	1
156	0.00282	4.09439	0.8814									156	0.00242	3.76762	2.05469		1041		0.00193		1.25389	1
157	0.00608	4.53488	0.89625									157	0.00158	2.08344	2.04786		328		0.00311		0.508039	1
158	0.00321	4.22091	0.89371									158	0.00262	2.86525	2.06752		669		0.0045		0.582222	1
159	0.00677	4.63829	0.91349									159	0.00133	2.22468	2.06301		328		0.00311		0.427653	1
160	0.00395	4.30025	0.91728									160	0.00267	2.56559	2.06926		461		0.00455		0.586813	1
161	0.0043	0.51639	0.93869									161	0.00455	2.96479	2.08112		669		0.0045		1.01111	1
162	0.00405	4.44173	0.934									162	0.00287	1.72017	2.08119		289		0.0085		0.337647	1
163	0.00519	4.15484	0.94574									163	0.00252	2.65951	2.08327		521		0.00504		0.5	1
164	0.0041	0.40908	0.94913									164	0.00529	0.71292	2.10269		114		0.00459		1.15251	1
165	0.0082	4.74483	1.00117									165	0.00252	1.91085	2.08878		328		0.00311		0.810289	1
166	0.00356	4.36843	0.98279									166	0.00375	2.47523	2.10352		461		0.00455		0.824176	1
167	0.00627	4.24781	0.99903									167	0.00272	1.36471	2.09931		192		0.00158		1.72152	1
168	0.00395	4.88928	0.98757									168	0.00385	1.58152	2.10582		192		0.00158		2.43671	1
169	0.00109	0.17988	0.98694									169	0.00375	1.65968	2.11268		192		0.00158		2.37342	1
170	0.00222	4.50411	1.01116									170	0.00282	2.73163	2.10383		581		0.00059		4.77966	1
171	0.00385	0.41886	1.03029									171	0.00287	3.62381	2.10373		962		0.00257		1.11673	1
172	0.00385	0.50492	1.02948									172	0.00084	2.31192	2.09733		395		0.00212		0.396226	1
173	0.00143	4.57285	1.01981									173	0.00395	3.11719	2.11151		744		0.00044		8.97727	1
174	0.00183	3.70039	1.02747									174	0.00474	0.38594	2.12613		114		0.00459		1.03268	1
175	0.00375	4.44122	1.04103									175	0.00148	1.44704	2.10776		192		0.00158		0.936709	1
176	0.00425	4.34637	1.05386									176	0.00301	2.16695	2.12846		328		0.00311		0.967846	1
177	0.00608	4.62448	1.08924									177	0.00257	2.81309	2.13127		581		0.00059		4.35593	1
178	0.00682	0.25345	1.09438									178	0.00163	3.81025	2.12329		1041		0.00193		0.84456	1
179	0.00267	0.33791	1.07257									179	0.00346	3.98595	2.13882		1109		0.00553		0.625678	1
180	0.0045	0.12224	1.09432									180	0.00331	1.77766	2.13834		328		0.00311		1.06431	1
181	0.00114	4.12373	1.08598									181	0.00178	2.55211	2.13682		461		0.00455		0.391209	1
182	0.00326	3.87713	1.10728									182	0.00222	3.72201	2.13393		1041		0.00193		1.15026	1
183	0.00183	4.21332	1.09681									183	0.00539	1.31123	2.1818		192		0.00158		3.41139	1
184	0.00321	4.8784	1.11561									184	0.00178	1.86639	2.14853		328		0.00311		0.572347	1
185	0.00405	4.4293	1.14941									185	0.00287	2.04047	2.15257		328		0.00311		0.92283	1
186	0.00277	0.53232	1.14786									186	0.00272	2.90394	2.15298		669		0.0045		0.604444	1
187	0.00178	4.94666	1.15451									187	0.00148	2.37861	2.15298		395		0.00212		0.698113	1
188	0.00287	0.44513	1.1679									188	0.00183	2.68916	2.15135		581		0.00059		3.10169	1
189	0.00366	3.9806	1.17147									189	0.00469	1.40532	2.17844		192		0.00158		2.96835	1
190	0.00153	4.11548	1.18439									190	0.00208	2.99921	2.16895		669		0.0045		0.462222	1
191	0.00899	4.79764	1.20451									191	0.00212	4.09586	2.16894		1193		0.00094		2.25532	1
192	0.00158	0.03756	1.19207									192	0.00277	2.24213	2.17974		328		0.00311		0.890675	1
193	0.00583	4.28489	1.2178									193	0.00321	3.59295	2.17775		962		0.00257		1.24903	1
194	0.00405	4.37075	1.22647									194	0.00153	1.54468	2.17888		192		0.00158		0.968354	1
195	0.00598	4.99527	1.2423									195	0.00346	2.62172	2.18592		521		0.00504		0.686508	1
196	0.00524	4.6463	1.27941									196	0.0043	3.08755	2.1981		744		0.00044		9.77273	1
197	0.00563	4.36217	1.37127									197	0.00361	1.6146	2.20003		192		0.00158		2.28481	1
198	0.00188	4.61861	1.35327									198	0.00371	2.78231	2.19703		581		0.00059		6.28814	1
199	0.00124	4.833	1.34915									199	0.00262	3.80103	2.19975		1041		0.00193		1.35751	1
200	0.00697	4.47152	1.38299									200	0.00193	3.94156	2.20413		1109		0.00553		0.349005	1
201	0.00158	4.91327	1.37768									201	0.00267	4.15193	2.21296		1193		0.00094		2.84043	1
202	0.00173	4.67137	1.42016									202	0.00242	1.77124	2.2155		328		0.00311		0.778135	1
203	0.00208	4.75562	1.46605									203	0.00237	1.85346	2.21472		328		0.00311		0.762058	1
204	0.00692	4.94124	1.50335									204	0.00272	2.12819	2.21139		328		0.00311		0.874598	1
205	0.0085	1.5937	1.5434									205	0.00237	2.45854	2.20886		461		0.00455		0.520879	1
206	0.00153	4.52316	1.53584									206	0.00445	3.29949	2.22866		815		0.00227		1.96035	1
207	0.00578	4.68495	1.57687									207	0.00331	1.70243	2.23412		289		0.0085		0.389412	1
208	0.00553	4.84857	1.56056									208	0.00292	2.37741	2.23087		395		0.00212		1.37736	1
209	0.00603	1.7126	1.58452									209	0.00306	2.9396	2.23397		669		0.0045		0.68	1
210	0.00746	4.98754	1.61832									210	0.00227	1.4796	2.23232		192		0.00158		1.43671	1
211	0.00119	4.45346	1.59851									211	0.00084	1.92615	2.22551		328		0.00311		0.270096	0
212	0.00598	1.62878	1.65783									212	0.00237	2.52707	2.23991		461		0.00455		0.520879	1
213	0.00578	2.11276	1.68453									213	0.00262	2.8553	2.24364		669		0.0045		0.582222	1
214	0.00603	4.84436	1.69987									214	0.00282	3.02118	2.24638		744		0.00044		6.40909	1
215	0.00558	2.19314	1.70503									215	0.00217	2.04895	2.24129		328		0.00311		0.697749	1
216	0.00479	2.27475	1.71352									216	0.00336	2.21258	2.25548		328		0.00311		1.08039	1
217	0.00257	2.34444	1.7117									217	0.00242	2.72087	2.24706		581		0.00059		4.10169	1
218	0.00356	1.75813	1.72445									218	0.00222	3.21749	2.25248		815		0.00227		0.977974	1
219	0.0039	2.44596	1.72749									219	0.00588	3.86173	2.27465		1041		0.00193		3.04663	1
220	0.00183	4.71845	1.72182									220	0.00198	2.31324	2.26264		395		0.00212		0.933962	1
221	0.0044	1.92306	1.76069									221	0.00212	2.65165	2.25982		521		0.00504		0.420635	1
222	0.00464	2.50307	1.76607									222	0.004	1.5525	2.28429		192		0.00158		2.53165	1
223	0.00296	1.69434	1.76088									223	0.00059	1.8744	2.25924		328		0.00311		0.189711	0
224	0.00711	1.82285	1.78175									224	0.00124	1.99722	2.27163		328		0.00311		0.398714	1
225	0.00292	2.33011	1.78662									225	0.00119	2.59546	2.27271		521		0.00504		0.236111	0
226	0.00568	2.06234	1.8129									226	0.00262	1.64817	2.28701		192		0.00158		1.65823	1
227	0.00509	2.19281	1.79646									227	0.00198	1.80241	2.28109		328		0.00311		0.636656	1
228	0.00455	1.98416	1.80943									228	0.00272	3.15378	2.28807		744		0.00044		6.18182	1
229	0.00489	2.41212	1.80862									229	0.00094	3.35709	2.27092		868		0.00618		0.152104	0
230	0.00316	1.74835	1.8137									230	0.00366	3.57719	2.28898		962		0.00257		1.42412	1
231	0.00464	2.27515	1.83307									231	0.00208	4.10845	2.28309		1193		0.00094		2.21277	1
232	0.00109	4.67141	1.81061									232	0.00153	4.25651	2.27842		1223		0.004		0.3825	1
233	0.00697	4.91639	1.8496									233	5e-05	2.54801	2.26685		461		0.00455		0.010989	0
234	0.00558	3.03954	1.85227									234	0.00326	1.45106	2.30466		192		0.00158		2.06329	1
235	0.00133	4.78245	1.83444									235	0.00069	2.56559	2.29095		461		0.00455		0.151648	0
236	0.00509	1.67376	1.84962									236	0.00153	2.79403	2.28794		581		0.00059		2.59322	1
237	0.00588	2.52244	1.86206									237	0.004	3.44529	2.30929		868		0.00618		0.647249	1
238	0.00336	2.14912	1.8632									238	0.00143	4.18019	2.2923		1193		0.00094		1.52128	1
239	0.00232	2.3524	1.86381									239	0.00094	1.34198	2.29275		192		0.00158		0.594937	1
240	0.00726	1.46512	1.89742									240	0.00484	2.42795	2.32029		461		0.00455		1.06374	1
241	0.00543	1.81955	1.88607									241	0.00257	3.96368	2.31727		1109		0.00553		0.464738	1
242	0.00519	2.44204	1.90563									242	0.00237	2.89566	2.32147		669		0.0045		0.526667	1
243	0.00212	4.98184	1.88075									243	0.00242	2.25581	2.33026		328		0.00311		0.778135	1
244	0.00479	3.15896	1.90091									244	0.00044	2.69562	2.31606		581		0.00059		0.745763	1
245	0.00435	1.73664	1.91309									245	0.00222	3.22045	2.33386		815		0.00227		0.977974	1
246	0.00341	1.8935	1.91204									246	0.00198	3.36373	2.33257		868		0.00618		0.320388	0
247	0.00237	2.21736	1.9012									247	0.00282	4.29096	2.33406		1223		0.004		0.705	1
248	0.00133	4.80614	1.89952									248	0.00316	1.69267	2.34417		289		0.0085		0.371765	1
249	0.00198	1.64602	1.90697									249	0.00252	2.11125	2.34596		328		0.00311		0.810289	1
250	0.0042	1.97536	1.91524									250	0.00227	3.09444	2.34005		744		0.00044		5.15909	1
251	0.00366	2.07802	1.92129									251	0.00163	3.51567	2.33182		962		0.00257		0.634241	1
252	0.00459	2.63478	1.92054									252	0.00356	2.01352	2.35013		328		0.00311		1.14469	1
253	5e-05	3.33526	1.88729									253	0.00326	1.8499	2.35695		328		0.00311		1.04823	1
254	0.00469	3.23352	1.93516									254	0.00287	2.63236	2.3552		521		0.00504		0.569444	1
255	0.00277	2.28769	1.92331									255	0.00267	4.04988	2.35471		1109		0.00553		0.482821	1
256	0.00613	1.30076	1.94686									256	0.00119	4.38317	2.34359		1263		0.00237		0.50211	1
257	0.00375	1.37916	1.93852									257	0.00025	0.4351	2.34277		114		0.00459		0.0544662	0
258	0.00469	3.47606	1.93864									258	0.00158	1.76955	2.3523		328		0.00311		0.508039	1
259	0.0042	2.78005	1.94526									259	0.00212	2.33306	2.36035		395		0.00212		1	1
260	0.00203	2.15747	1.93906									260	0.00341	1.61957	2.36781		192		0.00158		2.15823	1
261	0.00613	2.36225	1.95758									261	0.00469	2.19612	2.3842		328		0.00311		1.50804	1
262	0.00311	2.55058	1.95144									262	0.00148	2.55153	2.36081		461		0.00455		0.325275	0
263	0.00148	4.84134	1.95078									263	0.00272	2.82406	2.36577		581		0.00059		4.61017	1
264	0.00316	2.23072	1.9701									264	0.00257	3.30228	2.3685		815		0.00227		1.13216	1
265	0.00316	3.30813	1.97196									265	0.00321	4.18739	2.37077		1193		0.00094		3.41489	1
266	0.00469	1.59259	1.98399									266	0.00272	1.36101	2.37714		192		0.00158		1.72152	1
267	0.00341	2.03561	1.97591									267	0.00183	3.16846	2.37438		744		0.00044		4.15909	1
268	0.00613	2.48815	1.99765									268	0.00395	3.85927	2.38933		1041		0.00193		2.04663	1
269	0.00316	2.68837	2.00041									269	0.00539	0.43635	2.40144		114		0.00459		1.17429	1
270	0.00598	3.39602	2.00631									270	0.00287	3.67968	2.38962		962		0.00257		1.11673	1
271	0.00138	4.88516	1.98996									271	0.00222	0.24828	2.38447		114		0.00459		0.48366	1
272	0.00459	1.8724	2.01162									272	0.00178	1.44973	2.38322		192		0.00158		1.12658	1
273	0.00306	2.60776	1.99975									273	0.00232	1.92542	2.38859		328		0.00311		0.745981	1
274	0.00623	3.54211	2.01961									274	0.00415	2.72717	2.39739		581		0.00059		7.0339	1
275	0.00425	1.50813	2.01299									275	0.00272	4.46923	2.39401		1296		0.00366		0.743169	1
276	0.00514	1.9688	2.02455									276	0.00287	2.49517	2.39992		461		0.00455		0.630769	1
277	0.00405	2.30045	2.02307									277	0.00296	4.35107	2.40896		1263		0.00237		1.24895	1
278	0.00435	1.42002	2.02827									278	0.00198	1.51457	2.40796		192		0.00158		1.25316	1
279	0.00524	1.78092	2.02289									279	0.00193	2.42095	2.40437		461		0.00455		0.424176	1
280	0.00405	2.77234	2.02358									280	0.00198	3.08977	2.40603		744		0.00044		4.5	1
281	0.00543	3.6715	2.02537									281	0.00361	3.50078	2.41331		962		0.00257		1.40467	1
282	0.0038	2.15959	2.04229									282	0.00375	4.00339	2.41622		1109		0.00553		0.678119	1
283	0.00143	3.27612	2.02835									283	0.00193	2.91442	2.41356		669		0.0045		0.428889	1
284	0.00346	2.08119	2.05227									284	0.00119	1.76252	2.41768		289		0.0085		0.14	0
285	0.00504	2.39627	2.0564									285	0.00366	2.28367	2.4365		328		0.00311		1.17685	1
286	0.0042	3.46013	2.05449									286	0.0041	2.64201	2.44071		521		0.00504		0.813492	1
287	0.00104	3.22983	2.04192									287	0.00356	2.80691	2.43838		581		0.00059		6.0339	1
288	0.00361	3.76326	2.05589									288	0.00282	3.26682	2.43111		815		0.00227		1.24229	1
289	0.0085	0.27924	2.09742									289	0.00084	1.79591	2.43431		328		0.00311		0.270096	0
290	0.00351	2.56811	2.06776									290	0.00405	1.4622	2.45286		192		0.00158		2.56329	1
291	0.004	2.86657	2.06492									291	0.00222	1.8373	2.44539		328		0.00311		0.713826	1
292	0.00331	2.22961	2.07036									292	0.00193	2.98597	2.43879		669		0.0045		0.428889	1
293	0.00652	2.96997	2.0776									293	5e-05	3.69374	2.42149		1041		0.00193		0.0259067	0
294	0.00336	1.7189	2.07965									294	0.00311	3.6278	2.45797		962		0.00257		1.21012	1
295	0.0039	2.65736	2.07725									295	0.00163	3.7161	2.44982		1041		0.00193		0.84456	1
296	0.00687	0.71258	2.10245									296	0.0043	0.6173	2.47271		114		0.00459		0.936819	1
297	0.00479	1.36743	2.09519									297	0.00306	2.55425	2.4648		461		0.00455		0.672527	1
298	0.00553	1.5782	2.10368									298	0.0042	0.34082	2.47607		114		0.00459		0.915033	1
299	0.00321	1.91573	2.0881									299	0.00292	1.70894	2.46581		289		0.0085		0.343529	1
300	0.00613	2.47908	2.10059									300	0.00277	1.91766	2.4722		328		0.00311		0.890675	1
301	0.00642	3.11752	2.10389									301	0.00282	2.42433	2.47649		461		0.00455		0.61978	1
302	0.00272	1.44241	2.10685									302	0.00242	3.0607	2.46682		744		0.00044		5.5	1
303	0.00222	1.50194	2.09394									303	0.00361	4.4235	2.47811		1296		0.00366		0.986339	1
304	0.00484	1.65748	2.1115									304	0.00311	2.11813	2.47594		328		0.00311		1	1
305	0.00464	2.73944	2.10287									305	0.00272	3.33296	2.47657		868		0.00618		0.440129	1
306	0.00469	3.62863	2.1063									306	0.00385	2.71977	2.487		581		0.00059		6.52542	1
307	0.00277	2.30476	2.1023									307	0.00188	3.47362	2.47606		868		0.00618		0.304207	0
308	0.00598	0.38883	2.1265									308	0.00321	2.87254	2.49373		669		0.0045		0.713333	1
309	0.00445	2.16876	2.12979									309	0.00257	4.33743	2.48543		1263		0.00237		1.08439	1
310	0.00292	3.81371	2.12222									310	0.00217	0.20368	2.49082		114		0.00459		0.472767	1
311	0.00889	1.30888	2.17794									311	0.00015	3.7406	2.47538		1041		0.00193		0.0777202	0
312	0.00524	1.77814	2.13635									312	0.00277	0.05447	2.50584		114		0.00459		0.603486	1
313	0.00371	2.81961	2.1333									313	0.00232	2.49283	2.50449		461		0.00455		0.50989	1
314	0.00385	3.7169	2.13519									314	0.00316	2.95866	2.50199		669		0.0045		0.702222	1
315	0.00425	3.98528	2.13657									315	0.00168	2.2346	2.50294		328		0.00311		0.540193	1
316	0.00267	2.55062	2.13682									316	0.00267	1.76623	2.51664		289		0.0085		0.314118	0
317	0.00242	1.86706	2.14521									317	0.00366	2.37191	2.53177		395		0.00212		1.72642	1
318	0.00459	2.04419	2.15227									318	5e-05	3.46178	2.49881		868		0.00618		0.00809061	0
319	0.00385	2.90721	2.14925									319	0.00267	3.68489	2.52107		1041		0.00193		1.38342	1
320	0.00366	2.37713	2.15277									320	0.0001	3.73591	2.50232		1041		0.00193		0.0518135	0
321	0.00272	2.69115	2.15822									321	0.0038	4.49988	2.52875		1329		0.00212		1.79245	1
322	0.00707	1.40086	2.1827									322	0.00524	0.48036	2.53886		114		0.00459		1.14161	1
323	0.00094	1.97237	2.15143									323	0.00494	2.61971	2.53761		521		0.00504		0.980159	1
324	0.0039	2.99983	2.1688									324	0.00208	3.2971	2.53295		815		0.00227		0.9163	1
325	0.00484	3.58952	2.17705									325	0.00326	3.43516	2.53534		868		0.00618		0.527508	1
326	0.00346	4.0955	2.16855									326	0.00079	4.16249	2.51682		1193		0.00094		0.840426	1
327	0.00395	2.247	2.17873									327	0.0038	2.01344	2.54126		328		0.00311		1.22186	1
328	0.00311	0.08306	2.1911									328	0.00163	4.11143	2.53012		1193		0.00094		1.73404	1
329	0.0045	2.6183	2.18513									329	0.00188	0.5934	2.56411		114		0.00459		0.409586	1
330	0.00662	3.09255	2.19955									330	0.00163	3.35848	2.55206		868		0.00618		0.263754	0
331	0.00929	0.5256	2.23231									331	0.00128	4.56642	2.55045		1329		0.00212		0.603774	1
332	0.00296	1.54017	2.18824									332	0.00133	2.45377	2.55556		461		0.00455		0.292308	0
333	0.00573	1.61564	2.20056									333	0.00247	3.5443	2.56221		962		0.00257		0.961089	1
334	0.00548	2.78092	2.19498									334	0.00519	3.79322	2.57285		1041		0.00193		2.68912	1
335	0.004	3.79952	2.19969									335	0.00613	4.78947	2.58038		1470		0.00227		2.70044	1
336	0.0041	2.45816	2.20537									336	0.00306	3.23878	2.57363		815		0.00227		1.34802	1
337	0.004	3.93628	2.20741									337	0.00277	4.40517	2.57425		1296		0.00366		0.756831	1
338	0.00336	1.76893	2.21021									338	0.00499	1.7403	2.59666		289		0.0085		0.587059	1
339	0.00548	1.86436	2.22905									339	0.00331	2.93503	2.58578		669		0.0045		0.735556	1
340	0.0044	2.13551	2.21236									340	0.00059	4.27012	2.56559		1223		0.004		0.1475	0
341	0.00385	4.15801	2.21116									341	0.00356	4.63523	2.58296		1378		0.00548		0.649635	1
342	0.00543	3.2989	2.22819									342	0.00168	2.2989	2.58605		395		0.00212		0.792453	1
343	0.00425	1.70273	2.23228									343	0.00301	3.07841	2.58973		744		0.00044		6.84091	1
344	0.00287	1.93019	2.2305									344	0.00277	3.69324	2.58604		1041		0.00193		1.43523	1
345	0.00435	2.9382	2.22939									345	0.0043	2.42335	2.62444		461		0.00455		0.945055	1
346	0.00336	1.48167	2.23584									346	0.00237	2.78202	2.59517		581		0.00059		4.01695	1
347	0.00385	2.05121	2.23964									347	0.00306	3.16237	2.59404		744		0.00044		6.95455	1
348	0.0038	2.37658	2.23189									348	0.0038	4.90556	2.60379		1535		0.00287		1.32404	1
349	0.0045	2.85868	2.24306									349	0.0044	1.53378	2.61341		192		0.00158		2.78481	1
350	0.00459	3.01707	2.24546									350	0.00366	2.85425	2.60671		669		0.0045		0.813333	1
351	0.00781	0.6367	2.26694									351	0.00173	2.06181	2.60485		328		0.00311		0.55627	1
352	0.00366	2.52769	2.24159									352	0.0038	2.50976	2.61419		461		0.00455		0.835165	1
353	0.00321	2.72222	2.24717									353	0.0002	2.81511	2.5937		581		0.00059		0.338983	1
354	0.00331	3.21535	2.24912									354	0.0001	3.5637	2.58667		962		0.00257		0.0389105	0
355	0.00494	2.21146	2.25898									355	0.00257	2.23387	2.61398		328		0.00311		0.826367	1
356	0.00588	0.34675	2.28138									356	0.00262	2.6683	2.62003		521		0.00504		0.519841	1
357	0.00341	2.31493	2.26329									357	0.00306	3.39172	2.61411		868		0.00618		0.495146	1
358	0.00761	3.85878	2.27406									358	0.00158	3.58677	2.61193		962		0.00257		0.614786	1
359	0.00474	1.35403	2.2815									359	0.00257	4.19307	2.63628		1193		0.00094		2.73404	1
360	0.00306	2.65549	2.26152									360	0.00124	4.22485	2.61662		1193		0.00094		1.31915	1
361	0.00618	1.55496	2.28603									361	0.00272	1.63935	2.62853		192		0.00158		1.72152	1
362	0.00217	3.36561	2.26941									362	0.00321	1.93908	2.6276		328		0.00311		1.03215	1
363	0.00262	1.9898	2.27614									363	0.00173	2.14314	2.62172		328		0.00311		0.55627	1
364	0.004	2.5829	2.2849									364	0.00099	2.18532	2.63201		328		0.00311		0.318328	0
365	0.00573	3.57891	2.28806									365	0.00296	0.05201	2.64431		114		0.00459		0.64488	1
366	0.00133	4.00692	2.26529									366	0.00247	0.54925	2.64094		114		0.00459		0.538126	1
367	0.00227	4.25392	2.27403									367	0.0001	2.63236	2.62182		521		0.00504		0.0198413	0
368	0.00623	0.45114	2.29681									368	0.00212	3.20465	2.64053		815		0.00227		0.933921	1
369	0.00341	1.65013	2.28448									369	0.00292	3.48942	2.64451		868		0.00618		0.472492	1
370	0.00247	1.80139	2.28372									370	0.00301	2.30476	2.65437		395		0.00212		1.41981	1
371	0.00311	2.787	2.29039									371	0.00188	2.36766	2.64586		395		0.00212		0.886792	1
372	0.0038	3.15881	2.28584									372	0.00306	2.59336	2.65299		521		0.00504		0.607143	1
373	0.00282	4.10241	2.28017									373	0.00375	4.29934	2.66371		1223		0.004		0.9375	1
374	0.00642	3.44416	2.31216									374	0.00183	4.81838	2.65345		1470		0.00227		0.806167	1
375	0.00178	4.43276	2.28364									375	0.00306	2.99492	2.66637		669		0.0045		0.68	1
376	0.00939	1.44768	2.33104									376	0.00212	3.61756	2.66097		962		0.00257		0.824903	1
377	0.00687	2.43373	2.3196									377	0.00385	3.96445	2.67057		1109		0.00553		0.696203	1
378	0.00217	4.1805	2.29609									378	0.00262	4.68417	2.67095		1378		0.00548		0.478102	1
379	0.0042	2.89549	2.31928									379	0.0045	2.07537	2.68272		328		0.00311		1.44695	1
380	0.0044	3.96179	2.31637									380	5e-05	2.64642	2.64642		521		0.00504		0.00992063	0
381	0.00277	2.25643	2.32735									381	0.00227	0.36902	2.67942		114		0.00459		0.494553	1
382	0.00361	4.39375	2.33165									382	0.0042	1.8724	2.69273		328		0.00311		1.35048	1
383	0.00178	2.70363	2.32582									383	0.00119	0.7275	2.67981		114		0.00459		0.259259	0
384	0.0044	3.10164	2.33683									384	0.00435	1.67897	2.70057		192		0.00158		2.75316	1
385	0.00272	3.22075	2.33484									385	0.00479	2.89801	2.70671		669		0.0045		1.06444	1
386	0.00296	3.3622	2.33527									386	0.00375	0.60792	2.70801		114		0.00459		0.816993	1
387	0.00301	3.52262	2.33703									387	0.0041	3.07417	2.70672		744		0.00044		9.31818	1
388	0.00331	4.29152	2.33462									388	0.00188	4.38351	2.69211		1263		0.00237		0.793249	1
389	0.00445	1.69555	2.34612									389	0.00277	0.86155	2.71257		169		0.00109		2.54128	1
390	0.00435	1.8499	2.35456									390	0.00247	1.60458	2.70715		192		0.00158		1.56329	1
391	0.00351	2.11301	2.34546									391	0.00395	1.96768	2.71302		328		0.00311		1.2701	1
392	0.0044	2.63283	2.35033									392	0.00331	3.23864	2.71031		815		0.00227		1.45815	1
393	0.00598	2.01538	2.3544									393	0.00074	3.77528	2.69281		1041		0.00193		0.38342	1
394	0.00405	4.05496	2.35043									394	0.00395	1.52951	2.72084		192		0.00158		2.5	1
395	0.00212	0.11042	2.35038									395	0.00104	0.29907	2.71102		114		0.00459		0.22658	0
396	0.01003	0.69506	2.40965									396	0.00282	1.13765	2.72744		192		0.00158		1.78481	1
397	0.00519	1.61289	2.36767									397	0.00267	2.45312	2.7197		461		0.00455		0.586813	1
398	0.00282	1.77088	2.35589									398	0.00242	2.75071	2.7213		581		0.00059		4.10169	1
399	0.00672	2.19723	2.38061									399	0.00193	4.91769	2.71635		1535		0.00287		0.672474	1
400	0.00351	2.33328	2.35773									400	0.00104	0.79344	2.71437		114		0.00459		0.22658	0
401	0.00356	2.82605	2.3634									401	0.00193	2.63849	2.72464		521		0.00504		0.382937	1
402	0.00227	0.57332	2.35777									402	0.004	3.31825	2.73589		815		0.00227		1.76211	1
403	0.00341	3.60695	2.36393									403	0.00336	3.4654	2.73418		868		0.00618		0.543689	1
404	0.00464	4.18442	2.36795									404	0.0039	4.84071	2.72934		1470		0.00227		1.71806	1
405	0.00282	0.33079	2.36834									405	0.00232	1.7503	2.7366		289		0.0085		0.272941	0
406	0.00879	0.43536	2.3959									406	0.00282	2.15266	2.74113		328		0.00311		0.906752	1
407	0.00222	2.55379	2.36338									407	5e-05	1.72562	2.71671		289		0.0085		0.00588235	0
408	0.00356	3.30119	2.36975									408	0.00464	2.30783	2.75155		395		0.00212		2.18868	1
409	0.00692	3.85511	2.38695									409	0.00375	3.99821	2.75731		1109		0.00553		0.678119	1
410	0.00435	1.35772	2.38107									410	0.00257	0.44012	2.75023		114		0.00459		0.559913	1
411	0.0044	1.9237	2.38342									411	0.00311	2.52492	2.7552		461		0.00455		0.683516	1
412	0.00282	3.16422	2.37673									412	0.00514	3.64602	2.76132		962		0.00257		2	1
413	0.00336	0.24612	2.38397									413	0.00361	0.74377	2.75513		114		0.00459		0.786492	1
414	0.00519	2.72949	2.39244									414	0.0045	2.21804	2.77804		328		0.00311		1.44695	1
415	0.00267	3.01974	2.37841									415	0.00331	4.30075	2.76518		1223		0.004		0.8275	1
416	0.004	3.68202	2.3893									416	0.00124	4.75568	2.75382		1470		0.00227		0.546256	1
417	0.00292	4.56152	2.38229									417	0.00395	2.07566	2.77452		328		0.00311		1.2701	1
418	0.00252	3.4203	2.38772									418	0.00341	3.18205	2.77396		815		0.00227		1.5022	1
419	0.00553	4.46185	2.3972									419	0.00267	4.57067	2.77164		1329		0.00212		1.25943	1
420	0.00321	1.51572	2.40668									420	0.00296	2.59862	2.77704		521		0.00504		0.587302	1
421	0.0039	2.49792	2.40272									421	0.00163	2.78849	2.76953		581		0.00059		2.76271	1
422	0.00375	3.09202	2.40383									422	0.00667	4.40835	2.79017		1296		0.00366		1.8224	1
423	0.00598	3.50012	2.41214									423	0.00494	1.90612	2.79389		328		0.00311		1.58842	1
424	0.0043	4.35859	2.40711									424	0.00198	2.67822	2.78225		521		0.00504		0.392857	1
425	0.00326	2.42245	2.40434									425	0.0039	0.525	2.80168		114		0.00459		0.849673	1
426	0.00583	4.0029	2.41976									426	0.00178	4.50305	2.79012		1329		0.00212		0.839623	1
427	0.00237	2.91235	2.41402									427	0.00128	3.89136	2.78916		1109		0.00553		0.231465	0
428	0.00548	4.2584	2.43257									428	0.00469	0.80423	2.81319		114		0.00459		1.02179	1
429	0.00217	1.763	2.41207									429	0.00227	2.89839	2.80151		669		0.0045		0.504444	1
430	0.00702	2.29824	2.44099									430	0.00277	3.26334	2.80319		815		0.00227		1.22026	1
431	0.00578	2.64341	2.43921									431	0.00272	3.52607	2.80438		962		0.00257		1.05837	1
432	0.00583	2.80815	2.43305									432	0.00212	0.2765	2.81381		114		0.00459		0.461874	1
433	0.00445	3.26599	2.4311									433	0.00301	0.88444	2.8173		169		0.00109		2.76147	1
434	0.00548	1.8239	2.45005									434	0.00188	2.95995	2.814		669		0.0045		0.417778	1
435	0.00494	3.62612	2.4553									435	0.00272	4.06129	2.82163		1166		0.00193		1.40933	1
436	0.00321	3.7211	2.44366									436	0.00188	0.43931	2.82566		114		0.00459		0.409586	1
437	0.00124	3.77949	2.43161									437	0.00395	2.5032	2.83444		461		0.00455		0.868132	1
438	0.00539	1.45794	2.45412									438	0.00455	2.82329	2.83192		581		0.00059		7.71186	1
439	0.00519	1.70949	2.46125									439	0.00237	3.96113	2.8302		1109		0.00553		0.428571	1
440	0.0041	2.55098	2.45985									440	0.00237	2.42706	2.83649		461		0.00455		0.520879	1
441	0.00267	2.98941	2.44219									441	0.00168	3.01834	2.824		744		0.00044		3.81818	1
442	0.00623	0.6161	2.4794									442	0.00356	3.69823	2.83776		1041		0.00193		1.84456	1
443	0.0043	1.91912	2.4656									443	0.00109	4.79346	2.82981		1470		0.00227		0.480176	1
444	0.00148	3.55902	2.44726									444	0.00306	1.96869	2.84334		328		0.00311		0.983923	1
445	0.00128	4.18198	2.44366									445	0.00395	2.14305	2.84789		328		0.00311		1.2701	1
446	0.00563	0.34029	2.47402									446	0.00301	2.5994	2.84865		521		0.00504		0.597222	1
447	0.00445	3.05683	2.46538									447	0.00153	3.46972	2.83461		868		0.00618		0.247573	0
448	0.00267	3.40308	2.46106									448	0.00578	1.11073	2.85645		192		0.00158		3.65823	1
449	0.00143	4.11257	2.44912									449	0.00188	2.74131	2.84323		581		0.00059		3.18644	1
450	0.00252	2.00595	2.46504									450	0.00089	3.3458	2.83464		868		0.00618		0.144013	0
451	0.00534	2.11846	2.47961									451	0.00099	4.5938	2.83796		1329		0.00212		0.466981	1
452	0.00395	2.42193	2.4721									452	0.00148	4.83103	2.84464		1470		0.00227		0.651982	1
453	0.00119	3.15163	2.45459									453	0.00242	2.66794	2.85241		521		0.00504		0.480159	1
454	0.00356	3.33702	2.47128									454	0.00395	4.52255	2.8673		1329		0.00212		1.86321	1
455	0.00618	4.42138	2.48059									455	0.00425	2.33821	2.88769		395		0.00212		2.00472	1
456	0.00558	2.87072	2.49066									456	0.0045	3.08222	2.87111		744		0.00044		10.2273	1
457	0.00262	3.4765	2.4764									457	0.00252	4.25661	2.86253		1223		0.004		0.63	1
458	0.00361	4.33636	2.48379									458	0.00469	0.97781	2.87956		180		0.0045		1.04222	1
459	0.00168	4.7024	2.46718									459	0.0001	3.03653	2.84674		744		0.00044		0.227273	0
460	0.00504	2.72326	2.48792									460	0.00138	3.21702	2.86331		815		0.00227		0.60793	1
461	0.00455	0.05402	2.50332									461	0.00469	2.25413	2.88178		328		0.00311		1.50804	1
462	0.00351	3.76957	2.49168									462	0.00148	2.88306	2.87463		669		0.0045		0.328889	0
463	0.00306	4.04893	2.48679									463	0.00237	3.15734	2.87852		744		0.00044		5.38636	1
464	0.00331	0.20704	2.49745									464	0.00548	1.71473	2.90307		289		0.0085		0.644706	1
465	0.00445	2.96186	2.50318									465	0.00119	3.27259	2.88482		815		0.00227		0.524229	1
466	0.00262	2.23542	2.50584									466	0.00212	4.09799	2.89587		1193		0.00094		2.25532	1
467	0.00321	2.49146	2.50324									467	0.00119	4.64207	2.88599		1378		0.00548		0.217153	0
468	0.004	1.76745	2.51547									468	0.00119	4.7475	2.88599		1470		0.00227		0.524229	1
469	0.00148	3.1101	2.50607									469	0.00109	2.48411	2.89723		461		0.00455		0.23956	0
470	0.00301	4.17759	2.50906									470	0.00158	2.9636	2.89419		669		0.0045		0.351111	1
471	0.0045	2.36904	2.52708									471	0.00301	3.35036	2.90522		868		0.00618		0.487055	1
472	0.00494	3.44077	2.53149									472	0.00247	0.13355	2.90719		114		0.00459		0.538126	1
473	0.00687	0.47876	2.54038									473	0.00464	1.32048	2.92272		192		0.00158		2.93671	1
474	0.00766	2.62179	2.53418									474	0.00415	4.35405	2.91871		1263		0.00237		1.75105	1
475	0.00425	3.69112	2.52243									475	0.00267	2.82748	2.91222		581		0.00059		4.52542	1
476	0.00479	4.50215	2.52968									476	0.00089	3.41609	2.90649		868		0.00618		0.144013	0
477	0.00282	3.29703	2.53013									477	0.00326	2.54247	2.92651		461		0.00455		0.716484	1
478	0.00217	4.11324	2.52932									478	0.00168	3.57487	2.91393		962		0.00257		0.653696	1
479	0.00124	1.94745	2.52833									479	0.00173	3.98133	2.91975		1109		0.00553		0.312839	0
480	0.00489	2.0131	2.54468									480	0.00178	2.4293	2.92992		461		0.00455		0.391209	1
481	0.00464	3.54224	2.55257									481	0.00272	2.61524	2.94202		521		0.00504		0.539683	1
482	0.00489	4.28212	2.55213									482	0.00059	3.01661	2.91821		744		0.00044		1.34091	1
483	0.00899	1.04319	2.57791									483	0.00514	3.20739	2.94069		815		0.00227		2.26432	1
484	0.00133	3.02703	2.54176									484	0.00203	4.81564	2.92826		1470		0.00227		0.894273	1
485	0.00227	3.35711	2.55061									485	0.004	0.37362	2.93877		114		0.00459		0.87146	1
486	0.0084	3.88232	2.58919									486	0.00227	2.69959	2.93965		581		0.00059		3.84746	1
487	0.00232	4.56758	2.5519									487	0.00158	3.49363	2.93505		962		0.00257		0.614786	1
488	0.00331	0.58954	2.57057									488	0.00331	3.64076	2.94311		962		0.00257		1.28794	1
489	0.00464	3.23962	2.57157									489	0.00282	0.06715	2.94447		114		0.00459		0.614379	1
490	0.00331	3.62009	2.55871									490	0.00366	4.73755	2.95152		1470		0.00227		1.61233	1
491	0.00736	3.79196	2.57268									491	0.00331	1.42883	2.95706		192		0.00158		2.09494	1
492	0.00771	1.74134	2.59303									492	0.00361	3.83596	2.95338		1041		0.00193		1.87047	1
493	0.00168	2.45643	2.55773									493	0.00188	3.08888	2.95976		744		0.00044		4.27273	1
494	0.00237	2.71305	2.56178									494	0.0041	1.04863	2.96865		180		0.0045		0.911111	1
495	0.00474	4.40887	2.57379									495	0.00188	1.20399	2.96476		192		0.00158		1.18987	1
496	0.00514	4.63644	2.57944									496	0.00153	2.89447	2.95819		669		0.0045		0.34	1
497	0.00711	4.79104	2.57857									497	0.00025	3.0288	2.94726		744		0.00044		0.568182	1
498	0.00558	0.94739	2.59429									498	0.0004	3.05498	2.95394		744		0.00044		0.909091	1
499	0.0044	2.9339	2.5879									499	0.00217	4.27507	2.96528		1223		0.004		0.5425	1
500	0.00425	3.07805	2.58847									500	0.00227	4.47365	2.96731		1296		0.00366		0.620219	1
501	0.00306	2.29962	2.58338									501	0.00252	3.43808	2.97099		868		0.00618		0.407767	1
502	0.00361	2.77602	2.59365									502	0.00193	4.06231	2.96921		1166		0.00193		1	1
503	0.00375	3.16111	2.59278									503	0.00326	2.48496	2.98083		461		0.00455		0.716484	1
504	0.00341	3.69547	2.58591									504	0.00306	3.3373	2.98415		868		0.00618		0.495146	1
505	0.00247	0.68041	2.59103									505	0.0003	3.95616	2.96038		1109		0.00553		0.0542495	0
506	0.00647	2.42476	2.62844									506	0.00375	0.91322	2.99657		169		0.00109		3.44037	1
507	0.00539	2.85013	2.60341									507	0.00232	2.34268	2.98426		395		0.00212		1.09434	1
508	0.00489	4.90756	2.60439									508	0.00203	3.14376	2.98535		744		0.00044		4.61364	1
509	0.00548	1.53672	2.61121									509	0.00292	3.52897	2.99501		962		0.00257		1.13619	1
510	0.00524	2.50955	2.61273									510	0.00227	3.91286	2.98198		1109		0.00553		0.410488	1
511	0.00331	0.19571	2.61348									511	0.00198	4.67024	2.98153		1378		0.00548		0.361314	1
512	0.00237	2.06506	2.60278									512	0.00183	1.57402	2.99749		192		0.00158		1.15823	1
513	0.0039	2.23571	2.61394									513	0.00321	2.41392	3.00382		461		0.00455		0.705495	1
514	0.00119	3.31505	2.60307									514	0.00217	2.83524	2.99531		581		0.00059		3.67797	1
515	0.00247	3.58057	2.60804									515	0.00217	2.968	2.99595		669		0.0045		0.482222	1
516	0.00148	0.38659	2.60424									516	0.0001	3.06464	2.98732		744		0.00044		0.227273	0
517	0.00539	1.93688	2.62224									517	0.00242	3.03717	3.02139		744		0.00044		5.5	1
518	0.0043	2.66831	2.62137									518	0.00099	4.38434	3.01087		1263		0.00237		0.417722	1
519	0.00375	3.39602	2.6147									519	0.00099	4.59697	3.00068		1329		0.00212		0.466981	1
520	0.00687	4.2059	2.62857									520	0.00301	3.83916	3.02138		1041		0.00193		1.55959	1
521	0.00504	0.05286	2.64146									521	0.00306	1.51271	3.03846		192		0.00158		1.93671	1
522	0.00425	1.63964	2.62329									522	0.0003	3.0049	3.02247		669		0.0045		0.0666667	0
523	0.00573	2.1616	2.63648									523	0.00267	3.26419	3.02481		815		0.00227		1.17621	1
524	0.00405	0.54483	2.64813									524	0.00153	3.71868	3.0253		1041		0.00193		0.792746	1
525	0.0038	3.48597	2.64313									525	0.00573	1.31048	3.05234		192		0.00158		3.62658	1
526	0.00277	2.36538	2.64667									526	0.00366	2.11193	3.03909		328		0.00311		1.17685	1
527	0.00474	2.5929	2.6525									527	0.00326	2.50563	3.05357		461		0.00455		0.716484	1
528	0.00257	3.20509	2.6402									528	0.00306	3.47471	3.04197		868		0.00618		0.495146	1
529	0.00188	3.73758	2.63458									529	0.00212	3.6156	3.0322		962		0.00257		0.824903	1
530	0.00578	4.30496	2.65885									530	0.00232	4.00077	3.03316		1109		0.00553		0.41953	1
531	0.00292	4.57046	2.64952									531	5e-05	4.6778	3.01193		1378		0.00548		0.00912409	0
532	0.00375	2.30227	2.65446									532	0.00153	0.09784	3.03619		114		0.00459		0.333333	1
533	0.00351	3.61711	2.65523									533	0.00306	0.72365	3.04809		114		0.00459		0.666667	1
534	0.00741	3.96932	2.66924									534	0.00153	2.9244	3.04254		669		0.0045		0.34	1
535	0.00321	4.81816	2.65042									535	0.00208	4.45321	3.04121		1296		0.00366		0.568306	1
536	0.00415	2.99494	2.66399									536	0.00015	4.49505	3.02598		1329		0.00212		0.0707547	0
537	0.00553	4.67215	2.666									537	0.00124	0.23069	3.04651		114		0.00459		0.270153	0
538	0.00667	2.0753	2.67985									538	0.00074	3.10049	3.03723		744		0.00044		1.68182	1
539	0.00296	4.49563	2.66516									539	0.00292	3.91938	3.05374		1109		0.00553		0.528029	1
540	0.0043	0.36789	2.68714									540	0.00227	4.63822	3.04784		1378		0.00548		0.414234	1
541	0.00627	1.06744	2.68284									541	0.00173	4.70411	3.04647		1378		0.00548		0.315693	0
542	0.00721	1.87048	2.69293									542	0.00198	0.81888	3.05551		169		0.00109		1.81651	1
543	0.00153	3.31871	2.66546									543	0.00198	3.20224	3.05392		815		0.00227		0.872247	1
544	0.00608	4.40761	2.68465									544	0.00212	0.9933	3.06489		180		0.0045		0.471111	1
545	0.00217	4.74777	2.66623									545	0.00455	2.00739	3.08245		328		0.00311		1.46302	1
546	0.00138	0.17196	2.68483									546	0.00321	2.20219	3.06556		328		0.00311		1.03215	1
547	0.01611	0.7369	2.72919									547	0.00089	2.29145	3.05566		395		0.00212		0.419811	1
548	0.00652	1.68339	2.69765									548	0.00178	2.81609	3.06757		581		0.00059		3.01695	1
549	0.00563	0.85939	2.71042									549	0.00272	3.38306	3.06522		868		0.00618		0.440129	1
550	0.00484	0.95516	2.70071									550	0.00203	0.64384	3.07056		114		0.00459		0.442266	1
551	0.00598	2.89673	2.70352									551	0.00217	1.45548	3.0811		192		0.00158		1.37342	1
552	0.00539	3.07254	2.70626									552	0.00025	1.61175	3.05832		192		0.00158		0.158228	0
553	0.00484	0.60951	2.71097									553	0.00257	3.69171	3.081		1041		0.00193		1.33161	1
554	0.00341	1.60582	2.70662									554	0.00104	1.2289	3.08523		192		0.00158		0.658228	1
555	0.00583	1.97062	2.71057									555	0.00198	2.44469	3.08714		461		0.00455		0.435165	1
556	0.00188	3.39501	2.69655									556	0.00331	3.04812	3.09785		744		0.00044		7.52273	1
557	0.00133	3.67317	2.69146									557	0.00198	3.77036	3.09258		1041		0.00193		1.02591	1
558	0.00217	3.77537	2.69578									558	0.00089	4.57783	3.0787		1329		0.00212		0.419811	1
559	0.00608	1.53298	2.71837									559	0.00277	0.58152	3.10456		114		0.00459		0.603486	1
560	0.0043	3.24049	2.71041									560	0.0045	0.90925	3.11311		169		0.00109		4.12844	1
561	0.00133	0.23964	2.70213									561	0.0041	3.13845	3.10957		744		0.00044		9.31818	1
562	0.00203	0.2965	2.71585									562	0.0044	1.13945	3.1142		192		0.00158		2.78481	1
563	0.0041	2.45553	2.71629									563	0.00242	1.38923	3.10933		192		0.00158		1.53165	1
564	0.00435	2.75066	2.71831									564	0.00277	2.73416	3.10958		581		0.00059		4.69492	1
565	0.00603	1.14988	2.72696									565	0.00094	1.75411	3.10811		289		0.0085		0.110588	0
566	0.00598	2.1645	2.73814									566	0.00173	2.33915	3.10752		395		0.00212		0.816038	1
567	0.00815	2.62111	2.75215									567	0.00049	3.20804	3.09557		815		0.00227		0.215859	0
568	0.00573	3.32023	2.73337									568	0.00247	4.50011	3.11539		1329		0.00212		1.16509	1
569	0.00489	3.46583	2.73275									569	0.00168	4.66023	3.11033		1378		0.00548		0.306569	0
570	0.00904	4.87484	2.728									570	0.00124	2.68747	3.11961		581		0.00059		2.10169	1
571	0.00242	4.50451	2.72546									571	0.00341	3.35299	3.12694		868		0.00618		0.55178	1
572	0.00425	1.75096	2.74466									572	0.004	4.30969	3.12986		1223		0.004		1	1
573	0.00623	2.31103	2.74945									573	0.00247	2.25729	3.13058		328		0.00311		0.794212	1
574	0.0038	0.44306	2.74446									574	0.00306	4.0139	3.12904		1109		0.00553		0.553345	1
575	0.00509	2.52228	2.75199									575	0.00287	4.4313	3.14766		1296		0.00366		0.784153	1
576	0.00795	3.65226	2.75718									576	0.00375	0.23103	3.13965		114		0.00459		0.816993	1
577	0.00583	4.00224	2.75126									577	0.00252	0.78828	3.1339		114		0.00459		0.54902	1
578	0.00267	0.15216	2.74639									578	0.00203	4.58111	3.13142		1329		0.00212		0.957547	1
579	0.00119	4.68834	2.7378									579	0.00316	1.06193	3.14361		180		0.0045		0.702222	1
580	0.00287	4.7636	2.75355									580	0.00287	2.41131	3.14984		461		0.00455		0.630769	1
581	0.00059	0.03514	2.7378									581	0.0042	3.73608	3.15912		1041		0.00193		2.17617	1
582	0.00608	2.07444	2.76837									582	0.00573	4.20831	3.16232		1193		0.00094		6.09574	1
583	0.00247	2.79009	2.76661									583	0.00188	4.38203	3.14751		1263		0.00237		0.793249	1
584	0.00479	3.17954	2.76917									584	0.00193	0.51861	3.15287		114		0.00459		0.420479	1
585	0.0043	4.29823	2.76575									585	0.00267	2.91899	3.15888		669		0.0045		0.593333	1
586	0.00904	4.40674	2.78719									586	0.00237	1.33112	3.16364		192		0.00158		1.5	1
587	0.00405	2.22734	2.78451									587	0.0001	2.70968	3.14196		581		0.00059		0.169492	0
588	0.0038	4.20302	2.77988									588	0.00208	1.47191	3.16924		192		0.00158		1.31646	1
589	0.00371	4.57489	2.77378									589	0.00296	2.62873	3.17394		521		0.00504		0.587302	1
590	0.00608	0.52566	2.79888									590	0.00173	3.27782	3.16436		815		0.00227		0.762115	1
591	0.00741	1.90444	2.79703									591	0.00341	0.63633	3.17808		114		0.00459		0.742919	1
592	0.00272	2.68041	2.7792									592	0.00212	1.19387	3.17703		192		0.00158		1.34177	1
593	0.00494	3.53292	2.79853									593	0.00361	2.20667	3.17976		328		0.00311		1.16077	1
594	0.00212	3.89186	2.78831									594	0.00158	3.08002	3.17557		744		0.00044		3.59091	1
595	0.00252	4.49822	2.7881									595	0.00311	3.63115	3.17973		962		0.00257		1.21012	1
596	0.00455	3.26146	2.80709									596	0.00296	3.9394	3.18051		1109		0.00553		0.535262	1
597	0.00469	4.6738	2.81519									597	0.00262	2.31738	3.19163		395		0.00212		1.23585	1
598	0.00568	0.8017	2.81542									598	0.00385	2.52341	3.19991		461		0.00455		0.846154	1
599	0.00395	0.88425	2.81863									599	0.00287	2.71113	3.19177		581		0.00059		4.86441	1
600	0.00282	2.89934	2.8018									600	0.00529	4.07035	3.19849		1166		0.00193		2.74093	1
601	0.00351	0.2724	2.81838									601	0.00371	2.85401	3.20621		669		0.0045		0.824444	1
602	0.00519	0.44139	2.83218									602	0.00158	3.3368	3.20061		868		0.00618		0.255663	0
603	0.00578	2.82335	2.82851									603	0.00415	0.85545	3.21527		169		0.00109		3.80734	1
604	0.00514	3.96226	2.82343									604	0.00173	0.74919	3.20553		114		0.00459		0.376906	1
605	0.00301	4.14279	2.81523									605	0.00217	0.94939	3.20506		169		0.00109		1.99083	1
606	0.00766	0.63417	2.85121									606	0.00282	1.12815	3.20874		192		0.00158		1.78481	1
607	0.00543	2.50258	2.83166									607	0.00287	1.61667	3.22195		192		0.00158		1.81646	1
608	0.00267	2.95661	2.8185									608	5e-05	2.74482	3.18765		581		0.00059		0.0847458	0
609	0.00094	3.41887	2.80402									609	0.00198	2.78471	3.20891		581		0.00059		3.35593	1
610	0.00479	4.06186	2.82519									610	0.00128	1.41715	3.20847		192		0.00158		0.810127	1
611	0.00316	2.42533	2.83302									611	0.00262	3.26099	3.22054		815		0.00227		1.15419	1
612	0.00455	3.46285	2.84086									612	0.00128	4.32175	3.21415		1263		0.00237		0.540084	1
613	0.00519	3.70231	2.83239									613	0.00262	4.55499	3.22041		1329		0.00212		1.23585	1
614	0.00489	4.81511	2.83379									614	0.00198	0.47744	3.23492		114		0.00459		0.431373	1
615	0.00795	1.11514	2.85471									615	0.00306	3.01975	3.22937		744		0.00044		6.95455	1
616	0.0044	1.97203	2.84055									616	0.0039	4.28604	3.24379		1223		0.004		0.975	1
617	0.00647	2.14103	2.85337									617	0.00163	4.47353	3.22557		1296		0.00366		0.445355	1
618	0.00247	3.01502	2.82706									618	0.00203	1.50463	3.23394		192		0.00158		1.28481	1
619	0.00375	2.59749	2.84758									619	0.00212	2.58724	3.23015		521		0.00504		0.420635	1
620	0.00361	2.66645	2.84708									620	0.00316	2.93362	3.23806		669		0.0045		0.702222	1
621	0.00163	3.3425	2.83492									621	0.0002	3.41785	3.21401		868		0.00618		0.0323625	0
622	0.00321	4.33738	2.84161									622	0.00208	1.78771	3.23736		328		0.00311		0.66881	1
623	0.00148	4.59298	2.83409									623	0.00247	3.92935	3.24951		1109		0.00553		0.446655	1
624	0.00212	2.74188	2.84307									624	0.0003	0.50726	3.231		114		0.00459		0.0653595	0
625	0.00138	3.83532	2.83972									625	0.00222	1.07099	3.24779		180		0.0045		0.493333	1
626	0.00435	4.25909	2.85329									626	0.00114	1.22595	3.24236		192		0.00158		0.721519	1
627	0.00736	4.51217	2.86705									627	0.00064	1.54395	3.23523		192		0.00158		0.405063	1
628	0.00331	0.19477	2.8532									628	0.00519	3.72159	3.25881		1041		0.00193		2.68912	1
629	0.00623	2.25257	2.8738									629	0.0001	4.04167	3.23334		1109		0.00553		0.0180832	0
630	0.00395	2.35023	2.8529									630	0.00203	0.60647	3.25674		114		0.00459		0.442266	1
631	0.01047	3.10702	2.87092									631	0.00104	1.43542	3.26062		192		0.00158		0.658228	1
632	0.00726	0.98117	2.88182									632	0.0044	2.48215	3.27674		461		0.00455		0.967033	1
633	0.00351	2.89065	2.87729									633	0.00301	2.80048	3.27419		581		0.00059		5.10169	1
634	0.00188	3.21743	2.86358									634	0.00168	4.01707	3.26208		1109		0.00553		0.303797	0
635	0.00598	0.51053	2.90765									635	0.00247	0.99854	3.27397		180		0.0045		0.548889	1
636	0.00282	3.27496	2.88577									636	0.00035	1.82704	3.25995		328		0.00311		0.11254	0
637	0.00697	1.71814	2.9046									637	0.00128	3.55424	3.26416		962		0.00257		0.498054	1
638	0.00474	3.35393	2.8999									638	0.00173	0.67348	3.28184		114		0.00459		0.376906	1
639	0.004	4.09934	2.89616									639	0.00173	0.74417	3.27662		114		0.00459		0.376906	1
640	0.00227	4.74182	2.88647									640	0.00114	2.67453	3.272		521		0.00504		0.22619	0
641	0.00781	1.32817	2.92589									641	0.00262	3.27664	3.28447		815		0.00227		1.15419	1
642	0.00395	2.96141	2.90315									642	0.00217	0.17908	3.29644		114		0.00459		0.472767	1
643	0.00237	3.90563	2.89243									643	0.00262	0.82936	3.29189		169		0.00109		2.40367	1
644	0.00153	4.64016	2.88631									644	0.00069	2.70918	3.27802		581		0.00059		1.16949	1
645	0.00208	4.93603	2.89528									645	0.00272	3.14561	3.28797		744		0.00044		6.18182	1
646	0.00336	0.13469	2.90659									646	0.00148	3.60377	3.28606		962		0.00257		0.575875	1
647	0.00163	2.48326	2.8952									647	0.00173	4.42837	3.28425		1296		0.00366		0.472678	1
648	0.0038	2.82835	2.90941									648	0.00361	4.51825	3.29357		1329		0.00212		1.70283	1
649	0.00232	3.42395	2.90709									649	0.00237	2.98586	3.29689		669		0.0045		0.526667	1
650	0.00395	3.74154	2.91554									650	0.00301	3.34494	3.30138		868		0.00618		0.487055	1
651	0.00203	4.20034	2.89638									651	0.00356	0.92861	3.31203		169		0.00109		3.26606	1
652	0.00558	4.35223	2.9134									652	0.00306	2.87509	3.30363		669		0.0045		0.68	1
653	5e-05	0.22141	2.8854									653	0.00183	3.65195	3.2986		962		0.00257		0.712062	1
654	0.00395	2.32335	2.91273									654	0.00242	0.55852	3.31116		114		0.00459		0.527233	1
655	0.00459	0.25807	2.93068									655	0.00163	3.06816	3.29926		744		0.00044		3.70455	1
656	0.00489	1.62366	2.93553									656	0.00257	0.39646	3.31309		114		0.00459		0.559913	1
657	0.0039	2.5425	2.92429									657	0.00306	1.60975	3.32562		192		0.00158		1.93671	1
658	0.00198	3.01404	2.92283									658	0.00114	1.70728	3.30837		289		0.0085		0.134118	0
659	0.008	3.51919	2.96997									659	0.00208	2.74416	3.3197		581		0.00059		3.52542	1
660	0.00301	3.57551	2.91698									660	0.00262	1.0385	3.32637		180		0.0045		0.582222	1
661	0.00558	3.97658	2.93535									661	0.00257	1.13113	3.32296		192		0.00158		1.62658	1
662	0.00702	0.38897	2.93584									662	0.00257	1.83146	3.33621		328		0.00311		0.826367	1
663	0.00306	2.43215	2.92962									663	0.00237	1.98481	3.34551		328		0.00311		0.762058	1
664	0.00479	2.61729	2.93751									664	0.00272	3.55533	3.33437		962		0.00257		1.05837	1
665	0.00484	2.70459	2.94013									665	0.00287	4.05185	3.33114		1109		0.00553		0.518987	1
666	0.00583	3.20939	2.9408									666	0.00242	1.28738	3.33985		192		0.00158		1.53165	1
667	0.00178	4.55928	2.92484									667	0.00242	4.3625	3.33297		1263		0.00237		1.0211	1
668	0.00311	4.81648	2.92914									668	0.00143	1.20353	3.33817		192		0.00158		0.905063	1
669	0.0045	0.06276	2.94758									669	0.004	3.70988	3.35296		1041		0.00193		2.07254	1
670	0.00435	3.63687	2.94403									670	0.00395	0.49212	3.35398		114		0.00459		0.860566	1
671	0.00158	0.60164	2.93439									671	0.00292	0.67365	3.35099		114		0.00459		0.636166	1
672	0.01082	1.0743	2.98144									672	0.00089	1.72952	3.34268		289		0.0085		0.104706	0
673	0.00494	3.83587	2.9512									673	0.00385	2.44096	3.3695		461		0.00455		0.846154	1
674	0.00474	4.74157	2.95159									674	5e-05	3.08222	3.32823		744		0.00044		0.113636	0
675	0.00484	1.43607	2.96208									675	0.00173	3.95783	3.34872		1109		0.00553		0.312839	0
676	0.00445	1.20993	2.97241									676	0.00425	4.27976	3.35708		1223		0.004		1.0625	1
677	0.00346	2.89936	2.96644									677	0.00316	0.76869	3.36294		114		0.00459		0.688453	1
678	0.0039	3.07465	2.95934									678	0.00044	1.88338	3.34776		328		0.00311		0.141479	0
679	0.00341	4.28112	2.96303									679	0.00222	2.67797	3.35619		521		0.00504		0.440476	1
680	0.0039	4.48072	2.96477									680	0.00193	2.79889	3.35797		581		0.00059		3.27119	1
681	0.00099	4.61946	2.94691									681	0.00153	3.22915	3.35385		815		0.00227		0.674009	1
682	0.00296	3.43952	2.96987									682	0.00603	3.47054	3.37012		868		0.00618		0.975728	1
683	0.00277	4.05849	2.96687									683	0.00104	0.17121	3.35735		114		0.00459		0.22658	0
684	0.00697	0.90597	2.99448									684	0.00252	1.48691	3.36269		192		0.00158		1.59494	1
685	0.00435	2.48627	2.98101									685	5e-05	2.77294	3.34229		581		0.00059		0.0847458	0
686	0.00445	3.33315	2.97897									686	0.00079	2.99172	3.35986		669		0.0045		0.175556	0
687	0.00341	2.33816	2.98615									687	0.00425	0.068	3.38953		114		0.00459		0.925926	1
688	0.00455	2.97227	2.99176									688	0.00183	2.86185	3.36832		669		0.0045		0.406667	1
689	0.00326	3.14548	2.98456									689	0.00183	3.02181	3.37629		744		0.00044		4.15909	1
690	0.0038	3.91237	2.9839									690	0.00242	3.08795	3.37514		744		0.00044		5.5	1
691	0.00247	4.67147	2.98114									691	0.00262	3.62836	3.37491		962		0.00257		1.01946	1
692	0.00993	1.30605	3.04008									692	0.00257	1.3693	3.37716		192		0.00158		1.62658	1
693	0.00469	2.40958	2.99987									693	0.00089	1.6975	3.36689		289		0.0085		0.104706	0
694	0.00336	2.83424	2.99425									694	0.00242	2.92227	3.38145		669		0.0045		0.537778	1
695	0.00287	1.57304	2.9986									695	0.00044	3.13064	3.36181		744		0.00044		1	1
696	0.0044	3.7093	3.00964									696	0.00222	4.11751	3.37822		1193		0.00094		2.3617	1
697	0.00212	4.59721	2.99803									697	0.00375	0.38105	3.4		114		0.00459		0.816993	1
698	0.00395	3.03609	3.02177									698	0.00222	3.1686	3.39212		744		0.00044		5.04545	1
699	0.00479	4.36309	3.01533									699	0.00504	3.80634	3.40479		1041		0.00193		2.6114	1
700	0.00375	3.26238	3.02034									700	0.00074	1.90744	3.39524		328		0.00311		0.237942	0
701	0.00356	4.52648	3.02032									701	0.00277	4.50647	3.40266		1329		0.00212		1.3066	1
702	0.00464	0.39983	3.03473									702	0.00178	0.9413	3.40809		169		0.00109		1.63303	1
703	0.00637	2.10867	3.03814									703	0.00183	1.13138	3.40213		192		0.00158		1.15823	1
704	0.00499	2.70766	3.03246									704	0.00227	0.248	3.42022		114		0.00459		0.494553	1
705	0.00371	3.83901	3.02402									705	0.00341	1.71034	3.42817		289		0.0085		0.401176	1
706	0.0042	1.51376	3.03814									706	0.00133	3.99182	3.4131		1109		0.00553		0.240506	0
707	0.00484	3.47455	3.04406									707	0.00222	4.06518	3.41883		1166		0.00193		1.15026	1
708	0.00371	3.61511	3.03123									708	0.0001	0.47797	3.40555		114		0.00459		0.0217865	0
709	0.00455	4.00508	3.03767									709	0.00282	1.06798	3.4349		180		0.0045		0.626667	1
710	0.00198	0.097	3.0346									710	0.00282	1.20103	3.43145		192		0.00158		1.78481	1
711	0.00296	0.22727	3.04344									711	0.00247	1.32047	3.43381		192		0.00158		1.56329	1
712	0.00534	0.73447	3.04616									712	0.00079	3.044	3.42268		744		0.00044		1.79545	1
713	0.00163	1.1814	3.02897									713	0.00227	3.22524	3.42817		815		0.00227		1	1
714	0.00568	2.51238	3.05288									714	0.00212	0.8586	3.4317		169		0.00109		1.94495	1
715	0.00509	4.44912	3.04741									715	0.00217	2.03218	3.43638		328		0.00311		0.697749	1
716	0.00287	4.70083	3.04162									716	0.00079	0.47094	3.42576		114		0.00459		0.172113	0
717	0.00588	2.20637	3.059									717	0.00272	0.6806	3.44376		114		0.00459		0.592593	1
718	0.00227	2.92422	3.03989									718	0.00272	1.5582	3.44312		192		0.00158		1.72152	1
719	0.00227	3.10086	3.03958									719	0.00212	1.93371	3.43334		328		0.00311		0.681672	1
720	0.00282	3.20307	3.05311									720	0.00257	3.33634	3.44759		868		0.00618		0.415858	1
721	0.00306	4.63755	3.04594									721	0.00267	1.44498	3.45475		192		0.00158		1.68987	1
722	0.00474	0.98391	3.06186									722	0.00371	1.63584	3.46066		192		0.00158		2.3481	1
723	0.00469	3.38439	3.05832									723	0.00168	3.50127	3.44235		962		0.00257		0.653696	1
724	0.00455	3.92165	3.05479									724	0.00336	3.88208	3.46065		1041		0.00193		1.74093	1
725	0.0038	0.82016	3.06314									725	0.00015	1.81465	3.43835		328		0.00311		0.0482315	0
726	0.00371	1.6036	3.07425									726	0.00059	2.76298	3.43952		581		0.00059		1	1
727	0.00331	4.08149	3.06207									727	0.00208	3.60186	3.45609		962		0.00257		0.809339	1
728	0.00707	2.00206	3.08222									728	0.00277	0.18865	3.47346		114		0.00459		0.603486	1
729	0.00133	2.29263	3.05748									729	0.00222	0.99429	3.47115		180		0.0045		0.493333	1
730	0.00282	2.81413	3.06828									730	0.00346	3.69816	3.47233		1041		0.00193		1.79275	1
731	0.00301	0.64684	3.0715									731	0.00316	4.17698	3.4754		1193		0.00094		3.3617	1
732	0.00287	1.23141	3.08222									732	0.00212	0.27258	3.48189		114		0.00459		0.461874	1
733	0.00366	2.44571	3.08364									733	0.00109	0.44091	3.47967		114		0.00459		0.237473	0
734	0.0039	3.69979	3.07866									734	0.00212	0.60883	3.48369		114		0.00459		0.461874	1
735	0.00287	1.45331	3.07955									735	0.00262	1.12577	3.48804		192		0.00158		1.65823	1
736	0.00474	3.78556	3.08851									736	0.00212	1.26792	3.48205		192		0.00158		1.34177	1
737	0.00198	4.57781	3.07413									737	0.00099	1.86198	3.47971		328		0.00311		0.318328	0
738	0.00163	2.88136	3.07817									738	0.00326	3.19042	3.48787		815		0.00227		1.43612	1
739	0.00593	3.13798	3.10793									739	0.00242	3.81381	3.48588		1041		0.00193		1.25389	1
740	0.00395	0.58209	3.10409									740	0.00252	2.74593	3.49555		581		0.00059		4.27119	1
741	0.00632	1.14166	3.11006									741	0.00257	2.91474	3.49098		669		0.0045		0.571111	1
742	0.00469	3.0507	3.09901									742	0.00336	4.05604	3.49982		1109		0.00553		0.607595	1
743	0.00222	4.13313	3.09518									743	0.00188	1.34217	3.49841		192		0.00158		1.18987	1
744	0.00044	0.04569	3.08222									744	0.00025	1.72	3.48006		289		0.0085		0.0294118	0
745	0.00148	0.16073	3.0937									745	0.00316	3.11363	3.5011		744		0.00044		7.18182	1
746	0.00608	0.90837	3.11388									746	0.00193	0.34415	3.50504		114		0.00459		0.420479	1
747	0.0041	1.39111	3.10347									747	0.00148	0.9051	3.51099		169		0.00109		1.3578	1
748	0.00375	1.74245	3.10969									748	0.00044	2.01459	3.49146		328		0.00311		0.141479	0
749	0.0043	2.33367	3.11041									749	0.00272	2.84553	3.51265		581		0.00059		4.61017	1
750	0.00662	2.71812	3.11448									750	0.00212	0.66571	3.52161		114		0.00459		0.461874	1
751	0.00375	4.50402	3.11431									751	0.00049	0.84981	3.5145		169		0.00109		0.449541	1
752	0.004	4.66383	3.10964									752	0.00504	1.50634	3.53049		192		0.00158		3.18987	1
753	0.004	2.26156	3.12318									753	0.00272	2.07771	3.52108		328		0.00311		0.874598	1
754	0.00227	3.21271	3.11369									754	0.00272	3.01972	3.51392		744		0.00044		6.18182	1
755	0.00593	3.3461	3.12293									755	0.00217	3.59885	3.51754		962		0.00257		0.844358	1
756	0.00455	4.02105	3.12195									756	0.00188	3.75053	3.51542		1041		0.00193		0.974093	1
757	0.00193	0.45301	3.12025									757	0.00114	1.08109	3.52871		192		0.00158		0.721519	1
758	0.00563	4.30835	3.13136									758	0.00158	1.7265	3.52087		289		0.0085		0.185882	0
759	0.00494	0.785	3.1329									759	0.00306	3.272	3.53559		815		0.00227		1.34802	1
760	0.00662	2.41378	3.14731									760	0.00282	3.52393	3.53207		962		0.00257		1.09728	1
761	0.00726	4.40993	3.1429									761	0.00133	0.40261	3.52817		114		0.00459		0.28976	0
762	0.00474	0.2291	3.14174									762	0.00292	0.47386	3.53803		114		0.00459		0.636166	1
763	0.00445	1.06138	3.14368									763	0.00227	0.73499	3.53742		114		0.00459		0.494553	1
764	0.00301	4.58181	3.13395									764	0.00109	1.04285	3.53143		180		0.0045		0.242222	0
765	0.00163	1.64596	3.13824									765	0.00257	3.92935	3.54302		1109		0.00553		0.464738	1
766	0.00504	2.92772	3.15333									766	0.00163	0.80376	3.53292		114		0.00459		0.35512	1
767	0.00731	3.7532	3.16134									767	0.00153	1.20865	3.53411		192		0.00158		0.968354	1
768	0.00672	4.20525	3.16217									768	0.00489	1.60811	3.55067		192		0.00158		3.09494	1
769	0.00321	0.52669	3.15878									769	0.00375	3.40278	3.55029		868		0.00618		0.606796	1
770	0.00217	1.54239	3.15267									770	0.00296	3.83584	3.55058		1041		0.00193		1.53368	1
771	0.0039	1.19462	3.17235									771	0.00375	0.56186	3.55862		114		0.00459		0.816993	1
772	0.0039	1.3279	3.16514									772	0.00341	1.79795	3.56192		328		0.00311		1.09646	1
773	0.00287	1.47573	3.16656									773	0.00025	2.17266	3.5377		328		0.00311		0.0803859	0
774	0.00548	2.19929	3.17423									774	0.00148	1.00374	3.56347		180		0.0045		0.328889	0
775	0.0039	2.62898	3.16968									775	0.00128	1.29036	3.55992		192		0.00158		0.810127	1
776	0.00232	3.01925	3.16058									776	0.00405	2.62173	3.56885		521		0.00504		0.803571	1
777	0.00489	0.6384	3.17629									777	0.00292	2.94736	3.56233		669		0.0045		0.648889	1
778	0.00608	3.26543	3.1996									778	0.00148	0.96063	3.56909		180		0.0045		0.328889	0
779	0.00306	3.08505	3.17926									779	0.00188	1.34161	3.56981		192		0.00158		1.18987	1
780	0.00405	3.63451	3.18088									780	0.00252	1.43054	3.57604		192		0.00158		1.59494	1
781	0.00474	3.93844	3.17747									781	0.00277	2.02561	3.57927		328		0.00311		0.890675	1
782	0.00568	2.31868	3.19303									782	0.00163	2.78998	3.56509		581		0.00059		2.76271	1
783	0.00934	2.54377	3.20818									783	0.00331	2.16383	3.58086		328		0.00311		1.06431	1
784	0.00504	2.70554	3.19344									784	0.00336	3.06051	3.58324		744		0.00044		7.63636	1
785	0.00464	3.43254	3.19887									785	0.00198	3.46934	3.57618		868		0.00618		0.320388	0
786	0.00791	4.0726	3.19798									786	0.00089	1.37768	3.57971		192		0.00158		0.563291	1
787	0.00504	2.85384	3.20495									787	0.00272	1.69725	3.58677		289		0.0085		0.32	0
788	0.00489	0.95548	3.21044									788	0.00217	2.72246	3.57776		581		0.00059		3.67797	1
789	0.00534	1.61589	3.21629									789	0.00361	0.2789	3.59659		114		0.00459		0.786492	1
790	0.00326	3.34101	3.2015									790	0.00188	0.63668	3.58405		114		0.00459		0.409586	1
791	0.00242	0.75074	3.20128									791	0.00361	0.78614	3.59312		114		0.00459		0.786492	1
792	0.00558	0.86099	3.21365									792	0.00089	1.25116	3.58128		192		0.00158		0.563291	1
793	0.0041	1.12705	3.21111									793	0.00128	3.59425	3.58452		962		0.00257		0.498054	1
794	0.00178	1.27362	3.19819									794	0.00242	0.44304	3.6114		114		0.00459		0.527233	1
795	0.00282	1.72254	3.20615									795	0.00168	3.76465	3.61063		1041		0.00193		0.870466	1
796	0.00331	2.78102	3.20559									796	0.004	0.89767	3.62319		169		0.00109		3.66972	1
797	0.00435	4.55447	3.21721									797	0.00153	1.05968	3.61393		180		0.0045		0.34	1
798	0.00306	1.40988	3.21293									798	0.00153	2.08206	3.61325		328		0.00311		0.491961	1
799	0.00835	4.29678	3.23827									799	0.0043	2.86585	3.63549		669		0.0045		0.955556	1
800	0.00316	4.39477	3.22378									800	0.00316	2.67003	3.62971		521		0.00504		0.626984	1
801	0.00524	0.49488	3.23672									801	0.0004	3.10858	3.61027		744		0.00044		0.909091	1
802	0.00474	1.52178	3.23466									802	0.00534	3.12367	3.64942		744		0.00044		12.1364	1
803	0.0044	3.02204	3.22754									803	0.00287	3.21177	3.62927		815		0.00227		1.26432	1
804	0.00282	4.47445	3.22773									804	0.00366	3.30287	3.62753		815		0.00227		1.61233	1
805	0.0041	2.92893	3.23694									805	0.00222	3.66156	3.62361		962		0.00257		0.863813	1
806	0.00702	3.72171	3.25517									806	0.00356	3.83832	3.63077		1041		0.00193		1.84456	1
807	0.00361	1.07077	3.25226									807	0.00316	0.69971	3.63553		114		0.00459		0.688453	1
808	0.00375	1.21296	3.24823									808	0.00183	1.2087	3.62896		192		0.00158		1.15823	1
809	0.00618	1.79748	3.25288									809	0.00212	1.75733	3.62999		289		0.0085		0.249412	0
810	0.00514	3.93624	3.25199									810	0.00331	1.97489	3.63877		328		0.00311		1.06431	1
811	0.00316	3.54778	3.25618									811	0.00247	2.77899	3.63441		581		0.00059		4.18644	1
812	0.00415	0.61328	3.26213									812	0.00272	0.59408	3.64607		114		0.00459		0.592593	1
813	0.00642	2.47875	3.27189									813	0.00326	3.48734	3.64613		868		0.00618		0.527508	1
814	0.00311	4.01674	3.25872									814	0.00158	3.55074	3.63443		962		0.00257		0.614786	1
815	0.00227	0.06876	3.26696									815	0.00272	1.41251	3.64914		192		0.00158		1.72152	1
816	0.00963	1.69833	3.31259									816	0.0039	1.88693	3.65735		328		0.00311		1.25402	1
817	0.00366	2.68631	3.26649									817	0.00227	0.97596	3.65202		180		0.0045		0.504444	1
818	0.01067	0.18041	3.32091									818	0.00578	1.61448	3.6634		192		0.00158		3.65823	1
819	0.00351	1.00143	3.27249									819	0.00242	2.30315	3.65515		395		0.00212		1.14151	1
820	0.004	1.43743	3.27998									820	0.00133	3.42612	3.6474		868		0.00618		0.21521	0
821	0.00415	2.79771	3.27384									821	0.00237	1.10062	3.66577		192		0.00158		1.5	1
822	0.00064	4.62968	3.25037									822	0.00222	1.30388	3.66484		192		0.00158		1.40506	1
823	0.00272	0.74386	3.27673									823	0.00385	1.48744	3.68058		192		0.00158		2.43671	1
824	0.00489	3.14562	3.28393									824	0.00341	3.36816	3.69038		868		0.00618		0.55178	1
825	0.00311	0.68142	3.28215									825	0.00311	3.71393	3.68883		1041		0.00193		1.6114	1
826	0.00455	0.82606	3.29057									826	0.00153	2.04397	3.68626		328		0.00311		0.491961	1
827	0.00361	3.27778	3.28519									827	0.00336	3.88208	3.69395		1041		0.00193		1.74093	1
828	0.00247	3.59913	3.28634									828	0.00094	0.88806	3.68782		169		0.00109		0.862385	1
829	0.00455	3.87046	3.30187									829	0.00415	1.19886	3.70144		192		0.00158		2.62658	1
830	0.00272	3.06816	3.29603									830	0.00336	0.15081	3.70697		114		0.00459		0.732026	1
831	0.00217	4.42603	3.28478									831	0.00153	0.92749	3.70145		169		0.00109		1.40367	1
832	0.00509	4.51695	3.29616									832	0.00247	2.16268	3.70316		328		0.00311		0.794212	1
833	0.00361	2.74049	3.31831									833	0.00247	0.75126	3.71384		114		0.00459		0.538126	1
834	0.00455	2.87891	3.3021									834	0.00109	1.03614	3.70013		180		0.0045		0.242222	0
835	0.00316	2.99084	3.29748									835	0.00371	2.86685	3.72261		669		0.0045		0.824444	1
836	0.0042	3.34725	3.30516									836	0.0042	3.29011	3.71797		815		0.00227		1.85022	1
837	0.00296	3.65063	3.30082									837	0.0004	2.30903	3.69725		395		0.00212		0.188679	0
838	0.00346	0.39573	3.31026									838	0.00237	3.4404	3.72288		868		0.00618		0.383495	1
839	0.00494	0.92691	3.31199									839	0.00124	3.50255	3.70864		962		0.00257		0.48249	1
840	0.00326	0.55785	3.31194									840	0.00331	0.6378	3.72353		114		0.00459		0.721133	1
841	0.00716	1.98613	3.34898									841	0.00361	0.30422	3.7363		114		0.00459		0.786492	1
842	0.00573	4.36313	3.32684									842	0.00133	1.4166	3.72862		192		0.00158		0.841772	1
843	0.00356	1.1304	3.32296									843	0.00183	1.66198	3.73173		192		0.00158		1.15823	1
844	0.00395	1.60929	3.32428									844	0.00183	3.64454	3.72395		962		0.00257		0.712062	1
845	0.00682	1.85087	3.33495									845	0.00069	2.25631	3.72537		328		0.00311		0.221865	0
846	0.00356	1.04342	3.32745									846	0.00277	0.82151	3.75022		169		0.00109		2.54128	1
847	0.00331	3.55652	3.33463									847	0.00385	1.29667	3.75015		192		0.00158		2.43671	1
848	0.00415	4.05255	3.33208									848	0.00341	1.84817	3.75557		328		0.00311		1.09646	1
849	0.00425	3.94515	3.34041									849	5e-05	3.40555	3.72186		868		0.00618		0.00809061	0
850	0.00262	1.21065	3.33752									850	0.00242	1.11051	3.74466		192		0.00158		1.53165	1
851	0.00366	1.29229	3.3401									851	0.00198	1.73405	3.75595		289		0.0085		0.232941	0
852	0.00553	3.70912	3.35264									852	0.00158	1.02228	3.7559		180		0.0045		0.351111	1
853	0.00548	0.4894	3.35369									853	0.00262	1.59565	3.76191		192		0.00158		1.65823	1
854	0.00904	3.46897	3.36434									854	0.00375	1.99957	3.77013		328		0.00311		1.20579	1
855	0.00677	4.27828	3.36312									855	0.00193	2.27496	3.757		328		0.00311		0.620579	1
856	0.00356	0.67176	3.35244									856	0.00099	0.9577	3.75524		169		0.00109		0.908257	1
857	0.00731	2.43574	3.36993									857	0.00198	3.702	3.76667		1041		0.00193		1.02591	1
858	0.00385	2.79664	3.35995									858	0.00158	3.51758	3.7704		962		0.00257		0.614786	1
859	0.00524	3.09753	3.36563									859	0.00158	3.58281	3.76667		962		0.00257		0.614786	1
860	0.00296	3.23463	3.35342									860	0.00287	1.5116	3.78318		192		0.00158		1.81646	1
861	0.00415	0.76926	3.36396									861	0.00361	0.89052	3.79465		169		0.00109		3.31193	1
862	0.0042	2.67602	3.36139									862	0.00099	1.09652	3.77738		192		0.00158		0.626582	1
863	0.0045	3.00513	3.36716									863	0.00341	3.38507	3.79327		868		0.00618		0.55178	1
864	0.00193	0.85799	3.36284									864	0.00316	0.72234	3.79434		114		0.00459		0.688453	1
865	0.00509	1.4824	3.37491									865	0.00232	1.20712	3.79514		192		0.00158		1.46835	1
866	0.00292	2.86134	3.36802									866	0.00178	2.08664	3.79351		328		0.00311		0.572347	1
867	0.00435	3.62457	3.37775									867	0.00292	3.27307	3.79548		815		0.00227		1.28634	1
868	0.00618	0.06807	3.39031									868	0.00361	1.42578	3.81468		192		0.00158		2.28481	1
869	0.00148	0.59044	3.36689									869	0.00296	2.23112	3.81265		328		0.00311		0.951768	1
870	0.00316	1.36813	3.37897									870	0.00173	1.07614	3.81183		192		0.00158		1.09494	1
871	0.00296	4.11911	3.37814									871	0.00321	1.65522	3.81853		192		0.00158		2.03165	1
872	0.00306	2.92429	3.38208									872	0.00143	3.45984	3.81226		868		0.00618		0.231392	0
873	0.00756	3.80524	3.39797									873	0.00138	2.13857	3.82101		328		0.00311		0.44373	1
874	0.00459	0.38187	3.39746									874	0.00455	0.96397	3.84303		180		0.0045		1.01111	1
875	0.00346	3.17128	3.39099									875	0.00346	1.73355	3.83382		289		0.0085		0.407059	1
876	0.00726	1.93056	3.42367									876	0.00316	3.61521	3.8341		962		0.00257		1.22957	1
877	0.0039	0.9365	3.41436									877	0.00361	1.34162	3.84241		192		0.00158		2.28481	1
878	0.00277	1.12979	3.40003									878	0.00425	1.82255	3.84576		328		0.00311		1.36656	1
879	0.00079	2.1087	3.38798									879	0.00059	0.31865	3.83139		114		0.00459		0.12854	0
880	0.00361	4.50516	3.40574									880	0.00128	1.55611	3.83648		192		0.00158		0.810127	1
881	0.00232	3.99015	3.40854									881	0.00267	2.31228	3.84239		395		0.00212		1.25943	1
882	0.00761	0.26455	3.45265									882	0.00212	3.52504	3.86995		962		0.00257		0.824903	1
883	0.00578	1.7118	3.43349									883	0.00361	1.46478	3.88526		192		0.00158		2.28481	1
884	0.00346	3.23043	3.42744									884	0.00227	1.99119	3.87558		328		0.00311		0.729904	1
885	0.00346	1.06991	3.43216									885	0.00099	0.88565	3.87649		169		0.00109		0.908257	1
886	0.00534	1.19942	3.4321									886	0.00272	3.43916	3.88761		868		0.00618		0.440129	1
887	0.00371	3.03292	3.43114									887	0.00188	0.14502	3.89499		114		0.00459		0.409586	1
888	0.00361	4.0682	3.42317									888	0.00178	1.02272	3.89309		180		0.0045		0.395556	1
889	0.00163	0.47041	3.42366									889	0.00119	1.17824	3.89172		192		0.00158		0.753165	1
890	0.00198	0.55916	3.42611									890	5e-05	1.76076	3.87649		289		0.0085		0.00588235	0
891	0.00296	0.85883	3.43074									891	5e-05	1.78185	3.87649		328		0.00311		0.0160772	0
892	0.00346	1.32175	3.43447									892	0.00232	1.92213	3.90252		328		0.00311		0.745981	1
893	0.004	1.55961	3.44252									893	0.00277	1.74746	3.90599		289		0.0085		0.325882	0
894	0.00257	2.76037	3.42758									894	0.00445	3.60041	3.91968		962		0.00257		1.73152	1
895	0.00341	0.67697	3.44222									895	0.00173	2.27569	3.91545		328		0.00311		0.55627	1
896	0.01082	1.85384	3.48746									896	0.00272	2.50149	3.91982		461		0.00455		0.597802	1
897	0.00321	2.03089	3.43799									897	0.00099	1.21602	3.91515		192		0.00158		0.626582	1
898	0.0041	3.49871	3.44256									898	0.00277	1.28919	3.92733		192		0.00158		1.75316	1
899	0.00346	1.44797	3.45345									899	0.00242	2.1399	3.91609		328		0.00311		0.778135	1
900	0.00138	3.10983	3.43668									900	0.0039	2.6417	3.93086		521		0.00504		0.77381	1
901	0.004	3.33222	3.4518									901	0.00178	0.35125	3.92296		114		0.00459		0.3878	1
902	0.00578	3.8852	3.45974									902	0.0044	3.18947	3.93391		815		0.00227		1.93833	1
903	0.00464	1.63596	3.46231									903	0.00148	1.68485	3.9257		192		0.00158		0.936709	1
904	0.00321	3.60442	3.45248									904	0.00188	1.12242	3.949		192		0.00158		1.18987	1
905	0.00257	0.76197	3.46543									905	0.00751	2.35897	3.97638		395		0.00212		3.54245	1
906	0.00272	0.99601	3.47098									906	0.00316	1.54374	3.96403		192		0.00158		2	1
907	0.00598	3.69258	3.47584									907	0.00346	1.85646	3.95612		328		0.00311		1.11254	1
908	0.0044	4.17779	3.47513									908	0.00292	3.50145	3.96025		962		0.00257		1.13619	1
909	0.00459	0.18309	3.47599									909	0.00277	1.98205	3.968		328		0.00311		0.890675	1
910	0.00311	0.44311	3.47874									910	0.00084	2.06673	3.94802		328		0.00311		0.270096	0
911	0.00371	0.6037	3.48053									911	0.00326	0.07615	3.99119		114		0.00459		0.71024	1
912	0.0039	1.12798	3.48465									912	0.00153	1.41408	3.97309		192		0.00158		0.968354	1
913	0.00296	1.27049	3.48322									913	0.0041	2.24932	3.99201		328		0.00311		1.31833	1
914	0.00494	3.18892	3.48688									914	0.00395	3.133	3.98764		744		0.00044		8.97727	1
915	0.00311	3.81491	3.4822									915	0.00252	0.46095	3.98579		114		0.00459		0.54902	1
916	0.00652	4.05435	3.49506									916	0.00212	0.19886	3.99321		114		0.00459		0.461874	1
917	0.00395	2.74588	3.49596									917	0.00114	1.45088	3.99385		192		0.00158		0.721519	1
918	0.00385	2.91028	3.49323									918	0.00296	1.72117	4.00266		289		0.0085		0.348235	1
919	0.0038	0.34638	3.50031									919	0.00148	0.85566	3.99786		169		0.00109		1.3578	1
920	0.00558	3.10766	3.50626									920	0.00025	1.14362	3.98615		192		0.00158		0.158228	0
921	0.00099	0.54229	3.49271									921	0.00183	1.2353	4.00017		192		0.00158		1.15823	1
922	0.00484	0.89024	3.51185									922	0.00351	2.89115	4.00797		669		0.0045		0.78	1
923	0.00287	1.34012	3.49753									923	0.00153	0.97828	4.0071		180		0.0045		0.34	1
924	0.00222	2.01318	3.5013									924	0.00356	0.54045	4.02108		114		0.00459		0.775599	1
925	0.00459	2.07548	3.51454									925	0.00153	1.08009	4.01095		192		0.00158		0.968354	1
926	0.00435	3.01688	3.50931									926	0.00558	3.02611	4.03231		744		0.00044		12.6818	1
927	0.00741	2.22332	3.52739									927	0.00474	1.90955	4.04541		328		0.00311		1.52412	1
928	0.00371	2.84276	3.51192									928	0.00282	2.69809	4.02287		581		0.00059		4.77966	1
929	0.00657	1.50349	3.5307									929	0.0002	1.6237	4.01004		192		0.00158		0.126582	0
930	0.00287	1.93855	3.51632									930	0.00138	1.99498	4.03339		328		0.00311		0.44373	1
931	0.00341	3.60134	3.51577									931	0.00208	3.22698	4.02594		815		0.00227		0.9163	1
932	0.00262	3.75262	3.51324									932	0.00084	1.78226	4.03361		328		0.00311		0.270096	0
933	0.00331	0.67012	3.52284									933	0.00124	1.83105	4.04069		328		0.00311		0.398714	1
934	0.0041	0.81354	3.52733									934	0.00242	1.2772	4.04734		192		0.00158		1.53165	1
935	0.0045	1.05887	3.53022									935	0.00292	1.64139	4.04757		192		0.00158		1.8481	1
936	0.00247	1.7252	3.52251									936	5e-05	2.34417	4.0241		395		0.00212		0.0235849	0
937	0.00613	3.26486	3.53729									937	0.00153	0.86309	4.05698		169		0.00109		1.40367	1
938	0.00613	3.40181	3.54681									938	0.00282	0.93443	4.05764		169		0.00109		2.58716	1
939	0.00237	0.40534	3.52929									939	0.00672	2.80653	4.07248		581		0.00059		11.3898	1
940	0.00484	0.47245	3.54649									940	0.00296	0.39655	4.06206		114		0.00459		0.64488	1
941	0.00296	1.20711	3.53442									941	0.00173	1.02754	4.05865		180		0.0045		0.384444	1
942	0.00479	3.52852	3.53519									942	0.0041	0.31101	4.08973		114		0.00459		0.893246	1
943	0.00494	3.92949	3.54128									943	0.00247	2.35401	4.07499		395		0.00212		1.16509	1
944	0.00282	0.73243	3.53996									944	0.00148	1.40908	4.07401		192		0.00158		0.936709	1
945	0.00642	1.61056	3.55354									945	0.00479	2.93838	4.08831		669		0.0045		1.06444	1
946	0.00435	3.83783	3.54964									946	0.00148	1.12675	4.07565		192		0.00158		0.936709	1
947	0.00623	0.55775	3.56225									947	0.00049	0.10122	4.07401		114		0.00459		0.106754	0
948	0.0042	1.79955	3.55978									948	0.00252	2.05116	4.08847		328		0.00311		0.810289	1
949	0.00287	2.79076	3.55704									949	0.00534	2.43984	4.10357		461		0.00455		1.17363	1
950	0.00504	1.27053	3.56784									950	0.0038	1.50243	4.09594		192		0.00158		2.40506	1
951	0.00489	1.35734	3.56835									951	0.00356	2.12725	4.11509		328		0.00311		1.14469	1
952	0.00568	2.62264	3.56771									952	0.00321	2.71206	4.10748		581		0.00059		5.44068	1
953	0.00356	2.94788	3.56185									953	0.00479	1.84323	4.12338		328		0.00311		1.54019	1
954	0.00519	0.9851	3.5709									954	0.0039	1.72784	4.12544		289		0.0085		0.458824	1
955	0.00553	2.16813	3.57607									955	0.00242	0.80482	4.12165		114		0.00459		0.527233	1
956	0.00217	3.69725	3.56019									956	0.00198	1.08088	4.12268		192		0.00158		1.25316	1
957	0.00316	1.4326	3.57567									957	0.00232	1.25453	4.12879		192		0.00158		1.46835	1
958	0.0038	2.0265	3.58036									958	0.00371	1.31747	4.14153		192		0.00158		2.3481	1
959	0.00558	3.05628	3.58084									959	0.00282	2.2142	4.12313		328		0.00311		0.906752	1
960	0.00287	2.72253	3.58043									960	0.00252	0.51305	4.13023		114		0.00459		0.54902	1
961	0.00282	3.47226	3.57573									961	0.00178	1.91853	4.14477		328		0.00311		0.572347	1
962	0.00257	0.08137	3.57979									962	0.0043	1.57963	4.168		192		0.00158		2.72152	1
963	0.00262	0.63546	3.58287									963	0.00232	1.43593	4.15915		192		0.00158		1.46835	1
964	0.00642	0.79622	3.61107									964	0.00168	1.17302	4.16282		192		0.00158		1.06329	1
965	0.00311	1.13228	3.59545									965	0.00069	1.97766	4.15615		328		0.00311		0.221865	0
966	0.00356	1.69955	3.58704									966	0.00158	2.05466	4.16293		328		0.00311		0.508039	1
967	0.0041	0.27731	3.59635									967	0.00425	2.74066	4.17735		581		0.00059		7.20339	1
968	0.00168	3.59037	3.58479									968	0.00277	0.13129	4.18225		114		0.00459		0.603486	1
969	0.00227	0.36444	3.59549									969	0.00277	0.6488	4.17799		114		0.00459		0.603486	1
970	0.00035	4.1436	3.57826									970	0.00331	0.85077	4.18336		169		0.00109		3.0367	1
971	0.00741	1.88841	3.63802									971	0.00178	1.49932	4.17601		192		0.00158		1.12658	1
972	0.01038	2.31519	3.65143									972	0.00148	1.99717	4.18085		328		0.00311		0.475884	1
973	0.00415	3.75583	3.61609									973	0.00504	2.29841	4.19135		395		0.00212		2.37736	1
974	0.00415	0.43831	3.62236									974	0.0002	2.02787	4.17523		328		0.00311		0.0643087	0
975	0.00543	0.89371	3.62172									975	0.00109	1.77259	4.18769		328		0.00311		0.350482	1
976	0.00257	1.06003	3.61588									976	5e-05	1.95055	4.17171		328		0.00311		0.0160772	0
977	0.00351	1.76057	3.62632									977	0.00277	2.1033	4.19995		328		0.00311		0.890675	1
978	0.00361	2.09007	3.62018									978	0.00079	2.20315	4.1906		328		0.00311		0.254019	0
979	0.00647	2.86078	3.63418									979	0.00623	2.49451	4.21645		461		0.00455		1.36923	1
980	0.01042	3.12046	3.6498									980	0.00104	1.80495	4.20083		328		0.00311		0.334405	1
981	0.00489	0.69349	3.63658									981	0.00311	0.22219	4.21891		114		0.00459		0.67756	1
982	0.0045	2.66696	3.63102									982	0.00143	0.47931	4.21073		114		0.00459		0.311547	0
983	0.00504	3.21976	3.62593									983	0.00351	1.38357	4.22101		192		0.00158		2.22152	1
984	0.00292	3.66288	3.62381									984	0.00316	1.22942	4.22717		192		0.00158		2	1
985	0.00563	3.83802	3.63362									985	0.00395	1.94352	4.23067		328		0.00311		1.2701	1
986	0.00469	0.59402	3.64195									986	0.00247	2.87964	4.22443		669		0.0045		0.548889	1
987	0.00445	1.97413	3.63813									987	0.00242	1.00221	4.23139		180		0.0045		0.537778	1
988	0.0039	2.77499	3.63306									988	0.00316	1.08521	4.23563		192		0.00158		2	1
989	0.00395	3.3046	3.62872									989	0.00114	2.17425	4.22091		328		0.00311		0.366559	1
990	0.00287	3.55461	3.63084									990	0.00133	0.53824	4.23289		114		0.00459		0.28976	0
991	0.00222	1.21	3.62876									991	0.00282	1.45223	4.2515		192		0.00158		1.78481	1
992	0.0039	2.21231	3.64									992	0.00128	4.63833	4.24092		1378		0.00548		0.233577	0
993	0.0042	3.48841	3.64156									993	0.00242	0.87941	4.25276		169		0.00109		2.22018	1
994	0.00405	1.41454	3.64839									994	0.00435	2.65896	4.26245		521		0.00504		0.863095	1
995	0.00287	0.97558	3.65047									995	0.00306	0.08548	4.26161		114		0.00459		0.666667	1
996	0.00795	1.61669	3.66091									996	0.00252	1.29492	4.25647		192		0.00158		1.59494	1
997	0.00212	3.42353	3.64372									997	0.00287	4.01235	4.27109		1109		0.00553		0.518987	1
998	0.00548	1.48961	3.67481									998	0.00212	0.69105	4.2729		114		0.00459		0.461874	1
999	0.00459	1.09822	3.675									999	0.00366	0.78544	4.28028		114		0.00459		0.797386	1
1000	0.00306	1.30581	3.66324									1000	0.00499	1.5737	4.28571		192		0.00158		3.15823	1
1001	0.00573	1.19929	3.70174									1001	0.00099	0.54018	4.27961		114		0.00459		0.215686	0
1002	0.00331	2.04088	3.68314									1002	0.00203	1.1321	4.28726		192		0.00158		1.28481	1
1003	0.00548	3.37364	3.68918									1003	0.00208	0.62759	4.2907		114		0.00459		0.453159	1
1004	0.00158	3.6151	3.67221									1004	0.00183	1.00752	4.29063		180		0.0045		0.406667	1
1005	0.00336	1.80273	3.68754									1005	0.00311	1.86441	4.31341		328		0.00311		1	1
1006	0.00415	3.71725	3.69115									1006	0.00647	1.99476	4.32431		328		0.00311		2.08039	1
1007	0.00632	3.88281	3.70022									1007	0.00178	4.87266	4.30643		1535		0.00287		0.620209	1
1008	0.00119	0.5301	3.68027									1008	0.00104	5.01117	4.30058		1535		0.00287		0.362369	1
1009	0.00247	1.02989	3.69543									1009	0.00163	0.33047	4.31591		114		0.00459		0.35512	1
1010	0.0044	0.40243	3.70803									1010	0.00188	1.7911	4.31544		328		0.00311		0.604502	1
1011	0.00692	0.64084	3.72994									1011	0.00242	0.16662	4.32664		114		0.00459		0.527233	1
1012	0.0044	0.91065	3.69674									1012	0.00296	0.87851	4.31873		169		0.00109		2.7156	1
1013	0.00128	3.55316	3.69022									1013	0.00222	4.0908	4.32041		1193		0.00094		2.3617	1
1014	0.004	0.15251	3.70797									1014	0.00415	1.70478	4.3389		289		0.0085		0.488235	1
1015	0.00623	2.16571	3.72598									1015	0.00237	2.65345	4.33514		521		0.00504		0.470238	1
1016	0.00371	0.74746	3.71792									1016	0.00341	4.7378	4.33969		1470		0.00227		1.5022	1
1017	0.00593	2.86385	3.72326									1017	0.00282	4.94786	4.34485		1535		0.00287		0.982578	1
1018	0.00563	3.29124	3.71828									1018	0.00351	0.96936	4.34971		180		0.0045		0.78	1
1019	0.00183	3.49864	3.70552									1019	0.00084	5.02884	4.33586		1535		0.00287		0.292683	0
1020	0.00479	1.40373	3.73178									1020	0.00212	4.5261	4.34319		1329		0.00212		1	1
1021	0.00341	3.44324	3.72359									1021	0.00262	2.14855	4.35672		328		0.00311		0.842444	1
1022	0.00504	0.30259	3.73702									1022	0.00287	1.5648	4.36828		192		0.00158		1.81646	1
1023	0.00296	3.64055	3.72654									1023	0.00212	1.63964	4.36771		192		0.00158		1.34177	1
1024	0.00237	1.6625	3.73152									1024	0.00301	4.65798	4.36656		1378		0.00548		0.54927	1
1025	0.004	2.26815	3.74459									1025	0.00212	1.07862	4.36673		192		0.00158		1.34177	1
1026	0.01196	2.42271	3.77414									1026	0.00321	2.22219	4.38355		328		0.00311		1.03215	1
1027	0.00558	1.29828	3.74568									1027	0.00148	0.07193	4.38188		114		0.00459		0.32244	0
1028	0.0043	1.85069	3.75466									1028	0.0001	1.78537	4.36149		328		0.00311		0.0321543	0
1029	0.00227	3.15831	3.7489									1029	0.00158	1.92924	4.38214		328		0.00311		0.508039	1
1030	0.00627	0.82181	3.77322									1030	0.00247	4.81768	4.39116		1470		0.00227		1.08811	1
1031	0.00395	1.10979	3.75217									1031	0.00153	0.49169	4.38757		114		0.00459		0.333333	1
1032	0.00277	1.02297	3.75675									1032	0.00158	1.86862	4.394		328		0.00311		0.508039	1
1033	0.00292	1.73539	3.75259									1033	0.0042	2.30398	4.41136		395		0.00212		1.98113	1
1034	0.00188	0.96149	3.75275									1034	0.00292	2.85479	4.4076		669		0.0045		0.648889	1
1035	0.00346	1.59568	3.76152									1035	0.00232	2.92085	4.40352		669		0.0045		0.515556	1
1036	0.00464	2.00057	3.77106									1036	0.00084	4.88784	4.38548		1535		0.00287		0.292683	0
1037	0.00336	3.70139	3.76651									1037	0.00257	0.24318	4.40921		114		0.00459		0.559913	1
1038	0.00222	3.58034	3.76544									1038	0.00138	0.55956	4.3989		114		0.00459		0.300654	0
1039	0.00346	1.51083	3.78341									1039	0.00301	0.81784	4.40747		169		0.00109		2.76147	1
1040	0.00212	3.51654	3.77318									1040	0.00222	2.01147	4.40617		328		0.00311		0.713826	1
1041	0.00193	0.08282	3.78494									1041	0.00203	4.57391	4.39955		1329		0.00212		0.957547	1
1042	0.00529	3.38446	3.79215									1042	0.00583	1.73086	4.43911		289		0.0085		0.685882	1
1043	0.0043	3.78746	3.78269									1043	0.00296	0.33704	4.42675		114		0.00459		0.64488	1
1044	0.00618	0.71794	3.80384									1044	0.00316	0.93859	4.42267		169		0.00109		2.89908	1
1045	0.00459	0.89401	3.79079									1045	0.00208	1.50421	4.41773		192		0.00158		1.31646	1
1046	0.00815	2.10953	3.81004									1046	0.00371	2.78081	4.42729		581		0.00059		6.28814	1
1047	0.00292	0.58656	3.79512									1047	0.00316	1.02645	4.4286		180		0.0045		0.702222	1
1048	0.00395	1.07746	3.80849									1048	0.0001	2.82214	4.40718		581		0.00059		0.169492	0
1049	0.0039	1.20485	3.79864									1049	0.00351	1.4306	4.4397		192		0.00158		2.22152	1
1050	0.0041	3.26819	3.79689									1050	0.0039	1.93507	4.4454		328		0.00311		1.25402	1
1051	0.00464	1.42285	3.81271									1051	0.00267	2.08996	4.43647		328		0.00311		0.858521	1
1052	0.00474	1.65365	3.82158									1052	0.00153	4.3853	4.43246		1263		0.00237		0.64557	1
1053	0.0038	2.22933	3.81104									1053	0.00143	4.92309	4.43203		1535		0.00287		0.498258	1
1054	0.00351	3.46941	3.81343									1054	0.00237	0.05433	4.44701		114		0.00459		0.51634	1
1055	0.00489	1.73634	3.83198									1055	0.00425	1.55112	4.46717		192		0.00158		2.68987	1
1056	0.0039	1.91469	3.8216									1056	0.00015	4.59579	4.4271		1329		0.00212		0.0707547	0
1057	0.00593	1.34558	3.84									1057	0.00331	0.43627	4.45675		114		0.00459		0.721133	1
1058	0.00222	1.55661	3.82932									1058	0.00158	1.82842	4.44936		328		0.00311		0.508039	1
1059	0.0038	3.61624	3.83122									1059	0.00232	0.6617	4.4611		114		0.00459		0.505447	1
1060	0.00212	0.31688	3.82942									1060	0.00163	1.67003	4.45734		192		0.00158		1.03165	1
1061	0.00539	0.96552	3.84141									1061	0.00232	0.87496	4.47486		169		0.00109		2.12844	1
1062	0.00287	1.26292	3.84511									1062	0.00405	1.27542	4.47302		192		0.00158		2.56329	1
1063	0.00647	1.82338	3.8509									1063	0.00385	2.24324	4.47783		328		0.00311		1.23794	1
1064	0.00385	2.3093	3.84189									1064	0.00361	2.51845	4.47925		461		0.00455		0.793407	1
1065	0.00257	0.60828	3.85527									1065	0.00539	3.05275	4.47873		744		0.00044		12.25	1
1066	0.0038	1.98925	3.86892									1066	0.00237	0.58663	4.47601		114		0.00459		0.51634	1
1067	0.00133	0.37735	3.85723									1067	0.00143	2.00751	4.47275		328		0.00311		0.459807	1
1068	0.0042	3.43821	3.88038									1068	0.00212	4.5431	4.47396		1329		0.00212		1	1
1069	0.00272	3.5244	3.86857									1069	0.00203	4.16863	4.47567		1193		0.00094		2.15957	1
1070	0.00316	0.87917	3.87935									1070	0.00133	0.19043	4.48151		114		0.00459		0.28976	0
1071	0.00499	1.46631	3.88561									1071	0.0044	0.98955	4.50468		180		0.0045		0.977778	1
1072	0.00212	2.20882	3.86995									1072	0.00292	2.67358	4.50458		521		0.00504		0.579365	1
1073	0.00262	1.10163	3.8814									1073	0.00203	4.715	4.49625		1470		0.00227		0.894273	1
1074	0.0038	2.43728	3.8806									1074	0.00361	1.78869	4.5144		328		0.00311		1.16077	1
1075	0.00385	0.50978	3.88929									1075	0.00217	4.48626	4.50223		1329		0.00212		1.02358	1
1076	0.00331	0.72677	3.88656									1076	0.00222	1.93946	4.51395		328		0.00311		0.713826	1
1077	0.00603	1.02393	3.91106									1077	0.00321	0.12896	4.52943		114		0.00459		0.699346	1
1078	0.00751	2.05709	3.92639									1078	0.00237	2.95526	4.51408		669		0.0045		0.526667	1
1079	0.00618	1.19321	3.90742									1079	0.00242	4.0198	4.52589		1109		0.00553		0.437613	1
1080	0.00262	1.61156	3.89519									1080	0.00089	4.19163	4.51027		1193		0.00094		0.946809	1
1081	0.00301	1.91955	3.89873									1081	0.00326	1.8596	4.5337		328		0.00311		1.04823	1
1082	0.00351	0.14083	3.90194									1082	0.00336	2.32949	4.53277		395		0.00212		1.58491	1
1083	0.00415	1.75131	3.90679									1083	0.00094	0.33795	4.52242		114		0.00459		0.204793	0
1084	0.00657	3.60236	3.91592									1084	0.00104	2.13498	4.52082		328		0.00311		0.334405	1
1085	0.00415	2.13916	3.91741									1085	0.00662	1.12207	4.55846		192		0.00158		4.18987	1
1086	0.01077	2.35897	3.96165									1086	0.00371	1.61943	4.54191		192		0.00158		2.3481	1
1087	0.00539	2.50339	3.92318									1087	0.00237	2.04822	4.54029		328		0.00311		0.762058	1
1088	0.00267	2.27388	3.91424									1088	0.00148	2.75537	4.5337		581		0.00059		2.50847	1
1089	0.00662	2.63734	3.93147									1089	0.00099	2.59651	4.54179		521		0.00504		0.196429	0
1090	0.00227	3.0295	3.90812									1090	0.00336	3.1461	4.55748		744		0.00044		7.63636	1
1091	0.00618	3.1876	3.93138									1091	0.00183	4.97777	4.53874		1535		0.00287		0.637631	1
1092	0.00494	0.35581	3.93772									1092	0.00277	4.24702	4.55981		1193		0.00094		2.94681	1
1093	0.00351	1.29091	3.92877									1093	0.00203	0.21301	4.55985		114		0.00459		0.442266	1
1094	0.00405	1.67976	3.93153									1094	0.00257	4.10061	4.55898		1193		0.00094		2.73404	1
1095	0.00168	4.75553	3.9288									1095	0.00064	4.43665	4.54479		1296		0.00366		0.174863	0
1096	0.00603	1.53664	3.96101									1096	0.00366	0.51217	4.57331		114		0.00459		0.797386	1
1097	0.00588	1.98055	3.95978									1097	0.00153	2.51196	4.56375		461		0.00455		0.336264	1
1098	0.00499	3.50382	3.95701									1098	0.00336	3.0235	4.57454		744		0.00044		7.63636	1
1099	0.00119	0.55002	3.94122									1099	0.00321	1.50112	4.5755		192		0.00158		2.03165	1
1100	0.00306	0.7928	3.95177									1100	0.00311	4.34476	4.58029		1263		0.00237		1.31224	1
1101	0.00227	1.11975	3.94923									1101	0.00099	4.70416	4.57272		1378		0.00548		0.180657	0
1102	0.00371	1.61044	3.96618									1102	0.00356	1.02262	4.60468		180		0.0045		0.791111	1
1103	0.00341	1.83696	3.95952									1103	0.00193	2.14123	4.59634		328		0.00311		0.620579	1
1104	0.00173	1.89432	3.95341									1104	0.00371	2.79487	4.60629		581		0.00059		6.28814	1
1105	0.0004	2.21677	3.9459									1105	0.00618	1.31754	4.62337		192		0.00158		3.91139	1
1106	0.00568	0.45019	3.9856									1106	0.00212	3.08173	4.61617		744		0.00044		4.81818	1
1107	0.00573	1.43222	3.98865									1107	0.00356	0.75093	4.62108		114		0.00459		0.775599	1
1108	0.0044	4.70228	3.98232									1108	0.00371	1.22066	4.62682		192		0.00158		2.3481	1
1109	0.00553	0.07701	3.99222									1109	0.00351	1.85115	4.62355		328		0.00311		1.12862	1
1110	0.00153	0.61232	3.97104									1110	0.00321	2.298	4.62362		395		0.00212		1.51415	1
1111	0.00721	2.24735	4.00976									1111	0.00257	2.56302	4.62089		461		0.00455		0.564835	1
1112	0.00469	3.13297	3.98896									1112	0.0044	3.18275	4.63839		815		0.00227		1.93833	1
1113	0.00296	2.16458	3.98638									1113	0.00262	4.1676	4.62568		1193		0.00094		2.78723	1
1114	0.00351	0.19726	3.99678									1114	0.00316	1.41799	4.62849		192		0.00158		2	1
1115	0.00168	4.81838	3.99351									1115	0.00341	0.0738	4.64174		114		0.00459		0.742919	1
1116	0.00262	1.1507	4.00355									1116	0.00227	4.2446	4.64067		1193		0.00094		2.41489	1
1117	0.00267	1.23893	3.9995									1117	0.00366	1.51218	4.6531		192		0.00158		2.31646	1
1118	0.00232	1.32033	4.00182									1118	0.0002	2.52693	4.63211		461		0.00455		0.043956	0
1119	0.004	1.72015	4.00354									1119	0.00227	2.65543	4.64342		521		0.00504		0.450397	1
1120	0.00534	2.89185	4.00757									1120	0.00257	0.65153	4.65022		114		0.00459		0.559913	1
1121	0.00208	0.6619	4.00385									1121	0.00188	1.59188	4.64765		192		0.00158		1.18987	1
1122	0.00198	0.8542	4.00056									1122	0.00094	1.76002	4.63969		289		0.0085		0.110588	0
1123	0.00267	1.07817	4.00952									1123	0.00356	1.94157	4.65437		328		0.00311		1.14469	1
1124	0.00558	3.2223	4.02025									1124	0.00178	2.07277	4.64871		328		0.00311		0.572347	1
1125	0.00178	0.97996	4.0079									1125	0.00183	4.66355	4.65386		1378		0.00548		0.333942	1
1126	0.00682	1.80976	4.03546									1126	0.00227	1.08598	4.66221		192		0.00158		1.43671	1
1127	0.00563	0.53864	4.02737									1127	0.0043	1.6887	4.66665		289		0.0085		0.505882	1
1128	0.0041	2.70434	4.02156									1128	0.00163	2.86091	4.65735		669		0.0045		0.362222	1
1129	0.00825	3.02359	4.03425									1129	0.00415	2.94072	4.67705		669		0.0045		0.922222	1
1130	0.00395	3.31655	4.0285									1130	0.00193	0.94288	4.66969		169		0.00109		1.77064	1
1131	0.00647	1.90794	4.04621									1131	0.00222	2.33808	4.68717		395		0.00212		1.04717	1
1132	0.00519	1.63746	4.04519									1132	0.00222	4.82353	4.68873		1470		0.00227		0.977974	1
1133	0.00306	2.00088	4.03737									1133	0.00094	0.43524	4.68409		114		0.00459		0.204793	0
1134	0.00217	2.08889	4.03417									1134	0.00163	3.08733	4.69143		744		0.00044		3.70455	1
1135	0.00257	0.78806	4.04235									1135	0.00222	1.16689	4.69857		192		0.00158		1.40506	1
1136	0.00341	1.27332	4.04835									1136	0.00237	1.24779	4.70387		192		0.00158		1.5	1
1137	0.00909	2.8048	4.07006									1137	0.00143	2.0126	4.69767		328		0.00311		0.459807	1
1138	0.00124	2.1825	4.03816									1138	0.00282	2.68637	4.70703		581		0.00059		4.77966	1
1139	0.00237	0.10866	4.05427									1139	0.00361	0.77276	4.71121		114		0.00459		0.786492	1
1140	0.00459	0.39653	4.06545									1140	0.00435	1.83273	4.71454		328		0.00311		1.39871	1
1141	0.00375	0.86318	4.05731									1141	0.00326	2.4462	4.70932		461		0.00455		0.716484	1
1142	0.00356	0.93671	4.05827									1142	0.00212	0.86154	4.71474		169		0.00109		1.94495	1
1143	0.00395	2.35173	4.07155									1143	0.00119	2.21003	4.7065		328		0.00311		0.382637	1
1144	0.00287	4.73052	4.05634									1144	0.00405	3.20094	4.72657		815		0.00227		1.78414	1
1145	0.00642	0.31603	4.0845									1145	0.00069	4.39865	4.7024		1263		0.00237		0.291139	0
1146	0.00326	0.61365	4.06585									1146	0.00267	1.33291	4.71984		192		0.00158		1.68987	1
1147	0.00321	1.03018	4.06271									1147	0.00257	2.1114	4.7266		328		0.00311		0.826367	1
1148	0.00124	1.1962	4.06318									1148	0.00474	2.79549	4.73506		581		0.00059		8.0339	1
1149	0.0043	1.4014	4.08074									1149	0.00257	0.52609	4.73227		114		0.00459		0.559913	1
1150	0.0084	2.44634	4.0982									1150	0.00188	0.99312	4.72626		180		0.0045		0.417778	1
1151	0.00652	2.93626	4.09093									1151	0.00222	1.08364	4.72388		192		0.00158		1.40506	1
1152	0.00247	1.13167	4.07809									1152	0.00193	1.48465	4.7279		192		0.00158		1.22152	1
1153	0.00702	1.50391	4.09434									1153	0.00262	1.60082	4.72448		192		0.00158		1.65823	1
1154	0.00242	4.94892	4.07288									1154	0.00405	0.62927	4.73789		114		0.00459		0.882353	1
1155	5e-05	3.54613	4.05925									1155	0.00272	2.98828	4.74413		669		0.0045		0.604444	1
1156	0.00178	4.48001	4.07604									1156	0.00025	3.15954	4.73403		744		0.00044		0.568182	1
1157	0.00469	4.58494	4.09535									1157	0.00212	4.34024	4.73943		1263		0.00237		0.894515	1
1158	0.00153	4.66057	4.07625									1158	0.00188	3.11847	4.74957		744		0.00044		4.27273	1
1159	0.00247	0.68448	4.0965									1159	0.00252	1.1593	4.76077		192		0.00158		1.59494	1
1160	0.00395	2.04939	4.09334									1160	0.00375	2.8842	4.76104		669		0.0045		0.833333	1
1161	0.00311	2.28839	4.09395									1161	0.00459	4.43141	4.77114		1296		0.00366		1.2541	1
1162	0.00099	4.83244	4.07682									1162	0.00119	4.50325	4.75073		1329		0.00212		0.561321	1
1163	0.00677	1.7269	4.11825									1163	0.00109	4.99347	4.74873		1535		0.00287		0.379791	1
1164	0.00479	2.7104	4.1057									1164	0.00296	0.89772	4.77492		169		0.00109		2.7156	1
1165	0.0002	3.50396	4.07682									1165	0.00109	4.22858	4.75576		1193		0.00094		1.15957	1
1166	0.00193	0.09363	4.10268									1166	0.00153	1.28619	4.76986		192		0.00158		0.968354	1
1167	0.00435	2.12899	4.11324									1167	0.00292	1.88657	4.77573		328		0.00311		0.938907	1
1168	0.00598	1.84476	4.12257									1168	0.00035	2.40844	4.75411		461		0.00455		0.0769231	0
1169	0.00198	3.27235	4.11478									1169	0.00272	1.71437	4.78272		289		0.0085		0.32	0
1170	0.00267	1.08064	4.11899									1170	0.00059	2.63236	4.76566		521		0.00504		0.117063	0
1171	0.00474	1.31757	4.1395									1171	0.00257	4.59237	4.78202		1329		0.00212		1.21226	1
1172	0.00435	2.21549	4.12467									1172	0.00292	1.96878	4.79014		328		0.00311		0.938907	1
1173	0.00336	0.80885	4.12292									1173	0.00232	2.51077	4.78413		461		0.00455		0.50989	1
1174	0.00415	0.93611	4.13146									1174	0.00336	2.7011	4.78499		581		0.00059		5.69492	1
1175	0.00188	1.00737	4.12029									1175	0.00015	4.36852	4.76918		1263		0.00237		0.0632911	0
1176	0.0044	1.2463	4.13183									1176	0.00242	4.5256	4.78668		1329		0.00212		1.14151	1
1177	0.00484	0.43931	4.14317									1177	0.00227	4.66649	4.78537		1378		0.00548		0.414234	1
1178	0.00301	0.51398	4.13									1178	0.00133	1.49887	4.78428		192		0.00158		0.841772	1
1179	0.00346	1.92595	4.1458									1179	0.00237	3.24564	4.79173		815		0.00227		1.04405	1
1180	0.00153	0.5774	4.12886									1180	0.00331	4.10488	4.80107		1193		0.00094		3.52128	1
1181	0.00484	1.15684	4.15543									1181	0.00138	0.05046	4.79729		114		0.00459		0.300654	0
1182	0.00292	1.43552	4.15742									1182	0.00222	1.04162	4.80635		180		0.0045		0.493333	1
1183	0.00623	1.58576	4.16948									1183	0.0003	1.26405	4.79143		192		0.00158		0.189873	0
1184	0.00766	2.01839	4.16595									1184	0.00119	2.03841	4.79378		328		0.00311		0.382637	1
1185	0.00637	2.74074	4.17705									1185	0.00109	0.43995	4.80592		114		0.00459		0.237473	0
1186	0.00326	4.81316	4.16532									1186	0.00109	2.0988	4.80496		328		0.00311		0.350482	1
1187	0.00385	0.35704	4.17964									1187	0.00301	4.93891	4.81815		1535		0.00287		1.04878	1
1188	0.00326	0.6472	4.17661									1188	0.0041	0.79923	4.82515		114		0.00459		0.893246	1
1189	0.00484	0.84506	4.18355									1189	0.00173	2.31385	4.81778		395		0.00212		0.816038	1
1190	0.00252	1.03747	4.1775									1190	0.00287	0.94843	4.83753		169		0.00109		2.63303	1
1191	0.00707	2.30269	4.19255									1191	0.00222	1.24265	4.82588		192		0.00158		1.40506	1
1192	0.00267	4.47851	4.17679									1192	0.00212	3.19697	4.83652		815		0.00227		0.933921	1
1193	0.00094	0.03089	4.16764									1193	0.00247	1.79057	4.83483		328		0.00311		0.794212	1
1194	0.00405	0.13321	4.18466									1194	0.00282	2.56663	4.83626		461		0.00455		0.61978	1
1195	0.00311	1.49589	4.18287									1195	0.00133	3.11424	4.82385		744		0.00044		3.02273	1
1196	0.00425	1.79068	4.18953									1196	0.00188	1.91337	4.84224		328		0.00311		0.604502	1
1197	0.01057	2.50131	4.21211									1197	0.00262	2.87851	4.85538		669		0.0045		0.582222	1
1198	0.00469	4.57651	4.19679									1198	0.00124	4.51051	4.84818		1329		0.00212		0.584906	1
1199	0.00479	2.10439	4.20758									1199	0.00124	0.53463	4.85296		114		0.00459		0.270153	0
1200	0.00306	4.71328	4.19529									1200	0.00227	1.38074	4.86804		192		0.00158		1.43671	1
1201	0.00519	1.38267	4.22125									1201	0.00237	3.04239	4.86099		744		0.00044		5.38636	1
1202	0.00435	2.19353	4.21085									1202	0.00138	1.53257	4.86181		192		0.00158		0.873418	1
1203	0.00212	0.47936	4.21013									1203	0.00217	1.17113	4.87908		192		0.00158		1.37342	1
1204	0.00445	0.22141	4.22373									1204	0.00119	1.66031	4.87608		192		0.00158		0.753165	1
1205	0.00529	1.22498	4.22959									1205	0.00341	2.04305	4.87787		328		0.00311		1.09646	1
1206	0.00514	2.87851	4.23207									1206	0.00217	2.18171	4.87413		328		0.00311		0.697749	1
1207	0.00375	3.51977	4.22767									1207	0.00252	2.64945	4.8742		521		0.00504		0.5	1
1208	0.0039	1.08153	4.2331									1208	0.00094	4.6175	4.86832		1378		0.00548		0.171533	0
1209	0.00504	1.94531	4.23435									1209	0.00208	2.94214	4.88181		669		0.0045		0.462222	1
1210	0.00252	0.53786	4.23084									1210	0.00242	2.35421	4.88494		395		0.00212		1.14151	1
1211	0.00346	1.00113	4.23387									1211	0.00079	2.48827	4.87813		461		0.00455		0.173626	0
1212	0.00469	0.88828	4.24733									1212	0.00252	1.74354	4.89832		289		0.0085		0.296471	0
1213	0.0002	4.29648	4.22443									1213	0.00183	3.14795	4.89722		744		0.00044		4.15909	1
1214	0.00351	0.38585	4.25547									1214	0.00267	0.79818	4.90793		114		0.00459		0.581699	1
1215	0.0038	1.30123	4.25615									1215	0.00133	2.26269	4.89518		328		0.00311		0.427653	1
1216	0.00375	1.4551	4.2494									1216	0.00217	4.07251	4.90688		1166		0.00193		1.12435	1
1217	0.00662	2.65402	4.25816									1217	0.00114	1.96461	4.90273		328		0.00311		0.366559	1
1218	5e-05	3.96084	4.22091									1218	0.0001	1.99272	4.89218		328		0.00311		0.0321543	0
1219	0.00474	4.01363	4.26067									1219	0.00133	2.12055	4.91158		328		0.00311		0.427653	1
1220	0.00292	4.62586	4.24033									1220	0.00133	4.17822	4.91262		1193		0.00094		1.41489	1
1221	0.00168	4.41318	4.24552									1221	0.00267	0.70433	4.92434		114		0.00459		0.581699	1
1222	0.00242	4.82943	4.2509									1222	0.00138	1.11134	4.9193		192		0.00158		0.873418	1
1223	0.004	0.08621	4.26083									1223	0.00208	1.5104	4.92817		192		0.00158		1.31646	1
1224	0.0004	0.4604	4.24639									1224	0.00198	2.82865	4.92399		581		0.00059		3.35593	1
1225	0.004	0.69184	4.27055									1225	0.00178	1.21524	4.92987		192		0.00158		1.12658	1
1226	0.00558	0.78672	4.27721									1226	0.00341	0.44838	4.94786		114		0.00459		0.742919	1
1227	0.00736	1.57575	4.28172									1227	0.00128	2.90298	4.93084		669		0.0045		0.284444	0
1228	0.00277	0.27689	4.27664									1228	0.00109	1.28343	4.93851		192		0.00158		0.689873	1
1229	0.00277	0.63073	4.28832									1229	0.00272	3.10458	4.94477		744		0.00044		6.18182	1
1230	0.00366	1.12796	4.28494									1230	5e-05	0.08786	4.93084		114		0.00459		0.0108932	0
1231	0.00272	0.54705	4.2944									1231	0.00267	0.54319	4.95284		114		0.00459		0.581699	1
1232	0.00282	1.00965	4.29244									1232	0.00247	1.8281	4.95643		328		0.00311		0.794212	1
1233	0.00069	4.13606	4.29522									1233	0.00375	2.47541	4.96284		461		0.00455		0.824176	1
1234	0.00865	1.99714	4.32249									1234	0.00143	2.69635	4.94733		581		0.00059		2.42373	1
1235	0.00198	3.29906	4.29929									1235	0.00232	0.3418	4.96075		114		0.00459		0.505447	1
1236	0.00109	4.29057	4.29184									1236	0.00119	2.55943	4.96628		461		0.00455		0.261538	0
1237	0.00272	4.8764	4.30501									1237	0.00128	1.47339	4.97058		192		0.00158		0.810127	1
1238	0.00252	0.46674	4.30637									1238	0.00099	2.39689	4.96599		395		0.00212		0.466981	1
1239	0.0041	1.78795	4.32059									1239	0.00099	1.66939	4.9695		192		0.00158		0.626582	1
1240	0.00435	1.86005	4.31948									1240	0.00252	2.62216	4.98046		521		0.00504		0.5	1
1241	0.00608	4.09228	4.32629									1241	0.00232	2.75395	4.9796		581		0.00059		3.9322	1
1242	0.00627	0.16236	4.33354									1242	0.00138	2.13255	4.98507		328		0.00311		0.44373	1
1243	0.00366	0.33407	4.3217									1243	0.00311	4.10711	4.99555		1193		0.00094		3.30851	1
1244	0.00425	0.87666	4.3172									1244	0.00153	0.96921	4.9898		180		0.0045		0.34	1
1245	0.00133	2.96585	4.31307									1245	0.0041	2.04167	5.00494		328		0.00311		1.31833	1
1246	0.00647	4.73564	4.34304									1246	0.00188	4.48746	5.00169		1329		0.00212		0.886792	1
1247	0.00548	1.70624	4.33889									1247	0.00094	0.70641	5.00335		114		0.00459		0.204793	0
1248	0.00514	2.65737	4.33345									1248	0.00277	0.74859	5.01168		114		0.00459		0.603486	1
1249	0.00494	4.5181	4.34245									1249	0.00316	1.0348	5.00366		180		0.0045		0.702222	1
1250	0.00459	4.9477	4.34472									1250	0.00252	1.11961	4.99672		192		0.00158		1.59494	1
1251	0.00425	0.97106	4.35267									1251	0.00124	1.75908	5.00395		289		0.0085		0.145882	0
1252	0.00158	2.39381	4.33975									1252	0.00242	1.89747	5.00716		328		0.00311		0.778135	1
1253	0.00099	2.47069	4.32986									1253	0.00128	4.1855	5.006		1193		0.00094		1.3617	1
1254	0.00504	2.14708	4.35915									1254	0.00079	1.27269	5.00992		192		0.00158		0.5	1
1255	0.00366	4.33727	4.3595									1255	0.00109	2.82853	5.0088		581		0.00059		1.84746	1
1256	0.0044	1.56624	4.36529									1256	0.00272	0.39305	5.03053		114		0.00459		0.592593	1
1257	0.00356	1.07553	4.37018									1257	0.0043	0.85281	5.03765		169		0.00109		3.94495	1
1258	0.00282	1.63831	4.36988									1258	0.00148	0.49039	5.03042		114		0.00459		0.32244	0
1259	0.00282	3.00231	4.36815									1259	0.00257	1.60396	5.03763		192		0.00158		1.62658	1
1260	0.00484	4.65341	4.37613									1260	0.0044	3.56524	5.05049		962		0.00257		1.71206	1
1261	0.00435	2.22747	4.3813									1261	0.00133	4.31646	5.02873		1263		0.00237		0.561181	1
1262	0.00119	4.21594	4.35915									1262	0.00158	3.15295	5.04397		744		0.00044		3.59091	1
1263	0.00237	0.0697	4.38258									1263	0.00356	2.57613	5.05502		521		0.00504		0.706349	1
1264	0.00242	1.93118	4.37613									1264	0.00173	2.24095	5.06319		328		0.00311		0.55627	1
1265	0.00178	4.88398	4.37848									1265	0.00153	4.40049	5.05941		1263		0.00237		0.64557	1
1266	0.00247	0.48978	4.39102									1266	0.00208	0.10276	5.07695		114		0.00459		0.453159	1
1267	0.00385	2.85459	4.39925									1267	0.00138	1.7683	5.06364		328		0.00311		0.44373	1
1268	0.0042	4.81681	4.3916									1268	0.00242	2.49781	5.07401		461		0.00455		0.531868	1
1269	0.00257	0.56124	4.39326									1269	0.00371	3.23151	5.09204		815		0.00227		1.63436	1
1270	0.00287	1.87311	4.39397									1270	0.00099	1.67642	5.06791		192		0.00158		0.626582	1
1271	0.00553	2.30777	4.41302									1271	0.00336	2.39916	5.08052		461		0.00455		0.738462	1
1272	0.00455	4.57703	4.40497									1272	0.00084	0.26524	5.07887		114		0.00459		0.183007	0
1273	0.00366	0.24241	4.40918									1273	0.00326	2.07015	5.0956		328		0.00311		1.04823	1
1274	0.00435	0.82487	4.40535									1274	0.00094	1.90208	5.08252		328		0.00311		0.302251	0
1275	0.00351	2.00688	4.40397									1275	0.004	4.14108	5.09971		1193		0.00094		4.25532	1
1276	0.00316	2.92483	4.40444									1276	0.00128	0.71939	5.09494		114		0.00459		0.278867	0
1277	0.00153	4.98435	4.39483									1277	0.00346	2.1583	5.10235		328		0.00311		1.11254	1
1278	0.00588	2.78221	4.42168									1278	0.00168	2.78555	5.1045		581		0.00059		2.84746	1
1279	0.00143	4.03525	4.39712									1279	0.00316	0.85391	5.12249		169		0.00109		2.89908	1
1280	0.00237	4.21769	4.41026									1280	0.00193	4.21118	5.11504		1193		0.00094		2.05319	1
1281	0.00983	1.53305	4.44704									1281	0.00296	1.31782	5.12484		192		0.00158		1.87342	1
1282	0.00415	1.73181	4.41329									1282	0.00341	1.99313	5.13621		328		0.00311		1.09646	1
1283	0.0043	0.33735	4.42661									1283	0.00351	3.63949	5.13983		962		0.00257		1.36576	1
1284	0.00346	0.94148	4.42295									1284	0.00252	1.73375	5.13854		289		0.0085		0.296471	0
1285	0.00435	1.02735	4.42803									1285	0.00143	1.83469	5.13105		328		0.00311		0.459807	1
1286	0.0042	4.38887	4.42848									1286	0.00158	0.58429	5.1393		114		0.00459		0.344227	1
1287	0.00484	1.43356	4.44118									1287	0.00084	1.21333	5.13758		192		0.00158		0.531646	1
1288	0.00133	4.73065	4.41851									1288	0.00341	2.69491	5.15699		581		0.00059		5.77966	1
1289	0.00543	1.65111	4.44929									1289	0.00015	3.29309	5.12766		815		0.00227		0.0660793	0
1290	0.00459	1.93588	4.44441									1290	0.00114	0.22844	5.14996		114		0.00459		0.248366	0
1291	0.00455	2.08097	4.44531									1291	0.00282	3.14967	5.1649		744		0.00044		6.40909	1
1292	0.00277	3.33601	4.43668									1292	0.00316	2.20271	5.17082		328		0.00311		1.01608	1
1293	0.00257	4.91854	4.43327									1293	0.00222	2.84948	5.16452		669		0.0045		0.493333	1
1294	0.00539	0.43602	4.45764									1294	0.00242	3.2862	5.15907		815		0.00227		1.06608	1
1295	0.00252	2.16693	4.44309									1295	0.00252	3.36324	5.16955		868		0.00618		0.407767	1
1296	0.00366	0.05367	4.45107									1296	0.00133	0.05116	5.16306		114		0.00459		0.28976	0
1297	0.00282	1.83808	4.45336									1297	0.00222	2.10737	5.18404		328		0.00311		0.713826	1
1298	0.00385	0.66433	4.46684									1298	0.00222	0.69798	5.18623		114		0.00459		0.48366	1
1299	0.00632	1.28417	4.47088									1299	0.00435	1.91333	5.20601		328		0.00311		1.39871	1
1300	0.00193	4.85695	4.45449									1300	0.00138	2.41095	5.18389		461		0.00455		0.303297	0
1301	0.00548	0.87866	4.47383									1301	0.00133	0.41042	5.19586		114		0.00459		0.28976	0
1302	0.00529	2.24701	4.47659									1302	0.00198	3.74101	5.19601		1041		0.00193		1.02591	1
1303	0.00667	3.05452	4.47864									1303	5e-05	2.49881	5.18389		461		0.00455		0.010989	0
1304	0.00316	4.64178	4.46869									1304	0.00163	3.09564	5.20455		744		0.00044		3.70455	1
1305	0.00366	0.5873	4.48013									1305	0.0004	0.3453	5.19531		114		0.00459		0.087146	0
1306	0.00277	2.00339	4.47647									1306	0.0001	2.48124	5.19795		461		0.00455		0.021978	0
1307	0.00568	2.51464	4.48135									1307	5e-05	0.61504	5.20497		114		0.00459		0.0108932	0
1308	0.00044	4.46693	4.45287
1309	0.0038	0.17897	4.48309																			1130
1310	0.00316	1.73386	4.47363
1311	0.00553	4.17629	4.4921
1312	0.00331	4.55054	4.47648
1313	0.00208	4.77821	4.47864
1314	0.00539	2.67666	4.5022
1315	0.00558	0.98969	4.50257
1316	0.00316	0.26458	4.50021
1317	0.00484	1.79075	4.5147
1318	0.00306	4.48643	4.50015
1319	0.00287	4.715	4.49795
1320	0.0043	2.14986	4.50878
1321	0.00558	2.94985	4.51346
1322	0.00301	1.93891	4.51556
1323	0.00445	2.43664	4.52051
1324	0.00499	4.03106	4.52149
1325	0.0045	0.1227	4.53552
1326	0.00529	2.32755	4.53262
1327	0.00395	2.85676	4.52843
1328	0.00306	4.84559	4.51987
1329	0.00212	0.03539	4.52496
1330	0.0039	0.35078	4.5317
1331	0.0045	1.86195	4.53421
1332	0.00277	2.7565	4.52768
1333	0.00514	1.61843	4.541
1334	0.00405	2.05384	4.53979
1335	0.00336	2.59484	4.53867
1336	0.00781	1.1197	4.55924
1337	0.00899	3.13316	4.55977
1338	0.00677	4.09942	4.56349
1339	0.00395	4.97627	4.5468
1340	0.00845	3.79408	4.57561
1341	0.00311	4.42609	4.55485
1342	0.00316	0.21142	4.55973
1343	0.0045	4.23683	4.56302
1344	0.00608	4.60168	4.56711
1345	0.00608	0.51537	4.57122
1346	0.00954	2.49178	4.60857
1347	0.00558	3.01609	4.57603
1348	0.00445	1.50538	4.57432
1349	0.00292	2.72231	4.58821
1350	0.00593	3.57097	4.58133
1351	0.00208	4.70407	4.56969
1352	0.00469	0.84337	4.58184
1353	0.00524	4.33431	4.59106
1354	0.00138	0.27965	4.57864
1355	0.00553	1.02259	4.60105
1356	0.00356	2.38176	4.59082
1357	0.00573	2.79669	4.61072
1358	0.00148	4.91889	4.58642
1359	0.00316	0.42657	4.60224
1360	0.00321	2.14065	4.59551
1361	0.00632	4.76396	4.62069
1362	0.00133	4.84129	4.58929
1363	0.00618	1.84584	4.62528
1364	0.00464	0.75188	4.62097
1365	0.00627	0.94059	4.6473
1366	0.00761	1.31534	4.62558
1367	0.00375	4.16875	4.6248
1368	0.00504	1.21843	4.62798
1369	0.00499	1.41607	4.63041
1370	0.00499	2.30506	4.624
1371	0.0038	2.56755	4.6223
1372	0.00899	2.62997	4.6615
1373	0.00608	3.18342	4.63454
1374	0.0039	2.87046	4.64639
1375	0.00287	3.07107	4.62969
1376	0.00232	4.41503	4.62381
1377	0.00375	5.00113	4.63211
1378	0.00548	0.07406	4.64386
1379	0.01038	1.96159	4.65243
1380	0.00227	2.19702	4.62814
1381	0.00153	3.92751	4.6286
1382	0.0038	4.2472	4.63617
1383	0.00282	4.53845	4.64068
1384	0.00415	0.64876	4.64801
1385	0.00489	1.51241	4.65238
1386	0.00316	1.59152	4.64485
1387	0.00143	1.75495	4.63708
1388	0.00697	4.65068	4.66394
1389	0.00272	2.07796	4.65032
1390	0.00405	4.91661	4.66331
1391	0.00371	0.56405	4.66402
1392	0.00336	1.08619	4.65961
1393	0.00647	1.68414	4.67512
1394	0.00573	2.93388	4.68174
1395	0.00331	0.42914	4.67402
1396	0.00114	3.68977	4.66649
1397	0.00272	4.46603	4.67563
1398	0.00519	4.81684	4.68951
1399	0.00119	2.14092	4.67136
1400	0.00366	1.16957	4.69604
1401	0.00509	2.33155	4.69779
1402	0.00217	4.39424	4.69026
1403	0.00464	2.02181	4.71018
1404	0.00875	2.79431	4.73645
1405	0.00262	3.08142	4.69478
1406	0.00168	0.12301	4.69537
1407	0.00183	0.19292	4.69984
1408	0.00548	0.76923	4.71168
1409	0.00356	1.25087	4.70299
1410	0.00415	2.6896	4.70784
1411	0.00371	0.86068	4.71679
1412	0.00583	1.82962	4.71866
1413	0.00282	2.21716	4.70974
1414	0.00702	2.44317	4.72156
1415	0.00603	3.19773	4.72562
1416	0.00217	4.56693	4.70735
1417	0.0042	1.33076	4.71973
1418	0.00232	1.41231	4.71279
1419	0.00277	1.48638	4.7196
1420	0.0041	1.5991	4.72319
1421	0.00405	2.10407	4.72743
1422	0.00133	4.27168	4.70566
1423	0.00143	0.38696	4.71513
1424	0.00306	1.08394	4.72462
1425	0.00198	4.17804	4.72015
1426	0.00321	0.52517	4.73198
1427	0.00267	0.99278	4.72909
1428	0.00667	4.33265	4.75048
1429	0.0043	4.89683	4.74033
1430	0.00509	0.6278	4.73983
1431	0.0041	2.99152	4.74284
1432	0.00371	3.1198	4.7479
1433	0.00311	3.52259	4.74251
1434	0.00366	4.72729	4.73935
1435	0.00321	4.99248	4.7456
1436	0.00697	0.89859	4.77999
1437	0.00642	2.88286	4.77047
1438	0.00301	3.9144	4.75477
1439	0.00751	4.426	4.77699
1440	0.00583	4.51583	4.77078
1441	0.004	0.2412	4.7638
1442	0.00346	1.1634	4.76054
1443	0.00361	2.61272	4.76157
1444	0.0039	1.88907	4.77265
1445	0.00252	4.23566	4.76091
1446	0.00375	4.59086	4.77685
1447	0.00326	1.28407	4.77024
1448	0.00543	1.70236	4.78458
1449	0.00257	2.38594	4.77445
1450	0.00153	3.84996	4.77031
1451	0.00296	1.49097	4.78265
1452	0.004	1.96886	4.78766
1453	0.00459	2.70159	4.78777
1454	0.0039	3.25162	4.78742
1455	0.00109	3.44709	4.76854
1456	0.00524	4.80532	4.79948
1457	0.00119	0.14468	4.77562
1458	0.00074	1.3723	4.77761
1459	0.00311	2.51566	4.78435
1460	0.00124	3.03976	4.78267
1461	0.00588	4.66681	4.80196
1462	0.00593	0.46673	4.80391
1463	0.0039	1.57739	4.79711
1464	0.00366	1.03744	4.80898
1465	0.00203	2.0349	4.79918
1466	0.00361	2.31519	4.81231
1467	0.00208	3.70863	4.79729
1468	0.00272	3.78665	4.79947
1469	0.00603	4.0994	4.80841
1470	0.00227	0.04966	4.79913
1471	0.00272	0.34282	4.80534
1472	0.00257	2.09545	4.80851
1473	0.00198	3.58479	4.80432
1474	0.00598	0.80012	4.82448
1475	0.00341	1.12775	4.82174
1476	0.00553	1.23842	4.83489
1477	0.00203	2.96872	4.80895
1478	0.00627	4.92348	4.82757
1479	0.00425	0.5499	4.83595
1480	0.00415	2.56835	4.83478
1481	0.00232	3.11273	4.82107
1482	0.00321	0.25396	4.82963
1483	0.00405	0.94849	4.83938
1484	0.0043	2.42852	4.83834
1485	0.00395	3.19749	4.83709
1486	0.00445	1.79364	4.84142
1487	0.00395	1.9031	4.83938
1488	0.00153	4.36648	4.83992
1489	0.00143	4.73961	4.8368
1490	0.00252	2.79417	4.85104
1491	0.00445	3.0377	4.86571
1492	0.00247	4.21051	4.85409
1493	0.00217	4.50878	4.84777
1494	0.00405	2.87238	4.86141
1495	0.00321	1.38141	4.86823
1496	0.00168	1.5315	4.85911
1497	0.00321	3.85735	4.87461
1498	0.00361	4.60202	4.8722
1499	0.00539	2.04128	4.88499
1500	0.00282	2.1809	4.87227
1501	0.0043	2.6465	4.87841
1502	0.00598	0.36327	4.88449
1503	0.00267	1.16942	4.87813
1504	0.00208	1.66085	4.87645
1505	0.00459	2.34621	4.88618
1506	0.00356	3.78219	4.89277
1507	0.00627	4.0852	4.89288
1508	0.00455	1.95956	4.89585
1509	0.00257	2.26172	4.89029
1510	0.00124	2.48869	4.87742
1511	0.00267	2.94294	4.88646
1512	0.00262	4.45685	4.88655
1513	0.00158	4.7024	4.87813
1514	0.00356	5.0023	4.89013
1515	0.00682	1.01365	4.90497
1516	0.00361	1.73794	4.89965
1517	0.00385	3.14494	4.89831
1518	0.00208	4.27664	4.88767
1519	0.00109	4.3452	4.88739
1520	0.00296	4.81006	4.89242
1521	0.00944	0.82061	4.92058
1522	0.00351	2.1134	4.91342
1523	0.00756	0.14492	4.93902
1524	0.00311	1.51475	4.92303
1525	0.00138	3.70704	4.90499
1526	0.00455	4.17072	4.92618
1527	0.00341	1.11298	4.9231
1528	0.00494	1.59643	4.93956
1529	0.00361	2.82051	4.9267
1530	0.00277	4.53923	4.9203
1531	0.00193	4.74557	4.91516
1532	0.00356	0.70768	4.92499
1533	0.0044	1.20776	4.93321
1534	0.00455	1.40824	4.93833
1535	0.00287	0.04605	4.92721
1536	0.00657	2.46789	4.95944
1537	0.00499	0.44599	4.95249
1538	0.00212	1.28868	4.94049
1539	0.00346	2.90308	4.9455
1540	0.00474	3.09745	4.95625
1541	0.00455	4.32765	4.95636
1542	0.00346	4.411	4.944
1543	0.00464	0.54123	4.95761
1544	0.00217	0.62462	4.94554
1545	0.00242	2.20158	4.94734
1546	0.00287	2.69308	4.9529
1547	0.00178	3.5555	4.93865
1548	0.00385	1.82646	4.95968
1549	0.00242	2.27675	4.95867
1550	0.00361	2.37874	4.9632
1551	0.0038	0.33817	4.96179
1552	0.00203	4.24354	4.96273
1553	0.00682	0.94316	4.98876
1554	0.0042	1.47737	4.98385
1555	0.0039	1.66948	4.9772
1556	0.00371	2.54839	4.97433
1557	0.00272	4.7725	4.97378
1558	0.00356	2.75185	4.98239
1559	0.00321	2.62209	4.98599
1560	0.00282	3.95628	4.99188
1561	0.00672	0.73453	5.00475
1562	0.00726	1.03587	5.01242
1563	0.00568	2.14302	5.00358
1564	0.00341	3.77024	4.98871
1565	0.00435	4.10486	5.00065
1566	0.00455	4.47671	5.00885
1567	0.00119	0.24894	4.98649
1568	0.004	1.12113	5.00148
1569	0.00232	1.27442	5.00786
1570	0.00336	1.74774	5.0032
1571	0.00504	2.04186	5.00485
1572	0.00212	0.6425	5.00685
1573	0.004	1.89379	5.00929
1574	0.00588	2.97141	5.01962
1575	0.00193	2.82665	5.01123
1576	0.00183	2.88939	5.00778
1577	0.00316	4.18994	5.01387
1578	0.00237	0.16635	5.01505
1579	0.00084	3.20088	5.0032
1580	0.00212	0.30462	5.02287
1581	0.00652	0.84737	5.03841
1582	0.00306	4.31875	5.02698
1583	0.00514	0.38592	5.04263
1584	0.00267	0.49528	5.03446
1585	0.00341	1.36021	5.03424
1586	0.00707	3.55753	5.05476
1587	0.00282	1.52313	5.03862
1588	0.00361	1.6042	5.03926
1589	0.00267	1.96591	5.03797
1590	0.00208	2.30484	5.03628
1591	0.00287	3.14766	5.04706
1592	0.00805	3.22926	5.08035
1593	0.00558	2.5775	5.05811
1594	0.00292	4.25117	5.05165
1595	0.0001	0.34091	5.03276
1596	0.00405	0.58444	5.06054
1597	0.0041	2.49441	5.06778
1598	0.00158	1.20196	5.05473
1599	0.00346	1.77693	5.06259
1600	0.00282	2.24022	5.06242
1601	0.00627	2.39813	5.07956
1602	0.00356	2.85124	5.06986
1603	0.00262	4.40062	5.06015
1604	0.00647	0.11228	5.07969
1605	0.00499	0.23839	5.07762
1606	0.00356	1.67485	5.07006
1607	0.00188	2.69747	5.07438
1608	0.00351	3.06747	5.07073
1609	0.00168	1.42213	5.06874
1610	0.00682	0.69047	5.09592
1611	0.00543	0.95019	5.10101
1612	0.00311	1.12492	5.08604
1613	0.00464	2.06892	5.09408
1614	0.00227	4.49505	5.08059
1615	0.00217	3.99455	5.09027
1616	0.00504	4.14056	5.09851
1617	0.00395	0.51549	5.10692
1618	0.00158	0.7912	5.09317
1619	0.00514	1.91094	5.10319
1620	0.0043	2.16037	5.10148
1621	0.00257	2.99273	5.09643
1622	0.00114	3.78634	5.08548
1623	0.00232	4.3277	5.09505
1624	0.00479	0.41866	5.11519
1625	0.00405	2.78228	5.1082
1626	0.0043	1.83089	5.12143
1627	0.00287	2.91085	5.11299
1628	0.00316	4.21465	5.1125
1629	0.0038	0.85192	5.12108
1630	0.00371	1.31606	5.12597
1631	0.00459	1.99227	5.13249
1632	0.00282	1.21152	5.13296
1633	0.00089	2.30746	5.11008
1634	0.00474	3.28774	5.15065
1635	0.00534	3.6377	5.14171
1636	0.00455	1.03365	5.14171
1637	0.00395	1.72966	5.13969
1638	0.00469	2.51494	5.14993
1639	0.00178	1.39838	5.13449
1640	0.00469	1.47983	5.14556
1641	0.00148	1.57075	5.13562
1642	0.00588	2.602	5.1589
1643	0.00212	0.58414	5.13975
1644	0.00499	2.69764	5.15556
1645	0.00222	1.63705	5.15624
1646	0.00509	3.15176	5.16246
1647	0.0042	3.37148	5.16437
1648	0.00153	0.2264	5.1526
1649	0.00292	2.85348	5.16423
1650	0.00188	0.05272	5.15929
1651	0.0001	1.5991	5.14523
1652	0.00425	2.19836	5.17539
1653	0.00336	1.12722	5.1721
1654	0.0038	2.30145	5.18334
1655	0.00311	2.41033	5.18233
1656	0.00282	2.93855	5.17711
1657	0.00435	2.10055	5.18884
1658	0.00702	0.3813	5.19993
1659	0.00623	0.69559	5.20012
1660	0.00203	2.76385	5.1868
1661	0.00904	1.92205	5.21684
1662	0.00509	3.75168	5.21542
1663	0.00168	3.59905	5.1996
1664	0.0004	4.22794	5.18037
1665	0.00613	3.0855	5.22487
1666	0.00242	1.02975	5.22922
1667	0.00301	2.48279	5.2286
1668	0.00257	0.61598	5.23296
1669	0.00212	1.40245	5.23015
1670	0.00163	1.5435	5.22116
1671	0.00153	1.30025	5.23128
1672	0.00267	2.8185	5.23986
1673	0.00257	2.96732	5.23809
1674	0.00292	3.36576	5.23333
1675	0.00242	3.67968	5.23596
1676	0.00227	2.89381	5.24486
1677	0.00025	2.02505	5.23028
1678	0.00183	3.29385	5.24183

## Sheet: NTG_003_take2
																					threshold	0.33
	UNION										Intersection
	area	XM	YM								index	area	XM	YM		matching index from Union		union value		IOU value	TP	>1 anomaly
1	0.00539	1.41164	0.06452								1	0.00548	0.62181	0.05683		2		0.0044		1.24545	1
2	0.0044	0.64513	0.06828								2	0.00341	1.41645	0.05893		1		0.00539		0.632653	1
3	0.00257	0.71304	0.07353								3	0.00168	0.71158	0.0738		3		0.00257		0.653696	1
4	0.00292	0.537	0.10538								4	0.00168	0.53731	0.10957		4		0.00292		0.575342	1
5	0.00341	1.31142	0.11272								5	0.00148	1.31044	0.1134		5		0.00341		0.434018	1
6	0.00124	2.0065	0.10614								6	0.00212	4.43898	0.115		8		0.00277		0.765343	1
7	0.00242	4.20915	0.10924								7	0.00287	2.47421	0.13707		10		0.00361		0.795014	1
8	0.00277	4.44208	0.11485								8	0.00262	2.61446	0.12778		9		0.0038		0.689474	1
9	0.0038	2.61401	0.13296								9	0.00464	0.40357	0.16944		12		0.00558		0.831541	1
10	0.00361	2.47637	0.13658								10	0.00237	0.6947	0.15405		13		0.00361		0.65651	1
11	0.00494	1.22487	0.16652								11	0.00173	4.73785	0.15253		17		0.00292		0.592466	1
12	0.00558	0.40417	0.17109								12	0.00203	1.22982	0.16227		11		0.00494		0.410931	1
13	0.00361	0.69611	0.1516								13	0.00193	2.26253	0.15653		15		0.00326		0.592025	1
14	0.01008	3.89937	0.17697								14	0.00306	4.66533	0.1645		16		0.0042		0.728571	1
15	0.00326	2.26014	0.15602								15	0.00331	2.75983	0.17032		18		0.00455		0.727473	1
16	0.0042	4.65952	0.16344								16	0.00252	0.64384	0.1871		20		0.00306		0.823529	1
17	0.00292	4.74309	0.15184								17	0.00158	2.01644	0.1777		21		0.00306		0.51634	1
18	0.00455	2.7559	0.17443								18	0.0039	0.24766	0.19009		22		0.00578		0.67474	1
19	0.00425	0.5539	0.20449								19	0.00272	4.53045	0.22512		23		0.00395		0.688608	1
20	0.00306	0.64633	0.18899								20	0.00227	4.61133	0.24082		24		0.00296		0.766892	1
21	0.00306	2.01778	0.18774								21	0.00237	4.68424	0.23811		25		0.00287		0.825784	1
22	0.00578	0.25175	0.19294								22	0.00188	1.44797	0.24343		26		0.00306		0.614379	1
23	0.00395	4.5316	0.22546								23	0.00356	0.09196	0.28995		28		0.0045		0.791111	1
24	0.00296	4.61102	0.23899								24	0.00208	2.06954	0.29221		33		0.00267		0.779026	1
25	0.00287	4.68337	0.23899								25	0.0038	1.72544	0.31516		32		0.00484		0.785124	1
26	0.00306	1.44253	0.24783								26	0.00415	2.33313	0.31639		31		0.00657		0.631659	1
27	0.00193	4.89047	0.25638								27	0.00247	4.28671	0.31631		37		0.00331		0.746224	1
28	0.0045	0.09118	0.29016								28	0.00301	4.54091	0.31521		35		0.00356		0.845506	1
29	0.00114	2.798	0.26787								29	0.00217	1.97323	0.31918		34		0.00311		0.697749	1
30	0.00311	3.8997	0.27854								30	0.00198	4.08227	0.32175		36		0.00336		0.589286	1
31	0.00657	2.33709	0.31427								31	0.00208	4.91193	0.33003		39		0.00405		0.51358	1
32	0.00484	1.7254	0.31437								32	0.00395	3.7722	0.3482		38		0.00509		0.776031	1
33	0.00267	2.06783	0.29105								33	0.00222	4.21092	0.34872		40		0.00351		0.632479	1
34	0.00311	1.97565	0.31803								34	0.00237	1.40844	0.38059		42		0.0039		0.607692	1
35	0.00356	4.54269	0.31357								35	0.00232	3.93258	0.37216		44		0.00405		0.57284	1
36	0.00336	4.08654	0.3162								36	0.00222	0.54084	0.40245		45		0.0042		0.528571	1
37	0.00331	4.28491	0.32034								37	0.00183	4.25644	0.40113		47		0.00366		0.5	1
38	0.00509	3.77154	0.34814								38	0.00252	1.26157	0.41382		46		0.00405		0.622222	1
39	0.00405	4.90393	0.34168								39	0.00222	2.00194	0.42276		48		0.00484		0.458678	1
40	0.00351	4.20478	0.34893								40	0.00183	4.40766	0.41158		49		0.00331		0.55287	1
41	0.00326	2.09123	0.35752								41	0.00158	1.91167	0.42394		50		0.0038		0.415789	1
42	0.0039	1.40789	0.37854								42	0.00262	1.31993	0.46146		52		0.00371		0.706199	1
43	0.00178	2.66751	0.36551								43	0.00183	4.13239	0.44615		51		0.00351		0.521368	1
44	0.00405	3.92304	0.37417								44	0.00212	0.49391	0.46792		54		0.00287		0.738676	1
45	0.0042	0.53979	0.40417								45	0.00222	2.81433	0.46649		55		0.00311		0.713826	1
46	0.00405	1.26188	0.41008								46	0.00198	1.75725	0.48149		56		0.0045		0.44	1
47	0.00366	4.25815	0.40493								47	0.0041	0.18568	0.50884		59		0.00529		0.775047	1
48	0.00484	2.00764	0.42834								48	0.00296	1.60812	0.50082		60		0.00435		0.68046	1
49	0.00331	4.41049	0.41308								49	0.00124	2.24155	0.49217		63		0.00262		0.473282	1
50	0.0038	1.91403	0.43								50	0.00148	2.43906	0.49554		61		0.00267		0.554307	1
51	0.00351	4.123	0.45								51	0.00178	4.19377	0.49925		62		0.00336		0.529762	1
52	0.00371	1.32356	0.46162								52	0.00163	4.36448	0.51365		64		0.00336		0.485119	1
53	0.00272	0.08684	0.47152								53	0.00262	1.8914	0.52684		66		0.00366		0.715847	1
54	0.00287	0.49361	0.47082								54	0.00089	0.38464	0.52249		65		0.00657		0.135464	0
55	0.00311	2.81433	0.46698								55	0.00306	3.00263	0.53579		67		0.00474		0.64557	1
56	0.0045	1.75227	0.49006								56	0.00173	2.16403	0.54716		70		0.00267		0.64794	1
57	0.00301	2.56299	0.47492								57	0.00203	2.32771	0.55555		71		0.0041		0.495122	1
58	0.00336	4.69847	0.4789								58	0.00287	0.42319	0.56729		65		0.00657		0.436834	1
59	0.00529	0.18693	0.50619								59	0.00277	1.66022	0.56508		72		0.00455		0.608791	1
60	0.00435	1.60772	0.50154								60	0.00203	2.42852	0.58229		73		0.00385		0.527273	1
61	0.00267	2.43581	0.49841								61	0.00237	2.33363	0.62968		75		0.00445		0.532584	1
62	0.00336	4.19507	0.50123								62	0.00464	1.41343	0.65811		76		0.00647		0.717156	1
63	0.00262	2.23635	0.49926								63	0.00227	1.96109	0.67478		77		0.00415		0.546988	1
64	0.00336	4.36821	0.51229								64	0.00257	0.14328	0.68857		78		0.00351		0.732194	1
65	0.00657	0.41394	0.55415								65	0.00217	0.39107	0.69092		79		0.0043		0.504651	1
66	0.00366	1.88843	0.52955								66	0.00252	2.09416	0.70283		80		0.0038		0.663158	1
67	0.00474	2.99941	0.53508								67	0.00193	1.59009	0.72119		83		0.00292		0.660959	1
68	0.00203	4.4815	0.52057								68	0.00203	1.77859	0.73042		84		0.00558		0.363799	1
69	0.00292	4.02815	0.53486								69	0.00247	2.36118	0.75463		86		0.0039		0.633333	1
70	0.00267	2.16767	0.54631								70	0.00114	2.9288	0.76265		88		0.00459		0.248366	0
71	0.0041	2.32994	0.55322								71	0.00292	0.42168	0.79803		89		0.00385		0.758442	1
72	0.00455	1.66305	0.5653								72	0.00227	1.48694	0.79825		90		0.00287		0.790941	1
73	0.00385	2.44285	0.57692								73	0.00193	2.08554	0.81347		91		0.00553		0.349005	1
74	0.00267	2.59526	0.60723								74	0.00217	2.44306	0.8192		92		0.00425		0.510588	1
75	0.00445	2.33074	0.63074								75	0.00193	1.68236	0.83131		94		0.00306		0.630719	1
76	0.00647	1.41704	0.65743								76	0.00287	1.90401	0.85281		98		0.00346		0.82948	1
77	0.00415	1.96536	0.66299								77	0.00237	2.2774	0.84641		97		0.00296		0.800676	1
78	0.00351	0.14469	0.6879								78	0.00109	2.9132	0.84636		99		0.00292		0.373288	1
79	0.0043	0.39181	0.69413								79	0.00316	3.15229	0.86665		100		0.00504		0.626984	1
80	0.0038	2.09268	0.70185								80	0.00287	1.33624	0.90044		104		0.00371		0.773585	1
81	0.0044	4.17068	0.70112								81	0.00178	1.72406	0.89854		107		0.00237		0.751055	1
82	0.00277	4.68044	0.68909								82	0.00188	1.78185	0.89268		105		0.00267		0.70412	1
83	0.00292	1.58826	0.72143								83	0.00287	0.37944	0.92165		110		0.00519		0.552987	1
84	0.00558	1.78428	0.73291								84	0.00198	1.5578	0.91816		111		0.00464		0.426724	1
85	0.00109	3.80972	0.70993								85	0.00242	2.72245	0.92575		113		0.00287		0.843206	1
86	0.0039	2.35778	0.75571								86	0.00168	4.23849	0.92783		117		0.00351		0.478632	1
87	0.00237	4.34451	0.73995								87	0.00109	1.8285	0.94061		115		0.00282		0.386525	1
88	0.00459	2.94035	0.76431								88	0.00217	0.15863	0.95355		118		0.00326		0.665644	1
89	0.00385	0.42174	0.79563								89	0.00247	1.91203	0.95257		119		0.00341		0.72434	1
90	0.00287	1.48627	0.79549								90	0.00203	1.71053	0.96049		120		0.00296		0.685811	1
91	0.00553	2.08749	0.82108								91	0.00232	2.8187	0.97471		122		0.00371		0.625337	1
92	0.00425	2.44421	0.817								92	0.00183	2.53167	0.98093		123		0.00326		0.56135	1
93	0.00173	1.76117	0.81587								93	0.00183	1.98607	0.99156		126		0.00237		0.772152	1
94	0.00306	1.67732	0.83237								94	0.00163	2.68455	1.00994		127		0.00415		0.392771	1
95	0.00351	4.42743	0.84145								95	0.00158	2.9882	1.01327		129		0.00222		0.711712	1
96	0.00163	2.16909	0.82953								96	0.00272	1.83476	1.0493		131		0.00371		0.733154	1
97	0.00296	2.2754	0.84664								97	0.00217	1.91013	1.05387		130		0.00405		0.535802	1
98	0.00346	1.90245	0.85312								98	0.00227	2.06026	1.05145		132		0.00336		0.675595	1
99	0.00292	2.91614	0.85057								99	0.00272	0.3919	1.06886		133		0.00371		0.733154	1
100	0.00504	3.15285	0.86684								100	0.00336	1.7556	1.0805		134		0.00563		0.596803	1
101	0.00227	1.5175	0.86747								101	0.00277	2.939	1.09037		137		0.00395		0.701266	1
102	0.00331	3.36663	0.87752								102	0.00306	1.52541	1.0955		135		0.00499		0.613226	1
103	0.00272	4.87333	0.87013								103	0.00282	1.61698	1.09609		136		0.0038		0.742105	1
104	0.00371	1.33771	0.89685								104	0.00178	2.83288	1.10121		139		0.00494		0.360324	1
105	0.00267	1.78485	0.89125								105	0.00183	2.60196	1.10745		141		0.00296		0.618243	1
106	0.00292	1.42766	0.89834								106	0.00237	2.74834	1.10707		140		0.00336		0.705357	1
107	0.00237	1.72562	0.90074								107	0.00203	0.42028	1.14393		143		0.00346		0.586705	1
108	0.00499	2.84476	0.90337								108	0.00212	2.01479	1.15513		148		0.00311		0.681672	1
109	0.00326	4.74852	0.90333								109	0.00094	2.32382	1.14628		144		0.00346		0.271676	0
110	0.00519	0.38275	0.92431								110	0.00173	2.90067	1.15406		149		0.00232		0.74569	1
111	0.00464	1.56291	0.91863								111	0.00084	2.18788	1.15668		151		0.00346		0.242775	0
112	0.00301	2.17179	0.90933								112	0.00138	2.40392	1.15727		146		0.00361		0.382271	1
113	0.00287	2.7235	0.92383								113	0.00143	1.85263	1.16742		147		0.00331		0.432024	1
114	0.00435	0.23963	0.94412								114	0.00252	1.49532	1.18122		152		0.0042		0.6	1
115	0.00282	1.83574	0.93578								115	0.00124	0.22338	1.1782		145		0.00306		0.405229	1
116	0.00114	3.93395	0.92431								116	0.00168	2.72891	1.17963		154		0.00306		0.54902	1
117	0.00351	4.24052	0.9352								117	0.00306	3.36338	1.19006		155		0.00371		0.824798	1
118	0.00326	0.15911	0.95339								118	0.00148	1.68462	1.19516		156		0.00296		0.5	1
119	0.00341	1.90786	0.95324								119	0.00133	2.4595	1.19897		162		0.00163		0.815951	1
120	0.00296	1.71437	0.96567								120	0.00153	2.85729	1.20547		160		0.00203		0.753695	1
121	0.00138	4.64968	0.95469								121	0.00119	2.65374	1.21865		163		0.00242		0.491736	1
122	0.00371	2.81521	0.97342								122	0.00168	2.16162	1.23318		166		0.00282		0.595745	1
123	0.00326	2.54056	0.97799								123	0.00203	2.7738	1.23376		168		0.00252		0.805556	1
124	0.00316	2.13089	0.99296								124	0.00178	1.48078	1.24452		172		0.00509		0.349705	1
125	0.00232	4.71982	0.98354								125	0.00188	1.82403	1.24413		171		0.00247		0.761134	1
126	0.00237	1.98672	0.99211								126	0.00331	2.33567	1.25195		173		0.00415		0.79759	1
127	0.00415	2.67294	1.00456								127	0.00124	1.36011	1.24765		170		0.00301		0.41196	1
128	0.00178	3.97763	1.00769								128	0.00277	0.31995	1.2666		174		0.00395		0.701266	1
129	0.00222	2.991	1.01475								129	0.00212	0.404	1.26972		176		0.00282		0.751773	1
130	0.00405	1.91155	1.05161								130	0.00217	2.82789	1.27001		179		0.00277		0.783394	1
131	0.00371	1.8348	1.05009								131	0.00099	0.13355	1.26873		180		0.00331		0.299094	0
132	0.00336	2.05795	1.0558								132	0.00183	0.46268	1.27424		177		0.00296		0.618243	1
133	0.00371	0.39723	1.06799								133	0.00193	2.48998	1.27757		182		0.00247		0.781377	1
134	0.00563	1.75577	1.08074								134	0.00178	2.71319	1.27225		178		0.00282		0.631206	1
135	0.00499	1.52714	1.09461								135	0.00306	1.91801	1.29957		184		0.00459		0.666667	1
136	0.0038	1.61936	1.09538								136	0.00138	1.50119	1.29308		172		0.00509		0.27112	0
137	0.00395	2.93988	1.09213								137	0.00237	2.56192	1.30827		185		0.00361		0.65651	1
138	0.00079	3.30363	1.07544								138	0.00208	1.62972	1.32195		188		0.00336		0.619048	1
139	0.00494	2.83972	1.10271								139	0.00178	4.48118	1.31345		187		0.00232		0.767241	1
140	0.00336	2.74968	1.10665								140	0.00257	2.63952	1.32943		189		0.00405		0.634568	1
141	0.00296	2.60178	1.11527								141	0.00208	3.31283	1.32346		186		0.00331		0.628399	1
142	0.00193	3.27254	1.12491								142	0.00178	2.21433	1.3318		192		0.00331		0.537764	1
143	0.00346	0.42064	1.14201								143	0.00237	1.32497	1.34225		194		0.00326		0.726994	1
144	0.00346	2.31837	1.14292								144	0.00119	1.97808	1.33141		199		0.00277		0.429603	1
145	0.00306	0.22844	1.16262								145	0.00262	0.29184	1.34685		191		0.00504		0.519841	1
146	0.00361	2.39395	1.15434								146	0.00257	1.47866	1.35362		202		0.00361		0.711911	1
147	0.00331	1.86463	1.16078								147	0.00232	2.49672	1.35009		200		0.00366		0.63388	1
148	0.00311	2.01247	1.15337								148	0.00089	3.61486	1.34176		193		0.00227		0.39207	1
149	0.00232	2.89916	1.15403								149	0.00133	1.78237	1.35595		198		0.00336		0.395833	1
150	0.00296	1.93626	1.16178								150	0.00188	4.70333	1.36455		207		0.00277		0.6787	1
151	0.00346	2.20369	1.16169								151	0.00282	0.15741	1.37738		204		0.00385		0.732468	1
152	0.0042	1.49217	1.18157								152	0.00193	1.68417	1.37056		208		0.00311		0.620579	1
153	0.00198	1.4007	1.17806								153	0.00188	2.40743	1.37139		209		0.00247		0.761134	1
154	0.00306	2.73315	1.18144								154	0.00267	3.20132	1.38328		211		0.0038		0.702632	1
155	0.00371	3.36328	1.19179								155	0.00198	3.66211	1.38014		210		0.00292		0.678082	1
156	0.00296	1.68122	1.1913								156	0.00173	3.37442	1.38421		212		0.00257		0.673152	1
157	0.00089	3.231	1.1797								157	0.00089	3.73943	1.37964		206		0.00267		0.333333	1
158	0.0038	4.10261	1.2062								158	0.00094	2.12553	1.38527		214		0.00257		0.365759	1
159	0.00232	1.75284	1.20473								159	5e-05	1.50772	1.3812		218		0.00237		0.021097	0
160	0.00203	2.85986	1.2053								160	0.00287	3.46081	1.40532		216		0.00375		0.765333	1
161	0.00272	4.72496	1.19806								161	0.00163	1.5107	1.41017		218		0.00237		0.687764	1
162	0.00163	2.46068	1.20249								162	0.00173	2.45744	1.41152		220		0.00316		0.547468	1
163	0.00242	2.66292	1.21365								163	0.00178	2.55172	1.41712		221		0.00321		0.554517	1
164	0.00583	3.57002	1.24395								164	0.00217	2.32756	1.42689		226		0.00331		0.655589	1
165	0.00277	2.0772	1.22656								165	0.00109	3.53559	1.42848		227		0.00232		0.469828	1
166	0.00282	2.17227	1.22397								166	0.00188	1.89154	1.43836		224		0.00277		0.6787	1
167	0.00128	3.20766	1.21629								167	0.00356	0.50687	1.45559		230		0.00524		0.679389	1
168	0.00252	2.77239	1.2307								168	0.0038	1.98085	1.45258		228		0.00464		0.818966	1
169	0.00306	4.04156	1.24527								169	0.00188	2.17917	1.44335		229		0.00306		0.614379	1
170	0.00301	1.3608	1.24892								170	0.00227	1.55952	1.45072		232		0.00331		0.685801	1
171	0.00247	1.82585	1.24371								171	0.00099	3.02598	1.44094		231		0.00321		0.308411	0
172	0.00509	1.49093	1.27269								172	0.00178	3.86868	1.48195		234		0.00375		0.474667	1
173	0.00415	2.3338	1.25568								173	0.00301	0.17901	1.48974		236		0.0039		0.771795	1
174	0.00395	0.32237	1.26548								174	0.00237	0.3557	1.50025		237		0.00356		0.66573	1
175	0.00183	2.42263	1.25525								175	0.00094	2.02491	1.48737		244		0.00227		0.414097	1
176	0.00282	0.40059	1.26651								176	0.00217	2.42197	1.50037		238		0.00306		0.70915	1
177	0.00296	0.46239	1.26909								177	0.00148	1.91517	1.51897		249		0.00415		0.356627	1
178	0.00282	2.71412	1.27071								178	0.00183	3.54917	1.52843		253		0.00306		0.598039	1
179	0.00277	2.82616	1.26673								179	0.00237	0.48193	1.53628		254		0.00371		0.638814	1
180	0.00331	0.12437	1.28458								180	0.00158	3.415	1.53144		252		0.00257		0.614786	1
181	0.00173	2.13029	1.26813								181	0.00128	3.30498	1.53881		255		0.00208		0.615385	1
182	0.00247	2.49122	1.27647								182	0.00109	0.67191	1.5435		260		0.00183		0.595628	1
183	0.00143	0.06581	1.28352								183	0.00351	1.84036	1.55673		256		0.0043		0.816279	1
184	0.00459	1.92613	1.29534								184	0.00193	3.17395	1.55386		251		0.00459		0.420479	1
185	0.00361	2.56255	1.30735								185	0.00104	0.54475	1.56395		259		0.00351		0.296296	0
186	0.00331	3.31008	1.3236								186	0.00094	3.34377	1.56321		263		0.00277		0.33935	1
187	0.00232	4.48278	1.31181								187	0.00237	3.47774	1.57537		268		0.00316		0.75	1
188	0.00336	1.62732	1.32362								188	0.00163	1.55607	1.58504		266		0.00336		0.485119	1
189	0.00405	2.64308	1.33517								189	0.00099	0.7521	1.58504		269		0.00262		0.377863	1
190	0.00163	4.33636	1.3141								190	0.00193	3.06888	1.59081		273		0.00267		0.722846	1
191	0.00504	0.29163	1.34323								191	0.00168	2.43906	1.59558		274		0.00232		0.724138	1
192	0.00331	2.21912	1.33441								192	0.00227	1.9559	1.61086		277		0.00346		0.656069	1
193	0.00227	3.61275	1.33261								193	0.00198	2.6248	1.60613		275		0.00292		0.678082	1
194	0.00326	1.32699	1.34243								194	0.00173	2.90268	1.60552		280		0.00247		0.700405	1
195	0.00193	1.56702	1.33254								195	0.00153	1.88729	1.61429		276		0.00287		0.533101	1
196	0.00316	2.06795	1.33826								196	0.00168	3.19406	1.61274		285		0.00321		0.523364	1
197	0.00247	4.01778	1.33593								197	0.00203	1.5991	1.6219		281		0.00287		0.707317	1
198	0.00336	1.78599	1.35081								198	0.00222	2.32824	1.6205		279		0.00296		0.75	1
199	0.00277	1.97352	1.34229								199	0.00247	0.04625	1.64479		287		0.00548		0.45073	1
200	0.00366	2.49833	1.34957								200	0.00188	0.68884	1.64127		290		0.00351		0.535613	1
201	0.00479	2.89272	1.34446								201	0.00173	2.12246	1.65252		294		0.00257		0.673152	1
202	0.00361	1.47546	1.35414								202	0.00183	3.33716	1.65571		296		0.00301		0.607973	1
203	0.00188	2.34991	1.35271								203	0.00133	2.28039	1.65949		298		0.00173		0.768786	1
204	0.00385	0.15797	1.37687								204	0.00336	2.43265	1.6791		299		0.00474		0.708861	1
205	0.00296	2.27681	1.36503								205	0.00198	3.03969	1.66991		301		0.00247		0.801619	1
206	0.00267	3.73839	1.36974								206	0.00203	0.56721	1.6819		302		0.00296		0.685811	1
207	0.00277	4.7024	1.36363								207	0.00247	2.95302	1.68162		300		0.00296		0.834459	1
208	0.00311	1.68456	1.37238								208	0.00227	1.98646	1.68665		308		0.00282		0.804965	1
[truncated: 984 more rows]

## Sheet: NTG_22
NTG_22																						threshold	0.33
	UNION											Intersection
[truncated: 1,689 more rows]

## Sheet: NTG_8
NTG_22																						threshold	0.33
[truncated: 993 more rows]

[truncated: 5 more sheets: S3_C1, S5_E1, S6_A1, S9_D6, S8_C6]
