# Supplementary material for: FIRM image analysis: A machine learning workflow for quantifying extracellular matrix components from electron microscopy images
Source: PLoS One. 2025 Feb 6;20(2):e0312196. doi: 10.1371/journal.pone.0312196 (PMC11801620; doi:10.1371/journal.pone.0312196)
Supplement: S1 Dataset — (ZIP) [file pone.0312196.s002.zip › S2 Dataset/FIRM_analysis data/FIRM_particle analysis.xlsx]

## Sheet: Summary Sheet
Expanded dataset: summary page
	Image Scale adjustment			*original images were 2400pix wide, which were downsized to 720 to reduce computational costs
											ex calculation:
ImageID	scale from OG image		size of og image(p x p)		new size of image		adjusted pixel scale				0.002081	um	2432	old pixels	or	2950	old
S5_E1_21Feb24_011_16	0.002081	um/px	2432	2950	720	873	0.00702916	um/pix			1	old pixels	720	new pixels		873	new
S6_A1_022024_011_16	0.002081	um/px	2432	2950	720	873	0.00702916	um/pix
S8_C6_21Feb24_010_16	0.002081	um/px	2432	2950	720	873	0.00702916	um/pix
S9_D6_022024_007_16	0.002081	um/px	2432	2950	720	873	0.00702916	um/pix
S10_E6_21Feb24_012_16	0.002081	um/px	2432	2950	720	873	0.00702916	um/pix
NTG_E8_2_Jun3_2024_004_16	0.002081	um/px	2392	2930	720	882	0.00691354	um/pix
NTG_E8_3_Jun3_2024_014_16	0.004298	um/px	2448	2970	720	874	0.0146132	um/pix
NTG_E8_6_Jun3_2024_005_16	0.002081	um/px	2392	2930	720	882	0.00691354	um/pix
S2_B1_21Feb24_010_16	0.001682	um/px	2432	2950	720	873	0.00568142	um/pix
S3_C1_21Feb24_013_16	0.002081	um/px	2432	2950	720	873	0.00702916	um/pix
NTG_E8_3_Jun_3_2024_022_16
NTG_E8_6_3_2024_008_16
NTG_E8_6_3_2024_003_16
Count, Size
						in nm
Image ID	Number of fibrils	avg fibril diameter	stdev	stderror
S5_E1_21Feb24_011_16	1297	0.0566578	0.0137143	0.000380806		56.6578	13.7143	0.380806
S6_A1_022024_011_16	1835	0.0524254	0.00859997	0.000200761		52.4254	8.59997	0.200761
S8_C6_21Feb24_010_16	1363	0.0620998	0.0106062	0.000287285		62.0998	10.6062	0.287285
S9_D6_022024_007_16	1936	0.0533172	0.0114613	0.000260483		53.3172	11.4613	0.260483
S3_C1_21Feb24_013_16	962	0.0521938	0.0141547	0.000456365		52.1938	14.1547	0.456365
NTG_E8_3_Jun_3_2024_022_16	1437	0.0508724	0.0105134	0.000277343		50.8724	10.5134	0.277343
NTG_E8_6_3_2024_008_16	793	0.0501733	0.0110949	0.00039399		50.1733	11.0949	0.39399
NTG_E8_6_3_2024_003_16	798	0.0485377	0.0105756	0.000374372		48.5377	10.5756	0.374372
Size Distributions
Number of fibrils/bin												Percentage of fibrils/bin	8	7	6	5	4	11	10	9
Image ID/binsize	S5_E1_21Feb24_011_16	S6_A1_022024_011_16	S8_C6_21Feb24_010_16	S9_D6_022024_007_16	S3_C1_21Feb24_013_16	NTG_E8_3_Jun_3_2024_022_16	NTG_E8_6_3_2024_008_16	NTG_E8_6_3_2024_003_16				Image ID/binsize	S5_E1_21Feb24_011_16	S6_A1_022024_011_16	S8_C6_21Feb24_010_16	S9_D6_022024_007_16	S3_C1_21Feb24_013_16	NTG_E8_3_Jun_3_2024_022_16	NTG_E8_6_3_2024_008_16	NTG_E8_6_3_2024_003_16
0.02	0	0	0	0	8	4	0	1				0.02	0	0	0	0	0.831601	0.278358	0	0.125313
0.03	2	2	1	9	45	17	14	9				0.03	0.154202	0.108992	0.0733676	0.464876	4.67775	1.18302	1.76545	1.12782
0.04	182	171	37	239	145	232	156	184				0.04	14.0324	9.3188	2.7146	12.345	15.0728	16.1447	19.6721	23.0576
0.05	249	506	129	559	212	393	231	250				0.05	19.1981	27.5749	9.46442	28.874	22.0374	27.3486	29.1299	31.3283
0.06	354	829	388	584	275	532	246	233				0.06	27.2938	45.1771	28.4666	30.1653	28.5863	37.0216	31.0214	29.198
0.07	292	287	489	370	179	210	112	102				0.07	22.5135	15.6403	35.8767	19.1116	18.6071	14.6138	14.1236	12.782
0.08	140	36	265	155	81	44	31	18				0.08	10.7941	1.96185	19.4424	8.0062	8.41996	3.06193	3.90921	2.25564
0.09	66	4	48	18	15	4	2	1				0.09	5.08867	0.217984	3.52164	0.929752	1.55925	0.278358	0.252207	0.125313
0.1	9	0	6	2	2	1	1	0				0.1	0.693909	0	0.440205	0.103306	0.2079	0.0695894	0.126103	0
0.11	3	0	0	0	0	0	0	0				0.11	0.231303	0	0	0	0	0	0	0
0.12	0	0	0	0	0	0	0	0				0.12	0	0	0	0	0	0	0	0
0.13	0	0	0	0	0	0	0	0				0.13	0	0	0	0	0	0	0	0
0.14	0	0	0	0	0	0	0	0				0.14	0	0	0	0	0	0	0	0
0.15	0	0	0	0	0	0	0	0				0.15	0	0	0	0	0	0	0	0
	0	0	0	0	0	0	0	0					0	0	0	0	0	0	0	0
												sum check	100	100	100	100	100	100	100	100
				in nm
Ground Truth Values
Image ID	n	average size	stdev
S5_E1_21Feb24_011_16	1544	0.0558123	0.0181859	55.8123	18.1859
S6_A1_022024_011_16	1920	0.0509656	0.0107462	50.9656	10.7462
S8_C6_21Feb24_010_16	1492	0.0656151	0.0131437	65.6151	13.1437
S9_D6_022024_007_16	2160	0.0591921	0.0148641	59.1921	14.8641
S10_E6_21Feb24_012_16	1535	0.0686838	0.0124065	68.6838	12.4065
NTG_E8_2_Jun3_2024_004_16	2085	0.0502921	0.0116015	50.2921	11.6015
NTG_E8_3_Jun3_2024_014_16	2427	0.0565447	0.00961103	56.5447	9.61103
NTG_E8_6_Jun3_2024_005_16	1034	0.054061	0.0124681	54.061	12.4681
S2_B1_21Feb24_010_16	525	0.060777	0.0121752	60.777	12.1752
S3_C1_21Feb24_013_16	898	0.0584879	0.00950842	58.4879	9.50842
NTG_E8_6_3_2024_008_16	875	0.0454765	0.0108634	45.4765	10.8634										Index	Image ID	N	GT_N	R^2	Avg	stdev	GT avg	GT stdev	R^2
NTG_E8_Jun_3_2024_022_16	1701	0.0483867	0.00971669	48.3867	9.71669										1	image 1	1204	1356	0.950182	0.050454	8.07479	0.051727	8.38003	0.845994
NTG_E8_6_3_2024_003_16	1174	0.0504259	0.0109252	50.4259	10.9252										2	image 2	588	618		0.069472	15.4916	0.072988	11.2122
						FIRM original submission				FIRM original submission					3	image 3	422	475		0.047646	11.0651	0.043288	7.13228
Original submission PICS						n	average size	stdev							4	S3_C1_21Feb24_013_16	962	898		0.0521938	0.0141547	0.0584879	0.00950842
image 1	1356	51.727	8.38003			1204	50.454	8.07479		% distribtutions	Image 1	Image 2	Image 3		5	S9_D6_022024_007_16	1936	2160		0.0533172	0.0114613	0.0591921	0.0148641
image 2	618	72.988	11.2122			588	69.472	15.4916		10-20	0	0.236967	0		6	S8_C6_21Feb24_010_16	1363	1492		0.0620998	0.0106062	0.0656151	0.0131437
image 3	475	43.288	7.13228			422	47.646	11.0651		20-30	0.415282	4.50237	0		7	S6_A1_022024_011_16	1835	1920		0.0524254	0.00859997	0.0509656	0.0107462
										30-40	9.80066	21.09	1.70068		8	S5_E1_21Feb24_011_16	1297	1544		0.0566578	0.0137143	0.0558123	0.0181859
Ground Truth size distributions										40-50	35.2159	31.2796	10.3741		9	NTG_E8_6_3_2024_003_16	798	1174		0.0485377	0.0105756	0.0504259	0.0109252
										50-60	45.1827	30.3318	16.6667		10	NTG_E8_6_3_2024_008_16	793	875		0.0501733	0.0110949	0.0454765	0.0108634
% Distribution	Image 1	Image 2	Image 3							60-70	9.13621	9.71564	21.7687		11	NTG_E8_3_Jun_3_2024_022_16	1437	1701		0.0508724	0.0105134	0.0483867	0.00971669
10-20	0	0	0							70-80	0.249169	2.36967	23.2993
20-30	0.147493	0	4.84211							80-90	0	0.473934	16.3265							52.1938	14.1547	58.4879	9.50842
30-40	8.25959	0.809061	23.3684							90-100	0	0	7.48299							53.3172	11.4613	59.1921	14.8641
40-50	31.7847	2.42718	56.4211							100-110	0	0	2.21088		size distributions across all images:					62.0998	10.6062	65.6151	13.1437
50-60	45.2802	7.11974	14.9474							110-120	0	0	0.170068							52.4254	8.59997	50.9656	10.7462
60-70	12.9056	27.0227	0.421053							120-130	0	0	0							56.6578	13.7143	55.8123	18.1859
70-80	1.62242	36.246	0							130-140	0	0	0							48.5377	10.5756	50.4259	10.9252
80-90	0	20.8738	0							140-150	0	0	0							50.1733	11.0949	45.4765	10.8634
90-100	0	4.85437	0																	50.8724	10.5134	48.3867	9.71669
100-110	0	0.485437	0																%error
110-120	0	0.161812	0																number	size
120-130	0	0	0																11.2094	-2.461			11.2094	-2.461
130-140	0	0	0																4.85437	-4.81723			4.85437	-4.81723
140-150	0	0	0							S5_E1_21Feb24_011_16	S6_A1_022024_011_16	S8_C6_21Feb24_010_16	S9_D6_022024_007_16	S3_C1_21Feb24_013_16	NTG_E8_Jun_3_2024_022_16	NTG_E8_6_3_2024_008_16	NTG_E8_6_3_2024_003_16		11.1579	10.0675			11.1579	10.0675
									0.02	104	56	26	88	9	35	32	29		-7.12695	-10.7614			-7.12695	-10.7614
								GT	0.03	6	12	1	9	2	10	16	9		10.3704	-9.92515			10.3704	-9.92515
									0.04	66	71	9	23	11	138	114	64		8.64611	-5.3574			8.64611	-5.3574
									0.05	235	554	59	197	85	796	421	419		4.42708	2.86426			4.42708	2.86426
									0.06	456	1005	312	641	385	584	256	480		15.9974	1.51494			15.9974	1.51494
									0.07	405	207	521	802	344	128	35	163		32.0273	-3.74454			32.0273	-3.74454
									0.08	198	15	423	343	61	9	0	8		9.37143	10.3279			9.37143	10.3279
									0.09	62	0	119	55	1	1	1	0		15.5203	5.13712			15.5203	5.13712
									0.1	10	0	21	2	0	0	0	1
									0.11	2	0	1	0	0	0	0	1
									0.12	0	0	0	0	0	0	0	0
	Index	Image ID							0.13	0	0	0	0	0	0	0	0			Image 1	Image 2	Image 3	Image 4	Image 5	Image 6	Image 7	Image 8	Image 9	Image 10	Image 11
	1	image 1	0.989585						0.14	0	0	0	0	0	0	0	0		Number of Detected Fibrils	11.2094	4.85437	11.1579	7.12695	10.3704	8.64611	4.42708	15.9974	32.0273	9.37143	15.5203
	2	image 2	0.820345						0.15	0	0	0	0	0	0	0	0		Average Fibril Diameter	2.461	4.81723	10.0675	10.7614	9.92515	5.3574	2.86426	1.51494	3.74454	10.3279	5.13712
	3	image 3	0.716842							0	0	0	0	0	0	0	0
	4	S3_C1_21Feb24_013_16
	5	S9_D6_022024_007_16								S5_E1_21Feb24_011_16	S6_A1_022024_011_16	S8_C6_21Feb24_010_16	S9_D6_022024_007_16	S3_C1_21Feb24_013_16	NTG_E8_Jun_3_2024_022_16	NTG_E8_6_3_2024_008_16	NTG_E8_6_3_2024_003_16
	6	S8_C6_21Feb24_010_16								6.73575	2.91667	1.74263	4.07407	1.00223	2.05761	3.65714	2.47019			Table 1: % Error Calculations for FIRM Compared to Ground Truth	Number of Detected Fibrils	Average Fibril Diameter
	7	S6_A1_022024_011_16								0.388601	0.625	0.0670241	0.416667	0.222717	0.587889	1.82857	0.76661			Image 1	11.2094	2.461
	8	S5_E1_21Feb24_011_16								4.27461	3.69792	0.603217	1.06481	1.22494	8.11287	13.0286	5.45145			Image 2	4.85437	4.81723
	9	NTG_E8_6_3_2024_003_16								15.2202	28.8542	3.95442	9.12037	9.46548	46.796	48.1143	35.6899			Image 3	11.1579	10.0675
	10	NTG_E8_6_3_2024_008_16								29.5337	52.3438	20.9115	29.6759	42.8731	34.3327	29.2571	40.8859			Image 4	7.12695	10.7614
	11	NTG_E8_3_Jun_3_2024_022_16								26.2306	10.7812	34.9196	37.1296	38.3073	7.52499	4	13.8842			Image 5	10.3704	9.92515
										12.8238	0.78125	28.3512	15.8796	6.79287	0.529101	0	0.681431			Image 6	8.64611	5.3574
	All size distributions combined!!:									4.01554	0	7.97587	2.5463	0.111359	0.0587889	0.114286	0			Image 7	4.42708	2.86426
										0.647668	0	1.40751	0.0925926	0	0	0	0.0851789			Image 8	15.9974	1.51494
size distribution R^2	0.80395	0.843035	0.8344	0.76467	0.814035					0.129534	0	0.0670241	0	0	0	0	0.0851789			Image 9	32.0273	3.74454
GT	ML	Human 1	Human 2	Human 3						0	0	0	0	0	0	0	0			Image 10	9.37143	10.3279
0	0	0.0708717	0.416956	0						0	0	0	0	0	0	0	0			Image 11	15.5203	5.13712
0.147493	0.415282	1.91354	3.05768	0.0890472						0	0	0	0	0	0	0	0
8.25959	9.80066	11.4103	19.7359	1.24666						0	0	0	0	0	0	0	0
31.7847	35.2159	35.2941	41.8346	10.5076						0	0	0	0	0	0	0	0
45.2802	45.1827	38.1999	27.1716	31.6118
12.9056	9.13621	11.3395	7.01876	28.4061
1.62242	0.249169	1.55918	0.76442	18.6999						100	100	100	100	100	100	100	100
0	0	0.212615	0	6.58949
0	0	0	0	1.78094
0	0	0	0	0.267142
0	0	0	0	0.267142
0	0	0	0	0.267142
0	0	0	0	0.178094
0	0	0	0	0.0890472				ilastik
0	0	0	0	0.189036
0	0	0	0	0
0.809061	1.70068	0	0	0				S5_E1_21Feb24_011_16	S6_A1_022024_011_16	S8_C6_21Feb24_010_16	S9_D6_022024_007_16	S3_C1_21Feb24_013_16	NTG_E8_3_Jun_3_2024_022_16	NTG_E8_6_3_2024_008_16	NTG_E8_6_3_2024_003_16
2.42718	10.3741	0	0	0
7.11974	16.6667	0.972447	3.84615	0.756144
27.0227	21.7687	5.99676	20.1538	6.61626
36.246	23.2993	21.2318	36.3077	18.9036
20.8738	16.3265	33.5494	26.6154	30.0567
4.85437	7.48299	24.4733	9.53846	22.6843
0.485437	2.21088	10.2107	2.61538	16.2571
0.161812	0.170068	2.91734	0.769231	2.83554
0	0	0.486224	0.153846	0.756144
0	0	0	0	0.189036
0	0	0	0	0
0	0.236967	0	0.210084	2.30608
4.84211	4.50237	0.631579	4.41176	31.4465
23.3684	21.09	6.10526	24.5798	46.3312
56.4211	31.2796	26.9474	47.0588	18.6583
14.9474	30.3318	42.3158	20.1681	1.25786
0.421053	9.71564	20	3.36134	0
0	2.36967	3.78947	0.210084	0
0	0.473934	0.210526	0	0
0	0	0	0	0
0	0	0	0	0
0	0	0	0	0
0	0	0	0	0
0	0	0	0	0	Ilastik		ilastik v firm r^2
0	0	0	0	0			ilastik	Firm
6.73575	0	0.375469	0.0874126	0.142248	3.15692		0.416549	0.795826
0.388601	0.154202	0.813517	0	0	22.0984
4.27461	14.0324	5.63204	3.05944	2.34708	22.6555
15.2202	19.1981	14.2678	23.6014	14.7937	20.7057
29.5337	27.2938	26.4706	35.1399	32.5747	15.9703
26.2306	22.5135	24.9061	23.6014	30.3698	9.5636
12.8238	10.7941	17.0839	10.8392	14.7937	3.89972
4.01554	5.08867	7.07134	2.62238	4.33855	1.39276
0.647668	0.693909	2.0025	0.874126	0.56899	0.464253
0.129534	0.231303	0.563204	0.174825	0.0711238	0.0928505
0	0	0.500626	0	0	0
0	0	0.250313	0	0	0
0	0	0.0625782	0	0	0
0	0	0	0	0	0
0	0	0	0	0	0
2.91667	0	0.107701	0	0	2.91074
0.625	0.108992	1.02316	0.1772	0.507872	20.4398
3.69792	9.3188	5.22348	12.8175	1.92991	17.3997
28.8542	27.5749	32.4179	54.2233	17.2169	17.5291
52.3438	45.1771	46.2036	28.9427	56.0691	18.4994
10.7812	15.6403	13.678	3.42587	22.0416	15.1358
0.78125	1.96185	1.29241	0.236267	2.18385	6.98577
0	0.217984	0	0.0590667	0.0507872	1.03493
0	0	0.0538503	0.118133	0	0.0646831
0	0	0	0	0	0
0	0	0	0	0	0
0	0	0	0	0	0
0	0	0	0	0	0
0	0	0	0	0	0
0	0	0	0	0	0
1.74263	0	0.0684932	0.0727273	0	0.658376
0.0670241	0.0733676	0.205479	0	0.205479	6.218
0.603217	2.7146	0.890411	1.23636	0.410959	5.99854
3.95442	9.46442	5.82192	10.4727	2.67123	7.6079
20.9115	28.4666	18.7671	33.4545	20.6164	10.3877
34.9196	35.8767	32.4658	34.4	33.0137	16.2399
28.3512	19.4424	29.0411	16.8	29.3151	25.4572
7.97587	3.52164	9.93151	3.05455	11.2329	19.605
1.40751	0.440205	2.39726	0.509091	2.12329	7.31529
0.0670241	0	0.410959	0	0.410959	0.51207
0	0	0	0	0	0
0	0	0	0	0	0
0	0	0	0	0	0
0	0	0	0	0	0
0	0	0	0	0	0
4.07407	0	0	0	0.0958773	3.71728
0.416667	0.464876	0.535019	0.203666	0.814957	13.2984
1.06481	12.345	1.50778	4.58248	1.29434	13.5079
9.12037	28.874	8.94942	31.7719	6.75935	16.2304
29.6759	30.1653	27.2374	41.7515	25.6472	15.8639
37.1296	19.1116	35.3599	19.2974	38.255	15.8115
15.8796	8.0062	20.963	2.24033	21.9559	13.1414
2.5463	0.929752	4.81518	0.152749	4.93768	6.80628
0.0925926	0.103306	0.486381	0	0.191755	1.46597
0	0	0.145914	0	0.0479386	0.104712
0	0	0	0	0	0.052356
0	0	0	0	0	0
0	0	0	0	0	0
0	0	0	0	0	0
0	0	0	0	0	0
1.00223	0.831601	0	0	0	1.21786
0.222717	4.67775	0.313808	0.118064	0	13.8024
1.22494	15.0728	2.61506	3.30579	0.826446	13.1258
9.46548	22.0374	15.3766	24.6753	5.31287	15.8322
42.8731	28.5863	36.0879	50.7674	30.4604	16.1028
38.3073	18.6071	34.6234	18.7721	45.3365	15.6969
6.79287	8.41996	10.251	2.24321	16.4109	16.9147
0.111359	1.55925	0.627615	0.118064	1.65289	6.35995
0	0.2079	0	0	0	0.947226
0	0	0.104603	0	0	0
0	0	0	0	0	0
0	0	0	0	0	0
0	0	0	0	0	0
0	0	0	0	0	0
0	0	0	0	0	0
2.05761	0.278358	0.298507	0	0.184275	2.44591
0.587889	1.18302	0.537313	0.400802	0.675676	20.7902
8.11287	16.1447	12.2388	8.01603	11.5479	22.9539
46.796	27.3486	41.0149	46.5598	48.8943	27.7516
34.3327	37.0216	32.8955	35.4709	28.8698	17.7799
7.52499	14.6138	11.2836	8.48363	8.16953	6.67921
0.529101	3.06193	1.73134	0.868403	1.35135	1.31703
0.0587889	0.278358	0	0.0668003	0.12285	0.188147
0	0.0695894	0	0	0	0.0940734
0	0	0	0.133601	0.0614251	0
0	0	0	0	0.12285	0
0	0	0	0	0	0
0	0	0	0	0	0
0	0	0	0	0	0
0	0	0	0	0	0
3.65714	0	0	0	0.117371	9.375
1.82857	1.76545	0.374532	0.903226	1.64319	25.3676
13.0286	19.6721	14.6067	13.0323	16.784	23.5294
48.1143	29.1299	50.437	45.9355	45.0704	22.4265
29.2571	31.0214	29.7129	33.1613	31.1033	12.8676
4	14.1236	4.49438	5.80645	4.46009	5.51471
0	3.90921	0.124844	1.03226	0.704225	0.735294
0.114286	0.252207	0.249688	0.129032	0	0.183824
0	0.126103	0	0	0.117371	0
0	0	0	0	0	0
0	0	0	0	0	0
0	0	0	0	0	0
0	0	0	0	0	0
0	0	0	0	0	0
0	0	0	0	0	0
2.47019	0.125313	0	0.274977	0.18018	0
0.76661	1.12782	0.268097	0.274977	0.720721	15.873
5.45145	23.0576	5.71939	4.58295	13.2432	19.3122
35.6899	31.3283	36.193	33.3639	36.1261	16.6667
40.8859	29.198	40.5719	42.1632	35.6757	18.254
13.8842	12.782	16.0858	16.7736	12.2523	12.5661
0.681431	2.25564	0.983021	2.0165	1.53153	9.12698
0	0.125313	0	0.274977	0.18018	6.48148
0.0851789	0	0	0.274977	0.0900901	1.32275
0.0851789	0	0.178731	0	0	0.396825
0	0	0	0	0	0
0	0	0	0	0	0
0	0	0	0	0	0
0	0	0	0	0	0
0	0	0	0	0	0

## Sheet: S5_E1_21Feb24_011_16
								Avg Minor	0.0361979				Take 2								Avg Minor	0.0566578				n	1297
	FIRM							stdev	0.0139705					FIRM							stdev	0.0137143
	index	area	mean	min	max	XM	YM	Major	Minor	Angle				index	area	mean	min	max	XM	YM	Major	Minor	Angle
	1	5e-05	255	255	255	3.21577	0.01054	0.00793	0.00793	0				1	0.00188	255	255	255	4.79137	0.03496	0.05296	0.04513	19.3423
	2	0.00074	255	255	255	4.79308	0.03444	0.03275	0.02881	45.0006				2	0.00109	255	255	255	3.06177	0.03802	0.03904	0.03545	45
	3	0.0003	255	255	255	3.0623	0.03749	0.02207	0.0171	45				3	0.004	255	255	255	4.90819	0.05454	0.10139	0.05026	159.249
	4	0.00148	255	255	255	3.20265	0.056	0.05565	0.03391	78.493				4	0.0038	255	255	255	4.22603	0.06121	0.07825	0.0619	60.7222
	5	0.00212	255	255	255	4.22565	0.06073	0.06172	0.04383	59.3983				5	0.00326	255	255	255	4.40495	0.06976	0.07283	0.05701	176.225
	6	0.0003	255	255	255	4.1436	0.0492	0.02379	0.01586	0				6	0.00405	255	255	255	2.42569	0.08246	0.07435	0.06938	146.398
	7	0.00025	255	255	255	4.3137	0.04991	0.0221	0.01423	18.435				7	0.00385	255	255	255	2.69959	0.08453	0.08816	0.05566	58.0225
	8	0.00168	255	255	255	4.40656	0.06967	0.05326	0.04016	176.817				8	0.00445	255	255	255	3.59588	0.1002	0.09196	0.06157	146.783
	9	0.00227	255	255	255	2.42562	0.0819	0.05635	0.05135	153.35				9	0.00168	255	255	255	4.04457	0.08042	0.05478	0.03904	5.39215
	10	0.00208	255	255	255	2.69914	0.08385	0.07113	0.03715	55.9243				10	0.00114	255	255	255	4.69064	0.08083	0.03819	0.03789	90
	11	0.00237	255	255	255	3.59445	0.10046	0.07377	0.04093	142.629				11	0.00138	255	255	255	3.07519	0.11949	0.04722	0.0373	69.4955
	12	0.00064	255	255	255	4.04519	0.07975	0.03642	0.02246	0				12	0.00509	255	255	255	3.497	0.14996	0.082	0.07902	51.0425
	13	0.00035	255	255	255	4.68985	0.08083	0.02169	0.0203	90				13	0.00114	255	255	255	3.65768	0.14532	0.04102	0.03527	142.108
	14	0.00049	255	255	255	3.07519	0.11949	0.03124	0.02014	63.435				14	0.00504	255	255	255	3.94182	0.17069	0.09529	0.06733	49.0212
	15	0.00306	255	255	255	3.49738	0.14931	0.06327	0.06165	60.1282				15	0.00262	255	255	255	3.82888	0.16187	0.06519	0.05114	132.453
	16	0.00059	255	255	255	2.5035	0.14761	0.0311	0.02428	142.762				16	0.0039	255	255	255	5.00113	0.18182	0.08058	0.06167	166.978
	17	0.00296	255	255	255	3.94233	0.17092	0.0773	0.04883	47.12				17	0.00153	255	255	255	2.9888	0.1747	0.05079	0.0384	130.702
	18	0.0003	255	255	255	3.65859	0.14761	0.02379	0.01586	0				18	0.00282	255	255	255	4.69432	0.18245	0.06096	0.05882	37.5686
	19	0.00124	255	255	255	3.82813	0.16181	0.04909	0.03204	130.194				19	0.00242	255	255	255	4.11333	0.18713	0.05955	0.05177	22.1981
	20	0.00138	255	255	255	2.53797	0.17899	0.05088	0.03462	87.3373				20	0.00168	255	255	255	2.68508	0.18875	0.04634	0.04616	0
	21	0.00212	255	255	255	5.00113	0.18235	0.06267	0.04316	166.23				21	0.00336	255	255	255	3.35862	0.21945	0.07854	0.05447	111.321
	22	0.00054	255	255	255	2.98956	0.17477	0.03444	0.02009	127.875				22	0.00385	255	255	255	3.75772	0.21078	0.08231	0.05961	170.757
	23	0.00143	255	255	255	4.69404	0.18239	0.04407	0.0414	34.6951				23	0.00252	255	255	255	3.58141	0.21507	0.06874	0.04667	12.2192
	24	0.00114	255	255	255	4.11395	0.18719	0.04136	0.03498	30.0432				24	0.00287	255	255	255	2.56692	0.2305	0.06298	0.05793	116.47
	25	0.00069	255	255	255	2.68508	0.18828	0.02997	0.02939	2.771e-13				25	0.00217	255	255	255	4.0356	0.21726	0.06214	0.04455	163.29
	26	0.00158	255	255	255	3.3603	0.22075	0.06052	0.03326	106.182				26	0.00435	255	255	255	2.78748	0.24058	0.08882	0.06233	57.4299
	27	0.00217	255	255	255	3.75796	0.21071	0.06429	0.04306	168.072				27	0.00385	255	255	255	3.65932	0.2361	0.07318	0.06705	163.7
	28	0.00114	255	255	255	3.58158	0.2153	0.05196	0.02784	10.7785				28	0.00133	255	255	255	3.50604	0.23105	0.04405	0.03855	169.195
	29	0.00163	255	255	255	2.56612	0.22823	0.05283	0.03929	117.193				29	0.00114	255	255	255	2.94041	0.23547	0.03819	0.03789	90
	30	0.00099	255	255	255	4.03605	0.2172	0.04546	0.02768	159.044				30	0.00282	255	255	255	4.21093	0.24571	0.07702	0.04656	2.27517
	31	0.00247	255	255	255	2.78658	0.24081	0.07105	0.04427	57.9883				31	0.00296	255	255	255	4.84427	0.2555	0.06547	0.05765	73.8226
	32	0.00208	255	255	255	3.65826	0.23664	0.0526	0.05023	126.384				32	0.00138	255	255	255	2.6183	0.25882	0.04571	0.03854	90
	33	0.00035	255	255	255	2.93963	0.23547	0.02169	0.0203	90				33	0.00479	255	255	255	2.68642	0.28591	0.1076	0.05671	148.657
	34	0.00035	255	255	255	3.50697	0.23346	0.02419	0.0182	161.565				34	0.00198	255	255	255	3.52768	0.27765	0.05417	0.04645	90
	35	0.00143	255	255	255	4.21122	0.24565	0.05955	0.03063	2.96342				35	0.00138	255	255	255	4.34292	0.27965	0.0494	0.03565	45.8423
	36	0.00148	255	255	255	4.84462	0.25492	0.04723	0.03995	67.3103				36	0.00237	255	255	255	4.10948	0.2876	0.06677	0.04523	174.552
	37	0.00049	255	255	255	2.6183	0.25796	0.02788	0.02256	90				37	0.0039	255	255	255	3.44995	0.31448	0.08714	0.05703	97.3087
	38	0.00089	255	255	255	3.52739	0.27765	0.0376	0.03012	90				38	0.00178	255	255	255	3.70428	0.29522	0.04759	0.04759	0
	39	0.00035	255	255	255	4.34242	0.27765	0.0321	0.01372	33.4007				39	0.00212	255	255	255	3.82876	0.30429	0.05884	0.04598	135
	40	0.00109	255	255	255	4.11005	0.28755	0.04734	0.02923	172.791				40	0.00247	255	255	255	3.02866	0.31138	0.05946	0.0529	177.846
	41	0.00232	255	255	255	3.45146	0.31653	0.07682	0.03849	105.211				41	0.00148	255	255	255	2.94867	0.33739	0.04759	0.03966	90
	42	0.00069	255	255	255	3.70428	0.29371	0.02997	0.02939	2.771e-13				42	0.00109	255	255	255	4.87397	0.33452	0.03904	0.03545	45
	43	0.00094	255	255	255	3.82914	0.30391	0.04274	0.02797	135				43	0.00247	255	255	255	3.36886	0.35201	0.06242	0.05039	111.846
	44	0.00099	255	255	255	3.02528	0.31138	0.0379	0.0332	116.565				44	0.00361	255	255	255	2.80077	0.36613	0.08051	0.05704	57.3327
	45	0.0003	255	255	255	4.49153	0.32685	0.02379	0.01586	90				45	0.00247	255	255	255	3.12523	0.35342	0.06175	0.05094	33.9175
	46	0.00059	255	255	255	2.94867	0.33739	0.03173	0.02379	90				46	0.00109	255	255	255	3.89119	0.3473	0.03904	0.03545	45
	47	0.0003	255	255	255	4.87344	0.33505	0.02207	0.0171	45				47	0.00306	255	255	255	4.16865	0.36505	0.06722	0.05802	64.333
	48	0.00119	255	255	255	3.36836	0.35204	0.04612	0.03273	113.286				48	0.00143	255	255	255	3.48651	0.3683	0.04709	0.03874	28.7812
	49	0.00025	255	255	255	4.41632	0.33669	0.0221	0.01423	18.435				49	0.00163	255	255	255	4.94085	0.36498	0.04715	0.04403	134.998
	50	0.00188	255	255	255	2.80032	0.36736	0.06217	0.03845	55.5072				50	0.00237	255	255	255	3.04971	0.37971	0.06641	0.04547	45.1404
	51	0.00114	255	255	255	3.12317	0.35405	0.04102	0.03527	52.1079				51	0.00242	255	255	255	2.70107	0.38466	0.06406	0.04812	57.9401
	52	0.0003	255	255	255	3.89172	0.34676	0.02207	0.0171	45				52	0.00311	255	255	255	3.25571	0.39379	0.07553	0.05247	120.174
	53	0.00148	255	255	255	4.16984	0.36527	0.04653	0.04056	74.5501				53	0.00114	255	255	255	3.56019	0.40295	0.03819	0.03789	0
	54	0.00064	255	255	255	4.94058	0.3647	0.03079	0.02656	135				54	0.00247	255	255	255	3.32387	0.42525	0.06175	0.05094	152.788
	55	0.00099	255	255	255	3.04848	0.38062	0.04507	0.02792	46.0982				55	0.00455	255	255	255	3.63881	0.44252	0.09013	0.06421	62.8746
	56	0.00054	255	255	255	3.48543	0.36838	0.03081	0.02246	15.0707				56	0.00385	255	255	255	3.17431	0.44211	0.0782	0.06274	138.44
	57	0.00262	255	255	255	0.39979	0.40178	0.07772	0.0429	101.766				57	0.0045	255	255	255	3.41289	0.45121	0.08281	0.06913	177.988
	58	0.00109	255	255	255	2.70137	0.38436	0.04904	0.02822	54.8787				58	0.00331	255	255	255	4.99589	0.46911	0.07233	0.05827	174.662
	59	0.00119	255	255	255	3.25355	0.39128	0.04656	0.03242	89.1979				59	0.00133	255	255	255	3.77757	0.49034	0.04554	0.0373	81.6921
	60	0.0003	255	255	255	3.67148	0.39128	0.02207	0.0171	45				60	0.00311	255	255	255	3.34753	0.51976	0.07651	0.0518	135.479
	61	0.00035	255	255	255	3.56019	0.40216	0.02169	0.0203	0				61	0.00212	255	255	255	4.94801	0.52824	0.06068	0.04458	167.033
	62	0.00119	255	255	255	3.32355	0.42525	0.045	0.03355	146.776				62	0.00128	255	255	255	3.08411	0.54015	0.04507	0.03629	106.174
	63	0.00262	255	255	255	3.63883	0.4421	0.07374	0.04521	59.8467				63	0.00257	255	255	255	3.37041	0.58341	0.06396	0.05115	66.8906
	64	0.00203	255	255	255	3.17342	0.44223	0.06098	0.0423	140.049				64	0.00415	255	255	255	0.13581	0.59905	0.08063	0.06553	46.4876
	65	0.0003	255	255	255	3.98193	0.42174	0.02379	0.01586	0				65	0.00272	255	255	255	3.17257	0.58743	0.08228	0.04205	168.083
	66	0.00168	255	255	255	0.3653	0.45358	0.05488	0.03897	113.267				66	0.00292	255	255	255	3.55435	0.5893	0.07182	0.05168	147.27
	67	0.0004	255	255	255	2.55592	0.45249	0.02487	0.02024	135				67	0.00346	255	255	255	3.78291	0.61293	0.08577	0.05134	95.1143
	68	0.00173	255	255	255	4.99531	0.46883	0.05345	0.0412	171.853				68	0.00203	255	255	255	4.08325	0.59789	0.06049	0.04264	20.2491
	69	0.00099	255	255	255	2.73112	0.47867	0.04223	0.02979	169.166				69	0.00128	255	255	255	4.85244	0.59774	0.04581	0.0357	72.8922
	70	0.00044	255	255	255	3.77731	0.4893	0.02757	0.02053	78.0188				70	0.00119	255	255	255	4.31288	0.62148	0.04059	0.0372	135
	71	0.00148	255	255	255	0.3798	0.50984	0.04638	0.04069	147.089				71	0.00326	255	255	255	3.42685	0.65008	0.07912	0.05248	114.811
	72	0.00227	255	255	255	0.07442	0.52305	0.05876	0.04925	148.536				72	0.00119	255	255	255	4.42417	0.63554	0.04059	0.0372	45.0013
	73	0.00178	255	255	255	0.26398	0.52932	0.07175	0.03156	59.4398				73	0.00178	255	255	255	3.23861	0.66951	0.05227	0.04333	9.77913
	74	0.00153	255	255	255	3.34977	0.52411	0.06475	0.03012	133.735				74	0.00178	255	255	255	4.23497	0.66073	0.07138	0.03173	0
	75	0.00094	255	255	255	4.94786	0.52847	0.04301	0.02779	163.124				75	0.0039	255	255	255	0.25416	0.68898	0.07321	0.06788	163.365
	76	0.00128	255	255	255	0.58746	0.53664	0.04721	0.03465	6.04738				76	0.00296	255	255	255	3.92781	0.68474	0.07661	0.04927	16.4569
	77	0.0004	255	255	255	3.08485	0.53948	0.02688	0.01872	107.296				77	0.0087	255	255	255	3.59298	0.71903	0.10684	0.10363	70.8754
	78	0.00198	255	255	255	0.36375	0.56127	0.05495	0.04579	68.5853				78	0.00247	255	255	255	0.37324	0.70234	0.07023	0.04478	130.755
	79	0.0003	255	255	255	0.19681	0.55881	0.02379	0.01586	90				79	0.00415	255	255	255	4.58441	0.70867	0.07405	0.07136	151.394
	80	0.00138	255	255	255	3.37015	0.58014	0.05295	0.03326	71.4085				80	0.00119	255	255	255	4.86465	0.69821	0.04443	0.03398	170.26
	81	0.00212	255	255	255	0.51957	0.58561	0.05644	0.04793	35.6812				81	0.00173	255	255	255	3.47102	0.71364	0.05497	0.04005	115
	82	0.00232	255	255	255	0.13587	0.59918	0.06463	0.04575	49.1287				82	0.00227	255	255	255	4.48878	0.71069	0.06598	0.04386	10.1433
	83	0.00138	255	255	255	3.55467	0.58843	0.05516	0.03193	145.703				83	0.00282	255	255	255	4.17516	0.73811	0.07388	0.04853	122.717
	84	0.00168	255	255	255	3.78305	0.61359	0.05947	0.03597	99.6734				84	0.00133	255	255	255	4.08216	0.73323	0.04684	0.03626	23.9764
	85	0.00084	255	255	255	4.08282	0.59809	0.04247	0.02518	26.5907				85	0.00237	255	255	255	4.84108	0.74537	0.0598	0.0505	87.3358
	86	0.0004	255	255	255	4.85177	0.59834	0.02842	0.01771	70.6701				86	0.00153	255	255	255	3.21781	0.75358	0.0449	0.04344	135
	87	0.00212	255	255	255	3.69031	0.63711	0.07145	0.03786	133.016				87	0.00138	255	255	255	3.42664	0.76742	0.04571	0.03854	90
	88	0.0003	255	255	255	4.31112	0.62089	0.02207	0.0171	135				88	0.00445	255	255	255	4.93147	0.78162	0.08545	0.06625	31.7335
	89	0.00168	255	255	255	3.42622	0.6508	0.06195	0.03452	115.712				89	0.00484	255	255	255	3.92354	0.78976	0.08808	0.06999	145.804
	90	0.0004	255	255	255	4.42388	0.63525	0.02487	0.02024	45.0002				90	0.00232	255	255	255	4.44749	0.7779	0.05775	0.05119	91.4601
	91	0.00069	255	255	255	3.23936	0.67027	0.03425	0.02571	7.57285				91	0.00272	255	255	255	0.4365	0.78642	0.06482	0.05338	111.909
	92	0.00203	255	255	255	0.25467	0.68807	0.05504	0.04686	170.486				92	0.00217	255	255	255	3.80972	0.82591	0.05564	0.04975	0
	93	0.00148	255	255	255	3.92734	0.68462	0.0593	0.03183	19.6162				93	0.00173	255	255	255	4.13777	0.8237	0.05236	0.04205	18.2567
	94	0.00539	255	255	255	3.59198	0.7188	0.08717	0.07866	80.5183				94	0.00277	255	255	255	0.30752	0.83884	0.07311	0.04818	52.5483
	95	0.00109	255	255	255	0.3735	0.70226	0.05388	0.02569	128.966				95	0.00138	255	255	255	4.01356	0.82691	0.04596	0.03832	0
	96	0.00237	255	255	255	4.58467	0.70832	0.05652	0.05343	158.474				96	0.00114	255	255	255	0.48974	0.83997	0.03819	0.03789	90
	97	0.00499	255	255	255	0.73397	0.73509	0.10182	0.0624	63.7409				97	0.00158	255	255	255	4.86011	0.86237	0.05362	0.03754	175.919
	98	0.0003	255	255	255	4.86407	0.69939	0.02379	0.01586	90				98	0.00553	255	255	255	0.81342	0.89444	0.10319	0.06828	83.1483
	99	0.00064	255	255	255	3.47043	0.71344	0.03839	0.0213	115.066				99	0.00282	255	255	255	4.09439	0.8814	0.06994	0.05127	102.719
	100	0.00099	255	255	255	4.48907	0.71098	0.0457	0.02753	13.2108				100	0.00514	255	255	255	4.53681	0.90106	0.09385	0.06971	175.516
	101	0.00084	255	255	255	0.56294	0.7337	0.03675	0.0291	74.8284				101	0.00356	255	255	255	4.64051	0.92246	0.07689	0.0589	17.8974
	102	0.00044	255	255	255	4.08112	0.73297	0.02952	0.01918	29.5181				102	0.00415	255	255	255	4.15213	0.93996	0.08625	0.06126	27.1197
	103	0.00084	255	255	255	4.84195	0.74652	0.0356	0.03004	37.2379				103	0.00119	255	255	255	0.41178	0.93193	0.04059	0.0372	45.0013
	104	0.00054	255	255	255	3.21705	0.75434	0.02676	0.02586	135				104	0.00321	255	255	255	4.75079	0.99125	0.07194	0.05684	162.902
	105	0.00044	255	255	255	3.42586	0.76889	0.02757	0.02053	101.981				105	0.00109	255	255	255	0.17988	0.98694	0.03904	0.03545	45
	106	0.00257	255	255	255	4.93165	0.78184	0.06865	0.04765	32.6922				106	0.00143	255	255	255	4.57285	1.01981	0.04707	0.03875	78.8297
	107	0.00262	255	255	255	3.92026	0.78784	0.06316	0.05279	134.459				107	0.00183	255	255	255	3.70039	1.02747	0.05373	0.04332	157.116
	108	0.00099	255	255	255	4.4476	0.77565	0.03724	0.03379	48.5082				108	0.00168	255	255	255	4.73755	1.05435	0.0494	0.0433	45.0012
	109	0.00109	255	255	255	0.43771	0.78214	0.04833	0.02864	141.441				109	0.00109	255	255	255	0.26998	1.05723	0.03904	0.03545	134.999
	110	0.00242	255	255	255	4.72987	0.79306	0.05746	0.05364	121.289				110	0.00114	255	255	255	0.34213	1.05878	0.04102	0.03527	52.1079
	111	0.00084	255	255	255	4.67656	0.79945	0.0395	0.02707	39.7997				111	0.00114	255	255	255	4.12373	1.08598	0.03819	0.03789	90
	112	0.0002	255	255	255	0.57638	0.80833	0.01586	0.01586	0				112	0.00326	255	255	255	3.87713	1.10728	0.09147	0.04539	32.6513
	113	0.00025	255	255	255	0.8737	0.80904	0.0221	0.01423	161.565				113	0.00183	255	255	255	4.21332	1.09681	0.0515	0.0452	170.732
	114	0.00089	255	255	255	3.80972	0.82591	0.03505	0.03231	0				114	0.00321	255	255	255	4.8784	1.11561	0.06993	0.05847	165.418
	115	0.00128	255	255	255	0.30711	0.83861	0.05639	0.029	50.6497				115	0.00237	255	255	255	4.43208	1.15993	0.05945	0.05079	118.643
	116	0.00049	255	255	255	4.01356	0.82731	0.02951	0.02132	180				116	0.00178	255	255	255	4.94666	1.15451	0.05227	0.04333	9.77913
	117	0.00044	255	255	255	4.13657	0.82591	0.02379	0.02379	0				117	0.00366	255	255	255	3.9806	1.17147	0.09798	0.04751	169.72
	118	0.00035	255	255	255	0.49052	0.83997	0.02169	0.0203	90				118	0.00153	255	255	255	4.11548	1.18439	0.05173	0.03769	90
	119	0.00025	255	255	255	3.5138	0.8484	0.0221	0.01423	108.435				119	0.00158	255	255	255	0.03756	1.19207	0.05229	0.0385	93.7638
	120	0.00143	255	255	255	4.09439	0.88117	0.05363	0.03402	104.559				120	0.00583	255	255	255	4.28489	1.2178	0.09121	0.08138	146.696
	121	0.00049	255	255	255	4.86055	0.86457	0.03966	0.01586	0				121	0.00178	255	255	255	4.7475	1.20899	0.05928	0.0382	83.7195
	122	0.00282	255	255	255	4.53685	0.90175	0.07405	0.04842	170.598				122	0.00242	255	255	255	4.84434	1.2125	0.0678	0.04546	18.9551
	123	0.00198	255	255	255	4.6409	0.92273	0.06006	0.0419	20.8241				123	0.00351	255	255	255	4.37219	1.2227	0.07982	0.05596	158.554
	124	0.00227	255	255	255	4.15353	0.94021	0.06855	0.04221	32.6776				124	0.00469	255	255	255	4.99499	1.23773	0.102	0.05859	157.492
	125	0.0004	255	255	255	0.41208	0.93222	0.02487	0.02024	45.0002				125	0.00524	255	255	255	4.6463	1.27941	0.09639	0.06918	172.086
	126	0.00158	255	255	255	4.75095	0.99065	0.05339	0.03771	156.579				126	0.00292	255	255	255	4.35184	1.36273	0.06485	0.05724	85.2981
	127	0.0003	255	255	255	0.18041	0.9864	0.02207	0.0171	45				127	0.00188	255	255	255	4.61861	1.35327	0.05792	0.04127	90.2815
	128	0.00049	255	255	255	4.57377	1.0192	0.0289	0.02177	90				128	0.00124	255	255	255	4.833	1.34915	0.04398	0.03576	98.5355
	129	0.00069	255	255	255	3.69926	1.02724	0.03336	0.0264	155.642				129	0.00697	255	255	255	4.47152	1.38299	0.09918	0.08943	71.0252
	130	0.00109	255	255	255	0.88054	1.03614	0.03844	0.036	33.6901				130	0.00158	255	255	255	4.91327	1.37768	0.05058	0.0398	39.345
	131	0.00054	255	255	255	4.7385	1.05467	0.02807	0.02465	71.565				131	0.00173	255	255	255	4.67137	1.42016	0.05746	0.03832	27.6217
	132	0.0003	255	255	255	0.26944	1.05669	0.02207	0.0171	135				132	0.00208	255	255	255	4.75562	1.46605	0.05761	0.04586	134.999
	133	0.0003	255	255	255	0.34208	1.06021	0.0206	0.01833	63.435				133	0.00524	255	255	255	4.94358	1.49638	0.10425	0.06396	1.22259
	134	0.00035	255	255	255	4.12452	1.08598	0.02169	0.0203	90				134	0.0082	255	255	255	1.59478	1.54481	0.12594	0.08292	171.655
	135	0.00069	255	255	255	4.21188	1.09652	0.02997	0.02939	90				135	0.00153	255	255	255	4.52316	1.53584	0.05173	0.03769	90
	136	0.00158	255	255	255	4.87769	1.11585	0.05029	0.04003	143.897				136	0.00578	255	255	255	4.68495	1.57687	0.10079	0.07303	100.867
	137	0.00064	255	255	255	0.52096	1.14492	0.03079	0.02656	45				137	0.00519	255	255	255	4.8465	1.55994	0.09589	0.06888	142.52
	138	0.00124	255	255	255	0.93697	1.15008	0.04545	0.03461	13.3908				138	0.00593	255	255	255	1.71308	1.58422	0.11696	0.06454	165.88
	139	0.00109	255	255	255	4.43242	1.1601	0.04108	0.03369	128.527				139	0.00247	255	255	255	5.01505	1.60205	0.06618	0.04752	124.55
	140	0.00064	255	255	255	4.94815	1.15465	0.03307	0.02473	177.536				140	0.00119	255	255	255	4.45346	1.59851	0.04059	0.0372	135
	141	0.00089	255	255	255	0.97078	1.17541	0.04005	0.02827	77.7642				141	0.00326	255	255	255	4.96354	1.62647	0.07534	0.05511	112.838
	142	0.00059	255	255	255	0.03749	1.19259	0.0333	0.02267	91.907				142	0.00598	255	255	255	1.62878	1.65783	0.1047	0.0727	159.622
	143	0.00049	255	255	255	4.11548	1.18579	0.02788	0.02256	90				143	0.00583	255	255	255	2.11335	1.68434	0.08804	0.08432	138.121
	144	0.00366	255	255	255	4.28456	1.21811	0.07394	0.06296	150.221				144	0.00583	255	255	255	4.84501	1.7006	0.1031	0.072	65.3214
	145	0.00049	255	255	255	4.74668	1.20899	0.0289	0.02177	90				145	0.00479	255	255	255	2.27475	1.71352	0.08833	0.06908	84.0439
	146	0.00094	255	255	255	4.84502	1.21287	0.04808	0.02486	26.5522				146	0.00242	255	255	255	2.34288	1.71113	0.05906	0.05219	11.6088
	147	0.00193	255	255	255	4.37177	1.22242	0.06546	0.03748	158.722				147	0.00356	255	255	255	1.75813	1.72445	0.07388	0.06131	19.7096
	148	0.00035	255	255	255	0.76265	1.23861	0.02169	0.0203	0				148	0.004	255	255	255	2.45082	1.73083	0.07733	0.06589	32.3438
	149	0.00079	255	255	255	1.12947	1.24984	0.03606	0.02791	4.83668				149	0.00183	255	255	255	4.71845	1.72182	0.05352	0.04349	24.0534
	150	0.0004	255	255	255	0.5509	1.2538	0.02487	0.02024	45.0002				150	0.00445	255	255	255	1.92345	1.76084	0.07882	0.07183	77.897
	151	0.00306	255	255	255	4.6456	1.28007	0.07791	0.05006	171.596				151	0.0042	255	255	255	2.50518	1.76821	0.08676	0.06163	66.07
	152	0.00143	255	255	255	0.90008	1.29249	0.04704	0.03878	97.9349				152	0.00277	255	255	255	1.69612	1.76114	0.0667	0.05281	102.475
	153	5e-05	255	255	255	2.11221	1.27576	0.00793	0.00793	0				153	0.00707	255	255	255	1.8227	1.78161	0.10758	0.08362	87.9353
	154	0.00138	255	255	255	0.99209	1.32497	0.05904	0.02983	90				154	0.00519	255	255	255	2.06214	1.8103	0.08605	0.07676	89.3486
	155	0.00128	255	255	255	0.84267	1.34849	0.05116	0.03197	0.46992				155	0.00504	255	255	255	2.19291	1.79674	0.09293	0.06904	173.071
	156	5e-05	255	255	255	0.79779	1.33902	0.00793	0.00793	0				156	0.00217	255	255	255	2.33027	1.79271	0.05695	0.0486	87.0892
	157	0.00143	255	255	255	4.35204	1.36375	0.046	0.03966	84.9906				157	0.0044	255	255	255	1.98498	1.81107	0.08425	0.06645	39.1945
	158	0.00054	255	255	255	4.61773	1.34733	0.03168	0.02184	41.0283				158	0.00296	255	255	255	1.7501	1.8143	0.06369	0.05927	40.3764
	159	0.00035	255	255	255	4.83344	1.34907	0.02471	0.01782	100.901				159	0.00395	255	255	255	2.41675	1.81418	0.08781	0.05731	5.55365
	160	0.0044	255	255	255	4.47214	1.38373	0.08139	0.06879	69.3622				160	0.00371	255	255	255	2.27182	1.82627	0.07703	0.06125	62.165
	161	0.00138	255	255	255	1.16556	1.38245	0.05054	0.03485	28.5297				161	0.00109	255	255	255	4.67141	1.81061	0.03904	0.03545	134.999
	162	0.00064	255	255	255	1.26171	1.36822	0.03642	0.02246	0				162	0.00247	255	255	255	4.94336	1.82754	0.06104	0.05153	74.8551
	163	0.00059	255	255	255	4.91327	1.37768	0.03505	0.02154	35.7825				163	0.00558	255	255	255	3.03954	1.85227	0.08874	0.0801	156.276
	164	0.0003	255	255	255	0.27296	1.3976	0.02452	0.01539	45.0001				164	0.00539	255	255	255	1.6768	1.85169	0.10808	0.06344	155.415
	165	0.00074	255	255	255	1.08832	1.40182	0.042	0.02247	174.586				165	0.00558	255	255	255	2.52462	1.86265	0.08751	0.08123	1.33916
	166	0.00114	255	255	255	1.32619	1.42154	0.05681	0.02547	119.432				166	0.00331	255	255	255	2.14893	1.86274	0.07301	0.05773	98.8633
	167	0.00064	255	255	255	4.67185	1.42013	0.04159	0.01966	27.1692				167	0.00188	255	255	255	2.35471	1.8601	0.05389	0.04436	106.383
	168	0.00109	255	255	255	0.91888	1.43679	0.03844	0.036	146.31				168	0.00711	255	255	255	1.46564	1.89671	0.10177	0.08901	177.178
	169	0.00227	255	255	255	0.82835	1.46203	0.07406	0.03907	74.5014				169	0.00504	255	255	255	1.81962	1.88281	0.09366	0.06851	2.88324
	170	0.00178	255	255	255	0.52073	1.4675	0.05329	0.04249	150.545				170	0.00212	255	255	255	4.98184	1.88075	0.05654	0.04784	51.0419
	171	0.00079	255	255	255	2.12364	1.46247	0.04089	0.02462	163.619				171	0.00479	255	255	255	3.15896	1.90091	0.08338	0.07318	124.97
	172	0.00064	255	255	255	4.75728	1.46879	0.03772	0.02168	151.845				172	0.00292	255	255	255	2.43698	1.9023	0.06425	0.05776	96.0597
	173	0.00435	255	255	255	0.31319	1.49582	0.08698	0.06364	22.7353				173	0.00242	255	255	255	1.89862	1.90637	0.06257	0.04927	108.878
	174	0.00049	255	255	255	2.18883	1.50772	0.03974	0.01583	70.7629				174	0.00361	255	255	255	1.97683	1.91242	0.07907	0.05807	2.34167
	175	0.00025	255	255	255	2.61971	1.50491	0.0221	0.01423	18.435				175	0.00351	255	255	255	2.07846	1.92174	0.07518	0.05941	95.6759
	176	0.00198	255	255	255	2.08076	1.53742	0.07372	0.03413	127.651				176	0.00415	255	255	255	2.63336	1.91775	0.08543	0.06185	38.0843
	177	0.00059	255	255	255	2.13799	1.52002	0.02927	0.02579	160.195				177	0.00143	255	255	255	1.65121	1.90789	0.04707	0.03875	11.1703
	178	0.00227	255	255	255	0.67524	1.54164	0.06493	0.04457	129.769				178	0.0044	255	255	255	3.23306	1.93286	0.07539	0.07426	11.5341
	179	0.00553	255	255	255	1.59539	1.54494	0.1079	0.0653	170.009				179	0.00183	255	255	255	2.28148	1.9173	0.05037	0.04621	173.66
	180	0.00242	255	255	255	2.00262	1.54674	0.06674	0.04618	61.9879				180	0.00613	255	255	255	1.30076	1.94686	0.09017	0.08651	110.132
	181	0.00054	255	255	255	4.52316	1.53584	0.03188	0.02171	90				181	0.00375	255	255	255	1.37916	1.93852	0.07477	0.06394	124.009
	182	0.00296	255	255	255	4.8472	1.55892	0.07714	0.04893	138.092				182	0.00262	255	255	255	1.73649	1.92508	0.07593	0.04391	170.656
	183	0.00193	255	255	255	2.2382	1.56287	0.06272	0.03912	169.265				183	0.00469	255	255	255	3.47606	1.93864	0.08732	0.06844	169.49
	184	0.00306	255	255	255	4.6846	1.57801	0.07582	0.05144	104.613				184	0.0041	255	255	255	2.78082	1.94487	0.08463	0.06169	157.145
	185	0.00069	255	255	255	2.84624	1.57349	0.03959	0.02224	47.2906				185	0.00583	255	255	255	2.35894	1.95293	0.11049	0.06718	176.813
	186	0.00044	255	255	255	1.87245	1.59441	0.02755	0.02055	110.301				186	0.00311	255	255	255	2.55058	1.95144	0.07781	0.05093	137.975
	187	0.00158	255	255	255	5.01058	1.60393	0.04978	0.04044	145.29				187	0.00114	255	255	255	2.23293	1.95758	0.03819	0.03789	90
	188	0.00079	255	255	255	2.88365	1.60173	0.03403	0.02958	165.128				188	0.00247	255	255	255	3.30911	1.96854	0.06634	0.04741	41.3769
	189	0.0004	255	255	255	4.45375	1.59822	0.02487	0.02024	135				189	0.0045	255	255	255	1.59415	1.98407	0.08135	0.07037	132.793
	190	0.00114	255	255	255	0.61932	1.61835	0.04585	0.03155	170.557				190	0.00296	255	255	255	2.03501	1.97386	0.06604	0.05716	144.495
	191	0.00173	255	255	255	4.96418	1.6248	0.05435	0.04051	121.195				191	0.00529	255	255	255	2.48896	1.99476	0.10141	0.06638	9.01623
	192	0.00133	255	255	255	0.53043	1.63659	0.04861	0.03494	10.7407				192	0.00292	255	255	255	2.68883	1.99832	0.065	0.0571	6.67932
	193	0.00084	255	255	255	2.41777	1.6359	0.04055	0.02637	48.6958				193	0.00534	255	255	255	3.39514	2.00359	0.09477	0.07169	18.3327
	194	0.00356	255	255	255	1.62731	1.65806	0.08406	0.05388	160.894				194	0.00138	255	255	255	4.88516	1.98996	0.04989	0.0353	48.5961
	195	0.00054	255	255	255	2.72502	1.64511	0.02903	0.02384	52.3104				195	0.0042	255	255	255	1.87505	2.0134	0.0796	0.06717	65.7728
	196	0.00336	255	255	255	2.11356	1.6852	0.06904	0.06196	4.34597				196	0.00306	255	255	255	2.60776	1.99975	0.07474	0.05219	10.0346
	197	0.0003	255	255	255	0.34911	1.67056	0.02207	0.0171	135				197	0.00593	255	255	255	3.54402	2.02008	0.09621	0.07846	40.7557
	198	0.00025	255	255	255	0.61363	1.6722	0.0221	0.01423	18.435				198	0.004	255	255	255	1.50954	2.01233	0.07453	0.06836	3.46135
	199	0.00242	255	255	255	2.19757	1.70037	0.0714	0.04317	109.122				199	0.00474	255	255	255	1.97178	2.02457	0.08543	0.07069	136.979
	200	0.00296	255	255	255	2.2754	1.71297	0.06922	0.05453	80.7709				200	0.00242	255	255	255	2.30444	2.01137	0.05813	0.05302	135
	201	0.00049	255	255	255	2.96413	1.69399	0.0289	0.02177	90				201	0.00479	255	255	255	1.7812	2.02323	0.09539	0.06397	16.7297
	202	0.00079	255	255	255	3.16788	1.70102	0.03715	0.02709	159.615				202	0.00395	255	255	255	2.7732	2.02356	0.07647	0.06581	120.855
	203	0.00109	255	255	255	2.34481	1.71092	0.03904	0.03545	45				203	0.00524	255	255	255	3.67159	2.02395	0.09374	0.07113	17.1061
	204	0.00208	255	255	255	1.75859	1.72696	0.05564	0.04749	165.229				204	0.00311	255	255	255	2.16354	2.04527	0.07665	0.0517	113.541
	205	0.00217	255	255	255	2.45504	1.72929	0.05967	0.04639	152.165				205	0.00143	255	255	255	3.27612	2.02835	0.04707	0.03875	11.1703
	206	0.00124	255	255	255	3.31305	1.7259	0.04762	0.03303	158.588				206	0.00203	255	255	255	2.08461	2.04295	0.05493	0.04696	42.5615
	207	0.00074	255	255	255	4.71763	1.72187	0.03625	0.02603	31.8526				207	0.00425	255	255	255	3.46047	2.05418	0.07959	0.06797	47.0074
	208	0.00069	255	255	255	3.26196	1.72813	0.03266	0.02697	169.903				208	0.00395	255	255	255	2.39654	2.05264	0.09067	0.0555	9.97537
	209	0.00089	255	255	255	0.77709	1.74124	0.04067	0.02784	53.3924				209	0.00104	255	255	255	3.22983	2.04192	0.03635	0.03635	0
	210	0.00104	255	255	255	0.18861	1.75072	0.0446	0.02962	65.235				210	0.00351	255	255	255	3.76294	2.05608	0.07369	0.06061	25.4275
	211	0.00262	255	255	255	0.62087	1.76673	0.07518	0.04435	66.9212				211	0.0085	255	255	255	0.27924	2.09742	0.14062	0.07695	97.5124
	212	0.00252	255	255	255	1.92409	1.7609	0.06001	0.05346	88.6348				212	0.00375	255	255	255	2.86718	2.06283	0.07251	0.06593	0.76728
	213	0.00133	255	255	255	1.69646	1.76207	0.04592	0.03699	100.513				213	0.00178	255	255	255	2.2237	2.05872	0.05182	0.0437	17.0294
	214	0.00173	255	255	255	0.47707	1.77101	0.05735	0.03839	87.3347				214	0.00627	255	255	255	2.96959	2.07613	0.09819	0.08136	14.5622
	215	0.00306	255	255	255	2.0621	1.81053	0.06629	0.05883	91.9005				215	0.00287	255	255	255	2.56777	2.06907	0.0682	0.0535	2.77755
	216	0.00272	255	255	255	2.19746	1.79795	0.06536	0.05294	22.367				216	0.00385	255	255	255	2.65723	2.07689	0.07828	0.06268	27.3396
	217	0.00099	255	255	255	2.32906	1.7938	0.0389	0.03234	63.988				217	0.00331	255	255	255	1.71712	2.08127	0.0681	0.06189	137.004
	218	0.00257	255	255	255	1.98542	1.81105	0.06627	0.04936	36.8699				218	0.00687	255	255	255	0.71258	2.10245	0.10172	0.08596	34.5722
	219	0.00153	255	255	255	1.74965	1.81405	0.04827	0.0404	36.7757				219	0.0043	255	255	255	1.36787	2.09129	0.08074	0.06778	173.039
	220	0.00217	255	255	255	2.41638	1.81412	0.06859	0.04035	7.26875				220	0.00316	255	255	255	1.91551	2.08772	0.07122	0.05653	6.44814
	221	0.00178	255	255	255	2.27115	1.82403	0.05432	0.04169	64.4267				221	0.00642	255	255	255	3.11752	2.10389	0.09513	0.08597	6.57117
	222	0.0003	255	255	255	4.67194	1.81114	0.02207	0.0171	135				222	0.00425	255	255	255	2.74188	2.10151	0.0853	0.06342	3.21768
	223	0.00109	255	255	255	4.94171	1.8285	0.0426	0.03249	83.1521				223	0.00356	255	255	255	3.62267	2.09991	0.07635	0.05932	28.5644
	224	0.00049	255	255	255	1.06841	1.82403	0.03124	0.02014	153.435				224	0.0045	255	255	255	1.58643	2.10519	0.08327	0.06875	0
	225	0.00119	255	255	255	0.11949	1.84013	0.05412	0.0279	135.432				225	0.0038	255	255	255	1.65953	2.11313	0.07811	0.06201	98.5697
	226	0.00351	255	255	255	3.04024	1.85244	0.07097	0.06293	151.97				226	0.00598	255	255	255	0.38883	2.1265	0.09105	0.0836	101.311
	227	0.00326	255	255	255	2.52554	1.86215	0.06967	0.05959	174.493				227	0.00143	255	255	255	2.31896	2.10107	0.04971	0.0367	135
	228	0.00153	255	255	255	2.14781	1.8628	0.05125	0.03805	109.162				228	0.00188	255	255	255	1.44076	2.11036	0.06451	0.03706	25.0472
	229	0.00079	255	255	255	2.35471	1.86049	0.03715	0.02709	110.385				229	0.00277	255	255	255	3.81373	2.12088	0.06716	0.05245	175.006
	230	0.00445	255	255	255	1.46531	1.89744	0.0796	0.07113	177.629				230	0.00489	255	255	255	1.77802	2.13401	0.09097	0.06846	2.20236
	231	0.00089	255	255	255	4.98356	1.88026	0.03927	0.02883	66.8906				231	0.00405	255	255	255	2.16828	2.13236	0.08652	0.05962	153.863
	232	0.00292	255	255	255	3.15977	1.90123	0.06728	0.05517	130.674				232	0.00366	255	255	255	2.82005	2.13311	0.07245	0.06425	152.661
	233	0.00143	255	255	255	2.43652	1.90256	0.04536	0.04021	97.7376				233	0.00341	255	255	255	3.71309	2.13361	0.06733	0.06447	138.358
	234	0.00109	255	255	255	1.89751	1.90742	0.04495	0.03079	112.244				234	0.00356	255	255	255	3.98671	2.13799	0.08442	0.05365	47.1948
	235	0.00193	255	255	255	1.97614	1.9127	0.0592	0.04144	2.10994				235	0.00227	255	255	255	2.54985	2.1333	0.05851	0.04946	12.2078
	236	0.00168	255	255	255	2.0779	1.92078	0.05547	0.03856	87.5234				236	0.00227	255	255	255	1.86757	2.14384	0.05661	0.05112	71.6924
	237	0.00054	255	255	255	1.65086	1.90773	0.03081	0.02246	15.0707				237	0.00455	255	255	255	2.04452	2.15233	0.08012	0.07224	163.093
	238	0.00282	255	255	255	3.23266	1.93156	0.0627	0.05719	16.7783				238	0.00282	255	255	255	2.37093	2.14822	0.07058	0.0508	35.7362
	239	0.0003	255	255	255	0.64667	1.9154	0.02379	0.01586	90				239	0.00356	255	255	255	2.90796	2.15136	0.08005	0.05658	9.36818
	240	0.00084	255	255	255	2.28339	1.9183	0.0354	0.03021	149.036				240	0.00272	255	255	255	2.69192	2.15835	0.06391	0.05414	138.596
	241	0.00375	255	255	255	1.30258	1.94676	0.07175	0.06663	87.0797				241	0.0039	255	255	255	2.99983	2.1688	0.07527	0.06603	5.69999
	242	0.00208	255	255	255	1.37852	1.93833	0.05722	0.04617	131.364				242	0.00494	255	255	255	3.58999	2.17639	0.08212	0.0766	12.0957
	243	0.00124	255	255	255	1.73658	1.92496	0.05779	0.02721	168.302				243	0.00262	255	255	255	4.0985	2.1642	0.06671	0.04998	51.8464
	244	0.00247	255	255	255	3.47753	1.93761	0.06505	0.04835	174.327				244	0.00356	255	255	255	2.24889	2.17674	0.07569	0.05984	28.8333
	245	0.00351	255	255	255	2.35922	1.95243	0.09041	0.0494	175.647				245	0.00311	255	255	255	0.08306	2.1911	0.09039	0.04384	85.3415
	246	0.00178	255	255	255	2.55114	1.95426	0.06594	0.03435	139.073				246	0.00158	255	255	255	1.54528	2.17877	0.04766	0.04224	128.218
	247	0.00044	255	255	255	0.23781	1.94977	0.02755	0.02055	159.699				247	0.00499	255	255	255	1.61441	2.1958	0.08711	0.07294	10.4514
	248	0.00035	255	255	255	2.23372	1.95758	0.02169	0.0203	90				248	0.0041	255	255	255	2.61746	2.18598	0.08461	0.06171	16.8945
	249	0.00109	255	255	255	3.30842	1.96908	0.04965	0.02787	39.3646				249	0.00539	255	255	255	2.78049	2.19431	0.09776	0.07014	169.943
	250	0.00074	255	255	255	0.80482	1.97117	0.03655	0.02581	60.0092				250	0.00637	255	255	255	3.0929	2.20054	0.11399	0.07119	130.564
	251	0.00257	255	255	255	1.59369	1.98569	0.06421	0.05094	138.082				251	0.00356	255	255	255	2.46064	2.20135	0.07107	0.06373	179.939
	252	0.00158	255	255	255	2.03621	1.97317	0.04629	0.04349	149.985				252	0.00262	255	255	255	3.94227	2.19815	0.06133	0.05436	136.501
	253	0.00143	255	255	255	0.17245	2.00048	0.05389	0.03385	130.094				253	0.00336	255	255	255	1.76924	2.20938	0.0769	0.05563	131.678
	254	0.00316	255	255	255	3.39446	2.00305	0.076	0.05298	17.83				254	0.00539	255	255	255	1.86491	2.22893	0.11647	0.05887	113.271
	255	0.0004	255	255	255	4.88516	1.99009	0.03184	0.01581	50.8841				255	0.0041	255	255	255	2.13728	2.2124	0.08683	0.06013	175.5
	256	0.00232	255	255	255	1.87472	2.01321	0.06121	0.0483	64.6214				256	0.00341	255	255	255	3.79816	2.2038	0.08231	0.05273	10.4808
	257	0.00173	255	255	255	2.60585	1.99875	0.0583	0.03776	1.81878				257	0.00366	255	255	255	4.15946	2.21015	0.07341	0.06341	19.3755
	258	0.00133	255	255	255	2.69041	1.99923	0.04554	0.0373	8.30789				258	0.00509	255	255	255	3.30046	2.22864	0.09049	0.07161	58.9016
	259	0.00326	255	255	255	3.54325	2.01913	0.07368	0.05635	49.308				259	0.004	255	255	255	1.70141	2.23067	0.07469	0.06822	87.4266
	260	0.00227	255	255	255	1.50864	2.01167	0.05644	0.05128	14.5058				260	0.00128	255	255	255	1.92595	2.21765	0.05367	0.03048	82.0869
	261	0.00267	255	255	255	1.97189	2.02539	0.06787	0.05005	142.684				261	0.00435	255	255	255	2.9382	2.22939	0.07768	0.07126	135.677
	262	0.00109	255	255	255	2.30455	2.01125	0.03855	0.0359	135				262	0.00341	255	255	255	2.37585	2.23252	0.07613	0.05701	41.2967
	263	0.00227	255	255	255	2.77309	2.02328	0.0594	0.04871	125.906				263	0.00267	255	255	255	1.47635	2.23496	0.06414	0.05296	45
	264	0.00316	255	255	255	3.67133	2.02391	0.07444	0.05408	20.7673				264	0.00425	255	255	255	2.85876	2.24127	0.08015	0.0675	9.49631
	265	0.00178	255	255	255	1.41966	2.03568	0.06059	0.03738	6.47426				265	0.0042	255	255	255	3.01581	2.24262	0.07892	0.06776	45.0026
	266	0.00153	255	255	255	2.16323	2.04533	0.05961	0.03272	114.546				266	0.00781	255	255	255	0.6367	2.26694	0.11123	0.08935	117.633
	267	0.00054	255	255	255	3.27647	2.02851	0.03081	0.02246	15.0707				267	0.00301	255	255	255	2.52946	2.23655	0.07499	0.05117	0.27511
	268	0.00084	255	255	255	2.08451	2.04358	0.03712	0.02881	40.7082				268	0.00301	255	255	255	2.0516	2.24634	0.07543	0.05087	165.749
	269	0.00222	255	255	255	3.46225	2.05551	0.0597	0.04742	45.7382				269	0.00435	255	255	255	2.21581	2.25887	0.08234	0.06723	81.5797
	270	0.00217	255	255	255	2.39689	2.05247	0.07224	0.03832	10.2487				270	0.00296	255	255	255	2.72245	2.2494	0.07117	0.05303	19.1586
	271	0.00025	255	255	255	3.22983	2.04192	0.01774	0.01774	0				271	0.00588	255	255	255	0.34675	2.28138	0.11549	0.06482	95.6807
	272	0.0004	255	255	255	1.20987	2.04983	0.02982	0.01688	66.8014				272	0.00277	255	255	255	2.31819	2.2607	0.07173	0.04911	120.11
	273	0.00193	255	255	255	2.86594	2.06301	0.05167	0.04748	29.3745				273	0.00637	255	255	255	3.865	2.27497	0.09637	0.08421	177.874
	274	0.0003	255	255	255	3.88938	2.04778	0.02207	0.0171	135				274	0.00272	255	255	255	2.65741	2.25944	0.06307	0.05486	171.112
	275	0.00069	255	255	255	2.22317	2.05849	0.03336	0.0264	24.3576				275	0.00539	255	255	255	1.55815	2.28233	0.09504	0.07215	154.788
	276	0.004	255	255	255	2.96958	2.07585	0.07904	0.06446	11.1128				276	0.00138	255	255	255	1.99875	2.27037	0.04596	0.03832	90
	277	0.00138	255	255	255	2.56835	2.06879	0.0495	0.03558	4.71557				277	0.00158	255	255	255	2.59963	2.27147	0.05057	0.03981	142.093
	278	0.00188	255	255	255	2.65696	2.07781	0.05635	0.04242	9.22777				278	0.00578	255	255	255	3.57863	2.28824	0.09216	0.07987	152.41
	279	0.00217	255	255	255	1.71587	2.08378	0.05609	0.04935	153.537				279	0.00133	255	255	255	4.00692	2.26529	0.04601	0.03692	172.809
	280	0.0042	255	255	255	0.71096	2.10361	0.08162	0.06551	45.7863				280	0.00227	255	255	255	4.25392	2.27403	0.05985	0.04835	168.705
	281	0.00277	255	255	255	1.36651	2.09213	0.067	0.05258	13.4305				281	0.00667	255	255	255	0.44988	2.29981	0.094	0.09034	70.4575
	282	0.00153	255	255	255	1.91472	2.08841	0.05171	0.03771	12.6194				282	0.00341	255	255	255	1.65013	2.28448	0.07428	0.05844	2.47096
	283	0.00262	255	255	255	2.48051	2.09975	0.06467	0.05156	52.5842				283	0.00247	255	255	255	1.80139	2.28372	0.0615	0.05114	138.272
	284	5e-05	255	255	255	2.5199	2.07004	0.00793	0.00793	0				284	0.00282	255	255	255	4.10241	2.28017	0.06655	0.05388	167.179
	285	0.00415	255	255	255	3.11745	2.10427	0.07762	0.06808	6.44491				285	0.00124	255	255	255	2.55954	2.28625	0.04761	0.03303	109.91
	286	0.00188	255	255	255	3.62326	2.10038	0.05877	0.04067	29.7469				286	0.00583	255	255	255	3.44725	2.31308	0.10326	0.07188	91.9733
	287	0.00287	255	255	255	1.5911	2.10409	0.07697	0.0474	176.529				287	0.00188	255	255	255	4.43178	2.28442	0.05263	0.04542	0
	288	0.00212	255	255	255	1.65958	2.1127	0.05901	0.04584	96.0391				288	0.00672	255	255	255	2.43317	2.31916	0.10565	0.08098	58.2008
	289	0.00044	255	255	255	2.3184	2.1005	0.03293	0.0172	135				289	0.00153	255	255	255	2.79403	2.28794	0.05173	0.03769	0
	290	0.00346	255	255	255	0.39021	2.12758	0.07156	0.06154	99.6155				290	0.00173	255	255	255	4.18276	2.29196	0.04843	0.04546	45.0026
	291	0.00049	255	255	255	1.44657	2.10729	0.02794	0.02251	45.0002				291	0.00173	255	255	255	1.34123	2.3026	0.05117	0.04303	98.4716
	292	5e-05	255	255	255	0.91026	2.10519	0.00793	0.00793	0				292	0.00375	255	255	255	2.89613	2.31587	0.07749	0.06169	16.9792
	293	0.00138	255	255	255	3.81399	2.12125	0.04921	0.03579	172.952				293	0.0039	255	255	255	3.96129	2.31267	0.0825	0.06024	11.033
	294	0.00316	255	255	255	1.77658	2.13319	0.07573	0.05316	174.683				294	0.00247	255	255	255	2.25631	2.33011	0.05958	0.05279	162.671
	295	0.00208	255	255	255	2.8198	2.1338	0.05338	0.0495	146.57				295	0.0044	255	255	255	3.10164	2.33683	0.09236	0.06061	174.674
	296	0.00163	255	255	255	3.71184	2.13415	0.0492	0.04219	129.369				296	0.00252	255	255	255	3.22238	2.33397	0.06356	0.05047	119.859
	297	0.00188	255	255	255	3.98563	2.13959	0.07157	0.0334	47.5635				297	0.00227	255	255	255	3.36383	2.32966	0.05518	0.05244	45
	298	0.00301	255	255	255	1.30618	2.1507	0.06494	0.05909	91.4782				298	0.00188	255	255	255	3.51505	2.329	0.05161	0.04632	51.5061
	299	5e-05	255	255	255	1.41634	2.11924	0.00793	0.00793	0				299	0.00301	255	255	255	4.29178	2.33472	0.06696	0.05731	162.587
	300	0.00099	255	255	255	2.54907	2.1333	0.04004	0.03142	14.4016				300	0.00445	255	255	255	1.69555	2.34612	0.08254	0.06859	160.137
	301	0.00148	255	255	255	0.91236	2.14291	0.05014	0.03764	38.8211				301	0.00326	255	255	255	2.11509	2.34492	0.0687	0.06043	103.882
	302	0.00247	255	255	255	2.0446	2.152	0.05899	0.05332	156.435				302	0.00415	255	255	255	2.63244	2.34836	0.07503	0.07043	132.157
	303	0.00133	255	255	255	2.37073	2.14762	0.05333	0.03185	38.2644				303	0.00484	255	255	255	2.01388	2.34919	0.10839	0.05688	15.1174
	304	0.00188	255	255	255	2.90816	2.1518	0.06046	0.03953	10.7418				304	0.004	255	255	255	4.05543	2.35033	0.07548	0.06751	173.38
	305	0.00133	255	255	255	2.69198	2.15855	0.04728	0.03592	140.404				305	0.00212	255	255	255	0.11042	2.35038	0.05652	0.04786	138.808
	306	0.00217	255	255	255	1.41858	2.17643	0.06581	0.04206	111.473				306	0.00193	255	255	255	1.76815	2.34904	0.05415	0.04531	6.93876
	307	0.00025	255	255	255	1.97304	2.15158	0.0221	0.01423	18.435				307	0.00662	255	255	255	2.19787	2.38026	0.09763	0.08634	125.966
	308	0.00222	255	255	255	2.99943	2.16892	0.05827	0.04858	6.36947				308	0.00336	255	255	255	2.33342	2.35647	0.0748	0.05719	19.0936
	309	0.00124	255	255	255	4.09889	2.16367	0.05015	0.03136	55.064				309	0.00124	255	255	255	4.38258	2.34417	0.03966	0.03966	0
	310	0.00267	255	255	255	3.59065	2.17535	0.06443	0.05272	177.394				310	0.00227	255	255	255	0.57332	2.35777	0.05518	0.05244	45
	311	0.0003	255	255	255	4.23146	2.16142	0.02379	0.01586	90				311	0.00459	255	255	255	4.18426	2.3676	0.0832	0.07031	34.4631
	312	0.00109	255	255	255	1.36938	2.18091	0.05441	0.02544	54.0121				312	0.00282	255	255	255	0.33079	2.36834	0.06546	0.05478	45.0015
	313	0.00168	255	255	255	2.24556	2.17982	0.05137	0.04164	165.583				313	0.00188	255	255	255	2.55597	2.361	0.05559	0.043	152.583
	314	0.00059	255	255	255	1.54462	2.1784	0.0311	0.02427	122.067				314	0.00311	255	255	255	2.82705	2.36593	0.07429	0.05334	6.6889
	315	0.00292	255	255	255	1.61435	2.19537	0.06918	0.05365	6.85795				315	0.00366	255	255	255	3.30202	2.36934	0.08298	0.0561	169.682
	316	0.00227	255	255	255	2.61815	2.18541	0.06837	0.04233	18.2113				316	0.00608	255	255	255	3.85078	2.38892	0.09853	0.07853	123.322
	317	0.00114	255	255	255	2.76163	2.18617	0.0484	0.02989	56.903				317	0.00435	255	255	255	1.35772	2.38107	0.07579	0.07304	142.032
	318	0.00124	255	255	255	3.942	2.19741	0.04444	0.03539	138.316				318	0.0044	255	255	255	1.9237	2.38342	0.0776	0.07215	143.559
	319	0.00049	255	255	255	1.13167	2.19516	0.0289	0.02177	2.596e-14				319	0.00282	255	255	255	3.16422	2.37673	0.06273	0.05716	51.2245
	320	0.00232	255	255	255	1.31614	2.21585	0.06485	0.04559	93.8554				320	0.00306	255	255	255	0.24341	2.38283	0.06658	0.05858	0
	321	0.00188	255	255	255	1.76835	2.20914	0.06137	0.03895	135.63				321	0.00692	255	255	255	0.44077	2.40301	0.11222	0.07848	21.4065
	322	0.00168	255	255	255	3.79814	2.20442	0.06145	0.03481	8.58287				322	0.00489	255	255	255	2.73055	2.39337	0.09004	0.06917	47.5115
	323	0.00173	255	255	255	4.15826	2.21042	0.05029	0.04378	28.2503				323	0.00267	255	255	255	3.01974	2.37841	0.07316	0.04643	161.401
	324	0.00301	255	255	255	3.30058	2.22883	0.073	0.05257	57.8646				324	0.00346	255	255	255	3.684	2.38675	0.07582	0.05808	31.0945
	325	0.00059	255	255	255	1.04674	2.21238	0.0311	0.02427	147.933				325	0.00292	255	255	255	4.56152	2.38229	0.07893	0.04702	139.2
	326	0.00217	255	255	255	1.70022	2.23059	0.05659	0.04891	60.0102				326	0.00346	255	255	255	4.47456	2.39227	0.07257	0.06068	140.702
	327	0.00257	255	255	255	2.93826	2.22968	0.06094	0.05367	136.189				327	0.00341	255	255	255	2.49372	2.40254	0.07633	0.05686	72.5063
	328	0.00168	255	255	255	2.37394	2.23171	0.06279	0.03406	31.6934				328	0.00375	255	255	255	3.09202	2.40383	0.07462	0.06407	162.378
	329	0.00128	255	255	255	1.47663	2.23468	0.04712	0.03471	45				329	0.00603	255	255	255	3.50027	2.41181	0.08915	0.08609	117.666
	330	0.00222	255	255	255	2.85979	2.2428	0.05862	0.04829	175.004				330	0.00282	255	255	255	2.42729	2.40423	0.06841	0.05242	166.922
	331	0.00242	255	255	255	3.01594	2.24275	0.06225	0.04952	45.001				331	0.00573	255	255	255	4.00338	2.42016	0.09117	0.08004	34.7252
	332	0.00153	255	255	255	2.52919	2.23602	0.05725	0.03406	179.429				332	0.00306	255	255	255	4.35038	2.40811	0.06923	0.05634	118.956
	333	5e-05	255	255	255	3.19468	2.22468	0.00793	0.00793	0				333	0.00267	255	255	255	1.51592	2.4116	0.06936	0.04898	143.36
	334	0.00163	255	255	255	2.05002	2.24683	0.0598	0.03471	167.839				334	0.00341	255	255	255	1.7738	2.4166	0.08196	0.05296	140.963
	335	0.00252	255	255	255	2.21503	2.25886	0.06473	0.04956	83.6624				335	0.00208	255	255	255	2.91469	2.41413	0.0526	0.05023	143.616
	336	0.00163	255	255	255	2.71969	2.24981	0.06076	0.03417	12.8487				336	0.00578	255	255	255	2.64341	2.43921	0.09285	0.07927	47.3471
	337	0.00163	255	255	255	3.21662	2.25429	0.04953	0.04191	131.24				337	0.00583	255	255	255	2.80844	2.43245	0.09712	0.07643	3.90566
	338	0.00306	255	255	255	0.34839	2.27468	0.09109	0.04282	109.085				338	0.00395	255	255	255	3.26848	2.42817	0.07998	0.06292	161.216
	339	0.00143	255	255	255	2.31945	2.26055	0.05392	0.03383	124.808				339	0.0044	255	255	255	3.62226	2.45506	0.08959	0.06249	110.107
	340	0.0039	255	255	255	3.86528	2.27646	0.07706	0.06449	2.67671				340	0.00346	255	255	255	3.72386	2.44519	0.0721	0.06107	111.764
	341	0.00148	255	255	255	2.65837	2.25935	0.04931	0.03827	171.744				341	0.00124	255	255	255	3.77949	2.43161	0.04543	0.03462	114.972
	342	0.00321	255	255	255	1.55833	2.28242	0.07608	0.05374	153.169				342	0.00504	255	255	255	1.45652	2.45174	0.09025	0.07109	147.891
	343	0.0003	255	255	255	1.1387	2.26334	0.02803	0.01347	161.565				343	0.00469	255	255	255	1.70919	2.45752	0.08226	0.07265	35.3746
	344	0.00049	255	255	255	1.99834	2.27037	0.0289	0.02177	90				344	0.00272	255	255	255	1.84179	2.44564	0.06391	0.05414	138.596
	345	0.00074	255	255	255	2.59628	2.27341	0.03634	0.02597	171.87				345	0.00425	255	255	255	2.55014	2.4586	0.08465	0.06391	133.928
	346	5e-05	255	255	255	3.13142	2.25982	0.00793	0.00793	0				346	0.00252	255	255	255	2.9885	2.4434	0.06272	0.05115	159.296
	347	0.00371	255	255	255	3.57818	2.28888	0.0756	0.06241	150.106				347	0.0043	255	255	255	1.91912	2.4656	0.07682	0.07124	67.5703
	348	0.00044	255	255	255	4.0077	2.26607	0.02755	0.02055	20.3007				348	0.00148	255	255	255	3.55902	2.44726	0.04676	0.04036	85.7865
	349	0.00099	255	255	255	4.2543	2.27423	0.04292	0.02931	168.526				349	0.00128	255	255	255	4.18198	2.44366	0.04581	0.0357	17.1078
	350	0.0043	255	255	255	0.44925	2.29982	0.0773	0.0708	79.4111				350	0.00568	255	255	255	0.61449	2.48237	0.10593	0.0683	88.9947
	351	0.00198	255	255	255	1.65058	2.28566	0.05705	0.04411	173.002				351	0.0045	255	255	255	3.05719	2.4656	0.08656	0.06613	0.92638
	352	0.00099	255	255	255	1.80188	2.28196	0.04217	0.02984	149.931				352	0.00143	255	255	255	4.11257	2.44912	0.04707	0.03875	168.83
	353	0.00074	255	255	255	3.18156	2.27904	0.0358	0.02636	67.9213				353	0.00474	255	255	255	0.33827	2.47677	0.08593	0.07028	150.732
	354	0.00025	255	255	255	3.35775	2.27107	0.0221	0.01423	18.435				354	0.00252	255	255	255	2.00595	2.46504	0.07303	0.04393	156.156
	355	0.00128	255	255	255	4.10223	2.28091	0.04202	0.03892	0				355	0.0044	255	255	255	2.12003	2.47393	0.09577	0.05846	168.226
	356	0.00059	255	255	255	2.56207	2.28442	0.03173	0.02379	90				356	0.00385	255	255	255	2.42149	2.47132	0.07214	0.06801	90
	357	0.00099	255	255	255	3.44597	2.28407	0.04581	0.02747	173.137				357	0.00351	255	255	255	3.33675	2.47089	0.07285	0.06131	61.1021
	358	0.00074	255	255	255	4.43225	2.28513	0.03495	0.027	9.46232				358	0.00558	255	255	255	4.41804	2.48239	0.0977	0.07276	119.66
	359	0.00025	255	255	255	1.429	2.28372	0.0221	0.01423	18.435				359	0.00558	255	255	255	2.87072	2.49066	0.09336	0.07614	29.2127
	360	0.00415	255	255	255	2.43312	2.31848	0.08479	0.06232	58.7597				360	0.00247	255	255	255	3.47697	2.47533	0.0745	0.04222	151.769
	361	0.00054	255	255	255	2.79403	2.28794	0.03188	0.02171	0				361	0.00168	255	255	255	4.7024	2.46718	0.0494	0.0433	134.999
	362	0.00099	255	255	255	3.14513	2.29673	0.04016	0.03133	137.08				362	0.00494	255	255	255	2.72395	2.4882	0.09048	0.06952	16.4619
	363	0.00069	255	255	255	4.18225	2.29296	0.03147	0.02799	180				363	0.00306	255	255	255	4.04893	2.48679	0.07521	0.05186	163.955
	364	0.00059	255	255	255	1.34078	2.30434	0.02927	0.02579	109.805				364	0.00351	255	255	255	4.33051	2.49059	0.07603	0.05874	49.7123
	365	0.00178	255	255	255	2.89595	2.31723	0.05834	0.03881	20.7659				365	0.00316	255	255	255	0.20768	2.49826	0.07119	0.05656	127.147
	366	0.00222	255	255	255	3.96147	2.31262	0.06439	0.04396	13.4601				366	0.004	255	255	255	2.96281	2.50002	0.08003	0.06367	168.896
	367	0.00124	255	255	255	2.25561	2.33039	0.04247	0.03703	169.13				367	0.00292	255	255	255	2.48868	2.50262	0.06195	0.05992	54.4623
	368	0.00217	255	255	255	3.1065	2.3381	0.06511	0.04251	179.094				368	0.0041	255	255	255	1.76669	2.51498	0.0766	0.06816	139.63
	369	0.00119	255	255	255	3.22162	2.33334	0.04506	0.0335	121.904				369	0.00193	255	255	255	2.23729	2.50115	0.05494	0.04466	22.1049
	370	0.00114	255	255	255	3.36338	2.33011	0.04171	0.03469	45.0006				370	0.0045	255	255	255	2.36904	2.52708	0.08705	0.06576	120.567
	371	0.00079	255	255	255	3.51714	2.32704	0.04099	0.02456	45.2262				371	0.00499	255	255	255	3.44188	2.53006	0.08574	0.0741	150.267
	372	0.00153	255	255	255	4.29211	2.3351	0.04933	0.03953	160.259				372	0.00766	255	255	255	2.62179	2.53418	0.112	0.08706	12.3577
	373	0.00282	255	255	255	1.69294	2.34701	0.06781	0.05287	177.915				373	0.00459	255	255	255	3.69283	2.52247	0.09401	0.06223	6.90418
	374	0.00025	255	255	255	1.8423	2.33152	0.0221	0.01423	71.565				374	0.00474	255	255	255	4.50185	2.52993	0.08486	0.07116	154.816
	375	0.00173	255	255	255	2.11543	2.34477	0.0523	0.0421	111.193				375	0.00583	255	255	255	0.47791	2.53926	0.10676	0.06953	7.47653
	376	0.00237	255	255	255	2.63163	2.34827	0.05705	0.05293	127.76				376	0.00277	255	255	255	3.29622	2.52969	0.06039	0.05834	169.454
	377	0.00247	255	255	255	4.05405	2.35134	0.06069	0.05183	16.1418				377	0.00124	255	255	255	1.94745	2.52833	0.04543	0.03462	24.9724
	378	0.00094	255	255	255	0.1108	2.35009	0.03996	0.02991	140.092				378	0.00425	255	255	255	2.01234	2.54025	0.08357	0.06474	17.8499
	379	0.00267	255	255	255	0.68819	2.3689	0.07959	0.04268	110.596				379	0.00455	255	255	255	3.54178	2.55206	0.08946	0.0647	55.5662
	380	5e-05	255	255	255	0.72047	2.33714	0.00793	0.00793	0				380	0.00193	255	255	255	4.11494	2.53017	0.05485	0.04473	24.9323
	381	0.00321	255	255	255	2.19148	2.37629	0.07597	0.05383	71.0828				381	0.00899	255	255	255	1.04319	2.57791	0.13462	0.08505	119.467
	382	0.00148	255	255	255	2.33152	2.35753	0.05082	0.03714	25.3595				382	0.00212	255	255	255	3.35716	2.54883	0.05424	0.04987	45.0024
	383	0.00044	255	255	255	4.38258	2.34417	0.02379	0.02379	0				383	0.00232	255	255	255	4.56758	2.5519	0.06195	0.04773	85.066
	384	0.00109	255	255	255	0.5735	2.35759	0.03904	0.03545	45				384	0.00306	255	255	255	0.58783	2.57148	0.07467	0.05223	88.0563
	385	0.00069	255	255	255	1.76679	2.3507	0.03826	0.02302	7.16136				385	0.004	255	255	255	3.2372	2.5678	0.07586	0.06717	97.4169
	386	0.00267	255	255	255	4.18421	2.36773	0.06613	0.05137	40.0145				386	0.00746	255	255	255	3.79154	2.5732	0.10794	0.088	2.37245
	387	0.00079	255	255	255	2.55636	2.36087	0.03973	0.02534	148.039				387	0.00756	255	255	255	1.74124	2.59212	0.10771	0.08936	157.746
	388	0.00173	255	255	255	2.82716	2.36707	0.05504	0.04	15.0994				388	0.00158	255	255	255	2.4551	2.55768	0.04722	0.04263	131.642
	389	0.00217	255	255	255	3.30139	2.37101	0.06481	0.04271	174.323				389	0.00237	255	255	255	2.71305	2.56178	0.05785	0.0522	17.2787
	390	0.00371	255	255	255	3.84969	2.38869	0.07971	0.05919	118.405				390	0.0042	255	255	255	4.41318	2.57266	0.07425	0.07201	99.4975
	391	0.0001	255	255	255	1.04732	2.35823	0.01586	0.00793	0				391	0.00474	255	255	255	4.63387	2.57847	0.08615	0.0701	79.0077
	392	0.00247	255	255	255	1.35885	2.3803	0.05882	0.05348	128.679				392	0.00711	255	255	255	4.79104	2.57857	0.1036	0.08743	17.0961
	393	0.00277	255	255	255	1.92155	2.38283	0.06569	0.05363	151.413				393	0.00425	255	255	255	2.93363	2.58765	0.08934	0.06056	71.8043
	394	0.00173	255	255	255	3.16074	2.3745	0.05236	0.04205	161.743				394	0.00425	255	255	255	3.07805	2.58847	0.0754	0.07175	42.6303
	395	0.00158	255	255	255	0.24382	2.38283	0.04888	0.04118	0				395	0.00237	255	255	255	2.29204	2.58286	0.06185	0.04882	148.731
	396	0.00415	255	255	255	0.4399	2.40434	0.09107	0.05802	21.8766				396	0.00356	255	255	255	2.77567	2.59331	0.06975	0.06494	60.8507
	397	0.00059	255	255	255	0.88565	2.37463	0.0311	0.02428	127.238				397	0.00385	255	255	255	3.16143	2.59379	0.07187	0.06827	67.7408
	398	0.00306	255	255	255	2.73303	2.39383	0.07248	0.05381	40.5092				398	0.00326	255	255	255	3.69715	2.58678	0.07948	0.05224	160.048
	399	0.00133	255	255	255	3.02078	2.37854	0.06129	0.02771	161.424				399	0.00247	255	255	255	0.68041	2.59103	0.06117	0.05142	3.83842
	400	0.00133	255	255	255	4.56169	2.38114	0.06137	0.02767	141.468				400	0.00642	255	255	255	2.42463	2.62874	0.12299	0.06649	109.032
	401	5e-05	255	255	255	2.40743	2.37229	0.00793	0.00793	0				401	0.00524	255	255	255	2.8498	2.60371	0.08844	0.0754	167.374
	402	0.00188	255	255	255	4.47451	2.39189	0.05611	0.04261	143.128				402	0.0043	255	255	255	4.90798	2.60174	0.08451	0.06476	43.4242
	403	0.00208	255	255	255	2.49396	2.40291	0.05536	0.04773	71.9466				403	0.00534	255	255	255	1.5374	2.61095	0.0872	0.07791	14.3502
	404	0.00208	255	255	255	3.09142	2.40559	0.05581	0.04734	172.355				404	0.00504	255	255	255	2.50928	2.61141	0.0863	0.07435	17.3743
	405	0.0041	255	255	255	3.50082	2.4137	0.07454	0.07005	123.363				405	0.00277	255	255	255	3.58115	2.60537	0.06363	0.05537	13.9834
	406	0.00025	255	255	255	1.43602	2.38916	0.0221	0.01423	18.435				406	0.00193	255	255	255	2.05995	2.6037	0.05367	0.04571	79.27
	407	0.00153	255	255	255	4.34993	2.40879	0.05279	0.03694	124.915				407	0.00148	255	255	255	0.38659	2.60424	0.04759	0.03966	0
	408	0.00153	255	255	255	1.51271	2.41401	0.05124	0.03806	159.909				408	0.00529	255	255	255	1.93656	2.62165	0.09587	0.07021	177.3
	409	0.00054	255	255	255	2.22915	2.40104	0.03081	0.02246	15.0707				409	0.00504	255	255	255	2.21848	2.62078	0.09752	0.0658	4.75515
	410	0.00128	255	255	255	2.42798	2.405	0.05058	0.03234	1.8634				410	0.00351	255	255	255	2.67384	2.61959	0.07952	0.05617	131.806
	411	0.00084	255	255	255	2.916	2.41446	0.03342	0.032	90				411	0.00356	255	255	255	3.39667	2.61371	0.07971	0.05682	11.244
	412	0.00227	255	255	255	3.27017	2.4273	0.05908	0.04898	158.821				412	0.00242	255	255	255	4.23368	2.61371	0.06713	0.04592	132.821
	413	0.00361	255	255	255	2.64363	2.43921	0.07554	0.06079	48.1508				413	0.00425	255	255	255	1.63964	2.62329	0.0804	0.06729	174.908
	414	0.00375	255	255	255	2.80947	2.43277	0.08496	0.05627	165.632				414	0.0038	255	255	255	4.18696	2.63848	0.08177	0.05924	122.681
	415	0.00252	255	255	255	3.62235	2.45581	0.07111	0.04512	112.457				415	0.00178	255	255	255	2.14248	2.62162	0.05742	0.03944	27.8457
	416	0.00183	255	255	255	3.72452	2.44467	0.05564	0.04183	102.56				416	0.00534	255	255	255	2.59722	2.65006	0.09343	0.07272	37.2927
	417	0.00035	255	255	255	3.7801	2.43153	0.0271	0.01625	120.964				417	0.00361	255	255	255	3.48595	2.64141	0.07165	0.0641	7.35267
	418	5e-05	255	255	255	1.41634	2.42852	0.00793	0.00793	0				418	0.0038	255	255	255	0.04943	2.65034	0.07388	0.06557	82.0642
	419	0.00292	255	255	255	1.4609	2.45366	0.06217	0.0597	46.4732				419	0.00257	255	255	255	0.5484	2.6402	0.06211	0.05267	165.337
	420	0.00282	255	255	255	1.71082	2.45824	0.0642	0.05585	175.44				420	0.00247	255	255	255	2.36765	2.64487	0.06756	0.04656	105.397
	421	0.00138	255	255	255	1.84084	2.44534	0.04877	0.03612	148.49				421	0.00237	255	255	255	3.20566	2.64159	0.06096	0.04953	22.8505
	422	0.00133	255	255	255	2.99058	2.44362	0.05238	0.03243	170.288				422	0.00385	255	255	255	2.30317	2.65453	0.07325	0.06699	28.3309
	423	0.00242	255	255	255	1.91942	2.4661	0.05781	0.05332	51.3668				423	0.00341	255	255	255	3.61744	2.65447	0.07237	0.05998	6.26619
	424	0.00064	255	255	255	3.55586	2.44636	0.03444	0.02375	129.265				424	0.00741	255	255	255	3.96932	2.66924	0.09956	0.09478	12.2825
	425	0.0004	255	255	255	4.18138	2.44433	0.02842	0.01771	19.3299				425	0.00415	255	255	255	4.30007	2.66684	0.08781	0.06018	120.928
	426	0.00282	255	255	255	3.05743	2.46477	0.06958	0.05153	5.79375				426	0.00321	255	255	255	4.81816	2.65042	0.07278	0.05618	163.557
	427	0.00054	255	255	255	4.11292	2.44897	0.03081	0.02246	164.929				427	0.00652	255	255	255	2.0751	2.6806	0.10219	0.08125	158.388
	428	0.00287	255	255	255	0.33776	2.47724	0.06926	0.05268	149.519				428	0.00385	255	255	255	2.99444	2.6648	0.07712	0.06363	19.1451
	429	0.00114	255	255	255	2.00617	2.4655	0.05738	0.02522	155.652				429	0.00272	255	255	255	4.68521	2.67019	0.07783	0.04446	45.0136
	430	0.00208	255	255	255	2.42132	2.47136	0.05682	0.0465	52.3507				430	0.00282	255	255	255	0.37063	2.67466	0.0669	0.0536	60.6227
	431	0.00193	255	255	255	3.3367	2.47087	0.05831	0.04207	58.7136				431	0.00627	255	255	255	1.06744	2.68284	0.09743	0.082	111.487
	432	0.00296	255	255	255	4.41749	2.48112	0.07447	0.05068	125.812				432	0.00662	255	255	255	1.8672	2.69368	0.10185	0.08276	105.018
	433	0.00188	255	255	255	3.47677	2.47328	0.05315	0.04497	2.66431				433	0.00153	255	255	255	3.31871	2.66546	0.05079	0.0384	40.702
	434	0.00069	255	255	255	4.7024	2.46718	0.03408	0.02584	135				434	0.00138	255	255	255	0.17196	2.68483	0.04819	0.03655	75.9604
	435	0.00282	255	255	255	2.72423	2.48833	0.06966	0.05147	18.4978				435	0.00173	255	255	255	0.7275	2.67453	0.05552	0.03966	0
	436	0.00346	255	255	255	2.86904	2.48867	0.07118	0.06186	34.187				436	0.00667	255	255	255	1.68428	2.69807	0.09536	0.08906	7.40341
	437	0.00153	255	255	255	4.3327	2.4852	0.04902	0.03978	4.84973				437	0.00494	255	255	255	0.86049	2.70518	0.08921	0.07052	107.544
	438	0.00158	255	255	255	0.20779	2.49793	0.05385	0.03738	123.172				438	0.00484	255	255	255	0.95516	2.70071	0.07984	0.07721	149.353
	439	0.0004	255	255	255	1.2538	2.48563	0.02487	0.02024	135				439	0.00583	255	255	255	2.89642	2.70265	0.09039	0.08212	21.2835
	440	0.00227	255	255	255	2.96303	2.49957	0.06123	0.04726	166.762				440	0.00539	255	255	255	3.07254	2.70626	0.08947	0.07663	122.782
	441	0.00133	255	255	255	2.48866	2.50376	0.0427	0.03978	153.087				441	0.00425	255	255	255	0.61136	2.70788	0.07653	0.07069	96.6685
	442	0.00089	255	255	255	0.07341	2.50662	0.03773	0.03001	128.474				442	0.00341	255	255	255	1.60582	2.70662	0.07875	0.05512	92.7345
	443	0.00296	255	255	255	1.76322	2.5165	0.06406	0.05892	115.357				443	0.00553	255	255	255	1.97226	2.70943	0.09326	0.07555	149.228
	444	0.00084	255	255	255	2.23667	2.50088	0.03853	0.02775	26.2782				444	0.00188	255	255	255	3.39501	2.69655	0.05389	0.04436	106.383
	445	0.00311	255	255	255	3.44304	2.52994	0.06691	0.05923	154.602				445	0.00188	255	255	255	4.38351	2.69211	0.05389	0.04436	163.617
	446	0.00499	255	255	255	2.62025	2.53437	0.09074	0.07002	14.6355				446	0.00608	255	255	255	1.53298	2.71837	0.09622	0.08042	40.7315
	447	0.00277	255	255	255	3.69236	2.52391	0.0732	0.04812	13.2677				447	0.0038	255	255	255	3.24242	2.70977	0.07514	0.06446	18.9449
	448	0.00282	255	255	255	4.50417	2.53038	0.07328	0.04893	159.16				448	0.00163	255	255	255	3.76893	2.6986	0.04671	0.04444	144.462
	449	0.00366	255	255	255	0.47807	2.53956	0.09031	0.05154	7.84833				449	0.00133	255	255	255	0.23964	2.70213	0.04534	0.03746	12.4916
	450	0.00148	255	255	255	3.2952	2.53044	0.04635	0.04071	24.7624				450	0.00133	255	255	255	0.29821	2.70656	0.04782	0.03552	113.29
	451	0.0003	255	255	255	4.16	2.51872	0.0206	0.01833	153.435				451	0.00385	255	255	255	2.45546	2.7141	0.07881	0.06226	23.0936
	452	0.00035	255	255	255	1.94754	2.52893	0.0271	0.01625	30.9638				452	0.00603	255	255	255	1.14988	2.72696	0.10562	0.07266	174.589
	453	0.00247	255	255	255	2.01198	2.54014	0.06643	0.04735	20.2962				453	0.00835	255	255	255	2.62159	2.75273	0.13685	0.07768	51.6637
	454	0.00287	255	255	255	3.54407	2.55613	0.06545	0.05575	73.5968				454	0.00351	255	255	255	2.74482	2.72285	0.07065	0.06322	169.81
	455	0.00084	255	255	255	4.11465	2.53023	0.03849	0.02779	30.9638				455	0.00543	255	255	255	3.32012	2.73134	0.08942	0.07739	160.4
	456	5e-05	255	255	255	4.31229	2.5199	0.00793	0.00793	0				456	0.00109	255	255	255	0.79428	2.71415	0.04533	0.03053	0
	457	0.00593	255	255	255	1.04328	2.57912	0.11615	0.06499	118.911				457	0.00385	255	255	255	3.46863	2.73266	0.0847	0.05793	17.4316
	458	0.00094	255	255	255	3.35746	2.54912	0.03726	0.03208	45.0006				458	0.00405	255	255	255	1.75185	2.74585	0.08344	0.06182	59.6238
	459	0.00133	255	255	255	4.56481	2.55088	0.04534	0.03746	102.492				459	0.00326	255	255	255	2.14938	2.74003	0.07584	0.05475	94.7835
	460	0.00163	255	255	255	0.58863	2.57016	0.0575	0.03611	81.9103				460	0.00618	255	255	255	2.31111	2.74915	0.09383	0.08381	175.532
	461	0.00237	255	255	255	3.23773	2.56807	0.0588	0.05135	94.343				461	0.00514	255	255	255	2.52125	2.75172	0.09056	0.07224	1.61286
	462	0.00494	255	255	255	3.79404	2.57261	0.09091	0.0692	178.316				462	0.00771	255	255	255	3.65386	2.75713	0.10681	0.09188	13.5814
	463	0.00534	255	255	255	1.74287	2.59032	0.08713	0.07797	156.219				463	0.00583	255	255	255	4.00224	2.75126	0.09475	0.07834	18.8026
	464	0.00074	255	255	255	2.45382	2.55926	0.03275	0.02881	45.0006				464	0.00267	255	255	255	0.15216	2.74639	0.06642	0.05115	10.5974
	465	0.00119	255	255	255	2.71437	2.56236	0.0419	0.03603	2.64961				465	0.00262	255	255	255	0.43958	2.75039	0.07006	0.04759	158.66
	466	0.00227	255	255	255	4.41146	2.57277	0.0571	0.05068	89.1501				466	0.00578	255	255	255	2.07491	2.76645	0.0898	0.08196	148.009
	467	0.00277	255	255	255	4.63412	2.57814	0.06763	0.05209	76.6907				467	0.00514	255	255	255	2.21738	2.77578	0.09688	0.06753	128.351
	468	0.00464	255	255	255	4.79153	2.58024	0.08026	0.07367	14.1961				468	0.00247	255	255	255	2.79009	2.76661	0.06499	0.04839	37.7138
	469	0.00237	255	255	255	2.93344	2.58814	0.07123	0.04239	69.1369				469	0.00469	255	255	255	3.17988	2.7685	0.08173	0.07312	165.779
	470	0.00247	255	255	255	3.07786	2.58892	0.0583	0.05395	40.9813				470	0.004	255	255	255	4.29797	2.76366	0.08347	0.06105	172.879
	471	0.0001	255	255	255	4.27012	2.56559	0.01586	0.00793	90				471	0.00153	255	255	255	4.75557	2.75956	0.05967	0.03268	86.6933
	472	0.00109	255	255	255	2.29209	2.58252	0.04433	0.03122	144.259				472	0.0038	255	255	255	4.20302	2.77988	0.08024	0.06037	129.095
	473	0.00212	255	255	255	2.78209	2.5928	0.06141	0.04405	20.7928				473	0.00287	255	255	255	4.56958	2.77015	0.06245	0.05843	45.004
	474	0.00232	255	255	255	3.16298	2.59557	0.05803	0.05095	119.404				474	0.00578	255	255	255	0.5263	2.79805	0.09634	0.07639	63.8567
	475	0.00173	255	255	255	3.69715	2.58637	0.06333	0.03477	158.679				475	0.00741	255	255	255	1.90444	2.79703	0.10835	0.08709	46.831
	476	0.00247	255	255	255	4.90863	2.60228	0.06907	0.04554	41.0699				476	0.00257	255	255	255	2.6817	2.77956	0.06364	0.0514	37.3715
	477	0.00094	255	255	255	0.68015	2.5913	0.04411	0.02709	10.8293				477	0.00751	255	255	255	4.40598	2.7913	0.11515	0.08304	154.475
	478	0.00326	255	255	255	1.53679	2.61095	0.06912	0.06006	14.7528				478	0.00178	255	255	255	3.88801	2.787	0.05226	0.04333	90
	479	0.00128	255	255	255	2.41554	2.601	0.04581	0.0357	107.108				479	0.00395	255	255	255	0.88425	2.81863	0.07775	0.06473	91.4663
	480	0.00143	255	255	255	0.19621	2.6103	0.04448	0.04101	35.7271				480	0.00262	255	255	255	2.89986	2.79933	0.0651	0.05122	18.7949
	481	0.00084	255	255	255	2.06012	2.60342	0.03675	0.0291	74.8284				481	0.00242	255	255	255	0.27722	2.8111	0.06249	0.04932	118.977
	482	0.00138	255	255	255	3.58128	2.60625	0.04571	0.03853	127.72				482	0.00578	255	255	255	2.82335	2.82851	0.09052	0.08131	34.5781
	483	0.00059	255	255	255	0.38659	2.60424	0.03173	0.02379	0				483	0.00514	255	255	255	3.96226	2.82343	0.08877	0.0737	171.504
	484	0.00326	255	255	255	1.93628	2.62192	0.07879	0.0527	178.628				484	0.00301	255	255	255	4.14279	2.81523	0.06383	0.06012	144.069
	485	0.00296	255	255	255	2.21906	2.62053	0.07962	0.04741	3.90314				485	0.00766	255	255	255	0.63417	2.85121	0.13299	0.07332	65.978
	486	0.00212	255	255	255	2.6693	2.62043	0.06262	0.0432	153.741				486	0.00519	255	255	255	2.50196	2.83011	0.0894	0.07389	33.7854
	487	0.00178	255	255	255	3.39501	2.61303	0.05896	0.03841	19.7024				487	0.00203	255	255	255	2.96049	2.81357	0.05376	0.04797	95.5378
	488	0.00153	255	255	255	4.23044	2.61785	0.04777	0.04083	119.594				488	0.00464	255	255	255	4.06224	2.82603	0.09532	0.06203	30.4007
	489	0.00247	255	255	255	1.6386	2.62336	0.05947	0.05289	164.347				489	0.00188	255	255	255	0.43931	2.82566	0.06203	0.03854	83.071
	490	0.00064	255	255	255	2.14574	2.62101	0.03962	0.02064	30.1517				490	0.00316	255	255	255	2.42533	2.83302	0.07611	0.0529	118.46
	491	0.00188	255	255	255	3.48546	2.64142	0.05353	0.04466	13.6281				491	0.00494	255	255	255	3.70428	2.83219	0.08707	0.07225	5.25456
	492	0.00212	255	255	255	0.04863	2.65051	0.05661	0.04778	80.6468				492	0.0044	255	255	255	1.97203	2.84055	0.08347	0.06707	42.8005
	493	0.00124	255	255	255	0.54784	2.63995	0.04398	0.03576	171.464				493	0.00208	255	255	255	3.01377	2.82348	0.06089	0.04339	12.8718
	494	0.00128	255	255	255	2.3685	2.64534	0.04994	0.03275	120.149				494	0.00138	255	255	255	4.79077	2.82767	0.05258	0.0335	78.926
	495	0.00326	255	255	255	2.59658	2.64961	0.07686	0.05402	37.933				495	0.00474	255	255	255	2.1486	2.85041	0.08768	0.06888	140.545
	496	0.00133	255	255	255	3.20327	2.63965	0.04414	0.03848	170.259				496	0.00371	255	255	255	2.5974	2.84801	0.07307	0.06457	118.82
	497	0.00222	255	255	255	2.30293	2.6547	0.05713	0.04955	34.6809				497	0.00361	255	255	255	2.66645	2.84708	0.0718	0.06396	107.859
	498	0.00212	255	255	255	2.43081	2.65181	0.06125	0.04416	170.091				498	0.00138	255	255	255	4.59245	2.83269	0.04596	0.03832	90
	499	0.00188	255	255	255	3.61716	2.65363	0.05571	0.04291	172.069				499	0.00736	255	255	255	1.11598	2.85696	0.11287	0.08305	2.24726
	500	0.00489	255	255	255	3.96879	2.67006	0.08057	0.0773	114.604				500	0.00188	255	255	255	2.74131	2.84323	0.05263	0.04542	90
	501	0.00138	255	255	255	4.82064	2.65219	0.05269	0.03343	163.716				501	0.00138	255	255	255	3.83532	2.83972	0.04596	0.03832	90
	502	0.00183	255	255	255	2.05446	2.67738	0.06881	0.03383	98.02				502	0.00435	255	255	255	4.25909	2.85329	0.07766	0.07128	134.995
	503	0.00212	255	255	255	2.99427	2.6644	0.05887	0.04595	13.0706				503	0.00158	255	255	255	4.83178	2.84565	0.05404	0.03725	56.5819
	504	0.00133	255	255	255	0.3698	2.67506	0.04819	0.03524	58.2579				504	0.00613	255	255	255	2.25245	2.8731	0.0919	0.08488	75.7892
	505	0.00054	255	255	255	3.31865	2.66623	0.03444	0.02009	37.875				505	0.00682	255	255	255	0.98299	2.88291	0.09897	0.08772	134.259
	506	0.00188	255	255	255	2.09668	2.68508	0.06079	0.03932	82.6798				506	0.00203	255	255	255	2.88232	2.86826	0.05827	0.04426	76.7833
	507	0.00069	255	255	255	0.7265	2.67504	0.03826	0.02302	172.839				507	0.00183	255	255	255	3.21805	2.86394	0.05373	0.04332	67.1156
	508	0.00405	255	255	255	1.68379	2.69725	0.07581	0.06804	24.6645				508	0.00598	255	255	255	0.51053	2.90765	0.11714	0.06498	71.4411
	509	0.00044	255	255	255	0.17143	2.68625	0.02755	0.02055	69.6993				509	0.00692	255	255	255	1.71844	2.90448	0.09569	0.09204	73.8108
	510	0.00237	255	255	255	0.859	2.70485	0.06842	0.04413	100.563				510	0.00474	255	255	255	3.35393	2.8999	0.0802	0.0753	91.2568
	511	0.00361	255	255	255	2.89629	2.70227	0.07447	0.06167	31.7974				511	0.004	255	255	255	4.09934	2.89616	0.07548	0.06751	82.1238
	512	0.00331	255	255	255	3.07204	2.70622	0.07192	0.0586	126.136				512	0.00232	255	255	255	2.96317	2.88989	0.06735	0.0439	171.55
	513	0.00208	255	255	255	0.60851	2.70667	0.0603	0.04382	82.545				513	0.00163	255	255	255	3.26625	2.88604	0.0535	0.03881	9.38403
	514	0.00222	255	255	255	1.603	2.70671	0.06136	0.04613	95.1655				514	0.00143	255	255	255	4.63975	2.88492	0.04707	0.03875	168.83
	515	0.00336	255	255	255	1.97236	2.70937	0.07457	0.05736	141.779				515	0.00124	255	255	255	4.74809	2.8854	0.03966	0.03966	0
	516	0.00287	255	255	255	2.45797	2.71271	0.06357	0.05739	119.939				516	0.00208	255	255	255	4.93603	2.89528	0.05622	0.047	137.162
	517	0.00079	255	255	255	3.39501	2.69694	0.03715	0.02709	110.385				517	0.00306	255	255	255	0.13502	2.90411	0.0713	0.0547	150.57
	518	0.00069	255	255	255	4.38459	2.69261	0.0371	0.02374	149.476				518	0.00168	255	255	255	2.48351	2.89471	0.05199	0.04114	172.361
	519	0.00415	255	255	255	1.53533	2.71704	0.08625	0.06126	33.5691				519	0.00356	255	255	255	2.82898	2.90747	0.07401	0.0612	135.238
	520	0.00217	255	255	255	3.24181	2.71	0.06163	0.04491	26.7572				520	0.00203	255	255	255	4.20034	2.89638	0.05508	0.04682	9.89944
	521	0.00054	255	255	255	3.7717	2.69818	0.03081	0.02246	105.071				521	0.00553	255	255	255	4.3517	2.91302	0.0893	0.0789	169.856
	522	0.00044	255	255	255	0.24016	2.70187	0.02755	0.02055	20.3007				522	0.00489	255	255	255	1.62366	2.93553	0.09893	0.06295	117.894
	523	0.004	255	255	255	1.14629	2.72686	0.0936	0.05444	174.295				523	0.00395	255	255	255	2.5423	2.92459	0.07229	0.06962	31.0668
	524	0.00212	255	255	255	2.74662	2.72472	0.06021	0.04493	151.597				524	0.00119	255	255	255	3.01427	2.90971	0.04662	0.03239	77.4135
	525	0.00375	255	255	255	3.31528	2.72993	0.08284	0.05771	161.649				525	0.00109	255	255	255	3.41322	2.90489	0.03844	0.036	123.69
	526	0.00049	255	255	255	0.79428	2.71952	0.0279	0.02254	90				526	0.00222	255	255	255	3.5794	2.9104	0.06427	0.04404	17.2553
	527	0.00198	255	255	255	3.46969	2.7327	0.06406	0.03928	19.5728				527	0.00212	255	255	255	3.98585	2.9181	0.06068	0.04458	12.9667
	528	0.00212	255	255	255	1.7521	2.74564	0.06599	0.04099	58.267				528	0.00287	255	255	255	2.43143	2.92806	0.07406	0.04927	7.46792
	529	0.00183	255	255	255	2.15116	2.74046	0.05568	0.0418	94.7082				529	0.00361	255	255	255	2.6107	2.94298	0.08168	0.05622	135.185
	530	0.0039	255	255	255	2.31134	2.74936	0.07592	0.06546	174.983				530	0.00341	255	255	255	2.6943	2.93644	0.07782	0.05578	58.2018
	531	0.00479	255	255	255	3.65099	2.75881	0.08268	0.0738	179.37				531	0.00583	255	255	255	3.20939	2.9408	0.09468	0.0784	166.067
	532	0.00366	255	255	255	4.00169	2.75318	0.07902	0.05891	29.4839				532	0.00277	255	255	255	4.81976	2.92984	0.06534	0.05392	45.9755
	533	0.00128	255	255	255	0.15248	2.74672	0.0479	0.03415	14.0788				533	0.00415	255	255	255	3.63625	2.94289	0.08512	0.06208	30.1141
	534	5e-05	255	255	255	0.03163	2.7378	0.00793	0.00793	0				534	0.00331	255	255	255	0.07097	2.94636	0.07914	0.05325	142.931
	535	0.00124	255	255	255	0.43931	2.74989	0.05341	0.02945	156.563				535	0.00158	255	255	255	0.60164	2.93439	0.0534	0.0377	164.872
	536	0.00361	255	255	255	2.07505	2.76572	0.07226	0.06355	153.513				536	0.00494	255	255	255	3.83587	2.9512	0.08591	0.07323	22.4782
	537	0.00198	255	255	255	0.77424	2.76433	0.06204	0.04056	12.2357				537	0.00469	255	255	255	4.74195	2.95177	0.08086	0.0739	173.061
	538	0.00301	255	255	255	2.21788	2.77628	0.07839	0.04895	128.929				538	0.00479	255	255	255	1.43627	2.96243	0.07974	0.07653	141.283
	539	0.00163	255	255	255	2.78955	2.76762	0.04671	0.04444	111.949				539	0.00193	255	255	255	2.89315	2.95515	0.05638	0.04351	47.2646
	540	0.00272	255	255	255	3.17973	2.76847	0.06421	0.05388	155.699				540	0.00217	255	255	255	3.09004	2.95761	0.06087	0.04547	90.3709
	541	0.00217	255	255	255	4.29743	2.76399	0.06535	0.04236	164.132				541	0.00257	255	255	255	4.27363	2.9638	0.06979	0.04687	90
	542	0.0003	255	255	255	4.75629	2.75068	0.02207	0.0171	45				542	0.00301	255	255	255	4.47292	2.96756	0.0764	0.05023	93.291
	543	0.00212	255	255	255	4.20146	2.7816	0.06085	0.04445	130.682				543	0.0041	255	255	255	1.21055	2.97526	0.09241	0.0565	142.984
	544	0.00143	255	255	255	4.57043	2.77052	0.04603	0.03964	54.5502				544	0.00128	255	255	255	3.04221	2.95488	0.04332	0.03776	172.756
	545	0.00539	255	255	255	1.90786	2.7988	0.08736	0.07849	29.4057				545	0.00292	255	255	255	3.43903	2.96987	0.06576	0.05644	61.101
	546	0.00128	255	255	255	2.67913	2.77997	0.04731	0.03457	26.9449				546	0.00697	255	255	255	0.90597	2.99448	0.10055	0.08821	173.431
	547	0.00158	255	255	255	4.37819	2.77711	0.04871	0.04133	74.764				547	0.0038	255	255	255	2.4843	2.97806	0.08071	0.06002	32.918
	548	0.00282	255	255	255	4.42328	2.79995	0.07533	0.0476	60.0053				548	0.00435	255	255	255	3.33262	2.97838	0.07787	0.07109	52.7612
	549	0.00069	255	255	255	3.88854	2.787	0.03496	0.02519	90				549	0.00193	255	255	255	4.06231	2.96921	0.05367	0.04571	100.73
	550	0.00158	255	255	255	3.26124	2.79776	0.06431	0.0313	164.861				550	0.00484	255	255	255	2.97614	2.99292	0.08809	0.06999	134.226
	551	0.00282	255	255	255	3.53269	2.80093	0.07166	0.05004	177.025				551	0.00326	255	255	255	3.14548	2.98456	0.06758	0.06144	140.881
	552	0.00336	255	255	255	0.80069	2.81274	0.07377	0.05799	169.481				552	0.00385	255	255	255	3.91903	2.97633	0.09607	0.05107	9.50717
	553	0.00124	255	255	255	2.89834	2.79965	0.0529	0.02973	28.2935				553	0.00222	255	255	255	4.67108	2.97881	0.05775	0.04902	57.6965
	554	0.00366	255	255	255	3.96436	2.81939	0.07401	0.0629	24.1868				554	0.00321	255	255	255	2.33866	2.98781	0.06934	0.05897	13.6017
	555	0.00114	255	255	255	0.27703	2.81084	0.04617	0.03134	123.306				555	0.00464	255	255	255	2.40945	2.99951	0.07927	0.07459	92.4017
	556	0.0043	255	255	255	2.82271	2.83047	0.08096	0.0676	77.5969				556	0.00282	255	255	255	2.83706	2.99096	0.06748	0.05314	0.50587
	557	0.00158	255	255	255	4.14425	2.81424	0.0481	0.04185	13.9661				557	0.00237	255	255	255	1.56922	2.99553	0.05843	0.05168	151.679
	558	0.00306	255	255	255	2.50187	2.83087	0.07189	0.05426	34.2407				558	0.00183	255	255	255	4.60086	2.99711	0.05115	0.0455	146.454
	559	0.00114	255	255	255	2.96395	2.81328	0.04121	0.03511	167.344				559	0.00316	255	255	255	3.04235	3.015	0.0801	0.05026	60.2869
	560	0.00025	255	255	255	3.4182	2.80527	0.0221	0.01423	161.565				560	0.00138	255	255	255	4.38861	3.00841	0.04596	0.03832	90
	561	0.00252	255	255	255	4.06104	2.82766	0.07627	0.04206	33.937				561	0.00637	255	255	255	2.10867	3.03814	0.09715	0.08353	23.903
	562	0.00079	255	255	255	0.43931	2.82566	0.04488	0.02243	80.7825				562	0.00336	255	255	255	3.84114	3.02412	0.07351	0.05819	135.114
	563	0.00054	255	255	255	2.41766	2.81959	0.02807	0.02465	161.565				563	0.0042	255	255	255	1.51376	3.03814	0.07503	0.07127	47.1133
	564	0.00128	255	255	255	3.47584	2.82593	0.04912	0.0333	131.167				564	0.00292	255	255	255	3.26545	3.02598	0.07177	0.05171	172.388
	565	0.00292	255	255	255	3.70482	2.83191	0.06717	0.05526	3.23285				565	0.0041	255	255	255	3.47796	3.03818	0.07749	0.06738	125.965
	566	0.00257	255	255	255	1.96988	2.83999	0.06698	0.04884	37.918				566	0.00598	255	255	255	3.70762	3.06026	0.11691	0.06511	60.1461
	567	0.00094	255	255	255	3.01489	2.82436	0.04301	0.02779	16.8759				567	0.00296	255	255	255	3.99774	3.0288	0.06429	0.05871	22.9401
	568	0.00054	255	255	255	4.79282	2.82917	0.0368	0.0188	90				568	0.00534	255	255	255	0.73447	3.04616	0.09072	0.07489	22.3605
	569	0.00222	255	255	255	2.59956	2.84807	0.05731	0.04939	144.531				569	0.00163	255	255	255	1.1814	3.02897	0.04715	0.04403	45
	570	0.00193	255	255	255	2.66606	2.8472	0.05317	0.04614	112.383				570	0.00608	255	255	255	2.51172	3.05044	0.09401	0.08231	164.098
	571	0.00049	255	255	255	4.59205	2.83269	0.0289	0.02177	90				571	0.00272	255	255	255	3.60875	3.03135	0.06946	0.04981	175.016
	572	0.00479	255	255	255	1.11576	2.85642	0.09359	0.0652	2.81586				572	0.00346	255	255	255	4.46382	3.03813	0.07121	0.06184	165.051
	573	0.00257	255	255	255	2.14885	2.85053	0.06754	0.04843	144.282				573	0.00301	255	255	255	4.70004	3.04016	0.0702	0.05466	130.813
	574	0.00069	255	255	255	2.43254	2.84524	0.03433	0.02565	33.3074				574	0.00158	255	255	255	0.09841	3.03653	0.04487	0.04487	0
	575	0.00079	255	255	255	2.74131	2.84323	0.03488	0.02885	90				575	0.00499	255	255	255	2.20164	3.05661	0.09136	0.06955	52.8638
	576	0.0002	255	255	255	3.3458	2.83269	0.01586	0.01586	0				576	0.00232	255	255	255	2.92534	3.0387	0.05863	0.05043	173.483
	577	0.00049	255	255	255	3.83573	2.83972	0.0289	0.02177	90				577	0.00138	255	255	255	3.09276	3.03402	0.04596	0.03832	0
	578	0.00257	255	255	255	4.25903	2.85323	0.06091	0.0537	134.998				578	0.00301	255	255	255	4.63758	3.04546	0.06723	0.05708	174.927
	579	0.0041	255	255	255	2.25373	2.87448	0.07252	0.072	138.604				579	0.00208	255	255	255	0.22175	3.0459	0.0526	0.05023	126.384
	580	0.00089	255	255	255	2.88189	2.86939	0.04122	0.02747	65.8168				580	0.00459	255	255	255	0.98266	3.06143	0.09004	0.06497	134.984
	581	0.00084	255	255	255	3.21246	2.86638	0.03715	0.02879	29.6501				581	0.00474	255	255	255	3.38461	3.05871	0.08509	0.07097	151.85
	582	0.0045	255	255	255	1.71836	2.90371	0.07782	0.07356	66.0275				582	0.00445	255	255	255	3.92148	3.05543	0.0917	0.06174	179.767
	583	0.00306	255	255	255	3.35623	2.90003	0.06495	0.06005	174.07				583	0.00371	255	255	255	0.81991	3.06394	0.07771	0.06071	127.271
	584	0.00232	255	255	255	4.09888	2.89617	0.05853	0.05051	80.2963				584	0.00237	255	255	255	3.20625	3.05439	0.06217	0.04857	146.728
	585	0.00341	255	255	255	1.31233	2.91525	0.08075	0.05376	110.109				585	0.00331	255	255	255	4.08149	3.06207	0.07182	0.05868	140.654
	586	0.00104	255	255	255	2.96339	2.89009	0.04877	0.02709	169.056				586	0.00672	255	255	255	2.00156	3.08175	0.09776	0.08751	154.885
	587	0.00054	255	255	255	3.26753	2.88604	0.03081	0.02246	164.929				587	0.00114	255	255	255	2.29497	3.05532	0.03819	0.03789	0
	588	0.00054	255	255	255	4.6401	2.88477	0.03081	0.02246	164.929				588	0.00212	255	255	255	2.81822	3.06424	0.06021	0.04493	85.865
	589	0.00044	255	255	255	4.74809	2.8854	0.02379	0.02379	0				589	0.00252	255	255	255	0.64315	3.06775	0.06896	0.04652	163.442
	590	0.00089	255	255	255	4.93553	2.89634	0.039	0.02904	141.021				590	0.00212	255	255	255	1.23065	3.07323	0.05958	0.0454	94.8179
	591	0.00148	255	255	255	0.13519	2.90438	0.05335	0.03537	153.134				591	0.00356	255	255	255	2.4459	3.083	0.09053	0.05003	136.08
	592	0.00089	255	255	255	2.48319	2.8979	0.04094	0.02766	177.116				592	0.00267	255	255	255	1.45383	3.07779	0.06531	0.05202	133.295
	593	0.00198	255	255	255	2.829	2.90772	0.0582	0.04324	135.439				593	0.00163	255	255	255	2.88136	3.07817	0.04715	0.04403	134.998
	594	0.00084	255	255	255	4.20065	2.89657	0.03675	0.0291	164.828				594	0.00593	255	255	255	3.13722	3.10705	0.10005	0.07545	112.255
	595	0.00346	255	255	255	4.35216	2.91292	0.07223	0.06097	168.386				595	0.00598	255	255	255	1.14221	3.10783	0.09829	0.07744	153.133
	596	0.00262	255	255	255	2.54284	2.92705	0.06469	0.05154	29.3612				596	0.00455	255	255	255	3.05196	3.09979	0.07827	0.07394	21.36
	597	0.00044	255	255	255	3.01115	2.90727	0.02757	0.02053	78.0188				597	0.00198	255	255	255	3.77036	3.09258	0.07011	0.03589	122.294
	598	0.00035	255	255	255	3.41258	2.90448	0.02169	0.0203	0				598	0.00222	255	255	255	4.13313	3.09518	0.0615	0.04603	75.0843
	599	5e-05	255	255	255	3.50396	2.89946	0.00793	0.00793	0				599	0.00114	255	255	255	4.57939	3.08222	0.04171	0.03469	134.999
	600	0.00109	255	255	255	3.58415	2.9116	0.04856	0.0285	4.48185				600	0.00371	255	255	255	0.58364	3.10565	0.07716	0.06115	100.818
	601	0.00084	255	255	255	3.98606	2.91724	0.04263	0.02509	14.7036				601	0.00499	255	255	255	0.91213	3.11221	0.08641	0.07353	151.752
	602	0.00212	255	255	255	0.36821	2.94033	0.05882	0.04599	136.469				602	0.0042	255	255	255	1.39096	3.10322	0.08288	0.06451	164.118
	603	0.00124	255	255	255	0.42047	2.93208	0.05015	0.03136	34.936				603	0.0043	255	255	255	2.33367	3.11041	0.07714	0.07094	65.1994
	604	0.00153	255	255	255	2.43351	2.9269	0.06081	0.03207	14.6614				604	0.00316	255	255	255	4.49922	3.11538	0.07544	0.05337	115.785
	605	0.00168	255	255	255	2.69314	2.93688	0.05799	0.03688	59.6898				605	0.004	255	255	255	4.66383	3.10964	0.0792	0.06433	179.974
	606	0.00138	255	255	255	4.81913	2.92959	0.04913	0.03585	47.0812				606	0.00173	255	255	255	1.75976	3.11535	0.06147	0.03582	103.893
	607	0.00237	255	255	255	3.6359	2.94149	0.06598	0.04576	25.0798				607	0.00193	255	255	255	0.45301	3.12025	0.06262	0.03918	86.6311
	608	0.00158	255	255	255	0.07183	2.94647	0.05836	0.03449	141.579				608	0.00178	255	255	255	2.68332	3.11951	0.05598	0.04046	95.9432
	609	0.00054	255	255	255	0.60354	2.93525	0.03081	0.02246	164.929				609	0.00395	255	255	255	3.35731	3.12518	0.07948	0.06332	170.514
	610	0.00331	255	255	255	3.83673	2.95339	0.06791	0.06207	36.0444				610	0.00519	255	255	255	4.30607	3.13303	0.08311	0.07947	158.898
	611	0.00237	255	255	255	4.74091	2.95028	0.0607	0.04974	170.679				611	0.00494	255	255	255	0.785	3.1329	0.08799	0.0715	161.205
	612	0.00114	255	255	255	1.36347	2.95233	0.04392	0.03294	177.23				612	0.00282	255	255	255	2.25748	3.13191	0.07302	0.0491	139.171
	613	0.00282	255	255	255	1.43595	2.96248	0.06186	0.05796	143.029				613	0.00672	255	255	255	2.41405	3.14682	0.09982	0.08571	164.947
	614	0.00084	255	255	255	2.89161	2.95652	0.04424	0.02417	45.0001				614	0.00306	255	255	255	4.0139	3.12904	0.06883	0.05666	142.852
	615	0.00119	255	255	255	4.27451	2.96302	0.05176	0.02917	97.463				615	0.00341	255	255	255	4.43352	3.14568	0.09033	0.04805	79.073
	616	0.00222	255	255	255	1.21032	2.97553	0.07492	0.03778	142.995				616	0.0042	255	255	255	0.22819	3.13994	0.08289	0.0645	17.0771
	617	0.00237	255	255	255	3.15265	2.97869	0.06825	0.04424	37.304				617	0.0039	255	255	255	1.06169	3.13925	0.07458	0.06664	160.255
	618	0.00153	255	255	255	3.44002	2.97111	0.04857	0.04015	71.0096				618	0.00301	255	255	255	4.58181	3.13395	0.06634	0.05785	166.102
	619	0.00212	255	255	255	2.48246	2.97923	0.07128	0.03795	37.7647				619	0.00163	255	255	255	1.64596	3.13824	0.0547	0.03795	123.658
	620	0.00227	255	255	255	3.33373	2.97648	0.05882	0.04919	45.0396				620	0.00657	255	255	255	4.20443	3.16265	0.09519	0.0879	152.34
	621	0.00084	255	255	255	4.06214	2.96893	0.03675	0.0291	105.172				621	0.00222	255	255	255	4.37946	3.14954	0.06136	0.04613	95.1655
	622	0.00173	255	255	255	2.97035	2.98341	0.06142	0.03585	18.8285				622	0.00222	255	255	255	0.51757	3.15235	0.0557	0.05082	50.4983
	623	0.00104	255	255	255	4.67144	2.97979	0.04173	0.03165	65.157				623	0.00326	255	255	255	2.91618	3.15922	0.08415	0.04934	141.745
	624	0.0041	255	255	255	0.9117	2.99745	0.07971	0.0655	161.833				624	0.00395	255	255	255	1.19423	3.1721	0.07734	0.06507	157.965
	625	0.00188	255	255	255	2.34103	2.98769	0.05821	0.04106	12.1476				625	0.0039	255	255	255	1.3279	3.16514	0.08268	0.0601	157.073
	626	0.00301	255	255	255	2.40974	2.99983	0.06552	0.05857	0.47516				626	0.00287	255	255	255	1.47573	3.16656	0.06353	0.05743	59.9742
	627	0.00143	255	255	255	2.83887	2.99084	0.04931	0.037	14.9335				627	0.00539	255	255	255	2.19856	3.17392	0.08837	0.07759	146.515
	628	0.00198	255	255	255	3.5442	3.0005	0.05899	0.04266	96.8238				628	0.0039	255	255	255	2.62898	3.16968	0.07187	0.06914	53.5367
	629	0.00124	255	255	255	1.56789	2.99562	0.04317	0.03643	168.7				629	0.00519	255	255	255	2.70479	3.1918	0.08682	0.07608	108.143
	630	0.00049	255	255	255	4.60399	2.99927	0.02951	0.02132	180				630	0.00469	255	255	255	0.63938	3.17611	0.08876	0.06733	27.53
	631	0.00079	255	255	255	2.99479	3.01281	0.03392	0.02967	172.104				631	0.00188	255	255	255	3.07778	3.17378	0.054	0.04426	74.1753
	632	0.00198	255	255	255	3.84047	3.02089	0.06018	0.04181	122.443				632	0.0038	255	255	255	3.63623	3.18026	0.07308	0.06628	6.58677
	633	0.00049	255	255	255	4.3882	3.00841	0.0289	0.02177	90				633	0.00445	255	255	255	3.93765	3.1757	0.09969	0.05679	11.0564
	634	0.0039	255	255	255	2.10785	3.03737	0.08058	0.06167	33.9925				634	0.00568	255	255	255	2.31868	3.19303	0.08884	0.08143	26.222
	635	0.00252	255	255	255	1.51337	3.03922	0.06049	0.05303	41.5873				635	0.00919	255	255	255	2.54265	3.20768	0.14634	0.07995	156.548
	636	0.00153	255	255	255	3.26565	3.02644	0.05486	0.03555	175.345				636	0.00731	255	255	255	4.07483	3.19606	0.11731	0.07936	158.167
	637	0.00232	255	255	255	3.47764	3.0384	0.06028	0.04905	121.826				637	0.00469	255	255	255	2.85425	3.20238	0.08166	0.07318	142.311
	638	0.00158	255	255	255	3.99643	3.02906	0.05209	0.03865	32.1591				638	0.00212	255	255	255	3.33215	3.19958	0.0606	0.04464	95.0623
	639	0.00311	255	255	255	0.73375	3.04573	0.07387	0.05365	25.2679				639	0.00242	255	255	255	0.75074	3.20128	0.05879	0.05243	10.6185
	640	0.00064	255	255	255	1.18168	3.02869	0.03079	0.02656	45				640	0.00543	255	255	255	0.86176	3.2143	0.09813	0.07052	30.3194
	641	0.00415	255	255	255	2.50801	3.05368	0.07892	0.06696	19.8868				641	0.00178	255	255	255	1.27362	3.19819	0.05151	0.04396	156.081
	642	0.00173	255	255	255	4.46452	3.03743	0.05253	0.04191	163.502				642	0.00296	255	255	255	1.72375	3.20733	0.07152	0.05277	121.286
	643	0.00148	255	255	255	4.69584	3.03934	0.05572	0.03387	157.309				643	0.00336	255	255	255	2.78049	3.20533	0.07106	0.06019	167.719
	644	0.00059	255	255	255	0.09841	3.03653	0.02748	0.02748	0				644	0.00435	255	255	255	4.55447	3.21721	0.07729	0.07162	87.4711
	645	0.00104	255	255	255	2.9259	3.03803	0.04057	0.03256	170.835				645	0.00445	255	255	255	0.95735	3.2153	0.08648	0.06547	0.28078
	646	0.00049	255	255	255	3.09276	3.03442	0.02951	0.02132	180				646	0.00351	255	255	255	1.13053	3.21349	0.07553	0.05914	134.211
	647	0.00089	255	255	255	0.2218	3.04551	0.0352	0.03217	122.005				647	0.00163	255	255	255	1.41933	3.20576	0.04715	0.04403	45
	648	0.00237	255	255	255	0.98362	3.0604	0.07263	0.04157	132.857				648	0.00158	255	255	255	4.32371	3.21137	0.05065	0.03974	134.999
	649	0.00262	255	255	255	3.92371	3.05543	0.07781	0.04285	5.03643				649	0.00282	255	255	255	0.47347	3.23328	0.07504	0.04779	106.433
	650	0.00148	255	255	255	4.64008	3.0459	0.0522	0.03615	167.203				650	0.00257	255	255	255	1.50367	3.23415	0.07626	0.04289	104.634
	651	0.00208	255	255	255	0.82022	3.06448	0.06067	0.04355	127.299				651	0.00395	255	255	255	3.02475	3.22965	0.08957	0.05619	11.9356
	652	0.00025	255	255	255	1.61597	3.04848	0.0221	0.01423	108.435				652	0.00227	255	255	255	4.47961	3.22692	0.06344	0.04562	123.802
	653	0.00114	255	255	255	3.20721	3.05318	0.04136	0.03498	149.957				653	0.0041	255	255	255	2.92893	3.23694	0.0794	0.06576	15.6237
	654	0.00435	255	255	255	2.00151	3.08158	0.08042	0.06884	160.285				654	0.00692	255	255	255	3.72145	3.25463	0.09671	0.09106	83.4577
	655	0.00035	255	255	255	2.29497	3.05611	0.02169	0.0203	0				655	0.00287	255	255	255	1.07471	3.24558	0.0698	0.05227	126.159
	656	0.00089	255	255	255	2.81785	3.06308	0.04005	0.02827	77.7642				656	0.00158	255	255	255	1.227	3.23642	0.05468	0.03681	104.129
	657	0.00119	255	255	255	0.64286	3.06787	0.05293	0.02852	166.749				657	0.00217	255	255	255	1.78856	3.23638	0.05895	0.04696	46.9339
	658	0.00262	255	255	255	2.44404	3.08872	0.06886	0.04842	128.301				658	0.00321	255	255	255	3.92375	3.2454	0.07814	0.05233	115.875
	659	0.00074	255	255	255	1.23218	3.07425	0.03685	0.02561	80.1006				659	0.00198	255	255	255	0.52436	3.24213	0.0529	0.04756	97.9998
	660	0.00183	255	255	255	1.45054	3.07899	0.05395	0.04315	13.2963				660	0.00128	255	255	255	1.55179	3.23848	0.04742	0.03449	113.196
	661	0.00064	255	255	255	2.88108	3.07789	0.03079	0.02656	135				661	0.0041	255	255	255	0.61394	3.26319	0.07889	0.06619	122.484
	662	0.00405	255	255	255	1.1441	3.11076	0.09075	0.05684	145.443				662	0.00627	255	255	255	2.47839	3.27156	0.103	0.07756	161.745
	663	0.00267	255	255	255	1.3894	3.10122	0.0725	0.04685	152.572				663	0.00292	255	255	255	4.01838	3.25437	0.06562	0.05656	13.4958
	664	0.00074	255	255	255	2.72795	3.08831	0.03555	0.02654	18.803				664	0.00227	255	255	255	0.06876	3.26696	0.06863	0.04217	90.1038
	665	0.00247	255	255	255	3.05396	3.09895	0.05924	0.0531	132.07				665	0.00124	255	255	255	1.43546	3.2585	0.04465	0.03522	169.27
	666	0.00035	255	255	255	4.57939	3.08222	0.02651	0.01661	135				666	0.00415	255	255	255	2.79771	3.27384	0.07754	0.06814	137.859
	667	0.00203	255	255	255	0.58366	3.10536	0.05839	0.04417	94.1471				667	0.00272	255	255	255	0.74386	3.27673	0.06228	0.05555	45.0022
	668	0.00292	255	255	255	0.9118	3.11248	0.06777	0.05476	149.847				668	0.00311	255	255	255	1.00241	3.27624	0.07249	0.05467	8.07339
	669	0.00232	255	255	255	2.3346	3.11243	0.05865	0.05041	27.1259				669	0.00133	255	255	255	1.83756	3.26783	0.04534	0.03746	102.492
	670	0.00153	255	255	255	4.4989	3.116	0.05774	0.03378	118.651				670	0.0044	255	255	255	3.14761	3.28084	0.0825	0.06786	156.356
	671	0.00212	255	255	255	4.6639	3.1087	0.05893	0.0459	0.56875				671	0.00445	255	255	255	3.58057	3.28075	0.0999	0.05667	149.763
	672	0.00064	255	255	255	1.75968	3.11628	0.04324	0.01891	107.483				672	0.00311	255	255	255	0.68142	3.28215	0.06416	0.06177	45.0079
	673	0.00059	255	255	255	3.21401	3.10623	0.0311	0.02427	57.9332				673	0.00455	255	255	255	0.82606	3.29057	0.08023	0.07213	171.311
	674	0.00084	255	255	255	0.45296	3.11984	0.04598	0.02326	85.6922				674	0.00143	255	255	255	2.67041	3.27248	0.04707	0.03875	168.83
	675	0.00089	255	255	255	2.68469	3.12049	0.04262	0.02657	96.4663				675	0.00341	255	255	255	3.27791	3.28351	0.07092	0.0612	160.865
	676	0.00311	255	255	255	4.30671	3.13354	0.06521	0.06077	152.665				676	0.00455	255	255	255	3.87046	3.30187	0.09553	0.06058	63.9119
	677	0.00282	255	255	255	0.78472	3.13204	0.06845	0.05239	161.428				677	0.00193	255	255	255	4.42872	3.28552	0.05367	0.04571	79.27
	678	0.00138	255	255	255	2.25606	3.13318	0.05314	0.03315	141.034				678	0.0043	255	255	255	4.52122	3.29583	0.08452	0.06475	143.815
	679	0.00124	255	255	255	2.7392	3.1272	0.05288	0.02974	41.4375				679	0.00445	255	255	255	2.87931	3.30152	0.08939	0.06334	148.775
	680	0.0004	255	255	255	3.33702	3.11736	0.02796	0.018	24.407				680	0.00311	255	255	255	2.99073	3.29788	0.07038	0.05631	151.586
	681	0.00163	255	255	255	4.01345	3.12929	0.05333	0.03892	138.592				681	0.00415	255	255	255	3.34714	3.30555	0.07639	0.06918	116.255
	682	0.00222	255	255	255	0.22907	3.14064	0.06613	0.04281	20.4509				682	0.00292	255	255	255	3.65026	3.30059	0.07258	0.05114	93.3041
	683	0.00222	255	255	255	1.06177	3.13939	0.05708	0.0496	155.125				683	0.00459	255	255	255	0.92734	3.31039	0.09361	0.0625	9.54432
	684	0.0041	255	255	255	2.41404	3.14759	0.08326	0.06271	168.361				684	0.00296	255	255	255	0.55529	3.31277	0.06689	0.05643	112.378
	685	5e-05	255	255	255	3.02598	3.11736	0.00793	0.00793	0				685	0.00222	255	255	255	3.06894	3.30543	0.05536	0.05113	137.306
	686	0.00153	255	255	255	4.58257	3.13369	0.04794	0.04068	165.241				686	0.00287	255	255	255	0.39581	3.31514	0.0682	0.0535	177.222
	687	0.00054	255	255	255	1.64638	3.13845	0.03604	0.0192	127.372				687	0.00385	255	255	255	1.60901	3.32499	0.07759	0.06324	141.759
	688	0.0043	255	255	255	4.20387	3.16252	0.07743	0.07068	144.423				688	0.00351	255	255	255	1.04361	3.32784	0.0815	0.0548	166.589
	689	0.00114	255	255	255	4.38105	3.15098	0.04576	0.03162	112.396				689	0.00296	255	255	255	1.12757	3.32448	0.06789	0.0556	30.8477
	690	0.00104	255	255	255	0.51797	3.15217	0.03951	0.03343	53.8638				690	0.00316	255	255	255	3.55569	3.33559	0.07124	0.05651	125.636
	691	0.00158	255	255	255	2.91572	3.15888	0.06808	0.02957	140.686				691	0.00371	255	255	255	4.05278	3.33161	0.07609	0.06201	115.645
	692	5e-05	255	255	255	3.2228	3.13845	0.00793	0.00793	0				692	0.00292	255	255	255	1.82843	3.33431	0.07066	0.05253	119.882
	693	0.00247	255	255	255	1.1924	3.17106	0.06782	0.04638	147.531				693	0.00361	255	255	255	1.29232	3.33969	0.07646	0.06006	170.698
	694	0.00193	255	255	255	1.32713	3.16476	0.06173	0.03974	171.773				694	0.00558	255	255	255	3.70885	3.35237	0.08873	0.08011	31.9181
	695	0.00153	255	255	255	1.4762	3.16861	0.04688	0.0416	84.996				695	0.0038	255	255	255	4.36688	3.33964	0.08161	0.05935	178.674
	696	0.00341	255	255	255	2.19901	3.1737	0.07102	0.06112	148.507				696	0.00548	255	255	255	0.4889	3.35749	0.08901	0.07845	156.513
	697	0.00227	255	255	255	2.63022	3.16993	0.05601	0.05166	4.63104				697	0.00158	255	255	255	1.20196	3.33878	0.04487	0.04487	0
	698	0.00267	255	255	255	0.64016	3.17516	0.06776	0.05013	29.119				698	0.00934	255	255	255	3.46974	3.36565	0.12366	0.09614	179.808
	699	0.00326	255	255	255	2.7068	3.19319	0.06991	0.05939	135.213				699	0.00346	255	255	255	0.67157	3.35253	0.07976	0.05521	7.60806
	700	0.00069	255	255	255	3.07619	3.17309	0.03755	0.02346	66.8754				700	0.00128	255	255	255	1.73373	3.34607	0.04581	0.0357	107.108
	701	0.00203	255	255	255	3.63699	3.17994	0.05506	0.04684	23.1355				701	0.00642	255	255	255	2.43079	3.37116	0.10247	0.0798	113.674
	702	0.00247	255	255	255	3.93666	3.17612	0.08134	0.03867	10.8272				702	0.00346	255	255	255	2.80327	3.36137	0.07619	0.0578	68.3516
	703	0.00296	255	255	255	2.31723	3.19409	0.06806	0.05546	169.983				703	0.00208	255	255	255	3.22648	3.35082	0.05946	0.04444	80.6026
	704	0.00316	255	255	255	2.85355	3.2038	0.0737	0.05462	160.657				704	0.00183	255	255	255	3.95856	3.3497	0.05373	0.04332	67.1156
	705	0.00064	255	255	255	1.59477	3.19144	0.03444	0.02375	129.265				705	0.00613	255	255	255	4.27947	3.36712	0.08944	0.08721	118.922
	706	0.00089	255	255	255	3.33175	3.19937	0.04146	0.02731	90				706	0.004	255	255	255	0.76794	3.36372	0.07765	0.06562	168.44
	707	0.00109	255	255	255	0.75051	3.20171	0.04103	0.03373	24.5925				707	0.00326	255	255	255	2.66932	3.35773	0.06962	0.05964	34.1209
	708	0.00341	255	255	255	0.8635	3.21373	0.08594	0.05051	28.0095				708	0.00173	255	255	255	2.98261	3.35815	0.05593	0.03936	59.4093
	709	0.00079	255	255	255	1.27401	3.19732	0.03403	0.02958	165.128				709	0.00272	255	255	255	1.48689	3.36133	0.06846	0.05054	168.244
	710	0.00143	255	255	255	1.72465	3.20704	0.05448	0.03348	118.216				710	0.00247	255	255	255	2.86488	3.36605	0.06332	0.04967	123.857
	711	0.00222	255	255	255	2.78184	3.20655	0.06549	0.04323	167.275				711	0.00435	255	255	255	3.62457	3.37775	0.07902	0.07005	124.761
	712	0.00232	255	255	255	4.55487	3.21666	0.05634	0.05248	85.4008				712	0.00573	255	255	255	0.06871	3.38992	0.11123	0.0656	132.406
	713	0.00257	255	255	255	0.95784	3.21523	0.06713	0.04873	0.76744				713	0.00227	255	255	255	3.02308	3.37896	0.0746	0.03879	72.7073
	714	0.00183	255	255	255	1.13233	3.21197	0.05584	0.04168	137.347				714	0.00282	255	255	255	3.08715	3.37842	0.07259	0.04939	139.939
	715	0.00064	255	255	255	1.41905	3.20604	0.03079	0.02656	45				715	0.00292	255	255	255	4.11953	3.37839	0.06741	0.05506	114.3
	716	0.00237	255	255	255	1.62941	3.22924	0.05807	0.052	78.0131				716	0.00301	255	255	255	1.36818	3.38043	0.06598	0.05816	174.575
	717	0.00059	255	255	255	4.32401	3.21108	0.03531	0.02138	135				717	0.00262	255	255	255	2.92081	3.38141	0.06286	0.05304	67.1991
	718	0.00114	255	255	255	0.47048	3.23044	0.05158	0.02805	92.97				718	0.00751	255	255	255	3.80546	3.39778	0.10072	0.09494	161.449
	719	0.00114	255	255	255	1.50375	3.23563	0.05544	0.0261	110.234				719	0.0045	255	255	255	0.38223	3.39682	0.07814	0.07326	87.596
	720	0.00217	255	255	255	3.02535	3.23014	0.07122	0.03886	13.3738				720	0.00257	255	255	255	1.12937	3.39785	0.06447	0.05074	5.46691
	721	0.00099	255	255	255	4.47923	3.22701	0.04694	0.02681	126.893				721	0.00351	255	255	255	4.50425	3.40585	0.07203	0.06201	50.0463
	722	0.00064	255	255	255	2.59343	3.22766	0.0353	0.02317	112.729				722	0.00311	255	255	255	0.93023	3.4147	0.08258	0.04799	49.4635
	723	0.00257	255	255	255	2.9269	3.23753	0.06596	0.0496	16.5382				723	0.00761	255	255	255	0.26523	3.45261	0.14168	0.06838	116.634
	724	0.00025	255	255	255	3.40414	3.21998	0.0221	0.01423	161.565				724	0.00272	255	255	255	3.22574	3.4228	0.06968	0.04965	86.2552
	725	0.00133	255	255	255	1.07453	3.24675	0.05251	0.03234	130.308				725	0.00346	255	255	255	1.06991	3.43216	0.07181	0.06132	67.0059
	726	0.00054	255	255	255	1.22784	3.23622	0.03877	0.01785	107.08				726	0.00469	255	255	255	1.19963	3.42804	0.09355	0.06388	172.217
	727	0.00099	255	255	255	1.78853	3.23615	0.04366	0.02882	47.8855				727	0.00138	255	255	255	3.05134	3.41911	0.04687	0.03758	36.129
	728	0.00178	255	255	255	3.92218	3.24798	0.06307	0.03591	109.539				728	0.00138	255	255	255	3.99247	3.41358	0.04596	0.03832	0
	729	0.00128	255	255	255	0.51717	3.24469	0.05051	0.03238	29.2752				729	0.00371	255	255	255	4.06768	3.42383	0.08123	0.05808	161.785
	730	0.0004	255	255	255	1.55253	3.23773	0.02982	0.01688	113.199				730	0.00346	255	255	255	1.32175	3.43447	0.08249	0.05338	139.869
	731	0.00242	255	255	255	0.61762	3.26511	0.0664	0.04642	149.819				731	0.00341	255	255	255	0.67697	3.44222	0.06748	0.06433	175.635
	732	0.0039	255	255	255	2.47817	3.27209	0.08533	0.05824	162.001				732	0.00232	255	255	255	0.85657	3.43232	0.06543	0.04519	2.22588
	733	0.00143	255	255	255	4.01853	3.25455	0.04702	0.03879	12.7827				733	0.00119	255	255	255	1.80235	3.42722	0.04059	0.0372	135
	734	0.00099	255	255	255	0.06818	3.26743	0.05147	0.02445	87.6078				734	0.00292	255	255	255	2.03084	3.43736	0.08139	0.0456	149.745
	735	0.00064	255	255	255	4.76647	3.25362	0.03079	0.02656	45				735	0.00114	255	255	255	0.47018	3.42969	0.04663	0.03103	6.16125
	736	0.00035	255	255	255	1.43643	3.25895	0.0263	0.01674	165.128				736	0.00321	255	255	255	1.4463	3.45475	0.07271	0.05624	88.1287
	737	0.00054	255	255	255	4.63179	3.2605	0.02807	0.02465	18.435				737	0.00346	255	255	255	1.56164	3.44672	0.07533	0.05845	3.14356
	738	0.00435	255	255	255	0.1901	3.30059	0.09996	0.05538	124.601				738	0.00425	255	255	255	1.9418	3.44544	0.07815	0.06923	160.216
	739	0.00148	255	255	255	0.74109	3.27809	0.05145	0.03668	32.1475				739	0.00301	255	255	255	3.33952	3.44842	0.07398	0.05187	108.65
	740	0.00198	255	255	255	1.00251	3.28026	0.05781	0.04353	176.926				740	0.00578	255	255	255	3.8852	3.45974	0.09174	0.08023	102.071
	741	0.00044	255	255	255	1.8373	3.26731	0.02755	0.02055	110.301				741	0.00455	255	255	255	1.63531	3.46262	0.08284	0.06987	109.1
	742	0.00252	255	255	255	3.14823	3.28054	0.06473	0.04957	157.18				742	0.00321	255	255	255	3.49866	3.44902	0.08438	0.04846	1.24357
	743	0.00064	255	255	255	3.55478	3.26767	0.02989	0.02736	30.9638				743	0.00301	255	255	255	3.60628	3.45164	0.06319	0.06073	134.993
	744	0.00114	255	255	255	3.70535	3.27567	0.05012	0.02887	141.184				744	0.0044	255	255	255	3.70085	3.46802	0.07807	0.07172	172.684
	745	0.00193	255	255	255	0.6792	3.28083	0.05496	0.04464	1.38689				745	0.00435	255	255	255	4.1781	3.47488	0.08212	0.06741	93.8967
	746	0.00267	255	255	255	0.82617	3.29074	0.06225	0.05457	171.06				746	0.00415	255	255	255	0.17974	3.47726	0.0845	0.06253	7.08938
	747	0.00049	255	255	255	2.66891	3.272	0.02788	0.02256	0				747	0.00252	255	255	255	0.99557	3.47129	0.05765	0.05565	23.2371
	748	0.00208	255	255	255	3.2797	3.28438	0.06115	0.04321	159.838				748	0.00311	255	255	255	0.44311	3.47874	0.06841	0.05793	12.5449
	749	0.00158	255	255	255	3.59731	3.28672	0.05536	0.03636	125.228				749	0.00371	255	255	255	0.60267	3.48006	0.08209	0.05748	13.6516
	750	0.00084	255	255	255	4.42889	3.28523	0.03675	0.0291	74.8284				750	0.0039	255	255	255	1.12798	3.48465	0.07408	0.06708	69.1125
	751	0.00242	255	255	255	4.52072	3.29567	0.06727	0.04582	140.8				751	0.00306	255	255	255	3.81516	3.48174	0.06419	0.06076	168.56
	752	0.00227	255	255	255	2.87608	3.29905	0.05915	0.04892	159.559				752	0.00282	255	255	255	1.27083	3.4846	0.06693	0.05357	41.3614
	753	0.00173	255	255	255	2.99064	3.29971	0.05227	0.04212	140.848				753	0.00395	255	255	255	2.90948	3.49341	0.07444	0.06761	157.004
	754	0.00267	255	255	255	3.34489	3.30532	0.06365	0.05337	141.237				754	0.00331	255	255	255	0.35045	3.49892	0.07381	0.0571	94.9335
	755	0.00158	255	255	255	3.65113	3.30209	0.05649	0.03564	108.056				755	0.00489	255	255	255	4.06138	3.50247	0.09917	0.0628	20.4166
	756	0.00148	255	255	255	0.55459	3.31183	0.04681	0.04032	128.023				756	0.00272	255	255	255	1.34017	3.49603	0.06866	0.05039	12.9519
	757	0.00104	255	255	255	3.06916	3.3048	0.03892	0.03394	140.392				757	0.00212	255	255	255	0.9096	3.51099	0.06949	0.03893	90
	758	0.00148	255	255	255	0.39526	3.31534	0.05061	0.03729	177.085				758	0.00371	255	255	255	2.84136	3.51267	0.07391	0.06383	97.1921
	759	0.00208	255	255	255	1.60914	3.32522	0.05989	0.04411	145.268				759	0.00548	255	255	255	1.50709	3.52941	0.09547	0.07314	15.3164
	760	0.00257	255	255	255	3.55951	3.33053	0.06191	0.05283	54.2223				760	0.00341	255	255	255	3.60134	3.51577	0.07487	0.05797	140.661
	761	0.00193	255	255	255	1.04273	3.32769	0.06559	0.0374	161.437				761	0.00262	255	255	255	3.75262	3.51324	0.06434	0.05182	49.3418
	762	0.00148	255	255	255	1.12745	3.32425	0.05041	0.03744	36.461				762	0.00331	255	255	255	0.67012	3.52284	0.07334	0.05747	175.736
	763	0.00183	255	255	255	4.05165	3.33165	0.05588	0.04165	107.283				763	0.0043	255	255	255	0.8154	3.52626	0.09191	0.05955	22.7143
	764	0.00138	255	255	255	1.82804	3.33401	0.054	0.03262	118.58				764	0.00296	255	255	255	3.02247	3.5145	0.07931	0.04759	0
	765	0.00124	255	255	255	1.99047	3.33554	0.04227	0.0372	123.204				765	0.004	255	255	255	3.27799	3.53346	0.08234	0.06189	68.7773
	766	0.00188	255	255	255	1.29149	3.34044	0.05756	0.04153	172.69				766	0.00539	255	255	255	3.40368	3.54194	0.08592	0.0798	62.8086
	767	0.00208	255	255	255	4.36585	3.34011	0.06222	0.04247	175.448				767	0.00217	255	255	255	0.40848	3.5292	0.05863	0.04721	123.124
	768	0.00059	255	255	255	1.20196	3.33878	0.02748	0.02748	0				768	0.00366	255	255	255	0.47873	3.53825	0.07266	0.06407	140.042
	769	0.00608	255	255	255	3.46864	3.36658	0.10239	0.07557	3.77771				769	0.00138	255	255	255	1.08297	3.52655	0.05199	0.03388	99.4586
	770	0.00331	255	255	255	3.70832	3.35131	0.07084	0.0595	14.1468				770	0.00212	255	255	255	1.723	3.52504	0.05252	0.0515	90
	771	0.00217	255	255	255	0.1631	3.36066	0.0608	0.04553	10.8338				771	0.00479	255	255	255	3.52852	3.53519	0.08634	0.07067	141.565
	772	0.00178	255	255	255	0.67186	3.35264	0.06086	0.03721	9.59942				772	0.00405	255	255	255	3.93564	3.54279	0.08258	0.06247	83.1961
	773	0.00049	255	255	255	1.73265	3.34791	0.02788	0.02256	90				773	0.00242	255	255	255	0.7341	3.53595	0.06006	0.05133	112.5
	774	0.0041	255	255	255	2.43047	3.37049	0.08473	0.06163	112.558				774	0.0042	255	255	255	1.02247	3.54902	0.08674	0.06164	55.0394
	775	0.00094	255	255	255	3.22613	3.35043	0.04233	0.02824	71.565				775	0.00212	255	255	255	1.20874	3.54106	0.06044	0.04476	76.6655
	776	0.00074	255	255	255	3.95897	3.34979	0.0368	0.02564	62.4513				776	0.00608	255	255	255	1.61041	3.55516	0.09953	0.07774	174.606
	777	0.00084	255	255	255	2.98629	3.35841	0.03932	0.0272	56.7844				777	0.0041	255	255	255	3.83906	3.54808	0.07592	0.06878	141.727
	778	0.00119	255	255	255	1.48517	3.35986	0.05146	0.02934	172.232				778	0.00464	255	255	255	0.56239	3.55376	0.08829	0.06697	157.034
	779	0.00138	255	255	255	2.86482	3.36589	0.05341	0.03298	145.573				779	0.00356	255	255	255	1.79923	3.56156	0.07471	0.06063	143.262
	780	0.00237	255	255	255	3.62506	3.3767	0.06417	0.04706	137.416				780	0.00568	255	255	255	2.62264	3.56771	0.09453	0.07653	15.6531
	781	0.00124	255	255	255	3.02289	3.37996	0.05519	0.02849	76.9701				781	0.00341	255	255	255	2.94795	3.56121	0.07508	0.05781	134.683
	782	0.00119	255	255	255	3.08456	3.37919	0.05449	0.02771	131.27				782	0.00153	255	255	255	1.29254	3.55837	0.05192	0.03756	96.5281
	783	0.00148	255	255	255	4.11946	3.37907	0.04973	0.03795	113.519				783	0.00178	255	255	255	0.9577	3.56722	0.05279	0.0429	106.397
	784	0.00153	255	255	255	1.3685	3.38016	0.04791	0.04071	174.067				784	0.00232	255	255	255	1.33783	3.56946	0.06323	0.04676	68.346
	785	0.00128	255	255	255	2.00759	3.37987	0.04771	0.03428	119.467				785	0.00464	255	255	255	1.41702	3.57716	0.10143	0.0583	0.11172
	786	0.00148	255	255	255	2.91868	3.38189	0.04839	0.039	40.6292				786	0.00316	255	255	255	2.02655	3.58237	0.0806	0.04995	101.052
	787	0.0003	255	255	255	3.12556	3.37041	0.02613	0.01444	53.1301				787	0.00168	255	255	255	2.78927	3.56536	0.05451	0.03923	25.4341
	788	0.00479	255	255	255	3.80707	3.39823	0.0828	0.0737	141.164				788	0.00618	255	255	255	3.06237	3.58611	0.11485	0.06847	153.67
	789	0.00257	255	255	255	0.38308	3.39595	0.059	0.05544	94.0568				789	0.0044	255	255	255	2.17287	3.58151	0.09349	0.05988	9.26838
	790	0.00193	255	255	255	3.17233	3.38951	0.05422	0.04525	141.3				790	0.00282	255	255	255	3.47226	3.57573	0.06901	0.05196	166.912
	791	0.00049	255	255	255	1.14292	3.3929	0.03728	0.01688	140.972				791	0.00257	255	255	255	0.08137	3.57979	0.07424	0.04406	161.203
	792	0.0002	255	255	255	2.1087	3.38798	0.01586	0.01586	0				792	0.00331	255	255	255	1.69981	3.58568	0.07485	0.05631	2.91865
	793	0.00158	255	255	255	4.50471	3.40182	0.05302	0.03797	33.0797				793	0.00242	255	255	255	2.72216	3.57798	0.06789	0.0454	171.417
	794	0.00064	255	255	255	1.11788	3.40393	0.03913	0.0209	142.18				794	0.004	255	255	255	0.27686	3.59603	0.07806	0.06527	166.935
	795	0.00203	255	255	255	0.25279	3.42475	0.06289	0.04101	148.292				795	0.00222	255	255	255	0.63441	3.58643	0.0595	0.04758	171.138
	796	0.00173	255	255	255	3.223	3.42122	0.05899	0.03733	99.7373				796	0.00104	255	255	255	1.24865	3.58128	0.03952	0.03343	141.047
	797	0.00178	255	255	255	1.06919	3.43289	0.05346	0.04236	62.5997				797	0.00128	255	255	255	3.59425	3.58452	0.04581	0.0357	107.108
	798	0.00049	255	255	255	3.04707	3.4182	0.02788	0.02256	90				798	0.00321	255	255	255	0.44721	3.61155	0.06766	0.06043	132.468
	799	0.00044	255	255	255	3.99364	3.41336	0.02755	0.02055	159.699				799	0.00237	255	255	255	3.7693	3.61042	0.06892	0.04381	110.488
	800	0.00183	255	255	255	4.0678	3.42493	0.05811	0.04006	157.87				800	0.00321	255	255	255	1.76347	3.62518	0.06581	0.06214	46.8998
	801	0.00203	255	255	255	1.32308	3.43778	0.07152	0.03606	132.199				801	0.00593	255	255	255	2.86004	3.63528	0.10195	0.07405	37.0277
	802	0.00104	255	255	255	2.02151	3.42965	0.03926	0.03365	158.144				802	0.0039	255	255	255	0.69654	3.63075	0.08964	0.05544	135.457
	803	0.0004	255	255	255	1.80206	3.42752	0.02487	0.02024	135				803	0.00519	255	255	255	0.89372	3.62311	0.11138	0.05931	8.85481
	804	0.00035	255	255	255	0.46944	3.42965	0.0292	0.01508	8.34962				804	0.00262	255	255	255	1.06065	3.61722	0.06034	0.05526	29.2136
	805	0.00178	255	255	255	0.67732	3.44343	0.05182	0.0437	17.0294				805	0.00168	255	255	255	2.08058	3.61187	0.04634	0.04616	0
	806	0.00153	255	255	255	1.44514	3.45543	0.05212	0.03742	84.9995				806	0.00445	255	255	255	2.66696	3.63063	0.08239	0.06872	9.99747
	807	0.00203	255	255	255	1.56412	3.44738	0.06417	0.04019	1.25106				807	0.00504	255	255	255	3.21976	3.62593	0.08455	0.07589	6.34813
	808	0.00143	255	255	255	3.33962	3.44748	0.05527	0.03301	110.217				808	0.00262	255	255	255	3.66377	3.62119	0.06151	0.05421	144.412
	809	0.00361	255	255	255	3.88179	3.45918	0.06952	0.06606	85.222				809	0.00464	255	255	255	0.59432	3.64095	0.08401	0.07039	163.13
	810	0.00287	255	255	255	1.63267	3.4619	0.06787	0.05376	124.363				810	0.0039	255	255	255	2.77499	3.63306	0.07495	0.0663	105.775
	811	0.00163	255	255	255	3.49863	3.44943	0.0674	0.0308	179.271				811	0.00385	255	255	255	3.3048	3.62796	0.08148	0.06022	171.242
	812	0.00148	255	255	255	3.60611	3.45241	0.04885	0.03863	132.363				812	0.00287	255	255	255	3.55461	3.63084	0.06727	0.05424	115.154
	813	0.00035	255	255	255	2.76491	3.44572	0.02465	0.01786	30.4727				813	0.00435	255	255	255	3.84151	3.62952	0.08784	0.06302	166.444
	814	0.00069	255	255	255	2.05297	3.4668	0.04184	0.02105	104.109				814	0.0041	255	255	255	1.97434	3.6392	0.08758	0.05961	14.2164
	815	0.00252	255	255	255	3.70173	3.4673	0.0594	0.05401	163.487				815	0.0039	255	255	255	2.21231	3.64	0.07796	0.06375	164.249
	816	0.00257	255	255	255	4.17806	3.47462	0.06447	0.05074	95.4669				816	0.0042	255	255	255	3.48841	3.64156	0.07803	0.06853	117.835
	817	0.00203	255	255	255	0.18404	3.4779	0.05934	0.04347	21.1012				817	0.0039	255	255	255	1.41652	3.64863	0.07804	0.06368	49.3083
	818	0.00227	255	255	255	0.27795	3.4789	0.05854	0.04943	125.491				818	0.00756	255	255	255	1.61724	3.66112	0.14562	0.0661	22.9347
	819	0.00114	255	255	255	0.9946	3.47095	0.03943	0.0367	18.9711				819	0.00277	255	255	255	0.97578	3.65232	0.06631	0.05313	0.96169
	820	0.00188	255	255	255	0.44227	3.48268	0.054	0.04427	30.3145				820	0.00504	255	255	255	1.49222	3.67451	0.09138	0.07022	79.8734
	821	0.00203	255	255	255	0.60321	3.48013	0.0638	0.04043	16.3125				821	0.00158	255	255	255	3.42905	3.64783	0.04766	0.04224	128.218
	822	0.00227	255	255	255	1.12632	3.48486	0.06193	0.04672	53.3196				822	0.00301	255	255	255	1.3063	3.66332	0.06699	0.05728	76.8802
	823	0.00173	255	255	255	3.81584	3.48387	0.04939	0.04457	129.267				823	0.00252	255	255	255	1.10266	3.66617	0.07504	0.04275	162.828
	824	0.00138	255	255	255	1.27124	3.48438	0.05175	0.03403	42.2003				824	0.00262	255	255	255	2.03795	3.67703	0.06373	0.05231	140.251
	825	0.00232	255	255	255	2.74692	3.49618	0.0628	0.04708	108.007				825	0.00534	255	255	255	3.37613	3.68944	0.09172	0.07407	119.467
	826	0.00222	255	255	255	2.90821	3.49271	0.06259	0.04523	171.763				826	0.00385	255	255	255	3.71915	3.6905	0.07585	0.06469	131.188
	827	0.00173	255	255	255	0.35014	3.49853	0.05592	0.03938	96.7558				827	0.00652	255	255	255	3.88208	3.69922	0.1005	0.08263	16.9298
	828	0.00153	255	255	255	1.34107	3.49307	0.05017	0.03887	25.1312				828	0.00119	255	255	255	0.5301	3.68027	0.04059	0.0372	135
	829	0.00282	255	255	255	4.06159	3.50285	0.08147	0.04401	21.0178				829	0.00104	255	255	255	0.88783	3.68638	0.04198	0.03147	55.3659
	830	0.0002	255	255	255	2.02084	3.48814	0.01922	0.01309	0				830	0.00356	255	255	255	0.14917	3.7077	0.07356	0.06157	24.2675
	831	0.00094	255	255	255	0.90952	3.51099	0.05184	0.02306	90				831	0.00198	255	255	255	0.93187	3.70042	0.05377	0.0468	49.0847
	832	0.00227	255	255	255	2.07753	3.51954	0.07191	0.04024	67.6575				832	0.0044	255	255	255	0.64031	3.71712	0.08953	0.06254	7.37427
	833	0.00183	255	255	255	3.60103	3.51554	0.0576	0.04041	143.189				833	0.00272	255	255	255	0.75127	3.71317	0.06596	0.05245	134.26
	834	0.00133	255	255	255	3.75127	3.51229	0.04657	0.03648	45.0005				834	0.00128	255	255	255	1.03759	3.7032	0.04771	0.03428	119.467
	835	0.00173	255	255	255	0.67087	3.52304	0.05498	0.04004	173.725				835	0.00563	255	255	255	2.86228	3.72432	0.09816	0.07306	147.596
	836	0.00272	255	255	255	0.81287	3.52952	0.07966	0.04343	31.716				836	0.00568	255	255	255	3.29284	3.71672	0.0999	0.07242	172.158
	837	0.00168	255	255	255	3.0233	3.51553	0.06248	0.03423	175.693				837	0.00173	255	255	255	3.49853	3.70418	0.05291	0.04161	144.228
	838	0.00222	255	255	255	3.27747	3.53426	0.06402	0.04422	67.1918				838	0.00163	255	255	255	2.31393	3.71078	0.04671	0.04444	144.462
	839	0.00094	255	255	255	0.40713	3.52578	0.03901	0.03064	102.82				839	0.00306	255	255	255	3.44602	3.72401	0.06624	0.05888	102.352
	840	0.00198	255	255	255	0.47797	3.53664	0.05778	0.04355	114.875				840	0.00217	255	255	255	3.64454	3.72042	0.05592	0.04949	146.202
	841	0.00049	255	255	255	1.08317	3.52645	0.03351	0.01877	94.065				841	0.0042	255	255	255	0.3075	3.73839	0.07752	0.06897	157.967
	842	0.00094	255	255	255	1.72192	3.52504	0.03608	0.03313	90				842	0.00222	255	255	255	1.42415	3.73216	0.06285	0.04504	118.322
	843	0.00292	255	255	255	3.52933	3.53422	0.06662	0.05571	150.366				843	0.00212	255	255	255	1.66497	3.73183	0.05888	0.04594	96.289
	844	0.00212	255	255	255	3.9355	3.54302	0.0635	0.0426	81.0141				844	0.00104	255	255	255	2.25547	3.72119	0.0466	0.02835	28.4674
	845	0.00153	255	255	255	0.72909	3.53615	0.05322	0.03665	158.805				845	0.0042	255	255	255	1.85148	3.75435	0.07839	0.06821	115.261
	846	0.00316	255	255	255	3.40456	3.54426	0.0681	0.05912	0.83627				846	0.00227	255	255	255	3.15831	3.7489	0.06887	0.04202	79.939
	847	0.00242	255	255	255	3.83891	3.54642	0.06065	0.05082	129.768				847	0.00627	255	255	255	0.82181	3.77322	0.11919	0.06703	84.7705
	848	0.00089	255	255	255	1.20938	3.54066	0.04308	0.02628	69.126				848	0.00222	255	255	255	1.02537	3.75216	0.05796	0.04884	179.285
	849	0.00292	255	255	255	0.56202	3.55352	0.07726	0.04804	159.639				849	0.00247	255	255	255	1.111	3.74435	0.0762	0.04128	170.446
	850	0.00331	255	255	255	1.60927	3.55316	0.08074	0.0522	7.32636				850	0.00282	255	255	255	1.73647	3.75231	0.06338	0.05658	38.5327
	851	0.00385	255	255	255	2.62362	3.56974	0.07589	0.06465	6.88925				851	0.00193	255	255	255	0.96108	3.75322	0.05286	0.04642	171.379
	852	0.00183	255	255	255	2.94772	3.56133	0.05908	0.0394	134.785				852	0.00287	255	255	255	1.59716	3.76258	0.06952	0.05248	160.374
	853	0.00069	255	255	255	1.29585	3.55969	0.03755	0.02346	113.125				853	0.00459	255	255	255	2.00088	3.77083	0.08124	0.07201	133.252
	854	0.00074	255	255	255	0.95899	3.56628	0.03634	0.02597	98.1301				854	0.00217	255	255	255	2.27788	3.757	0.06105	0.04534	21.057
	855	0.00114	255	255	255	1.33872	3.56905	0.04654	0.03109	63.0388				855	0.00262	255	255	255	3.7074	3.76708	0.06188	0.05388	99.4485
	856	0.00153	255	255	255	2.02492	3.58264	0.05839	0.0334	96.9342				856	0.00188	255	255	255	3.51727	3.77457	0.06163	0.03879	90
	857	0.00059	255	255	255	2.78993	3.56605	0.03626	0.02082	26.565				857	0.00173	255	255	255	3.58429	3.76805	0.04843	0.04546	135
	858	0.00188	255	255	255	3.47196	3.5785	0.05221	0.04579	111.064				858	0.00341	255	255	255	1.51414	3.78634	0.06751	0.0643	147.271
	859	0.00173	255	255	255	1.69971	3.58589	0.05772	0.03815	3.4015				859	0.00464	255	255	255	3.38648	3.78781	0.0824	0.07177	13.5614
	860	0.00143	255	255	255	2.15875	3.5837	0.04755	0.03836	23.8109				860	0.0043	255	255	255	3.78746	3.78269	0.09051	0.06047	12.5365
	861	0.00114	255	255	255	2.72129	3.57791	0.04933	0.02933	168.56				861	0.004	255	255	255	0.72629	3.79301	0.08593	0.0593	154.644
	862	0.00222	255	255	255	0.27655	3.59596	0.05844	0.04844	161.732				862	0.00459	255	255	255	0.89385	3.79116	0.08494	0.06888	6.25433
	863	0.00109	255	255	255	0.63612	3.58671	0.05287	0.02618	171.668				863	0.00459	255	255	255	1.08394	3.80099	0.07882	0.07422	140.461
	864	0.0004	255	255	255	3.59358	3.58391	0.02842	0.01771	109.33				864	0.00277	255	255	255	2.08033	3.79466	0.07964	0.04423	60.4961
	865	0.00158	255	255	255	0.44766	3.61313	0.04947	0.04069	142.864				865	0.00296	255	255	255	1.21227	3.79484	0.06934	0.05443	158.953
	866	0.00094	255	255	255	3.77032	3.61198	0.0476	0.02511	113.854				866	0.0038	255	255	255	3.26661	3.79479	0.08161	0.05935	178.674
	867	0.00208	255	255	255	0.69604	3.63031	0.07351	0.03594	138.915				867	0.00469	255	255	255	1.42322	3.81412	0.08246	0.07247	130.448
	868	0.00133	255	255	255	1.06125	3.6172	0.04306	0.03945	8.00051				868	0.00356	255	255	255	2.22897	3.80913	0.07546	0.06002	0.09864
	869	0.00148	255	255	255	1.76428	3.62556	0.04702	0.04014	7.76206				869	0.00198	255	255	255	3.45792	3.80655	0.057	0.04414	74.1577
	870	0.00059	255	255	255	2.07941	3.60998	0.03032	0.02489	34.722				870	0.00395	255	255	255	1.65102	3.81921	0.08134	0.06187	27.6903
	871	0.00282	255	255	255	2.66553	3.62863	0.06187	0.05796	14.1661				871	0.00494	255	255	255	1.34247	3.83488	0.09476	0.06639	46.0538
	872	0.00336	255	255	255	3.21639	3.62645	0.07428	0.05759	18.5517				872	0.00208	255	255	255	2.14384	3.82545	0.06072	0.04352	82.6739
	873	0.00124	255	255	255	3.66422	3.62176	0.04485	0.03507	147.931				873	0.00366	255	255	255	3.61661	3.83062	0.07285	0.0639	97.4914
	874	0.00277	255	255	255	0.59621	3.63989	0.06322	0.05572	166.365				874	0.00499	255	255	255	0.96558	3.84316	0.08927	0.07117	159.983
	875	0.00222	255	255	255	2.77544	3.63282	0.05768	0.04908	107.824				875	0.00489	255	255	255	1.82672	3.84334	0.09302	0.06695	4.71034
	876	0.00237	255	255	255	3.30217	3.62828	0.07248	0.04166	170.92				876	0.00385	255	255	255	2.3093	3.84189	0.08111	0.06049	27.5822
	877	0.00138	255	255	255	3.55391	3.63073	0.04937	0.03567	116.058				877	0.00119	255	255	255	0.32626	3.83373	0.04059	0.0372	45.0013
	878	0.00257	255	255	255	3.48747	3.64251	0.0593	0.05517	135.993				878	0.00133	255	255	255	1.55562	3.83718	0.04462	0.03807	81.0943
	879	0.00208	255	255	255	1.41601	3.64805	0.06034	0.04379	42.8826				879	0.00133	255	255	255	0.37735	3.85723	0.04684	0.03626	113.976
	880	0.00148	255	255	255	0.97539	3.65321	0.05046	0.0374	11.3243				880	0.0041	255	255	255	3.43849	3.87903	0.07394	0.07061	71.4637
	881	0.00282	255	255	255	1.49268	3.67487	0.06907	0.05191	77.9681				881	0.00267	255	255	255	3.52465	3.86803	0.06579	0.05163	94.1888
	882	0.00064	255	255	255	3.42934	3.64724	0.03079	0.02656	135				882	0.00212	255	255	255	2.20882	3.86995	0.05654	0.04784	128.958
	883	0.00153	255	255	255	1.30592	3.66268	0.04922	0.03962	76.0841				883	0.0044	255	255	255	1.46768	3.88629	0.08541	0.06555	145.379
	884	0.00119	255	255	255	2.03841	3.67763	0.04638	0.03255	135.852				884	0.0038	255	255	255	2.43728	3.8806	0.07385	0.06559	6.49492
	885	0.00321	255	255	255	3.37527	3.68898	0.0712	0.05743	122.411				885	0.00232	255	255	255	1.02392	3.88711	0.05889	0.05021	69.2377
	886	0.00208	255	255	255	3.71951	3.69073	0.05756	0.0459	130.289				886	0.00193	255	255	255	1.18619	3.88514	0.06377	0.03847	27.2188
	887	0.00405	255	255	255	3.88335	3.69845	0.07763	0.06645	27.4599				887	0.00198	255	255	255	0.14515	3.89407	0.05402	0.04658	0
	888	0.0004	255	255	255	0.52981	3.68056	0.02487	0.02024	135				888	0.00262	255	255	255	1.92482	3.90289	0.06261	0.05325	140.469
	889	0.00035	255	255	255	0.88917	3.68671	0.02651	0.01661	45.0001				889	0.00637	255	255	255	3.60225	3.91453	0.09814	0.08269	141.287
	890	0.00188	255	255	255	0.14983	3.70761	0.05529	0.04324	27.1576				890	0.00321	255	255	255	2.13784	3.91012	0.07379	0.05541	155.652
	891	0.00079	255	255	255	0.93222	3.70033	0.03641	0.02765	52.5889				891	0.00539	255	255	255	2.50339	3.92318	0.08474	0.08091	53.5761
	892	0.00173	255	255	255	2.16644	3.70659	0.05336	0.04127	80.3608				892	0.00168	255	255	255	1.22367	3.91391	0.04859	0.04401	63.435
	893	0.00133	255	255	255	0.75119	3.71379	0.04978	0.03412	134.322				893	0.00257	255	255	255	2.27321	3.9134	0.06142	0.05326	75.1512
	894	0.00044	255	255	255	1.03756	3.70389	0.03208	0.01765	116.565				894	0.00662	255	255	255	2.63734	3.93147	0.09775	0.08623	84.8086
	895	0.00321	255	255	255	2.86118	3.72456	0.07627	0.05361	138.913				895	0.00227	255	255	255	3.0295	3.90812	0.06253	0.04628	170.355
	896	0.0038	255	255	255	3.29509	3.71419	0.09015	0.05373	5.36313				896	0.00627	255	255	255	3.18787	3.93206	0.09389	0.08509	159.213
	897	0.00084	255	255	255	3.4961	3.70573	0.0357	0.02996	170.538				897	0.00331	255	255	255	1.29171	3.92832	0.06777	0.06219	109.953
	898	0.00242	255	255	255	0.64028	3.71827	0.07112	0.04334	5.72253				898	0.00178	255	255	255	0.35125	3.92296	0.0632	0.03583	22.5571
	899	0.00074	255	255	255	2.31324	3.71201	0.03275	0.02881	45.0006				899	0.00168	255	255	255	4.75553	3.9288	0.05092	0.042	150.585
	900	0.00153	255	255	255	3.44772	3.72435	0.04774	0.04085	103.727				900	0.00232	255	255	255	1.11993	3.94977	0.05757	0.05136	99.1232
	901	0.00099	255	255	255	3.64419	3.71975	0.03946	0.03189	153.754				901	0.004	255	255	255	3.5017	3.96249	0.08831	0.0577	161.063
	902	0.00232	255	255	255	0.30681	3.73726	0.06014	0.04917	168.735				902	0.00385	255	255	255	1.9874	3.97102	0.0838	0.05855	21.0418
	903	0.00094	255	255	255	1.42485	3.73295	0.04362	0.0274	117.721				903	0.00553	255	255	255	0.07701	3.99222	0.08855	0.07956	121.054
	904	0.00094	255	255	255	1.66495	3.73147	0.03974	0.03007	101.577				904	0.00158	255	255	255	1.41393	3.97248	0.05057	0.03981	37.9074
	905	0.0004	255	255	255	2.25807	3.72449	0.02688	0.01872	17.2961				905	0.00464	255	255	255	3.13321	3.98933	0.08873	0.06665	154.864
	906	0.00119	255	255	255	4.95545	3.73445	0.06169	0.02447	51.1329				906	0.00267	255	255	255	0.20007	3.98987	0.06882	0.04936	157.666
	907	0.00232	255	255	255	1.85065	3.75536	0.05856	0.05049	116.931				907	0.00252	255	255	255	0.46095	3.98579	0.06917	0.04638	176.768
	908	0.00025	255	255	255	4.09158	3.72748	0.0221	0.01423	108.435				908	0.00168	255	255	255	4.81838	3.99351	0.0608	0.03518	100.729
	909	0.00109	255	255	255	1.02591	3.75093	0.04	0.0346	32.8055				909	0.00178	255	255	255	1.45871	3.99208	0.05514	0.04107	35.8728
	910	0.00059	255	255	255	1.12288	3.74587	0.0311	0.02427	122.067				910	0.00351	255	255	255	1.72008	3.99935	0.07352	0.06075	2.6289
	911	0.00138	255	255	255	1.73717	3.75223	0.04779	0.03686	41.3325				911	0.00534	255	255	255	2.89185	4.00757	0.08441	0.08049	39.3595
	912	0.00079	255	255	255	0.96122	3.75436	0.03403	0.02958	165.128				912	0.00208	255	255	255	0.85402	4.00168	0.05241	0.05041	16.1055
	913	0.00252	255	255	255	2.00113	3.77078	0.0634	0.0506	133.296				913	0.00277	255	255	255	1.24024	4.00264	0.06714	0.05247	11.7257
	914	0.00114	255	255	255	2.17395	3.75822	0.04359	0.03319	173.436				914	0.00153	255	255	255	0.97828	4.0071	0.0461	0.0423	150.945
	915	0.00099	255	255	255	2.2781	3.757	0.04749	0.0265	26.9463				915	0.0041	255	255	255	0.54517	4.02038	0.08421	0.062	177.921
	916	0.00074	255	255	255	3.15626	3.75466	0.03625	0.02603	121.853				916	0.00178	255	255	255	1.08364	4.01083	0.06008	0.0377	179.254
	917	0.00133	255	255	255	3.70728	3.76689	0.04534	0.03746	102.492				917	0.0041	255	255	255	2.70434	4.02156	0.08916	0.05856	167.066
	918	0.0001	255	255	255	4.49153	3.74997	0.01586	0.00793	0				918	0.00825	255	255	255	3.02359	4.03425	0.11732	0.08954	165.317
	919	0.00079	255	255	255	3.51714	3.77457	0.04409	0.02283	90				919	0.00395	255	255	255	3.31655	4.0285	0.08495	0.05924	61.2751
	920	0.00074	255	255	255	3.58409	3.76825	0.03275	0.02881	135				920	0.00613	255	255	255	1.90696	4.04451	0.10538	0.07402	65.6196
	921	0.00183	255	255	255	1.5157	3.78683	0.05482	0.04246	139.692				921	0.00163	255	255	255	1.99272	4.03113	0.05442	0.03815	100.901
	922	0.00272	255	255	255	3.38715	3.78716	0.06476	0.05342	12.8611				922	0.00361	255	255	255	3.22029	4.03315	0.09368	0.04902	8.38975
	923	0.00217	255	255	255	3.78799	3.7824	0.06828	0.04054	9.32429				923	0.00163	255	255	255	1.77291	4.03497	0.04684	0.04432	62.2813
	924	0.00301	255	255	255	0.8932	3.7918	0.07414	0.05176	6.58487				924	0.0083	255	255	255	2.80348	4.06644	0.10872	0.09721	7.05729
	925	0.00148	255	255	255	1.21203	3.79449	0.05268	0.03583	160.222				925	0.00262	255	255	255	1.27789	4.04864	0.07205	0.04627	20.1976
	926	0.00212	255	255	255	3.2671	3.7946	0.06317	0.04282	178.365				926	0.00351	255	255	255	1.64662	4.04786	0.07915	0.05643	166.994
	927	0.00341	255	255	255	1.42134	3.81792	0.07193	0.06035	148.559				927	0.00124	255	255	255	2.1825	4.03816	0.03966	0.03966	0
	928	0.00198	255	255	255	2.22925	3.80902	0.0581	0.04331	0.29571				928	0.00405	255	255	255	2.35171	4.07048	0.0915	0.05637	95.0449
	929	0.00049	255	255	255	5.00957	3.80269	0.0289	0.02177	90				929	0.00257	255	255	255	0.10787	4.05614	0.06553	0.04992	14.982
	930	0.00232	255	255	255	1.65174	3.81907	0.06679	0.04427	23.9312				930	0.00267	255	255	255	0.87303	4.05716	0.06004	0.05658	57.6086
	931	5e-05	255	255	255	1.76076	3.79917	0.00793	0.00793	0				931	0.00326	255	255	255	0.93741	4.05648	0.06852	0.06059	16.2329
	932	0.00178	255	255	255	4.64012	3.81889	0.06676	0.03392	35.9591				932	0.00287	255	255	255	4.73052	4.05634	0.06105	0.05977	90
	933	0.00089	255	255	255	2.14384	3.82612	0.04314	0.02625	81.0906				933	0.0042	255	255	255	0.39491	4.06818	0.07713	0.06933	27.8953
	934	0.00306	255	255	255	0.96728	3.84486	0.07784	0.05011	154.677				934	0.00208	255	255	255	1.02372	4.05724	0.06113	0.04322	168.895
	935	0.00316	255	255	255	1.73463	3.83992	0.06752	0.05962	134.554				935	0.00499	255	255	255	0.31154	4.09279	0.09641	0.06591	117.589
	936	0.00173	255	255	255	3.61702	3.83131	0.05026	0.04381	62.0217				936	0.00222	255	255	255	1.41447	4.06862	0.0592	0.04782	62.6939
	937	0.00301	255	255	255	1.82645	3.844	0.0758	0.05062	9.29033				937	0.00835	255	255	255	2.44653	4.09793	0.10552	0.10075	56.2487
	938	0.00208	255	255	255	2.30936	3.84185	0.06299	0.04194	33.6177				938	0.00652	255	255	255	2.93626	4.09093	0.09571	0.08676	83.773
	939	0.00203	255	255	255	4.56139	3.83432	0.07048	0.03659	174.348				939	0.00242	255	255	255	4.94892	4.07288	0.06249	0.04932	28.9773
	940	0.0004	255	255	255	0.32597	3.83344	0.02487	0.02024	45.0002				940	0.00227	255	255	255	1.13167	4.08033	0.06002	0.04821	144.038
	941	0.0004	255	255	255	1.55604	3.8352	0.02487	0.02024	135				941	0.00178	255	255	255	4.48001	4.07604	0.05182	0.0437	17.0294
	942	0.00044	255	255	255	0.37761	3.85619	0.02952	0.01918	119.518				942	0.00469	255	255	255	4.58494	4.09535	0.08663	0.06899	155.865
	943	0.00128	255	255	255	3.5245	3.8673	0.0467	0.03502	96.0284				943	0.00153	255	255	255	4.66057	4.07625	0.04542	0.04294	149.036
	944	0.00054	255	255	255	4.74042	3.86435	0.03619	0.01912	114.337				944	0.00306	255	255	255	2.05292	4.08725	0.07713	0.05057	168.028
	945	0.00094	255	255	255	2.20803	3.86983	0.04008	0.02982	124.349				945	0.0043	255	255	255	1.50061	4.09625	0.10631	0.05148	11.5391
	946	0.00222	255	255	255	3.43851	3.88009	0.05409	0.05234	9.76482				946	0.00435	255	255	255	2.12899	4.11324	0.08035	0.06889	155.247
	947	0.00287	255	255	255	4.41615	3.89273	0.07453	0.04896	75.754				947	0.00198	255	255	255	3.27235	4.11478	0.06895	0.0365	91.2812
	948	0.00247	255	255	255	1.46878	3.88662	0.06656	0.04726	143.998				948	0.00247	255	255	255	1.07951	4.11815	0.06018	0.05227	71.381
	949	0.0003	255	255	255	0.88565	3.87649	0.02379	0.01586	90				949	0.00464	255	255	255	1.31809	4.13993	0.09198	0.06429	85.9053
	950	0.00109	255	255	255	1.02208	3.88416	0.03904	0.03545	45				950	0.00366	255	255	255	2.21736	4.11985	0.08153	0.05709	169.17
	951	5e-05	255	255	255	1.77482	3.86946	0.00793	0.00793	0				951	0.00336	255	255	255	0.80885	4.12292	0.07518	0.0569	169.365
	952	0.0001	255	255	255	3.85189	3.87649	0.01586	0.00793	0				952	0.00296	255	255	255	1.25714	4.13141	0.07742	0.04875	103.171
	953	0.00089	255	255	255	0.14566	3.89407	0.03713	0.0305	0				953	0.00484	255	255	255	0.43931	4.14317	0.103	0.05985	133.639
	954	0.00133	255	255	255	1.92347	3.90461	0.04395	0.03865	148.942				954	0.00292	255	255	255	0.51377	4.12906	0.07141	0.05198	169.311
	955	0.0041	255	255	255	3.60228	3.9146	0.08076	0.06465	137.137				955	0.00277	255	255	255	1.43505	4.1559	0.06255	0.05632	125.218
	956	0.00168	255	255	255	2.13785	3.91081	0.05657	0.03781	154.696				956	0.00603	255	255	255	1.5866	4.17044	0.09401	0.08164	24.2331
	957	0.00064	255	255	255	2.36904	3.90028	0.03444	0.02375	140.735				957	0.00252	255	255	255	2.06012	4.15517	0.06406	0.05008	59.6688
	958	0.00331	255	255	255	2.50259	3.92286	0.06686	0.06303	118.815				958	0.00563	255	255	255	2.74575	4.17492	0.09873	0.07264	44.2685
	959	0.00124	255	255	255	2.2736	3.91333	0.04509	0.03487	62.9693				959	0.00178	255	255	255	1.17384	4.1639	0.05483	0.04131	110.334
	960	0.00435	255	255	255	2.63763	3.93129	0.08109	0.06827	85.3942				960	0.00479	255	255	255	0.84482	4.18331	0.09555	0.06386	26.1161
	961	0.00084	255	255	255	3.02888	3.9075	0.03824	0.02797	19.5681				961	0.00618	255	255	255	2.30571	4.18875	0.10488	0.07498	15.4591
	962	0.00064	255	255	255	1.22386	3.91434	0.03079	0.02656	45				962	0.00267	255	255	255	4.47851	4.17679	0.06154	0.0552	28.8279
	963	0.00212	255	255	255	4.3288	3.92913	0.06953	0.03891	147.13				963	0.00316	255	255	255	0.13146	4.17962	0.07306	0.0551	20.375
	964	0.00153	255	255	255	1.29164	3.92864	0.04513	0.04321	136.52				964	0.00287	255	255	255	0.64885	4.17777	0.0682	0.0535	2.77755
	965	0.00613	255	255	255	2.35925	3.97195	0.0992	0.07863	97.7511				965	0.00212	255	255	255	1.49562	4.17416	0.05959	0.04539	2.88394
	966	0.00025	255	255	255	3.98333	3.92288	0.0221	0.01423	18.435				966	0.00272	255	255	255	2.00512	4.18526	0.06535	0.05294	52.6258
	967	0.00084	255	255	255	4.75264	3.93231	0.03461	0.0309	61.5119				967	0.01057	255	255	255	2.50131	4.21211	0.12428	0.10832	13.9198
	968	0.00212	255	255	255	1.54842	3.94776	0.06853	0.03947	143.32				968	0.00138	255	255	255	1.76905	4.18803	0.04688	0.03757	63.8947
	969	0.00104	255	255	255	1.11945	3.94946	0.03839	0.03441	104.036				969	0.00292	255	255	255	2.10149	4.19983	0.06928	0.05358	163.229
	970	0.00208	255	255	255	1.61182	3.96921	0.07308	0.03615	116.033				970	0.0044	255	255	255	1.38333	4.21586	0.08268	0.06771	45.1262
	971	0.00143	255	255	255	1.84511	3.95672	0.05253	0.03473	142.003				971	0.00143	255	255	255	1.80924	4.20249	0.04565	0.03996	74.4642
	972	0.00044	255	255	255	1.88729	3.94678	0.02379	0.02379	0				972	0.00341	255	255	255	0.22162	4.21694	0.07377	0.05884	11.1609
	973	0.00227	255	255	255	4.11196	3.9833	0.06925	0.04179	110.997				973	0.00158	255	255	255	0.47775	4.20927	0.04766	0.04224	141.782
	974	0.00356	255	255	255	0.07751	3.99442	0.07626	0.05939	108.069				974	0.00435	255	255	255	1.22496	4.22259	0.08228	0.06728	4.53412
	975	0.00059	255	255	255	1.41459	3.97314	0.03512	0.02149	31.2236				975	0.00361	255	255	255	1.08425	4.23449	0.07738	0.05935	114.614
	976	0.00059	255	255	255	3.75583	3.96846	0.03452	0.02187	9.41688				976	0.00479	255	255	255	1.9441	4.23533	0.08052	0.07578	168.947
	977	0.00049	255	255	255	3.8287	3.96857	0.02846	0.0221	153.435				977	0.00351	255	255	255	2.88857	4.22666	0.07853	0.05687	143.517
	978	0.00143	255	255	255	4.22213	3.98629	0.0501	0.03641	113.878				978	0.00114	255	255	255	2.17425	4.22091	0.03819	0.03789	90
	979	0.00124	255	255	255	0.19948	3.99036	0.05177	0.03038	150.957				979	0.0041	255	255	255	0.89366	4.24607	0.09138	0.05714	35.7914
	980	0.00114	255	255	255	0.46162	3.98498	0.05183	0.02792	174.073				980	0.00331	255	255	255	1.4517	4.25102	0.07212	0.05844	130.965
	981	0.00079	255	255	255	1.4572	3.99159	0.03973	0.02534	31.9606				981	0.00662	255	255	255	2.65402	4.25816	0.10411	0.08097	6.42637
	982	0.00212	255	255	255	1.7217	4.00056	0.06068	0.04458	167.033				982	0.00455	255	255	255	4.01501	4.26011	0.08832	0.06553	85.3602
	983	0.00331	255	255	255	2.89149	4.00742	0.06629	0.06358	26.8776				983	0.00292	255	255	255	4.62586	4.24033	0.07493	0.04953	1.05772
	984	0.00094	255	255	255	0.85513	4.00191	0.03726	0.03208	135				984	0.00168	255	255	255	4.41318	4.24552	0.04634	0.04616	90
	985	0.00143	255	255	255	1.24086	4.00277	0.05002	0.03647	9.17512				985	0.00242	255	255	255	4.82943	4.2509	0.05961	0.05171	169.974
	986	0.00025	255	255	255	1.54427	3.99317	0.0221	0.01423	18.435				986	0.00375	255	255	255	0.08537	4.26096	0.07823	0.06111	170.723
	987	0.00064	255	255	255	0.9773	4.00896	0.03064	0.02669	13.7764				987	0.00346	255	255	255	1.30097	4.25837	0.07462	0.05901	0.75487
	988	0.00079	255	255	255	4.35183	4.01136	0.03973	0.02534	58.0394				988	0.00356	255	255	255	0.69363	4.26787	0.07885	0.05744	139.79
	989	0.00242	255	255	255	0.54532	4.02037	0.06698	0.04602	177.658				989	0.00474	255	255	255	0.78432	4.27356	0.08526	0.07083	29.6385
	990	0.00069	255	255	255	1.08447	4.01105	0.04075	0.02161	178.916				990	0.00702	255	255	255	1.57445	4.28031	0.1081	0.08264	35.8241
	991	0.00227	255	255	255	2.70296	4.02135	0.06792	0.04261	164.846				991	0.00262	255	255	255	0.62963	4.28776	0.07248	0.046	73.3291
	992	0.00247	255	255	255	2.99857	4.02944	0.06649	0.0473	77.5429				992	0.00272	255	255	255	1.13595	4.28226	0.06675	0.05183	81.0263
	993	0.00262	255	255	255	3.04548	4.03776	0.07418	0.04495	85.0326				993	0.00232	255	255	255	5.01579	4.29165	0.06808	0.04343	19.5725
	994	0.00178	255	255	255	3.31788	4.02332	0.05581	0.04057	37.0072				994	0.00198	255	255	255	3.29906	4.29929	0.06115	0.04115	135
	995	0.00301	255	255	255	4.01304	4.03401	0.09068	0.04232	131.535				995	0.00109	255	255	255	4.29057	4.29184	0.03904	0.03545	45
	996	0.00217	255	255	255	4.42188	4.03992	0.07005	0.03951	90.7247				996	0.0041	255	255	255	1.78795	4.32059	0.08659	0.0603	68.5939
	997	0.00064	255	255	255	1.99272	4.03113	0.03767	0.02171	104.872				997	0.00435	255	255	255	1.86005	4.31948	0.08177	0.0677	61.8447
	998	0.00074	255	255	255	1.77201	4.03394	0.03275	0.02881	135				998	0.0038	255	255	255	4.08928	4.3111	0.08162	0.05935	176.278
	999	0.00099	255	255	255	1.28455	4.04695	0.03614	0.03481	45.0026				999	0.00222	255	255	255	4.87555	4.30807	0.06203	0.04563	146.285
	1000	0.0004	255	255	255	2.18338	4.03904	0.02487	0.02024	45.0002				1000	0.00361	255	255	255	0.17317	4.32086	0.06957	0.066	143.979
	1001	0.00059	255	255	255	4.28769	4.04167	0.03505	0.02154	144.217				1001	0.00208	255	255	255	0.32635	4.31363	0.05273	0.05011	147.822
	1002	0.00133	255	255	255	0.10687	4.05326	0.04451	0.03816	15.3468				1002	0.00385	255	255	255	0.87502	4.31472	0.08249	0.05949	175.718
	1003	0.00109	255	255	255	0.87192	4.05797	0.04385	0.03156	70.5251				1003	0.00133	255	255	255	2.96585	4.31307	0.04498	0.03776	142.854
	1004	0.00208	255	255	255	0.93268	4.05707	0.06311	0.04187	9.19134				1004	0.00499	255	255	255	4.73528	4.33324	0.09586	0.06628	160.585
	1005	0.00227	255	255	255	2.35135	4.07056	0.07372	0.03925	92.8045				1005	0.00504	255	255	255	1.70178	4.33965	0.08569	0.07488	125.423
	1006	0.00148	255	255	255	4.73052	4.05644	0.04459	0.04232	90				1006	0.00514	255	255	255	2.65737	4.33345	0.08888	0.07361	1.11547
	1007	0.00296	255	255	255	0.39679	4.07354	0.06884	0.05483	102.135				1007	0.0039	255	255	255	4.95193	4.34076	0.08198	0.06062	145.85
	1008	0.00089	255	255	255	1.02272	4.05769	0.04313	0.02625	167.975				1008	0.00361	255	255	255	0.97005	4.34898	0.07994	0.05744	34.9374
	1009	0.00094	255	255	255	1.41375	4.06813	0.04068	0.02938	58.4139				1009	0.00158	255	255	255	2.39381	4.33975	0.05292	0.03804	84.0162
	1010	0.00519	255	255	255	2.44552	4.09781	0.08604	0.07677	63.6111				1010	0.00405	255	255	255	2.14839	4.35198	0.08574	0.06016	0.25569
	1011	0.00425	255	255	255	2.93657	4.09031	0.07728	0.07	68.7862				1011	0.00366	255	255	255	4.33727	4.3595	0.08149	0.05712	101.84
	1012	0.00064	255	255	255	3.78674	4.06411	0.03618	0.0226	67.9275				1012	0.00242	255	255	255	4.52976	4.34356	0.06795	0.04537	2.72051
	1013	0.00119	255	255	255	4.18694	4.0695	0.04506	0.0335	58.0959				1013	0.0041	255	255	255	1.56666	4.3631	0.08562	0.06098	15.4362
	1014	5e-05	255	255	255	1.24765	4.05925	0.00793	0.00793	0				1014	0.00257	255	255	255	1.07841	4.36352	0.07254	0.04509	148.268
	1015	0.00188	255	255	255	3.87168	4.08921	0.07218	0.03312	63.3725				1015	0.00267	255	255	255	1.63698	4.37009	0.06196	0.05483	79.3114
	1016	0.00109	255	255	255	4.94969	4.07203	0.04437	0.03119	28.8642				1016	0.00282	255	255	255	3.00231	4.36815	0.08808	0.04071	137.452
	1017	0.00104	255	255	255	1.13083	4.08033	0.04231	0.03122	141.343				1017	0.00321	255	255	255	4.65996	4.36766	0.08145	0.0502	140.34
	1018	0.00069	255	255	255	4.47948	4.07582	0.03336	0.0264	24.3576				1018	0.0042	255	255	255	2.22782	4.38002	0.07887	0.0678	44.7859
	1019	0.00262	255	255	255	4.58404	4.09572	0.06739	0.04947	155.668				1019	0.00119	255	255	255	4.21594	4.35915	0.04629	0.03261	2.67272
	1020	0.00054	255	255	255	4.66055	4.07586	0.02807	0.02465	161.565				1020	0.00193	255	255	255	0.06894	4.3779	0.05216	0.04703	101.16
	1021	0.00158	255	255	255	2.05291	4.08714	0.06021	0.03344	166.317				1021	0.00247	255	255	255	1.93101	4.37668	0.05899	0.05332	157.206
	1022	0.0003	255	255	255	4.83244	4.07682	0.02379	0.01586	0				1022	0.0038	255	255	255	2.85492	4.39929	0.08741	0.05542	93.9963
	1023	0.00079	255	255	255	1.52441	4.08868	0.04256	0.02365	167.55				1023	0.00331	255	255	255	4.82331	4.38993	0.07418	0.05682	128.421
	1024	0.00054	255	255	255	1.84192	4.08736	0.02758	0.02509	144.992				1024	0.00158	255	255	255	0.49115	4.38719	0.04563	0.04411	20.6078
	1025	0.00114	255	255	255	1.48144	4.10142	0.04724	0.03063	164.438				1025	0.00272	255	255	255	1.87463	4.39383	0.06172	0.05605	113.523
	1026	0.00232	255	255	255	2.12642	4.11309	0.06148	0.04809	158.754				1026	0.00311	255	255	255	4.57448	4.39374	0.0724	0.05474	12.2155
	1027	0.00114	255	255	255	4.36058	4.10112	0.04256	0.034	8.83553				1027	0.0042	255	255	255	0.82508	4.40416	0.08357	0.06398	7.12931
	1028	0.00227	255	255	255	2.71656	4.11105	0.06361	0.04549	177.406				1028	0.00351	255	255	255	2.00688	4.40397	0.06839	0.06531	89.9361
	1029	0.00119	255	255	255	1.07954	4.11782	0.04285	0.03523	63.435				1029	0.00548	255	255	255	2.30782	4.41342	0.08872	0.07871	76.5066
	1030	0.00252	255	255	255	1.31835	4.14222	0.06909	0.04643	85.1205				1030	0.00316	255	255	255	2.92483	4.40444	0.06938	0.05803	113.599
	1031	0.00168	255	255	255	1.82671	4.12892	0.06333	0.03377	119.713				1031	0.00296	255	255	255	0.24648	4.40835	0.06634	0.05689	112.965
	1032	0.00104	255	255	255	1.8739	4.11916	0.05031	0.02626	119.003				1032	0.00138	255	255	255	0.55956	4.3989	0.04618	0.03814	109.799
	1033	0.00198	255	255	255	2.21712	4.11987	0.06309	0.03988	167.513				1033	0.00558	255	255	255	2.78364	4.41916	0.08522	0.08342	64.791
	1034	0.00158	255	255	255	0.8079	4.12031	0.05709	0.03526	173.635				1034	0.00143	255	255	255	4.03525	4.39712	0.04707	0.03875	11.1703
	1035	0.00158	255	255	255	1.25973	4.13151	0.05976	0.03368	108.554				1035	0.00237	255	255	255	4.21769	4.41026	0.07409	0.04076	55.3466
	1036	0.00262	255	255	255	0.44276	4.14585	0.08051	0.04141	127.407				1036	0.00993	255	255	255	1.53311	4.44658	0.14431	0.08762	131.687
	1037	0.00143	255	255	255	0.5113	4.1293	0.05283	0.03453	169.123				1037	0.00321	255	255	255	0.33907	4.42486	0.07801	0.05242	34.3858
	1038	0.00198	255	255	255	1.92928	4.14816	0.0727	0.03461	147.137				1038	0.00316	255	255	255	0.93859	4.42267	0.06812	0.0591	2.05996
	1039	0.00163	255	255	255	1.43509	4.15851	0.04813	0.04313	164.547				1039	0.00326	255	255	255	4.39728	4.42742	0.06785	0.06119	61.9648
	1040	0.00375	255	255	255	1.5868	4.17088	0.07593	0.06297	25.3332				1040	0.00356	255	255	255	1.03024	4.42749	0.08227	0.05505	16.6289
	1041	0.00069	255	255	255	1.98067	4.14711	0.02997	0.02939	90				1041	0.00484	255	255	255	1.43356	4.44118	0.09144	0.06742	122.963
	1042	0.00148	255	255	255	4.11056	4.16703	0.061	0.03094	94.7154				1042	0.00445	255	255	255	1.93524	4.44444	0.08189	0.06914	27.9599
	1043	0.00351	255	255	255	2.74502	4.17468	0.08231	0.05426	46.0894				1043	0.00272	255	255	255	2.09023	4.436	0.06011	0.05755	125.416
	1044	0.00064	255	255	255	4.07331	4.15171	0.03642	0.02246	0				1044	0.00277	255	255	255	3.33601	4.43668	0.06829	0.05159	107.061
	1045	0.00064	255	255	255	1.17357	4.16252	0.0353	0.02317	112.729				1045	0.00193	255	255	255	4.92003	4.42746	0.06267	0.03915	154.903
	1046	0.00277	255	255	255	0.84499	4.18389	0.0794	0.04437	25.1917				1046	0.00277	255	255	255	0.05447	4.44409	0.06863	0.05133	173.347
	1047	0.0038	255	255	255	2.30574	4.18869	0.08704	0.05565	14.2854				1047	0.00405	255	255	255	0.44197	4.46093	0.08503	0.06066	151.173
	1048	0.00183	255	255	255	3.96749	4.17646	0.0579	0.0402	46.3825				1048	0.00371	255	255	255	0.66471	4.46655	0.08896	0.05304	101.983
	1049	0.00109	255	255	255	4.47843	4.17555	0.03794	0.03648	174.345				1049	0.00608	255	255	255	1.28491	4.46973	0.09788	0.07905	9.83702
	1050	0.00025	255	255	255	0.03022	4.16749	0.0221	0.01423	18.435				1050	0.00158	255	255	255	1.82842	4.44936	0.04766	0.04224	139.963
	1051	0.00158	255	255	255	0.1307	4.17918	0.05401	0.03727	23.5847				1051	0.00351	255	255	255	0.86679	4.46792	0.07641	0.05845	132.939
	1052	0.00148	255	255	255	0.64831	4.17757	0.05061	0.03729	2.91528				1052	0.00178	255	255	255	1.67114	4.45873	0.05182	0.04371	92.3655
	1053	0.00094	255	255	255	1.49403	4.17319	0.04438	0.02693	176.788				1053	0.00524	255	255	255	2.24709	4.47628	0.09338	0.07141	131.445
	1054	0.00168	255	255	255	2.00678	4.1835	0.06461	0.0331	45.2907				1054	0.00558	255	255	255	2.51411	4.48105	0.10246	0.06938	43.991
	1055	0.00697	255	255	255	2.50145	4.21279	0.10158	0.08732	16.416				1055	0.00632	255	255	255	3.05514	4.47989	0.09444	0.08526	7.85513
	1056	0.00059	255	255	255	1.77189	4.18753	0.0311	0.02427	32.0668				1056	0.00292	255	255	255	0.5843	4.4817	0.07394	0.0502	81.6926
	1057	0.00257	255	255	255	1.38471	4.21497	0.06895	0.04744	46.85				1057	0.00262	255	255	255	2.0036	4.47807	0.0608	0.05483	38.7007
	1058	0.0003	255	255	255	2.20359	4.18928	0.02379	0.01586	0				1058	0.00252	255	255	255	4.16896	4.47189	0.06663	0.04815	179.953
	1059	0.00464	255	255	255	3.51158	4.22518	0.08911	0.06636	34.5524				1059	0.00217	255	255	255	4.54265	4.47428	0.06029	0.04591	138.223
	1060	0.00069	255	255	255	0.47647	4.20635	0.03595	0.0245	126.027				1060	0.00474	255	255	255	2.67739	4.49732	0.08778	0.0688	48.1478
	1061	0.00059	255	255	255	1.80762	4.20158	0.02927	0.02579	19.8053				1061	0.00153	255	255	255	0.1933	4.48099	0.05173	0.03769	0
	1062	0.00178	255	255	255	0.21985	4.21701	0.05362	0.04224	15.3369				1062	0.00524	255	255	255	0.99215	4.50154	0.0852	0.07826	51.197
	1063	0.00247	255	255	255	1.226	4.22415	0.06709	0.04688	7.75656				1063	0.00494	255	255	255	1.79015	4.51423	0.09029	0.06967	78.8822
	1064	0.00227	255	255	255	3.92386	4.23039	0.07719	0.03749	72.3548				1064	0.00277	255	255	255	4.48588	4.49718	0.06296	0.05595	135
	1065	0.00089	255	255	255	4.1436	4.21467	0.04471	0.02533	41.2418				1065	0.00267	255	255	255	4.7162	4.4983	0.06414	0.05296	134.999
	1066	0.00272	255	255	255	1.94454	4.23395	0.06053	0.05716	169.877				1066	0.0043	255	255	255	2.95384	4.50523	0.09113	0.06006	179.101
	1067	0.00168	255	255	255	2.8883	4.22629	0.05935	0.03604	143.032				1067	0.00296	255	255	255	1.9386	4.5159	0.06705	0.05629	111.285
	1068	0.00193	255	255	255	1.08544	4.23623	0.05944	0.04128	131.032				1068	0.00445	255	255	255	2.43664	4.52051	0.07821	0.07239	132.401
	1069	0.00035	255	255	255	2.17347	4.22091	0.02169	0.0203	90				1069	0.00346	255	255	255	0.12933	4.52728	0.07386	0.05962	83.4372
	1070	0.00168	255	255	255	1.45149	4.25192	0.05561	0.03846	129.408				1070	0.00529	255	255	255	2.32755	4.53262	0.08384	0.08028	34.5737
	1071	0.0045	255	255	255	2.65631	4.26193	0.08069	0.07095	173.086				1071	0.00395	255	255	255	2.85676	4.52843	0.07875	0.06391	110.471
	1072	0.00247	255	255	255	4.01496	4.26028	0.06508	0.04833	85.4006				1072	0.00272	255	255	255	4.01771	4.52406	0.06691	0.05171	90.1633
	1073	0.00148	255	255	255	4.62578	4.23942	0.05828	0.03238	177.768				1073	0.00143	255	255	255	4.19328	4.51759	0.0477	0.03825	78.0315
	1074	0.00064	255	255	255	4.41232	4.24525	0.02914	0.02806	70.0972				1074	0.0042	255	255	255	1.86289	4.53209	0.08202	0.06519	159.187
	1075	0.00094	255	255	255	4.82837	4.25162	0.0357	0.03348	136.468				1075	0.00277	255	255	255	2.7565	4.52768	0.0604	0.05833	108.048
	1076	0.00198	255	255	255	0.08505	4.26063	0.05928	0.04245	168.936				1076	0.00455	255	255	255	1.61881	4.53699	0.08172	0.07082	20.2189
	1077	0.00188	255	255	255	1.3011	4.25809	0.05697	0.04196	1.29568				1077	0.00405	255	255	255	2.05384	4.53979	0.07496	0.06882	33.5076
	1078	0.00148	255	255	255	0.70056	4.27199	0.05061	0.03729	87.0847				1078	0.00114	255	255	255	2.13422	4.52194	0.04102	0.03527	142.108
	1079	0.00277	255	255	255	0.78424	4.27363	0.06974	0.05051	32.2239				1079	0.00336	255	255	255	2.59484	4.53867	0.06748	0.0634	49.8163
	1080	0.0041	255	255	255	1.57572	4.27884	0.0906	0.05763	34.3476				1080	0.00721	255	255	255	1.12127	4.55614	0.10214	0.08992	12.3208
	1081	0.00138	255	255	255	1.13569	4.28091	0.04793	0.03675	81.4834				1081	0.00529	255	255	255	3.15323	4.55016	0.08813	0.07638	114.496
	1082	0.00183	255	255	255	4.15271	4.29006	0.05091	0.04572	71.6036				1082	0.0041	255	255	255	4.10777	4.54831	0.07976	0.06546	44.3699
	1083	0.00124	255	255	255	5.01857	4.29458	0.04858	0.03238	8.92181				1083	0.00237	255	255	255	4.97902	4.53473	0.06674	0.04525	169.692
	1084	0.00079	255	255	255	3.2988	4.29955	0.04605	0.02185	135				1084	0.00114	255	255	255	4.43881	4.53844	0.03819	0.03789	0
	1085	0.0003	255	255	255	4.29003	4.29238	0.02207	0.0171	45				1085	0.00252	255	255	255	0.21438	4.55514	0.0638	0.05029	83.4188
	1086	0.00217	255	255	255	1.78776	4.32028	0.06547	0.04228	66.3308				1086	0.00296	255	255	255	4.24716	4.56088	0.07465	0.05056	95.3784
	1087	0.00247	255	255	255	1.85945	4.3196	0.06424	0.04896	60.2888				1087	0.00553	255	255	255	0.5177	4.56841	0.09677	0.07281	166.247
	1088	0.00232	255	255	255	4.09409	4.31005	0.06865	0.04307	10.1472				1088	0.0043	255	255	255	3.02526	4.5735	0.08606	0.06359	104.377
	1089	0.00084	255	255	255	4.87254	4.30733	0.03656	0.02925	135				1089	0.0043	255	255	255	1.50578	4.57317	0.0893	0.06129	17.4223
	1090	0.00193	255	255	255	0.17365	4.32202	0.05194	0.04724	133.953				1090	0.00292	255	255	255	2.72231	4.58821	0.07555	0.04913	80.6416
	1091	0.00208	255	255	255	0.87511	4.3153	0.06487	0.04073	175.983				1091	0.00336	255	255	255	4.34516	4.58053	0.07411	0.05772	169.652
	1092	0.00064	255	255	255	0.32847	4.31499	0.02989	0.02736	30.9638				1092	0.00133	255	255	255	4.70461	4.57757	0.04684	0.03626	113.976
	1093	0.00346	255	255	255	2.65897	4.32936	0.06968	0.0632	9.99155				1093	0.00519	255	255	255	1.02305	4.59854	0.08905	0.07417	38.1543
	1094	0.00054	255	255	255	2.9672	4.31613	0.03418	0.02024	119.592				1094	0.00356	255	255	255	2.38176	4.59082	0.0763	0.05936	171.764
	1095	0.00336	255	255	255	1.70133	4.34216	0.07231	0.05916	126.575				1095	0.00519	255	255	255	2.7959	4.61253	0.10567	0.06251	111.88
	1096	0.00109	255	255	255	3.76722	4.32411	0.04592	0.03014	31.0987				1096	0.00321	255	255	255	2.14065	4.59551	0.06705	0.06099	7.82009
	1097	0.00262	255	255	255	4.73774	4.33484	0.07509	0.0444	172.536				1097	0.00474	255	255	255	1.85148	4.6182	0.09683	0.06237	134.168
	1098	0.00153	255	255	255	3.69329	4.34131	0.06445	0.03026	63.5156				1098	0.00415	255	255	255	0.75219	4.61755	0.07516	0.0703	9.47243
	1099	5e-05	255	255	255	4.90273	4.31932	0.00793	0.00793	0				1099	0.00711	255	255	255	1.31428	4.62323	0.11131	0.08138	23.9103
	1100	0.00203	255	255	255	4.95176	4.34006	0.06343	0.04066	144.995				1100	0.00296	255	255	255	3.08374	4.61606	0.07701	0.04902	45.0006
	1101	0.00188	255	255	255	0.96982	4.34892	0.06418	0.03724	34.8569				1101	0.00469	255	255	255	1.2185	4.62763	0.08691	0.06876	23.1361
	1102	0.00059	255	255	255	2.39396	4.33924	0.03452	0.02187	80.5831				1102	0.00385	255	255	255	1.41914	4.62346	0.078	0.0629	179.829
	1103	0.0003	255	255	255	2.47069	4.32986	0.02379	0.01586	0				1103	0.00474	255	255	255	2.30668	4.62289	0.08693	0.06947	172.626
	1104	0.00217	255	255	255	2.14768	4.35239	0.0636	0.04352	175.025				1104	0.00356	255	255	255	2.56842	4.6202	0.06797	0.06664	70.1972
	1105	0.00193	255	255	255	4.33698	4.35933	0.06265	0.03916	106.19				1105	0.00563	255	255	255	3.18636	4.63285	0.0959	0.07478	60.7852
	1106	0.00114	255	255	255	4.52958	4.34346	0.0497	0.02911	3.70244				1106	0.00287	255	255	255	4.16892	4.62811	0.07063	0.05166	122.693
	1107	0.00227	255	255	255	1.56288	4.36501	0.06006	0.04818	5.55148				1107	0.0043	255	255	255	0.07776	4.63821	0.09551	0.0573	10.2241
	1108	0.00133	255	255	255	1.63971	4.36774	0.05058	0.03358	49.429				1108	0.00227	255	255	255	2.19702	4.62814	0.05518	0.05244	45
	1109	0.00153	255	255	255	4.65943	4.36694	0.06345	0.03073	138.356				1109	0.00153	255	255	255	3.92751	4.6286	0.0534	0.03652	90
	1110	0.00237	255	255	255	2.22731	4.37995	0.06277	0.0481	45				1110	0.0038	255	255	255	4.2472	4.63617	0.07615	0.06361	31.0024
	1111	0.0004	255	255	255	4.21476	4.36062	0.02487	0.02024	135				1111	0.0038	255	255	255	0.6479	4.64768	0.08028	0.06034	147.394
	1112	0.00094	255	255	255	0.06678	4.37814	0.03856	0.031	147.467				1112	0.00435	255	255	255	1.51531	4.65128	0.08123	0.06815	22.1573
	1113	0.00114	255	255	255	1.92854	4.37922	0.04247	0.03407	32.4122				1113	0.00316	255	255	255	1.59152	4.64485	0.06782	0.05936	12.2574
	1114	0.00168	255	255	255	4.82313	4.39044	0.05591	0.03826	123.865				1114	0.00114	255	255	255	1.75954	4.63654	0.04102	0.03527	127.892
	1115	0.00059	255	255	255	0.49086	4.38785	0.02927	0.02579	19.8053				1115	0.00257	255	255	255	2.07977	4.65049	0.06142	0.05326	2.095
	1116	0.00128	255	255	255	1.87458	4.39394	0.04456	0.0367	132.235				1116	0.00183	255	255	255	4.66355	4.65386	0.06077	0.0383	99.5217
	1117	0.00208	255	255	255	2.00628	4.40166	0.05672	0.04658	80.2685				1117	0.00277	255	255	255	1.09138	4.65947	0.07574	0.04651	36.1976
	1118	0.00153	255	255	255	4.57418	4.39369	0.05331	0.03658	13.7248				1118	0.00479	255	255	255	1.69192	4.6678	0.09108	0.067	145.999
	1119	0.00257	255	255	255	0.82658	4.40543	0.06761	0.04838	174.898				1119	0.0044	255	255	255	2.94219	4.67788	0.08235	0.06799	89.7493
	1120	0.00361	255	255	255	2.30604	4.41455	0.07594	0.06047	59.1985				1120	0.00114	255	255	255	3.68977	4.66649	0.04663	0.03103	83.8388
	1121	0.00153	255	255	255	2.92418	4.40367	0.05053	0.03859	118.013				1121	0.00341	255	255	255	4.82622	4.67882	0.07213	0.06018	81.4452
	1122	0.00025	255	255	255	4.89008	4.38539	0.0221	0.01423	161.565				1122	0.00119	255	255	255	2.14092	4.67136	0.04059	0.0372	45.0013
	1123	0.00138	255	255	255	0.24601	4.40718	0.04717	0.03734	134.999				1123	0.00326	255	255	255	1.17299	4.69388	0.06828	0.06081	10.0014
	1124	0.00049	255	255	255	0.55951	4.39805	0.02846	0.0221	116.565				1124	0.00296	255	255	255	2.34394	4.68635	0.0685	0.0551	150.947
	1125	0.00336	255	255	255	2.78421	4.41907	0.06758	0.0633	37.2563				1125	0.00247	255	255	255	3.07969	4.69495	0.0684	0.04598	47.2292
	1126	0.00178	255	255	255	3.56331	4.41792	0.07301	0.03102	87.6575				1126	0.00356	255	255	255	1.25087	4.70299	0.07487	0.0605	33.7563
	1127	0.00054	255	255	255	4.0356	4.39728	0.03081	0.02246	15.0707				1127	0.00153	255	255	255	2.01177	4.69685	0.0449	0.04344	45.0044
	1128	0.00153	255	255	255	0.33977	4.42476	0.05902	0.03304	35.0053				1128	0.00351	255	255	255	2.69255	4.70552	0.08224	0.05431	28.3316
	1129	0.00168	255	255	255	0.93878	4.4231	0.05137	0.04164	3.62508				1129	0.00509	255	255	255	0.76858	4.71178	0.09944	0.06516	7.71436
	1130	0.00138	255	255	255	4.39614	4.42802	0.04793	0.03675	81.4834				1130	0.00346	255	255	255	0.85864	4.71706	0.07728	0.05698	67.1145
	1131	0.00158	255	255	255	1.03041	4.42607	0.05489	0.03667	23.4495				1131	0.00321	255	255	255	1.48815	4.72279	0.07568	0.05403	105.192
	1132	0.00287	255	255	255	1.43307	4.44063	0.07303	0.04996	126.463				1132	0.00479	255	255	255	1.83258	4.71294	0.10114	0.06033	7.93979
	1133	0.00124	255	255	255	2.09141	4.436	0.04247	0.03703	79.1296				1133	0.0043	255	255	255	2.44985	4.70907	0.10823	0.05057	159.173
	1134	0.00138	255	255	255	3.33601	4.4358	0.05045	0.03492	110.998				1134	0.00494	255	255	255	3.20347	4.72152	0.08615	0.07302	99.6407
	1135	0.00074	255	255	255	4.91913	4.42663	0.04402	0.02143	152.996				1135	0.00336	255	255	255	1.59775	4.71925	0.07276	0.05879	154.603
	1136	0.00138	255	255	255	0.05498	4.44358	0.05147	0.03422	173.844				1136	0.00133	255	255	255	2.20776	4.70644	0.04534	0.03746	167.508
	1137	5e-05	255	255	255	4.60048	4.43178	0.00793	0.00793	0				1137	0.00138	255	255	255	4.27238	4.70592	0.04571	0.03854	0
	1138	0.00203	255	255	255	0.43966	4.4587	0.05641	0.04572	150.352				1138	0.00143	255	255	255	0.38696	4.71513	0.04909	0.03716	128.325
	1139	0.00208	255	255	255	0.86557	4.46593	0.06635	0.03982	126.087				1139	0.00321	255	255	255	1.32659	4.71954	0.0877	0.04663	0.37525
	1140	0.00361	255	255	255	1.28501	4.4702	0.07442	0.06171	9.5899				1140	0.00257	255	255	255	2.1114	4.7266	0.06395	0.05115	102.385
	1141	0.00069	255	255	255	1.82754	4.45086	0.03147	0.02799	180				1141	0.00287	255	255	255	0.52645	4.73124	0.06245	0.05843	135
	1142	0.00064	255	255	255	1.67047	4.45666	0.03064	0.02669	103.776				1142	0.00208	255	255	255	0.99393	4.72483	0.0603	0.04382	13.86
	1143	0.00346	255	255	255	2.51337	4.48069	0.08853	0.04974	41.8404				1143	0.00257	255	255	255	1.08612	4.7243	0.06471	0.05055	167.076
	1144	0.0039	255	255	255	3.05481	4.47841	0.07527	0.06602	8.64976				1144	0.0045	255	255	255	0.6284	4.73758	0.10409	0.05499	176.409
	1145	0.00143	255	255	255	0.58377	4.4805	0.05501	0.03317	80.9377				1145	0.00371	255	255	255	2.99449	4.74031	0.07952	0.05933	31.7426
	1146	0.00124	255	255	255	2.00369	4.47846	0.04342	0.03622	35.1731				1146	0.00356	255	255	255	3.12654	4.74087	0.07307	0.06199	13.666
	1147	0.00124	255	255	255	4.16778	4.47283	0.04588	0.03428	171.412				1147	0.00311	255	255	255	3.52259	4.74251	0.07663	0.05172	128.856
	1148	0.00089	255	255	255	4.54269	4.47357	0.04257	0.0266	137.248				1148	0.00212	255	255	255	4.34024	4.73943	0.05462	0.04952	132.391
	1149	0.00099	255	255	255	1.73124	4.48064	0.04312	0.02918	143.321				1149	0.00445	255	255	255	2.88603	4.75684	0.08867	0.06385	5.39643
	1150	0.00277	255	255	255	2.6783	4.4973	0.06947	0.05071	49.9014				1150	0.00301	255	255	255	3.9144	4.75477	0.06363	0.06031	69.1545
	1151	0.00044	255	255	255	0.19095	4.48099	0.02539	0.0223	0				1151	0.00203	255	255	255	4.4983	4.74672	0.06018	0.04286	34.4418
	1152	0.00311	255	255	255	0.9917	4.50174	0.06774	0.0585	47.2484				1152	0.00346	255	255	255	1.1636	4.76074	0.06749	0.06524	61.0736
	1153	0.00301	255	255	255	1.78992	4.5144	0.07241	0.05299	74.4939				1153	0.00109	255	255	255	4.99347	4.74873	0.03904	0.03545	45
	1154	0.00138	255	255	255	4.48626	4.4968	0.04595	0.03834	134.999				1154	0.00425	255	255	255	0.89685	4.77343	0.09266	0.05838	30.6728
	1155	0.00128	255	255	255	4.71592	4.49802	0.04712	0.03471	135				1155	0.00405	255	255	255	1.89123	4.77415	0.08336	0.06188	141.426
	1156	0.00242	255	255	255	2.95483	4.50509	0.07355	0.04191	0.10349				1156	0.00109	255	255	255	4.22858	4.75576	0.03904	0.03545	134.999
	1157	0.00138	255	255	255	1.93875	4.51689	0.04568	0.03856	112.061				1157	0.00341	255	255	255	4.59152	4.77396	0.08053	0.0539	97.5889
	1158	0.00287	255	255	255	2.44124	4.51868	0.06668	0.05472	0.51338				1158	0.00227	255	255	255	1.2941	4.76887	0.06162	0.04696	161.41
	1159	0.00183	255	255	255	0.12985	4.5281	0.05403	0.04308	79.9399				1159	0.00287	255	255	255	2.38816	4.77209	0.06772	0.05388	25.894
	1160	0.00326	255	255	255	2.32852	4.53339	0.06466	0.06421	99.4623				1160	0.00153	255	255	255	3.84996	4.77031	0.05233	0.03726	81.4388
	1161	0.00208	255	255	255	2.85746	4.52785	0.06128	0.04311	108.413				1161	0.00311	255	255	255	1.71747	4.781	0.06368	0.06224	110.327
	1162	0.00124	255	255	255	4.01848	4.524	0.04697	0.03348	87.5043				1162	0.00385	255	255	255	1.96857	4.78639	0.0763	0.06431	16.2249
	1163	0.00064	255	255	255	4.1928	4.51397	0.03562	0.02296	90				1163	0.0039	255	255	255	3.25162	4.78742	0.07442	0.06677	119.261
	1164	0.00287	255	255	255	1.85663	4.53177	0.07633	0.0478	165.492				1164	0.00109	255	255	255	3.44709	4.76854	0.03904	0.03545	134.999
	1165	0.00143	255	255	255	2.75743	4.52898	0.0464	0.03932	111.255				1165	0.00119	255	255	255	0.14468	4.77562	0.04059	0.0372	135
	1166	0.00025	255	255	255	0.33809	4.52176	0.0221	0.01423	108.435				1166	0.00292	255	255	255	2.5168	4.78323	0.07134	0.05203	7.68825
	1167	0.00267	255	255	255	1.61862	4.53618	0.06415	0.05295	19.6972				1167	0.00296	255	255	255	4.52914	4.78886	0.07034	0.05366	15.1136
	1168	0.00227	255	255	255	2.0543	4.53936	0.05734	0.05046	28.2825				1168	0.00237	255	255	255	4.66565	4.78441	0.06484	0.04657	147.271
	1169	0.0002	255	255	255	2.13682	4.51965	0.01586	0.01586	0				1169	0.00143	255	255	255	1.49996	4.78493	0.04627	0.03943	107.919
	1170	0.00158	255	255	255	2.59436	4.53832	0.04676	0.04305	46.0273				1170	0.00272	255	255	255	1.04381	4.80509	0.06936	0.04988	109.619
	1171	0.00326	255	255	255	3.15315	4.55138	0.07527	0.05516	109.862				1171	0.00208	255	255	255	3.70863	4.79729	0.05926	0.04458	136.501
	1172	0.00227	255	255	255	4.1083	4.54776	0.06285	0.04604	41.6576				1172	0.00272	255	255	255	3.78665	4.79947	0.06322	0.05473	54.9344
	1173	0.00109	255	255	255	4.97845	4.53466	0.04723	0.0293	168.006				1173	0.00385	255	255	255	4.10926	4.80063	0.0913	0.05374	170.008
	1174	0.00035	255	255	255	4.43881	4.53923	0.02169	0.0203	0				1174	0.00138	255	255	255	0.05046	4.79729	0.04571	0.03854	0
	1175	0.00099	255	255	255	0.21614	4.55093	0.04016	0.03133	132.92				1175	0.00351	255	255	255	1.24983	4.81818	0.06796	0.06572	52.089
	1176	0.00138	255	255	255	4.24752	4.56031	0.05688	0.03097	96.9184				1176	0.00119	255	255	255	2.03841	4.79378	0.04759	0.03173	0
	1177	0.00336	255	255	255	0.51725	4.56854	0.07784	0.05496	163.144				1177	0.00198	255	255	255	3.58479	4.80432	0.05515	0.04562	71.565
	1178	0.00212	255	255	255	3.02468	4.5722	0.06425	0.0421	106.606				1178	0.00109	255	255	255	0.43995	4.80592	0.03844	0.036	56.3099
	1179	0.00237	255	255	255	1.5064	4.57295	0.06935	0.04354	16.854				1179	0.00563	255	255	255	0.80094	4.82189	0.10195	0.07034	4.2848
	1180	5e-05	255	255	255	3.74997	4.56534	0.00793	0.00793	0				1180	0.00109	255	255	255	2.0988	4.80496	0.03904	0.03545	134.999
	1181	0.00178	255	255	255	4.34548	4.57998	0.05613	0.04035	168.701				1181	0.00311	255	255	255	4.93899	4.81726	0.07557	0.05244	135
	1182	0.00044	255	255	255	4.70435	4.57861	0.02952	0.01918	119.518				1182	0.00247	255	255	255	2.30776	4.82007	0.05932	0.05302	77.3783
	1183	0.00306	255	255	255	1.02419	4.59833	0.07215	0.05406	35.2238				1183	0.00341	255	255	255	2.56757	4.8305	0.07469	0.05811	76.0349
	1184	0.00183	255	255	255	2.38046	4.5906	0.05388	0.0432	174.984				1184	0.00361	255	255	255	0.95349	4.83812	0.07329	0.06266	113.728
	1185	0.00173	255	255	255	2.14073	4.59526	0.04931	0.04465	10.0531				1185	0.00341	255	255	255	3.20161	4.83498	0.07008	0.06193	154.623
	1186	0.00227	255	255	255	0.75271	4.61775	0.06243	0.04635	9.23548				1186	0.00435	255	255	255	1.79351	4.84202	0.08721	0.06348	174.626
	1187	0.00464	255	255	255	1.3145	4.62232	0.09529	0.06205	23.1169				1187	0.00158	255	255	255	3.1178	4.82409	0.05362	0.03754	175.919
	1188	0.00247	255	255	255	1.85242	4.62016	0.07516	0.04185	137.904				1188	0.00198	255	255	255	1.91435	4.84298	0.05402	0.04658	0
	1189	0.00138	255	255	255	3.08372	4.61655	0.05846	0.03013	45.9196				1189	0.00222	255	255	255	4.50832	4.84821	0.05536	0.05113	137.306
	1190	0.00282	255	255	255	1.21818	4.62847	0.07014	0.05112	25.2724				1190	0.00282	255	255	255	2.88035	4.85599	0.07025	0.05104	143.524
	1191	0.00198	255	255	255	1.41933	4.62438	0.05863	0.04292	171.917				1191	0.00133	255	255	255	0.53355	4.85405	0.04534	0.03746	12.4916
	1192	0.00237	255	255	255	2.30624	4.62655	0.06214	0.0486	144.572				1192	0.00321	255	255	255	1.38141	4.86823	0.06588	0.06207	26.4434
	1193	0.00247	255	255	255	2.56151	4.61932	0.06726	0.04676	173.285				1193	0.00173	255	255	255	1.53182	4.86015	0.05142	0.04281	64.7484
	1194	0.00375	255	255	255	3.18608	4.63535	0.08328	0.05741	69.6371				1194	0.00331	255	255	255	3.04329	4.86433	0.07801	0.05403	26.0183
	1195	0.00124	255	255	255	4.17059	4.62888	0.05163	0.03046	123.258				1195	0.00321	255	255	255	3.85735	4.87461	0.08507	0.04807	100.318
	1196	0.00109	255	255	255	2.1972	4.62796	0.03904	0.03545	45				1196	0.0044	255	255	255	2.0394	4.87643	0.09414	0.05947	4.28031
	1197	0.00054	255	255	255	3.92825	4.6286	0.0368	0.0188	90				1197	0.00282	255	255	255	2.1809	4.87227	0.07028	0.05102	125.753
	1198	0.00212	255	255	255	4.24772	4.63612	0.05887	0.04595	35.0281				1198	0.00267	255	255	255	1.16916	4.87865	0.06283	0.05407	86.9485
	1199	0.00198	255	255	255	0.64913	4.6481	0.06244	0.0403	143.842				1199	0.00153	255	255	255	1.66349	4.87189	0.05785	0.03371	56.1036
	1200	0.00272	255	255	255	1.51373	4.65339	0.06877	0.05031	38.7923				1200	0.00272	255	255	255	2.65166	4.87461	0.06792	0.05094	164.973
	1201	0.00148	255	255	255	1.58996	4.64429	0.04566	0.04133	179.616				1201	0.00114	255	255	255	2.48872	4.87736	0.04663	0.03103	96.1612
	1202	0.00035	255	255	255	1.75876	4.63663	0.02465	0.01786	120.473				1202	0.00277	255	255	255	2.94252	4.88741	0.0669	0.05266	85.0063
	1203	0.00124	255	255	255	2.0796	4.65137	0.04515	0.03483	4.51227				1203	0.00272	255	255	255	2.35759	4.88573	0.07602	0.04551	160.329
	1204	0.00069	255	255	255	4.66324	4.65521	0.04228	0.02083	106.174				1204	0.00262	255	255	255	1.74432	4.89915	0.06273	0.05315	132.974
	1205	0.00124	255	255	255	1.09132	4.65981	0.06093	0.02581	39.1622				1205	0.00247	255	255	255	3.15363	4.89654	0.06061	0.05189	116.742
	1206	0.00272	255	255	255	1.69277	4.66719	0.0721	0.04798	145.042				1206	0.00326	255	255	255	0.79342	4.90677	0.08384	0.04952	27.4224
	1207	0.00262	255	255	255	2.9423	4.67793	0.06471	0.05152	89.3998				1207	0.00133	255	255	255	2.26269	4.89518	0.04534	0.03746	167.508
	1208	0.0003	255	255	255	3.69022	4.66374	0.02379	0.01586	90				1208	0.00257	255	255	255	4.07249	4.91097	0.06718	0.04869	112.775
	1209	0.00193	255	255	255	1.17501	4.69114	0.05613	0.04371	47.1117				1209	0.00114	255	255	255	1.96461	4.90273	0.04171	0.03469	45.0006
	1210	0.00035	255	255	255	2.14033	4.67077	0.02651	0.01661	45.0001				1210	0.00138	255	255	255	3.70704	4.90499	0.04618	0.03814	70.2011
	1211	0.00153	255	255	255	2.34372	4.68483	0.05179	0.03765	137.129				1211	0.00237	255	255	255	1.12171	4.91781	0.0624	0.04839	174.433
	1212	0.00148	255	255	255	4.82588	4.68155	0.04941	0.0382	97.3518				1212	0.00163	255	255	255	2.12414	4.91189	0.04949	0.04195	135
	1213	0.00074	255	255	255	2.79731	4.68717	0.03435	0.02747	65.0151				1213	0.00133	255	255	255	4.17822	4.91262	0.04534	0.03746	102.492
	1214	0.0002	255	255	255	0.4358	4.68483	0.02261	0.01113	121.717				1214	0.00336	255	255	255	0.70921	4.92423	0.07447	0.05744	177.292
	1215	0.00124	255	255	255	3.08137	4.69579	0.05048	0.03116	50.3235				1215	0.00217	255	255	255	1.50948	4.92717	0.06366	0.04348	124.849
	1216	0.00163	255	255	255	1.2468	4.70549	0.04994	0.04157	114.383				1216	0.00198	255	255	255	2.82865	4.92399	0.05572	0.04516	130.695
	1217	5e-05	255	255	255	1.28279	4.68483	0.00793	0.00793	0				1217	0.00301	255	255	255	0.04811	4.92704	0.09075	0.04228	9.23907
	1218	0.00054	255	255	255	2.01253	4.69761	0.02676	0.02586	45.0016				1218	0.00252	255	255	255	1.22256	4.93057	0.06014	0.05335	8.18601
	1219	0.00193	255	255	255	2.69238	4.70465	0.06513	0.03767	25.9191				1219	0.00356	255	255	255	0.44751	4.94666	0.07271	0.06229	17.6088
	1220	0.00301	255	255	255	3.20517	4.72251	0.07433	0.05163	106.756				1220	0.00128	255	255	255	2.90298	4.93084	0.044	0.03717	0
	1221	0.00296	255	255	255	0.76874	4.7113	0.08231	0.04586	9.47913				1221	0.00316	255	255	255	3.10671	4.94292	0.07179	0.05608	177.391
	1222	0.00188	255	255	255	0.85957	4.71701	0.05779	0.04136	66.0675				1222	0.00321	255	255	255	0.54161	4.94879	0.07496	0.05455	155.46
	1223	0.00277	255	255	255	1.83269	4.71332	0.08161	0.04317	7.30085				1223	0.00148	255	255	255	1.28279	4.94467	0.05226	0.03611	93.0062
	1224	0.00168	255	255	255	1.59868	4.71935	0.05364	0.03988	154.569				1224	0.00178	255	255	255	3.5555	4.93865	0.06008	0.0377	0.74555
	1225	0.0004	255	255	255	2.20711	4.70592	0.02453	0.02052	0				1225	0.00296	255	255	255	1.83234	4.95615	0.06642	0.05682	167.417
	1226	0.00049	255	255	255	4.27152	4.70592	0.02788	0.02256	0				1226	0.0043	255	255	255	2.47942	4.963	0.08879	0.06164	51.8873
	1227	0.0003	255	255	255	4.40015	4.70943	0.02803	0.01347	108.435				1227	0.00173	255	255	255	2.70044	4.9457	0.0532	0.04138	26.1776
	1228	0.00044	255	255	255	0.38699	4.71451	0.0311	0.0182	123.401				1228	0.00232	255	255	255	0.3418	4.96075	0.06894	0.04289	169.335
	1229	0.00138	255	255	255	0.52592	4.73227	0.04405	0.03999	132.388				1229	0.00183	255	255	255	1.46954	4.96694	0.05466	0.04258	57.1089
	1230	0.00079	255	255	255	0.99592	4.72568	0.03637	0.02768	17.2543				1230	0.00163	255	255	255	2.56441	4.96556	0.04955	0.0419	99.0529
	1231	0.00119	255	255	255	1.08598	4.72378	0.04561	0.0331	161.238				1231	0.00257	255	255	255	2.62182	4.98005	0.06103	0.0536	0
	1232	0.00109	255	255	255	2.11158	4.72636	0.03904	0.03545	134.999				1232	0.00351	255	255	255	2.75037	4.98341	0.07352	0.06075	177.371
	1233	0.00267	255	255	255	2.79819	4.73768	0.0713	0.04764	169.321				1233	0.00282	255	255	255	3.95628	4.99188	0.08085	0.04435	119.392
	1234	0.00133	255	255	255	0.61165	4.73611	0.04794	0.03543	14.4619				1234	0.00163	255	255	255	0.70194	4.99602	0.06956	0.02984	94.8892
	1235	0.00193	255	255	255	2.99444	4.74034	0.05909	0.04152	31.3822				1235	0.00158	255	255	255	2.13089	4.98334	0.04766	0.04224	51.7822
	1236	0.00188	255	255	255	3.12643	4.74106	0.05563	0.04297	16.8903				1236	0.00341	255	255	255	3.77024	4.98871	0.09066	0.04788	19.638
	1237	0.00153	255	255	255	3.52187	4.74265	0.05994	0.03253	125.705				1237	0.00346	255	255	255	4.10895	4.99702	0.07623	0.05777	131.869
	1238	0.00094	255	255	255	0.65314	4.74032	0.03901	0.03064	77.1795				1238	0.00119	255	255	255	0.24894	4.98649	0.04059	0.0372	45.0013
	1239	0.00094	255	255	255	4.34004	4.73884	0.03794	0.03151	132.092				1239	0.00163	255	255	255	0.97032	4.98899	0.04684	0.04432	152.281
	1240	0.00331	255	255	255	4.42948	4.76624	0.07929	0.05316	145.921				1240	0.00173	255	255	255	1.27958	5.00214	0.05162	0.04265	96.1066
	1241	0.00124	255	255	255	4.49786	4.75146	0.04746	0.03314	40.6452				1241	0.00469	255	255	255	2.04104	5.00491	0.08602	0.06947	154.284
	1242	0.00188	255	255	255	1.16367	4.76048	0.05037	0.04746	64.5366				1242	0.00198	255	255	255	4.48802	5.00201	0.07323	0.03436	90
	1243	0.00143	255	255	255	3.91455	4.75463	0.04707	0.03875	11.1703				1243	0.00351	255	255	255	0.75344	5.01351	0.07549	0.05916	74.7267
	1244	0.00208	255	255	255	1.88929	4.77353	0.06098	0.04333	139.679				1244	0.00316	255	255	255	1.8997	5.0052	0.07003	0.05749	141.407
	1245	0.0003	255	255	255	4.22911	4.75629	0.02207	0.0171	135				1245	0.00133	255	255	255	1.76024	5.00504	0.04782	0.03552	113.29
	1246	0.00193	255	255	255	4.59003	4.7735	0.05923	0.04142	98.0901				1246	0.00133	255	255	255	4.18525	5.0053	0.04534	0.03746	77.5084
	1247	0.00025	255	255	255	4.9927	4.7509	0.0221	0.01423	18.435				1247	0.00114	255	255	255	2.82917	5.00938	0.03819	0.03789	0
	1248	0.00128	255	255	255	1.29198	4.7708	0.04645	0.03521	12.6665				1248	0.00573	255	255	255	0.84657	5.03373	0.10123	0.07209	2.63157
	1249	0.00133	255	255	255	2.38947	4.77204	0.04945	0.03435	34.8763				1249	0.00311	255	255	255	4.31899	5.02657	0.06657	0.05954	155.892
	1250	0.00054	255	255	255	3.85029	4.77109	0.03331	0.02078	80.0084				1250	0.00287	255	255	255	0.39326	5.02949	0.07369	0.04951	168.197
	1251	0.00143	255	255	255	1.71786	4.77984	0.04397	0.04149	168.69				1251	0.00687	255	255	255	3.55655	5.05458	0.10649	0.08211	48.4907
	1252	0.00267	255	255	255	1.96148	4.78805	0.0792	0.04289	8.70519				1252	0.00158	255	255	255	0.48917	5.02969	0.05292	0.03804	174.016
	1253	0.00262	255	255	255	3.24813	4.79026	0.06362	0.0524	59.5238				1253	0.00326	255	255	255	1.60868	5.0382	0.07373	0.05631	159.518
	1254	0.00025	255	255	255	3.44491	4.76777	0.0221	0.01423	108.435				1254	0.00272	255	255	255	1.9655	5.03845	0.06539	0.05291	49.7975
	1255	0.0004	255	255	255	0.14497	4.77533	0.02487	0.02024	135				1255	0.00455	255	255	255	2.57613	5.0511	0.08825	0.06558	11.2066
	1256	0.00148	255	255	255	2.51919	4.78347	0.05006	0.0377	175.775				1256	0.00163	255	255	255	3.15336	5.04331	0.05378	0.0386	90
	1257	0.00109	255	255	255	4.66502	4.78451	0.04904	0.02822	144.879				1257	0.00262	255	255	255	2.24099	5.06028	0.0607	0.05493	127.768
	1258	0.00163	255	255	255	4.53083	4.78813	0.05754	0.03608	11.9359				1258	0.00212	255	255	255	4.40351	5.05638	0.05686	0.04757	132.772
	1259	0.00133	255	255	255	1.04381	4.80536	0.05255	0.03232	113.369				1259	0.00311	255	255	255	0.09467	5.0741	0.06795	0.05832	17.3899
	1260	0.00079	255	255	255	3.70912	4.79773	0.04487	0.02243	134.574				1260	0.00163	255	255	255	1.76417	5.06397	0.06367	0.0326	14.0362
	1261	0.00114	255	255	255	3.78573	4.7976	0.04078	0.03548	69.0819				1261	0.00257	255	255	255	2.49935	5.07467	0.05907	0.05538	16.1779
	1262	0.00208	255	255	255	4.10862	4.80047	0.07431	0.03555	168.831				1262	0.0043	255	255	255	2.06842	5.09227	0.07692	0.07115	39.5099
	1263	0.00049	255	255	255	0.05131	4.79729	0.02788	0.02256	0				1263	0.0038	255	255	255	2.39849	5.08073	0.09473	0.05113	164.843
	1264	0.00188	255	255	255	1.25005	4.81838	0.05021	0.04761	57.2078				1264	0.00227	255	255	255	4.49505	5.08059	0.06111	0.04735	90
	1265	0.0003	255	255	255	2.0349	4.79378	0.02379	0.01586	0				1265	0.00114	255	255	255	0.26939	5.07845	0.03819	0.03789	90
	1266	0.00089	255	255	255	3.58479	4.80432	0.03927	0.02883	66.8906				1266	0.00217	255	255	255	3.99455	5.09027	0.06177	0.04481	120.904
	1267	0.0003	255	255	255	0.44048	4.80666	0.0206	0.01833	63.435				1267	0.00158	255	255	255	0.7912	5.09317	0.05292	0.03804	95.9838
	1268	0.00331	255	255	255	0.80146	4.82079	0.08369	0.05036	1.62645				1268	0.00114	255	255	255	3.78634	5.08548	0.03819	0.03789	90
	1269	0.0003	255	255	255	2.09933	4.80549	0.02207	0.0171	135				1269	0.00405	255	255	255	4.1406	5.09997	0.08531	0.06047	29.9559
	1270	0.00153	255	255	255	4.93923	4.81702	0.05916	0.03296	135				1270	0.00163	255	255	255	0.72345	5.09549	0.04715	0.04403	134.998
	1271	0.00114	255	255	255	2.30811	4.81991	0.04136	0.03498	59.9568				1271	0.00395	255	255	255	2.16177	5.10138	0.08427	0.05972	172.127
	1272	0.00183	255	255	255	2.56796	4.83092	0.05675	0.04101	73.6522				1272	0.00232	255	255	255	2.79104	5.10118	0.05732	0.05158	6.55973
	1273	0.00173	255	255	255	0.95223	4.83927	0.05188	0.04244	107.577				1273	0.00331	255	255	255	4.21336	5.11192	0.06978	0.0604	140.048
	1274	0.00242	255	255	255	1.79376	4.84219	0.06888	0.04475	173.301				1274	0.00366	255	255	255	0.85231	5.11987	0.07175	0.06488	3.82712
	1275	0.00059	255	255	255	3.11795	4.82365	0.03641	0.02074	175.163				1275	0.00405	255	255	255	1.99152	5.13117	0.08692	0.05934	90
	1276	0.00188	255	255	255	3.20171	4.83521	0.0531	0.04502	161.091				1276	0.00296	255	255	255	1.31782	5.12484	0.07203	0.0524	34.9666
	1277	0.00089	255	255	255	1.91384	4.84298	0.03713	0.0305	0				1277	0.00455	255	255	255	3.64278	5.1411	0.09316	0.06212	90.1009
	1278	0.00094	255	255	255	4.5091	4.84761	0.04078	0.02931	139.927				1278	0.00282	255	255	255	1.73647	5.13925	0.06096	0.05882	52.4314
	1279	0.00133	255	255	255	2.88124	4.85613	0.05251	0.03234	139.692				1279	0.00193	255	255	255	1.83718	5.13559	0.05187	0.0473	45.002
	1280	0.00044	255	255	255	0.53303	4.85431	0.02755	0.02055	20.3007				1280	0.00163	255	255	255	0.58394	5.13873	0.04715	0.04403	134.998
	1281	0.00054	255	255	255	1.53328	4.85991	0.03148	0.02198	61.4847				1281	0.00459	255	255	255	2.69736	5.1526	0.08571	0.06826	31.903
	1282	0.00153	255	255	255	3.04118	4.86395	0.05846	0.03336	33.6146				1282	0.00168	255	255	255	1.20609	5.14605	0.05775	0.03704	33.2353
	1283	0.00163	255	255	255	3.85796	4.87546	0.06731	0.03084	99.8745				1283	0.00509	255	255	255	3.15176	5.16246	0.08928	0.07257	36.8375
	1284	0.00148	255	255	255	1.38096	4.86852	0.04765	0.0396	12.3543				1284	0.0041	255	255	255	3.3721	5.16416	0.08552	0.06106	66.9761
	1285	0.00128	255	255	255	2.18088	4.87056	0.05092	0.03212	134.066				1285	0.00119	255	255	255	0.22903	5.14933	0.04059	0.0372	45.0013
	1286	0.00148	255	255	255	1.16728	4.88047	0.05118	0.03687	62.7644				1286	0.00188	255	255	255	0.05272	5.15929	0.05263	0.04542	0
	1287	0.00133	255	255	255	2.65084	4.87461	0.05038	0.03371	160.059				1287	0.00326	255	255	255	2.20199	5.17004	0.0704	0.05898	140.446
	1288	0.0003	255	255	255	4.61805	4.86758	0.02379	0.01586	90				1288	0.00272	255	255	255	2.85397	5.16433	0.05993	0.05773	160.813
	1289	0.0003	255	255	255	2.48827	4.87461	0.02379	0.01586	90				1289	0.00272	255	255	255	3.28836	5.16127	0.06718	0.0515	175.746
	1290	0.00143	255	255	255	2.94212	4.88746	0.04964	0.03675	76.6144				1290	0.00884	255	255	255	1.92231	5.21785	0.11884	0.09475	146.253
	1291	0.00124	255	255	255	1.74474	4.89935	0.04552	0.03455	131.881				1291	0.00168	255	255	255	2.41508	5.1843	0.05478	0.03904	5.39215
	1292	0.00128	255	255	255	3.15332	4.89678	0.04442	0.03682	109.006				1292	0.00193	255	255	255	0.4175	5.19542	0.05428	0.0452	171.802
	1293	0.00044	255	255	255	2.26217	4.89492	0.02755	0.02055	159.699				1293	0.00178	255	255	255	3.59982	5.19853	0.0529	0.04281	79.7713
	1294	0.00119	255	255	255	4.07243	4.91151	0.04869	0.03101	118.758				1294	0.00494	255	255	255	3.75194	5.21678	0.09659	0.06513	110.171
	1295	0.00035	255	255	255	1.96461	4.90273	0.02651	0.01661	45.0001				1295	0.00292	255	255	255	3.36576	5.23333	0.07952	0.04667	164.74
	1296	0.00044	255	255	255	3.7078	4.90273	0.02379	0.02379	0				1296	0.00242	255	255	255	3.67968	5.23596	0.05944	0.05186	68.9481
	1297	0.00119	255	255	255	1.12464	4.91649	0.04684	0.03223	12.9399				1297	0.00183	255	255	255	3.29385	5.24183	0.06439	0.03615	9.15794
	1298	0.00059	255	255	255	2.12393	4.9121	0.03531	0.02138	135
	1299	0.00044	255	255	255	4.17796	4.9121	0.02755	0.02055	110.301
	1300	0.00148	255	255	255	0.70805	4.92335	0.05201	0.03628	5.8435
	1301	0.00104	255	255	255	1.50939	4.92984	0.04405	0.02999	115.656
	1302	0.00069	255	255	255	2.82716	4.92231	0.03475	0.02534	125.604
	1303	0.00119	255	255	255	1.22187	4.92996	0.04295	0.03515	19.6049
	1304	0.00044	255	255	255	2.90415	4.93006	0.02755	0.02055	20.3007
	1305	0.00133	255	255	255	3.10461	4.94386	0.04915	0.03456	162.601
	1306	0.00163	255	255	255	0.4489	4.94959	0.05969	0.03478	28.3939
	1307	0.00153	255	255	255	0.54225	4.94808	0.05798	0.03364	151.19
	1308	0.00069	255	255	255	3.55467	4.93888	0.04075	0.02161	1.08395
	1309	0.00035	255	255	255	1.28279	4.9449	0.02651	0.01661	45.0001
	1310	0.00138	255	255	255	1.83181	4.95695	0.04795	0.03673	158.18
	1311	0.00227	255	255	255	2.4791	4.9614	0.06776	0.0427	52.6038
	1312	0.00084	255	255	255	2.70224	4.94656	0.0378	0.02829	7.13226
	1313	0.00104	255	255	255	0.34191	4.9603	0.05149	0.02566	167.999
	1314	0.00079	255	255	255	1.47038	4.96599	0.04407	0.02284	52.9648
	1315	0.00054	255	255	255	2.56399	4.96535	0.02964	0.02335	104.15
	1316	0.0003	255	255	255	2.39689	4.96599	0.02379	0.01586	90
	1317	0.00025	255	255	255	1.66798	4.97021	0.0221	0.01423	161.565
	1318	0.00128	255	255	255	2.62182	4.98005	0.044	0.03717	0
	1319	0.00188	255	255	255	2.75185	4.98282	0.0531	0.04502	161.091
	1320	5e-05	255	255	255	0.69939	4.97302	0.00793	0.00793	0
	1321	0.00272	255	255	255	1.03831	4.99807	0.07656	0.04519	167.948
	1322	0.00059	255	255	255	2.13154	4.98298	0.0311	0.02427	57.9332
	1323	0.00178	255	255	255	4.10904	4.99684	0.05887	0.03847	138.709
	1324	0.0004	255	255	255	0.24865	4.9862	0.02487	0.02024	45.0002
	1325	0.00064	255	255	255	0.97135	4.98762	0.03532	0.02315	169.357
	1326	0.00252	255	255	255	2.04013	5.00403	0.06914	0.0464	156.218
	1327	0.00054	255	255	255	4.48802	4.9941	0.03188	0.02171	90
	1328	0.00188	255	255	255	0.75414	5.01427	0.05853	0.04084	71.6739
	1329	0.00143	255	255	255	1.89722	5.0021	0.04448	0.04101	144.273
	1330	0.00059	255	255	255	0.707	5.00582	0.03032	0.02489	124.722
	1331	0.00054	255	255	255	1.28151	5.00497	0.03168	0.02184	48.9717
	1332	0.00044	255	255	255	1.75998	5.00504	0.03208	0.01765	116.565
	1333	0.00044	255	255	255	4.18499	5.00582	0.02755	0.02055	69.6993
	1334	0.00035	255	255	255	2.82917	5.01017	0.02169	0.0203	0
	1335	0.00025	255	255	255	3.20312	5.00395	0.0221	0.01423	161.565
	1336	0.00341	255	255	255	0.84771	5.03363	0.08072	0.05377	179.19
	1337	0.00163	255	255	255	4.31889	5.02669	0.0487	0.04262	145.041
	1338	0.00128	255	255	255	0.39254	5.02952	0.05048	0.0324	170.614
	1339	0.0043	255	255	255	3.55639	5.05462	0.08806	0.06215	50.3628
	1340	0.00059	255	255	255	0.48969	5.02984	0.03452	0.02187	170.583
	1341	0.00168	255	255	255	1.60819	5.03793	0.05583	0.03831	153.58
	1342	0.00133	255	255	255	1.96461	5.03836	0.04878	0.03482	53.1056
	1343	0.00262	255	255	255	2.57493	5.0518	0.06986	0.04772	15.5103
	1344	0.00059	255	255	255	3.15309	5.04448	0.03452	0.02187	99.4169
	1345	0.00025	255	255	255	4.91819	5.03206	0.0221	0.01423	161.565
	1346	0.00104	255	255	255	2.24108	5.0577	0.04121	0.03206	131.629
	1347	0.00089	255	255	255	4.40289	5.05658	0.04165	0.02719	135
	1348	0.0003	255	255	255	4.77972	5.05385	0.02803	0.01347	18.435
	1349	0.00094	255	255	255	2.50288	5.07105	0.04496	0.02658	150.618
	1350	0.0003	255	255	255	1.67642	5.06791	0.02379	0.01586	0
	1351	0.00252	255	255	255	2.0688	5.09306	0.05968	0.05376	34.8668
	1352	0.00203	255	255	255	2.39869	5.08051	0.07842	0.03289	164.551
	1353	0.00084	255	255	255	4.49463	5.07969	0.03939	0.02715	96.2827
	1354	0.00035	255	255	255	0.26861	5.07845	0.02169	0.0203	90
	1355	0.00079	255	255	255	3.99379	5.09075	0.04036	0.02494	112.442
	1356	0.00059	255	255	255	0.79135	5.09368	0.03452	0.02187	99.4169
	1357	0.0003	255	255	255	1.90134	5.08197	0.02379	0.01586	0
	1358	0.00035	255	255	255	3.78712	5.08548	0.02169	0.0203	90
	1359	0.00242	255	255	255	4.14388	5.09954	0.06987	0.04412	26.3925
	1360	0.00059	255	255	255	0.72399	5.09603	0.02748	0.02748	0
	1361	0.00227	255	255	255	2.16172	5.10107	0.06734	0.04297	170.821
	1362	0.00094	255	255	255	2.79144	5.10102	0.03598	0.03322	83.7356
	1363	0.00188	255	255	255	4.21074	5.11082	0.05695	0.04197	156.336
	1364	0.00193	255	255	255	0.85222	5.11955	0.05157	0.04758	13.1542
	1365	0.00217	255	255	255	1.99176	5.13213	0.06577	0.04209	91.0688
	1366	0.00148	255	255	255	1.3177	5.12508	0.05583	0.0338	37.5089
	1367	0.00262	255	255	255	3.64096	5.14198	0.07682	0.0434	83.5532
	1368	0.00133	255	255	255	1.73707	5.13833	0.04223	0.04022	168.447
	1369	0.00074	255	255	255	1.83668	5.13609	0.03352	0.02815	45
	1370	0.00064	255	255	255	0.58422	5.13901	0.03079	0.02656	135
	1371	0.00247	255	255	255	2.69773	5.1524	0.06724	0.04678	31.8477
	1372	0.00059	255	255	255	1.20606	5.1464	0.04221	0.01789	35.2639
	1373	0.00212	255	255	255	3.15251	5.1561	0.07065	0.03829	31.322
	1374	0.00143	255	255	255	3.37816	5.15432	0.04823	0.03783	112.038
	1375	0.0004	255	255	255	0.22932	5.14962	0.02487	0.02024	45.0002
	1376	0.00079	255	255	255	0.05272	5.15929	0.03488	0.02885	0
	1377	0.00158	255	255	255	2.20118	5.16873	0.05206	0.03867	153.694
	1378	0.00133	255	255	255	2.8539	5.16358	0.04306	0.03945	171.999
	1379	0.00089	255	255	255	3.28918	5.15655	0.0499	0.02269	7.08228
	1380	0.0002	255	255	255	4.63914	5.15929	0.01586	0.01586	0
	1381	0.00133	255	255	255	2.1005	5.17998	0.05058	0.03358	12.0171
	1382	0.00069	255	255	255	2.41547	5.18439	0.03826	0.02302	7.16136
	1383	5e-05	255	255	255	3.36338	5.17686	0.00793	0.00793	0
	1384	0.00084	255	255	255	0.4174	5.19588	0.0357	0.02996	170.538
	1385	0.0001	255	255	255	3.59885	5.18389	0.01586	0.00793	0
	1386	0.00094	255	255	255	3.74886	5.19277	0.04508	0.02651	173.864
	1387	0.0001	255	255	255	4.23146	5.18389	0.01586	0.00793	0
	1388	0.0001	255	255	255	2.48827	5.19092	0.01586	0.00793	0
	1389	5e-05	255	255	255	0.34091	5.19795	0.00793	0.00793	0

## Sheet: S6_A1_022024_011_16
								Avg Minor	0.036278				take 2								Avg Minor	0.0524254				n	1835
	FIRM							stdev	0.00789888					FIRM							stdev	0.00859997
	index	area	mean	min	max	XM	YM	Major	Minor	Angle				index	area	mean	min	max	XM	YM	Major	Minor	Angle
	1	0.00208	85	85	85	2.93628	0.04251	0.05758	0.04588	123.951				1	0.00371	255	255	255	2.93601	0.04194	0.07475	0.06311	123.433
	2	0.00178	80.8056	32	85	3.09965	0.03854	0.05451	0.04155	107.186				2	0.00331	255	255	255	3.09995	0.04023	0.07306	0.05769	106.99
	3	0.00069	85	85	85	3.28957	0.02661	0.02997	0.02939	2.771e-13				3	0.00168	255	255	255	3.28957	0.02708	0.04634	0.04616	0
	4	0.00109	66.1818	35	85	0.31691	0.0396	0.04339	0.03189	148.799				4	0.00232	255	255	255	0.31683	0.03851	0.06025	0.04907	148.956
	5	0.00173	83.5143	33	85	2.63931	0.05214	0.05292	0.04161	121.209				5	0.00336	255	255	255	2.6396	0.05137	0.07213	0.0593	121.003
	6	0.00094	85	85	85	3.52393	0.03755	0.03726	0.03208	45.0006				6	0.00198	255	255	255	3.52364	0.03638	0.05486	0.04587	32.7843
	7	0.00158	85	85	85	0.17704	0.05557	0.05689	0.03538	97.4765				7	0.00316	255	255	255	0.17682	0.05568	0.07454	0.05401	99.8971
	8	0.00163	85	85	85	0.42802	0.054	0.05545	0.03744	67.0315				8	0.00311	255	255	255	0.42827	0.0535	0.07158	0.05536	66.3961
	9	0.00054	85	85	85	3.3589	0.04185	0.03578	0.01934	41.2027				9	0.00153	255	255	255	3.3593	0.04183	0.05131	0.03801	42.6823
	10	0.00153	81.6129	32	85	2.56261	0.05829	0.05203	0.03748	59.0751				10	0.00282	255	255	255	2.56207	0.05888	0.06843	0.0524	74.395
	11	0.00262	72.8491	32	85	0.6633	0.07316	0.06013	0.05545	37.1144				11	0.0042	255	255	255	0.66226	0.07232	0.07706	0.06939	35.2721
	12	0.00227	85	85	85	0.2561	0.07426	0.05518	0.05244	45				12	0.00385	255	255	255	0.2562	0.07416	0.07117	0.06895	45
	13	0.00321	74.5846	38	85	1.01625	0.09115	0.08134	0.05027	119.978				13	0.00262	255	255	255	0.06452	0.07739	0.06711	0.04968	43.2871
	14	0.00084	63.2353	37	85	4.16745	0.06742	0.04385	0.02439	61.1768				14	0.00336	255	255	255	3.43666	0.0859	0.07417	0.05767	110.056
	15	0.00124	85	85	85	0.06509	0.07718	0.05102	0.03082	42.7231				15	0.00351	255	255	255	3.67859	0.07984	0.07171	0.06228	164.163
	16	0.00183	83.5676	32	85	3.43671	0.08629	0.056	0.04156	112.224				16	0.00282	255	255	255	3.56154	0.08355	0.06845	0.05239	160.295
	17	0.00198	74.525	33	85	3.679	0.08039	0.05389	0.0467	175.745				17	0.00222	255	255	255	0.4893	0.08693	0.05377	0.05264	20.8318
	18	0.00143	85	85	85	3.56092	0.08229	0.05495	0.0332	156.741				18	0.0043	255	255	255	2.75638	0.10539	0.08599	0.06365	66.3757
	19	0.00104	63.7619	36	85	0.48962	0.08673	0.03745	0.03527	20.3007				19	0.0042	255	255	255	0.74801	0.11217	0.08715	0.06135	139.128
	20	0.00212	85	85	85	2.75431	0.10846	0.05729	0.04722	88.1064				20	0.00296	255	255	255	3.23018	0.10239	0.06963	0.05421	94.5639
	21	0.00341	82.7536	32	85	3.24044	0.13108	0.11404	0.03806	110.15				21	0.00158	255	255	255	0.12762	0.09819	0.04766	0.04224	51.7822
	22	0.00059	85	85	85	0.12828	0.09782	0.0311	0.02427	57.9332				22	0.00296	255	255	255	2.91305	0.10544	0.06717	0.05619	11.2327
	23	0.00163	85	85	85	2.91437	0.10384	0.05364	0.0387	25.6609				23	0.00326	255	255	255	3.75945	0.11257	0.07064	0.05877	80.672
	24	0.00183	66.4595	33	85	3.75978	0.11332	0.0562	0.04142	77.6014				24	0.00277	255	255	255	3.82001	0.10845	0.06791	0.05188	78.8736
	25	0.00138	83.2143	35	85	3.8197	0.10848	0.05029	0.03503	75.9816				25	0.00346	255	255	255	0.37244	0.12481	0.07656	0.05752	81.9164
	26	0.00208	85	85	85	0.75093	0.11581	0.0569	0.04643	159.46				26	0.00193	255	255	255	3.1626	0.11544	0.05367	0.04571	100.73
	27	0.00193	68.9744	34	85	0.37153	0.12446	0.05948	0.04125	84.9829				27	0.0039	255	255	255	2.82455	0.14249	0.08646	0.05748	84.7367
	28	0.00217	83.7955	32	85	2.82441	0.14292	0.0691	0.04006	84.3362				28	0.00336	255	255	255	3.62407	0.13272	0.07857	0.05444	94.9591
	29	0.00089	56.6667	32	85	3.16113	0.11474	0.03717	0.03046	121.586				29	0.00306	255	255	255	0.43875	0.14047	0.07338	0.05315	95.4712
	30	0.00193	82.4103	34	85	3.62383	0.133	0.06262	0.03918	93.3689				30	0.00277	255	255	255	3.87172	0.14234	0.08344	0.04222	87.3845
	31	0.00158	85	85	85	0.43865	0.14036	0.05395	0.03731	97.6745				31	0.00272	255	255	255	0.30755	0.14806	0.05967	0.05799	149.744
	32	0.00128	85	85	85	3.87136	0.14193	0.06476	0.02526	87.842				32	0.00311	255	255	255	3.49358	0.15157	0.06866	0.05772	61.2556
	33	0.00133	67.2593	33	85	0.30737	0.14828	0.04214	0.0403	155.556				33	0.00445	255	255	255	0.10426	0.16385	0.08169	0.0693	125.277
	34	0.00163	60.0909	33	85	2.36448	0.16175	0.07324	0.02834	66.7259				34	0.00341	255	255	255	0.18851	0.1607	0.07398	0.05867	100.563
	35	0.00163	85	85	85	3.49352	0.15176	0.05157	0.04026	55.9298				35	0.00351	255	255	255	0.5102	0.15875	0.07233	0.06175	45.0021
	36	0.00257	85	85	85	0.10395	0.16342	0.06404	0.05108	131.256				36	0.00326	255	255	255	2.36515	0.1622	0.08788	0.04725	67.2622
	37	0.00193	82.3333	32	85	0.18867	0.16047	0.05674	0.04324	101.367				37	0.00198	255	255	255	3.55667	0.16518	0.05515	0.04562	108.435
	38	0.00198	83.675	32	85	0.51052	0.15866	0.0582	0.04324	45.4387				38	0.00193	255	255	255	2.55901	0.17167	0.05367	0.04571	79.27
	39	0.00084	65.0588	39	85	4.02215	0.15861	0.03884	0.02754	30.4356				39	0.00336	255	255	255	2.91548	0.17583	0.07321	0.05843	13.616
	40	0.00089	85	85	85	3.55667	0.16518	0.03927	0.02883	113.109				40	0.00371	255	255	255	2.48316	0.1948	0.08162	0.0578	85.4867
	41	0.00084	85	85	85	2.55918	0.17138	0.03675	0.0291	74.8284				41	0.0039	255	255	255	0.70028	0.1965	0.07593	0.06545	76.7713
	42	0.00178	85	85	85	2.91489	0.17592	0.05443	0.0416	17.7914				42	0.00489	255	255	255	3.15102	0.20473	0.10143	0.0614	116.167
	43	0.00222	85	85	85	0.70048	0.19642	0.05918	0.04784	76.4927				43	0.00277	255	255	255	0.58441	0.20221	0.07008	0.05027	119.675
	44	0.00287	84.1034	33	85	3.1513	0.20412	0.08299	0.04396	117.696				44	0.00173	255	255	255	2.72675	0.18928	0.04843	0.04546	45.0026
	45	0.00143	76.3793	33	85	0.58418	0.20387	0.05397	0.0338	124.794				45	0.00272	255	255	255	3.31123	0.19636	0.05997	0.05769	143.975
	46	0.00074	85	85	85	2.72655	0.18908	0.03275	0.02881	45.0006				46	0.00321	255	255	255	3.73937	0.19957	0.06869	0.05952	114.306
	47	0.00143	70.4138	32	85	3.31112	0.19666	0.04644	0.03928	139.816				47	0.0041	255	255	255	0.80626	0.23039	0.08571	0.06092	88.3207
	48	0.00178	70.6944	38	85	3.7404	0.19964	0.05312	0.04263	128.964				48	0.00311	255	255	255	3.65659	0.21483	0.06617	0.05989	83.849
	49	0.00094	48	38	55	4.08255	0.19522	0.04631	0.02581	68.8143				49	0.00247	255	255	255	3.80072	0.21143	0.06242	0.05039	68.1541
	50	0.00222	85	85	85	0.80669	0.23204	0.06562	0.04314	89.1877				50	0.00469	255	255	255	0.45685	0.22711	0.09436	0.06333	160.92
	51	0.00168	83.4706	33	85	3.65716	0.21526	0.04884	0.04379	109.768				51	0.00277	255	255	255	2.84348	0.22166	0.06958	0.05063	163.945
	52	0.00119	85	85	85	3.80122	0.21146	0.04612	0.03273	66.7136				52	0.00217	255	255	255	0.06805	0.23515	0.05629	0.04917	134.086
	53	0.00153	80.2258	35	85	3.98441	0.21817	0.06459	0.03019	52.8881				53	0.00257	255	255	255	0.2967	0.23912	0.06094	0.05367	133.811
	54	0.00326	76.9848	32	85	3.44955	0.24581	0.10945	0.03793	129.246				54	0.00341	255	255	255	0.37422	0.24556	0.0784	0.05536	23.4956
	55	0.00138	85	85	85	2.84348	0.22166	0.05295	0.03326	161.409				55	0.00237	255	255	255	3.52944	0.23562	0.05978	0.05051	166.468
	56	0.00099	67.85	38	85	0.06895	0.23475	0.04016	0.03133	132.92				56	0.00311	255	255	255	0.15771	0.25154	0.06617	0.05989	6.151
	57	0.00124	58.64	33	85	0.29701	0.2393	0.0431	0.03649	122.668				57	0.00455	255	255	255	0.22989	0.26825	0.08683	0.06665	86.4561
	58	0.00109	85	85	85	3.52984	0.23579	0.04224	0.03276	164.583				58	0.00212	255	255	255	2.72848	0.26293	0.05874	0.04605	164.156
	59	0.00163	85	85	85	0.15751	0.25123	0.04807	0.04319	6.84277				59	0.00109	255	255	255	3.2573	0.25592	0.03904	0.03545	134.999
	60	0.00267	85	85	85	0.23013	0.26853	0.06757	0.05027	85.5193				60	0.00267	255	255	255	3.3225	0.26905	0.06643	0.05113	170.601
	61	0.00133	75.8518	33	85	3.32285	0.26825	0.04705	0.0361	166.136				61	0.00262	255	255	255	2.44218	0.2807	0.06188	0.05388	99.4485
	62	0.00059	42.9167	35	55	2.19411	0.27317	0.03531	0.02138	135				62	0.00252	255	255	255	2.64614	0.28068	0.06014	0.05335	81.814
	63	0.00143	78.0345	32	85	2.44158	0.28125	0.04431	0.04117	119.35				63	0.0045	255	255	255	3.10052	0.28483	0.07966	0.07186	156.978
	64	0.00124	85	85	85	2.64614	0.28046	0.04247	0.03703	79.1296				64	0.0038	255	255	255	2.90503	0.298	0.07506	0.06454	111.143
	65	0.00242	83.9592	34	85	3.10281	0.28648	0.0594	0.05189	38.9676				65	0.00262	255	255	255	3.58114	0.28454	0.06507	0.05124	9.06127
	66	0.00212	85	85	85	2.90469	0.29873	0.05751	0.04704	113.865				66	0.00385	255	255	255	3.72897	0.29504	0.07867	0.06237	63.7579
	67	0.00124	85	85	85	3.58099	0.28439	0.04563	0.03446	14.2186				67	0.00109	255	255	255	0.73389	0.28499	0.04222	0.03278	130.583
	68	0.00232	74.0213	32	85	3.72824	0.29659	0.06408	0.04614	64.4249				68	0.00296	255	255	255	3.19913	0.29721	0.06916	0.05457	124.852
	69	0.00158	81.7188	32	85	3.19893	0.29667	0.05518	0.03648	126.59				69	0.00203	255	255	255	3.65139	0.29256	0.0533	0.04839	146.794
	70	0.00084	85	85	85	3.65115	0.29294	0.03639	0.02939	153.882				70	0.00168	255	255	255	0.62661	0.29873	0.0585	0.03656	0
	71	0.00059	81.1667	39	85	0.62825	0.29873	0.03709	0.02035	0				71	0.0038	255	255	255	0.33269	0.31973	0.07429	0.0652	163.702
	72	0.00222	85	85	85	0.33263	0.3206	0.05663	0.04999	173.154				72	0.00425	255	255	255	3.02108	0.32252	0.09457	0.05721	33.6906
	73	0.00237	85	85	85	3.02115	0.32289	0.07588	0.03979	36.9799				73	0.0043	255	255	255	3.38438	0.33137	0.0825	0.06634	78.0129
	74	0.00267	79.4815	32	85	3.38458	0.33038	0.06811	0.04987	78.6103				74	0.00489	255	255	255	0.10859	0.34439	0.08931	0.06973	105.466
	75	0.00306	72.0807	33	85	0.10796	0.3446	0.07127	0.05473	112.469				75	0.00326	255	255	255	0.41066	0.32962	0.06938	0.05985	10.0197
	76	0.00178	85	85	85	0.41061	0.32939	0.0529	0.04281	10.2287				76	0.00282	255	255	255	2.58414	0.33906	0.06535	0.05487	27.3091
	77	0.00138	67.7857	34	85	2.58429	0.3391	0.04667	0.03774	34.3102				77	0.00287	255	255	255	0.1859	0.34127	0.06865	0.05314	176.274
	78	0.00148	85	85	85	0.1858	0.34138	0.05149	0.03665	175.306				78	0.00227	255	255	255	2.69134	0.34442	0.06204	0.04665	90
	79	0.00109	85	85	85	2.69115	0.34442	0.04533	0.03053	90				79	0.00257	255	255	255	0.50176	0.35091	0.06388	0.05121	68.8184
	80	0.00128	85	85	85	0.50149	0.35091	0.04825	0.0339	67.6722				80	0.00163	255	255	255	3.52206	0.34495	0.04715	0.04403	134.998
	81	0.00064	85	85	85	3.52234	0.34523	0.03079	0.02656	135				81	0.00474	255	255	255	0.27611	0.37385	0.08394	0.07194	112.557
	82	0.00316	79.4531	32	85	0.27769	0.37275	0.07013	0.05741	110.746				82	0.00114	255	255	255	0.57409	0.34794	0.03819	0.03789	90
	83	0.00064	73.1539	32	85	0.76411	0.35234	0.03408	0.02399	70.2059				83	0.00143	255	255	255	0.76313	0.35206	0.04707	0.03875	78.8297
	84	0.00099	63.8	38	85	3.62607	0.36419	0.03614	0.03481	45.0026				84	0.00227	255	255	255	2.75751	0.36169	0.05492	0.05269	58.7847
	85	0.00124	83.12	38	85	3.78783	0.38366	0.06235	0.02523	133.467				85	0.00217	255	255	255	3.62473	0.36327	0.05336	0.05188	45.0073
	86	0.00128	85	85	85	2.88432	0.3793	0.04648	0.03519	139.415				86	0.00277	255	255	255	2.88465	0.37944	0.06533	0.05392	148.147
	87	0.00203	85	85	85	3.04056	0.39302	0.05741	0.04493	76.3919				87	0.0038	255	255	255	3.0405	0.39239	0.07739	0.06259	79.0526
	88	0.00188	85	85	85	3.10811	0.3829	0.05719	0.0418	48.3485				88	0.00346	255	255	255	3.10863	0.38288	0.07314	0.06021	47.0432
	89	0.00287	85	85	85	0.69163	0.3998	0.07531	0.04845	82.8872				89	0.00484	255	255	255	0.69157	0.4008	0.09472	0.06508	83.4918
	90	0.00138	73.1786	36	85	3.22906	0.39112	0.04339	0.04059	94.6738				90	0.00277	255	255	255	3.22807	0.39174	0.06058	0.05815	111.562
	91	0.00094	61.7895	37	85	3.68362	0.39255	0.03981	0.03002	103.283				91	0.00109	255	255	255	3.56977	0.38659	0.04533	0.03053	90
	92	0.00158	85	85	85	2.50386	0.40571	0.05837	0.03449	137.131				92	0.00212	255	255	255	3.68393	0.39305	0.0591	0.04577	102.031
	93	0.00074	81.4667	32	85	2.60785	0.40019	0.03625	0.02603	58.1474				93	0.00306	255	255	255	2.50346	0.40473	0.07174	0.05437	135.864
	94	0.00054	85	85	85	0.60034	0.39842	0.03877	0.01785	162.92				94	0.00153	255	255	255	0.6003	0.39805	0.05514	0.03537	164.908
	95	0.00084	85	85	85	4.00426	0.40996	0.0534	0.02003	68.5312				95	0.00168	255	255	255	2.60776	0.40065	0.0494	0.0433	45.0012
	96	0.00168	71.1471	32	85	0.36048	0.42822	0.04888	0.04376	109.007				96	0.00267	255	255	255	2.75732	0.42174	0.06209	0.05471	146.527
	97	0.00163	85	85	85	3.39213	0.42589	0.05788	0.03587	45.0003				97	0.00321	255	255	255	3.39203	0.4258	0.0746	0.05481	45.001
	98	0.00114	69.6087	33	85	3.48007	0.4234	0.0436	0.03318	160.863				98	0.00287	255	255	255	0.36018	0.4278	0.06217	0.05869	99.8682
	99	0.00262	64.1698	37	85	0.17813	0.43812	0.06152	0.05419	177.356				99	0.00237	255	255	255	3.47994	0.42379	0.05933	0.05089	166.81
	100	0.00272	85	85	85	0.44775	0.4443	0.06343	0.05454	146.352				100	0.0045	255	255	255	0.17785	0.43893	0.07939	0.0721	179.56
	101	0.00128	85	85	85	3.29336	0.44012	0.04696	0.03483	110.137				101	0.0045	255	255	255	0.4475	0.44302	0.08252	0.06937	153.309
	102	0.00128	85	85	85	2.98381	0.44391	0.04564	0.03583	71.9146				102	0.00267	255	255	255	3.29335	0.43983	0.06585	0.05159	103.242
	103	0.00153	85	85	85	2.55822	0.45405	0.04773	0.04086	79.6429				103	0.00257	255	255	255	2.98381	0.44364	0.06203	0.05273	74.9908
	104	0.00168	75.1765	34	85	0.53	0.46313	0.05262	0.04065	95.0849				104	0.00301	255	255	255	2.55827	0.45383	0.06585	0.05828	82.2139
	105	0.00267	80.2778	33	85	3.78609	0.47025	0.07354	0.04619	54.1303				105	0.00326	255	255	255	0.52909	0.46232	0.07379	0.05626	101.227
	106	0.00208	85	85	85	0.27765	0.47027	0.06517	0.04054	125.888				106	0.00445	255	255	255	3.78582	0.47032	0.08837	0.06407	50.946
	107	0.00173	71.8	43	85	2.896	0.46449	0.05018	0.04388	75.4433				107	0.00375	255	255	255	0.27765	0.47039	0.08087	0.05912	124.267
	108	0.00114	60	32	85	3.11698	0.46337	0.04238	0.03414	60.5718				108	0.00311	255	255	255	2.89678	0.46464	0.06554	0.06047	92.7087
	109	0.00138	83.3214	38	85	3.6936	0.46905	0.04571	0.03853	52.2801				109	0.00232	255	255	255	3.11721	0.46339	0.06025	0.04907	58.9555
	110	0.00099	85	85	85	3.18097	0.4727	0.04016	0.03133	137.08				110	0.00287	255	255	255	3.69374	0.46949	0.06405	0.05696	34.1064
	111	0.00148	85	85	85	3.52247	0.47891	0.04589	0.04112	45.0013				111	0.00212	255	255	255	3.18062	0.47266	0.05475	0.04941	142.3
	112	0.00153	85	85	85	3.61982	0.47967	0.05581	0.03494	124.971				112	0.00287	255	255	255	3.52226	0.4787	0.06245	0.05843	45.004
	113	0.00104	82.7143	37	85	2.78582	0.48925	0.03951	0.03343	53.8638				113	0.00301	255	255	255	3.61999	0.48022	0.07189	0.05338	122.679
	114	0.00133	85	85	85	3.04603	0.49294	0.04978	0.03412	44.3223				114	0.00222	255	255	255	2.78606	0.48867	0.0557	0.05082	50.4983
	115	0.00514	75.1923	32	85	0.40229	0.53331	0.11512	0.05683	51.6333				115	0.00272	255	255	255	3.04541	0.49286	0.06596	0.05245	44.2595
	116	0.00109	70.7273	39	85	3.35767	0.50721	0.04007	0.03454	54.2862				116	0.00306	255	255	255	0.42582	0.50813	0.06807	0.05729	129.933
	117	0.00114	63.913	36	85	3.43203	0.50534	0.0436	0.03318	70.8634				117	0.00237	255	255	255	3.35649	0.50697	0.05836	0.05174	69.7597
	118	0.00079	85	85	85	0.67918	0.5096	0.03823	0.02633	127.562				118	0.00242	255	255	255	3.43252	0.50501	0.06079	0.05071	72.6483
	119	0.00109	82.6818	34	85	2.71677	0.51105	0.04045	0.03422	15.0128				119	0.00198	255	255	255	0.67883	0.50943	0.05572	0.04516	130.695
	120	0.00148	85	85	85	2.85401	0.51991	0.0457	0.0413	45				120	0.00222	255	255	255	2.71655	0.51054	0.0557	0.05082	39.5017
	121	0.00079	85	85	85	2.96097	0.51356	0.03525	0.02856	27.9903				121	0.00287	255	255	255	2.8539	0.52002	0.06237	0.0585	45
	122	0.00173	83.5143	33	85	0.17916	0.53305	0.05781	0.03809	87.5912				122	0.00188	255	255	255	2.96161	0.5133	0.05296	0.04513	19.3423
	123	0.00212	82.6512	34	85	3.2089	0.5348	0.05418	0.04992	81.5204				123	0.00316	255	255	255	0.17924	0.53322	0.07456	0.054	90
	124	0.00124	85	85	85	3.29899	0.54896	0.07522	0.02091	124.842				124	0.00375	255	255	255	3.20874	0.53504	0.07149	0.06688	90
	125	0.00064	75.3077	39	85	3.94586	0.5375	0.04278	0.01912	83.8874				125	0.00425	255	255	255	0.383	0.55366	0.08857	0.06108	130.202
	126	0.00138	69.1429	35	85	0.25301	0.55083	0.04376	0.04025	148.201				126	0.00301	255	255	255	3.29989	0.55039	0.09435	0.04067	124.439
	127	0.00148	85	85	85	0.6141	0.56888	0.05742	0.03287	75.3672				127	0.00292	255	255	255	0.25263	0.55142	0.06391	0.05807	117.915
	128	0.00084	85	85	85	2.90939	0.55963	0.03675	0.0291	74.8284				128	0.00119	255	255	255	3.5678	0.54533	0.04059	0.0372	45.0013
	129	0.00163	85	85	85	3.4735	0.56669	0.05142	0.04037	134.883				129	0.00296	255	255	255	0.61433	0.56888	0.07543	0.05004	77.6417
	130	0.00158	76.9375	32	85	0.48128	0.57263	0.05468	0.03681	75.871				130	0.00193	255	255	255	2.90956	0.55935	0.05367	0.04571	79.27
	131	0.00227	71.8478	32	85	0.55415	0.57895	0.05878	0.04923	161.914				131	0.00292	255	255	255	3.47155	0.56488	0.06326	0.05867	114.071
	132	0.00109	66.3636	33	85	2.98235	0.57253	0.04103	0.03373	155.408				132	0.00282	255	255	255	0.48087	0.572	0.06782	0.05287	82.2819
	133	0.00069	55.2143	32	85	3.05683	0.56893	0.03408	0.02584	45.0002				133	0.00361	255	255	255	0.55293	0.57816	0.0703	0.06532	127.094
	134	0.00128	85	85	85	2.81836	0.58692	0.04345	0.03764	125.453				134	0.00237	255	255	255	2.98132	0.57286	0.05906	0.05112	163.149
	135	0.00163	85	85	85	3.62728	0.59672	0.04739	0.04381	66.8014				135	0.00158	255	255	255	3.05674	0.56847	0.05065	0.03974	45.0006
	136	0.00054	71.3636	32	85	3.1786	0.59	0.03743	0.01848	175.269				136	0.00267	255	255	255	2.8185	0.5877	0.06063	0.05603	125.941
	137	0.00163	75.6061	32	85	3.52058	0.60815	0.04919	0.0422	134.455				137	0.00311	255	255	255	3.62747	0.59596	0.06607	0.05998	71.0167
	138	0.00109	85	85	85	3.72984	0.60354	0.04816	0.02874	148.046				138	0.00138	255	255	255	3.18062	0.59044	0.05552	0.03173	0
	139	0.00099	60.8	36	85	0.41978	0.61909	0.04153	0.0303	5.40472				139	0.00292	255	255	255	3.52135	0.61099	0.06293	0.05898	71.9029
	140	0.00124	85	85	85	3.27228	0.62347	0.04282	0.03672	58.0267				140	0.00237	255	255	255	3.73035	0.60303	0.06448	0.04683	149.509
	141	0.00133	85	85	85	0.2123	0.62988	0.04936	0.03441	172.335				141	0.00217	255	255	255	0.42062	0.61919	0.05992	0.04619	1.96776
	142	0.00119	85	85	85	2.91469	0.64433	0.04996	0.03022	56.4529				142	0.00252	255	255	255	3.272	0.62413	0.06054	0.05299	66.2879
	143	0.00163	77.2727	33	85	3.16416	0.65239	0.0523	0.03969	42.3813				143	0.00272	255	255	255	0.21285	0.62973	0.06733	0.05139	173.505
	144	0.00163	76.6364	36	85	0.50009	0.66788	0.04807	0.04319	122.361				144	0.00267	255	255	255	2.91547	0.64367	0.06836	0.04969	57.9086
	145	0.00109	85	85	85	3.06944	0.65849	0.04904	0.02822	125.121				145	0.00282	255	255	255	3.16151	0.65388	0.06826	0.05253	64.6467
	146	0.00138	72.4286	38	85	2.98897	0.66381	0.04494	0.0392	23.9292				146	0.00311	255	255	255	0.4999	0.66625	0.06589	0.06014	106.193
	147	0.00124	62.56	39	85	3.22121	0.67077	0.04247	0.03703	169.13				147	0.00217	255	255	255	3.06848	0.65673	0.05895	0.04696	133.066
	148	0.00059	85	85	85	3.99482	0.67478	0.03764	0.02006	113.199				148	0.00277	255	255	255	2.98758	0.66537	0.06156	0.05722	32.0232
	149	0.00158	85	85	85	3.65903	0.68093	0.0507	0.0397	26.98				149	0.00252	255	255	255	3.21976	0.67099	0.06014	0.05335	171.814
	150	0.00109	85	85	85	0.3703	0.6882	0.04291	0.03226	116.565				150	0.00306	255	255	255	3.65882	0.68113	0.06795	0.0574	23.0005
	151	0.00158	85	85	85	3.38117	0.68818	0.0492	0.04092	154.968				151	0.00237	255	255	255	0.3699	0.68826	0.06056	0.04986	113.215
	152	0.00222	80.5778	35	85	3.57673	0.69979	0.07326	0.03864	106.664				152	0.00306	255	255	255	3.38208	0.68828	0.06674	0.05844	162.656
	153	0.00128	85	85	85	0.57205	0.69398	0.04536	0.03606	178.478				153	0.004	255	255	255	3.57728	0.70121	0.09108	0.05594	104.374
	154	0.00237	72.7083	33	85	2.70888	0.70247	0.05786	0.05219	30.0402				154	0.00267	255	255	255	0.57234	0.69379	0.06494	0.05231	177.328
	155	0.00059	64	40	85	0.18404	0.70138	0.03531	0.02138	135				155	0.0042	255	255	255	2.70935	0.70302	0.07758	0.06892	29.4002
	156	0.00109	85	85	85	3.0787	0.70833	0.04035	0.0343	8.523e-14				156	0.00158	255	255	255	0.18363	0.70202	0.05065	0.03974	134.999
	157	0.00099	85	85	85	3.50396	0.7029	0.03966	0.03173	0				157	0.00208	255	255	255	3.50396	0.7029	0.05552	0.04759	0
	158	0.00094	85	85	85	0.44819	0.71973	0.04155	0.02877	113.318				158	0.00114	255	255	255	0.2645	0.70764	0.04102	0.03527	37.8921
	159	0.00119	85	85	85	2.83093	0.71462	0.0496	0.03044	32.1548				159	0.00222	255	255	255	0.44759	0.71891	0.05921	0.04781	109.766
	160	0.00114	85	85	85	2.63572	0.71772	0.04537	0.03189	16.7573				160	0.00257	255	255	255	2.83039	0.71466	0.0681	0.04803	27.0524
	161	0.00222	74.1778	33	85	3.29096	0.72915	0.0588	0.04814	97.6376				161	0.00217	255	255	255	3.0787	0.70993	0.06044	0.0458	0
	162	0.00089	64.9444	43	85	3.74182	0.71988	0.04165	0.02719	135				162	0.00242	255	255	255	2.63566	0.71846	0.06157	0.05007	16.6663
	163	0.00128	85	85	85	2.91136	0.72669	0.04332	0.03776	7.2441				163	0.00371	255	255	255	3.29215	0.72891	0.07455	0.06328	94.5651
	164	0.00119	85	85	85	3.16422	0.73424	0.0419	0.03603	177.35				164	0.00257	255	255	255	2.91095	0.72683	0.06064	0.05394	3.1302
	165	0.00094	85	85	85	2.55578	0.73749	0.03901	0.03064	167.179				165	0.00247	255	255	255	3.16389	0.73439	0.0597	0.05269	179.301
	166	0.00114	85	85	85	0.15479	0.76784	0.04614	0.03136	127.879				166	0.00203	255	255	255	2.55556	0.73762	0.05508	0.04682	170.101
	167	0.00064	75	38	85	0.53494	0.75565	0.03562	0.02296	0				167	0.00252	255	255	255	0.15457	0.76733	0.06354	0.05049	130.709
	168	0.00099	65.05	33	85	3.23575	0.75996	0.03828	0.03286	159.09				168	0.00163	255	255	255	0.53644	0.75562	0.05356	0.03876	0
	169	0.00208	85	85	85	3.42563	0.76817	0.06805	0.03883	160.91				169	0.00203	255	255	255	3.23634	0.75956	0.05508	0.04682	170.101
	170	0.00074	85	85	85	3.80339	0.77624	0.04442	0.02124	78.6364				170	0.00375	255	255	255	3.42571	0.76783	0.08492	0.0563	162.908
	171	0.00084	55.9412	38	85	3.36145	0.76872	0.04244	0.0252	149.036				171	0.00193	255	255	255	3.35815	0.76859	0.06052	0.04054	137.274
	172	0.00089	85	85	85	2.83269	0.77358	0.03754	0.03016	0				172	0.00198	255	255	255	2.83198	0.77284	0.05767	0.04363	7.94103
	173	0.00089	85	85	85	3.11033	0.77319	0.03927	0.02883	156.891				173	0.00198	255	255	255	3.11033	0.77319	0.05515	0.04562	161.565
	174	0.00212	74.6977	32	85	2.62483	0.79449	0.05383	0.05025	163.682				174	0.00346	255	255	255	2.62634	0.79568	0.06835	0.06443	128.791
	175	0.00099	82.5	35	85	3.68288	0.78416	0.03966	0.03173	90				175	0.00296	255	255	255	2.72901	0.79475	0.06811	0.05542	152.731
	176	0.00148	68.5667	35	85	2.72827	0.79488	0.05048	0.03739	149.046				176	0.00385	255	255	255	0.28576	0.81113	0.07836	0.06261	12.7127
	177	0.00143	58.8276	32	85	3.61051	0.81002	0.07958	0.02292	83.7747				177	0.00178	255	255	255	2.93734	0.80384	0.05182	0.0437	72.9706
	178	0.00415	85	85	85	0.31363	0.82499	0.11967	0.04416	152.149				178	0.00232	255	255	255	3.17748	0.8123	0.05952	0.04967	159.416
	179	0.00069	85	85	85	2.93712	0.80331	0.03336	0.0264	65.6424				179	0.00237	255	255	255	2.56573	0.81961	0.05841	0.0517	160.478
	180	0.00188	74.3947	33	85	2.86905	0.82094	0.0494	0.04839	149.744				180	0.00316	255	255	255	2.8697	0.8225	0.06585	0.06114	170.981
	181	0.00104	85	85	85	3.17761	0.81252	0.04173	0.03165	155.157				181	0.00212	255	255	255	3.30633	0.8197	0.05424	0.04987	135
	182	0.00109	85	85	85	2.5659	0.81984	0.04	0.0346	147.195				182	0.00296	255	255	255	0.60356	0.83118	0.06364	0.05931	105.368
	183	0.00094	58.0526	36	85	3.30568	0.81978	0.03726	0.03208	135				183	0.00158	255	255	255	3.07145	0.82129	0.04766	0.04224	141.782
	184	0.00178	63.4167	32	85	0.60466	0.83391	0.05419	0.04179	116.036				184	0.00296	255	255	255	0.34641	0.84477	0.07143	0.05284	79.99
	185	0.00059	85	85	85	3.07109	0.82064	0.0311	0.02427	147.933				185	0.00124	255	255	255	2.99393	0.8245	0.04543	0.03462	24.9724
	186	0.00104	82.5714	34	85	3.52484	0.82722	0.04589	0.02879	53.0468				186	0.00282	255	255	255	0.15729	0.84749	0.06503	0.05514	82.6373
	187	0.00153	81.7419	33	85	0.15662	0.84884	0.0513	0.03802	101.918				187	0.00375	255	255	255	0.41397	0.84986	0.07744	0.06174	179.267
	188	0.00252	73.3333	32	85	0.41356	0.84855	0.06966	0.04606	172.907				188	0.00222	255	255	255	3.4043	0.8484	0.05748	0.04925	85.0692
	189	0.00099	67.25	36	85	3.40474	0.84762	0.03973	0.03167	92.235				189	0.00198	255	255	255	2.79051	0.85508	0.05402	0.04658	90
	190	0.00089	82.2778	36	85	2.79086	0.85587	0.03713	0.0305	90				190	0.00114	255	255	255	2.7109	0.85402	0.03819	0.03789	90
	191	0.00064	73	32	85	2.49928	0.87286	0.03064	0.02669	103.776				191	0.00138	255	255	255	2.49881	0.87285	0.04571	0.03854	90
	192	0.00178	71.2222	32	85	0.19849	0.89986	0.05421	0.04178	82.3065				192	0.00331	255	255	255	0.19844	0.90018	0.07027	0.05998	76.9491
	193	0.00059	85	85	85	3.87122	0.88975	0.03641	0.02074	85.1633				193	0.00133	255	255	255	3.24336	0.885	0.04534	0.03746	102.492
	194	0.00183	69.5135	34	85	2.97243	0.90378	0.05429	0.04287	133.435				194	0.00341	255	255	255	2.97169	0.90262	0.0693	0.06263	130.693
	195	0.00109	82.6364	33	85	3.06573	0.89968	0.04671	0.02963	22.021				195	0.00232	255	255	255	3.06592	0.89889	0.06325	0.04674	24.1859
	196	0.00054	85	85	85	3.58064	0.89364	0.03081	0.02246	105.071				196	0.00133	255	255	255	3.13923	0.88604	0.05442	0.03121	3.79732
	197	0.00138	85	85	85	2.42375	0.908	0.04226	0.04168	135				197	0.00138	255	255	255	3.34706	0.88917	0.04571	0.03854	0
	198	0.00148	72.0667	35	85	3.47933	0.90749	0.06506	0.02901	18.145				198	0.00277	255	255	255	2.42413	0.90762	0.05946	0.05925	134.925
	199	0.00237	59.5833	32	85	0.57269	0.94649	0.07734	0.03904	124.935				199	0.00252	255	255	255	2.62574	0.92376	0.06589	0.04869	84.9035
	200	0.00114	85	85	85	2.62564	0.92309	0.0475	0.03046	83.5801				200	0.00282	255	255	255	2.89946	0.92616	0.06738	0.05321	80.284
	201	0.00143	85	85	85	2.89946	0.92698	0.04931	0.037	75.0665				201	0.00188	255	255	255	2.80439	0.92542	0.05296	0.04513	70.6577
	202	0.00079	85	85	85	2.80413	0.92607	0.03525	0.02856	62.0097				202	0.00247	255	255	255	0.27413	0.95243	0.07029	0.04475	100.761
	203	0.00074	81.6	34	85	3.40955	0.9209	0.03435	0.02747	24.9849				203	0.00109	255	255	255	3.27743	0.9438	0.04158	0.03328	45.0005
	204	0.00064	73.3846	32	85	0.81759	0.92764	0.03444	0.02375	129.265				204	0.00173	255	255	255	2.35823	0.95243	0.05552	0.03966	0
	205	0.00128	70.4615	34	85	0.27479	0.95148	0.05682	0.02878	100.246				205	0.00114	255	255	255	2.48597	0.95151	0.04102	0.03527	127.892
	206	0.00079	75.875	33	85	2.35951	0.95283	0.03856	0.0261	173.846				206	0.00247	255	255	255	3.01783	0.96719	0.06083	0.05171	11.4958
	207	0.00119	76.0833	37	85	3.01909	0.9671	0.0435	0.03471	12.809				207	0.00212	255	255	255	2.84405	0.97433	0.05424	0.04987	45.0024
	208	0.00094	67.579	37	85	2.84416	0.97445	0.03726	0.03208	45.0006				208	0.00252	255	255	255	2.28312	1.00604	0.06695	0.04792	103.708
	209	0.00128	83.0769	35	85	3.48842	0.98757	0.05834	0.02803	12.6747				209	0.00361	255	255	255	2.95425	1.00664	0.0756	0.06074	149.933
	210	0.00193	85	85	85	0.45914	1.00758	0.06923	0.03544	73.6877				210	0.00217	255	255	255	3.37775	1.00291	0.05629	0.04917	44.086
	211	0.00212	73.3721	32	85	2.95438	1.00653	0.05983	0.04521	146.788				211	0.00168	255	255	255	2.60776	1.00411	0.04634	0.04616	0
	212	0.00114	85	85	85	2.28397	1.0053	0.04848	0.02984	105.225				212	0.00138	255	255	255	3.29083	1.00163	0.04571	0.03854	0
	213	0.00099	64.2	34	85	3.37823	1.00407	0.04016	0.03133	42.9202				213	0.00158	255	255	255	2.68859	1.01569	0.06006	0.03352	90
	214	0.00069	60	36	85	2.60763	1.00369	0.02997	0.02939	2.771e-13				214	0.00163	255	255	255	2.787	1.00951	0.05378	0.0386	0
	215	0.00064	85	85	85	2.787	1.00974	0.03642	0.02246	0				215	0.00188	255	255	255	2.88633	1.02716	0.05315	0.04497	177.336
	216	0.00158	83.3438	32	85	3.54437	1.01824	0.05565	0.03617	30.1452				216	0.00346	255	255	255	3.23254	1.03266	0.07393	0.05956	172.298
	217	0.00079	85	85	85	2.88672	1.02755	0.03606	0.02791	175.163				217	0.00292	255	255	255	2.14224	1.04262	0.06456	0.05749	101.372
	218	0.00193	79.8974	32	85	3.23319	1.0324	0.05672	0.04325	164.306				218	0.00252	255	255	255	2.34858	1.04133	0.06326	0.05072	141.763
	219	0.00242	79.3469	34	85	3.69487	1.04564	0.08219	0.0375	97.8483				219	0.00183	255	255	255	2.49216	1.03374	0.05256	0.04428	7.79459
	220	0.00148	71.1333	33	85	2.14209	1.0414	0.04612	0.04092	101.24				220	0.00163	255	255	255	1.09706	1.04082	0.04715	0.04403	134.998
	221	0.00119	62.4167	34	85	2.34814	1.04118	0.04801	0.03145	146.169				221	0.00296	255	255	255	2.21988	1.04674	0.06587	0.0573	154.074
	222	0.00074	85	85	85	2.49225	1.03397	0.03495	0.027	9.46232				222	0.00163	255	255	255	2.55802	1.03976	0.04715	0.04403	134.998
	223	0.00064	85	85	85	1.09734	1.0411	0.03079	0.02656	135				223	0.00479	255	255	255	0.97989	1.06011	0.09805	0.06223	24.158
	224	0.00148	85	85	85	2.2207	1.04662	0.04751	0.03972	143.847				224	0.00316	255	255	255	3.42686	1.05721	0.0676	0.05956	37.2945
	225	0.00064	85	85	85	2.55774	1.03948	0.03079	0.02656	135				225	0.00163	255	255	255	2.8181	1.05573	0.04671	0.04444	125.538
	226	0.00277	80.7679	32	85	0.97963	1.05943	0.07738	0.04553	25.4344				226	0.00287	255	255	255	3.0232	1.06065	0.06245	0.05843	135
	227	0.00158	85	85	85	3.42686	1.05721	0.04957	0.04061	32.9353				227	0.00193	255	255	255	3.31471	1.0539	0.05367	0.04571	10.73
	228	0.00069	70.4286	34	85	2.81797	1.05645	0.03147	0.02799	180				228	0.00173	255	255	255	2.73559	1.06369	0.05236	0.04205	108.257
	229	0.00148	63.6667	37	85	3.0236	1.06022	0.04589	0.04112	135				229	0.0042	255	255	255	3.13555	1.08019	0.0758	0.07055	30.6755
	230	0.00084	85	85	85	3.315	1.05373	0.03675	0.0291	15.1716				230	0.00331	255	255	255	1.9217	1.08913	0.06637	0.06351	132.963
	231	0.00064	85	85	85	2.73617	1.06327	0.03408	0.02399	109.794				231	0.00272	255	255	255	2.65243	1.0801	0.06614	0.05231	173.39
	232	0.00148	69.7	33	85	2.65161	1.07785	0.04697	0.04018	173.612				232	0.00124	255	255	255	2.9332	1.07586	0.04543	0.03462	114.972
	233	0.00247	85	85	85	3.1362	1.07994	0.05851	0.05376	19.3507				233	0.0038	255	255	255	1.24171	1.09392	0.07213	0.06716	171.149
	234	0.00227	81.8696	32	85	0.45905	1.09992	0.07913	0.03657	93.9839				234	0.00252	255	255	255	2.44602	1.09067	0.05786	0.05545	52.4132
	235	0.00173	85	85	85	1.92143	1.09	0.04854	0.04536	138.563				235	0.00445	255	255	255	1.77592	1.10082	0.07889	0.07177	173.282
	236	0.00212	68.8605	37	85	1.24045	1.09372	0.05345	0.05061	158.354				236	0.00311	255	255	255	2.0417	1.09691	0.06946	0.05705	155.284
	237	0.00114	85	85	85	2.44624	1.09118	0.03981	0.03634	54.602				237	0.00232	255	255	255	2.29497	1.10004	0.05714	0.05174	134.998
	238	0.00257	85	85	85	1.77617	1.10017	0.06049	0.05407	174.459				238	0.00153	255	255	255	0.81684	1.10435	0.04573	0.04265	132.493
	239	0.00163	85	85	85	2.04171	1.09706	0.05283	0.03929	152.807				239	0.00212	255	255	255	2.16926	1.10854	0.05652	0.04786	48.8078
	240	0.00114	82.9565	38	85	2.29462	1.09969	0.04171	0.03469	134.999				240	0.00133	255	255	255	2.55088	1.10134	0.04214	0.0403	65.556
	241	0.00193	85	85	85	3.58722	1.10436	0.06216	0.03947	11.0526				241	0.00642	255	255	255	3.34894	1.12259	0.12319	0.06638	168.318
	242	0.00054	63.5455	54	85	0.81757	1.10533	0.02818	0.02456	129.69				242	0.00301	255	255	255	0.33998	1.1232	0.07555	0.05079	96.6025
	243	0.00094	85	85	85	2.16956	1.10892	0.03996	0.02991	50.092				243	0.00469	255	255	255	1.08746	1.13718	0.10027	0.0596	73.0861
	244	0.00425	75.593	32	85	3.34963	1.12272	0.10849	0.04987	165.047				244	0.00356	255	255	255	1.44661	1.12493	0.07759	0.05837	106.106
	245	0.00153	85	85	85	0.33977	1.12249	0.05796	0.03364	98.1541				245	0.00371	255	255	255	1.6185	1.12516	0.07438	0.06343	107.749
	246	0.00272	85	85	85	1.08777	1.13736	0.08293	0.04172	71.8834				246	0.00168	255	255	255	2.77645	1.11058	0.0494	0.0433	134.999
	247	0.00208	83.8095	35	85	1.44545	1.12625	0.06173	0.0428	100.194				247	0.00203	255	255	255	3.45561	1.11581	0.05299	0.04867	36.5362
	248	0.00222	78.2667	32	85	1.6173	1.12498	0.05982	0.04732	108.564				248	0.00316	255	255	255	1.85093	1.12881	0.07128	0.05648	48.0274
	249	0.00069	85	85	85	2.77645	1.11058	0.03408	0.02584	135				249	0.00124	255	255	255	2.85335	1.11269	0.04543	0.03462	24.9724
	250	0.00089	68	33	85	3.45621	1.11604	0.03576	0.03166	25.4062				250	0.00351	255	255	255	1.16815	1.13518	0.0681	0.06558	90
	251	0.00163	68.2727	32	85	1.84927	1.1288	0.05367	0.03868	54.3819				251	0.00306	255	255	255	1.53312	1.13167	0.06249	0.06241	90
	252	0.00212	83.7907	33	85	1.1692	1.13605	0.05368	0.05039	130.189				252	0.00163	255	255	255	2.22873	1.12517	0.04715	0.04403	134.998
	253	0.00168	85	85	85	1.53336	1.13167	0.04634	0.04616	90				253	0.00237	255	255	255	2.69533	1.13182	0.05945	0.05079	61.3567
	254	0.00064	85	85	85	2.229	1.12545	0.03079	0.02656	135				254	0.00168	255	255	255	2.99849	1.12071	0.05478	0.03904	174.608
	255	0.00114	65.913	32	85	2.69404	1.13141	0.04238	0.03414	60.5718				255	0.00222	255	255	255	2.59425	1.1319	0.06176	0.04583	13.4973
	256	0.00069	85	85	85	2.99887	1.12062	0.03826	0.02302	172.839				256	0.00583	255	255	255	3.18205	1.16062	0.11721	0.06333	125.217
	257	0.00059	72.1667	33	85	2.50475	1.13436	0.02927	0.02579	160.195				257	0.00252	255	255	255	1.97536	1.14524	0.05765	0.05565	156.801
	258	0.00114	85	85	85	2.59294	1.13121	0.04663	0.03103	6.16125				258	0.00124	255	255	255	2.50584	1.13518	0.03966	0.03966	0
	259	0.00321	72.7077	34	85	3.17995	1.15768	0.09526	0.04292	126.592				259	0.00188	255	255	255	3.06612	1.14184	0.05194	0.04602	34.9661
	260	0.00114	85	85	85	1.9753	1.14496	0.03952	0.03661	168.69				260	0.004	255	255	255	1.01795	1.16799	0.08304	0.06136	74.455
	261	0.00079	74.5625	38	85	3.06703	1.1427	0.03523	0.02857	178.87				261	0.00395	255	255	255	1.68898	1.16181	0.07651	0.06577	118.534
	262	0.00227	85	85	85	1.68879	1.16238	0.05942	0.0487	122.721				262	0.00217	255	255	255	2.11509	1.15164	0.05992	0.04619	91.9678
	263	0.00099	85	85	85	2.11503	1.151	0.04153	0.0303	95.4047				263	0.00277	255	255	255	2.35735	1.15589	0.0666	0.0529	85.4367
	264	0.00138	85	85	85	2.35723	1.15577	0.04807	0.03664	83.0099				264	0.00227	255	255	255	2.90053	1.14832	0.05932	0.04878	166.169
	265	0.00099	85	85	85	2.89946	1.14784	0.04158	0.03026	163.725				265	0.00277	255	255	255	2.80482	1.16694	0.06325	0.0557	142.11
	266	0.00138	85	85	85	2.80507	1.16707	0.04649	0.03789	145.851				266	0.00301	255	255	255	1.91344	1.17402	0.06567	0.05843	9.14597
	267	0.00173	69.2571	32	85	0.26713	1.18017	0.04883	0.04509	159.941				267	0.00267	255	255	255	2.42735	1.16955	0.07077	0.048	26.3624
	268	0.00163	81.8182	32	85	1.91267	1.17396	0.04715	0.04403	171.87				268	0.00311	255	255	255	0.26861	1.18104	0.06579	0.06024	173.438
	269	0.00128	85	85	85	2.4269	1.16952	0.05444	0.03004	30.523				269	0.00311	255	255	255	1.2221	1.18472	0.06704	0.05912	82.7663
	270	0.00168	85	85	85	3.72144	1.19142	0.07605	0.02812	82.4942				270	0.00267	255	255	255	1.28917	1.1771	0.06387	0.05318	8.65523
	271	0.00326	84.2273	34	85	3.86317	1.20255	0.10925	0.038	106.867				271	0.00361	255	255	255	1.39997	1.18862	0.07332	0.06263	66.0574
	272	0.00059	85	85	85	0.03925	1.18849	0.04556	0.01657	97.2819				272	0.00301	255	255	255	1.75915	1.18058	0.06616	0.058	173.176
	273	0.00168	70.7059	38	85	1.22148	1.1851	0.04972	0.04302	90				273	0.00242	255	255	255	2.7378	1.18855	0.05944	0.05186	111.052
	274	0.00198	85	85	85	1.39947	1.18966	0.05556	0.04529	70.4711				274	0.00133	255	255	255	2.96923	1.18022	0.04534	0.03746	102.492
	275	0.00168	85	85	85	1.76014	1.18191	0.05198	0.04115	155.266				275	0.00188	255	255	255	3.10441	1.18069	0.05296	0.04513	19.3423
	276	0.00124	69.32	32	85	2.73849	1.18754	0.04398	0.03576	98.5355				276	0.00109	255	255	255	2.29561	1.18503	0.03904	0.03545	134.999
	277	0.00079	81.875	35	85	3.1054	1.18082	0.03525	0.02856	27.9903				277	0.00247	255	255	255	3.28325	1.19001	0.06195	0.05077	155.527
	278	0.00124	69.36	34	85	3.28335	1.18932	0.04543	0.03462	155.028				278	0.00262	255	255	255	3.45979	1.19009	0.08085	0.04124	159.072
	279	0.00114	60.8696	38	85	3.46207	1.19028	0.06443	0.02245	158.894				279	0.00153	255	255	255	2.19452	1.1964	0.0449	0.04344	45.0044
	280	0.00054	85	85	85	2.19528	1.19717	0.02676	0.02586	45.0016				280	0.00173	255	255	255	1.34083	1.20226	0.04841	0.04549	25.3462
	281	0.00124	80.88	33	85	2.61151	1.20607	0.04201	0.03744	69.658				281	0.00296	255	255	255	2.06008	1.21028	0.06587	0.0573	115.926
	282	0.00148	85	85	85	2.0602	1.20946	0.04751	0.03972	126.153				282	0.00168	255	255	255	2.5445	1.20196	0.0494	0.0433	45.0012
	283	0.00074	81.5333	33	85	2.54478	1.20224	0.03275	0.02881	45.0006				283	0.00232	255	255	255	2.61127	1.20637	0.05443	0.05432	0
	284	0.00104	64.4762	39	85	1.50693	1.21163	0.04301	0.03072	45.0003				284	0.00124	255	255	255	2.66751	1.19844	0.03966	0.03966	0
	285	0.00217	66.5909	35	85	1.58067	1.22724	0.06023	0.04595	58.7801				285	0.00217	255	255	255	1.5074	1.21122	0.05629	0.04917	44.086
	286	0.00133	85	85	85	1.12894	1.22109	0.04327	0.03925	163.155				286	0.00385	255	255	255	1.58017	1.22548	0.07726	0.06351	60.9289
	287	0.00104	82.4762	32	85	1.99949	1.22497	0.03952	0.03342	78.6901				287	0.00257	255	255	255	1.12802	1.22102	0.05934	0.05512	53.5317
	288	0.00089	85	85	85	2.12979	1.22109	0.03713	0.0305	90				288	0.00227	255	255	255	1.99975	1.22412	0.05789	0.04999	90
	289	0.00089	85	85	85	2.47421	1.21797	0.03713	0.0305	90				289	0.00198	255	255	255	2.12979	1.22059	0.05402	0.04658	90
	290	0.00193	81.6923	34	85	0.2121	1.23465	0.05437	0.04513	46.0015				290	0.00198	255	255	255	2.47421	1.21848	0.05402	0.04658	90
	291	0.00119	82.9583	36	85	1.64835	1.23114	0.0459	0.03289	62.0513				291	0.00346	255	255	255	0.21278	1.23399	0.0712	0.06184	42.8152
	292	0.00119	85	85	85	1.80675	1.22685	0.04281	0.03527	161.977				292	0.00252	255	255	255	1.0496	1.23111	0.06195	0.05179	129.806
	293	0.00321	71.7385	32	85	2.25817	1.25182	0.10386	0.03937	118.638				293	0.00247	255	255	255	1.64816	1.23106	0.0623	0.05049	65.5704
	294	0.00173	70.5429	40	85	3.63504	1.23396	0.05142	0.04281	115.252				294	0.00242	255	255	255	1.80696	1.22713	0.05964	0.05169	173.058
	295	0.00242	85	85	85	0.42224	1.25252	0.08487	0.03632	123.707				295	0.00257	255	255	255	2.24752	1.22778	0.06237	0.05245	154.075
	296	0.00296	83.2333	32	85	0.77247	1.25074	0.07614	0.04957	91.1538				296	0.00109	255	255	255	2.91416	1.22017	0.03904	0.03545	134.999
	297	0.00198	85	85	85	1.8713	1.24009	0.05106	0.04928	27.8973				297	0.00301	255	255	255	3.63347	1.23152	0.06349	0.06044	91.2927
	298	0.00158	85	85	85	2.38129	1.2393	0.04635	0.04343	98.9846				298	0.00494	255	255	255	0.77263	1.25151	0.09474	0.0664	88.6373
	299	0.00153	83.3226	33	85	3.40883	1.24413	0.05025	0.03881	123.745				299	0.00346	255	255	255	1.87082	1.23992	0.06848	0.0643	58.3482
	300	0.00272	74.5455	32	85	3.79402	1.26723	0.09272	0.03731	80.9695				300	0.00292	255	255	255	2.38063	1.23871	0.06446	0.05758	70.8555
	301	0.00227	79.587	33	85	1.4506	1.2513	0.05887	0.04915	101.116				301	0.00272	255	255	255	3.40683	1.24113	0.06263	0.05524	81.8289
	302	0.00059	85	85	85	3.04766	1.23945	0.03452	0.02187	80.5831				302	0.00385	255	255	255	1.45023	1.25098	0.07548	0.06501	110.199
	303	0.00119	54.7083	36	85	1.17985	1.25349	0.04295	0.03515	19.6049				303	0.00158	255	255	255	3.04751	1.23996	0.05292	0.03804	84.0162
	304	0.00217	85	85	85	1.25516	1.26921	0.05757	0.04808	64.5149				304	0.00242	255	255	255	1.18051	1.25425	0.06006	0.05133	22.5
	305	0.00311	83.3651	33	85	1.7383	1.27708	0.09633	0.04114	136.034				305	0.00395	255	255	255	1.2552	1.26909	0.07745	0.06498	72.8362
	306	0.00178	72.3611	33	85	2.68595	1.26356	0.05015	0.04515	41.6591				306	0.00326	255	255	255	2.68497	1.26277	0.06663	0.06231	41.4151
	307	0.00119	85	85	85	2.77763	1.25878	0.04179	0.03613	110.817				307	0.00257	255	255	255	2.77727	1.25846	0.05934	0.05513	119.448
	308	0.00059	81.5	43	85	0.29078	1.26536	0.0356	0.0212	107.137				308	0.00158	255	255	255	0.29061	1.26346	0.05371	0.03748	103.532
	309	0.00124	85	85	85	1.9348	1.26311	0.04303	0.03655	6.13239				309	0.00252	255	255	255	1.93428	1.26281	0.06044	0.05308	5.72265
	310	0.00143	60.1035	32	85	1.32732	1.27062	0.04603	0.03964	35.4498				310	0.00128	255	255	255	3.1033	1.25116	0.05367	0.03048	7.91308
	311	0.00104	85	85	85	2.17548	1.26873	0.03635	0.03635	0				311	0.00277	255	255	255	1.32723	1.2715	0.06134	0.05743	31.8809
	312	0.00069	85	85	85	3.30815	1.2612	0.03826	0.02302	172.839				312	0.00222	255	255	255	2.17548	1.26873	0.05321	0.05321	0
	313	0.00138	85	85	85	2.50132	1.27953	0.04473	0.03938	31.5511				313	0.00158	255	255	255	3.30649	1.26061	0.05229	0.0385	3.76381
	314	0.00153	80.1613	34	85	2.57879	1.28106	0.04919	0.03964	111.473				314	0.00277	255	255	255	2.50157	1.2794	0.06153	0.05725	35.9461
	315	0.00153	80.4193	35	85	3.16345	1.27968	0.04805	0.04059	134.999				315	0.00296	255	255	255	2.57894	1.2815	0.06642	0.05682	102.583
	316	0.00198	85	85	85	3.57354	1.28297	0.05774	0.04358	32.8457				316	0.00292	255	255	255	3.16359	1.27981	0.06416	0.05785	134.997
	317	0.00084	73	32	85	0.14102	1.27926	0.03482	0.03071	11.3099				317	0.00366	255	255	255	3.57282	1.28308	0.07555	0.06161	29.9231
	318	0.00148	66.3	36	85	2.42494	1.2856	0.04892	0.03858	41.31				318	0.00232	255	255	255	2.27089	1.2789	0.06285	0.04704	175.209
	319	0.00094	85	85	85	3.45475	1.27835	0.05066	0.02359	12.9153				319	0.00287	255	255	255	2.42501	1.28558	0.06481	0.05629	42.5428
	320	0.00089	85	85	85	3.66992	1.27733	0.04393	0.02578	162.894				320	0.00222	255	255	255	3.45428	1.27873	0.0691	0.04097	12.389
	321	0.00178	69.3889	32	85	2.33586	1.30306	0.05154	0.04394	97.0452				321	0.00193	255	255	255	3.67121	1.27901	0.05832	0.04207	176.079
	322	0.00074	81.6667	35	85	2.92583	1.28681	0.03387	0.02786	115.286				322	0.00311	255	255	255	2.33681	1.3012	0.06922	0.05726	94.889
	323	0.00464	80.1596	32	85	1.56861	1.32571	0.1223	0.04835	141.285				323	0.00183	255	255	255	2.92587	1.2883	0.0524	0.04442	111.777
	324	0.00109	85	85	85	2.01221	1.29525	0.04158	0.03328	45.0005				324	0.00336	255	255	255	1.54225	1.30378	0.07105	0.06021	74.1936
	325	0.00104	67.5714	40	85	3.36118	1.29717	0.04405	0.02999	157.928				325	0.00222	255	255	255	2.01209	1.29544	0.05755	0.04919	49.8139
	326	0.00178	66.0278	38	85	0.99456	1.31066	0.05168	0.04382	90				326	0.00242	255	255	255	3.36022	1.29585	0.06252	0.0493	153.274
	327	0.00198	85	85	85	1.65744	1.30792	0.06375	0.03947	19.5542				327	0.00326	255	255	255	0.99311	1.31091	0.06847	0.06064	90
	328	0.00059	85	85	85	2.99025	1.29626	0.03826	0.01973	17.9934				328	0.00356	255	255	255	1.65777	1.30739	0.0794	0.05704	13.632
	329	0.00163	85	85	85	1.1354	1.3173	0.05424	0.03827	71.9226				329	0.00158	255	255	255	2.9904	1.29641	0.05468	0.03681	14.129
	330	0.00188	83.6053	32	85	1.39638	1.31608	0.05077	0.04708	30.2749				330	0.00296	255	255	255	1.13565	1.31595	0.06929	0.05447	60.5176
	331	0.00193	75.4615	32	85	1.06114	1.326	0.05174	0.04741	45.2653				331	0.00341	255	255	255	1.39628	1.31641	0.06739	0.06441	17.1488
	332	0.00114	66.4348	32	85	2.85478	1.31653	0.04228	0.03422	170.444				332	0.00341	255	255	255	1.06214	1.32578	0.06803	0.06381	46.5178
	333	0.00217	69.5	36	85	0.23283	1.33165	0.05532	0.05003	5.50177				333	0.00242	255	255	255	2.85428	1.31679	0.05975	0.05159	172.344
	334	0.00124	85	85	85	2.06329	1.32918	0.04247	0.03703	79.1296				334	0.00385	255	255	255	0.23277	1.33154	0.07334	0.0669	2.49723
	335	0.00074	85	85	85	2.13049	1.32075	0.03275	0.02881	135				335	0.00252	255	255	255	2.06329	1.32896	0.06014	0.05335	81.814
	336	0.00138	79.6071	33	85	2.21295	1.32634	0.04738	0.03718	163.794				336	0.00173	255	255	255	2.13029	1.32095	0.04843	0.04546	135
	337	0.00109	85	85	85	3.10139	1.32656	0.04024	0.03439	17.354				337	0.00257	255	255	255	2.21265	1.32578	0.06224	0.05256	169.801
	338	0.00242	82.8775	32	85	0.08452	1.33845	0.05895	0.05229	9.80172				338	0.00148	255	255	255	2.71952	1.32145	0.04844	0.03896	32.7277
	339	0.00494	85	85	85	3.70182	1.36883	0.13195	0.04767	128.146				339	0.00227	255	255	255	3.10193	1.32588	0.0554	0.05223	5.16885
	340	0.00104	74.9048	36	85	0.6068	1.337	0.04231	0.03122	39.5869				340	0.004	255	255	255	0.08474	1.33876	0.07586	0.06717	19.9154
	341	0.00173	69.5143	34	85	1.29464	1.34361	0.05018	0.04388	14.5567				341	0.0039	255	255	255	3.68048	1.34196	0.07098	0.07001	108.517
	342	0.00203	68.7073	33	85	1.48011	1.34693	0.05512	0.04679	36.4509				342	0.00316	255	255	255	1.29465	1.34254	0.06786	0.05933	13.8867
	343	0.00124	85	85	85	1.93255	1.33762	0.04543	0.03462	24.9724				343	0.00356	255	255	255	1.4798	1.34644	0.07198	0.06292	41.9062
	344	0.00084	85	85	85	2.52982	1.3382	0.03675	0.0291	105.172				344	0.00336	255	255	255	1.59228	1.34719	0.06583	0.06498	14.0262
	345	0.00119	85	85	85	2.63353	1.34166	0.04071	0.03708	25.4018				345	0.00252	255	255	255	1.93263	1.33792	0.0619	0.05183	21.1318
	346	0.00168	85	85	85	2.45291	1.35122	0.05248	0.04075	170.121				346	0.00193	255	255	255	2.52999	1.33848	0.05367	0.04571	100.73
	347	0.00089	71.3889	33	85	3.04391	1.34503	0.03775	0.03	39.7753				347	0.00257	255	255	255	2.63425	1.34186	0.05886	0.05557	33.6901
	348	0.00094	74.2105	46	85	3.4697	1.34539	0.03726	0.03208	135				348	0.00326	255	255	255	2.45301	1.35085	0.07178	0.05784	172.742
	349	0.00104	85	85	85	1.99272	1.35308	0.03635	0.03635	0				349	0.00188	255	255	255	3.04596	1.34328	0.05212	0.04586	4.49019
	350	0.00173	77.9143	33	85	3.58582	1.35928	0.05921	0.03719	161.428				350	0.00212	255	255	255	3.46963	1.34524	0.05424	0.04987	135
	351	0.00267	85	85	85	0.92392	1.3825	0.07134	0.04762	89.8748				351	0.00222	255	255	255	1.99272	1.35308	0.05321	0.05321	0
	352	0.00099	85	85	85	3.40028	1.36187	0.03614	0.03481	45.0026				352	0.00301	255	255	255	3.58473	1.35746	0.07191	0.05336	159.955
	353	0.00301	75.9672	32	85	1.1762	1.37582	0.06659	0.05763	179.028				353	0.00459	255	255	255	0.92371	1.38173	0.091	0.06429	87.0947
	354	0.00148	73.6	37	85	1.71084	1.36658	0.05006	0.0377	4.22509				354	0.00361	255	255	255	2.37922	1.36647	0.06974	0.06584	127.203
	355	0.00168	70.0294	33	85	2.29266	1.37107	0.04827	0.04431	176.101				355	0.00217	255	255	255	3.3998	1.36139	0.05336	0.05188	45.0073
	356	0.00059	85	85	85	3.15719	1.3607	0.03032	0.02489	145.278				356	0.00469	255	255	255	1.17529	1.37558	0.08346	0.0716	12.433
	357	0.00114	85	85	85	3.21852	1.36561	0.04228	0.03422	9.55649				357	0.00287	255	255	255	1.71108	1.3669	0.06789	0.05374	3.62909
	358	0.00109	85	85	85	3.2835	1.36395	0.0426	0.03249	6.84794				358	0.00311	255	255	255	2.29318	1.37105	0.06698	0.05917	174.309
	359	0.00119	83.8333	57	85	0.36972	1.381	0.05682	0.02657	103.871				359	0.00158	255	255	255	3.1569	1.36165	0.04722	0.04263	138.358
	360	0.00124	78.96	34	85	2.8127	1.37922	0.04502	0.03493	179.829				360	0.00242	255	255	255	3.21878	1.36599	0.05975	0.05159	7.65618
	361	0.00114	85	85	85	2.96884	1.38242	0.04286	0.03376	3.95039				361	0.00237	255	255	255	3.28328	1.3648	0.05959	0.05067	4.05543
	362	0.00054	68.2727	33	85	3.34403	1.37341	0.03347	0.02068	2.46355				362	0.00277	255	255	255	0.37065	1.38258	0.07657	0.04601	105.236
	363	0.00321	69.2	33	85	1.08423	1.40409	0.06807	0.06007	174.205				363	0.00242	255	255	255	2.81268	1.38005	0.06079	0.05071	162.648
	364	0.00287	85	85	85	1.34593	1.40519	0.06751	0.05404	117.29				364	0.00252	255	255	255	2.96906	1.38203	0.06352	0.05051	1.42025
	365	0.00188	81.1579	36	85	1.77914	1.39425	0.05355	0.04464	84.0877				365	0.00148	255	255	255	3.34276	1.3737	0.05149	0.03665	175.306
	366	0.00193	72.5641	32	85	2.2115	1.39348	0.05115	0.04796	8.1117				366	0.00371	255	255	255	3.72429	1.39751	0.07383	0.06391	77.3046
	367	0.00094	85	85	85	2.68748	1.38934	0.03726	0.03208	135				367	0.00524	255	255	255	1.08399	1.40368	0.08643	0.07715	173.02
	368	0.00188	85	85	85	0.85717	1.4132	0.06021	0.0397	105.58				368	0.00494	255	255	255	1.34352	1.40432	0.0837	0.07515	115.867
	369	0.00143	68.7241	33	85	0.2487	1.40954	0.04969	0.03671	145.097				369	0.00321	255	255	255	1.77731	1.39374	0.07064	0.05789	68.6719
	370	0.00262	68.6226	35	85	1.41478	1.4121	0.06029	0.0553	130.548				370	0.00336	255	255	255	2.21186	1.3936	0.06699	0.06386	175.499
	371	0.00188	85	85	85	1.64978	1.4132	0.06254	0.03822	125.184				371	0.00212	255	255	255	2.68778	1.38904	0.05424	0.04987	135
	372	0.00124	82.96	34	85	2.0489	1.40522	0.04294	0.03663	92.1785				372	0.00346	255	255	255	0.85673	1.41122	0.07724	0.05701	99.6125
	373	0.00193	85	85	85	2.10789	1.40769	0.06592	0.03722	39.1781				373	0.00277	255	255	255	0.25003	1.40881	0.06543	0.05384	141.711
	374	0.00064	85	85	85	2.55666	1.40066	0.03408	0.02399	19.7941				374	0.00415	255	255	255	1.41693	1.41216	0.07695	0.06867	102.777
	375	0.00119	85	85	85	3.47379	1.40463	0.04256	0.03548	24.4578				375	0.00351	255	255	255	1.64969	1.41288	0.07954	0.05615	122.545
	376	0.00208	79.1905	34	85	1.23733	1.41743	0.06171	0.04282	40.0431				376	0.00222	255	255	255	2.04645	1.40525	0.06089	0.04649	93.6178
	377	0.00311	85	85	85	1.56842	1.42739	0.09503	0.0417	155.07				377	0.00356	255	255	255	2.10772	1.40775	0.08187	0.05532	37.8134
	378	0.00173	71.8286	32	85	3.04031	1.41419	0.05186	0.04245	35.154				378	0.00173	255	255	255	2.55625	1.40008	0.05236	0.04205	18.2567
	379	0.00074	54.4667	34	85	3.626	1.40603	0.03625	0.02603	31.8526				379	0.00257	255	255	255	3.47354	1.40499	0.05973	0.05477	29.9176
	380	0.00119	78.5	32	85	2.48139	1.4205	0.04962	0.03042	60.9926				380	0.00366	255	255	255	1.23625	1.41796	0.07562	0.06156	35.7792
	381	0.00119	85	85	85	2.61742	1.42103	0.04295	0.03515	109.605				381	0.00543	255	255	255	1.56894	1.42701	0.11156	0.06203	151.012
	382	0.00143	85	85	85	3.10185	1.42095	0.0514	0.03549	36.3662				382	0.00301	255	255	255	3.03901	1.41496	0.06771	0.05667	59.2715
	383	0.00208	80.0714	32	85	0.0466	1.43068	0.05682	0.0465	142.351				383	0.00128	255	255	255	3.53991	1.40688	0.04771	0.03428	60.5326
	384	0.00188	85	85	85	0.18867	1.42966	0.05443	0.04392	116.353				384	0.00178	255	255	255	3.62443	1.4058	0.05349	0.04234	29.7616
	385	0.00247	77.1	34	85	0.9836	1.43182	0.05806	0.05418	141.999				385	0.00114	255	255	255	0.09948	1.40748	0.04148	0.03488	32.2138
	386	0.00138	71.1786	32	85	1.90949	1.4204	0.04921	0.03579	7.0475				386	0.00232	255	255	255	2.48266	1.41933	0.06301	0.04692	62.9279
	387	0.00133	64.8889	35	85	1.98584	1.42456	0.04765	0.03565	0				387	0.00247	255	255	255	2.6176	1.4207	0.06035	0.05212	105.247
	388	0.00222	85	85	85	1.48695	1.43977	0.05821	0.04863	70.4958				388	0.00292	255	255	255	3.10223	1.42075	0.06861	0.0541	32.0038
	389	0.00153	83.3226	33	85	1.82815	1.43295	0.0474	0.04114	152.073				389	0.00346	255	255	255	0.04659	1.4307	0.06911	0.06372	139.922
	390	0.00089	85	85	85	2.87994	1.42689	0.03713	0.0305	0				390	0.00346	255	255	255	0.18808	1.4297	0.07081	0.06218	122.179
	391	0.00069	85	85	85	3.18916	1.4294	0.03141	0.02804	24.9696				391	0.00415	255	255	255	0.98389	1.43274	0.07277	0.07262	8.1301
	392	0.00163	85	85	85	0.79225	1.44574	0.05138	0.0404	80.3195				392	0.00272	255	255	255	1.9085	1.42146	0.06675	0.05183	8.09765
	393	0.00375	81.0263	33	85	0.61739	1.48025	0.11848	0.04035	77.0129				393	0.00272	255	255	255	1.98569	1.42465	0.06627	0.05221	0
	394	0.00054	85	85	85	2.73524	1.43807	0.03081	0.02246	15.0707				394	0.00272	255	255	255	2.39721	1.42989	0.06382	0.05421	24.4082
	395	0.00173	67.9714	32	85	1.15619	1.45652	0.0501	0.04395	168.057				395	0.00385	255	255	255	1.48654	1.44031	0.07466	0.06572	78.9238
	396	0.00138	85	85	85	2.15765	1.45023	0.04703	0.03745	21.5285				396	0.00277	255	255	255	1.82917	1.43366	0.06056	0.05817	101.354
	397	0.00064	85	85	85	2.2847	1.44554	0.03064	0.02669	166.224				397	0.00198	255	255	255	2.87943	1.42689	0.05402	0.04658	0
	398	0.00104	85	85	85	2.79403	1.45417	0.03863	0.03419	0				398	0.00158	255	255	255	3.18677	1.42733	0.05251	0.03834	35.5537
	399	0.00188	85	85	85	1.72155	1.46795	0.05314	0.04498	168.852				399	0.00321	255	255	255	0.79271	1.4463	0.07126	0.05738	81.9527
	400	0.00217	70	32	85	2.67627	1.47015	0.05801	0.04772	102.466				400	0.00143	255	255	255	2.73489	1.43792	0.04707	0.03875	11.1703
	401	0.00306	74.5968	32	85	2.98968	1.49642	0.09664	0.04036	103.598				401	0.00316	255	255	255	1.15627	1.45632	0.0672	0.05991	0
	402	0.00168	61.8824	32	85	3.22425	1.46893	0.05655	0.03782	176.068				402	0.00287	255	255	255	2.15863	1.45125	0.06576	0.05548	22.4235
	403	0.00089	85	85	85	3.65859	1.46086	0.0376	0.03012	0				403	0.00153	255	255	255	2.28386	1.44537	0.0459	0.04249	24.6182
	404	0.00148	83.2667	33	85	0.89839	1.4741	0.04399	0.0429	115.032				404	0.00208	255	255	255	2.79269	1.45216	0.05522	0.04785	38.8284
	405	0.00138	85	85	85	1.26597	1.47609	0.04989	0.0353	41.4039				405	0.00128	255	255	255	3.29146	1.4404	0.05242	0.0312	6.05112
	406	0.00311	85	85	85	1.34617	1.49444	0.07506	0.0528	82.5784				406	0.00124	255	255	255	0.30576	1.45149	0.03966	0.03966	0
	407	0.00069	83.0714	58	85	3.34416	1.46776	0.03475	0.02534	144.396				407	0.00356	255	255	255	1.72162	1.4674	0.07161	0.06325	169.976
	408	0.00203	85	85	85	3.77654	1.48166	0.05498	0.04691	114.235				408	0.00346	255	255	255	2.67755	1.46986	0.07239	0.06083	98.174
	409	0.00128	66.5	39	85	2.32369	1.485	0.04765	0.03432	71.0754				409	0.00316	255	255	255	3.22631	1.46906	0.0724	0.05561	0
	410	0.00163	85	85	85	2.48454	1.48536	0.05017	0.04138	175.302				410	0.00188	255	255	255	3.65767	1.46037	0.05345	0.04472	15.0126
	411	0.00114	82.913	37	85	2.56242	1.47871	0.03819	0.03789	0				411	0.00282	255	255	255	0.89854	1.47443	0.06081	0.05896	75.4608
	412	0.00232	71.1489	32	85	2.91234	1.48865	0.06345	0.0466	6.67232				412	0.00272	255	255	255	1.26631	1.47577	0.06422	0.05388	44.0754
	413	0.00079	78.5	33	85	3.42074	1.47284	0.03637	0.02768	162.746				413	0.00514	255	255	255	1.34545	1.49488	0.09262	0.07064	84.3245
	414	0.00114	85	85	85	3.4954	1.48144	0.04098	0.0353	16.3895				414	0.00178	255	255	255	3.34327	1.46769	0.05298	0.04274	151.175
	415	0.00138	85	85	85	3.57625	1.48262	0.04435	0.03972	109.685				415	0.00371	255	255	255	3.77678	1.48204	0.07302	0.06461	109.255
	416	0.00183	82.2432	32	85	0.1118	1.49447	0.04982	0.04672	19.5777				416	0.00267	255	255	255	2.32413	1.4852	0.06627	0.05126	76.7658
	417	0.00143	81.4828	34	85	1.65042	1.48699	0.04707	0.03875	168.83				417	0.00311	255	255	255	2.48453	1.48485	0.06736	0.05883	175.058
	418	0.004	85	85	85	2.07499	1.52889	0.11075	0.04601	98.5951				418	0.00232	255	255	255	2.56207	1.47871	0.05443	0.05432	0
	419	0.00158	69.9688	36	85	1.09112	1.50265	0.05837	0.03449	81.0778				419	0.0038	255	255	255	2.91169	1.48828	0.07619	0.06358	7.31628
	420	0.00124	62.92	32	85	1.93031	1.49464	0.04121	0.03816	78.2507				420	0.00168	255	255	255	3.42023	1.47216	0.05478	0.03904	174.608
	421	0.00074	85	85	85	2.21671	1.48804	0.03685	0.02561	170.101				421	0.00252	255	255	255	3.495	1.48195	0.05843	0.0549	22.3801
	422	0.00163	83.3939	32	85	2.83485	1.49955	0.04792	0.04332	11.6619				422	0.00267	255	255	255	3.5762	1.48195	0.05854	0.05803	53.1301
	423	0.00262	85	85	85	3.08925	1.50547	0.10836	0.03077	23.4716				423	0.00336	255	255	255	0.11164	1.49459	0.0677	0.06319	34.7636
	424	0.00168	85	85	85	0.17697	1.50359	0.04859	0.04401	26.565				424	0.00262	255	255	255	1.65042	1.4869	0.06129	0.0544	172.237
	425	0.00212	70.9767	32	85	1.03097	1.51688	0.06239	0.04336	109.467				425	0.00296	255	255	255	2.06899	1.49308	0.06576	0.0574	161.65
	426	0.00064	85	85	85	1.41742	1.49528	0.03276	0.02496	168.69				426	0.00296	255	255	255	1.09137	1.50186	0.07451	0.05066	77.8734
	427	0.00148	81.5667	32	85	1.85724	1.50014	0.0517	0.0365	15.2903				427	0.00247	255	255	255	1.93073	1.49535	0.05932	0.05302	102.622
	428	0.00119	85	85	85	3.70311	1.50157	0.04295	0.03515	160.395				428	0.00183	255	255	255	2.21708	1.48872	0.05332	0.04365	171.119
	429	0.00296	73.8833	35	85	1.77773	1.52381	0.06783	0.05564	46.8662				429	0.00316	255	255	255	2.83488	1.4997	0.066	0.061	30.0862
	430	0.00099	62	42	85	1.98729	1.50618	0.03614	0.03481	135				430	0.00208	255	255	255	3.11334	1.49048	0.05709	0.04628	38.6619
	431	0.00188	85	85	85	1.19253	1.51974	0.0542	0.0441	29.6567				431	0.00282	255	255	255	0.17591	1.50118	0.06825	0.05254	26.9904
	432	0.00183	85	85	85	2.38198	1.52254	0.05916	0.03934	50.1378				432	0.00168	255	255	255	1.41634	1.49552	0.04972	0.04302	0
	433	0.00124	69.8	32	85	3.29323	1.52113	0.04246	0.03704	110.678				433	0.00282	255	255	255	1.85831	1.50007	0.06782	0.05287	7.71815
	434	0.00212	85	85	85	0.79763	1.53355	0.05608	0.04824	111.145				434	0.00247	255	255	255	3.70344	1.50139	0.06035	0.05212	164.753
	435	0.00163	85	85	85	1.54606	1.52881	0.05178	0.04009	74.4605				435	0.00346	255	255	255	1.03176	1.51716	0.0743	0.05927	103.078
	436	0.00069	81.3571	34	85	2.62229	1.51937	0.03147	0.02799	180				436	0.00385	255	255	255	1.19556	1.51808	0.08176	0.06001	33.8658
	437	0.00193	82.359	32	85	2.75128	1.52594	0.05315	0.04616	171.829				437	0.00479	255	255	255	1.77794	1.52294	0.08326	0.07329	58.0619
	438	0.00163	85	85	85	3.15932	1.52753	0.05017	0.04138	175.302				438	0.00217	255	255	255	1.98697	1.50644	0.05336	0.05188	135
	439	0.00242	65.1429	32	85	0.95049	1.53447	0.06576	0.04687	14.7978				439	0.00336	255	255	255	2.38097	1.5224	0.07554	0.05663	49.6151
	440	0.00203	85	85	85	1.46726	1.53498	0.05347	0.04824	51.9584				440	0.0038	255	255	255	0.79679	1.53374	0.07643	0.06338	97.5123
	441	0.00143	85	85	85	2.16069	1.53269	0.05026	0.03629	37.7742				441	0.00311	255	255	255	1.5461	1.52892	0.06854	0.05782	75.0271
	442	0.00203	79.1219	32	85	0.21065	1.55333	0.0588	0.04386	60.341				442	0.00163	255	255	255	2.62235	1.5188	0.04715	0.04403	134.998
	443	0.00173	85	85	85	2.26304	1.54427	0.05166	0.04262	119.05				443	0.00331	255	255	255	2.7507	1.52556	0.06889	0.06118	9.42522
	444	0.00099	85	85	85	3.61115	1.53267	0.04202	0.02994	12.2738				444	0.00232	255	255	255	3.05948	1.51894	0.06518	0.04536	172.809
	445	0.00074	85	85	85	0.33435	1.53771	0.0368	0.02564	152.451				445	0.00306	255	255	255	3.15976	1.52722	0.06621	0.05891	179.646
	446	0.00282	72.4386	32	85	1.69701	1.54986	0.06997	0.05125	178.807				446	0.00242	255	255	255	3.29395	1.52307	0.05857	0.05263	92.5772
	447	0.00074	61.8	34	85	3.22606	1.54206	0.03262	0.02893	75.9638				447	0.00415	255	255	255	0.95084	1.53483	0.08335	0.0634	12.9785
	448	0.00119	61.75	33	85	3.4063	1.54309	0.04448	0.03394	173.686				448	0.00361	255	255	255	1.46689	1.53516	0.06991	0.06568	49.798
	449	0.00227	85	85	85	0.86319	1.55998	0.05703	0.05074	54.7814				449	0.00292	255	255	255	2.16094	1.53262	0.06805	0.05454	32.4827
	450	0.00148	81.5	32	85	1.61134	1.55256	0.04581	0.0412	142.94				450	0.00361	255	255	255	0.20976	1.55307	0.07629	0.06019	64.6705
	451	0.00099	85	85	85	2.4359	1.55165	0.04016	0.03133	42.9202				451	0.00336	255	255	255	2.26199	1.54452	0.06993	0.06117	108.963
	452	0.00183	73	32	85	2.5676	1.5613	0.05677	0.041	107.941				452	0.00217	255	255	255	3.61179	1.53248	0.0603	0.0459	9.23161
	453	0.00153	85	85	85	1.12815	1.56395	0.05173	0.03769	90				453	0.00183	255	255	255	0.33426	1.53812	0.05373	0.04332	157.116
	454	0.00099	85	85	85	1.26698	1.55868	0.03614	0.03481	135				454	0.0043	255	255	255	1.69799	1.55006	0.08089	0.06766	5.80165
	455	0.00124	85	85	85	2.50612	1.56114	0.04247	0.03703	79.1296				455	0.00183	255	255	255	3.22603	1.5423	0.0515	0.0452	80.732
	456	0.00158	70.9688	37	85	2.92892	1.56617	0.04989	0.04035	34.172				456	0.00242	255	255	255	3.40785	1.54315	0.05956	0.05175	172.232
	457	0.00079	61.875	32	85	3.52942	1.55388	0.03173	0.03173	0				457	0.00405	255	255	255	0.86345	1.56001	0.07476	0.069	51.5733
	458	0.00114	85	85	85	3.81537	1.55876	0.04547	0.03182	10.4748				458	0.00277	255	255	255	1.61102	1.55253	0.06118	0.05758	137.522
	459	0.00124	85	85	85	0.27736	1.56929	0.04509	0.03487	117.031				459	0.00371	255	255	255	2.07979	1.55608	0.07841	0.06017	35.9107
	460	0.00059	80.5833	32	85	1.91617	1.56248	0.03055	0.02471	156.576				460	0.00217	255	255	255	2.43587	1.55117	0.05629	0.04917	44.086
	461	0.00079	73.875	36	85	2.00655	1.56329	0.03856	0.0261	6.15401				461	0.00292	255	255	255	1.12815	1.56395	0.06888	0.05389	90
	462	0.00128	85	85	85	2.67778	1.56584	0.04439	0.03684	0.61932				462	0.00217	255	255	255	1.26746	1.5582	0.05336	0.05188	135
	463	0.00124	85	85	85	1.40088	1.57745	0.04202	0.03743	108.097				463	0.00252	255	255	255	2.50611	1.56092	0.06014	0.05335	81.814
	464	0.00153	66.8064	33	85	3.74027	1.57592	0.05017	0.03887	146.724				464	0.00301	255	255	255	2.5661	1.5613	0.06513	0.05892	99.7782
	465	0.00094	85	85	85	1.83734	1.57505	0.03901	0.03064	167.179				465	0.00316	255	255	255	2.92813	1.56538	0.06768	0.05948	38.8734
	466	0.00114	82.6957	32	85	2.79458	1.57746	0.04291	0.03372	12.3718				466	0.00173	255	255	255	3.52906	1.55391	0.04843	0.04546	45.0026
	467	0.00124	82.88	32	85	2.85927	1.57909	0.04388	0.03584	5.783e-14				467	0.00242	255	255	255	3.81567	1.55821	0.06136	0.05023	8.87346
	468	0.00064	85	85	85	4.30634	1.57477	0.03064	0.02669	103.776				468	0.00252	255	255	255	0.27737	1.56878	0.06175	0.05196	111.862
	469	0.00099	80.45	34	85	0.4806	1.58881	0.03774	0.03334	94.3987				469	0.00153	255	255	255	1.91744	1.56191	0.0449	0.04344	135
	470	0.00168	85	85	85	2.3173	1.59083	0.04915	0.04352	169.873				470	0.00188	255	255	255	2.00733	1.56229	0.0545	0.04386	9.19027
	471	0.00336	74.7941	34	85	3.07449	1.59179	0.11019	0.03882	170.626				471	0.00257	255	255	255	2.67791	1.56544	0.06118	0.05347	0.27405
	472	0.00148	66.1667	36	85	1.20796	1.59582	0.04589	0.04112	135				472	0.00138	255	255	255	3.4653	1.55592	0.04596	0.03832	0
	473	0.00183	85	85	85	1.34168	1.60081	0.05361	0.04341	100.646				473	0.00262	255	255	255	1.40136	1.57748	0.06312	0.05282	98.9072
	474	0.00203	83.7561	34	85	2.19695	1.59854	0.05322	0.04847	55.8093				474	0.00296	255	255	255	3.74072	1.57567	0.06787	0.05561	151.325
	475	0.00114	85	85	85	3.27628	1.58962	0.04213	0.03434	13.4658				475	0.00203	255	255	255	1.83757	1.57492	0.05508	0.04682	170.101
	476	0.00222	85	85	85	4.19295	1.61456	0.08876	0.03189	111.031				476	0.00247	255	255	255	2.79431	1.57801	0.06293	0.04998	3.64057
	477	0.00143	83.2069	33	85	1.06975	1.61212	0.05621	0.03245	94.2063				477	0.00247	255	255	255	2.85996	1.57871	0.06035	0.05212	164.753
	478	0.00198	73.775	32	85	3.60448	1.6092	0.05255	0.04788	18.7135				478	0.00292	255	255	255	2.31475	1.58921	0.06485	0.05723	35.6305
	479	0.00163	80.5758	32	85	0.98517	1.61109	0.04822	0.04305	25.2599				479	0.00573	255	255	255	3.0741	1.59267	0.12614	0.05785	171.232
	480	0.00138	85	85	85	1.52027	1.61316	0.04887	0.03605	75.2277				480	0.00277	255	255	255	1.20773	1.59546	0.06027	0.05845	167.49
	481	0.00133	71.1482	40	85	3.89833	1.60227	0.0561	0.03027	1.07245				481	0.00341	255	255	255	1.34177	1.60134	0.07258	0.0598	95.9312
	482	0.00119	67.4167	36	85	1.96905	1.61473	0.04295	0.03515	19.6049				482	0.00356	255	255	255	2.19695	1.5988	0.07026	0.06446	47.8278
	483	0.00183	85	85	85	2.11259	1.61904	0.0536	0.04343	155.052				483	0.00242	255	255	255	3.27602	1.5902	0.05961	0.05171	10.0256
	484	0.00336	84.2941	37	85	2.38526	1.62432	0.07186	0.05953	3.54249				484	0.00287	255	255	255	1.07047	1.6117	0.07381	0.04943	91.6504
	485	0.00109	85	85	85	2.60424	1.61411	0.03925	0.03526	90				485	0.00346	255	255	255	3.60387	1.60864	0.06697	0.06575	169.461
	486	0.00094	85	85	85	2.98529	1.61057	0.03598	0.03322	6.2644				486	0.00292	255	255	255	0.98436	1.61077	0.06425	0.05777	44.3238
	487	0.00316	82.5469	32	85	3.3902	1.61883	0.10494	0.03836	174.004				487	0.00272	255	255	255	1.52024	1.61277	0.06695	0.05168	79.1972
	488	0.00109	82.6364	33	85	4.12324	1.61098	0.03872	0.03574	157.643				488	0.00272	255	255	255	3.8995	1.60178	0.07516	0.04604	1.30166
	489	0.00143	85	85	85	0.90614	1.62261	0.04703	0.03879	159.565				489	0.00247	255	255	255	1.96896	1.61386	0.06035	0.05212	15.2474
	490	0.00277	74.5893	32	85	1.5833	1.62963	0.065	0.0542	170.18				490	0.00326	255	255	255	2.11221	1.61805	0.06922	0.05998	165.972
	491	0.00084	69.1176	32	85	2.71424	1.61953	0.03675	0.0291	74.8284				491	0.00534	255	255	255	2.38556	1.62494	0.08719	0.07792	10.4228
	492	0.00148	85	85	85	1.45641	1.63237	0.04612	0.04092	11.2397				492	0.00232	255	255	255	2.60454	1.6154	0.05739	0.05152	79.9545
	493	0.00351	82.8591	33	85	1.68509	1.64169	0.11277	0.03961	161.215				493	0.00212	255	255	255	2.98479	1.61136	0.05266	0.05136	11.3912
	494	0.00361	71.3425	32	85	1.78702	1.64847	0.07225	0.06356	74.5785				494	0.00292	255	255	255	0.90525	1.62281	0.0655	0.05666	163.217
	495	0.00084	85	85	85	3.68258	1.62804	0.03675	0.0291	74.8284				495	0.0044	255	255	255	1.5852	1.63037	0.07842	0.07139	8.57984
	496	0.00173	85	85	85	0.33267	1.63806	0.0519	0.04242	168.334				496	0.00188	255	255	255	2.71393	1.62018	0.0531	0.04502	71.0912
	497	0.00366	85	85	85	0.83256	1.67309	0.11721	0.03972	121.231				497	0.00296	255	255	255	1.45699	1.63202	0.06479	0.05825	4.74634
	498	0.00163	75.9697	37	85	1.88856	1.6388	0.05576	0.03723	40.3368				498	0.00346	255	255	255	1.66115	1.63384	0.07145	0.06163	145.883
	499	0.00153	66.9355	39	85	2.032	1.63803	0.04542	0.04294	59.0362				499	0.00193	255	255	255	3.68275	1.62775	0.05367	0.04571	79.27
	500	0.00163	85	85	85	2.25279	1.6417	0.05616	0.03697	50.1745				500	0.00331	255	255	255	0.33209	1.63802	0.07169	0.05879	170.363
	501	0.00212	85	85	85	2.47527	1.64356	0.05425	0.04986	78.3125				501	0.00227	255	255	255	0.80818	1.63256	0.06004	0.04819	173.797
	502	0.00208	85	85	85	3.18481	1.63608	0.06735	0.03923	11.1252				502	0.00529	255	255	255	1.7854	1.65014	0.0894	0.07529	75.5708
	503	0.00074	85	85	85	3.55035	1.63003	0.03275	0.02881	135				503	0.00306	255	255	255	1.88683	1.63832	0.07384	0.05282	40.9131
	504	0.00257	76.7115	32	85	0.47963	1.67995	0.11824	0.02766	87.5696				504	0.00292	255	255	255	2.0318	1.63805	0.06195	0.05992	54.4623
	505	0.00114	81.087	36	85	2.91489	1.64428	0.04374	0.03308	178.504				505	0.00321	255	255	255	2.25279	1.6417	0.07294	0.05606	48.4455
	506	0.00114	85	85	85	3.4792	1.63852	0.04473	0.03235	167.176				506	0.00366	255	255	255	2.47449	1.64365	0.07365	0.06321	82.1753
	507	0.00277	75.0893	33	85	1.24498	1.65979	0.06286	0.05604	18.4626				507	0.00385	255	255	255	3.18648	1.63613	0.08753	0.05606	9.63233
	508	0.00054	62	41	85	2.77212	1.64519	0.03168	0.02184	48.9717				508	0.00109	255	255	255	3.31353	1.62689	0.04222	0.03278	49.4167
	509	0.00193	69.6667	36	85	1.17162	1.66397	0.05187	0.0473	134.998				509	0.00158	255	255	255	3.54855	1.63117	0.05	0.04026	126.673
	510	0.00148	85	85	85	2.5438	1.6565	0.05205	0.03626	11.6602				510	0.00237	255	255	255	2.91542	1.64288	0.06005	0.05028	3.38696
	511	0.00059	85	85	85	2.65345	1.64947	0.02992	0.02523	0				511	0.00222	255	255	255	3.48131	1.64002	0.0556	0.05091	11.5088
	512	0.00104	85	85	85	3.76403	1.65533	0.03635	0.03635	0				512	0.00425	255	255	255	1.24372	1.65917	0.07909	0.0684	42.3832
	513	0.00296	82.4333	32	85	0.04649	1.68104	0.08049	0.04689	73.6505				513	0.00227	255	255	255	1.72119	1.65273	0.06147	0.04707	79.5981
	514	0.00143	73.7241	32	85	1.36548	1.67117	0.0508	0.03591	80.5669				514	0.00153	255	255	255	2.7709	1.64513	0.04829	0.04039	46.3132
	515	0.00138	83.25	36	85	2.83642	1.66368	0.04807	0.03664	6.99015				515	0.00351	255	255	255	1.17102	1.66305	0.06878	0.06494	134.994
	516	0.00104	85	85	85	3.83097	1.65901	0.04079	0.03239	12.5923				516	0.00287	255	255	255	2.54304	1.6563	0.06916	0.05276	9.75142
	517	0.00198	73.425	32	85	3.03886	1.67922	0.05643	0.04459	58.9352				517	0.00168	255	255	255	2.65345	1.65016	0.04972	0.04302	0
	518	0.00119	67.2083	34	85	3.10661	1.67425	0.0431	0.03503	179.648				518	0.00222	255	255	255	3.76403	1.65533	0.05321	0.05321	0
	519	0.00158	85	85	85	0.21175	1.68454	0.04867	0.04136	110.294				519	0.00484	255	255	255	0.04633	1.68165	0.0991	0.06221	73.2675
	520	0.00153	81.9677	33	85	1.93232	1.68153	0.05072	0.03845	18.0754				520	0.00267	255	255	255	1.36532	1.66926	0.06803	0.04993	73.7728
	521	0.00336	84.2794	36	85	2.17485	1.69441	0.10687	0.04003	148.761				521	0.00277	255	255	255	2.83658	1.66324	0.0666	0.0529	4.56326
	522	0.00069	85	85	85	3.25443	1.67441	0.03147	0.02799	180				522	0.00227	255	255	255	3.83065	1.65946	0.05844	0.04952	15.3267
	523	0.00128	85	85	85	3.61993	1.67642	0.044	0.03717	0				523	0.00361	255	255	255	3.03869	1.67969	0.07308	0.06284	65.0224
	524	0.00143	83.2414	34	85	4.10815	1.68186	0.05894	0.03095	113.718				524	0.00306	255	255	255	0.21155	1.68424	0.06651	0.05864	105.253
	525	0.00114	85	85	85	3.30378	1.6862	0.04537	0.03189	16.7573				525	0.00296	255	255	255	1.9318	1.68145	0.06732	0.05607	12.1257
	526	0.00198	71.55	32	85	3.89273	1.68902	0.05766	0.04364	5.81819				526	0.00232	255	255	255	2.14347	1.67462	0.05739	0.05152	34.2519
	527	0.00054	73.1818	43	85	0.27878	1.68706	0.03168	0.02184	48.9717				527	0.00242	255	255	255	3.1066	1.67513	0.0608	0.0507	3.83839
	528	0.00163	63.6364	35	85	0.94799	1.69167	0.05612	0.03699	28.5845				528	0.00168	255	255	255	3.25443	1.67394	0.04634	0.04616	0
	529	0.00222	85	85	85	1.08473	1.7036	0.05713	0.04955	55.3191				529	0.00257	255	255	255	3.61993	1.67642	0.06103	0.0536	0
	530	0.00208	83.7619	33	85	1.42012	1.70049	0.05859	0.04509	30.0969				530	0.00405	255	255	255	0.84605	1.69442	0.07455	0.06919	138.917
	531	0.00247	83.98	34	85	1.52101	1.70644	0.05946	0.05289	43.3772				531	0.00222	255	255	255	3.30605	1.68532	0.05668	0.04995	31.7308
	532	0.00217	85	85	85	1.60724	1.70373	0.05794	0.04777	49.9511				532	0.00336	255	255	255	3.89045	1.68882	0.07386	0.05791	7.50573
	533	0.00104	85	85	85	2.29497	1.69047	0.03635	0.03635	0				533	0.00153	255	255	255	0.27969	1.68662	0.04829	0.04039	46.3132
	534	0.00193	79.6667	32	85	2.96427	1.69332	0.05579	0.04397	175.488				534	0.00321	255	255	255	0.94832	1.69242	0.07452	0.05487	24.0352
	535	0.00148	74.4333	34	85	3.69958	1.69767	0.0452	0.04175	11.0457				535	0.00395	255	255	255	1.08519	1.70357	0.07496	0.06714	78.7621
	536	0.00203	85	85	85	1.29976	1.70539	0.05442	0.0474	4.64665				536	0.00371	255	255	255	1.42019	1.70003	0.07568	0.06234	30.0668
	537	0.00208	72.0714	36	85	3.96536	1.70148	0.05915	0.04467	8.64895				537	0.0043	255	255	255	1.52024	1.70599	0.07814	0.07004	61.6079
	538	0.00054	45.4545	33	65	4.34489	1.68981	0.03081	0.02246	164.929				538	0.00366	255	255	255	1.60565	1.70244	0.07683	0.06059	60.0004
	539	0.00143	85	85	85	1.84026	1.70623	0.0509	0.03584	5.97283				539	0.00222	255	255	255	2.29497	1.69047	0.05321	0.05321	0
	540	0.00128	82.9615	32	85	2.05726	1.70789	0.04581	0.0357	107.108				540	0.00321	255	255	255	2.96316	1.69372	0.069	0.05926	161.651
	541	0.00163	85	85	85	2.62192	1.7122	0.05157	0.04026	55.9298				541	0.00272	255	255	255	3.69885	1.69559	0.06345	0.05453	19.8586
	542	0.00119	85	85	85	3.42224	1.70453	0.04349	0.03472	0				542	0.00361	255	255	255	1.3007	1.70559	0.0718	0.06396	17.8588
	543	0.00084	85	85	85	0.37977	1.71239	0.03849	0.02779	59.0362				543	0.00366	255	255	255	3.96512	1.70159	0.07627	0.06103	7.00307
	544	0.00109	78.2727	32	85	2.69357	1.71044	0.04	0.0346	32.8055				544	0.00282	255	255	255	1.83969	1.70589	0.06831	0.05249	5.49365
	545	0.00158	85	85	85	2.7703	1.71881	0.04782	0.0421	88.3339				545	0.00247	255	255	255	2.05669	1.7072	0.06035	0.05212	105.247
	546	0.00153	71.6129	36	85	1.01864	1.72506	0.04773	0.04086	100.357				546	0.00311	255	255	255	2.19534	1.70743	0.06925	0.05723	29.5858
	547	0.00094	64.4737	43	85	2.35937	1.71729	0.03726	0.03208	135				547	0.00311	255	255	255	2.62198	1.71201	0.06866	0.05772	61.2556
	548	0.00069	85	85	85	2.41798	1.71658	0.03147	0.02799	180				548	0.00237	255	255	255	3.42342	1.70409	0.05855	0.05157	166.879
	549	0.00198	78.8	33	85	2.55431	1.73046	0.05523	0.04556	16.9305				549	0.00193	255	255	255	0.37984	1.7121	0.05485	0.04473	65.0677
	550	0.00148	83.3667	36	85	3.48485	1.725	0.05268	0.03583	109.778				550	0.00217	255	255	255	2.69434	1.71028	0.05336	0.05188	45.0073
	551	0.00099	85	85	85	0.77846	1.72386	0.03614	0.03481	135				551	0.00306	255	255	255	2.77011	1.7187	0.06597	0.05912	89.4977
	552	0.00203	85	85	85	1.66613	1.73316	0.05266	0.04897	173.084				552	0.00301	255	255	255	1.01892	1.72516	0.06585	0.05828	97.7861
	553	0.00079	85	85	85	2.48343	1.72123	0.03973	0.02534	31.9606				553	0.00212	255	255	255	2.35905	1.71777	0.05424	0.04987	135
	554	0.00084	85	85	85	2.89326	1.72273	0.03675	0.0291	164.828				554	0.00168	255	255	255	2.41798	1.71611	0.04634	0.04616	0
	555	0.00104	74.7143	38	85	3.17798	1.72531	0.03863	0.03419	90				555	0.00296	255	255	255	3.48556	1.72539	0.06934	0.05443	111.047
	556	0.00153	74.1613	42	85	3.36602	1.73081	0.04956	0.03935	130.695				556	0.00217	255	255	255	0.77798	1.72434	0.05336	0.05188	135
	557	0.00133	62.8889	34	85	4.48528	1.73227	0.05442	0.03121	93.7973				557	0.00356	255	255	255	1.66744	1.73333	0.06811	0.0665	22.4859
	558	0.00109	85	85	85	1.75757	1.73169	0.04	0.0346	32.8055				558	0.00188	255	255	255	2.48383	1.72137	0.05559	0.043	27.4172
	559	0.00158	85	85	85	1.98415	1.7399	0.05134	0.03921	54.7931				559	0.00351	255	255	255	2.55346	1.72998	0.07428	0.06013	10.0928
	560	0.00059	85	85	85	3.81382	1.73382	0.03452	0.02187	99.4169				560	0.00193	255	255	255	2.89297	1.72256	0.05367	0.04571	169.27
	561	0.00109	85	85	85	3.11289	1.73968	0.04678	0.02958	31.6563				561	0.00217	255	255	255	3.17823	1.72546	0.05461	0.05068	81.9306
	562	0.00217	71.0227	32	85	3.74032	1.75222	0.0578	0.04789	80.8233				562	0.00301	255	255	255	3.3658	1.73138	0.06723	0.05708	122.114
	563	0.00099	79.8	33	85	1.14221	1.74319	0.03966	0.03173	0				563	0.00237	255	255	255	1.7574	1.73192	0.05841	0.0517	19.5216
	564	0.00153	81.6774	32	85	2.10869	1.75008	0.05071	0.03846	54.2175				564	0.00316	255	255	255	1.98459	1.73968	0.06926	0.05813	50.839
	565	0.00153	85	85	85	2.24894	1.75079	0.04542	0.04294	149.036				565	0.00158	255	255	255	3.81367	1.73331	0.05292	0.03804	95.9838
	566	0.00183	65.6757	39	85	1.23622	1.75758	0.056	0.04156	13.1389				566	0.00237	255	255	255	3.11311	1.73968	0.06306	0.04789	28.8854
	567	0.00163	85	85	85	1.90837	1.75587	0.05136	0.04042	170.58				567	0.00371	255	255	255	3.74126	1.75167	0.07447	0.06336	83.2461
	568	0.00069	85	85	85	3.22932	1.74771	0.03755	0.02346	23.1246				568	0.00198	255	255	255	1.14221	1.74319	0.05515	0.04562	161.565
	569	0.00099	85	85	85	3.57038	1.75128	0.04442	0.02833	11.1951				569	0.00287	255	255	255	2.1087	1.74962	0.06454	0.05653	53.5628
	570	0.00104	85	85	85	3.63215	1.75273	0.04556	0.02899	3.69584				570	0.00292	255	255	255	2.24898	1.75064	0.06195	0.05992	144.462
	571	0.00148	85	85	85	4.01496	1.75772	0.04927	0.0383	61.7617				571	0.00341	255	255	255	1.23603	1.7575	0.0741	0.05858	10.2492
	572	0.00143	83.1724	32	85	4.07033	1.75726	0.04644	0.03928	139.816				572	0.00311	255	255	255	1.90826	1.75619	0.06803	0.05826	172.28
	573	0.00173	76.3143	33	85	0.2063	1.76463	0.04859	0.04531	110.138				573	0.00178	255	255	255	3.22924	1.74846	0.05434	0.04167	22.6779
	574	0.00212	71.2558	33	85	0.8606	1.76841	0.05805	0.0466	19.8824				574	0.00217	255	255	255	3.57057	1.75102	0.06141	0.04508	8.73971
	575	0.00208	67.8809	40	85	1.45867	1.76794	0.0548	0.04822	48.8306				575	0.00227	255	255	255	3.63369	1.75297	0.05926	0.04883	2.32023
	576	0.00104	85	85	85	2.83553	1.76143	0.03954	0.03341	8.39132				576	0.00296	255	255	255	4.0145	1.75854	0.06703	0.05631	66.1409
	577	0.00119	85	85	85	0.28438	1.76604	0.04472	0.03376	155.323				577	0.00252	255	255	255	4.07248	1.75773	0.0607	0.05286	113.048
	578	0.00173	85	85	85	0.93837	1.77482	0.04931	0.04465	161.565				578	0.00311	255	255	255	0.20591	1.76534	0.06769	0.05854	110.575
	579	0.00074	85	85	85	3.29449	1.76264	0.04028	0.02342	150.965				579	0.0038	255	255	255	0.86114	1.76862	0.07651	0.06331	20.1883
	580	0.00321	85	85	85	4.99605	1.79418	0.10772	0.03796	122.893				580	0.00336	255	255	255	1.45728	1.76614	0.07333	0.05834	41.4061
	581	0.00267	72.4815	32	85	1.06435	1.78657	0.06586	0.05158	39.6068				581	0.00232	255	255	255	2.83471	1.76121	0.0583	0.05071	6.16436
	582	0.00109	82.5909	32	85	1.81737	1.77482	0.03925	0.03526	0				582	0.00247	255	255	255	0.28355	1.76639	0.06174	0.05094	158.489
	583	0.00193	75.5385	37	85	1.39022	1.78471	0.05628	0.04359	1.64567				583	0.00331	255	255	255	0.93837	1.77482	0.06674	0.06315	153.435
	584	0.00133	61	35	85	1.5693	1.78239	0.04414	0.03848	170.259				584	0.00183	255	255	255	3.29423	1.76304	0.05617	0.04144	153.051
	585	0.00124	85	85	85	2.16704	1.78579	0.04543	0.03462	114.972				585	0.00128	255	255	255	4.16117	1.76076	0.044	0.03717	0
	586	0.00168	83.5	34	85	2.64187	1.78387	0.05282	0.0405	141.784				586	0.00415	255	255	255	1.06523	1.78495	0.08197	0.06446	28.1473
	587	0.00163	85	85	85	2.99425	1.78505	0.05033	0.04125	155.615				587	0.00217	255	255	255	1.81668	1.77434	0.05374	0.05151	33.6901
	588	0.00069	64.3571	34	85	3.43309	1.78056	0.03845	0.02291	167.804				588	0.00133	255	255	255	2.7102	1.77066	0.04534	0.03746	77.5084
	589	0.00158	85	85	85	1.31442	1.7902	0.04997	0.04028	16.3618				589	0.00331	255	255	255	1.38854	1.785	0.06918	0.06093	173.36
	590	0.00099	85	85	85	1.71086	1.78853	0.03691	0.03409	63.435				590	0.00252	255	255	255	1.56795	1.78089	0.05997	0.0535	12.1286
	591	0.00148	81.7	33	85	2.03805	1.78783	0.05296	0.03564	179.22				591	0.00252	255	255	255	2.16734	1.78571	0.0619	0.05183	111.132
	592	0.00178	85	85	85	2.42247	1.79161	0.05182	0.0437	162.971				592	0.00296	255	255	255	2.64185	1.78337	0.06595	0.05723	149.816
	593	0.00124	67.16	38	85	3.92315	1.78797	0.04771	0.03296	145.781				593	0.00311	255	255	255	2.99341	1.78509	0.06772	0.05852	160.937
	594	0.00474	66.6458	32	85	4.22381	1.82805	0.13347	0.04525	59.1862				594	0.00168	255	255	255	3.43201	1.77916	0.05127	0.04171	168.123
	595	0.00094	83.0526	48	85	2.31341	1.79321	0.04464	0.02678	164.953				595	0.00311	255	255	255	1.31481	1.79033	0.06923	0.05725	5.24413
	596	0.00173	85	85	85	2.48375	1.80535	0.05209	0.04227	36.5025				596	0.00212	255	255	255	1.71074	1.78806	0.05424	0.04987	45.0024
	597	0.00099	85	85	85	3.08046	1.79556	0.04016	0.03133	47.0798				597	0.00292	255	255	255	2.03823	1.7884	0.07238	0.05128	176.556
	598	0.00163	82.8182	32	85	2.56996	1.8038	0.0658	0.03155	15.275				598	0.00301	255	255	255	2.41999	1.79142	0.06297	0.06094	150.162
	599	0.00193	72.8974	33	85	2.76554	1.80999	0.05303	0.04627	30.2171				599	0.00252	255	255	255	3.92253	1.78847	0.06356	0.05047	150.141
	600	0.00133	77.4444	33	85	3.6771	1.80142	0.04601	0.03692	172.809				600	0.00212	255	255	255	2.31311	1.7928	0.0615	0.04398	167.923
	601	0.00133	85	85	85	1.49939	1.81127	0.04657	0.03648	135				601	0.00331	255	255	255	2.48423	1.80462	0.06978	0.0604	39.9522
	602	0.00188	69.6053	32	85	3.16435	1.81443	0.06061	0.03944	161.967				602	0.00217	255	255	255	3.08094	1.79559	0.05629	0.04917	45.914
	603	0.00119	71.2083	44	85	3.52226	1.80891	0.04295	0.03515	160.395				603	0.00336	255	255	255	2.569	1.80521	0.08486	0.05041	17.6014
	604	0.00133	85	85	85	3.83536	1.81648	0.05264	0.03226	67.1787				604	0.00346	255	255	255	2.76651	1.80977	0.06882	0.06398	27.4304
	605	0.00104	85	85	85	1.62587	1.81298	0.04447	0.02971	174.887				605	0.00252	255	255	255	3.67651	1.80253	0.06093	0.05266	172.827
	606	0.00143	85	85	85	3.26473	1.82257	0.0489	0.0373	149.231				606	0.00257	255	255	255	1.50002	1.81294	0.05892	0.05552	136.992
	607	0.00089	85	85	85	4.14711	1.817	0.03927	0.02883	66.8906				607	0.00351	255	255	255	3.16468	1.81452	0.08055	0.05545	165.677
	608	0.00222	76.9556	32	85	1.76251	1.83021	0.05901	0.04797	178.798				608	0.00247	255	255	255	3.52237	1.80926	0.06035	0.05212	164.753
	609	0.00133	85	85	85	1.85631	1.82455	0.04534	0.03746	167.508				609	0.00267	255	255	255	3.83497	1.81622	0.06868	0.04946	67.7443
	610	0.00227	75.1957	32	85	1.92261	1.83264	0.0604	0.04791	19.8979				610	0.00232	255	255	255	1.62542	1.81445	0.05939	0.04979	165.08
	611	0.00119	60.75	37	85	0.55589	1.83992	0.05214	0.02896	75.9495				611	0.00326	255	255	255	3.26082	1.82317	0.07475	0.05554	0.96629
	612	0.00282	85	85	85	0.98203	1.84709	0.06718	0.05337	70.5468				612	0.00198	255	255	255	4.14711	1.817	0.05515	0.04562	71.565
	613	0.00222	83.8222	32	85	1.25365	1.83713	0.05838	0.04849	0.48931				613	0.00361	255	255	255	1.76327	1.83057	0.07203	0.06375	175.748
	614	0.00133	85	85	85	2.22181	1.83053	0.04534	0.03746	12.4916				614	0.00262	255	255	255	1.85612	1.82442	0.06188	0.05388	170.551
	615	0.00109	85	85	85	3.76754	1.83297	0.04035	0.0343	8.523e-14				615	0.00366	255	255	255	1.92205	1.83219	0.07131	0.06528	44.3705
	616	0.00124	85	85	85	0.23716	1.83668	0.04303	0.03655	6.13239				616	0.00479	255	255	255	0.9825	1.84721	0.08647	0.07057	71.3839
	617	0.00163	83.4848	35	85	2.68972	1.84051	0.05328	0.03896	160.694				617	0.00395	255	255	255	1.25371	1.83712	0.07678	0.06554	2.27047
	618	0.00104	85	85	85	2.90783	1.83641	0.04162	0.03174	148.886				618	0.00237	255	255	255	2.22116	1.829	0.05873	0.05141	16.8188
	619	0.00227	73.4783	40	85	0.82525	1.85447	0.05514	0.05248	75.0371				619	0.00237	255	255	255	3.76754	1.83252	0.0586	0.05153	1.016e-13
	620	0.00232	69.8298	32	85	1.07575	1.84957	0.06686	0.04422	17.4518				620	0.00252	255	255	255	0.23768	1.83698	0.06044	0.05308	5.72265
	621	0.00128	85	85	85	1.9865	1.84619	0.04442	0.03682	109.006				621	0.00311	255	255	255	2.68937	1.84054	0.06981	0.05677	160.339
	622	0.00114	85	85	85	2.8414	1.84817	0.04103	0.03527	140.944				622	0.00193	255	255	255	2.90415	1.83664	0.05494	0.04466	112.105
	623	0.00064	85	85	85	3.37473	1.84241	0.03079	0.02656	135				623	0.00395	255	255	255	0.82573	1.85495	0.0733	0.06865	85.6045
	624	0.00094	70.5263	33	85	3.44463	1.84802	0.0366	0.03266	80.3752				624	0.00405	255	255	255	1.07689	1.85017	0.08463	0.06095	19.1303
	625	0.00064	85	85	85	3.99491	1.83971	0.03276	0.02496	11.3099				625	0.00257	255	255	255	1.98637	1.84687	0.06142	0.05326	104.849
	626	0.00257	83.0961	34	85	1.3986	1.86254	0.05719	0.05719	0				626	0.00252	255	255	255	2.84089	1.84828	0.05937	0.05404	138.411
	627	0.00143	85	85	85	1.67593	1.8565	0.04427	0.04121	53.6534				627	0.00163	255	255	255	3.37445	1.84213	0.04715	0.04403	134.998
	628	0.00148	66.5	37	85	0.90344	1.86864	0.04708	0.04008	134.999				628	0.00173	255	255	255	3.99538	1.84029	0.05117	0.04303	8.4716
	629	0.00119	67.9167	42	85	2.05748	1.86155	0.04115	0.03669	72.2683				629	0.0041	255	255	255	1.39695	1.86222	0.07505	0.06957	73.7537
	630	0.00148	83.2667	33	85	0.16284	1.8703	0.04589	0.04112	45.0013				630	0.00292	255	255	255	1.67606	1.85643	0.06295	0.05896	16.7137
	631	0.00128	85	85	85	1.32226	1.87512	0.04703	0.03477	87.8609				631	0.00292	255	255	255	2.95843	1.8612	0.07328	0.05065	128.891
	632	0.00212	72.6279	33	85	2.16205	1.87323	0.05877	0.04603	175.97				632	0.00168	255	255	255	3.44318	1.8478	0.04891	0.04373	50.6932
	633	0.00163	85	85	85	2.26387	1.87557	0.04927	0.04213	83.1319				633	0.00306	255	255	255	0.90277	1.86801	0.06614	0.05896	134.949
	634	0.00183	82.1892	32	85	2.59509	1.87867	0.05427	0.04289	70.1634				634	0.00257	255	255	255	2.05815	1.86201	0.05895	0.05549	60.1939
	635	0.00124	82.92	33	85	2.96152	1.86591	0.04509	0.03487	152.969				635	0.00282	255	255	255	0.16272	1.87002	0.06096	0.05882	37.5686
	636	0.00089	85	85	85	1.5374	1.86776	0.04094	0.02766	177.116				636	0.00267	255	255	255	1.32275	1.87453	0.06575	0.05167	90.5646
	637	0.00133	67.1111	33	85	2.40086	1.8721	0.04732	0.0359	24.1166				637	0.00306	255	255	255	2.26402	1.87538	0.06663	0.05854	78.124
	638	0.00158	68.4062	40	85	3.02576	1.87136	0.05362	0.03754	4.08149				638	0.00316	255	255	255	2.5937	1.8774	0.07456	0.054	67.4483
	639	0.00143	66.0345	32	85	3.56052	1.87686	0.0456	0.04001	21.6859				639	0.00208	255	255	255	1.53818	1.86821	0.05942	0.04447	178.649
	640	0.00099	85	85	85	3.71201	1.87499	0.04153	0.0303	84.5953				640	0.00351	255	255	255	2.1632	1.87461	0.07563	0.05905	6.0163
	641	0.00094	85	85	85	3.86133	1.87434	0.03726	0.03208	135				641	0.00272	255	255	255	2.40053	1.87208	0.06615	0.05231	16.9876
	642	0.00173	85	85	85	3.93273	1.87865	0.05613	0.03923	47.3837				642	0.00296	255	255	255	3.02563	1.87217	0.07	0.05392	3.4716
	643	0.00203	85	85	85	1.17221	1.89174	0.05596	0.04609	127.749				643	0.00277	255	255	255	3.56019	1.87674	0.06372	0.05528	23.0617
	644	0.00143	83.2414	34	85	1.81586	1.88328	0.04879	0.03739	11.6887				644	0.00217	255	255	255	3.71195	1.87562	0.05992	0.04619	88.0322
	645	0.00099	79.75	32	85	3.32119	1.87605	0.03966	0.03173	0				645	0.00212	255	255	255	3.86162	1.87405	0.05424	0.04987	135
	646	0.00128	85	85	85	3.49314	1.88242	0.0456	0.03587	146.965				646	0.00331	255	255	255	3.93252	1.87921	0.07332	0.05748	46.693
	647	0.00188	73.079	37	85	1.45811	1.89504	0.05088	0.04698	99.142				647	0.00361	255	255	255	1.17264	1.89123	0.07432	0.06179	116.196
	648	0.00059	73.25	32	85	2.32873	1.88954	0.03452	0.02187	80.5831				648	0.00277	255	255	255	1.81624	1.88277	0.06658	0.05291	1.86233
	649	0.00232	66.4681	33	85	2.51042	1.89547	0.06496	0.04552	133.661				649	0.00198	255	255	255	3.3212	1.87586	0.05417	0.04645	0
	650	0.00188	85	85	85	2.78774	1.90079	0.05561	0.04298	133.59				650	0.00267	255	255	255	3.49328	1.88286	0.06244	0.05441	142.533
	651	0.00148	85	85	85	3.11432	1.88494	0.05602	0.03369	176.618				651	0.00326	255	255	255	1.45905	1.894	0.06715	0.06183	62.8808
	652	0.00153	85	85	85	4.25991	1.89137	0.04542	0.04294	30.9638				652	0.00405	255	255	255	2.50961	1.89543	0.08164	0.06318	135.96
	653	0.00059	85	85	85	0.59747	1.8908	0.02748	0.02748	0				653	0.00366	255	255	255	2.78814	1.89992	0.07473	0.0623	134.321
	654	0.00138	85	85	85	3.63098	1.89331	0.04807	0.03664	173.01				654	0.00296	255	255	255	3.11432	1.88541	0.07433	0.05078	176.716
	655	0.00133	75.3333	33	85	2.65201	1.90112	0.04442	0.03824	41.7177				655	0.00292	255	255	255	4.25987	1.89122	0.06195	0.05992	35.5377
	656	0.00094	70.8947	45	85	3.18491	1.89898	0.03644	0.0328	17.496				656	0.00143	255	255	255	2.32963	1.8902	0.04707	0.03875	78.8297
	657	0.00119	62.125	34	85	3.24853	1.90735	0.0463	0.03261	40.2344				657	0.00277	255	255	255	3.63086	1.89344	0.0666	0.0529	175.437
	658	0.00084	85	85	85	0.37564	1.91292	0.04598	0.02326	94.3078				658	0.00252	255	255	255	2.65138	1.90052	0.0593	0.0541	178.201
	659	0.00168	85	85	85	1.26067	1.91085	0.05292	0.04041	153.147				659	0.00212	255	255	255	3.18618	1.89955	0.05365	0.05042	30.864
	660	0.00193	85	85	85	1.89323	1.91486	0.05283	0.04644	122.392				660	0.00316	255	255	255	1.26094	1.91112	0.06938	0.05803	156.401
	661	0.0044	83.2472	32	85	0.24727	1.95565	0.13364	0.04189	70.9357				661	0.00346	255	255	255	1.89371	1.9145	0.06938	0.06347	132.422
	662	0.00163	83.4545	34	85	1.11145	1.92	0.04671	0.04444	54.4623				662	0.00237	255	255	255	3.24842	1.90764	0.06073	0.04972	28.7437
	663	0.00143	85	85	85	1.72271	1.91637	0.04448	0.04101	35.7271				663	0.00296	255	255	255	1.1114	1.91962	0.06187	0.061	111.006
	664	0.00109	72.7727	32	85	1.95913	1.91261	0.0412	0.03359	22.1707				664	0.00277	255	255	255	1.7221	1.91678	0.06143	0.05735	48.9361
	665	0.00133	70.7037	35	85	2.87276	1.91822	0.05005	0.03393	45.6671				665	0.00232	255	255	255	1.95937	1.91361	0.0605	0.04887	21.9453
	666	0.00148	65.8333	32	85	3.40612	1.91394	0.05149	0.03665	175.306				666	0.00272	255	255	255	2.87377	1.91873	0.06614	0.05231	45.3144
	667	0.00119	85	85	85	3.76169	1.91628	0.04295	0.03515	19.6049				667	0.00282	255	255	255	3.40641	1.91528	0.06748	0.05314	179.494
	668	0.00158	83.625	41	85	1.04112	1.92969	0.0466	0.04319	90				668	0.00247	255	255	255	3.76136	1.91611	0.06035	0.05212	15.2474
	669	0.00069	85	85	85	1.6237	1.91741	0.02997	0.02939	2.771e-13				669	0.00306	255	255	255	1.04109	1.92946	0.06529	0.05973	90
	670	0.00114	85	85	85	2.01992	1.92396	0.04136	0.03498	59.9568				670	0.00168	255	255	255	1.6237	1.91788	0.04634	0.04616	0
	671	0.00119	82.8333	33	85	2.08926	1.92315	0.0409	0.03691	75.6369				671	0.00287	255	255	255	2.02229	1.9297	0.07205	0.05064	106.64
	672	0.00069	68.4286	32	85	4.32603	1.9216	0.03826	0.02302	82.8386				672	0.00242	255	255	255	2.08941	1.92387	0.05973	0.05161	73.7706
	673	0.00148	85	85	85	0.82591	1.93485	0.05122	0.03684	26.2769				673	0.00163	255	255	255	4.32635	1.92115	0.05356	0.03876	90
	674	0.00104	74	32	85	2.72198	1.92731	0.04326	0.03054	3.6136				674	0.00296	255	255	255	0.82614	1.93438	0.06856	0.05505	24.9269
	675	0.00084	68.8824	36	85	2.95148	1.92825	0.03675	0.0291	105.172				675	0.00212	255	255	255	2.72178	1.9275	0.05951	0.04545	10.7413
	676	0.00287	62.5345	34	85	0.54035	1.97343	0.10356	0.03523	93.9015				676	0.00193	255	255	255	2.95173	1.92892	0.05367	0.04571	100.73
	677	0.00247	73.96	32	85	1.78883	1.94757	0.06144	0.05119	11.6159				677	0.00425	255	255	255	1.78855	1.94761	0.07906	0.06843	2.2076
	678	0.00114	85	85	85	2.20512	1.9371	0.04047	0.03576	159.298				678	0.00242	255	255	255	2.20574	1.93692	0.05879	0.05243	169.382
	679	0.00119	85	85	85	2.46044	1.94118	0.05145	0.02934	135.316				679	0.00252	255	255	255	2.45981	1.94035	0.06558	0.04892	135
	680	0.00124	85	85	85	3.05972	1.93565	0.04545	0.03461	166.609				680	0.00262	255	255	255	3.0602	1.93583	0.06503	0.05127	171.242
	681	0.00148	85	85	85	4.42499	1.94539	0.0517	0.0365	74.7097				681	0.00287	255	255	255	4.425	1.94485	0.06888	0.05297	78.0808
	682	0.00128	85	85	85	0.90052	1.95028	0.04685	0.03491	57.8496				682	0.00257	255	255	255	0.89904	1.9492	0.06703	0.0488	57.3135
	683	0.00124	81	32	85	1.36103	1.94412	0.04202	0.03742	66.4195				683	0.00237	255	255	255	1.36055	1.94396	0.05629	0.05364	45.0047
	684	0.00143	85	85	85	1.55717	1.94764	0.04344	0.042	134.591				684	0.00282	255	255	255	1.55791	1.94746	0.06063	0.05914	141.158
	685	0.00173	73	34	85	1.4912	1.95876	0.04777	0.04609	19.1544				685	0.00326	255	255	255	1.49206	1.95843	0.06542	0.06346	160.266
	686	0.00203	60.561	32	85	3.3265	1.96042	0.08608	0.02996	145.808				686	0.00163	255	255	255	3.30161	1.94437	0.05249	0.03955	17.0083
	687	0.00242	85	85	85	3.49262	1.97364	0.09673	0.03187	125.134				687	0.00193	255	255	255	3.47422	1.94784	0.05506	0.04456	32.0801
	688	0.00128	82.9615	32	85	3.66566	1.95221	0.04495	0.03639	53.226				688	0.00252	255	255	255	3.66535	1.95275	0.06175	0.05196	68.1384
	689	0.00109	85	85	85	3.83751	1.95278	0.04791	0.02889	40.5184				689	0.00247	255	255	255	3.83741	1.95322	0.06564	0.04792	42.2179
	690	0.00168	85	85	85	3.99743	1.95075	0.06383	0.03351	168.589				690	0.00326	255	255	255	3.99684	1.95055	0.08252	0.05032	169.915
	691	0.00084	85	85	85	1.22036	1.95923	0.04138	0.02585	140.767				691	0.00203	255	255	255	1.21987	1.95861	0.05787	0.04457	138.505
	692	0.00104	78	34	85	2.14651	1.95783	0.03635	0.03635	0				692	0.00217	255	255	255	2.14688	1.9579	0.05374	0.05151	123.69
	693	0.00133	85	85	85	2.59461	1.962	0.04505	0.0377	155.078				693	0.00272	255	255	255	2.59428	1.96167	0.06188	0.05591	148.086
	694	0.00109	81.3636	43	85	2.66177	1.95692	0.03904	0.03545	45				694	0.00227	255	255	255	2.66093	1.95712	0.05518	0.05244	45
	695	0.00089	62	37	85	3.13004	1.95321	0.03768	0.03005	22.5898				695	0.00198	255	255	255	3.13037	1.95336	0.05442	0.04624	17.6847
	696	0.00193	69.8718	32	85	3.57216	1.96174	0.06015	0.04079	155.325				696	0.00346	255	255	255	3.57164	1.96129	0.07753	0.0568	158.099
	697	0.00124	85	85	85	1.41887	1.9632	0.04367	0.03601	165.803				697	0.00252	255	255	255	1.41924	1.9635	0.06072	0.05284	169.842
	698	0.00153	79.9355	32	85	2.29523	1.96544	0.05608	0.03477	13.6289				698	0.00277	255	255	255	2.29522	1.96561	0.0697	0.05054	16.0613
	699	0.00109	85	85	85	2.36941	1.95949	0.04856	0.0285	4.48185				699	0.00237	255	255	255	2.37038	1.95977	0.0674	0.0448	3.96186
	700	0.00084	85	85	85	0.14823	1.97081	0.03675	0.0291	74.8284				700	0.00321	255	255	255	1.66906	1.97423	0.06754	0.06055	8.44762
	701	0.00178	82.1667	33	85	1.66938	1.97394	0.05003	0.04526	0				701	0.00272	255	255	255	1.85994	1.9747	0.06341	0.05456	54.3751
	702	0.00148	85	85	85	1.86081	1.97538	0.04639	0.04068	42.2127				702	0.00232	255	255	255	3.00101	1.97283	0.06039	0.04896	164.562
	703	0.00104	85	85	85	3.00088	1.97331	0.04351	0.03036	164.777				703	0.00208	255	255	255	3.34363	1.97264	0.05448	0.0485	52.513
	704	0.00084	73.5294	33	85	4.17563	1.96701	0.03482	0.03071	168.69				704	0.00178	255	255	255	4.17523	1.96812	0.04759	0.04759	0
	705	0.00282	72.9825	35	85	0.94746	1.99316	0.06257	0.05731	67.699				705	0.00469	255	255	255	0.94762	1.99346	0.08119	0.07361	54.9122
	706	0.00163	67	34	85	2.52158	1.98297	0.05293	0.03922	150.055				706	0.00301	255	255	255	2.52128	1.9827	0.0698	0.05497	149.094
	707	0.00114	85	85	85	2.83253	1.9808	0.04744	0.0305	127.094				707	0.00242	255	255	255	2.83305	1.98053	0.06524	0.04725	134.243
	708	0.00054	85	85	85	4.57748	1.97802	0.03988	0.01735	51.4788				708	0.00277	255	255	255	1.15765	1.98833	0.06001	0.0587	150.187
	709	0.00138	85	85	85	1.15702	1.98795	0.04304	0.04093	146.477				709	0.00341	255	255	255	1.98345	1.99252	0.06904	0.06287	55.9177
	710	0.00183	85	85	85	1.98265	1.99272	0.05181	0.04493	63.0208				710	0.00252	255	255	255	2.74703	1.98542	0.06175	0.05196	21.8616
	711	0.00124	85	85	85	2.74651	1.98541	0.04509	0.03487	27.0307				711	0.00351	255	255	255	2.90966	1.99005	0.07469	0.0598	3.72715
	712	0.00198	82.475	32	85	2.90937	1.99022	0.05726	0.04394	5.849e-14				712	0.00257	255	255	255	3.18414	1.98569	0.06103	0.0536	0
	713	0.00128	85	85	85	3.18414	1.98569	0.044	0.03717	0				713	0.00267	255	255	255	4.36149	1.9883	0.0622	0.05461	90
	714	0.00143	76.0345	33	85	4.36016	1.9879	0.04644	0.03928	76.791				714	0.00336	255	255	255	0.31734	2.00078	0.0809	0.05287	38.0857
	715	0.00168	72.7647	39	85	0.31781	2.00112	0.06383	0.03351	39.8238				715	0.00321	255	255	255	1.0796	1.99845	0.06906	0.05921	126.058
	716	0.00124	60.68	36	85	0.44162	1.99821	0.04355	0.03612	66.3612				716	0.00198	255	255	255	3.24986	1.99044	0.05352	0.04702	30.683
	717	0.00163	85	85	85	1.0798	1.99805	0.05157	0.04026	121.389				717	0.00257	255	255	255	3.50747	1.99448	0.05987	0.05464	105.573
	718	0.00089	85	85	85	3.25013	1.99077	0.03576	0.03166	25.4062				718	0.00331	255	255	255	4.09513	2.00038	0.06757	0.06238	110.947
	719	0.00173	85	85	85	4.0954	2.00055	0.05102	0.04316	104.975				719	0.00321	255	255	255	1.31112	2.00224	0.07089	0.05768	156.434
	720	0.00173	85	85	85	1.31111	2.00196	0.05497	0.04005	155				720	0.00341	255	255	255	1.91571	2.01116	0.07351	0.05905	122.592
	721	0.00183	83.6216	34	85	1.91505	2.0108	0.0581	0.04006	127.428				721	0.00272	255	255	255	2.41932	2.00473	0.06119	0.05654	56.7461
	722	0.00138	75.9643	32	85	2.42057	2.00534	0.0458	0.03846	64.5907				722	0.00301	255	255	255	2.08087	2.00666	0.0728	0.05271	6.51285
	723	0.00183	80.8919	32	85	2.08124	2.00777	0.06204	0.03752	9.49649				723	0.00158	255	255	255	2.22819	2.00326	0.04487	0.04487	0
	724	0.00059	85	85	85	2.22819	2.00326	0.02748	0.02748	0				724	0.00227	255	255	255	3.06434	2.00709	0.06079	0.0476	30.3291
	725	0.00114	72.3913	36	85	3.06594	2.0086	0.0436	0.03318	19.1366				725	0.00158	255	255	255	3.41609	2.00326	0.04487	0.04487	0
	726	0.00059	52.0833	43	67	3.41609	2.00338	0.02748	0.02748	0				726	0.00272	255	255	255	3.7046	2.00921	0.05993	0.05774	33.3556
	727	0.00133	85	85	85	3.70467	2.00886	0.0427	0.03978	26.9132				727	0.00252	255	255	255	0.83376	2.01574	0.05855	0.05479	24.0268
	728	0.00133	85	85	85	0.83372	2.01745	0.04306	0.03945	98.0005				728	0.0039	255	255	255	1.01062	2.03952	0.09119	0.0545	84.2743
	729	0.00217	83.8182	33	85	1.01057	2.0405	0.07286	0.03799	85.3096				729	0.00361	255	255	255	1.2282	2.02594	0.0709	0.06477	17.3526
	730	0.00227	79.5217	33	85	1.22911	2.02693	0.05688	0.05087	175.59				730	0.00509	255	255	255	3.62557	2.03906	0.1135	0.05709	139.054
	731	0.00296	85	85	85	3.6279	2.04181	0.10064	0.0375	136.484				731	0.00341	255	255	255	4.28122	2.02939	0.07321	0.05929	86.9536
	732	0.00198	71.45	32	85	4.28258	2.02854	0.05783	0.04351	79.5973				732	0.00306	255	255	255	1.4024	2.03081	0.06751	0.05777	155.564
	733	0.00163	69.0909	37	85	1.40339	2.03099	0.05157	0.04026	145.93				733	0.00203	255	255	255	1.49366	2.02787	0.05547	0.0465	134.999
	734	0.00089	67.6667	32	85	1.49325	2.02624	0.03773	0.03001	128.474				734	0.00168	255	255	255	2.64187	2.02435	0.04634	0.04616	90
	735	0.00069	85	85	85	2.6414	2.02435	0.02997	0.02939	90				735	0.00193	255	255	255	2.80052	2.0248	0.05367	0.04571	10.73
	736	0.00084	85	85	85	2.80023	2.02497	0.03675	0.0291	15.1716				736	0.00336	255	255	255	1.77544	2.04182	0.06939	0.06165	40.3171
	737	0.00193	77.0513	32	85	3.29122	2.03881	0.05336	0.04598	166.889				737	0.00301	255	255	255	2.57601	2.0395	0.06831	0.05618	22.0693
	738	0.00178	85	85	85	1.77541	2.04192	0.05184	0.04369	38.1694				738	0.00198	255	255	255	2.96624	2.03595	0.05402	0.04658	90
	739	0.00153	85	85	85	2.57568	2.03988	0.05089	0.03832	23.2432				739	0.00316	255	255	255	3.29155	2.03885	0.06713	0.05997	166.664
	740	0.00089	85	85	85	2.96624	2.03646	0.03713	0.0305	90				740	0.00366	255	255	255	1.70415	2.04914	0.07093	0.06563	123.917
	741	0.00208	85	85	85	1.70403	2.04912	0.05463	0.04837	119.445				741	0.00341	255	255	255	2.14685	2.04396	0.0715	0.06071	179.354
	742	0.00208	73.1905	32	85	2.14737	2.04246	0.06164	0.04287	0				742	0.00267	255	255	255	3.11801	2.04153	0.0659	0.05154	175.444
	743	0.00133	70.1111	35	85	3.1174	2.04029	0.04943	0.03436	170.707				743	0.00257	255	255	255	4.21456	2.04463	0.06345	0.05155	115.654
	744	0.00124	66.56	35	85	4.21528	2.04344	0.04567	0.03443	122.404				744	0.00311	255	255	255	1.55313	2.05487	0.06625	0.05982	98.5076
	745	0.00178	85	85	85	1.55517	2.05462	0.0498	0.04547	160.201				745	0.00455	255	255	255	1.62752	2.05675	0.08372	0.06913	3.56309
	746	0.00282	85	85	85	1.62697	2.05685	0.06844	0.05239	3.51975				746	0.00227	255	255	255	2.30108	2.05277	0.06158	0.04699	114.295
	747	0.00099	85	85	85	2.30059	2.05247	0.0439	0.02866	114.006				747	0.00247	255	255	255	2.72795	2.04895	0.06282	0.05007	19.9028
	748	0.00119	85	85	85	2.72813	2.04895	0.04673	0.03231	20.4917				748	0.00336	255	255	255	1.84511	2.0595	0.06929	0.06173	0
	749	0.00188	85	85	85	1.84511	2.0595	0.05263	0.04542	0				749	0.00346	255	255	255	2.03429	2.06301	0.07141	0.06166	99.3308
	750	0.00203	74.1463	33	85	2.03451	2.06239	0.05301	0.04865	104.362				750	0.00287	255	255	255	2.47966	2.05998	0.06454	0.05653	130.008
	751	0.00148	68.2333	39	85	2.47893	2.05976	0.04843	0.03897	127.323				751	0.00124	255	255	255	3.34791	2.05205	0.04543	0.03462	65.0276
	752	0.00094	51.8947	34	68	3.19976	2.05873	0.03644	0.0328	162.504				752	0.00272	255	255	255	3.80799	2.06046	0.0753	0.04595	40.7081
	753	0.00124	83.04	36	85	3.80879	2.0598	0.05893	0.02669	43.1851				753	0.00326	255	255	255	0.8668	2.07057	0.06565	0.06324	140.691
	754	0.00064	85	85	85	0.43499	2.06031	0.03079	0.02656	45				754	0.00188	255	255	255	1.14943	2.05857	0.054	0.04426	15.8247
	755	0.00183	71.7568	34	85	0.86624	2.07032	0.05335	0.04363	124.886				755	0.00114	255	255	255	2.91933	2.05598	0.03819	0.03789	90
	756	0.00089	85	85	85	1.1508	2.0595	0.03713	0.0305	0				756	0.00198	255	255	255	3.20066	2.0595	0.05402	0.04658	0
	757	0.00178	79.6944	33	85	3.5335	2.06952	0.05288	0.04283	149.293				757	0.00321	255	255	255	3.53272	2.06799	0.068	0.06014	156.659
	758	0.00193	72.7692	36	85	1.27912	2.07761	0.05184	0.04732	90				758	0.00346	255	255	255	1.27827	2.07737	0.06798	0.06477	74.2227
	759	0.00084	64.2353	34	85	2.41721	2.0677	0.0354	0.03021	59.0362				759	0.00178	255	255	255	2.41798	2.06653	0.04759	0.04759	0
	760	0.00064	85	85	85	3.45746	2.06571	0.03079	0.02656	135				760	0.00163	255	255	255	3.45774	2.06599	0.04715	0.04403	134.998
	761	0.00301	85	85	85	1.07526	2.09343	0.06271	0.0612	138.369				761	0.00509	255	255	255	1.07574	2.09358	0.08199	0.07903	104.456
	762	0.00074	85	85	85	2.82542	2.07754	0.03622	0.02605	61.6832				762	0.00163	255	255	255	2.82342	2.07643	0.05568	0.03728	65.0194
	763	0.00069	85	85	85	3.96034	2.07807	0.03826	0.02302	97.1614				763	0.00168	255	255	255	3.96043	2.07769	0.05478	0.03904	95.3922
	764	0.00054	64.9091	34	85	4.59755	2.0817	0.04447	0.01556	86.9423				764	0.00267	255	255	255	1.3648	2.08918	0.05854	0.05803	36.8699
	765	0.00361	85	85	85	0.15883	2.11597	0.08803	0.05217	86.4939				765	0.00237	255	255	255	1.44548	2.08542	0.05876	0.05139	171.234
	766	0.00128	66.7692	33	85	1.36512	2.09066	0.04123	0.03967	41.1859				766	0.00247	255	255	255	1.90908	2.08846	0.06035	0.05212	74.7526
	767	0.00119	61.75	33	85	1.44591	2.08521	0.0409	0.03691	165.637				767	0.00311	255	255	255	2.2287	2.08276	0.07491	0.05291	173.008
	768	0.00119	85	85	85	1.90925	2.08878	0.04295	0.03515	70.3951				768	0.00183	255	255	255	2.35785	2.08106	0.05256	0.04428	172.205
	769	0.00168	83.6176	38	85	2.22779	2.08251	0.05859	0.0365	173.499				769	0.00267	255	255	255	2.67492	2.09321	0.0659	0.05155	86.6255
	770	0.00074	85	85	85	2.35776	2.08129	0.03495	0.027	170.538				770	0.00237	255	255	255	4.12778	2.08322	0.05904	0.05114	152.603
	771	0.00153	68.5161	32	85	2.67591	2.09303	0.04778	0.04081	96.9121				771	0.00203	255	255	255	4.37384	2.08821	0.0584	0.04416	95.8096
	772	0.00217	85	85	85	4.05014	2.09848	0.07882	0.03512	64.544				772	0.00242	255	255	255	1.97565	2.08998	0.05975	0.05159	172.344
	773	0.00109	82.5909	32	85	4.12929	2.08385	0.03904	0.03545	134.999				773	0.00395	255	255	255	1.19528	2.11116	0.07624	0.06601	115.039
	774	0.00089	82.1667	34	85	4.3745	2.08822	0.04088	0.0277	90				774	0.00316	255	255	255	2.08893	2.10519	0.0672	0.05991	90
	775	0.00114	85	85	85	1.97591	2.0896	0.04228	0.03422	170.444				775	0.00247	255	255	255	3.06549	2.09886	0.06035	0.05212	15.2474
	776	0.00217	73.7955	35	85	1.19662	2.11384	0.06084	0.04549	118.05				776	0.00252	255	255	255	3.39535	2.09774	0.06093	0.05266	172.827
	777	0.00173	67.3429	33	85	2.08905	2.10509	0.0501	0.04395	78.0567				777	0.00222	255	255	255	2.16673	2.10597	0.05536	0.05113	132.694
	778	0.00119	85	85	85	3.06582	2.09904	0.04295	0.03515	19.6049				778	0.00227	255	255	255	2.86569	2.10549	0.05492	0.05269	58.7847
	779	0.00124	83.08	37	85	3.39584	2.09742	0.04398	0.03576	171.464				779	0.00198	255	255	255	2.99084	2.10167	0.05515	0.04562	161.565
	780	0.00331	85	85	85	2.16761	2.14516	0.11699	0.03603	91.9595				780	0.00267	255	255	255	0.91754	2.12237	0.06825	0.04977	86.7781
	781	0.00114	85	85	85	2.86554	2.10519	0.03819	0.03789	90				781	0.00193	255	255	255	2.77132	2.10951	0.05342	0.04593	155.732
	782	0.00094	77	32	85	2.99116	2.10145	0.03901	0.03064	167.179				782	0.00262	255	255	255	3.13619	2.10969	0.06595	0.05055	10.3164
	783	0.00128	85	85	85	0.91755	2.1233	0.05078	0.03221	86.447				783	0.00242	255	255	255	3.66161	2.11308	0.06195	0.04976	151.339
	784	0.00084	75.8824	37	85	2.76953	2.10937	0.0354	0.03021	149.036				784	0.00222	255	255	255	3.73513	2.11143	0.05832	0.04854	45.0011
	785	0.00124	66.8	40	85	3.13541	2.10928	0.04681	0.03359	10.9588				785	0.00109	255	255	255	2.53747	2.10774	0.0462	0.02995	180
	786	0.00128	64.6539	32	85	3.66032	2.11196	0.0456	0.03587	146.31				786	0.00212	255	255	255	2.60326	2.11924	0.05296	0.05108	90
	787	0.00104	85	85	85	3.73491	2.11121	0.04301	0.03072	45.0003				787	0.00188	255	255	255	3.26275	2.11536	0.05146	0.04645	16.252
	788	0.00119	80.75	32	85	0.25465	2.12511	0.05239	0.02882	77.1739				788	0.00188	255	255	255	3.57073	2.11924	0.05482	0.04361	59.4512
	789	0.00094	85	85	85	2.60276	2.11924	0.0366	0.03266	90				789	0.00296	255	255	255	1.62874	2.13072	0.06916	0.05457	34.8521
	790	0.00089	82.2778	36	85	3.26382	2.11538	0.03713	0.0305	0				790	0.00311	255	255	255	1.819	2.12906	0.0722	0.05489	43.2475
	791	0.00099	82.6	37	85	3.57104	2.11965	0.03966	0.03173	90				791	0.00262	255	255	255	2.30492	2.12932	0.06277	0.05311	128.916
	792	0.00148	85	85	85	1.62932	2.13072	0.05169	0.03651	39.8541				792	0.00247	255	255	255	3.48554	2.12698	0.06035	0.05212	164.753
	793	0.00489	77.0505	33	85	1.84245	2.15346	0.11961	0.05207	137.365				793	0.00326	255	255	255	4.29035	2.13458	0.07859	0.05283	51.2527
	794	0.00128	70.1539	34	85	2.30457	2.12962	0.04757	0.03438	130.385				794	0.00306	255	255	255	1.48743	2.13795	0.06577	0.0593	177.008
	795	0.00124	66.12	36	85	3.4857	2.12938	0.0431	0.03649	147.332				795	0.00247	255	255	255	1.55341	2.13176	0.06104	0.05153	15.1449
	796	0.00163	83.5152	36	85	1.48703	2.13835	0.04807	0.04319	6.84277				796	0.00257	255	255	255	2.4219	2.13249	0.06395	0.05115	12.3852
	797	0.00119	85	85	85	1.55341	2.13125	0.04441	0.03399	17.742				797	0.00252	255	255	255	3.319	2.13923	0.06044	0.05308	174.277
	798	0.00119	85	85	85	2.42208	2.13242	0.0435	0.03471	19.0572				798	0.0044	255	255	255	4.17211	2.15376	0.08743	0.06403	48.3363
	799	0.00143	74.3103	32	85	3.31981	2.14033	0.04485	0.04068	135				799	0.00336	255	255	255	1.30378	2.15377	0.07331	0.05835	49.4231
	800	0.00232	85	85	85	4.1741	2.15155	0.06142	0.04814	55.7638				800	0.00242	255	255	255	1.39124	2.14922	0.05961	0.05171	10.0256
	801	0.00079	70.4375	33	85	4.65464	2.14355	0.03931	0.02561	84.1731				801	0.00415	255	255	255	1.75072	2.15723	0.07577	0.06974	130.826
	802	0.00242	73.7959	33	85	0.42032	2.16406	0.07624	0.04043	61.9049				802	0.00242	255	255	255	1.92717	2.15009	0.05765	0.05347	122.02
	803	0.00178	65.8889	35	85	1.30384	2.15233	0.05664	0.03998	51.2131				803	0.00385	255	255	255	2.00939	2.15808	0.07536	0.06511	157.952
	804	0.00114	85	85	85	1.39098	2.1498	0.04213	0.03434	13.4658				804	0.00287	255	255	255	2.92188	2.15342	0.0682	0.0535	177.222
	805	0.00257	84.0192	34	85	1.74999	2.15819	0.05885	0.05558	144.425				805	0.00232	255	255	255	3.39478	2.15813	0.06049	0.04888	38.287
	806	0.00109	85	85	85	1.9269	2.14992	0.03855	0.0359	135				806	0.00133	255	255	255	4.47786	2.15517	0.05442	0.03121	86.2027
	807	0.00361	85	85	85	2.02084	2.17894	0.11031	0.04163	122.123				807	0.00326	255	255	255	0.83954	2.16781	0.06743	0.06157	113.625
	808	0.00158	80.3438	32	85	2.92173	2.15325	0.05292	0.03804	5.98381				808	0.00395	255	255	255	1.11638	2.17029	0.07545	0.0667	3.48367
	809	0.00104	85	85	85	3.39484	2.15974	0.04119	0.03207	45.8507				809	0.00351	255	255	255	1.86333	2.17221	0.07203	0.06201	3.90941
	810	0.00089	67.5	32	85	4.48409	2.15382	0.03713	0.0305	90				810	0.00341	255	255	255	2.16763	2.17069	0.07406	0.05861	91.4166
	811	0.00168	70.2059	33	85	0.83897	2.16834	0.05037	0.04246	105.981				811	0.00267	255	255	255	2.36083	2.16636	0.05923	0.05735	82.1038
	812	0.00227	66.1522	40	85	1.11664	2.17068	0.05859	0.04939	5.01719				812	0.00301	255	255	255	2.49455	2.16718	0.06976	0.055	62.321
	813	0.00128	85	85	85	2.36039	2.16682	0.04217	0.03879	82.8677				813	0.00138	255	255	255	2.69914	2.15439	0.04722	0.0373	20.5045
	814	0.00158	83.3438	32	85	2.49472	2.16674	0.05186	0.03882	60.2075				814	0.00119	255	255	255	3.78453	2.1538	0.04059	0.0372	45.0013
	815	0.00153	83.3548	34	85	1.23008	2.17067	0.04829	0.04039	43.6868				815	0.00267	255	255	255	1.23047	2.17105	0.06622	0.0513	37.2602
	816	0.00153	81.6774	33	85	2.2352	2.17289	0.04542	0.04294	120.964				816	0.00282	255	255	255	2.23553	2.17301	0.06096	0.05882	52.4314
	817	0.00089	85	85	85	3.05605	2.16571	0.04005	0.02827	167.764				817	0.00193	255	255	255	3.05464	2.16538	0.05367	0.04571	169.27
	818	0.00208	72.0238	32	85	3.60048	2.17468	0.06179	0.04276	174.273				818	0.00341	255	255	255	3.5987	2.17425	0.07533	0.05762	178.431
	819	0.00074	54.3333	38	85	0.31427	2.1826	0.0368	0.02564	117.549				819	0.00114	255	255	255	3.90858	2.1712	0.04663	0.03103	96.1612
	820	0.00138	74.3214	34	85	0.70362	2.2	0.06302	0.02795	73.9769				820	0.00217	255	255	255	2.84179	2.18203	0.05433	0.05094	117.624
	821	0.00099	85	85	85	2.84112	2.1818	0.03828	0.03286	110.91				821	0.00247	255	255	255	3.11638	2.18307	0.06499	0.0484	171.601
	822	0.00109	85	85	85	3.11608	2.18346	0.04559	0.03036	170.627				822	0.00366	255	255	255	3.51175	2.18887	0.0717	0.06492	162.889
	823	0.00198	85	85	85	3.51081	2.18865	0.053	0.04747	152.476				823	0.00193	255	255	255	3.68743	2.18323	0.05597	0.04383	45.0007
	824	0.00074	85	85	85	3.68765	2.18344	0.03783	0.02494	45.0002				824	0.00272	255	255	255	4.2406	2.19324	0.06992	0.04948	42.8536
	825	0.00064	77.2308	33	85	4.41809	2.18017	0.03562	0.02296	90				825	0.00158	255	255	255	4.41817	2.18185	0.05292	0.03804	84.0162
	826	0.00148	73.8	35	85	1.45022	2.1978	0.04822	0.03914	107.197				826	0.00296	255	255	255	1.44938	2.19727	0.06604	0.05716	103.949
	827	0.00222	85	85	85	1.69625	2.20906	0.05921	0.04781	70.2339				827	0.00114	255	255	255	2.56207	2.18128	0.03819	0.03789	0
	828	0.00143	85	85	85	4.33386	2.20044	0.05315	0.03432	37.2532				828	0.0038	255	255	255	1.69604	2.20943	0.07367	0.06575	78.9664
	829	0.00133	85	85	85	1.55458	2.20463	0.04807	0.03533	168.512				829	0.00128	255	255	255	3.1909	2.19061	0.04581	0.0357	17.1078
	830	0.00173	75.7429	35	85	1.61624	2.20651	0.05346	0.04119	0.63317				830	0.00336	255	255	255	4.33927	2.19801	0.08723	0.04904	26.7083
	831	0.00119	73.9167	40	85	2.41902	2.20734	0.04554	0.03315	9.0966				831	0.00257	255	255	255	1.55354	2.2044	0.06211	0.05267	165.337
	832	0.00178	64.3333	36	85	4.06307	2.21987	0.07063	0.03206	61.0118				832	0.00316	255	255	255	1.61821	2.20645	0.0683	0.05895	178.669
	833	0.00208	85	85	85	0.60131	2.21949	0.06402	0.04127	24.835				833	0.00232	255	255	255	2.4176	2.20479	0.06237	0.04741	20.9234
	834	0.00257	84	33	85	1.36853	2.22466	0.06427	0.0509	100.45				834	0.00346	255	255	255	4.06357	2.21895	0.08704	0.05059	63.7157
	835	0.00232	74.9362	32	85	1.80609	2.22431	0.0559	0.05289	151.98				835	0.0041	255	255	255	1.3696	2.22459	0.08333	0.06266	101.118
	836	0.00178	85	85	85	1.91892	2.21765	0.05588	0.04053	28.0413				836	0.00395	255	255	255	1.80654	2.22248	0.07281	0.06912	139.66
	837	0.00178	85	85	85	2.10694	2.22058	0.04787	0.04731	71.565				837	0.00346	255	255	255	1.91892	2.21765	0.07412	0.05941	26.9564
	838	0.00138	81.5357	33	85	3.26061	2.21471	0.04473	0.03938	58.4489				838	0.00232	255	255	255	2.03983	2.21361	0.06169	0.04793	4.9407
	839	0.00148	85	85	85	3.42219	2.21507	0.04589	0.04112	135				839	0.00336	255	255	255	2.10643	2.21992	0.06581	0.065	61.3895
	840	0.00188	74.6842	34	85	2.29947	2.22357	0.05077	0.04708	120.275				840	0.00203	255	255	255	2.60922	2.21336	0.0621	0.04153	65.111
	841	0.00173	63.4857	35	85	2.94466	2.22517	0.06126	0.03594	45.0998				841	0.00272	255	255	255	3.26101	2.21445	0.06207	0.05574	48.3387
	842	0.00104	85	85	85	3.33626	2.21531	0.03892	0.03394	140.392				842	0.00287	255	255	255	3.4224	2.21486	0.06245	0.05843	135
	843	0.00158	83.4688	36	85	1.24714	2.23308	0.04897	0.04111	147.992				843	0.00341	255	255	255	2.30057	2.22346	0.06656	0.06522	107.8
	844	0.00128	66.6539	32	85	3.01758	2.22637	0.04446	0.03679	35.1315				844	0.00341	255	255	255	2.94479	2.22488	0.07853	0.05527	40.7284
	845	0.00148	85	85	85	3.73544	2.23921	0.06017	0.03137	73.6603				845	0.00222	255	255	255	3.33604	2.21593	0.05536	0.05113	137.306
	846	0.00128	85	85	85	2.51638	2.23171	0.044	0.03717	0				846	0.00321	255	255	255	1.24667	2.23236	0.06787	0.06025	145.915
	847	0.00079	69.875	35	85	0.40007	2.23587	0.03173	0.03173	0				847	0.00138	255	255	255	2.71897	2.21765	0.04571	0.03854	0
	848	0.00099	61.5	36	85	1.13533	2.23877	0.03691	0.03409	153.435				848	0.00257	255	255	255	3.01841	2.22495	0.0667	0.04904	16.8182
	849	0.00128	85	85	85	1.31686	2.24117	0.04475	0.03655	93.5083				849	0.00306	255	255	255	3.7358	2.23885	0.08051	0.04844	76.797
	850	0.00104	85	85	85	3.08222	2.23874	0.03635	0.03635	0				850	0.00257	255	255	255	2.51638	2.23171	0.06103	0.0536	0
	851	0.00089	82.0556	32	85	3.62117	2.23843	0.03576	0.03166	64.5938				851	0.00277	255	255	255	2.65797	2.23535	0.06257	0.0563	57.568
	852	0.00054	85	85	85	0.26103	2.24257	0.02807	0.02465	71.565				852	0.00119	255	255	255	2.80047	2.22409	0.04059	0.0372	45.0013
	853	0.00089	82.1667	34	85	2.16958	2.24261	0.03713	0.0305	0				853	0.00208	255	255	255	1.13502	2.23723	0.0533	0.04957	8.94936
	854	0.00208	77.6667	32	85	2.45197	2.25737	0.05838	0.04525	88.9591				854	0.00227	255	255	255	1.31442	2.24225	0.06253	0.04628	99.645
	855	0.00054	85	85	85	2.87582	2.23938	0.03081	0.02246	15.0707				855	0.00217	255	255	255	3.08174	2.23842	0.05374	0.05151	56.3099
	856	0.00267	71.463	32	85	4.3925	2.26594	0.08474	0.04009	68.1445				856	0.00203	255	255	255	3.62174	2.23874	0.05101	0.05056	90
	857	0.00173	63.2	36	85	3.95879	2.25999	0.04959	0.0444	71.565				857	0.00183	255	255	255	2.16807	2.24178	0.05256	0.04428	7.79459
	858	0.00104	85	85	85	4.1195	2.25547	0.04414	0.02993	82.7975				858	0.00326	255	255	255	2.45238	2.25812	0.06951	0.05973	72.6045
	859	0.00074	85	85	85	3.53863	2.25842	0.03729	0.0253	104.719				859	0.00143	255	255	255	2.87547	2.23922	0.04707	0.03875	11.1703
	860	0.00153	85	85	85	1.52949	2.27524	0.04857	0.04015	108.99				860	0.00435	255	255	255	4.39201	2.26661	0.09879	0.05603	68.3397
	861	0.00148	85	85	85	1.63003	2.26756	0.04889	0.0386	159.156				861	0.00331	255	255	255	3.95948	2.25951	0.06683	0.06306	64.2543
	862	0.00153	73.5807	33	85	2.3882	2.27332	0.05484	0.03556	133.912				862	0.00222	255	255	255	4.11938	2.25576	0.06136	0.04613	84.8345
	863	0.00059	85	85	85	4.1846	2.25924	0.03452	0.02187	170.583				863	0.00183	255	255	255	3.53777	2.25868	0.05398	0.04312	106.303
	864	0.00395	81.175	33	85	1.76376	2.29293	0.07318	0.06877	66.8779				864	0.00301	255	255	255	1.53008	2.27492	0.06642	0.05777	106.747
	865	0.00124	85	85	85	2.01662	2.27416	0.04247	0.03703	169.13				865	0.00296	255	255	255	1.62932	2.26826	0.0667	0.05658	161.317
	866	0.00148	73.7	38	85	3.13898	2.27575	0.04846	0.03894	152.874				866	0.00292	255	255	255	2.38837	2.274	0.06949	0.05341	128.713
	867	0.00084	49.2353	37	58	3.67151	2.27085	0.03675	0.0291	15.1716				867	0.00158	255	255	255	4.18511	2.25938	0.05292	0.03804	174.016
	868	0.00296	85	85	85	0.1523	2.29848	0.08185	0.04611	134.303				868	0.00593	255	255	255	1.76375	2.29403	0.08943	0.08441	104.687
	869	0.00203	85	85	85	1.08769	2.2912	0.05699	0.04526	129.306				869	0.00252	255	255	255	2.01684	2.27416	0.06014	0.05335	171.814
	870	0.00212	69.2093	33	85	1.16935	2.29206	0.05244	0.05159	15.9454				870	0.00296	255	255	255	3.13833	2.27611	0.0665	0.05676	156.923
	871	0.00079	82	37	85	1.4265	2.27778	0.03173	0.03173	0				871	0.00193	255	255	255	3.67211	2.27082	0.05367	0.04571	10.73
	872	0.00217	85	85	85	1.94192	2.2849	0.05752	0.04812	4.31291				872	0.00138	255	255	255	3.86469	2.26685	0.04571	0.03854	0
	873	0.00193	69.6923	35	85	1.84834	2.28947	0.05556	0.04416	2.49589				873	0.00366	255	255	255	1.08779	2.29107	0.07519	0.06192	121.92
	874	0.00109	85	85	85	2.7985	2.2889	0.04426	0.03127	22.0156				874	0.00178	255	255	255	1.42689	2.2774	0.04759	0.04759	0
	875	0.00069	85	85	85	3.28254	2.28593	0.03147	0.02799	180				875	0.00385	255	255	255	1.94145	2.28551	0.0746	0.06577	3.18886
	876	0.00128	85	85	85	3.37419	2.28929	0.04461	0.03667	135.536				876	0.00346	255	255	255	1.16842	2.29186	0.07266	0.06061	178.58
	877	0.00316	74.1094	32	85	1.25698	2.30839	0.06534	0.06162	105.654				877	0.00351	255	255	255	1.84818	2.29012	0.07387	0.06046	2.64504
	878	0.00133	85	85	85	2.08957	2.29523	0.04414	0.03848	9.74122				878	0.00124	255	255	255	2.20359	2.28091	0.03966	0.03966	0
	879	0.00341	83.5797	34	85	2.28239	2.29647	0.11173	0.03885	5.89405				879	0.00237	255	255	255	2.79827	2.28867	0.06124	0.04931	20.7693
	880	0.00128	76.9615	32	85	2.57962	2.29295	0.04592	0.03562	0				880	0.00168	255	255	255	3.28254	2.28546	0.04634	0.04616	0
	881	0.00143	85	85	85	2.72034	2.30806	0.07519	0.02426	47.7122				881	0.00267	255	255	255	3.37431	2.28989	0.06203	0.05477	135.241
	882	0.00124	68.76	34	85	4.25133	2.30742	0.04303	0.03655	83.8676				882	0.00489	255	255	255	1.25695	2.30775	0.07977	0.07807	129.064
	883	0.00247	85	85	85	1.33706	2.31901	0.05762	0.05459	92.2767				883	0.00262	255	255	255	2.08901	2.29523	0.06129	0.0544	7.7631
	884	0.00148	72.5333	33	85	1.68331	2.31676	0.04716	0.04002	64.7569				884	0.00341	255	255	255	2.25942	2.29884	0.07001	0.062	8.46121
	885	0.00089	82.3333	37	85	2.51264	2.30585	0.03927	0.02883	156.891				885	0.00217	255	255	255	2.32117	2.29369	0.05555	0.04983	39.901
	886	0.00099	85	85	85	2.6415	2.30446	0.04344	0.02897	178.138				886	0.00237	255	255	255	2.57964	2.2935	0.06129	0.04926	180
	887	0.00059	85	85	85	2.86256	2.30493	0.0311	0.02427	57.9332				887	0.00321	255	255	255	2.72082	2.30719	0.09234	0.04428	47.1082
	888	0.00114	82.8261	35	85	3.21665	2.3094	0.03819	0.03789	90				888	0.00247	255	255	255	4.25058	2.3065	0.06028	0.05218	91.9025
	889	0.00084	52.2353	33	65	3.02885	2.31613	0.03342	0.032	90				889	0.0039	255	255	255	1.33493	2.31686	0.07574	0.06562	43.9688
	890	0.00079	85	85	85	3.57073	2.31254	0.03173	0.03173	0				890	0.00287	255	255	255	1.68187	2.31666	0.06526	0.05591	55.4581
	891	0.00128	85	85	85	0.85862	2.33119	0.05455	0.02998	111.75				891	0.00198	255	255	255	2.51287	2.30551	0.05515	0.04562	161.565
	892	0.00208	85	85	85	1.59408	2.33798	0.05733	0.04608	157.213				892	0.00217	255	255	255	2.64195	2.30471	0.06089	0.04545	178.889
	893	0.00128	85	85	85	3.72402	2.32795	0.05074	0.03223	105.17				893	0.00158	255	255	255	2.8619	2.30529	0.04766	0.04224	51.7822
	894	0.00109	83.1818	45	85	3.80574	2.32063	0.04137	0.03345	26.0368				894	0.00232	255	255	255	3.21666	2.30903	0.05443	0.05432	90
	895	0.00168	83.5294	35	85	3.87279	2.32974	0.05222	0.04096	118.068				895	0.00119	255	255	255	2.92114	2.30844	0.04059	0.0372	135
	896	0.00059	85	85	85	0.05389	2.32367	0.03452	0.02187	170.583				896	0.00183	255	255	255	3.02902	2.31568	0.05256	0.04428	82.2054
	897	0.00257	73.7308	32	85	1.03595	2.35043	0.06618	0.04943	74.3				897	0.00178	255	255	255	3.57073	2.31254	0.04759	0.04759	0
	898	0.00109	70.6818	32	85	4.14321	2.3316	0.03844	0.036	56.3099				898	0.00375	255	255	255	1.59299	2.33659	0.07251	0.06594	147.552
	899	0.00188	66.3684	37	85	0.21658	2.35053	0.0676	0.03536	133.911				899	0.00267	255	255	255	3.72355	2.32842	0.06825	0.04977	103.661
	900	0.00074	85	85	85	2.14455	2.33433	0.03275	0.02881	45.0006				900	0.00237	255	255	255	3.80723	2.32103	0.05972	0.05056	21.8169
	901	0.00119	85	85	85	3.3212	2.33949	0.045	0.03355	123.224				901	0.00301	255	255	255	3.87177	2.32942	0.06753	0.05683	100.584
	902	0.00104	85	85	85	3.49023	2.33848	0.03951	0.03343	143.864				902	0.0041	255	255	255	1.03695	2.34747	0.07878	0.06627	92.0738
	903	0.00059	85	85	85	3.9995	2.33363	0.02748	0.02748	0				903	0.00217	255	255	255	4.14391	2.33139	0.05629	0.04917	44.086
	904	0.00094	76.7368	32	85	0.48882	2.34042	0.04278	0.02794	179.667				904	0.00173	255	255	255	2.14435	2.33413	0.04843	0.04546	45.0026
	905	0.00321	84.1846	32	85	0.69428	2.36534	0.09974	0.041	99.2733				905	0.00247	255	255	255	3.3212	2.33981	0.06175	0.05094	117.212
	906	0.00138	68.8214	32	85	1.46213	2.34915	0.04669	0.03772	48.8334				906	0.00203	255	255	255	3.48904	2.33611	0.05342	0.04828	7.65357
	907	0.00138	66.75	40	85	1.99618	2.34562	0.04234	0.0416	6.234e-13				907	0.00158	255	255	255	3.9995	2.33363	0.04487	0.04487	0
	908	0.00133	85	85	85	2.38114	2.34938	0.04557	0.03727	45				908	0.00114	255	255	255	4.31229	2.33011	0.04171	0.03469	45.0006
	909	0.00094	82.2105	32	85	3.1383	2.34102	0.04008	0.02982	34.3487				909	0.00272	255	255	255	1.46235	2.34801	0.06398	0.05408	45.0015
	910	0.00069	85	85	85	3.42312	2.34216	0.03147	0.02799	180				910	0.00272	255	255	255	1.99579	2.34596	0.05967	0.05799	59.7436
	911	0.00163	85	85	85	1.16373	2.35525	0.04741	0.04379	23.1902				911	0.00272	255	255	255	2.38162	2.3489	0.06228	0.05555	45.0022
	912	0.00128	73.0385	33	85	1.81799	2.35513	0.04284	0.03818	91.126				912	0.00188	255	255	255	3.13752	2.33992	0.05559	0.043	27.4172
	913	0.00064	81	33	85	3.07235	2.34906	0.03079	0.02656	135				913	0.00168	255	255	255	3.42312	2.34169	0.04634	0.04616	0
	914	0.00089	76.8333	33	85	0.39684	2.35727	0.0352	0.03217	122.005				914	0.00311	255	255	255	1.16363	2.35511	0.06573	0.06029	11.2898
	915	0.00237	85	85	85	1.38325	2.37038	0.05601	0.05391	0.82655				915	0.00257	255	255	255	1.81902	2.35377	0.05805	0.05635	118.109
	916	0.00109	70.7727	33	85	2.59373	2.35925	0.04099	0.03376	160.361				916	0.00158	255	255	255	3.07189	2.34878	0.04766	0.04224	141.782
	917	0.00054	60.0909	41	85	3.25931	2.35678	0.02676	0.02586	135				917	0.0039	255	255	255	1.38351	2.36962	0.07441	0.06679	37.4083
	918	0.00153	81.7742	34	85	0.55339	2.37589	0.05682	0.03432	99.6357				918	0.00232	255	255	255	2.59318	2.35883	0.05753	0.05139	169.451
	919	0.00158	85	85	85	2.05642	2.36833	0.05209	0.03865	32.1591				919	0.00153	255	255	255	3.25998	2.35619	0.0449	0.04344	135
	920	0.00203	85	85	85	2.314	2.38103	0.05841	0.04415	125.854				920	0.00114	255	255	255	4.062	2.34723	0.04663	0.03103	6.16125
	921	0.00069	85	85	85	2.92808	2.36626	0.0368	0.02393	57.7039				921	0.00306	255	255	255	2.05621	2.36855	0.06917	0.05638	28.7919
	922	0.00089	85	85	85	3.92218	2.36526	0.03927	0.02883	113.109				922	0.00371	255	255	255	2.31427	2.37988	0.07617	0.06194	121.211
	923	0.00153	76.6774	36	85	1.2438	2.37692	0.04467	0.04366	121.263				923	0.00188	255	255	255	2.92795	2.36618	0.05452	0.04385	51.9197
	924	0.00124	69.6	46	85	2.83135	2.37589	0.04505	0.03491	165.884				924	0.00198	255	255	255	3.92218	2.36526	0.05515	0.04562	108.435
	925	0.00064	85	85	85	1.651	2.37499	0.03079	0.02656	135				925	0.00296	255	255	255	1.24413	2.37861	0.06334	0.05959	111.137
	926	0.00138	85	85	85	2.72022	2.38208	0.04989	0.0353	48.5961				926	0.00138	255	255	255	2.52341	2.36626	0.04596	0.03832	0
	927	0.00153	70.129	32	85	3.1857	2.3818	0.04836	0.04032	168.266				927	0.00242	255	255	255	2.83032	2.37516	0.05621	0.05484	30.1719
	928	0.00188	85	85	85	1.71508	2.39689	0.0548	0.04362	103.756				928	0.00163	255	255	255	1.65128	2.37527	0.04715	0.04403	134.998
	929	0.00128	85	85	85	1.94109	2.3904	0.04508	0.03628	132.118				929	0.00272	255	255	255	2.71978	2.38213	0.06578	0.0526	50.6128
	930	0.00089	82.0556	32	85	2.1818	2.38786	0.03857	0.02936	54.8128				930	0.00282	255	255	255	3.18679	2.37993	0.06782	0.05287	172.282
	931	0.00148	83.3667	36	85	2.24181	2.38713	0.04756	0.03968	157.475				931	0.00346	255	255	255	1.71508	2.39689	0.07336	0.06002	98.9338
	932	0.00128	85	85	85	2.6475	2.39094	0.04475	0.03655	93.5083				932	0.00267	255	255	255	1.94078	2.39012	0.06228	0.05454	132.901
	933	0.00133	72.4815	33	85	3.52033	2.38627	0.04311	0.0394	133.306				933	0.00203	255	255	255	2.18233	2.3872	0.05322	0.04847	55.8093
	934	0.00109	65.6364	39	85	3.67301	2.38683	0.03904	0.03545	134.999				934	0.00287	255	255	255	2.24237	2.38816	0.06401	0.057	149.521
	935	0.00168	83.4706	33	85	3.80659	2.39153	0.04945	0.04325	173.237				935	0.00257	255	255	255	2.64723	2.39067	0.06142	0.05326	92.095
	936	0.00128	85	85	85	1.51151	2.39229	0.04581	0.0357	17.1078				936	0.00267	255	255	255	3.52075	2.38687	0.05915	0.05743	154.989
	937	0.00128	85	85	85	0.82402	2.40527	0.06181	0.02646	143.366				937	0.00227	255	255	255	3.67311	2.3868	0.05518	0.05244	134.996
	938	0.00222	83.8444	33	85	1.31261	2.40958	0.05787	0.04892	93.8304				938	0.00301	255	255	255	3.80586	2.39072	0.06596	0.05818	21.8932
	939	0.00099	79.85	32	85	1.86866	2.39963	0.0379	0.03319	110.128				939	0.00257	255	255	255	1.51137	2.39256	0.06211	0.05267	14.6629
	940	0.00094	85	85	85	2.77294	2.40114	0.03626	0.03296	90				940	0.00385	255	255	255	1.31217	2.40969	0.07406	0.06625	87.6573
	941	0.00054	69	33	85	2.979	2.39391	0.03081	0.02246	164.929				941	0.00212	255	255	255	1.868	2.39942	0.05266	0.05136	78.6088
	942	0.00247	74.88	35	85	0.30838	2.42167	0.06697	0.04697	80.0984				942	0.00212	255	255	255	2.77294	2.40106	0.05285	0.05118	90
	943	0.00252	63.5098	32	85	0.99326	2.41435	0.0647	0.04959	8.58409				943	0.00138	255	255	255	2.9803	2.39438	0.04596	0.03832	0
	944	0.00089	85	85	85	1.77521	2.40665	0.03773	0.03001	128.474				944	0.00415	255	255	255	0.99243	2.41513	0.08061	0.06555	3.49794
	945	0.00099	85	85	85	2.87908	2.40708	0.03691	0.03409	116.565				945	0.00193	255	255	255	1.77464	2.40527	0.05227	0.04694	159.965
	946	0.00079	85	85	85	3.03653	2.40743	0.03488	0.02885	90				946	0.00212	255	255	255	2.87936	2.40743	0.05296	0.05108	90
	947	0.00089	85	85	85	3.379	2.40392	0.03713	0.0305	0				947	0.00188	255	255	255	3.03653	2.40743	0.05263	0.04542	90
	948	0.00109	85	85	85	3.59533	2.41095	0.04339	0.03189	121.201				948	0.00198	255	255	255	3.37849	2.40392	0.05402	0.04658	0
	949	0.00064	85	85	85	0.46202	2.41014	0.02989	0.02736	30.9638				949	0.00237	255	255	255	3.59533	2.41095	0.06068	0.04976	115.791
	950	0.00247	85	85	85	1.60374	2.42613	0.06193	0.05079	120.547				950	0.00435	255	255	255	1.60373	2.42684	0.08051	0.06876	118.184
	951	0.00148	77.2333	33	85	2.42533	2.41452	0.04954	0.03809	25.0972				951	0.00252	255	255	255	2.4237	2.41363	0.06306	0.05088	30.1713
	952	0.00109	73.9545	37	85	1.42636	2.41911	0.04533	0.03053	0				952	0.00138	255	255	255	0.1579	2.42325	0.04906	0.0359	94.5828
	953	0.00089	55.3889	37	85	2.12262	2.41596	0.0403	0.0281	162.766				953	0.00227	255	255	255	1.42689	2.41874	0.06204	0.04665	0
	954	0.00143	85	85	85	2.54777	2.43191	0.0534	0.03416	49.4894				954	0.00208	255	255	255	2.12259	2.41664	0.05903	0.04476	169.29
	955	0.00074	78	32	85	3.31438	2.41524	0.03739	0.02524	158.151				955	0.00277	255	255	255	2.54964	2.43028	0.06966	0.05057	61.8714
	956	0.00099	85	85	85	2.04122	2.42887	0.04366	0.02882	137.885				956	0.00163	255	255	255	3.31417	2.41446	0.05442	0.03815	169.099
	957	0.00099	85	85	85	3.24423	2.43028	0.04016	0.03133	42.9202				957	0.00217	255	255	255	2.04145	2.42884	0.05895	0.04696	136.934
	958	0.00064	85	85	85	4.08736	2.42257	0.03642	0.02246	0				958	0.00217	255	255	255	3.2442	2.4298	0.05629	0.04917	44.086
	959	0.00109	85	85	85	4.29664	2.43523	0.06076	0.02278	47.5353				959	0.00163	255	255	255	4.08736	2.42234	0.05378	0.0386	0
	960	0.00074	70.2667	36	85	0.53296	2.43331	0.03275	0.02881	135				960	0.00267	255	255	255	4.29719	2.43503	0.07855	0.04325	46.5838
	961	0.00222	64.5556	33	85	0.77448	2.4583	0.09613	0.02945	62.5993				961	0.00222	255	255	255	1.16424	2.43633	0.05377	0.05264	110.832
	962	0.00104	85	85	85	1.16464	2.43655	0.03745	0.03527	110.301				962	0.00257	255	255	255	3.8527	2.43933	0.05934	0.05513	119.448
	963	0.00124	85	85	85	3.85259	2.43892	0.04418	0.0356	115.512				963	0.00217	255	255	255	3.94551	2.43587	0.05629	0.04917	134.086
	964	0.00099	85	85	85	3.94503	2.4359	0.04016	0.03133	132.92				964	0.00237	255	255	255	3.43249	2.44316	0.05638	0.05356	65.7763
	965	0.00128	85	85	85	3.43259	2.44501	0.04475	0.03655	93.5083				965	0.00173	255	255	255	3.71784	2.43856	0.04843	0.04546	45.0026
	966	0.00074	85	85	85	3.71764	2.43836	0.03275	0.02881	45.0006				966	0.00158	255	255	255	4.02059	2.43906	0.04487	0.04487	0
	967	0.00059	81	37	85	4.02076	2.43854	0.02748	0.02748	0				967	0.0041	255	255	255	1.50789	2.464	0.07929	0.06585	75.4666
	968	0.00237	85	85	85	1.50831	2.46469	0.05989	0.05042	74.7515				968	0.0039	255	255	255	1.97066	2.45388	0.08257	0.06019	177.941
	969	0.00232	71.0851	32	85	1.97032	2.45528	0.06466	0.04572	175.294				969	0.00351	255	255	255	2.48168	2.45139	0.07615	0.05865	10.0027
	970	0.00212	71.9302	33	85	2.48122	2.45019	0.06467	0.04183	4.64902				970	0.00133	255	255	255	2.60138	2.4431	0.04534	0.03746	167.508
	971	0.00099	60.6	34	85	2.82059	2.44925	0.03691	0.03409	63.435				971	0.00212	255	255	255	2.82116	2.44912	0.05405	0.05005	62.9421
	972	0.00054	85	85	85	2.92502	2.44322	0.03081	0.02246	15.0707				972	0.00143	255	255	255	2.92467	2.44306	0.04707	0.03875	11.1703
	973	0.00153	83.2903	32	85	3.52973	2.45554	0.04825	0.04042	155.464				973	0.00296	255	255	255	3.53055	2.45511	0.06492	0.05814	166.969
	974	0.00059	85	85	85	0.07322	2.45546	0.03452	0.02187	99.4169				974	0.00158	255	255	255	0.07337	2.45598	0.05292	0.03804	95.9838
	975	0.00168	85	85	85	1.23483	2.45829	0.05014	0.04266	21.1882				975	0.00316	255	255	255	1.23447	2.45872	0.06751	0.05964	16.3621
	976	0.00114	82.9565	38	85	1.66845	2.46137	0.04116	0.03515	42.7475				976	0.00242	255	255	255	1.66853	2.46065	0.05898	0.05227	60.5069
	977	0.00217	85	85	85	1.79335	2.4667	0.0576	0.04805	11.2813				977	0.0038	255	255	255	1.79281	2.46576	0.07482	0.06474	14.9842
	978	0.00119	85	85	85	1.88406	2.45693	0.04281	0.03527	161.977				978	0.00247	255	255	255	1.88391	2.45678	0.06031	0.05216	165.325
	979	0.00054	69.2727	45	85	2.7121	2.44917	0.03081	0.02246	15.0707				979	0.00143	255	255	255	2.71259	2.44912	0.04707	0.03875	11.1703
	980	0.00089	59.6111	37	85	3.16078	2.45291	0.03713	0.0305	0				980	0.00198	255	255	255	3.16059	2.45312	0.05402	0.04658	0
	981	0.00104	85	85	85	0.6147	2.465	0.03951	0.03343	36.1362				981	0.00208	255	255	255	2.22116	2.45948	0.06095	0.04335	163.933
	982	0.00089	85	85	85	2.22116	2.45937	0.04352	0.02602	159.735				982	0.00296	255	255	255	2.30961	2.46823	0.06909	0.05463	159.68
	983	0.00138	85	85	85	2.31053	2.46969	0.05024	0.03506	164.813				983	0.00212	255	255	255	2.99264	2.46366	0.05475	0.04941	127.7
	984	0.00094	85	85	85	2.99343	2.46366	0.03856	0.031	122.533				984	0.00188	255	255	255	3.62678	2.46477	0.05296	0.04513	70.6577
	985	0.00079	85	85	85	3.62652	2.46542	0.03525	0.02856	62.0097				985	0.00143	255	255	255	4.13366	2.45712	0.04707	0.03875	11.1703
	986	0.00054	85	85	85	4.13401	2.45727	0.03081	0.02246	15.0707				986	0.00464	255	255	255	1.42233	2.48236	0.08184	0.07225	162.358
	987	0.00277	85	85	85	1.42212	2.48262	0.06438	0.05472	160.554				987	0.0041	255	255	255	1.32632	2.48797	0.07322	0.07131	135.306
	988	0.00232	70.0638	41	85	1.32612	2.48819	0.05556	0.05322	132.885				988	0.00203	255	255	255	2.64642	2.48475	0.05547	0.0465	45.0011
	989	0.00094	82.3158	34	85	3.09032	2.47703	0.04973	0.02404	174.816				989	0.00208	255	255	255	3.08975	2.47739	0.06962	0.03795	173.121
	990	0.00084	85	85	85	2.64642	2.48475	0.03849	0.02779	45.0003				990	0.00133	255	255	255	3.77158	2.48059	0.04534	0.03746	77.5084
	991	0.00128	83	33	85	0.51912	2.49376	0.04302	0.03802	134.999				991	0.00306	255	255	255	1.5703	2.49541	0.06793	0.05742	156.677
	992	0.00168	80.7353	33	85	1.57143	2.49611	0.05222	0.04096	151.932				992	0.00267	255	255	255	2.06184	2.49204	0.06743	0.05038	170.236
	993	0.00128	85	85	85	2.06139	2.49205	0.04965	0.03294	168.538				993	0.00311	255	255	255	2.76881	2.49345	0.07021	0.05644	171.483
	994	0.00158	72.7812	32	85	2.76819	2.49259	0.04911	0.04099	171.419				994	0.00267	255	255	255	3.33318	2.49217	0.0659	0.05155	176.626
	995	0.00124	69.48	33	85	3.33157	2.49269	0.04605	0.03415	172.152				995	0.00203	255	255	255	0.18918	2.49932	0.06567	0.03927	34.358
	996	0.00089	43.6111	32	58	0.18923	2.49934	0.05181	0.02186	40.3582				996	0.00217	255	255	255	2.12499	2.49849	0.05629	0.04917	45.914
	997	0.00109	85	85	85	2.12276	2.49881	0.04339	0.03189	31.2014				997	0.00193	255	255	255	2.17854	2.49935	0.05367	0.04571	79.27
	998	0.00079	81.875	35	85	2.17894	2.49827	0.03444	0.02922	73.2917				998	0.00208	255	255	255	3.26346	2.49513	0.05946	0.04444	9.39736
	999	0.00084	82.1176	36	85	3.26614	2.49453	0.03823	0.02797	12.3587				999	0.00316	255	255	255	3.45278	2.50869	0.07262	0.05544	107.583
	1000	0.00168	85	85	85	3.45413	2.50997	0.05841	0.03662	112.506				1000	0.00282	255	255	255	2.52816	2.51299	0.0677	0.05297	99.232
	1001	0.00168	81.9412	32	85	2.52998	2.5131	0.05137	0.04164	104.416				1001	0.00292	255	255	255	2.58387	2.52073	0.06922	0.05362	90.8929
	1002	0.00158	81.9375	34	85	2.58376	2.52123	0.05292	0.03804	95.9838				1002	0.00222	255	255	255	3.20171	2.51287	0.05321	0.05321	0
	1003	0.00104	85	85	85	3.20171	2.51287	0.03635	0.03635	0				1003	0.00459	255	255	255	3.66857	2.52504	0.08303	0.07046	25.5221
	1004	0.00282	75.9474	32	85	3.66939	2.52534	0.06465	0.05546	34.213				1004	0.00227	255	255	255	3.85571	2.51333	0.05768	0.05017	41.9787
	1005	0.00114	74.3043	34	85	3.85673	2.51275	0.04102	0.03527	37.8921				1005	0.00208	255	255	255	4.06778	2.51086	0.05188	0.05093	126.87
	1006	0.00089	61.2778	38	85	4.06881	2.50969	0.03387	0.03343	123.69				1006	0.00375	255	255	255	1.24108	2.52915	0.07326	0.06526	88.0997
	1007	0.00208	85	85	85	1.24112	2.52877	0.05543	0.04767	86.3368				1007	0.00296	255	255	255	1.70805	2.52341	0.06144	0.06144	0
	1008	0.00158	85	85	85	1.70805	2.52341	0.04487	0.04487	0				1008	0.00208	255	255	255	1.84461	2.51939	0.05761	0.04586	134.999
	1009	0.00089	85	85	85	1.84433	2.51912	0.04165	0.02719	135				1009	0.00242	255	255	255	1.91727	2.5219	0.06109	0.05045	169.813
	1010	0.00114	85	85	85	1.91693	2.52265	0.04419	0.03275	173.516				1010	0.00212	255	255	255	2.44666	2.51663	0.05919	0.0457	3.93303
	1011	0.00094	85	85	85	2.44702	2.51657	0.04007	0.02983	4.23202				1011	0.00252	255	255	255	2.93061	2.51797	0.06118	0.05244	6.94825
	1012	0.00124	79.08	34	85	2.92988	2.51754	0.04466	0.03521	7.83515				1012	0.00188	255	255	255	3.54706	2.51805	0.05345	0.04472	15.0126
	1013	0.00079	85	85	85	3.54745	2.51858	0.03637	0.02768	17.2543				1013	0.00158	255	255	255	0.06721	2.52758	0.05292	0.03804	95.9838
	1014	0.00059	57.25	41	85	0.06723	2.52802	0.03452	0.02187	99.4169				1014	0.00217	255	255	255	1.9932	2.52661	0.05895	0.04696	136.934
	1015	0.00178	54.4722	36	85	0.59105	2.54384	0.07899	0.02867	67.1948				1015	0.00331	255	255	255	2.37334	2.54182	0.08064	0.05226	83.7697
	1016	0.00188	85	85	85	0.83682	2.53247	0.05969	0.04005	51.076				1016	0.00153	255	255	255	3.05025	2.52398	0.04542	0.04294	149.036
	1017	0.00104	82.5714	34	85	1.99355	2.52631	0.04301	0.03072	135				1017	0.00326	255	255	255	1.50879	2.54141	0.07038	0.05899	121.946
	1018	0.00173	70.4571	35	85	2.37276	2.54238	0.06075	0.03624	83.0946				1018	0.00282	255	255	255	1.62882	2.53531	0.06512	0.05506	12.2593
	1019	0.00054	85	85	85	3.05027	2.52437	0.02807	0.02465	161.565				1019	0.00242	255	255	255	1.76693	2.53496	0.06089	0.05062	46.8234
	1020	0.00188	83.6316	33	85	1.50775	2.54211	0.05213	0.04586	128.151				1020	0.00262	255	255	255	3.13845	2.53661	0.06633	0.05027	172.85
	1021	0.00153	83.5161	39	85	1.63128	2.5366	0.04657	0.04187	158.424				1021	0.00143	255	255	255	2.68447	2.53347	0.04707	0.03875	11.1703
	1022	0.00138	85	85	85	1.76528	2.53621	0.04779	0.03686	41.3325				1022	0.00114	255	255	255	2.98381	2.53273	0.03819	0.03789	0
	1023	0.00124	71.08	36	85	3.1385	2.53776	0.04843	0.03247	171.984				1023	0.00366	255	255	255	1.38794	2.56255	0.08534	0.05455	87.9545
	1024	0.00054	85	85	85	2.68412	2.53332	0.03081	0.02246	15.0707				1024	0.00232	255	255	255	2.80898	2.54801	0.05443	0.05432	90
	1025	0.00138	79.3571	32	85	2.81078	2.54767	0.0458	0.03846	154.591				1025	0.00287	255	255	255	3.3778	2.54898	0.06904	0.05285	11.6996
	1026	0.00208	85	85	85	1.38789	2.56274	0.06849	0.03858	87.4311				1026	0.00193	255	255	255	3.90623	2.54477	0.05286	0.04642	8.62073
	1027	0.00148	85	85	85	3.3779	2.54918	0.05209	0.03623	14.6037				1027	0.00242	255	255	255	2.86475	2.56006	0.06058	0.05088	113.248
	1028	0.00089	69.9444	34	85	3.908	2.54476	0.03754	0.03016	0				1028	0.00371	255	255	255	0.24541	2.57763	0.08371	0.05636	73.5227
	1029	0.00138	66	35	85	0.67479	2.56081	0.05178	0.03402	157.325				1029	0.00193	255	255	255	2.0695	2.55901	0.05367	0.04571	10.73
	1030	0.00119	66.7917	38	85	2.86352	2.56074	0.04427	0.0341	131.656				1030	0.00301	255	255	255	2.16718	2.56553	0.06834	0.05615	21.3831
	1031	0.00203	85	85	85	0.24507	2.57836	0.06622	0.03895	71.1929				1031	0.00282	255	255	255	2.29731	2.56774	0.06377	0.05623	52.8638
	1032	0.00193	73.9487	32	85	1.4548	2.57219	0.05372	0.04567	31.8277				1032	0.00212	255	255	255	2.74384	2.56027	0.05266	0.05136	168.609
	1033	0.00084	85	85	85	2.06921	2.55918	0.03675	0.0291	15.1716				1033	0.00138	255	255	255	4.1928	2.55856	0.04722	0.0373	69.4955
	1034	0.00153	85	85	85	2.16663	2.5657	0.05098	0.03825	21.4353				1034	0.00296	255	255	255	1.45301	2.57507	0.06463	0.0584	90.915
	1035	0.00148	85	85	85	2.29778	2.56887	0.0456	0.04139	56.7995				1035	0.00183	255	255	255	3.4861	2.57062	0.05352	0.04349	114.053
	1036	0.00094	82.3684	35	85	2.7433	2.55895	0.03598	0.03322	173.736				1036	0.00301	255	255	255	0.3197	2.59122	0.08634	0.04444	76.0555
	1037	0.00301	80.7541	32	85	3.58482	2.59439	0.1094	0.03508	76.1249				1037	0.00247	255	255	255	1.30739	2.57557	0.06178	0.05091	180
	1038	0.00074	60.3333	35	85	3.48608	2.572	0.03625	0.02603	121.853				1038	0.00237	255	255	255	1.57537	2.5833	0.05978	0.05051	166.468
	1039	0.00148	62.3333	32	85	0.31926	2.59186	0.06953	0.02714	77.5242				1039	0.00321	255	255	255	1.6696	2.58846	0.06898	0.05928	170.862
	1040	0.00119	85	85	85	1.30739	2.57554	0.04055	0.03723	0				1040	0.00331	255	255	255	2.56008	2.58998	0.07212	0.05844	139.035
	1041	0.00153	72.2581	32	85	3.21582	2.58236	0.04726	0.04127	145.869				1041	0.00188	255	255	255	2.63236	2.57964	0.05263	0.04542	0
	1042	0.00203	83.7073	32	85	4.25373	2.58464	0.06884	0.03747	51.585				1042	0.00163	255	255	255	3.07902	2.57911	0.04994	0.04157	138.589
	1043	0.00109	85	85	85	1.57577	2.58348	0.04224	0.03276	164.583				1043	0.00267	255	255	255	3.21616	2.58316	0.06458	0.0526	167.348
	1044	0.00178	85	85	85	1.66939	2.58843	0.05279	0.0429	163.603				1044	0.00267	255	255	255	1.7855	2.59201	0.06143	0.0553	157.35
	1045	0.00173	85	85	85	2.55946	2.58978	0.05527	0.03984	140.233				1045	0.00296	255	255	255	1.8833	2.59663	0.06639	0.05685	113.502
	1046	0.00084	82	34	85	2.6327	2.57939	0.03675	0.0291	15.1716				1046	0.00242	255	255	255	1.94969	2.59578	0.06172	0.04994	118.062
	1047	0.00064	85	85	85	3.07897	2.57883	0.03444	0.02375	140.735				1047	0.00193	255	255	255	2.45628	2.58532	0.05415	0.04531	6.93876
	1048	0.00133	67.2222	36	85	1.78562	2.5916	0.0455	0.03733	155.176				1048	0.00326	255	255	255	3.28606	2.59232	0.06922	0.05998	14.0282
	1049	0.00148	60.9333	38	85	1.88331	2.59561	0.04826	0.0391	118.455				1049	0.00311	255	255	255	3.78333	2.59219	0.06872	0.05767	25.6713
	1050	0.00114	85	85	85	1.94963	2.5966	0.04445	0.03255	123.119				1050	0.00267	255	255	255	1.20365	2.60112	0.06534	0.05199	75.343
	1051	0.00084	85	85	85	2.45622	2.58481	0.0378	0.02829	7.13226				1051	0.00272	255	255	255	2.2326	2.59824	0.06538	0.05292	7.73711
	1052	0.00178	85	85	85	3.28606	2.59194	0.05279	0.0429	16.3968				1052	0.00301	255	255	255	2.99729	2.59964	0.06696	0.05731	162.587
	1053	0.00163	85	85	85	3.78277	2.59189	0.05161	0.04023	29.4785				1053	0.00158	255	255	255	4.02762	2.5937	0.04487	0.04487	0
	1054	0.00143	81.5517	32	85	1.20355	2.60124	0.0509	0.03584	84.0272				1054	0.00287	255	255	255	2.01732	2.60691	0.06112	0.0597	0
	1055	0.00133	85	85	85	2.23301	2.59826	0.04592	0.03699	10.513				1055	0.00119	255	255	255	2.92816	2.59663	0.04059	0.0372	135
	1056	0.00168	75.3529	33	85	2.9969	2.59903	0.05325	0.04016	164.713				1056	0.00203	255	255	255	3.70008	2.59996	0.05616	0.04592	2.49567
	1057	0.00059	62.5833	37	85	4.02769	2.59321	0.02748	0.02748	0				1057	0.00272	255	255	255	1.13684	2.61012	0.06704	0.05161	166.707
	1058	0.00148	66.6	38	85	2.01721	2.60614	0.04477	0.04216	1.728e-13				1058	0.00326	255	255	255	2.10561	2.62096	0.06602	0.06288	108.527
	1059	0.00094	82.3158	34	85	3.70046	2.59981	0.03901	0.03064	12.8205				1059	0.00119	255	255	255	2.39279	2.60483	0.04059	0.0372	135
	1060	0.00133	85	85	85	1.13753	2.60997	0.04855	0.03498	163.919				1060	0.00445	255	255	255	0.83551	2.62439	0.09567	0.05918	24.1292
	1061	0.00173	75.6286	34	85	2.10638	2.62254	0.0481	0.04577	110.09				1061	0.00242	255	255	255	2.3261	2.62017	0.05961	0.05171	10.0256
	1062	0.00277	81.2857	32	85	0.83518	2.62432	0.07847	0.04489	24.5641				1062	0.00217	255	255	255	2.69434	2.61702	0.05336	0.05188	45.0073
	1063	0.00069	85	85	85	0.97	2.61127	0.03946	0.02232	0				1063	0.00232	255	255	255	3.86543	2.61815	0.06025	0.04907	31.0445
	1064	0.00109	65.6364	33	85	2.32541	2.62099	0.04136	0.03346	14.5612				1064	0.00267	255	255	255	3.94769	2.61648	0.06799	0.04996	172.664
	1065	0.00099	64.05	42	85	2.69381	2.61661	0.03614	0.03481	45.0026				1065	0.00183	255	255	255	3.64264	2.62742	0.04956	0.04696	36.7566
	1066	0.00109	82.5909	32	85	3.86556	2.61818	0.04516	0.03064	30.1421				1066	0.00306	255	255	255	1.51826	2.63848	0.06658	0.05858	90
	1067	0.00128	85	85	85	3.94786	2.61587	0.05088	0.03215	173.037				1067	0.00301	255	255	255	3.3787	2.63639	0.06583	0.05829	157.7
	1068	0.00163	83.697	42	85	1.51778	2.63907	0.0506	0.04103	82.8814				1068	0.00301	255	255	255	1.43593	2.64123	0.06932	0.05536	28.5653
	1069	0.00212	85	85	85	2.84944	2.63857	0.08673	0.03119	3.41393				1069	0.00217	255	255	255	2.49178	2.63795	0.05592	0.04949	33.7981
	1070	0.00153	70.6774	35	85	3.3792	2.63642	0.04748	0.04107	148.826				1070	0.00326	255	255	255	1.36554	2.6511	0.06791	0.06113	168.239
	1071	0.00074	72.2667	35	85	3.64192	2.62759	0.03275	0.02881	135				1071	0.0044	255	255	255	1.58662	2.6585	0.07855	0.07127	136.72
	1072	0.00163	66.6364	36	85	1.43631	2.64173	0.05129	0.04047	31.3723				1072	0.00217	255	255	255	1.81987	2.64881	0.05992	0.04619	91.9678
	1073	0.00104	85	85	85	2.49212	2.63805	0.03951	0.03343	36.1362				1073	0.00119	255	255	255	2.17196	2.6429	0.04759	0.03173	90
	1074	0.00143	85	85	85	0.7275	2.65708	0.05879	0.03103	69.8758				1074	0.00212	255	255	255	3.43971	2.64642	0.05296	0.05108	90
	1075	0.00178	83.6389	36	85	1.36522	2.65104	0.05084	0.04454	173.386				1075	0.00306	255	255	255	1.74455	2.65628	0.06663	0.05854	11.876
	1076	0.00287	72.8103	32	85	1.58503	2.65989	0.06483	0.05628	140.509				1076	0.00188	255	255	255	2.57021	2.65012	0.05296	0.04513	160.658
	1077	0.00099	85	85	85	1.81981	2.64818	0.04153	0.0303	95.4047				1077	0.00153	255	255	255	3.16452	2.64959	0.04829	0.04039	133.687
	1078	0.00099	79.95	34	85	3.43928	2.64583	0.03691	0.03409	63.435				1078	0.00262	255	255	255	0.21465	2.66538	0.06129	0.0544	82.2369
	1079	0.00114	85	85	85	0.37024	2.66689	0.05686	0.02545	66.8119				1079	0.00257	255	255	255	1.2321	2.66277	0.06494	0.05037	63.4659
	1080	0.00158	68.2188	35	85	1.74319	2.65562	0.04871	0.04133	15.236				1080	0.00331	255	255	255	1.29685	2.66709	0.066	0.06386	90
	1081	0.00079	60.125	49	85	2.57109	2.65047	0.03525	0.02856	152.01				1081	0.00198	255	255	255	1.97076	2.66188	0.05537	0.04544	137.186
	1082	0.00054	85	85	85	3.16529	2.64961	0.03168	0.02184	131.028				1082	0.00148	255	255	255	2.75138	2.65298	0.05149	0.03665	4.69399
	1083	0.00148	73.0333	32	85	0.21338	2.66632	0.04516	0.04179	63.7642				1083	0.00356	255	255	255	0.14361	2.67532	0.07294	0.06209	97.8257
	1084	0.00099	85	85	85	1.23464	2.65731	0.03906	0.03221	152.693				1084	0.00247	255	255	255	2.65542	2.66905	0.06071	0.05181	170.224
	1085	0.00173	85	85	85	1.29685	2.6671	0.04881	0.04511	90				1085	0.00262	255	255	255	2.92055	2.66711	0.06382	0.05224	7.53207
	1086	0.00079	85	85	85	1.97076	2.66267	0.0375	0.02684	139.311				1086	0.00148	255	255	255	3.21741	2.66212	0.04509	0.04186	45.0019
	1087	0.00188	85	85	85	0.14354	2.67472	0.05502	0.04344	98.0187				1087	0.00198	255	255	255	3.78863	2.66751	0.05515	0.04562	71.565
	1088	0.00119	73.7083	41	85	2.6555	2.66959	0.04355	0.03467	170.68				1088	0.00326	255	255	255	1.10717	2.68348	0.06985	0.05944	56.2439
	1089	0.00124	58.96	35	85	2.92132	2.66646	0.04326	0.03636	9.53314				1089	0.00247	255	255	255	2.04263	2.67974	0.06	0.05242	92.3853
	1090	0.00054	85	85	85	3.21705	2.66175	0.02676	0.02586	45.0016				1090	0.00114	255	255	255	2.23171	2.66628	0.03819	0.03789	0
	1091	0.00178	73.6667	34	85	3.50124	2.67659	0.05115	0.04427	30.5379				1091	0.00183	255	255	255	2.98761	2.67396	0.0515	0.0452	99.268
	1092	0.00089	85	85	85	3.78863	2.66751	0.03927	0.02883	66.8906				1092	0.00311	255	255	255	3.50195	2.67755	0.06607	0.05998	18.9833
	1093	0.00079	85	85	85	4.27012	2.66399	0.03488	0.02885	0				1093	0.00193	255	255	255	2.36201	2.6821	0.05485	0.04473	65.0677
	1094	0.00183	85	85	85	1.10878	2.6846	0.05133	0.04535	49.3689				1094	0.00183	255	255	255	4.00776	2.68194	0.05373	0.04332	67.1156
	1095	0.00119	85	85	85	2.0428	2.68039	0.04241	0.0356	95.0895				1095	0.00326	255	255	255	1.47439	2.69583	0.06766	0.06137	139.402
	1096	0.00074	85	85	85	2.98756	2.6736	0.03262	0.02893	104.036				1096	0.00217	255	255	255	2.51415	2.68987	0.05336	0.05188	45.0073
	1097	0.00084	74.4706	47	85	0.65885	2.68694	0.04623	0.02313	50.9265				1097	0.00296	255	255	255	3.26321	2.69878	0.06759	0.05584	45.87
	1098	0.00084	58.2941	38	85	2.36079	2.68322	0.03849	0.02779	59.0362				1098	0.00292	255	255	255	3.71721	2.69181	0.06425	0.05777	45.6762
	1099	0.00074	85	85	85	4.00817	2.68203	0.0368	0.02564	62.4513				1099	0.00232	255	255	255	3.58457	2.69801	0.05928	0.04987	105.524
	1100	0.00124	82.88	32	85	4.49815	2.68546	0.04566	0.03444	99.9104				1100	0.00287	255	255	255	1.86899	2.70689	0.06245	0.05843	135
	1101	0.00183	71.2973	33	85	1.47456	2.69604	0.05407	0.04305	133.797				1101	0.00222	255	255	255	2.59737	2.70171	0.0557	0.05082	39.5017
	1102	0.00099	85	85	85	2.51462	2.69035	0.03614	0.03481	45.0026				1102	0.00479	255	255	255	0.06054	2.7299	0.09803	0.06225	51.0665
	1103	0.00168	80.3824	32	85	3.7168	2.69164	0.05137	0.04164	53.2121				1103	0.00247	255	255	255	0.87427	2.71432	0.06354	0.0495	79.6951
	1104	0.00104	85	85	85	4.21121	2.68993	0.05241	0.0252	40.3214				1104	0.00282	255	255	255	1.39661	2.71905	0.07014	0.05112	87.4199
	1105	0.00104	68.8571	37	85	3.58644	2.69782	0.04181	0.0316	104.335				1105	0.00316	255	255	255	1.16923	2.71912	0.07087	0.05681	160.116
	1106	0.00148	64.3333	37	85	1.86871	2.707	0.04589	0.04112	135				1106	0.00267	255	255	255	2.44974	2.71424	0.06792	0.05001	8.07181
	1107	0.00104	85	85	85	2.59755	2.70131	0.03951	0.03343	36.1362				1107	0.00321	255	255	255	2.74201	2.72287	0.07179	0.05696	9.47665
	1108	0.00133	83.2222	37	85	3.26117	2.70242	0.04534	0.03746	167.508				1108	0.00193	255	255	255	3.11087	2.71274	0.05367	0.04571	10.73
	1109	0.00168	85	85	85	4.3247	2.71919	0.07346	0.02912	53.0941				1109	0.00158	255	255	255	3.64915	2.71232	0.04563	0.04411	69.3922
	1110	0.00282	85	85	85	0.06086	2.73138	0.07887	0.04547	50.5719				1110	0.00158	255	255	255	3.83674	2.71297	0.04766	0.04224	128.218
	1111	0.00128	83.0769	35	85	0.87571	2.71572	0.04859	0.03366	94.2499				1111	0.00252	255	255	255	1.24792	2.72677	0.06014	0.05335	98.186
	1112	0.00138	79.7857	34	85	1.39739	2.71818	0.04956	0.03554	94.001				1112	0.00321	255	255	255	1.53832	2.73174	0.06906	0.05921	106.478
	1113	0.00173	85	85	85	1.16792	2.71832	0.05778	0.0381	158.971				1113	0.00277	255	255	255	1.9759	2.72788	0.06333	0.05563	52.0932
	1114	0.00128	73.3461	35	85	2.45033	2.71316	0.05082	0.03218	7.70009				1114	0.00203	255	255	255	2.26822	2.72288	0.05298	0.04868	150.564
	1115	0.00168	70.7647	32	85	2.74281	2.72416	0.05416	0.03949	6.5546				1115	0.00212	255	255	255	3.32431	2.71916	0.06068	0.04458	12.9667
	1116	0.00084	58.8235	35	85	3.11101	2.71214	0.03675	0.0291	15.1716				1116	0.00326	255	255	255	1.32805	2.73609	0.07389	0.05619	163.159
	1117	0.00059	85	85	85	3.64981	2.71202	0.02927	0.02579	70.1947				1117	0.00212	255	255	255	1.77564	2.7293	0.05652	0.04786	131.192
	1118	0.00059	85	85	85	3.83608	2.71261	0.0311	0.02427	122.067				1118	0.00104	255	255	255	2.92323	2.7234	0.03914	0.03375	102.732
	1119	0.00124	85	85	85	1.24793	2.72655	0.04247	0.03703	100.87				1119	0.00178	255	255	255	3.04434	2.72979	0.05182	0.0437	107.029
	1120	0.00173	85	85	85	1.53805	2.73197	0.05236	0.04205	108.257				1120	0.00173	255	255	255	3.43065	2.72775	0.04843	0.04546	45.0026
	1121	0.00143	85	85	85	1.97672	2.72834	0.04603	0.03964	54.5502				1121	0.00425	255	255	255	0.22885	2.7503	0.0833	0.06495	70.0696
	1122	0.00084	85	85	85	2.26851	2.7225	0.03562	0.03002	160.3				1122	0.00356	255	255	255	1.61521	2.74024	0.07564	0.05988	12.2893
	1123	0.00094	67.8421	37	85	3.3244	2.71911	0.04301	0.02779	16.8759				1123	0.00222	255	255	255	2.16157	2.73686	0.0557	0.05082	39.5017
	1124	0.00059	85	85	85	0.35145	2.72842	0.0311	0.02428	52.7621				1124	0.00287	255	255	255	2.87413	2.74119	0.06044	0.06037	80.5377
	1125	0.00188	66.2895	32	85	0.63956	2.74515	0.05588	0.04278	98.529				1125	0.00242	255	255	255	3.17747	2.73737	0.06006	0.05133	157.5
	1126	0.00168	85	85	85	1.32807	2.73656	0.0556	0.03847	160.376				1126	0.00188	255	255	255	2.36951	2.74575	0.05559	0.043	62.5828
	1127	0.00094	85	85	85	1.77593	2.72892	0.03996	0.02991	129.908				1127	0.00252	255	255	255	2.66434	2.74372	0.0619	0.05183	158.868
	1128	0.00074	72.8667	33	85	3.04562	2.72837	0.03345	0.02821	95.8841				1128	0.00272	255	255	255	1.71463	2.7562	0.06172	0.05606	129.233
	1129	0.00074	85	85	85	3.43085	2.72795	0.03275	0.02881	45.0006				1129	0.00133	255	255	255	3.54144	2.74639	0.04779	0.03554	163.725
	1130	0.00247	68.68	37	85	0.22904	2.74942	0.06607	0.04761	66.7093				1130	0.00425	255	255	255	0.98471	2.7673	0.08863	0.06104	33.6015
	1131	0.00198	72.6	41	85	1.61451	2.73995	0.05812	0.04329	14.5148				1131	0.00282	255	255	255	1.46801	2.77146	0.06109	0.0587	168.326
	1132	0.00109	52.2273	33	85	2.16115	2.73569	0.03872	0.03574	22.3575				1132	0.00252	255	255	255	1.89321	2.76812	0.06044	0.05308	84.2773
	1133	0.00153	85	85	85	2.87452	2.74074	0.04542	0.04294	30.9638				1133	0.00252	255	255	255	2.036	2.76577	0.06656	0.0482	155.4
	1134	0.00119	82.875	34	85	3.17786	2.73707	0.04295	0.03515	160.395				1134	0.00173	255	255	255	3.35313	2.76651	0.0523	0.0421	68.8073
	1135	0.00079	85	85	85	2.36965	2.74614	0.03973	0.02534	58.0394				1135	0.00138	255	255	255	3.75926	2.75888	0.04571	0.03854	0
	1136	0.00124	85	85	85	2.66441	2.74342	0.04543	0.03462	155.028				1136	0.00133	255	255	255	3.48001	2.76643	0.04534	0.03746	167.508
	1137	0.00138	83.1786	34	85	1.71428	2.75652	0.04445	0.03963	115.798				1137	0.00346	255	255	255	0.10544	2.78991	0.07544	0.05837	77.4358
	1138	0.00237	85	85	85	0.98391	2.76708	0.0713	0.04235	33.3617				1138	0.004	255	255	255	1.13744	2.78535	0.0807	0.06314	172.517
	1139	0.00143	65.2069	34	85	1.46772	2.77167	0.04486	0.04067	176.078				1139	0.00247	255	255	255	2.2407	2.78011	0.06081	0.05173	165.994
	1140	0.00138	63.6429	34	85	1.8957	2.7691	0.04722	0.0373	110.505				1140	0.00227	255	255	255	2.42103	2.78043	0.05518	0.05244	45
	1141	0.00124	85	85	85	2.03546	2.76647	0.04838	0.0325	155.736				1141	0.00282	255	255	255	3.25326	2.78207	0.06453	0.05556	52.6869
	1142	0.00069	85	85	85	3.35384	2.76742	0.03336	0.0264	65.6424				1142	0.00361	255	255	255	1.25631	2.79605	0.07038	0.06525	96.2709
	1143	0.00193	85	85	85	0.10516	2.78916	0.05876	0.04175	79.4593				1143	0.00257	255	255	255	1.38836	2.79146	0.06133	0.05334	107.107
	1144	0.00237	74.5	32	85	1.13768	2.78544	0.06492	0.04651	166.562				1144	0.00148	255	255	255	2.8116	2.77997	0.04759	0.03966	0
	1145	0.00124	67.48	32	85	2.24155	2.78047	0.04604	0.03416	161.912				1145	0.00227	255	255	255	3.10193	2.79189	0.06107	0.04738	114.336
	1146	0.00109	65	42	85	2.42052	2.78042	0.03904	0.03545	45				1146	0.0041	255	255	255	1.81971	2.80258	0.07274	0.07178	34.0736
	1147	0.00143	85	85	85	3.25285	2.78191	0.04793	0.03806	55.766				1147	0.00198	255	255	255	2.10325	2.79209	0.05516	0.04562	45.001
	1148	0.00193	85	85	85	1.25684	2.79565	0.05095	0.04815	103.561				1148	0.00183	255	255	255	2.32954	2.79004	0.0544	0.04279	160.152
	1149	0.00128	85	85	85	1.3885	2.79186	0.04436	0.03687	112.538				1149	0.00242	255	255	255	2.17318	2.80005	0.05931	0.05197	10.4222
	1150	0.00059	85	85	85	2.8116	2.77997	0.03173	0.02379	0				1150	0.00193	255	255	255	2.72428	2.79709	0.05367	0.04571	10.73
	1151	0.00114	76	32	85	3.10119	2.79184	0.0436	0.03318	109.137				1151	0.00287	255	255	255	2.94964	2.80675	0.0682	0.0535	92.7776
	1152	0.00232	73.7872	35	85	1.81842	2.80283	0.0549	0.05386	22.9897				1152	0.00208	255	255	255	3.39718	2.80156	0.05273	0.05011	122.178
	1153	0.00079	48.4375	35	85	2.10268	2.79103	0.03732	0.02697	45.0002				1153	0.00237	255	255	255	1.32467	2.8053	0.06927	0.04359	9.63457
	1154	0.00074	85	85	85	2.32918	2.78981	0.03799	0.02484	158.144				1154	0.0042	255	255	255	1.62539	2.81892	0.07499	0.0713	116.975
	1155	0.00114	85	85	85	2.17364	2.79983	0.04141	0.03494	15.8143				1155	0.00257	255	255	255	2.87567	2.80741	0.06345	0.05155	154.346
	1156	0.00084	85	85	85	2.72456	2.79692	0.03675	0.0291	15.1716				1156	0.00193	255	255	255	3.01841	2.80502	0.05367	0.04571	10.73
	1157	0.00158	80.1562	32	85	2.94942	2.80625	0.05292	0.03804	84.0162				1157	0.00133	255	255	255	3.57841	2.80054	0.04534	0.03746	12.4916
	1158	0.00099	85	85	85	3.39817	2.80281	0.04016	0.03133	137.08				1158	0.00114	255	255	255	3.79917	2.80228	0.03819	0.03789	0
	1159	0.00109	85	85	85	1.32433	2.80553	0.05229	0.02647	11.5993				1159	0.00272	255	255	255	1.93649	2.81511	0.06741	0.05132	15.1896
	1160	0.00262	71.1321	32	85	1.62492	2.81924	0.06001	0.05556	84.5172				1160	0.00109	255	255	255	2.51926	2.80872	0.03904	0.03545	45
	1161	0.00128	78.5385	44	85	2.87523	2.80781	0.04771	0.03428	150.533				1161	0.00143	255	255	255	2.57661	2.81221	0.04707	0.03875	78.8297
	1162	0.00084	60.7059	42	85	3.01789	2.80554	0.03675	0.0291	15.1716				1162	0.00193	255	255	255	2.63092	2.81043	0.05494	0.04466	22.1049
	1163	0.00059	85	85	85	4.14711	2.80457	0.02748	0.02748	0				1163	0.00222	255	255	255	1.70281	2.8223	0.05342	0.05299	95.1944
	1164	0.00119	73.4167	33	85	1.70172	2.82182	0.04311	0.03502	100.245				1164	0.00208	255	255	255	3.15669	2.83168	0.05915	0.04467	98.6489
	1165	0.00133	85	85	85	1.93649	2.81511	0.04942	0.03437	19.7362				1165	0.00267	255	255	255	1.19441	2.83594	0.06623	0.05129	168.155
	1166	0.00059	80.75	34	85	2.5765	2.81215	0.03173	0.02379	90				1166	0.00227	255	255	255	1.45806	2.83574	0.05518	0.05244	134.996
	1167	0.00099	85	85	85	2.63236	2.8116	0.03966	0.03173	0				1167	0.00287	255	255	255	1.5448	2.83838	0.06196	0.05888	56.3316
	1168	0.00104	75.5238	35	85	0.54718	2.83127	0.03805	0.03472	96.0474				1168	0.00168	255	255	255	2.45312	2.83372	0.04634	0.04616	0
	1169	0.00089	59.9444	33	85	3.15711	2.83064	0.04005	0.02827	102.236				1169	0.00306	255	255	255	3.29785	2.84017	0.06569	0.05937	100.36
	1170	0.00232	85	85	85	0.43617	2.84622	0.0647	0.0457	49.0326				1170	0.00242	255	255	255	3.45318	2.83591	0.06108	0.05047	161.673
	1171	0.00133	85	85	85	1.19506	2.8362	0.04813	0.03529	167.636				1171	0.00217	255	255	255	2.2774	2.83972	0.06044	0.0458	0
	1172	0.00109	85	85	85	1.45788	2.83556	0.03904	0.03545	134.999				1172	0.00247	255	255	255	2.7773	2.84253	0.06035	0.05212	164.753
	1173	0.00148	85	85	85	1.54427	2.83808	0.04516	0.04179	63.7642				1173	0.00464	255	255	255	0.14163	2.87	0.08962	0.06598	61.7775
	1174	0.00079	75.5	32	85	2.45298	2.83555	0.03488	0.02885	90				1174	0.00252	255	255	255	2.38938	2.84985	0.06242	0.05139	161.199
	1175	0.00158	85	85	85	3.29814	2.83906	0.0469	0.04293	104.447				1175	0.00232	255	255	255	2.67648	2.84906	0.06025	0.04907	11.6357
	1176	0.00109	70.3182	35	85	3.453	2.83479	0.04338	0.0319	165.177				1176	0.00148	255	255	255	3.90719	2.84768	0.04589	0.04112	135
	1177	0.00099	70.6	45	85	2.27752	2.83973	0.04249	0.02961	0				1177	0.00321	255	255	255	1.75687	2.86388	0.07191	0.05686	171.638
	1178	0.00119	85	85	85	2.77763	2.84235	0.04295	0.03515	160.395				1178	0.00277	255	255	255	3.82302	2.86018	0.06777	0.05198	39.6312
	1179	0.00262	82.3019	32	85	0.14275	2.87123	0.0717	0.0465	61.3497				1179	0.00242	255	255	255	1.32296	2.86604	0.05894	0.0523	3.12634
	1180	0.00124	85	85	85	2.38916	2.8497	0.0463	0.03397	159.101				1180	0.00178	255	255	255	2.05618	2.85983	0.05355	0.04229	29.0141
	1181	0.00109	85	85	85	2.67549	2.84802	0.04335	0.03193	0.10087				1181	0.00222	255	255	255	2.11143	2.86354	0.05832	0.04854	45.0011
	1182	0.00168	73.7941	34	85	1.75645	2.8643	0.05243	0.04079	166.93				1182	0.00232	255	255	255	3.05006	2.86118	0.06285	0.04704	175.209
	1183	0.00143	78.2759	34	85	3.822	2.86061	0.05366	0.034	33.4818				1183	0.00163	255	255	255	3.21002	2.85729	0.05356	0.03876	0
	1184	0.00114	85	85	85	1.32374	2.86646	0.04078	0.03548	178.999				1184	0.00158	255	255	255	3.7045	2.8597	0.04766	0.04224	38.2178
	1185	0.00074	60.8	34	85	2.05542	2.85986	0.0368	0.02564	27.5487				1185	0.00257	255	255	255	1.39985	2.87162	0.06694	0.04887	145.561
	1186	0.00104	61.7619	36	85	2.11141	2.86342	0.04301	0.03072	45.0003				1186	0.00361	255	255	255	1.83375	2.88155	0.07526	0.06102	86.0152
	1187	0.00114	85	85	85	3.04982	2.86126	0.04663	0.03103	173.839				1187	0.00459	255	255	255	1.14244	2.89349	0.08345	0.0701	48.1701
	1188	0.00074	82	40	85	3.2114	2.85895	0.03309	0.02852	145.348				1188	0.00311	255	255	255	1.94854	2.88016	0.0665	0.0596	2.76131
	1189	0.00059	85	85	85	3.70487	2.85905	0.0311	0.02427	32.0668				1189	0.00237	255	255	255	2.9125	2.87428	0.06677	0.04523	5.44836
	1190	0.00173	79.5429	32	85	0.96986	2.89434	0.08303	0.02652	66.1766				1190	0.00114	255	255	255	2.49178	2.87838	0.04171	0.03469	45.0006
	1191	0.00104	85	85	85	1.39626	2.868	0.04252	0.03107	176.509				1191	0.00242	255	255	255	2.84452	2.88497	0.05906	0.05219	168.391
	1192	0.00212	72.3256	32	85	1.83458	2.88124	0.05919	0.0457	86.067				1192	0.00212	255	255	255	3.36321	2.88377	0.05462	0.04952	132.391
	1193	0.00267	85	85	85	1.14247	2.89426	0.06562	0.05177	53.7656				1193	0.00208	255	255	255	0.24635	2.88976	0.06193	0.04266	166.654
	1194	0.00173	75.0286	33	85	1.94814	2.88081	0.04843	0.04546	5.42821				1194	0.00321	255	255	255	1.48739	2.90033	0.06621	0.06176	72.2161
	1195	0.00109	59	41	85	2.91175	2.87424	0.04734	0.02923	7.20858				1195	0.00148	255	255	255	1.68345	2.88892	0.04759	0.03966	90
	1196	0.00114	85	85	85	2.84354	2.88479	0.04078	0.03548	159.082				1196	0.00183	255	255	255	2.56853	2.88673	0.05296	0.04395	7.40702
	1197	0.00094	85	85	85	3.36301	2.88318	0.03794	0.03151	132.092				1197	0.00237	255	255	255	1.55341	2.89946	0.06068	0.04976	154.209
	1198	0.00114	72.4783	32	85	0.24521	2.89162	0.04889	0.02959	173.495				1198	0.00178	255	255	255	1.61316	2.90298	0.05952	0.03805	90
	1199	0.00163	85	85	85	1.4877	2.90031	0.04906	0.04232	79.9864				1199	0.00262	255	255	255	2.28131	2.90649	0.06491	0.05137	73.0322
	1200	0.00064	81.0769	34	85	1.68345	2.88949	0.03562	0.02296	90				1200	0.00188	255	255	255	3.56629	2.89595	0.05389	0.04436	16.3833
	1201	0.00079	85	85	85	2.5691	2.88628	0.03809	0.02643	0				1201	0.00119	255	255	255	3.62989	2.89302	0.04059	0.0372	135
	1202	0.00257	76.3269	39	85	0.32242	2.92733	0.10198	0.03208	68.6883				1202	0.00306	255	255	255	1.25196	2.91431	0.06728	0.05797	78.4183
	1203	0.00138	58.1429	35	85	0.90364	2.90872	0.04928	0.03575	65.4475				1203	0.00242	255	255	255	2.01037	2.91094	0.06185	0.04983	142.755
	1204	0.00109	85	85	85	1.55341	2.89946	0.04339	0.03189	148.799				1204	0.00277	255	255	255	3.12728	2.91164	0.06146	0.05732	150.743
	1205	0.00069	85	85	85	1.61316	2.90298	0.03946	0.02232	90				1205	0.00222	255	255	255	3.22889	2.90634	0.0557	0.05082	129.502
	1206	0.00133	68.2593	32	85	2.28211	2.90715	0.04656	0.03648	76.174				1206	0.00212	255	255	255	3.30633	2.91434	0.05424	0.04987	135
	1207	0.00079	85	85	85	3.5659	2.89595	0.03715	0.02709	20.3852				1207	0.00138	255	255	255	3.42438	2.90649	0.04571	0.03854	0
	1208	0.00163	83.4242	33	85	1.25204	2.91452	0.04946	0.04198	79.4389				1208	0.00183	255	255	255	2.21917	2.9158	0.0519	0.04484	174.022
	1209	0.00104	85	85	85	2.01013	2.91118	0.04339	0.03045	148.503				1209	0.00188	255	255	255	2.67453	2.91703	0.05263	0.04542	0
	1210	0.00138	68.9643	42	85	3.12737	2.9126	0.04489	0.03924	158.252				1210	0.00212	255	255	255	2.77883	2.92513	0.06727	0.04021	101.919
	1211	0.00099	59.05	43	85	3.22964	2.90758	0.03691	0.03409	116.565				1211	0.00247	255	255	255	2.61043	2.93067	0.06265	0.0502	74.1752
	1212	0.00168	85	85	85	0.40872	2.93006	0.07675	0.02787	75.4534				1212	0.00153	255	255	255	2.96068	2.92372	0.04829	0.04039	133.687
	1213	0.00099	76.15	34	85	3.30599	2.91573	0.0389	0.03234	153.988				1213	0.00301	255	255	255	3.03463	2.93322	0.07341	0.05227	137.34
	1214	0.00163	85	85	85	0.54709	2.92971	0.05111	0.04061	50.0736				1214	0.00637	255	255	255	0.06084	2.96267	0.11948	0.06792	58.624
	1215	0.00074	85	85	85	2.21999	2.91539	0.03345	0.02821	174.116				1215	0.00346	255	255	255	0.20575	2.94555	0.07623	0.05776	100.694
	1216	0.00079	81.875	35	85	2.67507	2.9169	0.03488	0.02885	0				1216	0.00366	255	255	255	1.32392	2.94078	0.07088	0.06568	50.3259
	1217	0.00084	85	85	85	2.77956	2.92427	0.04786	0.02234	102.937				1217	0.00222	255	255	255	1.76311	2.93336	0.06375	0.0444	27.3223
	1218	0.00099	69.6	37	85	2.61093	2.9285	0.0366	0.03438	90				1218	0.00292	255	255	255	1.91076	2.93485	0.07718	0.04809	162.543
	1219	0.00054	49.7273	36	85	2.9617	2.92401	0.03168	0.02184	131.028				1219	0.00208	255	255	255	1.39643	2.93829	0.05707	0.04629	13.1392
	1220	0.00143	85	85	85	3.03544	2.93315	0.0553	0.03299	139.402				1220	0.00282	255	255	255	2.36119	2.94472	0.06091	0.05887	125.042
	1221	0.0039	85	85	85	0.06028	2.96308	0.10193	0.04876	57.6853				1221	0.00222	255	255	255	1.70453	2.94867	0.05321	0.05321	0
	1222	0.00188	85	85	85	0.20625	2.94589	0.05947	0.0402	101.472				1222	0.00336	255	255	255	2.14312	2.95373	0.07043	0.06074	49.8775
	1223	0.00208	85	85	85	1.32363	2.94063	0.05448	0.0485	52.513				1223	0.00242	255	255	255	2.8976	2.95168	0.05961	0.05171	100.026
	1224	0.00143	85	85	85	1.91031	2.93485	0.06029	0.03026	159.724				1224	0.00346	255	255	255	1.17555	2.96533	0.07239	0.06083	100.185
	1225	0.00114	75.3913	33	85	1.39934	2.93875	0.04663	0.03103	173.839				1225	0.00119	255	255	255	2.72432	2.94808	0.04059	0.0372	135
	1226	0.00148	71.6667	34	85	2.36168	2.94432	0.0457	0.0413	134.999				1226	0.00232	255	255	255	3.46447	2.95435	0.05861	0.05044	176.351
	1227	0.00059	52.4167	42	85	3.98539	2.93785	0.02748	0.02748	0				1227	0.00252	255	255	255	1.4497	2.96713	0.06104	0.05256	120.884
	1228	0.00178	85	85	85	2.14189	2.95335	0.05319	0.04258	55.4272				1228	0.00119	255	255	255	2.84264	2.95511	0.04059	0.0372	45.0013
	1229	0.00114	85	85	85	2.89702	2.95142	0.04213	0.03434	103.466				1229	0.00198	255	255	255	3.52856	2.96167	0.05402	0.04658	90
	1230	0.00193	74.0256	33	85	1.17559	2.96598	0.05523	0.04442	100.131				1230	0.00272	255	255	255	3.66997	2.96911	0.06871	0.05036	128.067
	1231	0.00104	85	85	85	3.46379	2.95369	0.04044	0.03266	1.0227				1231	0.00257	255	255	255	2.00516	2.9684	0.06784	0.04822	0.11218
	1232	0.00133	70.2963	39	85	1.4499	2.96666	0.04821	0.03523	143.256				1232	0.00188	255	255	255	2.24595	2.96716	0.054	0.04426	164.175
	1233	0.00089	85	85	85	3.52856	2.96116	0.03713	0.0305	90				1233	0.00351	255	255	255	3.37288	2.97579	0.07466	0.05982	19.1458
	1234	0.00124	85	85	85	3.67068	2.96919	0.05014	0.03137	133.485				1234	0.00356	255	255	255	1.51514	2.98488	0.06825	0.06636	128.163
	1235	0.00143	85	85	85	2.00557	2.97048	0.05005	0.03645	170.031				1235	0.00203	255	255	255	1.79265	2.97455	0.06005	0.04295	2.46484
	1236	0.00079	85	85	85	2.2462	2.96756	0.03743	0.02689	161.565				1236	0.00158	255	255	255	3.2586	2.97019	0.05292	0.03804	174.016
	1237	0.00193	70.282	33	85	3.37305	2.97569	0.05855	0.0419	22.1177				1237	0.00222	255	255	255	1.63502	2.98475	0.05377	0.05264	159.168
	1238	0.00198	83.8	37	85	1.51549	2.98493	0.05127	0.04907	125.723				1238	0.00114	255	255	255	2.63358	2.97678	0.03819	0.03789	90
	1239	0.00099	80.05	32	85	1.79174	2.97331	0.04249	0.02961	0				1239	0.00277	255	255	255	1.24727	2.99172	0.0666	0.0529	175.437
	1240	0.00059	85	85	85	3.25911	2.97034	0.03452	0.02187	170.583				1240	0.00262	255	255	255	1.87535	2.99522	0.0649	0.05137	43.7487
	1241	0.00143	70.1724	34	85	1.24731	2.99117	0.04684	0.03895	170.95				1241	0.00222	255	255	255	2.43961	2.98693	0.06136	0.04613	5.16555
	1242	0.00109	56.2727	33	85	1.63488	2.98522	0.03872	0.03574	22.3575				1242	0.00183	255	255	255	2.54649	2.98761	0.05352	0.04349	155.947
	1243	0.00133	85	85	85	1.87583	2.99631	0.04806	0.03534	35.944				1243	0.00143	255	255	255	3.12391	2.98793	0.04707	0.03875	101.17
	1244	0.00104	85	85	85	2.4399	2.98682	0.04414	0.02993	7.2025				1244	0.00212	255	255	255	3.19386	2.99084	0.05689	0.04754	132.049
	1245	0.00074	85	85	85	2.54567	2.98756	0.03625	0.02603	148.147				1245	0.00464	255	255	255	0.17139	3.02187	0.09145	0.06466	55.4717
	1246	0.00059	74.4167	34	85	3.12401	2.98989	0.03452	0.02187	99.4169				1246	0.00198	255	255	255	2.31465	3.00349	0.05402	0.04658	134.999
	1247	0.00094	85	85	85	3.19357	2.99084	0.04078	0.02931	130.073				1247	0.00222	255	255	255	2.69875	3.00396	0.05708	0.0496	155.125
	1248	0.00311	70.1905	32	85	0.34493	3.02374	0.10257	0.03864	54.3474				1248	0.00232	255	255	255	2.80016	3.00879	0.05779	0.05116	118.178
	1249	0.00257	70	36	85	0.17189	3.02112	0.07128	0.04589	55.2401				1249	0.00227	255	255	255	2.93812	3.00138	0.06253	0.04628	9.64502
	1250	0.00079	50.9375	43	64	2.31374	3.00255	0.03669	0.02743	135				1250	0.00193	255	255	255	3.00868	3.00328	0.05286	0.04642	98.6207
	1251	0.00104	85	85	85	2.69997	3.0049	0.04231	0.03122	141.343				1251	0.00311	255	255	255	1.32374	3.01583	0.0669	0.05924	7.33739
	1252	0.00104	85	85	85	2.80005	3.00891	0.03926	0.03365	138.563				1252	0.00212	255	255	255	1.71581	3.01095	0.05563	0.04862	61.6851
	1253	0.00109	85	85	85	2.93812	3.00138	0.04619	0.02996	12.5574				1253	0.0039	255	255	255	3.59204	3.01744	0.07404	0.06713	6.97382
	1254	0.00084	85	85	85	3.00862	3.00242	0.03482	0.03071	101.31				1254	0.00425	255	255	255	1.11949	3.03097	0.07475	0.07237	145.262
	1255	0.00163	85	85	85	1.32326	3.01597	0.04921	0.04219	9.33751				1255	0.00326	255	255	255	2.02946	3.01959	0.07366	0.05636	14.9557
	1256	0.00119	82.875	34	85	1.71763	3.01169	0.04059	0.0372	45.0013				1256	0.00316	255	255	255	3.29803	3.02555	0.07068	0.05696	117.722
	1257	0.00222	85	85	85	3.59205	3.01708	0.05635	0.05024	8.55136				1257	0.00222	255	255	255	1.39619	3.0252	0.05377	0.05264	69.1682
	1258	0.004	70.5556	34	85	1.13939	3.04439	0.119	0.04282	147.886				1258	0.00267	255	255	255	2.37437	3.03301	0.06123	0.05548	134.558
	1259	0.00183	66.6216	35	85	2.02987	3.02083	0.05539	0.04202	10.9371				1259	0.00242	255	255	255	2.60654	3.02498	0.06022	0.05118	20.1718
	1260	0.00168	85	85	85	3.29846	3.02557	0.05444	0.03929	120.009				1260	0.00341	255	255	255	1.92274	3.03943	0.07653	0.05672	50.1712
	1261	0.00104	85	85	85	1.3966	3.02498	0.03745	0.03527	69.6993				1261	0.00287	255	255	255	3.07313	3.03713	0.06459	0.05649	45.7933
	1262	0.00133	72.4074	34	85	2.37378	3.03432	0.0444	0.03825	152.319				1262	0.00321	255	255	255	3.43756	3.04037	0.06847	0.05972	69.5513
	1263	0.00119	85	85	85	2.60659	3.02511	0.04295	0.03515	19.6049				1263	0.00311	255	255	255	1.45729	3.04729	0.06779	0.05846	72.4792
	1264	0.00183	85	85	85	0.47579	3.056	0.07396	0.03147	62.4933				1264	0.00341	255	255	255	1.76973	3.04605	0.07352	0.05904	171.754
	1265	0.00064	82.6923	55	85	0.67814	3.03393	0.03766	0.02172	64.0928				1265	0.00148	255	255	255	2.24951	3.03395	0.04449	0.04241	72.2915
	1266	0.00183	85	85	85	1.923	3.0389	0.06035	0.03857	51.6278				1266	0.00208	255	255	255	2.54701	3.04138	0.05448	0.0485	142.513
	1267	0.00153	70.0968	32	85	3.07417	3.03646	0.04829	0.04039	46.3132				1267	0.00208	255	255	255	1.63943	3.04272	0.06048	0.04368	2.26385
	1268	0.00178	66.1944	33	85	3.4376	3.0402	0.0508	0.04458	69.6993				1268	0.00222	255	255	255	2.12049	3.05176	0.05744	0.04928	100.039
	1269	0.00163	85	85	85	1.45788	3.04728	0.05063	0.041	70.8885				1269	0.00351	255	255	255	2.45961	3.0537	0.07557	0.0591	155.921
	1270	0.00188	83.7368	37	85	1.76894	3.04664	0.05678	0.0421	169.262				1270	0.00316	255	255	255	2.75043	3.05366	0.06957	0.05787	140.777
	1271	0.00064	85	85	85	2.24847	3.03464	0.02989	0.02736	59.0362				1271	0.00208	255	255	255	3.49643	3.04757	0.05761	0.04586	45
	1272	0.00089	85	85	85	2.54684	3.042	0.03717	0.03046	148.414				1272	0.00227	255	255	255	2.20222	3.05746	0.05517	0.05245	117.487
	1273	0.00514	82.0769	32	85	4.13708	3.0917	0.1589	0.04117	47.4808				1273	0.00292	255	255	255	2.87695	3.05791	0.06934	0.05353	21.6982
	1274	0.00094	72.2105	33	85	1.64113	3.04216	0.04623	0.02585	4.49857				1274	0.00746	255	255	255	0.07595	3.08538	0.11279	0.08422	59.0141
	1275	0.00094	66.6842	36	85	2.12131	3.05206	0.03865	0.03093	104.463				1275	0.00193	255	255	255	2.0677	3.06257	0.05494	0.04466	67.8951
	1276	0.00198	70.175	40	85	2.46078	3.05482	0.06129	0.04105	147.35				1276	0.00193	255	255	255	3.1626	3.06167	0.05367	0.04571	79.27
	1277	0.00158	85	85	85	2.7501	3.05344	0.05197	0.03874	143.744				1277	0.00232	255	255	255	1.1805	3.0695	0.05646	0.05236	162.231
	1278	0.00094	82.3158	34	85	3.49647	3.04753	0.0448	0.02668	45.0002				1278	0.00242	255	255	255	1.27591	3.07131	0.05885	0.05238	80.4747
	1279	0.00178	82.1389	33	85	0.83419	3.06833	0.08408	0.02693	55.8989				1279	0.00227	255	255	255	2.65299	3.0677	0.05518	0.05244	134.996
	1280	0.00119	81.2917	40	85	2.20342	3.05963	0.03928	0.03843	122.199				1280	0.00203	255	255	255	3.757	3.06816	0.05547	0.0465	45.0011
	1281	0.00143	85	85	85	2.87668	3.05798	0.05205	0.03505	20.4657				1281	0.00272	255	255	255	2.29433	3.07519	0.06819	0.05074	174.137
	1282	0.00494	76.15	32	85	0.07536	3.08413	0.09415	0.06681	59.6226				1282	0.00262	255	255	255	2.95967	3.07559	0.06188	0.05388	170.551
	1283	0.00094	69.2632	45	85	2.0674	3.06189	0.03901	0.03064	77.1795				1283	0.00366	255	255	255	1.35859	3.08877	0.06981	0.06669	146.382
	1284	0.00084	85	85	85	3.16243	3.06196	0.03675	0.0291	74.8284				1284	0.00232	255	255	255	1.51101	3.08865	0.06671	0.04432	81.8208
	1285	0.00124	82.96	34	85	1.27571	3.07213	0.04247	0.03703	79.1296				1285	0.00296	255	255	255	3.22631	3.08573	0.06144	0.06144	0
	1286	0.00109	85	85	85	2.65281	3.06752	0.03904	0.03545	134.999				1286	0.00212	255	255	255	3.37417	3.0863	0.05919	0.0457	86.067
	1287	0.00084	85	85	85	3.757	3.06816	0.03849	0.02779	45.0003				1287	0.00277	255	255	255	1.58705	3.09979	0.0595	0.0592	90
	1288	0.00212	75.5814	34	85	1.35795	3.08886	0.05441	0.04971	131.01				1288	0.00227	255	255	255	2.57567	3.09673	0.05518	0.05244	45
	1289	0.00138	83.1786	34	85	2.29399	3.07539	0.05106	0.0345	177.422				1289	0.00237	255	255	255	3.10242	3.09818	0.05913	0.05106	75.4927
	1290	0.00138	83.1786	34	85	2.95959	3.0755	0.04722	0.0373	159.495				1290	0.00222	255	255	255	3.52895	3.09924	0.06136	0.04613	84.8345
	1291	0.00104	69.2857	35	85	1.51108	3.08869	0.04732	0.02792	78.961				1291	0.00242	255	255	255	1.93692	3.10904	0.05906	0.05219	101.609
	1292	0.00163	65.1818	33	85	3.22606	3.08621	0.04715	0.04403	45				1292	0.00237	255	255	255	2.36248	3.1077	0.05867	0.05146	102.708
	1293	0.00094	85	85	85	3.3741	3.08666	0.04007	0.02983	85.768				1293	0.00168	255	255	255	3.30363	3.09979	0.0494	0.0433	45.0012
	1294	0.00138	85	85	85	1.58655	3.09979	0.04234	0.0416	90				1294	0.00252	255	255	255	2.22854	3.10992	0.06093	0.05266	172.827
	1295	0.00124	77.04	32	85	2.57624	3.09754	0.04247	0.03703	100.87				1295	0.00331	255	255	255	2.49293	3.11484	0.0688	0.06126	5.44466
	1296	0.00109	85	85	85	3.10203	3.09755	0.04105	0.03371	69.3457				1296	0.00316	255	255	255	3.02862	3.11637	0.06804	0.05917	118.604
	1297	0.00109	70.3636	32	85	3.52878	3.0993	0.04619	0.02996	77.4426				1297	0.00311	255	255	255	1.43765	3.11915	0.06736	0.05883	175.058
	1298	0.00059	62.6667	40	85	4.36563	3.09526	0.04213	0.01792	74.9493				1298	0.00361	255	255	255	2.72566	3.12429	0.07437	0.06175	147.371
	1299	0.00114	85	85	85	1.9371	3.11003	0.04078	0.03548	110.918				1299	0.00262	255	255	255	2.79708	3.11776	0.06188	0.05388	9.44854
	1300	0.00109	82.7273	35	85	2.36126	3.10823	0.04055	0.03413	103.904				1300	0.00326	255	255	255	2.87486	3.12524	0.06753	0.06148	90
	1301	0.00069	85	85	85	3.30363	3.09979	0.03408	0.02584	45.0002				1301	0.00346	255	255	255	1.22767	3.13152	0.07494	0.05876	43.485
	1302	0.00124	85	85	85	2.22861	3.10977	0.04398	0.03576	171.464				1302	0.00287	255	255	255	2.07731	3.13009	0.06888	0.05297	101.919
	1303	0.00188	83.6053	32	85	2.49314	3.11489	0.05212	0.04586	175.51				1303	0.00133	255	255	255	2.41733	3.11684	0.04534	0.03746	167.508
	1304	0.00173	80.7714	32	85	3.02868	3.11514	0.05001	0.04403	127.997				1304	0.00351	255	255	255	1.11796	3.13459	0.07517	0.05942	10.5082
	1305	0.00163	85	85	85	1.43764	3.11864	0.05017	0.04138	175.302				1305	0.00306	255	255	255	1.71009	3.14004	0.06918	0.05638	70.3811
	1306	0.00203	72.0488	33	85	2.72446	3.12468	0.05648	0.04567	147.068				1306	0.00247	255	255	255	2.13696	3.13156	0.06031	0.05216	165.325
	1307	0.00133	74.9259	38	85	2.79657	3.11805	0.04534	0.03746	12.4916				1307	0.00301	255	255	255	1.64415	3.14306	0.06583	0.05829	85.0334
	1308	0.00183	67.8919	32	85	2.87452	3.12596	0.0515	0.0452	80.732				1308	0.00212	255	255	255	1.78806	3.13763	0.05424	0.04987	45.0024
	1309	0.00198	85	85	85	1.22814	3.13265	0.05944	0.04233	50.336				1309	0.00252	255	255	255	2.6285	3.13886	0.06093	0.05266	172.827
	1310	0.00148	85	85	85	2.0773	3.12955	0.0517	0.0365	105.29				1310	0.00341	255	255	255	3.16341	3.14762	0.07324	0.05926	114.597
	1311	0.00193	85	85	85	1.11806	3.13448	0.05762	0.04258	13.0046				1311	0.00267	255	255	255	1.30726	3.14743	0.06037	0.05627	152.044
	1312	0.00183	69.7297	32	85	1.7105	3.14127	0.05261	0.04424	75.2905				1312	0.00138	255	255	255	2.29974	3.13845	0.04571	0.03854	0
	1313	0.00124	82.88	32	85	2.13748	3.13171	0.04537	0.03466	169.055				1313	0.00336	255	255	255	1.51909	3.15426	0.07354	0.05816	1.13041
	1314	0.00153	85	85	85	1.64377	3.1423	0.04749	0.04106	82.4834				1314	0.00287	255	255	255	1.3795	3.16317	0.06378	0.05721	162.192
	1315	0.00094	66.2105	41	85	1.78811	3.13785	0.03726	0.03208	45.0006				1315	0.00222	255	255	255	2.96491	3.16	0.05762	0.04913	22.892
	1316	0.00124	60.76	39	85	2.6285	3.13917	0.04398	0.03576	171.464				1316	0.00262	255	255	255	3.54573	3.16351	0.06188	0.05388	80.5515
	1317	0.00168	85	85	85	3.1614	3.14548	0.04972	0.04302	90				1317	0.00494	255	255	255	0.09503	3.18456	0.11307	0.05563	40.6019
	1318	0.00296	85	85	85	0.5861	3.16926	0.08545	0.04417	59.0479				1318	0.00257	255	255	255	2.02584	3.17021	0.06094	0.05367	133.811
	1319	0.00128	85	85	85	1.30712	3.14683	0.04335	0.03773	161.466				1319	0.00237	255	255	255	3.39061	3.17198	0.05944	0.0508	73.183
	1320	0.00257	78.2692	32	85	0.31261	3.16584	0.07067	0.04629	71.5219				1320	0.0038	255	255	255	1.8568	3.18044	0.07364	0.06577	160.994
	1321	0.00178	85	85	85	1.51944	3.15387	0.05548	0.04082	2.29745				1321	0.00203	255	255	255	2.53361	3.17188	0.05539	0.04657	141.201
	1322	0.00143	76	37	85	1.37987	3.16318	0.04677	0.03901	157.831				1322	0.00188	255	255	255	2.68341	3.17452	0.05345	0.04472	105.013
	1323	0.00104	68.5714	36	85	2.9652	3.162	0.03839	0.03441	14.0362				1323	0.00198	255	255	255	3.08081	3.17307	0.05127	0.04907	144.277
	1324	0.00133	62.9259	36	85	3.54498	3.16227	0.04534	0.03746	77.5084				1324	0.00282	255	255	255	3.23081	3.17347	0.06914	0.05186	14.7444
	1325	0.00267	85	85	85	0.09463	3.18492	0.096	0.03539	40.8538				1325	0.00143	255	255	255	2.38223	3.17311	0.04707	0.03875	11.1703
	1326	0.00227	74.6957	33	85	1.85692	3.18018	0.0565	0.05122	144.745				1326	0.00311	255	255	255	1.2462	3.19624	0.06633	0.05975	89.0719
	1327	0.00124	82.92	33	85	2.02609	3.1702	0.04526	0.03475	138.297				1327	0.00193	255	255	255	2.44564	3.18819	0.05367	0.04571	79.27
	1328	0.00114	82.7826	34	85	3.39036	3.17259	0.0443	0.03266	67.5				1328	0.00133	255	255	255	2.74535	3.18349	0.04534	0.03746	77.5084
	1329	0.00084	67.9412	43	85	2.53375	3.17111	0.03817	0.02802	145.98				1329	0.00153	255	255	255	3.31621	3.1838	0.04829	0.04039	46.3132
	1330	0.00084	58.4706	32	85	2.68436	3.17453	0.0357	0.02996	99.4623				1330	0.00267	255	255	255	1.15145	3.19833	0.07208	0.04713	38.0141
	1331	0.00079	85	85	85	3.08002	3.17271	0.03292	0.03058	150.767				1331	0.00267	255	255	255	1.44381	3.19416	0.06456	0.05261	167.544
	1332	0.00143	85	85	85	3.23128	3.17335	0.05224	0.03492	18.1288				1332	0.00262	255	255	255	2.17998	3.1976	0.0587	0.0568	154.184
	1333	0.00054	85	85	85	2.38187	3.17295	0.03081	0.02246	15.0707				1333	0.00109	255	255	255	2.24513	3.18701	0.03904	0.03545	134.999
	1334	0.00178	85	85	85	1.24609	3.19507	0.05382	0.04207	100.411				1334	0.00133	255	255	255	2.82371	3.19078	0.04601	0.03692	97.1907
	1335	0.00089	82.2222	35	85	2.44574	3.18879	0.03713	0.0305	90				1335	0.00257	255	255	255	2.11668	3.20103	0.06064	0.05394	3.1302
	1336	0.00054	75.7273	34	85	2.74554	3.18306	0.03081	0.02246	105.071				1336	0.00203	255	255	255	3.01244	3.19777	0.05508	0.04682	170.101
	1337	0.00054	85	85	85	3.31545	3.18382	0.03168	0.02184	48.9717				1337	0.00277	255	255	255	3.4653	3.20522	0.0636	0.05539	45.0019
	1338	0.00375	75.1316	32	85	0.39472	3.21331	0.08497	0.05627	55.9451				1338	0.00292	255	255	255	3.61332	3.21005	0.07412	0.05008	51.8761
	1339	0.00119	73.5	38	85	1.15218	3.19827	0.05482	0.02754	41.0509				1339	0.00252	255	255	255	1.62969	3.20833	0.06236	0.05144	16.845
	1340	0.00133	66.0741	39	85	1.44458	3.19398	0.04696	0.03617	160.836				1340	0.00119	255	255	255	1.75315	3.2023	0.04059	0.0372	135
	1341	0.00124	85	85	85	2.18026	3.19721	0.04096	0.03839	163.248				1341	0.00227	255	255	255	2.31162	3.20736	0.05899	0.04906	150.745
	1342	0.00133	85	85	85	2.11794	3.20093	0.04579	0.03709	3.49053				1342	0.00109	255	255	255	2.61191	3.20235	0.03904	0.03545	134.999
	1343	0.00094	82.5263	38	85	3.01227	3.19794	0.03901	0.03064	167.179				1343	0.00203	255	255	255	1.33251	3.21268	0.05508	0.04682	9.89944
	1344	0.00138	85	85	85	3.4653	3.20522	0.04717	0.03734	45.0005				1344	0.00385	255	255	255	1.51538	3.22027	0.08397	0.05843	16.4987
	1345	0.00143	85	85	85	3.61303	3.21068	0.05818	0.03135	49.4808				1345	0.00138	255	255	255	1.68445	3.21125	0.04738	0.03718	106.206
	1346	0.00287	71.6724	34	85	0.74489	3.23512	0.09999	0.03649	59.2622				1346	0.00217	255	255	255	2.89595	3.21225	0.06044	0.0458	0
	1347	0.00099	85	85	85	2.31114	3.20698	0.04082	0.03082	141.591				1347	0.00539	255	255	255	1.92965	3.23266	0.0957	0.07165	7.99795
	1348	0.00094	85	85	85	1.33274	3.21281	0.03901	0.03064	12.8205				1348	0.00227	255	255	255	2.24546	3.23945	0.05883	0.04919	116.678
	1349	0.00222	83.8444	33	85	1.51536	3.2203	0.0668	0.04238	17.3985				1349	0.00292	255	255	255	2.37646	3.23781	0.07281	0.05098	172.549
	1350	0.00099	85	85	85	2.89595	3.21225	0.04249	0.02961	0				1350	0.00232	255	255	255	2.48879	3.2367	0.06025	0.04907	148.956
	1351	0.00341	75.6667	32	85	1.92911	3.23246	0.07825	0.05547	9.86962				1351	0.00222	255	255	255	2.54817	3.23779	0.0557	0.05082	140.498
	1352	0.00099	69.2	32	85	0.5512	3.24272	0.04972	0.02531	78.6393				1352	0.00114	255	255	255	3.07519	3.2286	0.03819	0.03789	0
	1353	0.00148	83.2667	33	85	2.37702	3.23777	0.05126	0.03681	172.666				1353	0.00193	255	255	255	3.13791	3.23379	0.05367	0.04571	10.73
	1354	0.00262	69.3774	33	85	0.24455	3.25823	0.07378	0.04519	67.4708				1354	0.00331	255	255	255	2.0179	3.24777	0.07199	0.05854	169.762
	1355	0.00212	85	85	85	0.45713	3.26955	0.07184	0.03766	67.5857				1355	0.00222	255	255	255	2.76685	3.2431	0.05377	0.05264	69.1682
	1356	0.00109	85	85	85	2.2464	3.24037	0.0454	0.03049	128.251				1356	0.00237	255	255	255	1.28279	3.26146	0.06015	0.0502	90
	1357	0.00104	85	85	85	2.4891	3.23685	0.04231	0.03122	141.343				1357	0.00168	255	255	255	1.78826	3.2505	0.05478	0.03904	5.39215
	1358	0.00104	85	85	85	2.54835	3.23819	0.03951	0.03343	143.864				1358	0.00277	255	255	255	2.13569	3.26522	0.06352	0.05546	87.7922
	1359	0.00084	85	85	85	3.13762	3.23396	0.03675	0.0291	15.1716				1359	0.00227	255	255	255	2.83666	3.2584	0.05518	0.05244	134.996
	1360	0.00178	72.3056	34	85	2.01902	3.24882	0.05372	0.04216	161.103				1360	0.00212	255	255	255	2.95618	3.25614	0.05654	0.04784	141.042
	1361	0.00104	65.8095	40	85	2.76685	3.2428	0.03745	0.03527	69.6993				1361	0.00346	255	255	255	1.36122	3.2729	0.06771	0.06504	123.343
	1362	0.00099	70.9	32	85	3.79342	3.25175	0.0379	0.0332	153.435				1362	0.00168	255	255	255	2.62223	3.2629	0.04933	0.04336	106.254
	1363	0.00114	82.7826	34	85	1.28254	3.26164	0.04365	0.03315	83.2284				1363	0.00257	255	255	255	2.68778	3.2693	0.06142	0.05326	87.905
	1364	0.00069	85	85	85	1.78788	3.25041	0.03826	0.02302	7.16136				1364	0.00267	255	255	255	3.19898	3.26731	0.07685	0.0442	16.5169
	1365	0.00148	67.8	32	85	2.13623	3.26529	0.04748	0.03975	65.039				1365	0.00306	255	255	255	3.30862	3.26894	0.0713	0.0547	33.1482
	1366	0.00109	85	85	85	2.83684	3.25858	0.03904	0.03545	134.999				1366	0.00133	255	255	255	1.59519	3.26341	0.04601	0.03692	7.1907
	1367	0.00099	85	85	85	2.95675	3.25618	0.04288	0.02934	140.33				1367	0.00198	255	255	255	1.7091	3.27657	0.05221	0.0482	28.0069
	1368	0.00188	85	85	85	1.36159	3.27311	0.05077	0.04708	120.275				1368	0.00232	255	255	255	2.29317	3.28337	0.05859	0.05046	97.9233
	1369	0.00074	60.2	41	85	2.62124	3.26449	0.03495	0.027	80.5377				1369	0.00341	255	255	255	3.01783	3.28422	0.0763	0.05689	14.6947
	1370	0.00133	66.2963	32	85	2.68696	3.27057	0.04729	0.03592	82.9206				1370	0.00287	255	255	255	3.39428	3.28182	0.06245	0.05843	45.004
	1371	0.00119	83.125	40	85	3.1984	3.26828	0.05892	0.02562	16.4279				1371	0.00282	255	255	255	2.45195	3.2905	0.06273	0.05716	128.776
	1372	0.00158	85	85	85	3.30912	3.26892	0.05518	0.03648	36.5901				1372	0.00153	255	255	255	1.49162	3.28923	0.04829	0.04039	133.687
	1373	0.00099	85	85	85	1.70945	3.27833	0.03828	0.03286	110.91				1373	0.00316	255	255	255	2.21172	3.30187	0.06805	0.05916	135.751
	1374	0.00109	72.8182	33	85	2.29287	3.28446	0.04024	0.03439	107.354				1374	0.00277	255	255	255	2.89695	3.29497	0.0628	0.0561	147.183
	1375	0.00183	82.2432	32	85	3.01858	3.28487	0.05915	0.03935	17.6334				1375	0.0042	255	255	255	0.04172	3.31541	0.07895	0.06773	87.919
	1376	0.00158	81.7188	32	85	3.39444	3.28198	0.04487	0.04487	0				1376	0.00282	255	255	255	1.21448	3.30714	0.06782	0.05287	90
	1377	0.00143	67.6207	35	85	2.45177	3.29057	0.04603	0.03964	125.45				1377	0.00267	255	255	255	2.52432	3.30012	0.0622	0.05461	0
	1378	0.00069	46.4286	36	59	1.0585	3.29431	0.03826	0.02302	82.8386				1378	0.00277	255	255	255	2.59596	3.30991	0.06743	0.05224	158.574
	1379	0.00069	85	85	85	1.49015	3.29108	0.03147	0.02799	180				1379	0.00277	255	255	255	2.76503	3.31455	0.0666	0.0529	94.5633
	1380	0.00163	83.3939	32	85	2.21206	3.30275	0.04993	0.04157	132.265				1380	0.00262	255	255	255	3.08832	3.30648	0.06503	0.05127	171.242
	1381	0.00138	85	85	85	2.89695	3.29434	0.0458	0.03846	154.591				1381	0.00301	255	255	255	1.94502	3.31798	0.0707	0.05427	144.179
	1382	0.00247	76.4	33	85	0.04191	3.31766	0.06341	0.04961	93.5874				1382	0.00257	255	255	255	2.35688	3.31228	0.06696	0.04886	21.012
	1383	0.00074	85	85	85	0.70969	3.29777	0.03625	0.02603	58.1474				1383	0.00306	255	255	255	1.44956	3.32664	0.06918	0.05638	155.17
	1384	0.00143	83.2069	33	85	1.21468	3.30714	0.05035	0.03623	90				1384	0.00311	255	255	255	1.57031	3.32243	0.06707	0.05909	170.789
	1385	0.00143	81.5172	32	85	2.52408	3.30021	0.04707	0.03875	168.83				1385	0.00217	255	255	255	1.74	3.32088	0.05619	0.04926	45.0016
	1386	0.00148	70.4333	35	85	2.59646	3.30786	0.04894	0.03856	168.439				1386	0.00262	255	255	255	1.27165	3.33844	0.0608	0.05483	51.2993
	1387	0.00143	62.3793	37	85	2.76599	3.31586	0.04735	0.03853	104.455				1387	0.00287	255	255	255	2.83123	3.33841	0.0699	0.05219	143.897
	1388	0.00124	85	85	85	3.08784	3.3063	0.04545	0.03461	166.609				1388	0.00311	255	255	255	3.46848	3.34898	0.08845	0.0448	42.2814
	1389	0.00158	83.3438	32	85	1.94559	3.3186	0.05301	0.03798	142.457				1389	0.00158	255	255	255	3.54855	3.33087	0.04563	0.04411	110.608
	1390	0.00099	85	85	85	2.35296	3.31417	0.03923	0.03207	0				1390	0.004	255	255	255	1.64578	3.35505	0.08154	0.06249	42.9515
	1391	0.00222	83.8222	32	85	0.9652	3.32156	0.07422	0.03814	5.06044				1391	0.00361	255	255	255	2.05762	3.34662	0.07257	0.06328	140.184
	1392	0.00178	70.6944	32	85	1.45004	3.3272	0.05376	0.04212	153.869				1392	0.00272	255	255	255	2.68029	3.34932	0.06627	0.05221	90
	1393	0.00173	82.1143	33	85	1.57034	3.32277	0.05101	0.04316	168.515				1393	0.00227	255	255	255	3.31051	3.34153	0.0571	0.05068	0.84993
	1394	0.00109	85	85	85	1.74032	3.32056	0.03904	0.03545	45				1394	0.00119	255	255	255	2.2733	3.34288	0.04059	0.0372	135
	1395	0.00208	72.1905	34	85	0.34663	3.34671	0.07361	0.03589	46.1264				1395	0.00306	255	255	255	3.17745	3.3517	0.07456	0.05231	15.8011
	1396	0.00128	65.8846	40	85	1.27218	3.33836	0.04324	0.03782	45.0009				1396	0.00109	255	255	255	3.61291	3.3458	0.04619	0.02996	77.4426
	1397	0.00138	85	85	85	2.83193	3.33852	0.05206	0.03383	139.771				1397	0.00212	255	255	255	1.78806	3.35716	0.05424	0.04987	135
	1398	0.00109	69.1818	33	85	3.3098	3.34068	0.03855	0.0359	135				1398	0.00237	255	255	255	3.01793	3.3581	0.05619	0.05374	147.12
	1399	0.00148	81.5	32	85	3.46872	3.35024	0.07126	0.02648	43.4041				1399	0.00237	255	255	255	1.32877	3.36513	0.05695	0.05302	178.936
	1400	0.00059	85	85	85	3.54789	3.33057	0.02927	0.02579	109.805				1400	0.00178	255	255	255	1.39155	3.3622	0.05419	0.04179	116.036
	1401	0.00237	83.9375	34	85	1.64643	3.35614	0.06393	0.04723	35.318				1401	0.00336	255	255	255	2.95445	3.36937	0.0684	0.06254	124.234
	1402	0.00203	82.561	35	85	2.05761	3.34517	0.05616	0.04593	143.054				1402	0.00183	255	255	255	2.88654	3.37174	0.05542	0.042	116.618
	1403	0.00133	85	85	85	2.68	3.34932	0.04765	0.03565	90				1403	0.00178	255	255	255	1.53135	3.37451	0.0515	0.04398	73.0134
	1404	0.00148	85	85	85	3.17734	3.35143	0.0567	0.03329	15.3954				1404	0.00217	255	255	255	2.54673	3.37616	0.05336	0.05188	45.0073
	1405	0.00094	85	85	85	1.78777	3.35746	0.03726	0.03208	135				1405	0.00227	255	255	255	2.74223	3.38874	0.07064	0.04097	94.1183
	1406	0.00124	85	85	85	3.01811	3.35972	0.04218	0.03729	135.889				1406	0.00292	255	255	255	1.16997	3.38756	0.06391	0.05807	152.085
	1407	0.00128	79.0769	32	85	1.33005	3.36778	0.04302	0.03802	134.999				1407	0.00227	255	255	255	2.15469	3.38309	0.05492	0.05269	148.785
	1408	0.00069	85	85	85	1.39124	3.36137	0.0371	0.02374	120.525				1408	0.00222	255	255	255	2.35823	3.38446	0.05321	0.05321	0
	1409	0.00277	72.7857	32	85	2.45508	3.37339	0.10069	0.03498	156.452				1409	0.00311	255	255	255	2.61038	3.38904	0.06906	0.05739	154.84
	1410	0.00183	72.8919	34	85	2.95411	3.3678	0.05092	0.04571	126.402				1410	0.00222	255	255	255	3.11018	3.38353	0.0557	0.05082	140.498
	1411	0.00089	57.9444	34	85	2.88412	3.36936	0.0417	0.02715	123.251				1411	0.00292	255	255	255	1.7006	3.39876	0.06489	0.0572	95.7975
	1412	0.00089	85	85	85	1.5331	3.37587	0.03768	0.03005	112.59				1412	0.00272	255	255	255	1.89802	3.39277	0.06201	0.05579	173.733
	1413	0.00099	85	85	85	2.54626	3.37568	0.03614	0.03481	45.0026				1413	0.00193	255	255	255	2.21008	3.38753	0.05367	0.04571	169.27
	1414	0.00094	65.579	34	85	2.7419	3.38954	0.04698	0.02544	91.532				1414	0.00148	255	255	255	1.45336	3.3929	0.04516	0.04179	26.2358
	1415	0.00143	85	85	85	1.16984	3.38737	0.04524	0.04033	129.272				1415	0.0041	255	255	255	1.25891	3.4141	0.07597	0.06873	130.819
	1416	0.00124	85	85	85	2.15608	3.38306	0.04303	0.03655	6.13239				1416	0.00351	255	255	255	2.02153	3.41585	0.07074	0.06314	106.826
	1417	0.00104	85	85	85	2.35823	3.38446	0.03635	0.03635	0				1417	0.00153	255	255	255	2.81194	3.40147	0.04542	0.04294	149.036
	1418	0.00163	85	85	85	2.61021	3.38936	0.05215	0.03981	151.825				1418	0.00148	255	255	255	3.3458	3.39852	0.04759	0.03966	0
	1419	0.00104	72.9524	45	85	3.11038	3.38285	0.03951	0.03343	143.864				1419	0.00351	255	255	255	3.49099	3.41486	0.07547	0.05918	116.211
	1420	0.00143	85	85	85	1.70041	3.39876	0.0463	0.0394	96.6353				1420	0.00371	255	255	255	1.57417	3.4242	0.0772	0.06112	85.9614
	1421	0.00153	85	85	85	1.89749	3.39444	0.04542	0.04294	30.9638				1421	0.00272	255	255	255	2.28935	3.42063	0.06622	0.05225	99.0918
	1422	0.00089	85	85	85	2.20867	3.3872	0.04005	0.02827	167.764				1422	0.00242	255	255	255	3.0432	3.41358	0.05895	0.05229	170.198
	1423	0.00064	85	85	85	1.45419	3.3942	0.03079	0.02656	135				1423	0.00292	255	255	255	1.35332	3.42473	0.06709	0.05532	154.777
	1424	0.00064	80.9231	32	85	3.3457	3.39809	0.03064	0.02669	166.224				1424	0.00247	255	255	255	1.76484	3.41806	0.06242	0.05039	158.154
	1425	0.00282	85	85	85	0.93911	3.41813	0.07177	0.04996	31.0592				1425	0.00252	255	255	255	3.61132	3.42857	0.06829	0.04698	18.4612
	1426	0.00237	78.0625	32	85	1.2588	3.41346	0.05987	0.05044	118.668				1426	0.00272	255	255	255	1.48587	3.44236	0.06658	0.05196	97.7389
	1427	0.00198	75	34	85	2.02098	3.4166	0.05095	0.04938	83.6598				1427	0.00287	255	255	255	1.64406	3.43791	0.06245	0.05843	135
	1428	0.00064	48.0769	34	85	2.81084	3.40106	0.03079	0.02656	135				1428	0.0045	255	255	255	2.11808	3.44881	0.09792	0.05846	115.514
	1429	0.00183	85	85	85	3.49142	3.41467	0.05769	0.04034	115.868				1429	0.00336	255	255	255	2.89378	3.44183	0.06813	0.06278	129.002
	1430	0.00222	83.8222	32	85	1.57385	3.42392	0.06136	0.04613	84.8345				1430	0.00193	255	255	255	3.23848	3.43745	0.05752	0.04265	93.1701
	1431	0.00133	85	85	85	2.28976	3.42117	0.04748	0.03578	102.656				1431	0.00232	255	255	255	2.67543	3.44384	0.05779	0.05116	118.178
	1432	0.00114	85	85	85	3.0431	3.4138	0.04077	0.03549	163.889				1432	0.00306	255	255	255	1.14267	3.45487	0.07209	0.0541	40.4646
	1433	0.00519	76.2476	32	85	0.27743	3.45676	0.12081	0.05467	56.9547				1433	0.00183	255	255	255	1.89052	3.44829	0.0515	0.0452	99.268
	1434	0.00326	82	33	85	0.65952	3.44906	0.11335	0.03663	67.8484				1434	0.00153	255	255	255	1.96755	3.44478	0.04827	0.0404	36.7757
	1435	0.00158	78.7812	32	85	1.35359	3.42466	0.05311	0.03791	150.213				1435	0.00311	255	255	255	2.42484	3.45029	0.07002	0.0566	167.348
	1436	0.00119	85	85	85	1.76486	3.41756	0.04612	0.03273	156.714				1436	0.00217	255	255	255	2.4921	3.449	0.05629	0.04917	44.086
	1437	0.00168	66.9412	37	85	0.39339	3.43635	0.05982	0.03576	142.53				1437	0.00183	255	255	255	2.20321	3.45	0.05373	0.04332	22.8844
	1438	0.00128	57.3077	32	85	3.61142	3.42951	0.05192	0.0315	21.3926				1438	0.00183	255	255	255	3.15897	3.45342	0.05296	0.04395	172.593
	1439	0.00143	85	85	85	1.48494	3.44142	0.05277	0.03457	105.735				1439	0.00198	255	255	255	2.55399	3.45827	0.05402	0.04658	0
	1440	0.00148	85	85	85	1.64385	3.43812	0.04589	0.04112	135				1440	0.00277	255	255	255	2.76378	3.46392	0.06296	0.05595	135
	1441	0.00242	85	85	85	2.11795	3.44672	0.07763	0.03971	117.085				1441	0.00168	255	255	255	2.95115	3.45744	0.04891	0.04373	50.6932
	1442	0.00198	72.275	32	85	2.8951	3.44218	0.05185	0.04853	131.907				1442	0.00188	255	255	255	1.817	3.4653	0.05263	0.04542	0
	1443	0.00074	85	85	85	3.23779	3.43742	0.0376	0.02509	93.3272				1443	0.00217	255	255	255	2.61095	3.47632	0.05374	0.05151	146.31
	1444	0.00128	83.0385	34	85	3.74056	3.43677	0.04592	0.03562	90				1444	0.00203	255	255	255	3.07913	3.47138	0.05762	0.04476	174.565
	1445	0.00104	85	85	85	2.67554	3.44371	0.03926	0.03365	138.563				1445	0.00232	255	255	255	1.73743	3.48167	0.06323	0.04676	158.346
	1446	0.00148	70.7333	34	85	1.1431	3.45432	0.05478	0.03445	37.7204				1446	0.00366	255	255	255	1.20348	3.49436	0.0776	0.05999	19.1591
	1447	0.00079	54.875	36	85	1.89092	3.44788	0.03488	0.02885	90				1447	0.00306	255	255	255	1.32134	3.49919	0.06721	0.05803	63.6952
	1448	0.00054	85	85	85	1.96716	3.44517	0.03167	0.02185	30.2863				1448	0.00262	255	255	255	2.06845	3.49467	0.06123	0.05445	133.806
	1449	0.00133	85	85	85	2.42227	3.45163	0.05179	0.03279	139.018				1449	0.00188	255	255	255	2.99898	3.48657	0.05296	0.04513	160.658
	1450	0.00099	85	85	85	2.49213	3.44948	0.04016	0.03133	42.9202				1450	0.00148	255	255	255	2.30551	3.4899	0.04759	0.03966	0
	1451	0.00074	85	85	85	2.20312	3.4496	0.0368	0.02564	27.5487				1451	0.00287	255	255	255	1.42531	3.50844	0.06632	0.05501	128.404
	1452	0.00074	85	85	85	3.1586	3.45428	0.03634	0.02597	171.87				1452	0.00321	255	255	255	1.50729	3.5085	0.06816	0.05999	172.999
	1453	0.00089	85	85	85	2.55348	3.45827	0.03713	0.0305	0				1453	0.00425	255	255	255	1.63007	3.51434	0.08035	0.06733	137.888
	1454	0.00143	71.6207	32	85	2.76443	3.4626	0.04847	0.03764	136.948				1454	0.00193	255	255	255	1.9255	3.50342	0.05367	0.04571	100.73
	1455	0.00094	77.6842	41	85	2.95011	3.45761	0.0407	0.02937	175.705				1455	0.00163	255	255	255	2.22063	3.50097	0.04715	0.04403	45
	1456	0.00079	85	85	85	1.817	3.4653	0.03488	0.02885	0				1456	0.00292	255	255	255	2.37157	3.50527	0.06701	0.05539	150.007
	1457	0.00069	50.6429	36	62	3.96291	3.46551	0.02997	0.02939	90				1457	0.00346	255	255	255	3.34239	3.51209	0.07494	0.05876	46.515
	1458	0.00089	85	85	85	0.83997	3.47115	0.0376	0.03012	0				1458	0.00287	255	255	255	3.52298	3.50505	0.0744	0.04904	16.7545
	1459	0.00099	85	85	85	2.61092	3.47654	0.03691	0.03409	153.435				1459	0.00109	255	255	255	1.8515	3.5046	0.03904	0.03545	45
	1460	0.00094	79.579	33	85	3.07867	3.47135	0.03974	0.03007	168.423				1460	0.00247	255	255	255	2.49108	3.51366	0.06035	0.05212	74.7526
	1461	0.00104	69.7143	32	85	1.73871	3.48251	0.04844	0.02727	166.64				1461	0.00272	255	255	255	2.67632	3.51099	0.06592	0.05248	4.979e-14
	1462	0.00212	82.6279	32	85	1.20434	3.49482	0.06049	0.04472	18.569				1462	0.00242	255	255	255	2.88426	3.51558	0.06079	0.05071	107.352
	1463	0.00158	85	85	85	1.32123	3.5	0.04946	0.0407	55.4667				1463	0.00272	255	255	255	1.99668	3.52031	0.05985	0.05781	52.8543
	1464	0.00124	71.92	38	85	2.06947	3.49531	0.04396	0.03577	132.568				1464	0.00203	255	255	255	3.254	3.51853	0.05508	0.04682	99.8994
	1465	0.00084	57.2941	33	85	3.00026	3.48788	0.03656	0.02925	135				1465	0.00188	255	255	255	3.59385	3.51746	0.06137	0.03895	45.63
	1466	0.00094	85	85	85	3.92644	3.49582	0.03758	0.03181	86.3684				1466	0.00168	255	255	255	3.12088	3.52153	0.0494	0.0433	134.999
	1467	0.00059	85	85	85	2.30551	3.4899	0.03173	0.02379	0				1467	0.00193	255	255	255	2.74537	3.52901	0.05367	0.04571	169.27
	1468	0.00153	81.7097	32	85	1.4242	3.5083	0.04921	0.03963	122.623				1468	0.00242	255	255	255	1.72189	3.53953	0.06495	0.04746	149.271
	1469	0.00173	85	85	85	1.50712	3.50878	0.05117	0.04303	171.528				1469	0.00252	255	255	255	1.26005	3.54778	0.05702	0.05626	135
	1470	0.00252	75.8235	32	85	1.63039	3.51372	0.06378	0.0503	142.45				1470	0.00198	255	255	255	1.79169	3.5514	0.05859	0.04295	97.0266
	1471	0.00084	70.1176	50	85	1.92581	3.50255	0.03675	0.0291	105.172				1471	0.00232	255	255	255	2.42807	3.54344	0.06531	0.04527	176.651
	1472	0.00064	56	43	68	2.22029	3.50099	0.03079	0.02656	45				1472	0.00173	255	255	255	2.55042	3.53749	0.06102	0.03608	8.90106
	1473	0.00153	85	85	85	2.37229	3.50554	0.05323	0.03664	143.882				1473	0.00351	255	255	255	2.94381	3.55623	0.07387	0.06046	87.355
	1474	0.00188	83.7105	36	85	3.34207	3.51227	0.0592	0.04038	46.9636				1474	0.00336	255	255	255	1.36425	3.56174	0.06965	0.06142	76.44
	1475	0.00138	85	85	85	3.52354	3.50521	0.0554	0.03179	20.6861				1475	0.00183	255	255	255	2.2602	3.54841	0.05373	0.04332	157.116
	1476	0.00119	85	85	85	2.4909	3.51333	0.04295	0.03515	70.3951				1476	0.00133	255	255	255	3.02286	3.54561	0.04782	0.03552	156.71
	1477	0.00133	71.8889	35	85	2.67796	3.51103	0.04674	0.03634	0				1477	0.00435	255	255	255	2.17212	3.57153	0.07942	0.0697	136.591
	1478	0.00114	68.2609	37	85	2.88409	3.51619	0.0436	0.03318	109.137				1478	0.00193	255	255	255	2.60749	3.55857	0.05286	0.04642	81.3793
	1479	0.00133	56.2222	33	85	3.6036	3.51573	0.05896	0.0288	28.155				1479	0.00227	255	255	255	2.81236	3.55958	0.06088	0.04753	149.442
	1480	0.00109	85	85	85	0.89907	3.51897	0.05825	0.02376	42.1179				1480	0.00188	255	255	255	2.04544	3.56019	0.06203	0.03854	6.92897
	1481	0.00148	85	85	85	1.99834	3.52153	0.04664	0.04046	125.74				1481	0.00272	255	255	255	2.32321	3.57514	0.06565	0.0527	80.8128
	1482	0.00094	85	85	85	3.25387	3.51875	0.03901	0.03064	102.82				1482	0.00168	255	255	255	3.19117	3.57073	0.0494	0.0433	134.999
	1483	0.00069	85	85	85	3.12088	3.52153	0.03408	0.02584	135				1483	0.00306	255	255	255	3.0838	3.59227	0.06804	0.05732	151.728
	1484	0.00296	73.8667	33	85	0.16126	3.55244	0.0859	0.04394	44.5703				1484	0.00415	255	255	255	1.14631	3.60864	0.0853	0.06195	89.5806
	1485	0.00084	85	85	85	2.74565	3.52918	0.03675	0.0291	164.828				1485	0.00267	255	255	255	2.52016	3.59976	0.06622	0.0513	147.986
	1486	0.00114	85	85	85	1.72195	3.53971	0.04962	0.02916	147.154				1486	0.00237	255	255	255	2.74556	3.59665	0.05736	0.05264	163.145
	1487	0.00267	82.1852	32	85	0.26749	3.56551	0.08122	0.04183	36.6746				1487	0.00366	255	255	255	1.0269	3.61348	0.07703	0.06043	84.3065
	1488	0.00114	65.3043	35	85	1.26102	3.54682	0.03821	0.03787	135				1488	0.00287	255	255	255	1.46991	3.6083	0.06511	0.05604	46.3646
	1489	0.00089	72.7222	32	85	1.79198	3.55193	0.04005	0.02827	102.236				1489	0.0043	255	255	255	1.95733	3.60988	0.08303	0.06592	177.555
	1490	0.00114	85	85	85	2.42607	3.54277	0.04933	0.02933	168.56				1490	0.00119	255	255	255	2.67512	3.59475	0.04059	0.0372	135
	1491	0.00193	85	85	85	2.94362	3.55604	0.05556	0.04416	87.5041				1491	0.00415	255	255	255	3.49048	3.61148	0.0753	0.07017	53.2462
	1492	0.00188	85	85	85	1.36437	3.56222	0.05305	0.04506	73.4654				1492	0.00356	255	255	255	1.54121	3.61759	0.06884	0.06579	31.8382
	1493	0.00074	59.5333	43	85	2.25998	3.54778	0.0368	0.02564	152.451				1493	0.00143	255	255	255	1.61267	3.60648	0.04707	0.03875	101.17
	1494	0.00272	74.2909	33	85	2.17215	3.57199	0.06351	0.05447	149.463				1494	0.00124	255	255	255	2.24577	3.60236	0.03966	0.03966	0
	1495	0.00084	85	85	85	2.60755	3.55771	0.03482	0.03071	78.6901				1495	0.00222	255	255	255	3.01193	3.60939	0.05321	0.05321	0
	1496	0.00099	85	85	85	2.81265	3.55949	0.04293	0.02931	144.79				1496	0.00301	255	255	255	1.70384	3.61884	0.07012	0.05473	26.3011
	1497	0.00119	85	85	85	3.8844	3.55872	0.05209	0.02899	22.528				1497	0.00217	255	255	255	2.02739	3.61498	0.05433	0.05094	152.376
	1498	0.00084	85	85	85	2.04441	3.55978	0.04598	0.02326	4.30782				1498	0.00361	255	255	255	2.09286	3.62615	0.07137	0.06434	69.2705
	1499	0.00133	71.7778	39	85	2.32355	3.57605	0.04644	0.03658	75.1094				1499	0.00237	255	255	255	2.88218	3.61627	0.06116	0.04937	20.4851
	1500	0.00069	85	85	85	3.19117	3.57073	0.03408	0.02584	135				1500	0.00272	255	255	255	3.39673	3.62025	0.06833	0.05064	73.1663
	1501	0.00119	85	85	85	0.04393	3.60295	0.06833	0.0221	47.1748				1501	0.00163	255	255	255	2.44066	3.61962	0.04684	0.04432	117.719
	1502	0.00163	83.4545	34	85	3.08413	3.59221	0.05295	0.03921	148.823				1502	0.00277	255	255	255	2.80771	3.63086	0.06714	0.05247	168.274
	1503	0.00247	83	35	85	1.1467	3.60838	0.06868	0.0458	89.3935				1503	0.00178	255	255	255	3.2228	3.62696	0.05665	0.03998	32.7463
	1504	0.00119	85	85	85	2.52048	3.60031	0.04717	0.03201	143.155				1504	0.00242	255	255	255	1.80681	3.63593	0.05974	0.0516	155.215
	1505	0.00138	71.5	32	85	2.74521	3.59733	0.04959	0.03552	148.746				1505	0.00163	255	255	255	2.61234	3.63133	0.05477	0.0379	9.07238
	1506	0.00217	66.0455	37	85	1.02672	3.61466	0.06439	0.04298	84.9447				1506	0.00242	255	255	255	3.2786	3.64554	0.06246	0.04935	38.8294
	1507	0.00153	85	85	85	1.4694	3.60984	0.05165	0.03776	48.5172				1507	0.00296	255	255	255	2.28888	3.6552	0.06814	0.05539	151.477
	1508	0.00405	73.9146	32	85	1.9803	3.61167	0.12589	0.04098	176.184				1508	0.00262	255	255	255	2.70477	3.65448	0.06079	0.05485	115.516
	1509	0.00237	85	85	85	3.48975	3.6113	0.05786	0.05218	58.7764				1509	0.00247	255	255	255	1.63157	3.6593	0.06035	0.05212	15.2474
	1510	0.00208	82.5	32	85	1.5408	3.61798	0.05188	0.05093	143.13				1510	0.00252	255	255	255	3.05892	3.65749	0.06044	0.05308	174.277
	1511	0.00054	85	85	85	1.61252	3.60684	0.03081	0.02246	105.071				1511	0.00341	255	255	255	1.4575	3.6754	0.06893	0.06297	145.06
	1512	0.00104	63.9048	39	85	3.01136	3.60867	0.03635	0.03635	0				1512	0.00232	255	255	255	1.74102	3.66697	0.05906	0.05007	10.4779
	1513	0.00059	85	85	85	0.11305	3.61115	0.0311	0.02427	32.0668				1513	0.00193	255	255	255	2.48421	3.66256	0.05367	0.04571	10.73
	1514	0.00153	69.8064	34	85	0.1983	3.62288	0.05035	0.03873	130.91				1514	0.00287	255	255	255	2.90855	3.66659	0.06916	0.05276	9.75142
	1515	0.00178	82.1389	32	85	1.70498	3.621	0.05199	0.04356	34.9199				1515	0.00287	255	255	255	2.97472	3.67168	0.06612	0.05518	112.997
	1516	0.00193	85	85	85	2.09311	3.62597	0.0526	0.04664	61.7005				1516	0.00198	255	255	255	1.10355	3.67265	0.05515	0.04562	108.435
	1517	0.00124	85	85	85	2.88372	3.61783	0.04303	0.03655	6.13239				1517	0.00163	255	255	255	2.55717	3.66967	0.04671	0.04444	144.462
	1518	0.00133	85	85	85	3.39644	3.61902	0.05015	0.03386	70.1621				1518	0.004	255	255	255	1.00979	3.68593	0.08358	0.06097	19.6447
	1519	0.00163	67.8182	33	85	0.88781	3.62461	0.05624	0.03691	35.8912				1519	0.00193	255	255	255	1.85593	3.67806	0.05286	0.04642	98.6207
	1520	0.00069	50.4286	33	85	2.44084	3.61949	0.02997	0.02939	90				1520	0.0041	255	255	255	2.21138	3.6873	0.082	0.06367	158.011
	1521	0.00143	81.5517	32	85	2.80757	3.63051	0.05095	0.03581	160.001				1521	0.00351	255	255	255	1.31388	3.69324	0.0691	0.06464	79.4644
	1522	0.00069	85	85	85	3.2228	3.62696	0.0412	0.02137	36.77				1522	0.00138	255	255	255	1.56747	3.67968	0.04722	0.0373	20.5045
	1523	0.00119	85	85	85	1.80762	3.63604	0.04428	0.0341	148.325				1523	0.00306	255	255	255	2.36809	3.69102	0.06464	0.06034	139.076
	1524	0.00064	85	85	85	2.6129	3.63156	0.03833	0.02134	11.3099				1524	0.00227	255	255	255	2.75842	3.68625	0.05518	0.05244	134.996
	1525	0.00148	72.7	33	85	3.27917	3.64837	0.04889	0.0386	69.1564				1525	0.00178	255	255	255	3.30422	3.68769	0.05527	0.04097	53.7751
	1526	0.00158	81.7188	32	85	2.28992	3.65514	0.05149	0.03909	160.85				1526	0.0038	255	255	255	2.11249	3.70442	0.07475	0.0648	62.9335
	1527	0.00143	85	85	85	2.70677	3.65569	0.04971	0.0367	135				1527	0.00208	255	255	255	2.62885	3.68956	0.06095	0.04335	16.0665
	1528	0.00119	85	85	85	1.6319	3.65947	0.04295	0.03515	19.6049				1528	0.00375	255	255	255	1.24256	3.70826	0.07065	0.06767	12.326
	1529	0.00128	81.1154	34	85	3.05876	3.65762	0.04475	0.03655	3.50825				1529	0.00301	255	255	255	2.03674	3.70515	0.0649	0.05912	5.0764
	1530	0.00198	69.7	32	85	1.45609	3.67451	0.05516	0.04562	134.999				1530	0.00119	255	255	255	2.83679	3.69315	0.04059	0.0372	135
	1531	0.00104	72.5238	38	85	1.73978	3.66658	0.04117	0.03209	13.6081				1531	0.00257	255	255	255	1.79402	3.71077	0.06562	0.04985	173.997
	1532	0.00094	59.7368	39	85	2.48349	3.6643	0.03726	0.03208	45.0006				1532	0.00158	255	255	255	1.65775	3.71153	0.04766	0.04224	51.7822
	1533	0.00148	85	85	85	2.9093	3.66679	0.05205	0.03626	11.6602				1533	0.00282	255	255	255	2.47994	3.71927	0.06379	0.05621	116.732
	1534	0.00133	81.4074	35	85	2.97479	3.67045	0.04762	0.03567	112.665				1534	0.00277	255	255	255	3.14209	3.71822	0.06006	0.05866	90.0853
	1535	0.00227	85	85	85	1.01065	3.68503	0.06629	0.04365	23.9566				1535	0.00341	255	255	255	1.15515	3.72817	0.06811	0.06373	148.319
	1536	0.00089	85	85	85	1.10355	3.67265	0.03927	0.02883	113.109				1536	0.00193	255	255	255	2.6776	3.7224	0.05367	0.04571	79.27
	1537	0.00069	81.3571	34	85	2.55703	3.67024	0.03303	0.02667	144.485				1537	0.0039	255	255	255	1.43076	3.74988	0.07688	0.06464	103.21
	1538	0.00128	67.3846	32	85	3.55548	3.67746	0.04787	0.03417	100.465				1538	0.00232	255	255	255	2.5697	3.73277	0.06738	0.04388	166.142
	1539	0.00084	79.4118	35	85	1.85615	3.67708	0.03482	0.03071	101.31				1539	0.00267	255	255	255	3.38472	3.74086	0.07368	0.0461	40.1627
	1540	0.00232	85	85	85	2.21167	3.68746	0.06421	0.04605	153.644				1540	0.00203	255	255	255	1.58333	3.74294	0.05569	0.04631	51.9852
	1541	0.00084	65.0588	40	85	3.72611	3.6815	0.04364	0.0245	70.1976				1541	0.00227	255	255	255	1.87781	3.74141	0.05956	0.04858	26.6001
	1542	0.00099	85	85	85	0.06888	3.68706	0.04784	0.0263	31.7472				1542	0.00203	255	255	255	2.77243	3.739	0.05508	0.04682	9.89944
	1543	0.00054	85	85	85	0.17285	3.6784	0.03502	0.01976	13.2825				1543	0.00296	255	255	255	3.05539	3.74669	0.07092	0.05322	57.4211
	1544	0.00203	85	85	85	1.31365	3.6934	0.05329	0.0484	61.1144				1544	0.00188	255	255	255	3.20874	3.73943	0.05263	0.04542	0
	1545	0.00183	71.2973	32	85	2.36895	3.69189	0.05137	0.04531	159.717				1545	0.00385	255	255	255	1.51178	3.7607	0.07611	0.06447	125.328
	1546	0.00114	85	85	85	2.75735	3.68579	0.04136	0.03498	149.957				1546	0.00119	255	255	255	2.85787	3.74939	0.04059	0.0372	135
	1547	0.00074	85	85	85	3.30433	3.68718	0.03947	0.02391	52.7621				1547	0.00306	255	255	255	2.14906	3.7697	0.06728	0.05797	66.6598
	1548	0.00212	85	85	85	2.11254	3.70436	0.05718	0.04731	57.7555				1548	0.00208	255	255	255	2.21832	3.76353	0.05254	0.05029	57.1635
	1549	0.00094	64.9474	43	85	2.62954	3.68978	0.04464	0.02678	15.0471				1549	0.00203	255	255	255	2.94798	3.76403	0.0579	0.04455	138.017
	1550	0.00178	54.9722	32	85	3.6284	3.7058	0.0624	0.03629	58.7493				1550	0.00366	255	255	255	2.05494	3.77894	0.07088	0.06568	129.674
	1551	0.00212	85	85	85	1.24258	3.70829	0.05339	0.05066	30.0542				1551	0.00346	255	255	255	2.29557	3.77759	0.07083	0.06217	46.9847
	1552	0.00153	85	85	85	2.03739	3.7053	0.04589	0.0425	5.17953				1552	0.00292	255	255	255	1.05405	3.78119	0.06195	0.05992	35.5377
	1553	0.00119	85	85	85	1.79327	3.7116	0.04694	0.03217	175.66				1553	0.00405	255	255	255	1.21533	3.7846	0.07641	0.06751	24.1471
	1554	0.00059	85	85	85	1.65709	3.7119	0.0311	0.02427	57.9332				1554	0.00311	255	255	255	1.35509	3.78556	0.06617	0.05989	96.151
	1555	0.00163	71.7273	33	85	2.48062	3.71933	0.04878	0.04256	113.788				1555	0.00227	255	255	255	1.91861	3.78435	0.06524	0.04435	84.6668
	1556	0.00143	70.2069	34	85	3.14293	3.71944	0.04495	0.04059	105.41				1556	0.00321	255	255	255	1.97434	3.78631	0.06807	0.06007	110.093
	1557	0.00183	85	85	85	1.15494	3.72793	0.05122	0.04544	152.388				1557	0.00227	255	255	255	2.49545	3.77763	0.05948	0.04865	157.943
	1558	0.00084	85	85	85	2.67743	3.72268	0.03675	0.0291	74.8284				1558	0.00227	255	255	255	1.65579	3.78557	0.05518	0.05244	134.996
	1559	0.00104	85	85	85	0.13104	3.72989	0.04301	0.03072	45.0003				1559	0.00282	255	255	255	2.37315	3.78635	0.06422	0.05583	163.065
	1560	0.00227	70.7174	32	85	1.43194	3.75029	0.06124	0.04725	118.907				1560	0.00212	255	255	255	2.70788	3.78757	0.05536	0.04886	100.511
	1561	0.00104	85	85	85	2.5701	3.7329	0.04848	0.02725	161.565				1561	0.00178	255	255	255	3.091	3.78492	0.05397	0.04196	49.3686
	1562	0.00119	85	85	85	3.38446	3.74148	0.05662	0.02666	42.8406				1562	0.00158	255	255	255	3.42554	3.78116	0.05844	0.03444	35.4498
	1563	0.00089	60.3333	33	85	1.58228	3.74395	0.03922	0.02887	57.6996				1563	0.00232	255	255	255	1.76929	3.79259	0.0583	0.05071	173.836
	1564	0.00104	59.1905	37	85	1.8787	3.74168	0.04162	0.03174	31.1145				1564	0.00445	255	255	255	3.33401	3.81214	0.09112	0.06214	56.8322
	1565	0.00094	85	85	85	2.7722	3.73887	0.03901	0.03064	12.8205				1565	0.00153	255	255	255	2.88745	3.79419	0.0449	0.04344	45.0044
	1566	0.00277	85	85	85	3.06891	3.76127	0.08835	0.03987	130.166				1566	0.00346	255	255	255	3.2484	3.8061	0.07108	0.06195	160.422
	1567	0.00079	85	85	85	3.20874	3.73943	0.03488	0.02885	0				1567	0.00217	255	255	255	1.84383	3.80588	0.05629	0.04917	45.914
	1568	0.00104	80.2381	32	85	3.72067	3.74567	0.04116	0.03209	17.5805				1568	0.00114	255	255	255	2.80809	3.79917	0.04171	0.03469	134.999
	1569	0.00183	85	85	85	1.51266	3.75757	0.06002	0.03878	148.052				1569	0.00247	255	255	255	2.43302	3.81323	0.05888	0.05342	0
	1570	0.00163	71.8485	34	85	2.14746	3.7686	0.04973	0.04174	53.4954				1570	0.00242	255	255	255	2.55102	3.81295	0.06073	0.05076	19.6565
	1571	0.00094	69.7368	32	85	2.2194	3.76409	0.0366	0.03266	90				1571	0.00282	255	255	255	2.19965	3.83124	0.06546	0.05478	45.0015
	1572	0.00084	63.2941	43	85	2.94797	3.76412	0.04154	0.02574	139.457				1572	0.00287	255	255	255	2.93461	3.8308	0.06516	0.056	170.068
	1573	0.00222	71.7778	32	85	2.05474	3.77987	0.05612	0.05044	133.879				1573	0.00331	255	255	255	1.14767	3.83789	0.0716	0.05887	176.959
	1574	0.00188	85	85	85	2.29589	3.77735	0.05401	0.04426	48.1824				1574	0.00262	255	255	255	1.3991	3.83684	0.06072	0.05491	50.7153
	1575	0.00153	85	85	85	1.05401	3.78104	0.04542	0.04294	30.9638				1575	0.00138	255	255	255	2.75888	3.8308	0.04722	0.0373	110.505
	1576	0.00237	85	85	85	1.21514	3.78453	0.05952	0.05073	29.1154				1576	0.00183	255	255	255	3.43101	3.8366	0.0683	0.03408	54.4995
	1577	0.00163	85	85	85	1.35479	3.78576	0.04807	0.04319	96.8428				1577	0.00277	255	255	255	1.46053	3.84361	0.06313	0.0558	49.9121
	1578	0.00104	80.1429	32	85	1.91804	3.78384	0.04767	0.02771	81.852				1578	0.00212	255	255	255	2.14801	3.84838	0.06949	0.03893	90
	1579	0.00183	85	85	85	1.97296	3.78645	0.05198	0.04478	134.999				1579	0.00143	255	255	255	2.2734	3.83844	0.04707	0.03875	101.17
	1580	0.00104	70	41	85	2.49635	3.7778	0.04366	0.03026	155.157				1580	0.00277	255	255	255	1.33388	3.85214	0.06056	0.05817	101.354
	1581	0.00173	64.7714	32	85	0.89846	3.7893	0.04807	0.04581	155.301				1581	0.00188	255	255	255	1.63424	3.84486	0.05263	0.04542	0
	1582	0.00109	85	85	85	1.65597	3.78576	0.03904	0.03545	134.999				1582	0.00287	255	255	255	3.18632	3.85456	0.07829	0.04661	48.3874
	1583	0.00138	85	85	85	2.37404	3.78587	0.04738	0.03718	160.081				1583	0.00301	255	255	255	1.70407	3.85656	0.06643	0.05777	4.99563
	1584	0.00089	74.0556	34	85	2.70681	3.78736	0.03731	0.03035	90.5232				1584	0.00292	255	255	255	2.07767	3.86327	0.07024	0.05284	74.7828
	1585	0.00247	54.98	32	85	3.58382	3.80824	0.10231	0.03074	46.7572				1585	0.00119	255	255	255	2.64027	3.84662	0.04133	0.03653	29.8718
	1586	0.00104	63.5714	37	85	1.76871	3.79312	0.03954	0.03341	171.609				1586	0.00548	255	255	255	3.03726	3.87193	0.08498	0.08217	164.312
[truncated: 280 more rows]

## Sheet: S8_C6_21Feb24_010_16
								Avg Minor	0.0471124				Take 2								Avg Minor	0.0620998			n	1363
[truncated: 1,499 more rows]

## Sheet: S9_D6_022024_007_16
								Avg Minor	0.045789				tAKE2								Avg Minor	0.0533172			n	1936
[truncated: 2,269 more rows]

[truncated: 4 more sheets: S3_C1_21Feb24_013_16, NTG_E8_3_Jun_3_2024_022_16, NTG_E8_6_3_2024_008_16, NTG_E8_6_3_2024_003_16]
