# Supplementary material for: FIRM image analysis: A machine learning workflow for quantifying extracellular matrix components from electron microscopy images
Source: PLoS One. 2025 Feb 6;20(2):e0312196. doi: 10.1371/journal.pone.0312196 (PMC11801620; doi:10.1371/journal.pone.0312196)
Supplement: S1 Dataset — (ZIP) [file pone.0312196.s002.zip › S2 Dataset/FIRM_analysis data/Raw Data for number of fibrils and size distributions.xlsx]

## Sheet: Summary
Machine Learning Generated results:								Human Reviewer Generated Results:				# of Fibrils				avg minor axis
											Human 1	Human 2	Human 3		Human 1	Human 2	Human 3
	Image 1	Image 2	Image 3							Image 1	1411	1439	1123		49.997	46.537	63.778
n	1204	588	422							Image 2	617	650	529		77.02	68.088	78.848
avg minor axis (nm)	50.454	69.472	47.646							Image 3	475	476	477		53.669	44.208	33.621
stdev	8.07479	15.4916	11.0651
					cumulative distributions
% distribtutions	Image 1	Image 2	Image 3		Image 1	Image 2	Image 3
10-20	0	0.236967	0		0	0	0.236967		Ground Truth from Human Reviewers:							%errors between ML and GT values
20-30	0.415282	4.50237	0		0.415282	0	4.73934
30-40	9.80066	21.09	1.70068		10.2159	1.70068	25.8294			Image 1	Image 2	Image 3				Image 1	Image 2	Image 3
40-50	35.2159	31.2796	10.3741		45.4319	12.0748	57.109		n	1356	618	475			n	-11.2094	-4.85437	-11.1579
50-60	45.1827	30.3318	16.6667		90.6146	28.7415	87.4408		avg	51.727	72.988	43.288			minor axis	-2.461	-4.81723	10.0675
60-70	9.13621	9.71564	21.7687		99.7508	50.5102	97.1564		stdev	8.38003	11.2122	7.13228
70-80	0.249169	2.36967	23.2993		100	73.8095	99.5261
80-90	0	0.473934	16.3265		100	90.1361	100
90-100	0	0	7.48299		100	97.619	100
100-110	0	0	2.21088		100	99.8299	100
110-120	0	0	0.170068		100	100	100		Ground Truth size distributions
120-130	0	0	0		100	100	100									Image 1	Image 2	Image 3
130-140	0	0	0		100	100	100		% Distribution	Image 1	Image 2	Image 3			cumulative % distribution		0
140-150	0	0	0		100	100	100		10-20	0	0	0			10-20	0	0	0
									20-30	0.147493	0	4.84211			20-30	0.147493	0	4.84211
									30-40	8.25959	0.809061	23.3684			30-40	8.40708	0.809061	28.2105
									40-50	31.7847	2.42718	56.4211			40-50	40.1917	3.23625	84.6316
									50-60	45.2802	7.11974	14.9474			50-60	85.472	10.356	99.5789
									60-70	12.9056	27.0227	0.421053			60-70	98.3776	37.3786	100
									70-80	1.62242	36.246	0			70-80	100	73.6246	100
									80-90	0	20.8738	0			80-90	100	94.4984	100
									90-100	0	4.85437	0			90-100	100	99.3528	100
									100-110	0	0.485437	0			100-110	100	99.8382	100
									110-120	0	0.161812	0			110-120	100	100	100
									120-130	0	0	0			120-130	100	100	100
									130-140	0	0	0			130-140	100	100	100
									140-150	0	0	0			140-150	100	100	100
New analysis of deviation for average size
GT	ML	H1	H2	H3		R	R^2
51.727	50.454	49.997	46.537	63.778	ML	0.987099	0.974364		avg H R2
72.988	69.472	77.02	68.088	78.848	H1	0.919135	0.844809		0.877208
43.288	47.646	53.669	44.208	33.621	H2	0.98186	0.964049
					H3	0.907064	0.822765
# of fibrils
GT	ML	H1	H2	H3		R	R^2
1356	1204	1411	1439	1123	ML	0.998698	0.997398
618	588	617	650	529	H1	0.999944	0.999888		0.997756
475	422	475	476	477	H2	0.999828	0.999656
					H3	0.996857	0.993724
% size distribution for image 1
GT	ML	H1	H2	H3		R	R^2
0	0	0.0708717	0.416956	0	ML	0.994779	0.989585		0.751791
0.147493	0.415282	1.91354	3.05768	0.0890472	H1	0.986152	0.972495
8.25959	9.80066	11.4103	19.7359	1.24666	H2	0.876677	0.768562
31.7847	35.2159	35.2941	41.8346	10.5076	H3	0.717159	0.514318
45.2802	45.1827	38.1999	27.1716	31.6118
12.9056	9.13621	11.3395	7.01876	28.4061
1.62242	0.249169	1.55918	0.76442	18.6999
0	0	0.212615	0	6.58949
0	0	0	0	1.78094
0	0	0	0	0.267142
0	0	0	0	0.267142
0	0	0	0	0.267142
0	0	0	0	0.178094
0	0	0	0	0.0890472
% size distribution for image 2
GT	ML	H1	H2	H3		R	R^2
0	0	0	0	0.189036	ML	0.905729	0.820345
0	0	0	0	0	H1	0.608338	0.370075		0.541301
0.809061	1.70068	0	0	0	H2	0.966219	0.933579
2.42718	10.3741	0	0	0	H3	0.565905	0.320248
7.11974	16.6667	0.972447	3.84615	0.756144
27.0227	21.7687	5.99676	20.1538	6.61626
36.246	23.2993	21.2318	36.3077	18.9036
20.8738	16.3265	33.5494	26.6154	30.0567
4.85437	7.48299	24.4733	9.53846	22.6843
0.485437	2.21088	10.2107	2.61538	16.2571
0.161812	0.170068	2.91734	0.769231	2.83554
0	0	0.486224	0.153846	0.756144
0	0	0	0	0.189036
0	0	0	0	0
% size distribution for image 3
GT	ML	H1	H2	H3		R	R^2
0	0.236967	0	0.210084	2.30608	ML	0.846665	0.716842		0.53237
4.84211	4.50237	0.631579	4.41176	31.4465	H1	0.58731	0.344933
23.3684	21.09	6.10526	24.5798	46.3312	H2	0.986033	0.97226
56.4211	31.2796	26.9474	47.0588	18.6583	H3	0.529072	0.279917
14.9474	30.3318	42.3158	20.1681	1.25786
0.421053	9.71564	20	3.36134	0
0	2.36967	3.78947	0.210084	0
0	0.473934	0.210526	0	0
0	0	0	0	0
0	0	0	0	0
0	0	0	0	0
0	0	0	0	0
0	0	0	0	0
0	0	0	0	0

## Sheet: Manual Image 1
*Data presented here includes the minor axis measurement of manually annotated fibril cross-sections from microscopy images, Measurements were made using ImageJ particle analysis function
Human 1				Human 2					Human 3								Image 1 size distributions: Shows the distribution of minor axis values collected by each reviewer individually and collectively. Distributions are presented by number and as a percentage of the total number of fibrils.
	count	minor axis (nm)			count	minor axis (nm)				count	minor																	Individual % distributions				Individual cumulative % distributions
	1411	49.9972			1439	46.5371				1123	63.7776						Class limits	upper limit of bin	Human 1 Frequency	Human 2 Frequency	Human 3 Frequency	Totals		combined % distribution				human 1	human 2	human 3		human 1	human 2	human 3
																	10-20	20	1	6	0	7		0.176189				0.0708717	0.416956	0		0.0708717	0.416956	0
																	20-30	30	27	44	1	72		1.81223				1.91354	3.05768	0.0890472		1.98441	3.47464	0.0890472
	1	59.2538			1	46.4298				1	59.017						30-40	40	161	284	14	459		11.553				11.4103	19.7359	1.24666		13.3948	23.2106	1.33571
	2	55.9807			2	49.5625				2	77.1909						40-50	50	498	602	118	1218		30.6569				35.2941	41.8346	10.5076		48.6889	65.0452	11.8433
	3	57.3011			3	54.9047				3	51.5197						50-60	60	539	391	355	1285		32.3433				38.1999	27.1716	31.6118		86.8887	92.2168	43.455
	4	56.1412			4	56.3027				4	56.8827						60-70	70	160	101	319	580		14.5985				11.3395	7.01876	28.4061		98.2282	99.2356	71.8611
	5	47.8873			5	47.9378				5	91.3721						70-80	80	22	11	210	243		6.11628				1.55918	0.76442	18.6999		99.7874	100	90.561
	6	62.8283			6	54.6197				6	71.312						80-90	90	3	0	74	77		1.93808				0.212615	0	6.58949		100	100	97.1505
	7	60.7059			7	46.0525				7	68.5751						90-100	100	0	0	20	20		0.503398				0	0	1.78094		100	100	98.9314
	8	53.3366			8	41.4841				8	76.3989						100-110	110	0	0	3	3		0.0755097				0	0	0.267142		100	100	99.1986
	9	70.1858			9	53.5398				9	66.5459						110-120	120	0	0	3	3		0.0755097				0	0	0.267142		100	100	99.4657
	10	66.0315			10	38.6805				10	65.4328						120-130	130	0	0	3	3		0.0755097				0	0	0.267142		100	100	99.7329
	11	43.1564			11	57.5693				11	64.8575						130-140	140	0	0	2	2		0.0503398				0	0	0.178094		100	100	99.911
	12	40.1033			12	53.5535				12	69.3976						140-150	150	0	0	1	1		0.0251699				0	0	0.0890472		100	100	100
	13	45.03			13	51.3434				13	70.6011
	14	53.8217			14	49.9204				14	90.8423							totals:	1411	1439	1123	3973
	15	59.9101			15	58.0776				15	94.2719
	16	64.0267			16	60.0552				16	68.7718
	17	54.1137			17	45.0828				17	64.682
	18	64.8937			18	53.9209				18	63.6135
	19	60.5942			19	53.8051				19	69.9625
	20	53.2849			20	56.788				20	63.5783
	21	40.2103			21	62.4535				21	54.121
	22	76.1947			22	48.2115				22	70.3827
	23	62.1361			23	45.1955				23	61.7521
	24	61.6984			24	41.5004				24	69.7297
	25	52.4049			25	52.4226				25	65.9069
	26	39.5935			26	47.3907				26	65.3124
	27	55.6912			27	53.1871				27	64.893
	28	68.978			28	56.1109				28	72.9572
	29	57.3694			29	44.4133				29	73.4344
	30	68.5961			30	58.0919				30	65.7132
	31	54.0043			31	51.7765				31	85.5627
	32	51.5342			32	51.2861				32	89.7507
	33	47.8277			33	48.6863				33	91.4662
	34	68.6522			34	56.1163				34	80.1178
	35	61.4255			35	51.1726				35	67.3005
	36	60.6672			36	67.2902				36	78.6721
	37	81.2538			37	74.7228				37	70.992
	38	69.4751			38	48.4965				38	74.801
	39	72.28			39	42.5071				39	65.4108
	40	67.123			40	73.3624				40	64.052
	41	43.168			41	57.2569				41	54.6508
	42	61.8467			42	53.1586				42	66.9796
	43	79.9732			43	47.5948				43	62.3033
	44	64.0801			44	44.0288				44	69.0837
	45	67.7379			45	65.4706				45	69.0422
	46	54.9052			46	53.9341				46	107.322
	47	68.2254			47	52.0874				47	71.1692
	48	61.9047			48	69.9278				48	81.4922
	49	74.154			49	63.6715				49	77.9938
	50	66.4875			50	50.568				50	65.9915
	51	58.6845			51	53.152				51	54.9975
	52	67.5714			52	41.4878				52	60.8346
	53	34.3484			53	61.9009				53	76.9147
	54	42.0667			54	47.6451				54	56.9189
	55	57.6471			55	65.3784				55	68.6337
	56	61.9983			56	49.8545				56	72.2683
	57	67.7458			57	41.272				57	87.4062
	58	62.006			58	45.376				58	72.4916
	59	38.2751			59	35.2863				59	82.3974
	60	41.4911			60	47.1223				60	73.7213
	61	48.6782			61	59.8955				61	64.5639
	62	67.0196			62	46.7364				62	69.1246
	63	67.6533			63	47.7379				63	66.4874
	64	52.0717			64	50.458				64	64.205
	65	33.3377			65	48.4848				65	77.1561
	66	56.849			66	53.8354				66	72.1774
	67	38.5888			67	48.2744				67	140.528
	68	77.128			68	54.312				68	66.2882
	69	39.4529			69	55.1801				69	81.779
	70	63.324			70	54.7798				70	74.1126
	71	44.5571			71	49.1245				71	69.3553
	72	51.4811			72	30.4158				72	49.566
	73	72.4592			73	55.885				73	58.1648
	74	55.3797			74	49.4935				74	68.9765
	75	74.0009			75	69.9425				75	53.9994
	76	74.6957			76	67.2945				76	63.7395
	77	80.6513			77	55.3854				77	84.0361
	78	41.5709			78	69.1145				78	84.7192
	79	35.0503			79	66.6548				79	82.4072
	80	72.022			80	49.5319				80	74.2856
	81	44.3961			81	50.5123				81	89.5492
	82	49.0267			82	60.3107				82	65.7659
	83	60.0499			83	44.935				83	61.1038
	84	53.8907			84	60.5567				84	62.1665
	85	49.9809			85	53.1071				85	70.8256
	86	36.6693			86	70.5772				86	81.0733
	87	67.4289			87	61.2052				87	66.2555
	88	54.694			88	60.1821				88	74.9867
	89	43.0682			89	62.0475				89	78.2123
	90	77.3002			90	32.7124				90	76.6381
	91	56.5462			91	67.5217				91	79.4652
	92	58.2285			92	58.9906				92	59.3331
	93	56.9531			93	59.6175				93	59.2925
	94	56.1296			94	68.3205				94	68.6005
	95	64.1958			95	57.6917				95	65.6352
	96	35.0005			96	37.3493				96	57.89
	97	66.0436			97	33.242				97	70.0419
	98	61.1492			98	57.6786				98	71.6209
	99	60.1848			99	52.1439				99	63.263
	100	68.2452			100	42.2106				100	84.883
	101	47.8564			101	55.5326				101	72.4335
	102	52.7318			102	68.3369				102	69.0949
	103	50.0446			103	62.9778				103	57.355
	104	42.9755			104	55.1938				104	70.9167
	105	61.8129			105	53.6283				105	52.414
	106	75.4921			106	41.7718				106	76.5617
	107	54.4583			107	46.2859				107	57.8815
	108	50.6196			108	56.5328				108	59.2302
	109	58.227			109	67.8486				109	77.8178
	110	57.5207			110	56.0903				110	70.4098
	111	54.1326			111	36.5928				111	65.2675
	112	63.7473			112	63.5346				112	59.2223
	113	57.1865			113	71.9937				113	53.9428
	114	69.3649			114	38.3568				114	68.7342
	115	49.8722			115	45.9859				115	69.0292
	116	63.5307			116	37.0072				116	74.531
	117	47.1837			117	74.0217				117	80.7156
	118	64.8599			118	78.8399				118	77.5874
	119	47.3768			119	60.5095				119	65.2825
	120	64.1764			120	63.2537				120	80.6411
	121	44.8397			121	60.3693				121	59.653
	122	60.3037			122	50.7927				122	58.5631
	123	50.4051			123	38.2119				123	59.0528
	124	39.0775			124	70.6753				124	90.9868
	125	61.5792			125	60.887				125	69.4106
	126	59.6865			126	35.8414				126	57.0347
	127	74.8133			127	58.4228				127	96.1382
	128	62.0056			128	45.8235				128	68.5394
	129	59.0416			129	64.4494				129	85.1472
	130	46.734			130	67.5422				130	76.5049
	131	54.3716			131	46.7875				131	62.2322
	132	55.3208			132	50.4933				132	81.5716
	133	56.206			133	53.006				133	94.762
	134	49.0346			134	32.0376				134	48.1039
	135	51.5971			135	69.628				135	60.0506
	136	53.2685			136	50.187				136	124.826
	137	63.2036			137	63.1483				137	71.3923
	138	65.1461			138	46.9291				138	67.2958
	139	52.342			139	60.306				139	71.6464
	140	49.7502			140	44.345				140	71.0854
	141	57.0831			141	46.395				141	66.7696
	142	49.9442			142	52.2053				142	62.3775
	143	73.8091			143	43.4932				143	79.7459
	144	40.0221			144	59.5385				144	74.1331
	145	32.1425			145	46.0184				145	61.698
	146	40.5873			146	58.5006				146	71.9982
	147	52.5655			147	51.4577				147	94.8122
	148	36.2561			148	51.6853				148	74.0318
	149	67.256			149	56.7626				149	60.5583
	150	61.3898			150	55.8217				150	78.9281
	151	51.973			151	52.1901				151	72.0116
	152	67.2463			152	57.766				152	78.2096
	153	48.3705			153	51.008				153	74.5081
	154	62.7139			154	45.5979				154	71.0187
	155	56.3345			155	57.7407				155	72.5662
	156	63.2841			156	71.5739				156	60.4207
	157	56.0582			157	50.854				157	82.2856
	158	64.9586			158	60.9				158	75.0448
	159	87.5306			159	40.648				159	77.029
	160	51.2335			160	57.7263				160	65.6744
	161	54.2075			161	35.2526				161	74.9903
	162	56.4293			162	51.2252				162	59.0325
	163	47.0559			163	49.1386				163	69.9485
	164	40.1968			164	35.7276				164	75.165
	165	53.6487			165	54.6016				165	64.9018
	166	35.97			166	39.1528				166	89.3322
	167	57.6908			167	51.3721				167	80.3167
	168	69.8551			168	52.1158				168	65.4129
	169	51.5471			169	51.5488				169	102.032
	170	50.9804			170	59.9933				170	75.3849
	171	56.9535			171	54.7602				171	87.6837
	172	48.0821			172	39.3046				172	126.82
	173	71.9231			173	42.3457				173	75.1698
	174	53.044			174	64.2626				174	72.3132
	175	53.8914			175	71.648				175	72.8967
	176	56.4496			176	45.3928				176	72.238
	177	68.277			177	59.9524				177	93.8255
	178	46.7013			178	62.603				178	73.4825
	179	55.4618			179	61.6014				179	65.4299
	180	66.2869			180	69.2633				180	72.6387
	181	64.4031			181	61.0313				181	73.3213
	182	46.3645			182	56.8175				182	98.407
	183	52.9041			183	67.783				183	71.6612
	184	70.0303			184	61.598				184	63.8395
	185	52.9323			185	48.461				185	68.6097
	186	36.6625			186	55.9543				186	71.2405
	187	57.514			187	41.7296				187	63.7724
	188	58.9737			188	37.5006				188	63.326
	189	51.5435			189	40.9829				189	77.6539
	190	73.4284			190	46.2551				190	72.985
	191	58.508			191	49.9047				191	66.5198
	192	38.662			192	42.1613				192	79.0756
	193	47.4568			193	39.328				193	71.0039
	194	39.2352			194	58.9521				194	70.4809
	195	29.8684			195	63.7587				195	72.0127
	196	57.9852			196	62.2024				196	73.8027
	197	58.2589			197	43.14				197	67.4486
	198	60.0734			198	66.2732				198	72.377
	199	62.594			199	50.0927				199	68.9238
	200	59.6953			200	46.8991				200	78.9371
	201	70.2275			201	49.9686				201	61.6859
	202	52.4959			202	46.4696				202	75.7137
	203	53.2543			203	59.0188				203	69.2503
	204	40.0186			204	55.5731				204	88.4937
	205	57.0521			205	66.7402				205	73.5739
	206	71.4101			206	52.5412				206	90.4589
	207	64.8814			207	44.1377				207	67.4059
	208	52.1479			208	48.1761				208	66.026
	209	59.691			209	53.8615				209	56.474
	210	45.0884			210	31.306				210	77.361
	211	39.5581			211	50.4965				211	69.2986
	212	56.8368			212	40.2724				212	72.8047
	213	61.3253			213	48.5016				213	71.6564
	214	51.0893			214	33.5154				214	61.0078
	215	51.6761			215	47.4457				215	77.6911
	216	46.5667			216	54.9963				216	70.0237
	217	47.2749			217	58.967				217	79.4183
	218	44.5161			218	51.8814				218	58.4127
	219	46.1641			219	61.0315				219	88.8114
	220	58.0685			220	43.9764				220	73.294
	221	63.196			221	52.1527				221	66.1196
	222	60.2293			222	67.0445				222	93.3537
	223	59.1845			223	42.506				223	69.4187
	224	42.8078			224	34.6964				224	62.6602
	225	48.4315			225	54.9059				225	94.4886
	226	52.2281			226	66.3952				226	64.8992
	227	55.484			227	34.0152				227	60.7343
	228	68.7999			228	41.0862				228	55.3461
	229	50.0802			229	42.8203				229	53.71
	230	60.2754			230	52.6454				230	74.2547
	231	51.1891			231	46.6134				231	82.7898
	232	50.4675			232	41.7128				232	73.2461
	233	65.7408			233	40.3138				233	59.9646
	234	20			234	52.7771				234	63.6946
	235	53.6396			235	68.5885				235	72.4859
	236	50.2447			236	56.0026				236	63.6845
	237	60.2219			237	70.8867				237	80.3511
	238	46.1539			238	48.6379				238	126.266
	239	49.8916			239	47.4409				239	61.4014
	240	64.3984			240	48.5205				240	77.4542
	241	54.0391			241	36.2264				241	62.8995
	242	61.874			242	55.6553				242	51.0662
	243	58.1486			243	56.1479				243	73.6145
	244	50.4686			244	53.9131				244	74.3882
	245	61.7264			245	39.0994				245	86.201
	246	53.8375			246	43.6584				246	67.1227
	247	54.8023			247	56.6903				247	66.3766
	248	44.5491			248	47.2082				248	60.0429
	249	31.7436			249	42.9336				249	68.6752
	250	48.487			250	47.3295				250	52.1194
	251	55.1185			251	43.6316				251	87.4115
	252	51.6089			252	39.8268				252	79.0504
	253	41.9194			253	57.9207				253	57.5781
	254	53.4125			254	40.7898				254	73.9995
	255	41.9017			255	40.3803				255	72.5552
	256	52.4844			256	50.0814				256	66.4647
	257	62.392			257	57.5014				257	52.5755
	258	34.8862			258	50.2945				258	80.0347
	259	50.9988			259	62.6733				259	51.534
	260	53.7197			260	46.2063				260	69.859
	261	60.4587			261	35.8578				261	83.9978
	262	63.9245			262	50.2962				262	84.5953
	263	60.06			263	45.8819				263	71.1129
	264	62.607			264	46.3907				264	71.3965
	265	42.8192			265	49.7736				265	74.8916
	266	64.1336			266	68.8954				266	71.4572
	267	59.7427			267	52.1875				267	112.322
	268	55.8991			268	54.4246				268	58.4616
	269	52.4127			269	53.9549				269	68.8073
	270	51.0636			270	50.2645				270	59.4663
	271	43.2854			271	26.6848				271	82.0403
	272	58.7439			272	46.8776				272	64.3402
	273	51.3107			273	40.1254				273	68.6603
	274	53.9172			274	52.3586				274	64.0657
	275	49.6566			275	47.4443				275	64.1043
	276	44.0794			276	50.4124				276	76.2894
	277	60.6687			277	49.8377				277	54.5627
	278	62.7606			278	62.1589				278	67.5216
	279	62.4661			279	60.2772				279	54.9815
	280	37.9301			280	53.9261				280	73.9114
	281	58.7585			281	52.7237				281	76.0267
	282	65.5021			282	39.9838				282	64.3844
	283	52.5081			283	44.633				283	77.3627
	284	37.772			284	51.2674				284	68.3789
	285	52.5098			285	63.3881				285	86.7187
	286	46.6684			286	56.3595				286	61.3995
	287	66.0116			287	55.4507				287	72.2012
	288	28.9318			288	55.4717				288	70.5428
	289	59.6641			289	27.0882				289	68.6712
	290	67.1278			290	47.2554				290	52.9486
	291	45.6662			291	53.6051				291	75.8586
	292	58.7999			292	45.037				292	69.1361
	293	39.1784			293	54.854				293	54.0168
	294	57.6819			294	43.0204				294	76.5986
	295	55.5198			295	45.8236				295	57.9302
	296	31.0505			296	52.8165				296	88.5865
	297	59.0222			297	36.7158				297	62.4933
	298	48.5245			298	40.6259				298	72.4451
	299	54.6579			299	42.1488				299	77.1849
	300	44.223			300	36.9199				300	65.9081
	301	48.4438			301	41.9837				301	70.5162
	302	45.0374			302	56.0212				302	61.5734
	303	48.956			303	34.4589				303	92.7002
	304	61.6303			304	41.5546				304	72.8609
	305	50.9828			305	58.5019				305	61.3349
	306	41.7871			306	55.0569				306	63.1477
	307	56.8927			307	46.6042				307	76.8376
	308	57.6516			308	58.8511				308	115.388
	309	43.6106			309	33.9264				309	58.2151
	310	53.3691			310	55.7527				310	60.0989
	311	53.6264			311	59.9957				311	50.8684
	312	39.0428			312	49.0173				312	80.8437
	313	37.8109			313	50.7438				313	99.2376
	314	58.3773			314	56.0492				314	82.5964
	315	50.2469			315	43.4415				315	60.7498
	316	46.9848			316	20.885				316	91.9053
	317	54.073			317	56.6301				317	88.0477
	318	36.5803			318	50.7416				318	57.6842
	319	37.5427			319	35.4561				319	69.0348
	320	46.7468			320	67.4488				320	133.123
	321	50.3304			321	43.5396				321	59.2284
	322	45.4475			322	33.3355				322	62.3612
	323	58.2279			323	39.8864				323	60.8813
	324	58.3951			324	67.347				324	77.1976
	325	52.2089			325	41.2111				325	68.3566
	326	54.66			326	24.6297				326	65.7552
	327	34.9511			327	37.9614				327	72.2449
	328	42.14			328	58.253				328	63.3852
	329	53.1191			329	43.7705				329	76.6423
	330	63.6139			330	34.9562				330	71.2549
	331	58.5501			331	46.8193				331	70.4809
	332	65.8819			332	60.8264				332	56.0518
	333	45.2003			333	35.5031				333	78.6606
	334	40.4038			334	67.7518				334	61.1007
	335	46.4587			335	42.9417				335	77.358
	336	48.4761			336	49.5822				336	65.3794
	337	57.1082			337	43.2066				337	83.1781
	338	39.6943			338	50.0399				338	87.7793
	339	48.0048			339	45.5922				339	67.3943
	340	45.1203			340	49.8886				340	69.7397
	341	65.8186			341	51.3421				341	115.843
	342	45.3547			342	41.4091				342	81.6405
	343	56.0461			343	34.1861				343	48.9262
	344	52.353			344	40.1822				344	75.1322
	345	53.328			345	45.4915				345	76.3673
	346	55.7703			346	47.3481				346	68.934
	347	37.7475			347	51.6424				347	75.8508
	348	44.9901			348	31.3973				348	73.1285
	349	33.7774			349	43.0342				349	94.6725
	350	49.1279			350	57.1485				350	71.4669
	351	65.8184			351	43.8776				351	79.9288
	352	51.7109			352	54.2947				352	72.2531
	353	47.8549			353	31.5927				353	71.0141
	354	41.5473			354	56.8351				354	67.5907
	355	52.6223			355	54.6914				355	68.6515
	356	54.3374			356	41.8997				356	50.3963
	357	50.3333			357	41.3702				357	70.9839
	358	49.9759			358	58.9004				358	70.3477
	359	61.0384			359	52.3856				359	67.8429
	360	46.913			360	38.7263				360	108.187
	361	50.3274			361	58.9625				361	73.4699
	362	50.6246			362	45.5518				362	139.875
	363	45.9641			363	54.8827				363	79.5123
	364	62.8491			364	50.6324				364	77.882
	365	46.0073			365	64.766				365	80.6468
	366	55.2106			366	49.2953				366	83.9397
	367	49.8426			367	36.4016				367	81.9062
	368	63.192			368	56.1401				368	76.2805
	369	49.6565			369	41.0499				369	94.0749
	370	52.9337			370	44.2993				370	54.719
	371	60.2748			371	45.9895				371	62.9638
	372	57.076			372	56.7874				372	72.48
	373	61.0332			373	55.3845				373	58.5589
	374	52.0047			374	50.4012				374	70.6091
	375	50.6604			375	56.5349				375	69.2978
	376	52.4594			376	54.3417				376	71.5279
	377	54.7528			377	41.417				377	74.2606
	378	49.0612			378	41.6548				378	66.4953
	379	33.9345			379	46.8839				379	58.8829
	380	59.5264			380	42.0871				380	64.1045
	381	45.7184			381	37.9184				381	79.5996
	382	51.1605			382	42.6648				382	57.0378
	383	47.0544			383	54.9004				383	69.3278
	384	39.2159			384	39.0461				384	75.6496
	385	41.5562			385	55.7626				385	80.3503
	386	54.0183			386	39.7829				386	74.9266
	387	58.894			387	27.8837				387	63.2373
	388	56.1803			388	41.5113				388	63.1262
	389	43.4842			389	62.1929				389	63.3272
	390	59.0899			390	42.7341				390	82.7909
	391	43.061			391	38.8821				391	61.8993
	392	58.429			392	40.1658				392	81.4964
	393	50.9391			393	59.4483				393	67.6034
	394	44.5571			394	57.6051				394	94.7131
	395	52.2536			395	52.9677				395	57.8942
	396	59.1932			396	37.0512				396	73.3879
	397	58.286			397	54.9961				397	92.1195
	398	58.4058			398	35.3906				398	65.9427
	399	58.4293			399	36.1376				399	74.806
	400	49.9288			400	60.8744				400	87.847
	401	52.5012			401	39.6203				401	61.8051
	402	57.4597			402	51.9991				402	78.9583
	403	28.8129			403	57.0386				403	71.2394
	404	27.0762			404	24.6084				404	67.071
	405	42.2487			405	44.4124				405	81.5181
	406	43.3438			406	53.1974				406	89.4771
	407	55.7932			407	36.1881				407	77.3321
	408	47.3826			408	33.1977				408	81.5564
	409	55.9127			409	44.3463				409	87.3945
	410	52.8298			410	43.6975				410	67.2558
	411	38.2172			411	58.388				411	73.0333
	412	30.5688			412	34.4695				412	86.5771
	413	43.3993			413	43.3044				413	76.4129
	414	50.7052			414	23.4883				414	57.8638
	415	51.5298			415	44.7925				415	73.0732
	416	53.6651			416	46.1044				416	82.056
	417	43.1621			417	30.5083				417	67.374
	418	54.1436			418	35.846				418	78.3105
	419	54.1501			419	48.9606				419	44.8752
	420	54.9714			420	42.063				420	67.8879
	421	53.3411			421	41.3727				421	79.1774
	422	49.4671			422	29.4276				422	78.3194
	423	57.6138			423	38.6867				423	87.0266
	424	48.6106			424	48.5883				424	51.6064
	425	52.126			425	52.4224				425	80.776
	426	47.545			426	44.7997				426	78.7944
	427	21.8909			427	45.0131				427	72.6364
	428	46.4846			428	40.6258				428	67.5116
	429	53.1696			429	43.7831				429	77.2729
	430	43.2915			430	51.5559				430	84.4836
	431	47.6905			431	37.2038				431	68.6269
	432	37.2003			432	30.0876				432	83.2226
	433	23.358			433	51.5797				433	78.7602
	434	54.0547			434	58.5875				434	71.3485
	435	44.5049			435	35.655				435	65.7045
	436	50.549			436	37.4104				436	78.0186
	437	44.463			437	40.7958				437	81.4587
	438	47.8083			438	41.5122				438	78.8873
	439	56.2061			439	26.6211				439	55.5576
	440	38.1339			440	38.3237				440	62.9811
	441	47.3441			441	52.9611				441	70.351
	442	51.7749			442	35.8145				442	73.6652
	443	37.845			443	38.7927				443	70.8724
	444	42.7954			444	37.3699				444	84.2189
	445	55.8133			445	42.1006				445	74.7838
	446	66.9106			446	24.9544				446	73.7168
	447	58.3231			447	40.4571				447	77.0281
	448	43.0093			448	46.9533				448	70.8643
	449	47.7101			449	57.9796				449	61.377
	450	29.8649			450	34.7678				450	64.1637
	451	46.7571			451	43.6628				451	46.6517
	452	46.8985			452	32.4226				452	59.2943
	453	42.3017			453	25.1841				453	69.566
	454	28.9344			454	35.4547				454	72.626
	455	56.4248			455	43.9798				455	66.3313
	456	59.2677			456	42.8937				456	65.4248
	457	52.9795			457	42.3525				457	63.312
	458	49.8474			458	46.9493				458	81.2726
	459	46.4607			459	46.1849				459	69.3974
	460	45.1241			460	55.9279				460	88.0315
	461	42.8666			461	57.5522				461	84.821
	462	53.1077			462	46.6533				462	79.9208
	463	53.7591			463	50.1376				463	73.4727
	464	44.839			464	43.4915				464	56.6206
	465	62.1829			465	34.1065				465	63.1784
	466	57.657			466	45.2044				466	81.8726
	467	52.8158			467	22.4997				467	66.1183
	468	47.3551			468	46.0273				468	64.6082
	469	46.9023			469	40.1948				469	68.4376
	470	54.9878			470	38.4418				470	63.2923
	471	53.875			471	46.7438				471	39.3759
	472	48.4717			472	51.7828				472	68.486
	473	44.5946			473	37.6154				473	65.47
	474	49.1575			474	45.5068				474	71.3524
	475	41.1354			475	40.5662				475	74.3628
	476	50.7611			476	39.8015				476	74.8634
	477	42.8367			477	48.772				477	65.9938
	478	54.7917			478	50.1153				478	77.6968
	479	55.8354			479	40.1351				479	59.6792
	480	45.0568			480	46.642				480	71.8871
	481	50.3429			481	51.1352				481	71.4582
	482	45.0949			482	51.206				482	76.5542
	483	49.1439			483	47.1816				483	59.8658
	484	64.2674			484	47.2153				484	58.807
	485	51.6428			485	37.7999				485	81.9237
	486	44.3529			486	49.132				486	73.9616
	487	60.5048			487	44.5804				487	66.1627
	488	52.376			488	43.9521				488	69.0847
	489	51.643			489	43.2111				489	46.9333
	490	35.7652			490	59.815				490	52.9068
	491	54.1349			491	47.6093				491	74.1945
	492	52.6962			492	40.9272				492	55.7715
	493	54.4475			493	42.8816				493	37.1711
	494	64.8418			494	61.1161				494	65.3881
	495	47.5298			495	41.139				495	57.5753
	496	50.6315			496	51.3691				496	67.0789
	497	51.4041			497	43.6237				497	59.7242
	498	45.1528			498	49.2868				498	79.6938
	499	47.344			499	30.747				499	58.5765
	500	51.3502			500	43.4024				500	80.9257
	501	52.7383			501	43.3243				501	61.8315
	502	61.6474			502	43.9591				502	57.5047
	503	52.0031			503	39.2593				503	67.9365
	504	47.3831			504	44.4882				504	58.8004
	505	56.9645			505	48.0923				505	67.7845
	506	46.6668			506	42.1247				506	84.4162
	507	47.4818			507	40.6848				507	70.3741
	508	36.9183			508	56.8234				508	58.5979
	509	41.8511			509	49.0491				509	60.0597
	510	66.5709			510	40.6364				510	50.9343
	511	58.2783			511	39.4187				511	67.0341
	512	53.9717			512	48.9306				512	64.0066
	513	45.3164			513	46.5319				513	75.5222
	514	56.4083			514	42.9039				514	75.5479
	515	52.6852			515	51.5722				515	65.301
	516	56.0524			516	52.6658				516	75.5764
	517	57.5643			517	41.569				517	83.2342
	518	48.0492			518	51.7826				518	71.3324
	519	40.9136			519	37.5242				519	69.8878
	520	52.6484			520	46.4201				520	61.2578
	521	61.9841			521	41.1285				521	65.7076
	522	54.5549			522	42.7853				522	83.1082
	523	63.9037			523	40.016				523	44.5841
	524	49.5421			524	50.0339				524	65.6491
	525	54.124			525	41.0279				525	61.9393
	526	53.4945			526	52.1586				526	48.7876
	527	60.9442			527	46.1644				527	74.0351
	528	27.6947			528	43.0244				528	76.4161
	529	51.4258			529	43.7456				529	62.3126
	530	53.7654			530	46.1889				530	68.0502
	531	47.44			531	50.2226				531	79.2387
	532	52.1979			532	53.37				532	42.4559
	533	55.7603			533	38.3854				533	84.5391
	534	64.4689			534	49.551				534	57.5191
	535	32.2111			535	48.7116				535	54.2598
	536	49.5506			536	36.9988				536	67.9705
	537	51.5464			537	50.958				537	78.0413
	538	55.0382			538	52.477				538	50.6093
	539	57.1679			539	54.6579				539	68.2316
	540	41.0138			540	44.8689				540	80.888
	541	47.9876			541	36.9651				541	77.2241
	542	50.5652			542	34.8211				542	81.4465
	543	54.7318			543	39.609				543	82.4595
	544	54.1846			544	38.4689				544	81.0536
	545	58.8657			545	50.946				545	75.4437
	546	58.2341			546	50.2427				546	69.9332
	547	47.6159			547	32.941				547	61.1644
	548	58.4067			548	29.6531				548	58.1958
	549	54.7257			549	45.0924				549	46.7052
	550	44.9893			550	29.8163				550	53.1061
	551	41.2908			551	42.62				551	54.3607
	552	51.0751			552	38.0062				552	48.7238
	553	61.2492			553	31.8653				553	50.9979
	554	59.8771			554	49.4137				554	48.4111
	555	58.0943			555	61.28				555	57.4063
	556	50.0638			556	38.5937				556	50.0823
	557	46.7315			557	18.9584				557	49.4823
	558	57.7915			558	50.016				558	59.3911
	559	50.2574			559	47.8177				559	62.6835
	560	57.4378			560	34.2189				560	61.1325
	561	50.6267			561	50.0851				561	55.166
	562	32.0168			562	44.6006				562	67.9761
	563	57.9652			563	36.6638				563	61.342
	564	53.0415			564	44.7808				564	56.9548
	565	60.1574			565	46.3872				565	57.7339
	566	60.1603			566	42.9488				566	52.4603
	567	50.6291			567	47.512				567	53.0252
	568	50.4829			568	49.3482				568	49.0406
	569	53.8677			569	43.6395				569	60.143
	570	53.9167			570	49.2049				570	49.8783
	571	50.6055			571	43.8222				571	43.448
	572	55.6704			572	44.1808				572	59.2739
	573	54.2957			573	42.5897				573	57.1157
	574	63.0088			574	38.8583				574	56.3422
	575	49.0871			575	31.1644				575	57.4916
	576	62.1839			576	46.0012				576	49.8735
	577	60.8398			577	50.0327				577	58.477
	578	70.3507			578	50.8045				578	53.5781
	579	58.958			579	49.4059				579	57.1118
	580	58.1784			580	49.1019				580	52.6059
	581	66.7263			581	41.1454				581	67.7056
	582	65.6684			582	47.7776				582	64.836
	583	53.8186			583	45.51				583	54.181
	584	42.1235			584	63.4999				584	60.2343
	585	59.3648			585	48.8258				585	60.6046
	586	52.9139			586	46.7385				586	44.4417
	587	49.1607			587	57.6504				587	55.5654
	588	67.5827			588	42.5549				588	50.8354
	589	53.8274			589	50.7024				589	55.3389
	590	57.8525			590	40.1289				590	44.7941
	591	53.4106			591	51.1979				591	61.3079
	592	50.4812			592	37.9673				592	58.2498
	593	58.4054			593	40.5439				593	50.8184
	594	42.0658			594	37.3398				594	49.3005
	595	54.6105			595	47.3958				595	54.7425
	596	54.081			596	40.0555				596	47.6779
	597	48.2371			597	47.3696				597	47.6324
	598	52.6502			598	51.0391				598	56.0062
	599	51.257			599	26.7447				599	53.2863
	600	62.8369			600	41.8234				600	54.6105
	601	50.5078			601	30.3201				601	51.4247
	602	36.6208			602	47.3807				602	57.7038
	603	57.3095			603	57.3449				603	51.6279
	604	52.5238			604	49.2239				604	45.7853
	605	54.9068			605	39.4962				605	48.8972
	606	55.5778			606	10				606	57.0954
	607	61.1249			607	39.7899				607	65.263
	608	54.2488			608	47.9669				608	53.1213
	609	52.5261			609	45.079				609	45.2641
	610	61.0748			610	39.5972				610	35.5252
	611	54.6709			611	54.8602				611	61.8264
	612	57.2267			612	55.5459				612	49.4893
	613	37.4627			613	40.4965				613	59.1261
	614	42.0284			614	47.681				614	44.55
	615	55.2812			615	43.9004				615	38.5046
	616	54.9936			616	38.5439				616	58.3869
	617	50.4185			617	51.3579				617	65.3793
	618	48.3999			618	38.5026				618	40.6994
	619	44.4531			619	53.4995				619	48.2882
	620	45.5727			620	44.6082				620	30
	621	45.413			621	41.3964				621	50.0614
	622	50.8312			622	37.9518				622	50.1496
	623	59.3937			623	37.9665				623	59.6988
	624	59.0423			624	40.2623				624	50.493
	625	50.8799			625	49.9113				625	44.0636
	626	57.3248			626	43.2131				626	32.6357
	627	51.4466			627	42.5128				627	66.633
	628	56.0497			628	50.2513				628	57.4924
	629	57.7046			629	50.5149				629	57.3831
	630	63.0876			630	52.1484				630	38.8702
	631	59.4625			631	39.4389				631	54.3013
	632	47.883			632	51.7461				632	60.8191
	633	43.2915			633	55.5224				633	40.3933
	634	57.7892			634	51.9463				634	40.1936
	635	27.6406			635	39.1304				635	55.8197
	636	61.338			636	34.9962				636	45.0502
	637	62.8739			637	44.9183				637	57.5513
	638	47.2959			638	54.5657				638	55.3425
	639	51.7237			639	38.9636				639	69.3079
	640	53.507			640	54.2586				640	59.0573
	641	52.7774			641	48.5601				641	60.9533
	642	54.9421			642	40.3297				642	78.1338
	643	54.5834			643	47.4267				643	56.571
	644	55.1038			644	53.3457				644	48.0959
	645	63.189			645	45.2049				645	54.3291
	646	51.8461			646	42.1503				646	56.1837
	647	49.0322			647	47.8618				647	56.9854
	648	45.5764			648	30.7223				648	59.8427
	649	39.0942			649	52.7127				649	47.9049
	650	72.6668			650	44.655				650	42.0463
	651	55.0512			651	52.2744				651	55.4847
	652	47.8876			652	54.6732				652	52.7474
	653	54.2414			653	44.8491				653	60.665
	654	58.1916			654	43.7251				654	54.1583
	655	63.3936			655	37.4939				655	74.503
	656	58.2407			656	55.9999				656	54.3588
	657	55.5695			657	40.613				657	47.4428
	658	47.0576			658	49.3574				658	66.9932
	659	45.4348			659	45.4684				659	52.9563
	660	44.8778			660	48.6262				660	43.3525
	661	52.2261			661	49.0909				661	52.097
	662	45.913			662	37.8961				662	60.4656
	663	54.7152			663	45.7719				663	70.2903
	664	55.1069			664	56.0416				664	55.8314
	665	53.0326			665	39.4085				665	56.8753
	666	48.4157			666	40.4224				666	44.5901
	667	46.541			667	46.9738				667	46.6955
	668	49.611			668	42.8834				668	58.6977
	669	50.7597			669	45.3843				669	54.639
	670	63.8999			670	41.0321				670	38.0543
	671	49.3796			671	33.4015				671	64.3027
	672	59.2844			672	43.85				672	45.7971
	673	57.5689			673	46.5236				673	57.0728
	674	57.7295			674	46.564				674	62.6521
	675	49.9967			675	42.5682				675	66.7365
	676	56.3081			676	40.8512				676	63.4247
	677	54.8993			677	41.1233				677	62.2471
	678	50.6429			678	36.2194				678	64.381
	679	62.3385			679	45.3349				679	56.6161
	680	51.3193			680	42.0812				680	58.166
	681	45.1			681	34.9054				681	47.8748
	682	56.7336			682	28.729				682	59.2019
	683	50.1932			683	34.2855				683	54.7822
	684	56.5989			684	31.742				684	42.4344
	685	47.8243			685	34.9998				685	50.0802
	686	51.2239			686	45.1727				686	53.8039
	687	50.5884			687	45.346				687	51.4625
	688	47.8587			688	41.7911				688	50.3239
	689	58.6581			689	42.1419				689	46.2403
	690	60.2948			690	47.3797				690	49.3365
	691	46.6107			691	35.0293				691	62.8475
	692	63.9033			692	40.3734				692	65.7743
	693	33.926			693	51.3207				693	48.0958
	694	67.2925			694	40.0762				694	60.5961
	695	53.0654			695	31.8298				695	56.2935
	696	55.3839			696	45.5912				696	59.6371
	697	57.6964			697	33.0075				697	54.2358
	698	38.9771			698	47.9119				698	55.5912
	699	52.1172			699	46.7392				699	62.5603
	700	49.4926			700	43.0223				700	47.9896
	701	56.9424			701	33.651				701	47.087
	702	45.0178			702	40.3966				702	37.4565
	703	50.2909			703	39.893				703	58.7126
	704	58.6216			704	38.2691				704	39.127
	705	52.4655			705	51.0251				705	55.4411
	706	51.2259			706	43.3846				706	57.7695
	707	45.7341			707	42.0781				707	66.7024
	708	42.64			708	50.8547				708	40.3103
	709	63.0123			709	35.8882				709	48.3544
	710	63.7657			710	31.9125				710	58.4562
	711	48.2588			711	45.3617				711	59.118
	712	48.0508			712	49.8787				712	51.9795
	713	60.2255			713	39.4325				713	57.9938
	714	52.2187			714	47.4939				714	57.0175
	715	56.8659			715	31.8769				715	50.7684
	716	43.9353			716	46.7541				716	64.2791
	717	45.3277			717	49.7114				717	48.5088
	718	49.3999			718	36.9788				718	69.7943
	719	53.7704			719	49.1338				719	54.1956
	720	47.9954			720	44.1859				720	54.6722
	721	41.0393			721	43.6238				721	49.8446
	722	41.555			722	41.1209				722	50.3413
	723	44.5155			723	42.7337				723	53.4893
	724	49.1562			724	53.2024				724	68.2601
	725	40.7792			725	44.121				725	48.5484
	726	47.6106			726	42.4551				726	62.1587
	727	36.5756			727	31.4571				727	52.3863
	728	53.368			728	41.4979				728	56.3392
	729	40.8229			729	38.4878				729	55.3477
	730	58.04			730	45.1203				730	60.8929
	731	51.3353			731	40.895				731	65.5464
	732	53.6173			732	44.3083				732	63.1211
	733	45.608			733	25.5384				733	59.5415
	734	62.7137			734	44.625				734	51.8489
	735	41.8391			735	54.715				735	58.7877
	736	32.8838			736	36.6631				736	57.9324
	737	61.4775			737	41.0352				737	59.3415
	738	53.3434			738	47.4713				738	62.1949
	739	55.1007			739	39.3376				739	56.5881
	740	45.8002			740	35.2428				740	64.7384
	741	52.5436			741	56.6948				741	51.8744
	742	59.48			742	50.783				742	44.2812
	743	62.2233			743	46.7442				743	65.3587
	744	48.6841			744	47.5652				744	38.0925
	745	47.4374			745	50.902				745	57.8207
	746	56.6093			746	47.8279				746	50.9645
	747	39.782			747	54.5587				747	59.0106
	748	53.0023			748	47.9299				748	66.7803
	749	37.5005			749	44.1501				749	47.0458
	750	38.7254			750	32.1865				750	45.8285
	751	57.7527			751	43.8628				751	40.9265
	752	51.6107			752	46.2223				752	51.9314
	753	31.4143			753	31.3345				753	56.9213
	754	58.3317			754	36.9596				754	44.9456
	755	45.1331			755	56.2225				755	63.2153
	756	45.9993			756	49.3357				756	53.9482
	757	42.4571			757	43.8243				757	48.7868
	758	35.7246			758	35.0325				758	62.6894
	759	53.8888			759	41.6995				759	66.4662
	760	45.5974			760	31.7313				760	50.6894
	761	52.1994			761	37.1487				761	59.9303
	762	37.8067			762	31.0317				762	62.7282
	763	46.9955			763	47.1086				763	56.7472
	764	48.3098			764	46.4275				764	51.2236
	765	60.7409			765	46.3413				765	55.8931
	766	60.1713			766	36.6941				766	61.2648
	767	58.9288			767	46.7082				767	46.3269
	768	54.2915			768	37.9719				768	58.6275
	769	68.1873			769	48.3878				769	61.4222
	770	51.5299			770	23.7461				770	57.5191
	771	44.4754			771	49.1491				771	76.7845
	772	60.315			772	40.1495				772	59.4549
	773	67.7024			773	58.0049				773	52.7117
	774	31.9906			774	64.9323				774	63.2975
	775	35.797			775	55.7588				775	58.4155
	776	48.7513			776	32.0429				776	65.705
	777	48.6374			777	61.6112				777	54.0016
	778	56.6409			778	46.8123				778	53.9604
	779	42.289			779	63.7369				779	58.5355
	780	40.4563			780	35.1798				780	55.4207
	781	48.7812			781	31.3335				781	56.2779
	782	47.3844			782	44.1066				782	50.2393
	783	53.7693			783	53.2529				783	64.31
	784	46.2567			784	48.8464				784	50.294
	785	51.4054			785	40.2594				785	56.3707
	786	51.239			786	40.3986				786	49.8949
	787	42.7525			787	63.3994				787	72.6223
	788	43.806			788	44.6899				788	46.9579
	789	44.3034			789	56.8349				789	49.0807
	790	39.1597			790	57.8466				790	47.6218
	791	55.9526			791	57.9136				791	60.6117
	792	44.7606			792	50.9443				792	74.1226
	793	38.3138			793	44.0639				793	56.2541
	794	32.7517			794	61.8954				794	59.2574
	795	42.8493			795	34.0657				795	59.036
	796	53.191			796	63.1539				796	58.1934
	797	56.2019			797	52.3389				797	65.8505
	798	49.4815			798	41.1297				798	59.7107
	799	38.0834			799	46.726				799	54.5639
	800	34.8395			800	50.0706				800	57.2892
	801	32.7985			801	50.867				801	57.7081
	802	46.1838			802	49.6139				802	43.5631
	803	51.64			803	55.793				803	61.2325
	804	49.6165			804	53.7004				804	56.2906
	805	48.8397			805	54.7983				805	71.0586
	806	42.3259			806	47.7184				806	67.3629
	807	56.1212			807	51.9094				807	64.4998
	808	50.8079			808	51.8083				808	59.4233
	809	49.6265			809	42.7048				809	41.0761
	810	53.0841			810	51.1283				810	32.84
	811	42.6708			811	44.4249				811	47.2267
	812	57.2066			812	45.625				812	55.6211
	813	48.2642			813	44.6696				813	72.8534
	814	52.8077			814	49.9371				814	46.6629
	815	46.9002			815	59.2887				815	54.5366
	816	38.472			816	52.6356				816	56.1249
	817	51.9612			817	44.2157				817	46.8584
	818	45.7593			818	44.1556				818	70.2602
	819	43.8373			819	60.4982				819	50.1579
	820	39.358			820	60.6377				820	52.3188
	821	48.5491			821	54.536				821	57.7423
	822	61.1119			822	48.2287				822	72.9301
	823	46.5434			823	56.1243				823	56.4449
	824	40.0545			824	60.2549				824	53.0745
	825	48.792			825	47.453				825	60.809
	826	52.7337			826	57.1674				826	50.1627
	827	59.6722			827	42.4886				827	64.8929
	828	50.7105			828	39.2434				828	48.062
	829	57.0749			829	49.4458				829	56.4565
	830	45.2472			830	28.4186				830	55.4398
	831	50.1352			831	41.6829				831	58.8126
	832	34.4572			832	51.1099				832	59.459
	833	40.2503			833	45.8295				833	58.19
	834	49.2002			834	43.042				834	54.8745
	835	44.0458			835	60.0033				835	56.7228
	836	62.3286			836	59.8174				836	65.4671
	837	47.8545			837	34.0977				837	57.8688
	838	43.6774			838	39.512				838	60.4584
	839	30.282			839	41.2102				839	33.3751
	840	57.8727			840	52.7622				840	53.6279
	841	48.5459			841	57.1254				841	46.1141
	842	46.2543			842	56.1849				842	59.3122
	843	44.9491			843	43.3716				843	58.3001
	844	57.955			844	47.1837				844	55.9685
	845	54.7966			845	45.5407				845	63.4467
	846	51.6218			846	40.1857				846	69.2253
	847	42.3512			847	28.5363				847	62.3665
	848	50.5049			848	46.2217				848	52.822
	849	45.3182			849	38.4204				849	55.1038
	850	48.3071			850	54.3609				850	40.0548
	851	46.1343			851	70.9986				851	54.9484
	852	60.303			852	47.1661				852	47.5571
	853	36.4913			853	43.016				853	55.1327
	854	52.9123			854	49.391				854	68.4603
	855	51.2014			855	54.8623				855	87.9073
	856	48.6604			856	32.7418				856	58.5707
	857	55.5527			857	44.3234				857	52.4959
	858	49.8287			858	53.8108				858	60.1989
	859	50.21			859	47.7107				859	53.7772
	860	36.2467			860	46.9175				860	76.4103
	861	55.9308			861	47.7703				861	61.6488
	862	51.9036			862	60.9502				862	64.5513
	863	37.0001			863	54.7309				863	72.191
	864	31.5496			864	29.3941				864	73.963
	865	46.1231			865	38.273				865	55.2801
	866	51.9502			866	44.7509				866	55.1054
	867	47.0251			867	45.6906				867	53.6482
	868	56.106			868	49.1322				868	50.1737
	869	42.249			869	61.1574				869	57.5955
	870	45.1689			870	55.4019				870	69.0818
	871	48.0868			871	53.883				871	79.9185
	872	52.7996			872	60.4163				872	58.0086
	873	54.7165			873	41.6029				873	59.8866
	874	44.9265			874	42.9035				874	60.9521
	875	34.113			875	55.2953				875	57.0302
	876	43.6883			876	49.557				876	58.5608
	877	56.8463			877	62.0646				877	65.0375
	878	52.7805			878	31.8321				878	43.2655
	879	34.5836			879	55.1756				879	49.1397
	880	39.9244			880	47.0387				880	50.173
	881	58.1515			881	53.5544				881	65.3895
	882	52.0705			882	57.9816				882	46.1518
	883	47.3913			883	58.5684				883	62.6863
	884	47.8958			884	46.4291				884	54.3355
	885	51.2321			885	46.8647				885	46.614
	886	67.9964			886	56.7042				886	60.4663
	887	44.8971			887	59.1532				887	49.2138
	888	54.0549			888	35.281				888	54.1885
	889	48.9035			889	60.232				889	48.4943
	890	50.6694			890	63.0573				890	58.7968
	891	51.0125			891	57.9418				891	55.9614
	892	42.2231			892	50.1591				892	53.8306
	893	48.1182			893	52.2555				893	63.8255
	894	46.8269			894	46.3692				894	56.9923
	895	38.3951			895	57.4316				895	71.2857
	896	46.2297			896	41.2467				896	66.4167
	897	25.1888			897	50.0313				897	60.0912
	898	54.8879			898	48.7233				898	53.7661
	899	52.7128			899	50.7114				899	54.0065
	900	50.1238			900	57.1123				900	48.6944
	901	54.3913			901	47.2491				901	64.3272
	902	55.1121			902	29.9772				902	54.4024
	903	44.2222			903	65.3668				903	64.9501
	904	48.2537			904	53.3441				904	64.3995
	905	54.3129			905	40.4431				905	57.4604
	906	42.5896			906	45.8175				906	46.453
	907	63.9985			907	51.3883				907	67.1591
	908	40.9346			908	60.4135				908	60.6898
	909	30.9797			909	47.9338				909	52.4735
	910	53.8053			910	59.2294				910	51.9149
	911	61.913			911	55.0904				911	51.8948
	912	49.2484			912	46.4429				912	49.2415
	913	37.0433			913	50.5472				913	55.5204
	914	42.424			914	33.4338				914	61.9052
	915	44.3825			915	49.6989				915	58.4993
	916	42.1389			916	28.7474				916	57.5142
	917	52.7291			917	41.913				917	54.9596
	918	56.0721			918	42.5796				918	47.6764
	919	59.3992			919	59.2769				919	65.2983
	920	52.1305			920	50.0368				920	65.3898
	921	45.5207			921	35.0555				921	52.941
	922	54.6566			922	58.2473				922	61.1373
	923	54.8692			923	35.7942				923	57.5127
	924	28.7175			924	36.218				924	56.8725
	925	66.6101			925	42.123				925	48.1556
	926	55.2905			926	34.494				926	50.0582
	927	47.6297			927	26.8198				927	54.6279
	928	41.4595			928	43.733				928	59.7911
	929	43.6907			929	63.9313				929	55.6002
	930	64.2415			930	38.0473				930	53.6066
	931	52.8401			931	45.4633				931	52.9719
	932	53.4165			932	29.5077				932	53.736
	933	48.0457			933	46.9025				933	54.3738
	934	29.8955			934	60.0678				934	52.9557
	935	51.4041			935	49.7709				935	62.251
	936	33.1111			936	63.753				936	48.122
	937	46.4756			937	56.7192				937	58.1027
	938	40.6581			938	51.9941				938	55.2279
	939	42.8034			939	38.0513				939	63.9008
	940	35.6484			940	35.9333				940	63.0553
	941	54.8063			941	35.7741				941	58.8913
	942	47.3002			942	54.8303				942	64.7707
	943	49.3037			943	27.1166				943	65.7974
	944	58.7212			944	44.2193				944	77.2581
	945	44.609			945	50.0923				945	70.7534
	946	55.4381			946	51.7773				946	60.5446
	947	50.5583			947	42.4914				947	46.3022
	948	36.0991			948	51.2182				948	52.74
	949	52.1955			949	55.7212				949	57.1515
	950	36.6675			950	47.8646				950	50.3481
	951	70.8918			951	66.8208				951	55.988
	952	51.5487			952	41.4556				952	51.278
	953	34.3072			953	42.7952				953	56.7703
	954	65.4225			954	52.3513				954	56.8338
	955	43.5922			955	34.85				955	59.7729
	956	43.1391			956	43.8678				956	51.8415
	957	43.4092			957	62.2027				957	48.0402
	958	52.373			958	38.4696				958	58.038
	959	43.3825			959	49.3191				959	49.8677
	960	56.0956			960	67.6474				960	67.7037
	961	45.9274			961	55.2312				961	61.6251
	962	55.203			962	38.8603				962	35.9069
	963	34.3955			963	59.6635				963	61.9796
	964	49.4705			964	69.6478				964	79.893
	965	61.7291			965	55.7964				965	58.529
	966	51.7326			966	51.5478				966	58.8586
	967	21.3752			967	40.6116				967	57.6682
	968	50.2049			968	39.1744				968	58.9044
	969	46.758			969	44.6794				969	59.0979
	970	49.4234			970	64.3167				970	48.8014
	971	30.1564			971	41.2201				971	68.7396
	972	47.7925			972	44.7446				972	53.4414
	973	43.2301			973	52.3934				973	58.8552
	974	41.4091			974	40.5725				974	62.7147
	975	41.3086			975	46.326				975	61.1326
	976	47.4732			976	37.5975				976	55.5076
	977	37.9627			977	38.1479				977	52.4989
	978	43.738			978	48.9856				978	74.6974
	979	23.3108			979	45.0424				979	48.9927
	980	50.9645			980	33.7841				980	40.779
	981	46.2053			981	48.2977				981	56.8567
	982	44.4801			982	31.4523				982	57.8637
	983	51.3582			983	39.681				983	65.7288
	984	55.9675			984	45.718				984	61.2336
	985	46.6882			985	58.3052				985	60.9479
	986	37.9242			986	48.1566				986	64.5312
	987	54.2706			987	58.5793				987	60.8567
	988	50.6973			988	32.0256				988	49.9035
	989	44.1069			989	56.682				989	52.8035
	990	46.2168			990	55.2606				990	53.7755
	991	36.6517			991	52.2152				991	75.0628
	992	27.7624			992	41.2913				992	71.4837
	993	63.0034			993	36.9924				993	57.7631
	994	34.6143			994	40.9232				994	65.8665
	995	41.7987			995	44.1371				995	64.9592
	996	57.4768			996	44.571				996	67.3143
	997	41.7387			997	47.0635				997	77.8105
	998	46.8336			998	58.9				998	58.0686
	999	46.4135			999	63.0665				999	44.948
	1000	56.2682			1000	32.7844				1000	76.9548
	1001	38.0944			1001	51.7033				1001	45.3959
	1002	41.7075			1002	45.2129				1002	57.6174
	1003	37.3288			1003	41.827				1003	58.9914
	1004	58.6858			1004	45.1553				1004	54.6564
	1005	52.4863			1005	51.5654				1005	47.7698
	1006	39.2009			1006	35.6363				1006	61.0622
	1007	52.7255			1007	61.5839				1007	60.0994
	1008	59.2534			1008	30.9108				1008	68.7477
	1009	63.9445			1009	43.9013				1009	69.8615
	1010	43.3794			1010	37.717				1010	57.327
	1011	52.1005			1011	40.3347				1011	59.18
	1012	43.9525			1012	68.8051				1012	49.3416
	1013	33.6541			1013	66.8135				1013	64.3503
	1014	45.2696			1014	40.7318				1014	55.5868
	1015	39.9882			1015	38.5855				1015	61.1187
	1016	42.61			1016	41.8519				1016	49.9318
	1017	59.7399			1017	62.719				1017	48.8776
	1018	37.3111			1018	46.4386				1018	46.8136
	1019	41.3031			1019	35.3139				1019	59.2162
	1020	41.5371			1020	58.108				1020	64.1055
	1021	45.9529			1021	46.4329				1021	48.4795
	1022	48.719			1022	38.1096				1022	65.5248
	1023	61.2749			1023	40.7857				1023	60.87
	1024	36.8615			1024	40.2253				1024	68.4989
	1025	47.2947			1025	42.892				1025	52.0416
	1026	48.5401			1026	45.8084				1026	56.4122
	1027	42.3522			1027	39.7055				1027	62.9287
	1028	47.2855			1028	53.085				1028	49.1363
	1029	40.9664			1029	44.4264				1029	47.2871
	1030	37.0868			1030	48.1133				1030	60.1187
	1031	34.6705			1031	31.7517				1031	55.6509
	1032	48.1152			1032	54.896				1032	58.9958
	1033	52.8765			1033	56.3206				1033	61.9211
	1034	47.0183			1034	18.2373				1034	50.1666
	1035	57.2409			1035	50.4893				1035	50.873
	1036	45.9213			1036	53.6659				1036	50.0851
	1037	53.6961			1037	50.479				1037	69.1186
	1038	47.749			1038	57.3019				1038	65.2884
	1039	48.2232			1039	36.8975				1039	57.2492
	1040	52.0601			1040	53.5434				1040	47.9573
	1041	46.5529			1041	36.834				1041	65.3307
	1042	25.4294			1042	51.573				1042	58.6322
	1043	47.4133			1043	45.3148				1043	52.0922
	1044	46.7464			1044	41.9684				1044	66.5846
	1045	43.3114			1045	59.9102				1045	46.5804
	1046	40.2281			1046	33.1534				1046	51.4052
	1047	39.07			1047	32.6326				1047	56.2473
	1048	48.5755			1048	51.6796				1048	64.5532
	1049	47.9756			1049	38.7574				1049	53.4402
	1050	52.1645			1050	44.7369				1050	54.8832
	1051	47.1212			1051	37.9693				1051	53.3229
	1052	51.5344			1052	54.0731				1052	44.761
	1053	55.3514			1053	40.0791				1053	61.3565
	1054	44.1226			1054	55.3691				1054	57.1863
	1055	44.3772			1055	47.8427				1055	60.7752
	1056	33.7295			1056	52.9965				1056	43.7827
	1057	48.7391			1057	34.6105				1057	47.226
	1058	40.2232			1058	49.8737				1058	80.248
	1059	50.2752			1059	38.1098				1059	73.3144
	1060	53.4955			1060	51.493				1060	61.3319
	1061	22.9309			1061	44.5192				1061	58.3347
	1062	43.1154			1062	56.0418				1062	58.0385
	1063	41.1183			1063	63.3672				1063	76.4312
	1064	46.8307			1064	64.2229				1064	54.6122
	1065	50.2399			1065	39.4531				1065	51.9867
	1066	56.7137			1066	45.7777				1066	73.5252
	1067	47.4472			1067	21.33				1067	60.7459
	1068	60.4801			1068	34.1512				1068	51.9045
	1069	44.5274			1069	52.7754				1069	47.2037
	1070	50.0237			1070	54.9819				1070	63.0962
	1071	41.2612			1071	48.4111				1071	69.5304
	1072	59.4778			1072	60.74				1072	48.6525
	1073	44.1112			1073	60.9369				1073	60.4831
	1074	49.3364			1074	58.8538				1074	52.0534
	1075	42.7041			1075	49.8917				1075	54.6399
	1076	41.231			1076	43.3113				1076	51.8928
	1077	48.3503			1077	42.845				1077	54.4818
	1078	55.7533			1078	48.6009				1078	57.9439
	1079	49.2737			1079	50.9707				1079	62.9268
	1080	56.4154			1080	65.3084				1080	56.4311
	1081	44.8024			1081	15				1081	56.1766
	1082	44.6826			1082	40.2452				1082	43.8019
	1083	48.0398			1083	47.416				1083	63.7126
	1084	43.347			1084	56.7127				1084	53.0909
	1085	46.5189			1085	46.4486				1085	66.0752
	1086	39.7963			1086	42.5021				1086	47.8681
	1087	48.8441			1087	41.4933				1087	53.7719
	1088	52.1491			1088	39.8997				1088	52.7225
	1089	53.7781			1089	53.6252				1089	38.6424
	1090	41.1835			1090	33.5529				1090	61.2827
	1091	53.4225			1091	40.7671				1091	61.3695
	1092	40.0787			1092	46.6597				1092	50.1378
	1093	46.0659			1093	46.489				1093	45.3991
	1094	44.9755			1094	49.7083				1094	42.7406
	1095	39.5635			1095	43.7952				1095	79.0028
	1096	51.5132			1096	46.2521				1096	52.8866
	1097	54.2482			1097	36.193				1097	53.3485
	1098	47.4624			1098	51.1617				1098	56.6834
	1099	35.7125			1099	39.9403				1099	59.7668
	1100	53.136			1100	56.9693				1100	43.6705
	1101	62.2307			1101	37.2656				1101	58.0068
	1102	52.9792			1102	50.6145				1102	53.0142
	1103	40.2458			1103	50.4881				1103	50.0852
	1104	58.0551			1104	53.0967				1104	51.8777
	1105	49.8464			1105	47.8631				1105	58.9588
	1106	39.7083			1106	40.228				1106	65.3613
	1107	57.8929			1107	41.1087				1107	63.1696
	1108	29.7438			1108	49.609				1108	61.6143
	1109	41.24			1109	39.5293				1109	46.8393
	1110	52.3088			1110	43.4319				1110	40.6317
	1111	35.1586			1111	37.9202				1111	54.899
	1112	39.5873			1112	45.4373				1112	46.6131
	1113	52.6715			1113	40.8086				1113	61.7338
	1114	54.8525			1114	42.1906				1114	52.6279
	1115	46.2071			1115	43.953				1115	47.3104
	1116	31.7658			1116	50.8089				1116	68.879
	1117	46.7648			1117	40.9023				1117	52.8153
	1118	42.3043			1118	19.3272				1118	54.7148
	1119	43.4201			1119	45.0767				1119	55.7918
	1120	47.4477			1120	56.0135				1120	57.737
	1121	32.5182			1121	41.0439				1121	53.7474
	1122	44.1152			1122	44.7009				1122	57.5298
	1123	29.8842			1123	42.7977				1123	62.1841
	1124	32.7903			1124	37.9134
	1125	55.0942			1125	49.2686
	1126	40.3251			1126	42.5951
	1127	38.2882			1127	49.1424
	1128	57.6782			1128	45.6862
	1129	49.2281			1129	53.1667
	1130	52.9487			1130	42.0137
	1131	49.6617			1131	39.8834
	1132	42.6737			1132	48.7829
	1133	52.8701			1133	39.0455
	1134	56.5844			1134	38.7871
	1135	48.7436			1135	46.3568
	1136	46.3797			1136	52.1861
	1137	39.2819			1137	31.7259
	1138	45.834			1138	50.9156
	1139	53.8701			1139	43.6536
	1140	31.1843			1140	49.4916
	1141	52.3715			1141	48.161
	1142	55.0276			1142	41.4335
	1143	52.8525			1143	24.2809
	1144	42.5371			1144	43.1907
	1145	44.1912			1145	55.3973
	1146	58.0238			1146	43.1986
	1147	45.7024			1147	54.2728
	1148	56.6247			1148	40.753
	1149	47.5887			1149	51.3781
	1150	39.6793			1150	45.2514
	1151	41.5469			1151	54.6862
	1152	43.2007			1152	49.444
	1153	31.2338			1153	36.9277
	1154	24.902			1154	58.9644
	1155	43.0091			1155	48.3026
	1156	45.3521			1156	27.1656
	1157	44.3818			1157	53.2335
	1158	39.1239			1158	43.2225
	1159	45.5252			1159	35.5582
	1160	64.079			1160	43.1643
	1161	32.1601			1161	26.4408
	1162	50.1341			1162	33.4101
	1163	44.0321			1163	31.0753
	1164	37.1808			1164	38.9827
	1165	41.8728			1165	48.1243
	1166	36.7145			1166	41.8633
	1167	41.2259			1167	37.5064
	1168	44.6066			1168	47.4053
	1169	28.2887			1169	47.2998
	1170	47.0711			1170	46.4179
	1171	43.0094			1171	55.8917
	1172	43.3097			1172	24.2543
	1173	53.0748			1173	39.6107
	1174	42.0514			1174	59.4653
	1175	41.3764			1175	47.9912
	1176	55.145			1176	49.3551
	1177	56.285			1177	42.7271
	1178	44.8766			1178	41.4777
	1179	36.0211			1179	33.7688
	1180	42.2902			1180	51.5626
	1181	55.3162			1181	51.1261
	1182	56.3118			1182	37.0411
	1183	46.2937			1183	51.7336
	1184	52.4861			1184	40.7828
	1185	53.8752			1185	55.1953
	1186	38.4047			1186	44.9876
	1187	43.9492			1187	48.6173
	1188	45.5808			1188	43.5826
	1189	46.9354			1189	42.0659
	1190	22.0449			1190	51.1417
	1191	54.7823			1191	44.4119
	1192	40.043			1192	42.8442
	1193	49.7574			1193	37.4333
	1194	49.4398			1194	52.014
	1195	47.5716			1195	47.9199
	1196	43.1277			1196	38.5414
	1197	55.0236			1197	41.103
	1198	49.7043			1198	41.4951
	1199	36.9347			1199	35.6421
	1200	33.6416			1200	42.2416
	1201	51.0205			1201	30.6667
	1202	44.1098			1202	37.1431
	1203	58.7348			1203	39.8355
	1204	39.3188			1204	46.3908
	1205	41.1098			1205	49.3851
	1206	37.7551			1206	43.6714
	1207	52.3248			1207	43.4917
	1208	40.8514			1208	57.9654
	1209	52.9097			1209	32.5219
	1210	58.6048			1210	44.348
	1211	33.2051			1211	56.8327
	1212	49.388			1212	51.0854
	1213	46.2515			1213	29.5242
	1214	42.059			1214	39.1084
	1215	41.0502			1215	26.6521
	1216	51.7836			1216	40.0108
	1217	45.5787			1217	51.8327
	1218	42.096			1218	37.5429
	1219	46.0259			1219	34.9524
	1220	68.3039			1220	59.2925
	1221	62.8985			1221	44.9268
	1222	46.3608			1222	28.2232
	1223	38.586			1223	57.5467
	1224	57.7751			1224	28.9636
	1225	37.3189			1225	48.7456
	1226	32.6771			1226	42.9203
	1227	62.2173			1227	50.1065
	1228	39.755			1228	48.4201
	1229	55.3181			1229	41.986
	1230	50.2068			1230	45.5026
	1231	43.3163			1231	46.6794
	1232	42.384			1232	40.2642
	1233	39.8659			1233	45.7118
	1234	69.4058			1234	46.8441
	1235	48.2142			1235	49.2681
	1236	46.9515			1236	59.0033
	1237	42.4857			1237	50.0243
	1238	41.1247			1238	58.3732
	1239	45.9921			1239	52.5905
	1240	44.279			1240	44.2537
	1241	55.7322			1241	37.6687
	1242	46.0823			1242	39.6065
	1243	44.8481			1243	39.1566
	1244	53.4898			1244	43.8121
	1245	45.9644			1245	29.1106
	1246	65.1997			1246	46.7839
	1247	50.766			1247	47.7266
	1248	56.9203			1248	51.4488
	1249	46.3794			1249	44.6479
	1250	60.2089			1250	30.1921
	1251	48.2871			1251	45.6728
	1252	31.1126			1252	50.6668
	1253	53.1186			1253	59.7323
	1254	40.0743			1254	41.2682
	1255	35.4989			1255	42.9181
	1256	37.7205			1256	32.7298
	1257	52.2514			1257	47.8178
	1258	47.6995			1258	45.4529
	1259	50.4885			1259	39.7544
	1260	52.1395			1260	36.5897
	1261	35.3243			1261	30.9818
	1262	52.0918			1262	37.7877
	1263	25.8795			1263	53.7405
	1264	48.7582			1264	42.4879
	1265	41.6362			1265	42.4938
	1266	55.894			1266	45.3366
	1267	52.1398			1267	48.689
	1268	57.0112			1268	60.6194
	1269	58.2947			1269	36.7681
	1270	37.3622			1270	24.0705
	1271	58.1257			1271	44.4247
	1272	43.3862			1272	49.0119
	1273	56.2885			1273	50.7945
	1274	47.0881			1274	30.9465
	1275	49.1224			1275	49.3467
	1276	42.4858			1276	43.5007
	1277	51.92			1277	18.9818
	1278	37.2338			1278	48.1992
	1279	53.524			1279	38.0528
	1280	50.4993			1280	47.5721
	1281	52.4561			1281	50.0272
	1282	40.7707			1282	28.3151
	1283	42.148			1283	47.7119
	1284	48.6854			1284	48.5917
	1285	56.867			1285	46.5568
	1286	48.0864			1286	50.3612
	1287	53.5831			1287	41.2746
	1288	41.201			1288	42.6845
	1289	47.9982			1289	50.7924
	1290	41.2964			1290	40.7161
	1291	41.2679			1291	56.8857
	1292	43.2761			1292	48.524
	1293	47.2571			1293	39.5823
	1294	52.4982			1294	44.5356
	1295	36.0042			1295	36.9334
	1296	50.9889			1296	47.4349
	1297	49.8981			1297	53.667
	1298	44.2056			1298	49.2782
	1299	46.1972			1299	52.7094
	1300	57.6752			1300	45.6167
	1301	37.3629			1301	33.0237
	1302	44.7119			1302	38.9759
	1303	37.6497			1303	35.5
	1304	38.207			1304	59.7362
	1305	39.7854			1305	46.198
	1306	36.6653			1306	47.3782
	1307	37.8601			1307	41.2292
	1308	42.6807			1308	36.6695
	1309	48.9864			1309	36.0679
	1310	54.0108			1310	37.7499
	1311	46.1532			1311	50.6661
	1312	42.7472			1312	44.7432
	1313	51.7307			1313	53.5299
	1314	49.8604			1314	46.3201
	1315	44.6868			1315	49.9438
	1316	37.0128			1316	37.4067
	1317	61.955			1317	45.6629
	1318	39.2186			1318	42.3146
	1319	41.1065			1319	42.7947
	1320	46.4054			1320	31.1598
	1321	46.6787			1321	51.5992
	1322	42.8346			1322	29.1903
	1323	48.7343			1323	46.2448
	1324	37.8867			1324	32.5562
	1325	44.6321			1325	44.3003
	1326	48.4333			1326	46.7238
	1327	50.5914			1327	32.9333
	1328	33.1214			1328	45.0459
	1329	46.9186			1329	45.0853
	1330	40.5062			1330	46.9615
	1331	45.6853			1331	52.8671
	1332	39.998			1332	37.6022
	1333	44.791			1333	32.5816
	1334	33.3601			1334	46.5754
	1335	57.1228			1335	48.9005
	1336	43.9189			1336	31.8129
	1337	26.6945			1337	57.1098
	1338	37.3087			1338	44.4319
	1339	46.0049			1339	46.0681
	1340	40.7929			1340	35.1565
	1341	33.8765			1341	28.2001
	1342	53.7201			1342	32.3942
	1343	51.1376			1343	39.7049
	1344	47.9972			1344	51.0093
	1345	48.2093			1345	56.3621
	1346	52.7049			1346	44.93
	1347	50.7898			1347	43.3594
	1348	46.8231			1348	56.7137
	1349	50.0123			1349	43.3066
	1350	31.5147			1350	33.9296
	1351	53.6835			1351	36.2703
	1352	50.1216			1352	36.7159
	1353	52.7394			1353	54.2595
	1354	56.14			1354	33.6237
	1355	59.3882			1355	30.0662
	1356	50.5945			1356	44.134
	1357	51.8471			1357	30.3781
	1358	32.5318			1358	28.9649
	1359	42.6328			1359	34.9346
	1360	46.3628			1360	51.2248
	1361	50.7173			1361	48.7476
	1362	47.3613			1362	45.4047
	1363	42.1613			1363	44.2664
	1364	46.8798			1364	49.3687
	1365	51.429			1365	50.0425
	1366	48.8407			1366	53.4643
	1367	42.3771			1367	48.125
	1368	60.7861			1368	43.6435
	1369	43.9864			1369	40.7852
	1370	39.486			1370	52.3876
	1371	38.5615			1371	46.203
	1372	39.3395			1372	46.6888
	1373	48.313			1373	31.3984
	1374	40.4302			1374	58.6606
	1375	43.9675			1375	46.9435
	1376	50.1298			1376	50.7537
	1377	41.2679			1377	36.1147
	1378	53.2478			1378	53.3186
	1379	42.8169			1379	38.3816
	1380	56.1968			1380	51.3478
	1381	54.5303			1381	57.4221
	1382	39.2688			1382	43.9263
	1383	45.1909			1383	39.7352
	1384	49.0312			1384	54.1306
	1385	34.1713			1385	58.0382
	1386	58.3536			1386	38.7384
	1387	44.0378			1387	61.6898
	1388	40.6724			1388	45.8566
	1389	24.4743			1389	48.0376
	1390	49.0478			1390	39.8426
	1391	55.0469			1391	42.5277
	1392	37.0996			1392	51.3433
	1393	49.8005			1393	34.9833
	1394	38.7761			1394	27.4861
	1395	54.829			1395	34.9325
	1396	35.3729			1396	42.5798
	1397	24.3794			1397	44.3418
	1398	50.7547			1398	53.5902
	1399	51.3724			1399	36.4926
	1400	32.0444			1400	46.9364
	1401	58.0258			1401	40.9229
	1402	59.9791			1402	42.5628
	1403	61.3184			1403	33.9316
	1404	53.5757			1404	39.0911
	1405	53.068			1405	41.0526
	1406	49.6211			1406	35.7952
	1407	42.3332			1407	40.5159
	1408	43.4901			1408	38.328
	1409	54.306			1409	44.2282
	1410	46.5858			1410	53.4822
	1411	44.392			1411	51.4338
					1412	27.0734
					1413	51.6362
					1414	43.9745
					1415	53.0358
					1416	48.6707
					1417	51.3836
					1418	41.3611
					1419	39.8357
					1420	39.5819
					1421	32.8578
					1422	51.8428
					1423	48.459
					1424	33.5445
					1425	53.7171
					1426	47.2645
					1427	41.5218
					1428	36.1508
					1429	42.6183
					1430	53.3095
					1431	38.992
					1432	38.8939
					1433	38.9686
					1434	33.6671
					1435	36.5044
					1436	36.6495
					1437	20.6725
					1438	35.2249
					1439	32.6123

## Sheet: Manual Image 2
*Data presented here includes the minor axis measurement of manually annotated fibril cross-sections from microscopy images, Measurements were made using ImageJ particle analysis function
Human 1	(all in nm)			Human 2				Human 3					Image 2 size distributions: Shows the distribution of minor axis values collected by each reviewer individually and collectively. Distributions are presented by number and as a percentage of the total number of fibrils.
	count	minor axis (nm)			count	minor axis (nm)			count	minor axis (nm)
	617	77.0202			650	68.0875			529	78.8479
													Class limits	upper limit	Human 1 Frequency	Human 2 Frequency	Human 3 Frequency	totals	% distribution					individual % distributions							Individual cumulative % distribtuions
																								class limits	human 1 % distribution	human 2 % distribution	human 3 % distribution				human 1	human 2	human 3
	1	71.3735			1	59.1558			1	67.7847			0-10	10	0	0	1	1	0.0556793					0-10	0	0	0.189036				0	0	0.189036
	2	82.5369			2	69.5637			2	65.085			10-20	20	0	0	0	0	0					10-20	0	0	0				0	0	0.189036
	3	65.9381			3	64.6748			3	56.685			20-30	30	0	0	0	0	0					20-30	0	0	0				0	0	0.189036
	4	74.7067			4	57.2256			4	82.0691			30-40	40	0	0	0	0	0					30-40	0	0	0				0	0	0.189036
	5	102.411			5	57.0426			5	67.9072			40-50	50	6	25	4	35	1.94878					40-50	0.972447	3.84615	0.756144				0.972447	3.84615	0.94518
	6	64.7907			6	53.9751			6	71.0733			50-60	60	37	131	35	203	11.3029					50-60	5.99676	20.1538	6.61626				6.96921	24	7.56144
	7	64.0776			7	73.551			7	61.652			60-70	70	131	236	100	467	26.0022					60-70	21.2318	36.3077	18.9036				28.201	60.3077	26.465
	8	70.9603			8	69.2867			8	70.2278			70-80	80	207	173	159	539	30.0111					70-80	33.5494	26.6154	30.0567				61.7504	86.9231	56.5217
	9	72.7247			9	77.3947			9	66.646			80-90	90	151	62	120	333	18.5412					80-90	24.4733	9.53846	22.6843				86.2237	96.4615	79.206
	10	87.9074			10	59.2741			10	67.8543			90-100	100	63	17	86	166	9.24276					90-100	10.2107	2.61538	16.2571				96.4344	99.0769	95.4631
	11	65.5178			11	66.0418			11	72.1961			100-110	110	18	5	15	38	2.11581					100-110	2.91734	0.769231	2.83554				99.3517	99.8462	98.2987
	12	89.3821			12	74.6117			12	63.9858			110-120	120	3	1	4	8	0.445434					110-120	0.486224	0.153846	0.756144				99.8379	100	99.0548
	13	64.199			13	60.2022			13	78.6807			120-130	130	0	0	1	1	0.0556793					120-130	0	0	0.189036				99.8379	100	99.2439
	14	83.844			14	63.1288			14	84.6014			130-140	140	0	0	0	0	0					130-140	0	0	0				99.8379	100	99.2439
	15	80.8818			15	72.5371			15	83.2032			140-150	150	1	0	1	2	0.111359					140-150	0.162075	0	0.189036				100	100	99.4329
	16	73.3798			16	55.9095			16	58.3885			150-160	160	0	0	1	1	0.0556793					150-160	0	0	0.189036				100	100	99.6219
	17	66.6396			17	77.5552			17	71.6058			160-170	170	0	0	0	0	0					160-170	0	0	0				100	100	99.6219
	18	84.4368			18	49.3953			18	54.904			170-180	180	0	0	0	0	0					170-180	0	0	0				100	100	99.6219
	19	79.5619			19	66.0391			19	67.8567			180-190	190	0	0	2	2	0.111359					180-190	0	0	0.378072				100	100	100
	20	69.8243			20	51.0725			20	57.381			190-200	200	0	0	0	0	0					190-200	0	0	0				100	100	100
	21	64.7237			21	76.1629			21	66.861					0	0	0	0
	22	73.8966			22	62.2614			22	73.2182				totals	617	650	529
	23	55.772			23	68.6694			23	46.5906							#of fibrils counted	1796
	24	66.558			24	64.4874			24	64.896
	25	102.007			25	66.2616			25	56.1009
	26	77.464			26	70.4716			26	67.5349
	27	73.1112			27	74.0781			27	49.6824
	28	86.5788			28	72.5135			28	76.4687
	29	68.4841			29	69.7668			29	82.4242
	30	85.2011			30	75.5897			30	76.8698
	31	83.5352			31	70.5988			31	69.2701
	32	78.3875			32	70.533			32	76.8351
	33	95.4993			33	65.8894			33	91.0808
	34	77.4444			34	63.835			34	55.8451
	35	75.1495			35	62.4229			35	76.1765
	36	60.3798			36	65.6736			36	76.6539
	37	90.2244			37	65.0145			37	72.0505
	38	64.0535			38	57.3298			38	58.2687
	39	89.535			39	72.9295			39	78.0868
	40	86.2557			40	58.6447			40	78.2585
	41	95.816			41	60.8646			41	70.7075
	42	74.1648			42	76.5313			42	59.1373
	43	67.3349			43	73.778			43	54.8049
	44	89.1908			44	71.002			44	63.3695
	45	81.1978			45	64.6163			45	67.8558
	46	66.9129			46	73.7469			46	73.541
	47	71.7042			47	68.829			47	90.7602
	48	71.429			48	71.913			48	63.9093
	49	70.3419			49	72.4558			49	72.5566
	50	69.7522			50	70.5194			50	79.67
	51	79.553			51	66.2429			51	71.5004
	52	80.8664			52	79.2012			52	46.1203
	53	64.3122			53	73.8581			53	82.0632
	54	77.8789			54	69.4062			54	73.7143
	55	74.8217			55	68.3349			55	77.1486
	56	57.6126			56	65.2072			56	97.4067
	57	57.4512			57	64.039			57	81.0029
	58	67.7762			58	70.8308			58	70.5919
	59	87.7007			59	66.9323			59	99.338
	60	81.3075			60	53.8641			60	69.1671
	61	72.6076			61	50.4087			61	89.9579
	62	85.7171			62	78.2624			62	64.7116
	63	65.521			63	68.4264			63	77.8307
	64	87.915			64	77.0306			64	71.893
	65	102.03			65	64.5931			65	74.7773
	66	76.7049			66	60.9876			66	68.5763
	67	78.7103			67	59.1674			67	67.7463
	68	71.7969			68	68.5374			68	87.6195
	69	76.5639			69	58.2139			69	73.7695
	70	70.5188			70	47.5838			70	59.6417
	71	71.7256			71	55.4587			71	92.5189
	72	81.6115			72	55.3581			72	82.5029
	73	67.8704			73	66.4192			73	83.1488
	74	55.4168			74	71.7386			74	77.6296
	75	99.5346			75	67.4011			75	99.1365
	76	60.0182			76	58.0079			76	94.5459
	77	78.9149			77	53.1019			77	85.8766
	78	96.1886			78	68.7258			78	80.8597
	79	73.8827			79	61.7014			79	68.6991
	80	76.9436			80	57.87			80	80.8113
	81	79.4145			81	57.5693			81	91.0732
	82	66.5927			82	59.7866			82	69.4839
	83	71.3012			83	63.5443			83	64.3887
	84	69.0871			84	71.5905			84	85.3878
	85	88.0889			85	100.378			85	59.9622
	86	71.9866			86	67.4056			86	80.7721
	87	140.314			87	57.1223			87	62.334
	88	57.4314			88	65.7178			88	82.2251
	89	79.9864			89	69.361			89	55.4198
	90	83.4363			90	63.9364			90	70.4312
	91	73.4506			91	78.924			91	81.1468
	92	62.9325			92	48.9006			92	75.784
	93	68.9168			93	51.7721			93	98.5404
	94	68.6108			94	61.5438			94	80.9924
	95	71.9516			95	70.8899			95	74.4
	96	95.3566			96	75.0605			96	79.2222
	97	58.7866			97	58.2257			97	82.8163
	98	101.812			98	60.6593			98	81.7748
	99	71.6654			99	67.5877			99	75.212
	100	97.1402			100	61.3501			100	93.1429
	101	92.3215			101	49.2051			101	84.8343
	102	61.6368			102	67.9187			102	67.9556
	103	80.2948			103	56.7597			103	71.6462
	104	100.2			104	71.858			104	85.1074
	105	80.7894			105	46.5433			105	84.8754
	106	70.2163			106	67.1141			106	69.7456
	107	81.215			107	64.9124			107	81.6917
	108	75.3559			108	53.4305			108	82.0426
	109	65.3426			109	78.8796			109	58.6751
	110	60.5665			110	86.0774			110	79.038
	111	63.6186			111	96.2122			111	65.7386
	112	66.1805			112	54.5652			112	79.3501
	113	66.2678			113	76.3476			113	93.3234
	114	64.1834			114	66.9343			114	85.6982
	115	68.7702			115	65.2864			115	78.7951
	116	73.2288			116	72.5094			116	91.2994
	117	87.3322			117	58.9898			117	88.6068
	118	69.8522			118	63.5689			118	79.5524
	119	94.2121			119	67.3161			119	82.6115
	120	73.7372			120	85.8598			120	85.4568
	121	71.1627			121	103.126			121	124.462
	122	85.4323			122	68.7776			122	80.3406
	123	71.7667			123	62.5205			123	87.9211
	124	72.5458			124	60.9898			124	88.8151
	125	92.3441			125	63.7249			125	70.8322
	126	90.09			126	65.5115			126	69.0811
	127	79.6722			127	66.0309			127	49.9751
	128	82.2717			128	58.1108			128	70.8142
	129	81.2422			129	71.2067			129	67.0767
	130	68.7871			130	75.2803			130	94.5614
	131	84.3934			131	54.8903			131	85.4144
	132	89.1283			132	62.3786			132	73.2872
	133	86.0016			133	62.8426			133	83.852
	134	69.217			134	65.5419			134	79.9166
	135	85.6689			135	66.3821			135	65.5555
	136	75.1907			136	63.8067			136	85.2297
	137	58.9217			137	68.8909			137	91.8052
	138	80.9769			138	67.7035			138	58.9508
	139	50.6082			139	62.815			139	87.3229
	140	78.9415			140	58.8149			140	61.3504
	141	53.8293			141	70.459			141	96.3755
	142	74.8422			142	58.3335			142	89.9324
	143	79.1872			143	65.1362			143	90.7889
	144	88.179			144	58.3915			144	91.0807
	145	68.2951			145	68.477			145	91.4761
	146	71.8079			146	69.0971			146	97.6022
	147	62.6955			147	68.9652			147	80.7414
	148	65.0083			148	71.0874			148	66.6494
	149	71.8282			149	70.4241			149	79.5586
	150	83.9747			150	66.7494			150	98.5898
	151	71.19			151	56.5829			151	69.0684
	152	83.0467			152	60.4067			152	64.0578
	153	79.6781			153	67.699			153	66.5226
	154	76.5558			154	62.3317			154	78.3856
	155	80.275			155	57.4362			155	72.6743
	156	86.2426			156	59.8777			156	81.5772
	157	70.0483			157	68.6687			157	70.4598
	158	70.9444			158	63.949			158	84.5693
	159	78.9814			159	57.6824			159	69.9987
	160	79.8408			160	52.7211			160	66.8492
	161	58.785			161	61.9332			161	66.1219
	162	91.1914			162	47.1772			162	101.291
	163	76.5553			163	72.5117			163	100.335
	164	68.3092			164	54.4241			164	92.0574
	165	91.4414			165	65.5279			165	69.6559
	166	62.4705			166	58.9538			166	87.1366
	167	67.3479			167	71.5735			167	78.0612
	168	70.6059			168	50.9473			168	97.1477
	169	66.9291			169	60.141			169	93.0116
	170	77.3023			170	53.5273			170	88.1359
	171	76.4247			171	54.5001			171	91.7636
	172	72.5138			172	65.3384			172	70.8696
	173	85.8237			173	90.0427			173	58.2842
	174	66.7492			174	77.3877			174	50.3555
	175	86.7508			175	64.058			175	65.6844
	176	79.2008			176	72.4489			176	88.8041
	177	81.5499			177	59.9515			177	91.0736
	178	84.6861			178	79.3396			178	76.6805
	179	79.7544			179	56.7172			179	99.8009
	180	85.51			180	63.9195			180	117.245
	181	75.5274			181	80.9568			181	65.7019
	182	81.1349			182	67.3959			182	69.1459
	183	68.6103			183	62.3517			183	65.9859
	184	70.4708			184	62.1452			184	75.8334
	185	90.1473			185	61.0093			185	74.0044
	186	86.0641			186	58.6477			186	87.4894
	187	65.873			187	58.2989			187	74.425
	188	79.2943			188	46.0463			188	52.7763
	189	70.9563			189	59.5774			189	51.5817
	190	88.5725			190	96.1328			190	74.8966
	191	83.8394			191	53.2923			191	83.4042
	192	80.8286			192	62.498			192	76.2753
	193	76.3494			193	54.6903			193	79.3894
	194	79.9968			194	59.5908			194	74.6116
	195	89.1599			195	77.1226			195	67.2866
	196	79.3079			196	78.103			196	73.8039
	197	77.5028			197	55.3773			197	102.665
	198	78.2232			198	73.5799			198	71.3665
	199	86.3063			199	68.8668			199	84.6005
	200	76.9663			200	45.0263			200	75.401
	201	72.1258			201	49.7003			201	73.7341
	202	88.8013			202	50.6865			202	72.7312
	203	99.3451			203	70.3544			203	68.003
	204	95.3605			204	71.4305			204	66.814
	205	89.1496			205	58.3601			205	93.7441
	206	83.9909			206	56.6998			206	93.7612
	207	74.5189			207	59.4363			207	75.5577
	208	66.3551			208	62.4674			208	94.729
	209	69.4648			209	62.5352			209	86.9889
	210	73.8075			210	77.0744			210	73.2585
	211	66.8062			211	71.3798			211	86.1959
	212	75.9872			212	73.8077			212	88.4172
	213	91.7905			213	71.6694			213	97.5261
	214	56.8867			214	68.1684			214	58.3128
	215	64.8674			215	62.2258			215	88.2055
	216	64.216			216	71.9375			216	61.9286
	217	79.3572			217	56.3566			217	70.8367
	218	88.9411			218	52.3571			218	92.1442
	219	77.4156			219	70.4692			219	70.7117
	220	78.1696			220	80.6502			220	93.0459
	221	72.97			221	71.281			221	95.5121
	222	84.3035			222	55.2997			222	70.8753
	223	72.498			223	70.8595			223	80.5729
	224	76.3772			224	60.8266			224	73.8391
	225	60.0173			225	75.95			225	92.564
	226	72.5614			226	67.679			226	72.8367
	227	82.1165			227	73.9955			227	70.3691
	228	70.8742			228	59.306			228	73.3105
	229	81.0077			229	56.245			229	97.0753
	230	82.7513			230	52.5099			230	100.604
	231	77.0191			231	73.1476			231	80.7238
	232	71.4352			232	69.7066			232	90.4268
	233	67.8077			233	65.1751			233	104.52
	234	88.3825			234	60.6			234	73.1348
	235	77.9719			235	72.7321			235	61.0349
	236	74.6598			236	66.3144			236	64.4211
	237	65.8396			237	78.2566			237	65.9011
	238	83.4207			238	56.3603			238	54.5281
	239	64.2367			239	47.5706			239	84.9894
	240	86.0785			240	70.4731			240	72.6251
	241	75.4565			241	56.0774			241	84.7531
	242	69.8022			242	75.2667			242	67.4167
	243	75.0573			243	51.5647			243	90.7539
	244	83.8327			244	72.1646			244	75.9974
	245	81.6306			245	55.0927			245	56.5646
	246	97.7042			246	63.5986			246	89.5812
	247	91.0597			247	55.6921			247	82.9175
	248	60.9511			248	71.9576			248	92.1365
	249	83.5346			249	70.9688			249	72.9955
	250	72.0872			250	104.344			250	93.6211
	251	73.0265			251	46.6374			251	75.4684
	252	69.2628			252	74.1688			252	82.8464
	253	78.7091			253	63.1194			253	80.0377
	254	72.7436			254	52.2367			254	55.155
	255	87.6321			255	77.1945			255	95.2071
	256	67.1742			256	68.7835			256	83.6388
	257	76.7425			257	65.8804			257	70.8338
	258	67.0013			258	66.1004			258	80.5191
	259	78.5054			259	85.6086			259	85.829
	260	81.8145			260	65.4685			260	62.2696
	261	102.684			261	70.794			261	68.8182
	262	83.3086			262	78.6063			262	77.3605
	263	63.845			263	69.0672			263	97.3836
	264	61.8783			264	58.3177			264	68.4937
	265	88.1434			265	62.6483			265	98.0235
	266	76.3651			266	72.3318			266	94.0976
	267	103.897			267	53.2206			267	92.6924
	268	73.6956			268	62.5135			268	81.7398
	269	62.4116			269	59.4405			269	98.5611
	270	69.5528			270	78.1799			270	63.7254
	271	79.3036			271	71.8385			271	99.0723
	272	66.7717			272	57.4992			272	81.2653
	273	81.8671			273	72.6789			273	76.5746
	274	59.6159			274	62.4417			274	77.7526
	275	65.3677			275	100.141			275	82.4307
	276	97.5399			276	56.7087			276	82.5543
	277	79.0349			277	63.6339			277	79.0211
	278	79.8759			278	69.1952			278	67.4401
	279	94.9722			279	58.5221			279	105.81
	280	70.2179			280	59.4047			280	74.1794
	281	58.0421			281	64.7114			281	60.9879
	282	73.514			282	72.5207			282	158.011
	283	74.9604			283	73.6424			283	74.8215
	284	88.7585			284	62.5909			284	76.5431
	285	55.2562			285	60.5559			285	89.5087
	286	82.9639			286	69.2533			286	90.5695
	287	111.795			287	73.9995			287	81.4272
	288	66.7719			288	72.9672			288	75.5226
	289	92.9955			289	69.2684			289	78.1598
	290	81.6375			290	60.4323			290	67.3083
	291	57.7105			291	87.9668			291	92.5427
	292	83.9137			292	92.1715			292	88.3047
	293	76.6397			293	46.2797			293	66.8897
	294	82.4029			294	63.0431			294	102.179
	295	50.3899			295	72.1608			295	87.3531
	296	86.8254			296	52.9569			296	63.8102
	297	78.5119			297	57.6735			297	88.7005
	298	74.6524			298	84.3875			298	99.0691
	299	62.2941			299	71.9471			299	70.3918
	300	65.3619			300	68.8021			300	78.4667
	301	71.2007			301	63.9951			301	70.7048
	302	77.2084			302	61.0272			302	86.4205
	303	99.7054			303	79.269			303	70.1752
	304	76.8046			304	77.1538			304	90.3856
	305	79.8778			305	78.9627			305	71.6336
	306	96.4453			306	81.2842			306	74.7977
	307	91.418			307	77.8852			307	71.7882
	308	75.3992			308	60.6727			308	78.8188
	309	73.3269			309	67.0033			309	59.2699
	310	60.0944			310	66.895			310	68.0977
	311	87.8393			311	73.7845			311	71.5537
	312	95.2041			312	83.7362			312	91.7056
	313	62.2071			313	47.0548			313	80.2863
	314	71.4471			314	83.3248			314	69.0682
	315	78.1669			315	68.2882			315	63.1941
	316	71.4892			316	44.1807			316	50.1546
	317	75.2973			317	59.333			317	71.4657
	318	91.3341			318	81.8809			318	78.3564
	319	67.9615			319	54.3155			319	75.2224
	320	85.1365			320	59.9259			320	88.3974
	321	73.822			321	66.6373			321	100.044
	322	85.2629			322	78.3525			322	87.6467
	323	64.8775			323	63.2949			323	74.1003
	324	65.1223			324	68.4898			324	84.3455
	325	92.0635			325	72.0492			325	78.1238
	326	66.9793			326	62.9154			326	86.0525
	327	59.0631			327	69.1259			327	75.9204
	328	64.0609			328	69.3931			328	92.8308
	329	63.5777			329	78.0977			329	87.5193
	330	71.8447			330	69.0609			330	89.3419
	331	76.3737			331	68.6286			331	83.6598
	332	79.3301			332	55.0301			332	65.3504
	333	78.6762			333	66.8815			333	64.598
	334	104.912			334	54.0497			334	68.9023
	335	65.6404			335	57.8008			335	91.643
	336	62.8734			336	61.0361			336	69.0827
	337	95.86			337	63.6854			337	81.2295
	338	69.6923			338	65.8874			338	67.6233
	339	62.2808			339	62.0778			339	79.4608
	340	67.3283			340	51.6782			340	76.6544
	341	57.2446			341	76.4825			341	75.1345
	342	82.108			342	83.2446			342	75.2603
	343	85.6008			343	78.2047			343	88.8484
	344	86.003			344	95.1672			344	110.923
	345	70.4662			345	58.0491			345	78.9511
	346	70.3828			346	73.0076			346	51.0864
	347	54.4168			347	57.7984			347	86.447
	348	63.6055			348	81.5203			348	87.4328
	349	82.6302			349	55.6071			349	72.5339
	350	71.5429			350	53.0045			350	106.203
	351	72.2221			351	62.8222			351	76.8014
	352	69.171			352	75.5897			352	99.0895
	353	71.5329			353	92.335			353	102.793
	354	74.3798			354	65.2642			354	98.034
	355	74.6119			355	75.454			355	51.6814
	356	73.2063			356	59.9032			356	189.707
	357	60.9684			357	72.7932			357	90.5387
	358	79.5885			358	69.277			358	77.5949
	359	64.8646			359	53.4458			359	94.5473
	360	81.6525			360	69.4286			360	92.3753
	361	80.124			361	56.7918			361	69.4227
	362	65.7797			362	75.1388			362	144.725
	363	58.494			363	78.6301			363	92.9578
	364	97.8068			364	66.7078			364	91.2326
	365	68.9553			365	71.4838			365	69.1015
	366	72.7316			366	58.2056			366	87.2214
	367	84.8838			367	63.885			367	64.8587
	368	92.8787			368	63.2218			368	65.3803
	369	67.1196			369	61.2028			369	84.6403
	370	76.2042			370	76.287			370	64.226
	371	115.799			371	68.4356			371	58.7604
	372	68.4527			372	57.6862			372	184.008
	373	67.2308			373	68.1292			373	78.7651
	374	78.8632			374	55.0394			374	91.5675
	375	75.4703			375	52.8593			375	77.7304
	376	67.4742			376	67.4696			376	84.0194
	377	75.4276			377	55.0307			377	70.6491
	378	83.2985			378	60.7723			378	72.3088
	379	80.8057			379	60.7189			379	94.8273
	380	77.0685			380	62.7474			380	93.6137
	381	96.8622			381	60.3916			381	84.2897
	382	80.3777			382	63.0937			382	76.3923
	383	75.5588			383	55.7124			383	83.8429
	384	77.3869			384	57.4439			384	71.5897
	385	60.5172			385	64.7777			385	85.599
	386	77.5605			386	63.1372			386	94.8155
	387	66.0641			387	105.001			387	96.4002
	388	90.2569			388	52.4641			388	86.6636
	389	93.4597			389	74.485			389	67.4404
	390	73.5619			390	61.6199			390	84.4898
	391	61.2139			391	77.5328			391	71.8995
	392	78.082			392	60.6488			392	90.418
	393	78.386			393	85.8484			393	72.1864
	394	90.5683			394	77.205			394	75.9442
	395	48.9045			395	87.7302			395	96.0057
	396	48.6994			396	59.7464			396	90.728
	397	70.3876			397	65.9059			397	90.2828
	398	81.6389			398	88.7524			398	78.4696
	399	57.1293			399	66.4572			399	101.621
	400	66.711			400	66.7156			400	82.0432
	401	87.9835			401	60.7476			401	77.8001
	402	89.2279			402	53.6622			402	73.7116
	403	70.5167			403	84.723			403	70.1341
	404	81.8885			404	63.559			404	63.8897
	405	46.0929			405	63.619			405	101.685
	406	83.1167			406	75.2122			406	81.8843
	407	99.3421			407	49.3854			407	86.2158
	408	83.1143			408	54.4945			408	67.8383
	409	65.5565			409	90.8054			409	82.9964
	410	103.021			410	70.5395			410	93.8296
	411	67.118			411	71.4769			411	69.2649
	412	77.2762			412	67.9353			412	118.789
	413	71.8731			413	63.0619			413	66.7721
	414	76.3991			414	52.9123			414	70.798
	415	68.8298			415	68.4834			415	79.6755
	416	63.9958			416	64.1374			416	99.4525
	417	89.366			417	78.654			417	76.9342
	418	83.8326			418	81.4916			418	77.1032
	419	79.4235			419	71.7241			419	65.7815
	420	86.8709			420	82.7428			420	74.9867
	421	72.7366			421	59.9132			421	97.8116
	422	71.8451			422	59.4759			422	79.3033
	423	82.6598			423	79.2977			423	71.1332
	424	95.8478			424	57.5383			424	118.528
	425	74.3656			425	78.6225			425	84.4022
	426	70.0511			426	55.1177			426	97.2583
	427	64.6785			427	59.3371			427	70.2716
	428	67.6612			428	90.0858			428	82.5154
	429	56.8374			429	59.5022			429	67.8749
	430	65.2244			430	77.8954			430	75.6768
	431	70.3844			431	74.2512			431	81.1325
	432	87.6359			432	67.2051			432	82.3481
	433	80.4889			433	87.1518			433	102.884
	434	81.1398			434	60.0391			434	86.3523
	435	54.3051			435	77.4315			435	78.424
	436	90.5065			436	70.1541			436	74.6068
	437	67.1249			437	70.8424			437	84.3258
	438	85.9275			438	71.0691			438	67.7465
	439	85.53			439	80.0359			439	87.2412
	440	85.3257			440	58.0206			440	60.3027
	441	79.6998			441	69.4944			441	75.3472
	442	74.2985			442	76.6256			442	71.3646
	443	88.7485			443	82.3079			443	62.7858
	444	62.2407			444	63.7882			444	85.6362
	445	75.0348			445	68.998			445	68.0974
	446	81.8787			446	57.5139			446	78.4554
	447	80.1776			447	41.0471			447	72.0015
	448	101.595			448	73.8406			448	70.3422
	449	67.5357			449	62.8834			449	76.5304
	450	49.9077			450	69.588			450	60.705
	451	55.7063			451	83.7962			451	63.093
	452	101.005			452	68.4022			452	75.1546
	453	76.302			453	52.568			453	66.942
	454	101.941			454	81.5557			454	55.0755
	455	78.2732			455	78.1193			455	58.9036
	456	80.668			456	83.4453			456	59.7052
	457	93.0711			457	54.6607			457	72.9676
	458	81.7239			458	68.3495			458	74.2583
	459	73.2681			459	78.0678			459	100.301
	460	81.2333			460	79.0256			460	73.4024
	461	81.8991			461	68.287			461	90.3591
	462	77.8626			462	71.1729			462	74.8518
	463	76.6357			463	65.336			463	82.1191
	464	69.1823			464	61.9579			464	91.0431
	465	73.344			465	71.3814			465	73.1659
	466	69.7968			466	40.1529			466	74.529
	467	88.6426			467	89.2247			467	75.912
	468	64.8062			468	63.5804			468	86.7429
	469	51.6566			469	73.632			469	64.4982
	470	105.211			470	95.3167			470	72.5963
	471	98.4412			471	72.8469			471	63.7197
	472	86.4397			472	62.7809			472	52.5251
	473	79.3772			473	71.6541			473	66.5831
	474	68.107			474	84.7213			474	87.5454
	475	70.2154			475	69.1906			475	95.2394
	476	64.1298			476	77.3617			476	64.242
	477	67.8411			477	81.9795			477	80.0285
	478	96.4955			478	66.3436			478	74.4173
	479	96.0404			479	75.7893			479	56.2024
	480	62.838			480	94.0613			480	66.5933
	481	52.4168			481	65.754			481	5.33864
	482	94.1852			482	68.3028			482	79.9416
	483	62.6562			483	77.5844			483	81.1612
	484	68.9688			484	74.6436			484	99.9163
	485	89.5488			485	82.1228			485	66.4343
	486	98.6082			486	55.1238			486	85.9077
	487	69.3587			487	62.4729			487	65.2495
	488	80.1968			488	68.3217			488	74.8245
	489	78.2819			489	87.241			489	85.6182
	490	94.621			490	96.1952			490	55.7237
	491	84.1885			491	63.5772			491	62.6837
	492	84.3538			492	78.8794			492	75.3906
	493	71.0751			493	68.6109			493	85.3426
	494	94.9014			494	88.6616			494	93.9221
	495	50.0213			495	73.9741			495	85.3537
	496	72.1239			496	82.2122			496	90.9651
	497	74.3528			497	68.6277			497	75.7231
	498	65.9492			498	96.0808			498	80.4931
	499	92.3715			499	65.4369			499	54.4291
	500	77.6771			500	86.2819			500	65.8294
	501	88.4776			501	70.5288			501	60.9814
	502	84.5462			502	77.483			502	89.9949
	503	88.8393			503	75.069			503	68.4355
	504	78.9957			504	69.9272			504	90.6206
	505	81.3616			505	62.2758			505	98.8449
	506	83.4438			506	63.9972			506	80.9853
	507	74.7869			507	77.092			507	90.4272
	508	86.8678			508	85.2065			508	81.7673
	509	71.598			509	81.4939			509	58.4507
	510	81.3677			510	57.0869			510	73.0329
	511	67.6296			511	81.4917			511	79.896
	512	63.8009			512	84.703			512	78.6388
	513	92.1063			513	53.5483			513	66.4383
	514	97.2334			514	80.5803			514	88.5079
	515	80.7512			515	72.8571			515	92.0518
	516	101.494			516	79.0805			516	74.3519
	517	82.479			517	58.8309			517	87.8777
	518	78.9037			518	87.6679			518	75.5382
	519	100.694			519	77.3885			519	92.8768
	520	87.8001			520	66.6043			520	72.8814
	521	65.4716			521	57.193			521	70.6252
	522	73.3032			522	72.3606			522	101.692
	523	62.0125			523	80.006			523	96.0628
	524	61.158			524	81.0013			524	97.1488
	525	85.5873			525	73.629			525	66.2805
	526	86.5193			526	67.5775			526	89.174
	527	89.5312			527	95.0122			527	71.344
	528	91.3924			528	70.3824			528	84.089
	529	79.2607			529	75.6433			529	64.422
	530	82.0211			530	67.7508
	531	81.8069			531	67.7914
	532	67.6809			532	58.8045
	533	93.5148			533	88.3674
	534	51.4295			534	86.6768
	535	62.7956			535	85.3747
	536	85.7812			536	71.4481
	537	79.6346			537	69.348
	538	89.3775			538	72.2227
	539	72.66			539	89.0515
	540	80.9608			540	55.58
	541	88.4362			541	60.815
	542	60.7565			542	68.0352
	543	88.6717			543	64.1811
	544	76.6633			544	73.2885
	545	76.4499			545	65.7889
	546	80.7457			546	83.682
	547	73.7001			547	74.448
	548	60.0711			548	54.3562
	549	60.6023			549	45.9121
	550	77.471			550	55.6389
	551	81.6524			551	62.8873
	552	58.3409			552	62.1054
	553	88.5922			553	65.3154
	554	102.032			554	42.1542
	555	81.9168			555	74.3481
	556	74.9491			556	52.2493
	557	71.1327			557	88.8882
	558	82.0581			558	50.1201
	559	72.3568			559	76.2136
	560	79.6874			560	85.0868
	561	92.7384			561	69.0631
	562	90.3745			562	68.9588
	563	77.5178			563	83.6883
	564	78.8886			564	61.0729
	565	83.2476			565	66.3952
	566	108.091			566	61.4195
	567	62.8117			567	66.9456
	568	72.0537			568	86.6352
	569	82.1368			569	88.0362
	570	81.5805			570	70.1745
	571	58.6524			571	73.9406
	572	55.0295			572	58.3625
	573	78.9853			573	49.3096
	574	71.1468			574	67.4576
	575	91.3251			575	80.7429
	576	82.5673			576	78.0183
	577	65.179			577	72.0799
	578	75.3878			578	61.7684
	579	77.8363			579	61.0682
	580	97.1583			580	65.7222
	581	96.446			581	48.5063
	582	81.9284			582	64.6155
	583	95.5197			583	75.4388
	584	79.5066			584	97.1658
	585	112.599			585	67.5809
	586	87.6219			586	77.0169
	587	93.4636			587	47.739
	588	54.7059			588	119.952
	589	75.5982			589	73.498
	590	85.9328			590	82.7625
	591	93.2077			591	82.0653
	592	80.9688			592	70.8352
	593	59.7209			593	70.0334
	594	90.3351			594	63.6278
	595	72.7413			595	60.3191
	596	90.706			596	57.8098
	597	79.8569			597	80.3386
	598	77.7999			598	49.2049
	599	74.3365			599	72.1958
	600	70.0709			600	84.9708
	601	74.2965			601	79.5168
	602	49.0815			602	74.1891
	603	77.2779			603	90.8194
	604	58.7219			604	69.8985
	605	66.7853			605	68.9646
	606	49.8746			606	75.6703
	607	51.3786			607	73.6267
	608	77.501			608	69.6558
	609	94.6484			609	80.3161
	610	86.5572			610	71.2763
	611	72.5772			611	60.0079
	612	92.7206			612	77.9336
	613	56.6422			613	76.2833
	614	64.6971			614	59.9386
	615	72.1176			615	83.3704
	616	103.837			616	57.7885
	617	54.4872			617	75.7293
					618	65.3717
					619	66.3608
					620	47.4647
					621	84.2907
					622	78.6159
					623	77.6894
					624	72.6385
					625	87.1128
					626	69.7816
					627	58.8461
					628	65.6625
					629	71.7785
					630	46.3131
					631	58.2646
					632	73.9442
					633	86.0396
					634	60.6312
					635	61.2557
					636	62.9489
					637	62.2697
					638	66.6318
					639	98.2466
					640	83.0435
					641	73.3193
					642	68.9135
					643	53.7059
					644	67.0521
					645	70.0985
					646	67.6177
					647	92.7763
					648	59.8493
					649	66.1545
					650	69.0538

## Sheet: Manual Image 3
*Data presented here includes the minor axis measurement of manually annotated fibril cross-sections from microscopy images, Measurements were made using ImageJ particle analysis function
Human 1				Human 2				Human 3
	count	minor			count	minor			count	minor			Image 3 size distributions: Shows the distribution of minor axis values collected by each reviewer individually and collectively. Distributions are presented by number and as a percentage of the total number of fibrils.
	475	53.6695			476	44.208			477	33.621
													Class limits	upper limit	Human 1 Frequency	Human 2 Frequency	Human 3 Frequency	totals		combined % distribution			bins	human 1 % distribution	human 2 % distribution	human 3 % distribution			cumulative distributions
									1	33.4853			10-20	20	0	1	11	12		0.840336			10-20	0	0.210084	2.30608			human 1	human 2	human 3
	1	49.9745			1	47.7721			2	41.5931			20-30	30	3	21	150	174		12.1849			20-30	0.631579	4.41176	31.4465			0	0.210084	2.30608
	2	68.0698			2	37.2664			3	33.786			30-40	40	29	117	221	367		25.7003			30-40	6.10526	24.5798	46.3312			0.631579	4.62185	33.7526
	3	65.7938			3	42.2342			4	19.4143			40-50	50	128	224	89	441		30.8824			40-50	26.9474	47.0588	18.6583			6.73684	29.2017	80.0839
	4	60.3741			4	38.2682			5	41.4056			50-60	60	201	96	6	303		21.2185			50-60	42.3158	20.1681	1.25786			33.6842	76.2605	98.7421
	5	66.4567			5	35.0902			6	32.515			60-70	70	95	16	0	111		7.77311			60-70	20	3.36134	0			76	96.4286	100
	6	41.7893			6	50.8265			7	36.1838			70-80	80	18	1	0	19		1.33053			70-80	3.78947	0.210084	0			96	99.7899	100
	7	42.9059			7	37.8318			8	29.4081			80-90	90	1	0	0	1		0.070028			80-90	0.210526	0	0			99.7895	100	100
	8	62.8746			8	39.4667			9	34.0571			90-100	100	0	0	0	0		0			90-100	0	0	0			100	100	100
	9	49.3395			9	44.8527			10	27.2245			100-110	110	0	0	0	0		0			100-110	0	0	0			100	100	100
	10	66.2777			10	49.4983			11	21.5554				totals:	475	476	477	1428											100	100	100
	11	54.8394			11	51.1804			12	29.5959
	12	50.7171			12	47.9676			13	38.0171
	13	67.865			13	59.0682			14	35.3587
	14	57.2111			14	40.7361			15	34.4827
	15	58.2919			15	53.3304			16	30.5881
	16	63.0376			16	53.9365			17	28.4804
	17	62.3844			17	37.6175			18	32.3987
	18	55.8442			18	48.7797			19	40.6181
	19	57.5079			19	57.6439			20	34.6332
	20	58.164			20	53.7298			21	33.7439
	21	57.4118			21	42.2724			22	34.7418
	22	58.9668			22	33.7008			23	26.6395
	23	74.324			23	43.5998			24	34.3494
	24	39.8874			24	56.12			25	39.5298
	25	59.0901			25	48.8167			26	23.2735
	26	60.1517			26	49.348			27	30.3561
	27	58.352			27	40.8541			28	50.2411
	28	62.8184			28	42.4177			29	37.0458
	29	55.0115			29	39.8605			30	27.9864
	30	63.9232			30	34.4047			31	34.5496
	31	52.4875			31	31.4752			32	29.0089
	32	81.2807			32	39.9867			33	24.8058
	33	69.746			33	52.7641			34	44.5238
	34	67.3346			34	46.3311			35	32.3196
	35	56.4911			35	42.5527			36	25.3284
	36	40.8102			36	38.178			37	36.2071
	37	53.5198			37	44.3652			38	27.5686
	38	60.5238			38	48.2145			39	27.8658
	39	76.7701			39	45.2483			40	35.8007
	40	68.6273			40	31.9767			41	35.7029
	41	47.8968			41	59.0642			42	21.2938
	42	47.9085			42	50.4032			43	37.4717
	43	68.1312			43	47.6797			44	30.2077
	44	59.6841			44	48.0422			45	37.9896
	45	58.7111			45	53.4484			46	28.9992
	46	75.3508			46	56.5448			47	38.4644
	47	67.7192			47	45.547			48	27.9259
	48	50.6196			48	47.5156			49	34.7566
	49	64.6413			49	37.1725			50	39.8647
	50	60.3099			50	48.6297			51	24.6263
	51	61.0989			51	38.6601			52	35.848
	52	59.2608			52	44.1005			53	25.6226
	53	62.6486			53	49.9366			54	41.8154
	54	48.5784			54	49.0385			55	28.3776
	55	43.5813			55	46.869			56	32.4006
	56	54.1753			56	49.2554			57	21.5856
	57	65.7176			57	49.3766			58	34.0503
	58	54.3711			58	45.5418			59	28.1482
	59	42.2935			59	31.8393			60	29.8267
	60	59.0658			60	30.3584			61	38.558
	61	57.0584			61	36.1032			62	29.8763
	62	45.3948			62	41.3193			63	22.9102
	63	32.3557			63	46.0065			64	21.1534
	64	58.9456			64	46.3583			65	39.8632
	65	60.649			65	43.7822			66	25.2243
	66	48.3557			66	27.5603			67	43.86
	67	74.1157			67	44.5724			68	30.808
	68	50.9969			68	53.3555			69	36.5337
	69	53.8074			69	47.8963			70	22.2396
	70	64.574			70	33.2619			71	29.1738
	71	72.6816			71	45.4706			72	24.8005
	72	47.6927			72	49.7239			73	23.699
	73	67.5553			73	40.592			74	24.3245
	74	45.46			74	46.2017			75	33.607
	75	74.6641			75	61.6048			76	33.5324
	76	70.7442			76	47.3043			77	25.5564
	77	68.207			77	43.4427			78	41.1677
	78	48.4145			78	56.0516			79	27.9864
	79	54.2653			79	45.3292			80	36.4
	80	53.431			80	38.9471			81	36.2882
	81	37.9862			81	42.5463			82	25.2144
	82	47.9054			82	49.6594			83	31.9425
	83	37.1144			83	52.468			84	27.439
	84	58.316			84	43.9777			85	32.3674
	85	55.4306			85	41.1221			86	34.3406
	86	47.7455			86	39.932			87	31.683
	87	54.8681			87	40.9986			88	37.9933
	88	39.029			88	46.3963			89	18.9959
	89	61.9487			89	44.4252			90	38.6099
	90	76.9131			90	52.4618			91	32.8701
	91	51.7247			91	52.1886			92	29.2235
	92	65.8563			92	49.1204			93	40.7489
	93	53.8641			93	50.2755			94	28.4501
	94	59.2973			94	46.2735			95	33.182
	95	69.0243			95	42.9553			96	35.2415
	96	44.4337			96	51.6262			97	28.0042
	97	52.1049			97	45.3031			98	44.0809
	98	49.4758			98	52.162			99	16.927
	99	67.4221			99	42.6833			100	44.9035
	100	66.5107			100	42.8658			101	25.9752
	101	58.361			101	51.2318			102	41.3607
	102	64.2019			102	45.8212			103	39.8729
	103	65.9614			103	52.1975			104	31.1551
	104	51.1883			104	48.0667			105	18.3129
	105	63.0006			105	38.3722			106	33.0056
	106	41.5752			106	42.0653			107	32.6861
	107	66.3126			107	42.2897			108	26.1247
	108	73.0465			108	46.1871			109	38.9826
	109	61.0728			109	49.5068			110	33.2801
	110	36.6718			110	51.5017			111	20.6607
	111	59.5572			111	54.7449			112	33.1934
	112	52.9673			112	44.8253			113	41.2999
	113	55.3814			113	46.5661			114	34.091
	114	40.5548			114	46.84			115	42.461
	115	51.5048			115	45.2674			116	25.6446
	116	47.6074			116	40.2883			117	25.9535
	117	61.3932			117	49.3941			118	33.1861
	118	55.0814			118	35.1897			119	35.7998
	119	59.5598			119	39.3918			120	33.6209
	120	45.4238			120	44.029			121	37.1177
	121	62.2267			121	54.8427			122	36.6395
	122	43.7381			122	29.7237			123	34.4989
	123	54.8168			123	41.4793			124	31.0642
	124	71.6221			124	60.5367			125	21.5197
	125	58.2171			125	45.3163			126	18.4775
	126	62.3384			126	53.6172			127	30.64
	127	60.2035			127	47.5739			128	35.1472
	128	60.4617			128	54.89			129	24.6432
	129	58.7663			129	47.3334			130	18.9878
	130	57.5183			130	51.0737			131	28.5026
	131	68.2279			131	56.1604			132	35.2266
	132	49.4558			132	64.179			133	19.662
	133	60.9183			133	32.8616			134	32.4974
	134	52.4889			134	36.4422			135	22.0427
	135	49.1841			135	42.1749			136	22.9402
	136	55.374			136	47.0719			137	41.5597
	137	48.2181			137	46.9567			138	38.8664
	138	67.3138			138	46.6201			139	35.7359
	139	60.0869			139	41.7957			140	23.8091
	140	49.9641			140	47.5866			141	43.8836
	141	64.9325			141	49.5091			142	36.0555
	142	48.6061			142	66.7012			143	37.9078
	143	57.9246			143	45.8561			144	35.5176
	144	58.8569			144	45.1008			145	35.0098
	145	56.5812			145	44.0532			146	29.9575
	146	58.7254			146	57.704			147	39.8378
	147	39.3013			147	41.7589			148	38.1868
	148	48.9698			148	50.7507			149	24.0921
	149	43.3912			149	29.9109			150	25.0232
	150	54.3591			150	44.445			151	39.1756
	151	63.6073			151	39.4527			152	21.5988
	152	51.5124			152	44.4754			153	21.9967
	153	58.259			153	48.6236			154	33.6346
	154	59.4585			154	45.3096			155	20.2773
	155	53.9901			155	47.5113			156	23.0837
	156	44.8912			156	51.9573			157	51.1042
	157	51.1741			157	41.2175			158	29.4027
	158	71.4099			158	45.7216			159	44.862
	159	67.5781			159	47.4854			160	32.2024
	160	50.3733			160	50.2218			161	28.6782
	161	66.9529			161	52.9154			162	27.0803
	162	56.2379			162	46.7871			163	20.8395
	163	50.2191			163	41.4259			164	35.3562
	164	60.7154			164	39.3677			165	44.7759
	165	71.6317			165	43.1338			166	30.7157
	166	57.711			166	40.9596			167	31.3551
	167	67.6934			167	43.6092			168	42.4208
	168	56.6013			168	42.3356			169	23.5417
	169	60.0892			169	31.0939			170	50.0705
	170	40.7408			170	34.7217			171	21.8334
	171	48.9867			171	48.7064			172	37.9354
	172	59.7822			172	44.9987			173	25.8433
	173	61.9203			173	41.5807			174	33.1452
	174	60.1075			174	50.6473			175	31.9089
	175	53.2014			175	46.9428			176	24.5831
	176	64.6638			176	42.6661			177	17.8439
	177	74.3332			177	44.8831			178	35.9494
	178	52.0944			178	56.5317			179	38.3427
	179	64.0575			179	59.5018			180	36.9831
	180	56.0288			180	54.9679			181	26.2182
	181	52.1898			181	39.9803			182	37.5807
	182	68.6487			182	45.0825			183	27.1815
	183	52.8333			183	47.6512			184	37.632
	184	62.1785			184	44.1094			185	28.2091
	185	52.8381			185	56.4388			186	34.1228
	186	55.3673			186	51.6612			187	24.7837
	187	43.8391			187	53.3642			188	44.9138
	188	66.0386			188	32.4105			189	38.9723
	189	55.9949			189	41.6195			190	28.0097
	190	46.1154			190	36.7689			191	37.8048
	191	48.237			191	30.47			192	28.0605
	192	46.5279			192	54.304			193	31.907
	193	51.7591			193	45.5478			194	30.4232
	194	63.6335			194	41.737			195	42.8364
	195	60.7965			195	50.6863			196	39.9988
	196	67.8392			196	46.6435			197	31.9414
	197	51.8964			197	43.2588			198	32.2459
	198	47.44			198	46.4782			199	32.4219
	199	70.1467			199	64.2863			200	31.6206
	200	49.9487			200	47.7881			201	40.6873
	201	74.0007			201	35.8036			202	34.6341
	202	63.4352			202	46.5453			203	29.5614
	203	44.6313			203	56.1626			204	39.899
	204	64.9474			204	43.3614			205	36.6658
	205	74.9598			205	39.8079			206	35.5589
	206	50.6002			206	40.2338			207	42.7895
	207	60.1741			207	36.9886			208	43.7674
	208	54.1926			208	52.6631			209	30.7697
	209	47.6643			209	42.5147			210	38.8054
	210	56.7205			210	41.4321			211	25.2575
	211	62.8405			211	45.933			212	25.4502
	212	60.159			212	43.8124			213	28.1651
	213	57.4729			213	38.8273			214	42.5863
	214	56.3925			214	53.0392			215	24.5592
	215	53.0468			215	42.8489			216	39.8794
	216	44.9823			216	47.564			217	40.5245
	217	53.4646			217	35.5553			218	31.6127
	218	52.1849			218	46.7593			219	42.3825
	219	43.3604			219	37.0077			220	29.4797
	220	74.3681			220	48.7094			221	25.2363
	221	63.114			221	34.5367			222	20.0664
	222	53.3091			222	48.5352			223	27.1094
	223	62.7971			223	50.3457			224	45.1232
	224	54.2639			224	48.0531			225	49.27
	225	59.9881			225	54.0492			226	37.2553
	226	47.8281			226	57.6962			227	38.4568
	227	51.4493			227	50.2892			228	41.0149
	228	56.0042			228	36.6782			229	44.229
	229	65.5441			229	46.8762			230	43.54
	230	72.7593			230	31.5345			231	28.3596
	231	57.3753			231	37.29			232	33.2861
	232	66.3013			232	55.2346			233	30.1054
	233	62.8184			233	61.9987			234	42.2406
	234	53.498			234	44.4952			235	41.4197
	235	64.8219			235	56.3938			236	32.1178
	236	61.2586			236	56.2799			237	35.5759
	237	45.4608			237	48.4715			238	36.712
	238	51.5223			238	51.4971			239	38.2753
	239	55.3536			239	54.5424			240	40.8507
	240	47.7799			240	47.0324			241	34.2893
	241	37.7142			241	47.3906			242	34.6892
	242	47.2295			242	52.3653			243	24.2086
	243	47.1969			243	54.1123			244	34.8447
	244	40.4039			244	43.6182			245	35.7787
	245	52.4879			245	68.2803			246	28.0151
	246	41.7555			246	60.7319			247	33.2717
	247	36.3875			247	52.2501			248	27.917
	248	47.1733			248	50.2727			249	31.8539
	249	38.9443			249	41.6996			250	34.4721
	250	53.2421			250	64.2155			251	38.1675
	251	47.8879			251	61.0655			252	46.7826
	252	34.1017			252	51.0988			253	32.0764
	253	53.0725			253	56.1849			254	31.5329
	254	48.8311			254	52.7348			255	39.3664
	255	42.285			255	52.0768			256	37.5663
	256	45.9263			256	45.2637			257	29.1368
	257	53.9183			257	43.242			258	27.5282
	258	55.4546			258	30.0897			259	44.419
	259	53.2816			259	60.4735			260	39.9196
	260	47.3434			260	31.8825			261	41.5681
	261	59.3313			261	52.3965			262	36.3233
	262	43.5932			262	65.7843			263	19.8963
	263	64.2632			263	42.2121			264	27.1049
	264	31.4478			264	43.2784			265	25.9364
	265	46.8893			265	36.5048			266	29.5693
	266	42.2634			266	56.5218			267	20.3608
	267	43.1718			267	51.2215			268	25.9932
	268	49.2851			268	35.6659			269	18.4515
	269	39.0194			269	29.1646			270	35.2121
	270	63.1489			270	24.9279			271	28.9828
	271	39.7968			271	56.8245			272	49.0885
	272	65.0334			272	57.0735			273	29.4002
	273	51.2545			273	52.3382			274	43.222
	274	50.3055			274	60.2207			275	24.2852
	275	50.2092			275	38.4515			276	29.9467
	276	44.2303			276	43.0884			277	31.7993
	277	46.8291			277	21.6511			278	38.5789
	278	53.0135			278	56.6109			279	40.678
	279	48.9403			279	42.419			280	32.9472
	280	60.6301			280	33.3779			281	41.524
	281	42.361			281	48.1013			282	37.6815
	282	55.5327			282	43.6013			283	47.8499
	283	54.1594			283	48.4386			284	41.7101
	284	58.505			284	47.7116			285	18.8033
	285	47.621			285	38.2951			286	21.6385
	286	50.9983			286	31.1818			287	33.3274
	287	56.6277			287	40.8524			288	31.2011
	288	56.3421			288	35.6208			289	32.8527
	289	24.7953			289	61.987			290	22.3037
	290	42.9917			290	47.9344			291	37.0887
	291	62.2968			291	26.714			292	44.212
	292	59.298			292	51.3926			293	33.7136
	293	54.4416			293	36.7251			294	26.3509
	294	49.0745			294	33.8894			295	22.9397
	295	49.9871			295	58.9684			296	33.4863
	296	50.3157			296	55.268			297	29.3754
	297	53.4441			297	37.3768			298	34.0047
	298	51.5234			298	43.2307			299	25.0257
	299	47.0746			299	44.9207			300	26.9521
	300	46.4533			300	34.655			301	38.6752
	301	45.4484			301	38.4205			302	22.0849
	302	43.876			302	33.3708			303	29.8251
	303	57.5669			303	42.279			304	38.8106
	304	51.5824			304	25.1592			305	32.3287
	305	54.3625			305	40.2104			306	31.8036
	306	41.5256			306	46.7692			307	36.4959
	307	45.3186			307	46.8848			308	30.9411
	308	50.8039			308	40.5229			309	39.5466
	309	37.2528			309	52.4856			310	30.775
	310	55.7982			310	41.9791			311	36.7644
	311	55.1954			311	43.3444			312	28.8501
	312	43.1237			312	42.6565			313	44.032
	313	56.8796			313	51.3163			314	36.7355
	314	57.9913			314	39.8823			315	27.3936
	315	53.868			315	50.1828			316	33.3762
	316	51.2229			316	47.5262			317	35.5429
	317	44.6426			317	28.7349			318	29.9739
	318	41.2174			318	27.7651			319	33.3782
	319	58.1575			319	43.6416			320	44.989
	320	40.1954			320	43.0867			321	32.8835
	321	52.7302			321	49.0135			322	40.195
	322	63.6875			322	44.1966			323	39.8458
	323	58.8629			323	25.8588			324	41.0563
	324	59.0094			324	48.5772			325	31.8349
	325	41.9735			325	47.8928			326	37.5073
	326	56.295			326	51.9716			327	28.9993
	327	42.4535			327	52.7989			328	29.1048
	328	45.3476			328	45.0875			329	36.5646
	329	42.1644			329	54.031			330	24.6425
	330	51.1962			330	55.0711			331	43.8043
	331	57.4002			331	33.8448			332	43.2089
	332	40.4996			332	28.5016			333	29.7962
	333	55.7185			333	43.1371			334	34.9677
	334	50.322			334	42.855			335	22.3456
	335	46.791			335	43.4785			336	44.8594
	336	48.5103			336	48.1946			337	28.1502
	337	55.8783			337	40.2876			338	43.464
	338	59.9314			338	36.9748			339	44.9673
	339	42.035			339	66.0355			340	28.7717
	340	44.6768			340	51.1699			341	42.3121
	341	50.9335			341	36.6493			342	24.2522
	342	38.9501			342	29.058			343	28.3121
	343	43.0578			343	46.9268			344	36.4034
	344	35.7674			344	42.8515			345	38.8127
	345	56.9153			345	34.958			346	26.3603
	346	55.0918			346	26.0842			347	21.4552
	347	37.9278			347	32.9659			348	33.1019
	348	57.6382			348	50.0759			349	40.3352
	349	44.9709			349	40.265			350	37.4438
	350	44.5916			350	39.6881			351	35.2149
	351	49.1837			351	50.4837			352	45.3034
	352	49.956			352	35.6832			353	22.3877
	353	28.8868			353	37.0395			354	43.2737
	354	61.4529			354	43.6565			355	27.7268
	355	57.2224			355	35.5243			356	31.9704
	356	46.0212			356	39.8018			357	28.6775
	357	55.8866			357	48.9271			358	33.4761
	358	45.3737			358	34.7744			359	42.3663
	359	33.7297			359	42.4488			360	36.8767
	360	46.767			360	33.9689			361	20.6589
	361	55.8941			361	48.5907			362	33.6355
	362	53.1092			362	42.7976			363	41.7897
	363	53.8538			363	40.1793			364	38.0007
	364	43.6843			364	32.9699			365	42.8351
	365	50.3696			365	43.5462			366	43.6375
	366	52.7436			366	40.3511			367	43.71
	367	48.4658			367	31.2587			368	29.5769
	368	52.3537			368	52.7879			369	33.2153
	369	44.643			369	47.2394			370	39.9228
	370	50.769			370	44.0143			371	41.1795
	371	55.1868			371	40.7819			372	32.7033
	372	59.4517			372	36.2261			373	36.1353
	373	56.1487			373	53.3477			374	45.9303
	374	53.7888			374	42.3221			375	43.5024
	375	53.595			375	51.5253			376	28.1925
	376	42.0929			376	48.5459			377	47.4793
	377	55.2243			377	35.988			378	46.2892
	378	54.9978			378	48.4505			379	38.6683
	379	56.1675			379	36.6089			380	50.9447
	380	55.7708			380	30.6232			381	42.4663
	381	53.4376			381	50.1902			382	26.9081
	382	58.7117			382	37.4102			383	31.1853
	383	48.9708			383	26.8473			384	52.8468
	384	64.5952			384	46.8287			385	31.9203
	385	45.5521			385	47.9441			386	35.9445
	386	35.6555			386	34.7618			387	29.7597
	387	46.9842			387	31.6972			388	37.4297
	388	42.9217			388	47.5953			389	47.0635
	389	50.6176			389	39.499			390	36.8577
	390	55.3134			390	43.2307			391	41.7242
	391	55.2136			391	42.3568			392	37.6732
	392	57.532			392	32.707			393	36.4122
	393	40.5961			393	53.003			394	35.2485
	394	56.8044			394	38.2116			395	46.4165
	395	43.5471			395	37.2864			396	30.2825
	396	60.3065			396	22.4663			397	33.9394
	397	40.5727			397	38.4171			398	44.3711
	398	64.6314			398	26.2752			399	29.846
	399	50.9012			399	40.8559			400	41.6281
	400	54.8972			400	45.8267			401	27.8421
	401	63.1722			401	42.023			402	50.4838
	402	29.5824			402	41.8568			403	25.2751
	403	57.3938			403	37.3981			404	35.0232
	404	48.8484			404	32.8199			405	30.0639
	405	54.6062			405	47.9283			406	34.1664
	406	47.319			406	40.0418			407	33.0938
	407	46.1004			407	48.9271			408	31.2127
	408	52.3954			408	34.3361			409	28.1631
	409	43.3213			409	42.1039			410	37.926
	410	58.7109			410	52.2207			411	36.3294
	411	58.3978			411	50.1733			412	40.5293
	412	46.2966			412	40.1074			413	38.3909
	413	40.1205			413	34.5767			414	30.794
	414	52.9345			414	44.6388			415	28.6292
	415	56.0532			415	31.0244			416	29.3401
	416	50.5848			416	37.9781			417	45.5811
	417	53.4627			417	35.0269			418	46.4144
	418	55.1014			418	37.8188			419	28.8705
	419	64.0512			419	47.2113			420	37.3917
	420	36.3789			420	34.051			421	27.3045
	421	64.4488			421	39.3401			422	29.2236
	422	55.9205			422	50.923			423	37.3682
	423	52.0834			423	41.8463			424	30.3021
	424	61.2793			424	51.6866			425	38.1955
	425	37.3689			425	38.8578			426	28.4963
	426	39.6946			426	47.2489			427	45.6499
	427	44.0459			427	28.4621			428	33.7832
	428	54.0453			428	44.0639			429	32.7918
	429	37.6819			429	41.4958			430	26.0418
	430	53.5126			430	32.4516			431	36.4648
	431	47.2457			431	35.4101			432	43.2874
	432	55.0637			432	49.6234			433	43.8512
	433	58.224			433	45.26			434	30.0051
	434	54.627			434	43.8846			435	28.987
	435	44.7764			435	71.5347			436	20.6204
	436	60.4443			436	69.0096			437	25.9839
	437	60.4863			437	32.5268			438	20.7701
	438	42.3778			438	32.8794			439	28.4571
	439	35.3352			439	38.729			440	31.0822
	440	41.5487			440	46.4556			441	26.1288
	441	56.3203			441	36.0843			442	24.1181
	442	39.2865			442	49.179			443	32.9325
	443	50.1412			443	20.0611			444	39.2119
	444	46.5302			444	40.1173			445	41.4341
	445	46.6544			445	49.8536			446	39.4126
	446	51.3173			446	41.6587			447	40.2984
	447	54.8883			447	31.5493			448	32.4561
	448	32.3489			448	33.366			449	37.2229
	449	53.943			449	34.3566			450	20.8699
	450	63.6489			450	52.146			451	35.845
	451	58.4687			451	37.6567			452	39.8839
	452	51.4183			452	42.5716			453	32.7409
	453	50.417			453	37.7552			454	49.3061
	454	53.1841			454	54.2226			455	44.0729
	455	44.7076			455	33.2341			456	38.5358
	456	58.7133			456	36.5696			457	36.6615
	457	38.9968			457	38.3048			458	32.996
	458	44.9629			458	33.5891			459	28.5959
	459	48.4307			459	44.1427			460	33.6223
	460	54.0185			460	48.2528			461	33.7882
	461	48.9847			461	44.9091			462	43.6399
	462	65.4287			462	55.5439			463	39.8184
	463	50.5594			463	29.1352			464	31.5848
	464	54.2949			464	49.308			465	43.8345
	465	35.3512			465	15.0123			466	24.5671
	466	53.558			466	34.7184			467	43.1766
	467	42.1174			467	36.247			468	30.9915
	468	59.8188			468	30.3612			469	43.3477
	469	64.8571			469	21.5408			470	44.8381
	470	50.3173			470	46.7402			471	35.7942
	471	56.223			471	43.1221			472	31.2338
	472	47.6937			472	42.9316			473	25.5887
	473	51.6776			473	40.9165			474	28.9508
	474	42.1681			474	37.5779			475	29.0327
	475	65.7628			475	44.9522			476	43.5383
					476	38.9581			477	28.5908

## Sheet: Image 1 GT
*Image 1 Ground Truth data set: Manual annotations were compared between all 3 human reviewers and a "majority rules" approach was adopted where only regions where at least 2 reviewers were in agreement were kept, eliminating any outliers. Annotated masks were overlaid and imageJ particle analysis was performed on overlapping regions.
Image 1 ground truth	count	minor axis (nm)			Image 1 size distribution of ground truth
	1356	51.7265			Class limits	upper limit	Frequency			% distribution
	1	59.555			10-20	20	0			0
	2	56.603			20-30	30	2			0.147493
	3	48.717			30-40	40	112			8.25959
	4	59.365			40-50	50	431			31.7847
	5	44.571			50-60	60	614			45.2802
	6	54.851			60-70	70	175			12.9056
	7	48.55			70-80	80	22			1.62242
	8	58.916			80-90	90	0			0
	9	69.376			90-100	100	0			0
	10	69.497			100-110	110	0			0
	11	53.254			110-120	120	0			0
	12	52.8			120-130	130	0			0
	13	54.156			130-140	140	0			0
	14	68.487			140-150	150	0			0
	15	59.034					0
	16	53.805				total	1356
	17	60.45
	18	53.722
	19	60.851
	20	38.444
	21	69.815
	22	50.736
	23	62.131
	24	58.754
	25	72.209
	26	58.514
	27	49.226
	28	59.666
	29	58.296
	30	53.095
	31	66.211
	32	56.043
	33	58.175
	34	71.923
	35	76.465
	36	58.857
	37	70.41
	38	76.408
	39	63.06
	40	49.754
	41	56.472
	42	73.704
	43	73.963
	44	71.175
	45	44.006
	46	67.97
	47	63.586
	48	52.239
	49	63.474
	50	58.544
	51	64.413
	52	62.406
	53	59.836
	54	47.452
	55	58.724
	56	56.644
	57	41.742
	58	70.922
	59	52.745
	60	43.795
	61	54.891
	62	52.809
	63	33.148
	64	57.532
	65	63.774
	66	64.507
	67	53.44
	68	54.213
	69	56.942
	70	58.891
	71	58.69
	72	73.031
	73	55.804
	74	52.919
	75	74.044
	76	55.516
	77	63.459
	78	57.249
	79	50.544
	80	66.136
	81	54.25
	82	36.901
	83	67.943
	84	56.534
	85	67.856
	86	71.221
	87	63.796
	88	53.028
	89	58.908
	90	65.875
	91	66.643
	92	65.545
	93	43.064
	94	56.643
	95	56.757
	96	62.665
	97	60.869
	98	57.255
	99	38.249
	100	63.592
	101	74.191
	102	53.7
	103	50.293
	104	58.507
	105	39.393
	106	69.901
	107	59.565
	108	36.574
	109	56.755
	110	56.196
	111	69.853
	112	49.678
	113	37.007
	114	68.812
	115	66.885
	116	62.501
	117	74.042
	118	64.228
	119	32.659
	120	69.301
	121	52.607
	122	66.396
	123	35.179
	124	60.303
	125	60.245
	126	63.305
	127	60.291
	128	55.149
	129	56.307
	130	51.193
	131	68.621
	132	51.171
	133	55.404
	134	33.214
	135	57.372
	136	51.361
	137	58.998
	138	65.87
	139	48.27
	140	65.009
	141	53.95
	142	47.997
	143	59.129
	144	55.97
	145	54.807
	146	57.07
	147	59.354
	148	62.909
	149	56.143
	150	62.17
	151	67.868
	152	40.851
	153	49.184
	154	58.445
	155	74.849
	156	60.462
	157	56.499
	158	56.578
	159	46.786
	160	39.392
	161	59.334
	162	47.204
	163	52.537
	164	65.242
	165	56.396
	166	59.123
	167	52.124
	168	52.889
	169	53.025
	170	75.065
	171	57.303
	172	54.168
	173	59.798
	174	67.502
	175	62.592
	176	56.603
	177	77.298
	178	57.475
	179	67.285
	180	52.912
	181	61.687
	182	41.276
	183	57.889
	184	61.815
	185	48.654
	186	61.22
	187	55.85
	188	36.004
	189	66.516
	190	38.331
	191	65.367
	192	66.39
	193	67.02
	194	58.592
	195	60.818
	196	71.332
	197	68.423
	198	46.763
	199	54.705
	200	57.918
	201	64.232
	202	66.387
	203	51.832
	204	48.893
	205	45.744
	206	63.571
	207	58.166
	208	42.295
	209	39.007
	210	63.024
	211	55.279
	212	38.307
	213	39.993
	214	37.427
	215	59.749
	216	66.62
	217	56.494
	218	64.02
	219	67.51
	220	59.406
	221	51.77
	222	56.999
	223	71.615
	224	47.99
	225	53.583
	226	42.357
	227	61.696
	228	64.528
	229	42.692
	230	51.508
	231	48.805
	232	44.685
	233	67.794
	234	73.611
	235	60.834
	236	58.211
	237	57.612
	238	53.033
	239	64.065
	240	63.391
	241	58.358
	242	38.579
	243	63.08
	244	55.632
	245	58.704
	246	51.06
	247	44.06
	248	55.073
	249	30.583
	250	57.16
	251	39.753
	252	56.867
	253	54.731
	254	57.065
	255	66.011
	256	57.29
	257	63.005
	258	59.86
	259	57.177
	260	48.887
	261	58.816
	262	55.3
	263	55.021
	264	64.031
	265	55.137
	266	50.052
	267	55.566
	268	55.969
	269	60.014
	270	55.377
	271	53.413
	272	60.317
	273	61.332
	274	66.146
	275	62.555
	276	61.697
	277	45.769
	278	48.471
	279	67.558
	280	69.21
	281	50.502
	282	59.886
	283	55.857
	284	56.79
	285	53.276
	286	60.058
	287	48.723
	288	31.166
	289	57.895
	290	58.656
	291	60.581
	292	56.316
	293	55.005
	294	47.173
	295	44.652
	296	64.554
	297	56.861
	298	31.656
	299	60.747
	300	52.063
	301	59.586
	302	62.127
	303	43.951
	304	64.884
	305	55.624
	306	52.173
	307	62.445
	308	55.237
	309	51.21
	310	69.819
	311	46.019
	312	41.927
	313	32.036
	314	46.508
	315	67.429
	316	48.606
	317	40.419
	318	61.177
	319	49.619
	320	58.596
	321	60.9
	322	40.532
	323	64.926
	324	59.975
	325	61.898
	326	45.228
	327	42.121
	328	41.106
	329	48.058
	330	57.147
	331	43.099
	332	48.129
	333	41.638
	334	49.236
	335	48.202
	336	65.622
	337	57.167
	338	53.056
	339	31.593
	340	50.245
	341	48.711
	342	56.069
	343	56.989
	344	67.317
	345	55.096
	346	44.833
	347	52.033
	348	67.993
	349	49.89
	350	54.356
	351	50.273
	352	62.427
	353	54.682
	354	48.523
	355	51.131
	356	63.408
	357	50.415
	358	52.441
	359	58.474
	360	61.667
	361	62.555
	362	55.748
	363	65.462
	364	52.915
	365	50.19
	366	49.926
	367	52.697
	368	55.243
	369	51.047
	370	59.13
	371	56.835
	372	27.564
	373	48.869
	374	49.619
	375	52.575
	376	41.443
	377	43.972
	378	61.364
	379	58.537
	380	48.112
	381	60.527
	382	58.502
	383	59.096
	384	41.025
	385	36.138
	386	63.136
	387	54.629
	388	58.095
	389	60.745
	390	57.985
	391	59.223
	392	32.659
	393	49.923
	394	45.999
	395	58.009
	396	38.697
	397	60.638
	398	47.444
	399	54.989
	400	54.157
	401	41.938
	402	44.391
	403	56.579
	404	52.547
	405	52.977
	406	46.996
	407	44.322
	408	53.357
	409	54.707
	410	53.1
	411	50.43
	412	53.052
	413	54.868
	414	58.934
	415	41.535
	416	43.662
	417	54.518
	418	58.14
	419	47.759
	420	38.777
	421	52.615
	422	36.166
	423	40.75
	424	61.043
	425	44.465
	426	45.274
	427	50.772
	428	42.161
	429	52.229
	430	52.63
	431	54.337
	432	69.522
	433	43.385
	434	46.594
	435	34.928
	436	44.133
	437	46.767
	438	46.772
	439	45.5
	440	56.673
	441	56.304
	442	54.852
	443	60.732
	444	51.341
	445	71.372
	446	47.081
	447	48.124
	448	52.996
	449	44.106
	450	62.176
	451	45.634
	452	52.446
	453	39.759
	454	54.651
	455	47.538
	456	54.242
	457	34.25
	458	49.631
	459	49.226
	460	50.881
	461	41.919
	462	59.999
	463	49.558
	464	55.064
	465	48.656
	466	55.58
	467	58.86
	468	63.473
	469	50.215
	470	44.116
	471	50.805
	472	59.76
	473	64.085
	474	53.712
	475	60.539
	476	52.174
	477	58.314
	478	56.664
	479	65.485
	480	52.709
	481	49.691
	482	48.378
	483	43.669
	484	53.444
	485	54.353
	486	57.929
	487	48.926
	488	60.508
	489	47.488
	490	47.362
	491	41.959
	492	59.172
	493	65.837
	494	46.568
	495	58.946
	496	61.168
	497	55.828
	498	66.772
	499	50.722
	500	43.207
	501	53.268
	502	60.669
	503	61.838
	504	61.434
	505	62.283
	506	56.426
	507	50.336
	508	53.6
	509	63.126
	510	55.359
	511	48.535
	512	52.778
	513	56.535
	514	69.236
	515	36.218
	516	54.517
	517	58.616
	518	52.341
	519	36.273
	520	56.86
	521	50.565
	522	42.752
	523	50.506
	524	59.135
	525	58.795
	526	57.926
	527	58.811
	528	42.515
	529	61.617
	530	43.517
	531	51.026
	532	58.936
	533	61.983
	534	47.039
	535	56.372
	536	54.928
	537	58.011
	538	36.829
	539	50.427
	540	52.764
	541	46.514
	542	59.217
	543	51.307
	544	50.586
	545	54.062
	546	54.709
	547	57.417
	548	52.415
	549	60.124
	550	52.242
	551	61.306
	552	52.899
	553	57.603
	554	56.05
	555	54.652
	556	57.04
	557	59.329
	558	70.031
	559	56.658
	560	56.963
	561	61.073
	562	68.177
	563	61.203
	564	41.147
	565	57.924
	566	53.494
	567	52.826
	568	47.397
	569	50.71
	570	56.749
	571	55.407
	572	49.674
	573	45.728
	574	51.631
	575	46.942
	576	67.273
	577	50.59
	578	55.139
	579	58.305
	580	60.867
	581	38.676
	582	57.313
	583	36.486
	584	57.528
	585	55.346
	586	57.664
	587	57.405
	588	41.565
	589	51.04
	590	59.95
	591	49.962
	592	52.136
	593	50.583
	594	32.09
	595	48.915
	596	47.494
	597	53.166
	598	59.556
	599	52.873
	600	52.175
	601	54.692
	602	60.804
	603	53.771
	604	54.412
	605	62.664
	606	59.354
	607	32.045
	608	58.722
	609	36.152
	610	63.176
	611	62.874
	612	51.526
	613	57.198
	614	54.574
	615	59.259
	616	58.47
	617	47.496
	618	55.07
	619	56.831
	620	49.862
	621	53.695
	622	53.787
	623	46.374
	624	55.123
	625	46.737
	626	59.25
	627	56.556
	628	61.987
	629	62.316
	630	62.973
	631	57.338
	632	47.635
	633	49.205
	634	49.321
	635	53.937
	636	53.162
	637	53.876
	638	50.405
	639	55.811
	640	52.982
	641	42.931
	642	45.801
	643	54.611
	644	44.238
	645	53.564
	646	48.122
	647	54.854
	648	57.173
	649	53.979
	650	42.791
	651	55.682
	652	56.025
	653	51.319
	654	44.324
	655	58.41
	656	51.809
	657	42.587
	658	46.847
	659	51.92
	660	50.021
	661	46.948
	662	60.565
	663	44.017
	664	51.569
	665	61.194
	666	35.458
	667	55.605
	668	51.958
	669	57.757
	670	37.771
	671	44.933
	672	58.247
	673	44.218
	674	51.283
	675	55.245
	676	50.406
	677	52.855
	678	43.843
	679	53.484
	680	38.922
	681	41.907
	682	64.02
	683	62.715
	684	40.731
	685	47.85
	686	51.422
	687	35.421
	688	53.548
	689	49.235
	690	51.748
	691	49.283
	692	49.182
	693	45.434
	694	40.331
	695	44.472
	696	30.844
	697	50.894
	698	40.767
	699	48.968
	700	49.161
	701	50.63
	702	55.742
	703	52.931
	704	46.619
	705	59.139
	706	38.04
	707	38.47
	708	56.264
	709	53.493
	710	50.241
	711	46.783
	712	55.176
	713	62.867
	714	59.425
	715	55.975
	716	47.847
	717	49.63
	718	42.008
	719	55.756
	720	41.676
	721	57.986
	722	52.026
	723	36
	724	58.332
	725	44.793
	726	34.935
	727	35.014
	728	60.727
	729	48.683
	730	53.644
	731	40.024
	732	50.24
	733	50.929
	734	61.593
	735	54.934
	736	61.469
	737	46.624
	738	63.043
	739	56.259
	740	44.577
	741	55.316
	742	63.791
	743	37.417
	744	34.433
	745	53.057
	746	47.297
	747	56.035
	748	52.85
	749	54.513
	750	58.605
	751	59.105
	752	55.875
	753	54.747
	754	51.945
	755	40.65
	756	48.898
	757	52.654
	758	57.268
	759	34.089
	760	47.99
	761	42.401
	762	49.302
	763	50.612
	764	56.785
	765	50.418
	766	61.079
	767	45.225
	768	49.83
	769	35.141
	770	42.333
	771	54.063
	772	44.566
	773	58.051
	774	50.293
	775	55.131
	776	53.976
	777	60.87
	778	43.631
	779	59.372
	780	57.129
	781	53.844
	782	47.237
	783	48.641
	784	46.681
	785	46.328
	786	55.532
	787	58.538
	788	46.042
	789	35.649
	790	51.655
	791	42.739
	792	49.431
	793	54.249
	794	57.63
	795	50.509
	796	57.23
	797	43.614
	798	41.203
	799	48.981
	800	46.942
	801	62.569
	802	53.672
	803	37.963
	804	48.776
	805	43.418
	806	27.421
	807	46.995
	808	56.898
	809	51.182
	810	51.889
	811	45.705
	812	57.886
	813	49.761
	814	52.557
	815	52.669
	816	32.937
	817	44.798
	818	49.305
	819	47.827
	820	54.883
	821	40.298
	822	44.857
	823	43.256
	824	55.555
	825	47.921
	826	37.763
	827	57.612
	828	43.728
	829	43.734
	830	50.512
	831	51.771
	832	41.196
	833	46.595
	834	56.041
	835	45.487
	836	61.242
	837	60.807
	838	54.462
	839	45.485
	840	45.64
	841	34.654
	842	56.347
	843	68.201
	844	50.76
	845	58.526
	846	46.093
	847	39.688
	848	55.948
	849	60.742
	850	56.56
	851	49.778
	852	46.751
	853	55.215
	854	47.989
	855	41.338
	856	47.596
	857	49.931
	858	52.585
	859	56.757
	860	50.926
	861	43.438
	862	49.628
	863	54.809
	864	62.155
	865	56.321
	866	49.032
	867	40.965
	868	59.955
	869	44.89
	870	58.244
	871	54.254
	872	37.826
	873	54.015
	874	54.667
	875	46.543
	876	48.542
	877	37.386
	878	56.165
	879	48.488
	880	47.092
	881	52.148
	882	45.488
	883	51.977
	884	52.866
	885	59.457
	886	53.928
	887	64.144
	888	37.41
	889	42.638
	890	49.835
	891	50.176
	892	55.571
	893	58.623
	894	53.526
	895	33.111
	896	38.408
	897	36.145
	898	41.606
	899	53.584
	900	44.683
	901	56.247
	902	51.099
	903	47.649
	904	42.406
	905	55.002
	906	56.082
	907	49.18
	908	52.018
	909	43.231
	910	49.406
	911	46.394
	912	36.596
	913	60.093
	914	58.497
	915	52.484
	916	52.786
	917	56.343
	918	55.238
	919	54.728
	920	53.396
	921	58.191
	922	47.57
	923	37.755
	924	61.844
	925	52.217
	926	51.936
	927	45.387
	928	53.491
	929	50.581
	930	44.912
	931	35.776
	932	40.168
	933	44.005
	934	50.66
	935	48.816
	936	33.77
	937	54.184
	938	53.773
	939	51.551
	940	39.917
	941	51.204
	942	59.24
	943	43.467
	944	55.196
	945	39.768
	946	53.712
	947	46.976
	948	44.513
	949	45.525
	950	61.656
	951	32.952
	952	41.622
	953	54.783
	954	55.107
	955	44.399
	956	44.929
	957	55.65
	958	42.141
	959	44.077
	960	41.398
	961	55.091
	962	49.862
	963	53.34
	964	59.571
	965	58.326
	966	45.188
	967	54.106
	968	36.367
	969	47.445
	970	40.623
	971	59.474
	972	45.794
	973	44.375
	974	42.741
	975	43.759
	976	53.943
	977	58.201
	978	44.749
	979	46.566
	980	45.117
	981	51.586
	982	52.395
	983	60.097
	984	43.306
	985	30.892
	986	53.781
	987	48.152
	988	50.506
	989	56.247
	990	47.922
	991	57.062
	992	45.694
	993	53.844
	994	45.776
	995	40.631
	996	59.835
	997	51.855
	998	51.558
	999	41.886
	1000	41.32
	1001	51.702
	1002	58.112
	1003	52.405
	1004	52.97
	1005	48.638
	1006	40.056
	1007	46.409
	1008	55.005
	1009	53.733
	1010	45.842
	1011	50.302
	1012	51.505
	1013	35.159
	1014	55.058
	1015	34.151
	1016	50.443
	1017	50.553
	1018	58.073
	1019	52.265
	1020	57.631
	1021	41.022
	1022	60.526
	1023	51
	1024	46.149
	1025	49.205
	1026	47.581
	1027	58.626
	1028	49.905
	1029	49.421
	1030	46.225
	1031	58.693
	1032	51.632
	1033	50.176
	1034	50.492
	1035	44.445
	1036	52.305
	1037	41.879
	1038	38.292
	1039	42.426
	1040	51.454
	1041	53.026
	1042	53.346
	1043	42.016
	1044	48.816
	1045	51.25
	1046	39.734
	1047	54.383
	1048	44.292
	1049	51.922
	1050	49.116
	1051	34.97
	1052	52.023
	1053	52.828
	1054	57.673
	1055	42.871
	1056	47.469
	1057	57.957
	1058	47.081
	1059	44.109
	1060	33.932
	1061	52.494
	1062	38.988
	1063	43.383
	1064	53.435
	1065	50.948
	1066	55.08
	1067	52.093
	1068	44.51
	1069	37.969
	1070	55.634
	1071	54.375
	1072	46.86
	1073	48.265
	1074	48.841
	1075	52.797
	1076	48.045
	1077	44.415
	1078	57.922
	1079	38.531
	1080	55.421
	1081	47.502
	1082	56.017
	1083	51.397
	1084	46.729
	1085	52.87
	1086	56.979
	1087	49.297
	1088	48.053
	1089	48.933
	1090	40.13
	1091	52.908
	1092	43.578
	1093	37.691
	1094	51.854
	1095	45.699
	1096	56.496
	1097	50.834
	1098	47.436
	1099	49.401
	1100	54.236
	1101	48.176
	1102	35.558
	1103	42.007
	1104	56.552
	1105	43.079
	1106	50.745
	1107	45.374
	1108	38.295
	1109	45.001
	1110	47.839
	1111	46.659
	1112	63.489
	1113	48.274
	1114	56.073
	1115	54.067
	1116	45.986
	1117	45.095
	1118	41.815
	1119	38.093
	1120	43.419
	1121	51.348
	1122	42.108
	1123	41.072
	1124	57.543
	1125	45.357
	1126	39.67
	1127	59.27
	1128	44.055
	1129	52.409
	1130	42.006
	1131	43.868
	1132	49.396
	1133	44.284
	1134	48.585
	1135	55.3
	1136	44.902
	1137	56.411
	1138	41.08
	1139	47.031
	1140	41.847
	1141	41.553
	1142	33.395
	1143	50.015
	1144	49.963
	1145	47.904
	1146	47.697
	1147	54.951
	1148	55.192
	1149	54.994
	1150	43.306
	1151	51.686
	1152	43.275
	1153	59.471
	1154	34.934
	1155	54.215
	1156	43.877
	1157	53.183
	1158	44.463
	1159	62.728
	1160	53.687
	1161	51.414
	1162	44.243
	1163	42.145
	1164	50.083
	1165	46.782
	1166	48.162
	1167	42.166
	1168	46.125
	1169	53.122
	1170	60.68
	1171	45.883
	1172	42.068
	1173	50.667
	1174	45.547
	1175	60.293
	1176	53.106
	1177	64.674
	1178	43.447
	1179	46.446
	1180	50.452
	1181	36.463
	1182	51.899
	1183	49.087
	1184	49.603
	1185	53.377
	1186	48.791
	1187	46.232
	1188	53.606
	1189	42.447
	1190	44.612
	1191	52.389
	1192	46.581
	1193	58.35
	1194	53.674
	1195	38.574
	1196	51.218
	1197	59.803
	1198	43.722
	1199	44.03
	1200	47.118
	1201	56.777
	1202	54.006
	1203	39.997
	1204	42.822
	1205	41.257
	1206	49.158
	1207	46.443
	1208	58.665
	1209	51.116
	1210	54.974
	1211	56.534
	1212	50.546
	1213	57.212
	1214	58.55
	1215	44.57
	1216	55.26
	1217	41.223
	1218	48.518
	1219	60.209
	1220	49.682
	1221	51.068
	1222	47.157
	1223	53.213
	1224	48.821
	1225	41.981
	1226	55.859
	1227	52.835
	1228	44.625
	1229	48.4
	1230	50.02
	1231	39.173
	1232	58.142
	1233	52.015
	1234	56.202
	1235	46.425
	1236	54.143
	1237	50.327
	1238	40.593
	1239	43.736
	1240	49.341
	1241	53.508
	1242	48.787
	1243	50.312
	1244	47.986
	1245	45.113
	1246	48.122
	1247	40.373
	1248	44.822
	1249	37.878
	1250	38.382
	1251	51.605
	1252	41.307
	1253	45.805
	1254	43.432
	1255	53.722
	1256	52.857
	1257	48.579
	1258	51.084
	1259	43.267
	1260	52.867
	1261	49.723
	1262	46.278
	1263	38.539
	1264	59.793
	1265	45.13
	1266	48.511
	1267	50.834
	1268	45.293
	1269	38.312
	1270	35.157
	1271	47.424
	1272	50.76
	1273	57.605
	1274	49.458
	1275	46.883
	1276	40.403
	1277	46.609
	1278	40.31
	1279	45.913
	1280	38.228
	1281	52.582
	1282	35.301
	1283	42.924
	1284	53.459
	1285	49.055
	1286	47.218
	1287	48.623
	1288	50.485
	1289	52.268
	1290	51.892
	1291	49.823
	1292	50.124
	1293	57.988
	1294	43.403
	1295	56.212
	1296	47.391
	1297	55.742
	1298	52.679
	1299	56.28
	1300	58.165
	1301	58.584
	1302	41.394
	1303	43.254
	1304	46.59
	1305	53.283
	1306	41.715
	1307	48.105
	1308	61.638
	1309	45.423
	1310	47.987
	1311	54.918
	1312	45.643
	1313	41.671
	1314	50.91
	1315	46.981
	1316	40.591
	1317	39.962
	1318	45.829
	1319	49.144
	1320	53.573
	1321	50.922
	1322	41.212
	1323	47.141
	1324	46.666
	1325	44.814
	1326	34.772
	1327	53.683
	1328	44.982
	1329	40.695
	1330	52.981
	1331	43.289
	1332	40.47
	1333	53.736
	1334	58.487
	1335	41.132
	1336	32.573
	1337	52.972
	1338	50.448
	1339	51.361
	1340	53.345
	1341	41.616
	1342	33.129
	1343	53.62
	1344	51.738
	1345	51.354
	1346	49.988
	1347	43.402
	1348	50.483
	1349	41.59
	1350	37.567
	1351	36.032
	1352	42.679
	1353	35.871
	1354	35.206
	1355	35.328
	1356	32.631

## Sheet: Image 2 GT
*Image 2 Ground Truth data set: Manual annotations were compared between all 3 human reviewers and a "majority rules" approach was adopted where only regions where at least 2 reviewers were in agreement were kept, eliminating any outliers. Annotated masks were overlaid and imageJ particle analysis was performed on overlapping regions.
image 2 ground truth	count	minor axis (nm)
	618	72.988
	1	64.812			Image 2 size distribution of ground truth
	2	64.675			Class limits	upper limit	frequency		Totals	% distribution
	3	56.827			10-20	20	0			0
	4	58.995			20-30	30	0			0
	5	53.773			30-40	40	5			0.809061
	6	68.838			40-50	50	15			2.42718
	7	68.324			50-60	60	44			7.11974
	8	64.233			60-70	70	167			27.0227
	9	69.158			70-80	80	224			36.246
	10	59.5			80-90	90	129			20.8738
	11	69.598			90-100	100	30			4.85437
	12	83.979			100-110	110	3			0.485437
	13	65.757			110-120	120	1			0.161812
	14	81.375			120-130	130	0			0
	15	62.745			130-140	140	0			0
	16	62.869			140-150	150	0			0
	17	73.003					0
	18	64.39				total:	618
	19	74.141
	20	70.004
	21	69.187
	22	71.49
	23	77.254
	24	73.659
	25	80.778
	26	64.538
	27	69.96
	28	49.911
	29	70.742
	30	67.159
	31	81.845
	32	70.608
	33	59.147
	34	63.773
	35	74.62
	36	66.904
	37	79.005
	38	75.559
	39	76.529
	40	75.98
	41	73.212
	42	62.075
	43	72.166
	44	71.112
	45	83.83
	46	85.551
	47	84.164
	48	76.289
	49	79.448
	50	62.245
	51	67.411
	52	72.885
	53	57.034
	54	62.247
	55	70.331
	56	75.667
	57	83.386
	58	67.106
	59	46.562
	60	57.575
	61	65.183
	62	62.787
	63	46.835
	64	56.319
	65	69.662
	66	77.072
	67	73.333
	68	81.238
	69	71.108
	70	80.9
	71	75.553
	72	78.68
	73	75.25
	74	80.016
	75	64.186
	76	73.364
	77	63.728
	78	70.353
	79	69.615
	80	75.569
	81	63.467
	82	38.165
	83	78.388
	84	68.493
	85	70.976
	86	82.043
	87	67.198
	88	72.743
	89	71.277
	90	69.344
	91	71.598
	92	75.77
	93	51.202
	94	61.605
	95	72.827
	96	65.548
	97	70.77
	98	82.004
	99	52.32
	100	95.987
	101	61.351
	102	81.909
	103	71.057
	104	77.1
	105	64.692
	106	71.279
	107	81.099
	108	89.332
	109	80.004
	110	78.743
	111	83.287
	112	80.538
	113	65.919
	114	76.12
	115	71.229
	116	63.602
	117	71.75
	118	61.854
	119	58.532
	120	69.031
	121	68.747
	122	75.144
	123	68.228
	124	61.152
	125	75.754
	126	72.4
	127	71.229
	128	83.559
	129	62.064
	130	74.763
	131	88.23
	132	88.602
	133	82.834
	134	72.072
	135	68.346
	136	80.086
	137	79.629
	138	81.908
	139	62.833
	140	75.657
	141	77.174
	142	83.943
	143	74.584
	144	54.303
	145	75.461
	146	73.788
	147	58.356
	148	74.578
	149	70.179
	150	61.471
	151	70.983
	152	68.194
	153	71.832
	154	82.329
	155	50.89
	156	45.785
	157	71.153
	158	69.276
	159	70.028
	160	82.907
	161	71.429
	162	58.168
	163	82.311
	164	78.93
	165	76.215
	166	84.369
	167	68.077
	168	75.109
	169	91.563
	170	73.294
	171	46.046
	172	66.686
	173	68.067
	174	67.651
	175	60.621
	176	78.055
	177	71.408
	178	77.721
	179	78.651
	180	68.744
	181	72.34
	182	57.848
	183	72.668
	184	69.442
	185	77.439
	186	68.267
	187	81.5
	188	56.443
	189	68.584
	190	82.74
	191	80.951
	192	89.142
	193	75.36
	194	70.462
	195	78.437
	196	75.892
	197	94.079
	198	68.152
	199	72.006
	200	79.522
	201	76.747
	202	63.534
	203	71.545
	204	81.502
	205	84.085
	206	88.628
	207	74.696
	208	80.67
	209	65.503
	210	69.025
	211	69.486
	212	64.606
	213	92.98
	214	73.915
	215	66.936
	216	78.88
	217	52.617
	218	76.765
	219	65.256
	220	77.674
	221	84.427
	222	64.502
	223	75.162
	224	34.226
	225	63.651
	226	75.257
	227	70.323
	228	73.447
	229	57.503
	230	69.507
	231	69.125
	232	72.857
	233	79.335
	234	65.143
	235	78.433
	236	80.183
	237	65.342
	238	79.127
	239	74.928
	240	76.314
	241	83.516
	242	61.28
	243	83.725
	244	63.457
	245	79.232
	246	86.413
	247	88.84
	248	56.354
	249	82.095
	250	65.397
	251	68.122
	252	58.853
	253	72.421
	254	83.921
	255	80.553
	256	70.878
	257	66.224
	258	71.141
	259	89.731
	260	73.163
	261	79.504
	262	67.679
	263	60.501
	264	68.54
	265	76.435
	266	64.891
	267	98.732
	268	75.133
	269	90.786
	270	73.137
	271	63.076
	272	72.107
	273	73.887
	274	62.088
	275	95.093
	276	79.819
	277	80.492
	278	69.987
	279	71.883
	280	62.698
	281	40.276
	282	78.51
	283	79.849
	284	82.189
	285	75.597
	286	66.408
	287	63.026
	288	87.775
	289	84.919
	290	71.486
	291	85.128
	292	84.075
	293	60.324
	294	66.341
	295	63.664
	296	69.933
	297	68.864
	298	77.473
	299	66.179
	300	79.368
	301	72.278
	302	81.447
	303	84.744
	304	81.387
	305	76.26
	306	79.591
	307	70.899
	308	64.253
	309	89.009
	310	88.082
	311	70.173
	312	64.389
	313	66.825
	314	76.008
	315	70.925
	316	77.53
	317	74.507
	318	75.254
	319	71.649
	320	93.526
	321	57.464
	322	92.356
	323	67.81
	324	53.151
	325	76.439
	326	67.656
	327	79.725
	328	73.049
	329	86.115
	330	81.843
	331	76.91
	332	67.306
	333	90.831
	334	79.301
	335	69.957
	336	68.446
	337	64.957
	338	62.578
	339	80.458
	340	80.473
	341	93.122
	342	50.407
	343	66.151
	344	73.891
	345	73.831
	346	66.102
	347	79.872
	348	67.099
	349	78.258
	350	67.875
	351	61.655
	352	75.018
	353	68.797
	354	61.713
	355	63.579
	356	81.608
	357	91.607
	358	63.409
	359	72.256
	360	59.739
	361	76.365
	362	55.712
	363	68.461
	364	78.276
	365	78.659
	366	74.392
	367	73.366
	368	111.316
	369	74.729
	370	67.18
	371	84.808
	372	80.887
	373	78.332
	374	62.69
	375	89.909
	376	77.45
	377	70.296
	378	74.121
	379	59.33
	380	63.131
	381	63.011
	382	89.784
	383	88.048
	384	76.041
	385	80.236
	386	80.873
	387	52.389
	388	56.988
	389	67.603
	390	66.965
	391	71.97
	392	92.48
	393	41.708
	394	86.097
	395	73.223
	396	57.863
	397	69.655
	398	80.406
	399	82.754
	400	65.133
	401	83.353
	402	83.337
	403	41.159
	404	102.043
	405	67.847
	406	56.803
	407	78.516
	408	104.846
	409	77.932
	410	73.034
	411	87.23
	412	75.642
	413	64.905
	414	72.05
	415	82.978
	416	82.398
	417	90.6
	418	71.08
	419	75.076
	420	86.204
	421	74.032
	422	71.168
	423	74.512
	424	57.039
	425	50.825
	426	81.183
	427	70.495
	428	64.539
	429	63.253
	430	69.017
	431	81.788
	432	83.224
	433	67.377
	434	75.222
	435	84.779
	436	90.434
	437	84.699
	438	83.621
	439	78.85
	440	62.56
	441	83.56
	442	83.528
	443	61.39
	444	97.657
	445	77.321
	446	40.491
	447	85.872
	448	74.747
	449	91.259
	450	77.348
	451	79.523
	452	88.253
	453	83.73
	454	75.026
	455	70.083
	456	77.111
	457	79.329
	458	73.822
	459	83.535
	460	81.224
	461	68.464
	462	83.228
	463	75.458
	464	75.25
	465	89.102
	466	89.308
	467	72.579
	468	73.288
	469	81.082
	470	73.797
	471	76.462
	472	98.684
	473	80.165
	474	47.809
	475	67.931
	476	64.72
	477	70.853
	478	90.778
	479	64.314
	480	79.246
	481	92.366
	482	76.315
	483	76.667
	484	69.725
	485	79.941
	486	59.625
	487	81.864
	488	83.544
	489	71.481
	490	84.284
	491	52.726
	492	72.26
	493	81.109
	494	69.881
	495	81.814
	496	79.122
	497	68.887
	498	86.765
	499	80.267
	500	74.947
	501	82.595
	502	75.027
	503	85.217
	504	69.129
	505	70.332
	506	63.885
	507	92.493
	508	91.297
	509	47.571
	510	69.333
	511	88.301
	512	76.525
	513	83.674
	514	87.828
	515	65.915
	516	70.501
	517	66.3
	518	85.569
	519	77.063
	520	83.804
	521	62.673
	522	79.298
	523	68.649
	524	45.126
	525	64.692
	526	67.039
	527	64.27
	528	75.105
	529	41.693
	530	54.498
	531	76.232
	532	74.555
	533	94.298
	534	79.048
	535	78.054
	536	84.959
	537	64.24
	538	73.909
	539	54.888
	540	80.093
	541	69.52
	542	80.456
	543	73.031
	544	61.756
	545	67.763
	546	68.525
	547	69.702
	548	33.042
	549	89.316
	550	95.864
	551	51.838
	552	56.507
	553	70.557
	554	71.825
	555	71.178
	556	74.993
	557	74.173
	558	86.366
	559	83.003
	560	47.739
	561	68.667
	562	98.996
	563	67.265
	564	84.914
	565	86.879
	566	64.767
	567	77.406
	568	59.56
	569	58.27
	570	69.336
	571	72.526
	572	71.919
	573	83.973
	574	53.145
	575	71.306
	576	73.642
	577	59.73
	578	61.343
	579	76.065
	580	92.804
	581	75.626
	582	95.978
	583	81.418
	584	62.675
	585	77.818
	586	92.174
	587	89.135
	588	75.691
	589	54.992
	590	72.402
	591	73.287
	592	82.006
	593	77.921
	594	78.126
	595	79.684
	596	60.948
	597	81.497
	598	92.673
	599	74.016
	600	64.717
	601	69.523
	602	85.689
	603	60.578
	604	40.655
	605	74.485
	606	38.391
	607	62.718
	608	36.284
	609	68.869
	610	100.517
	611	87.569
	612	75.594
	613	81.921
	614	64.544
	615	68.865
	616	84.898
	617	97.063
	618	60.864

## Sheet: Image 3 GT
*Image 3 Ground Truth data set: Manual annotations were compared between all 3 human reviewers and a "majority rules" approach was adopted where only regions where at least 2 reviewers were in agreement were kept, eliminating any outliers. Annotated masks were overlaid and imageJ particle analysis was performed on overlapping regions.
image 3 ground truth	count	minor axis (nm)
	475	43.2884			Image 3 size distribution of ground truth
	1	48.505			Class limits	upper limit	GT frequency			% distribution
	2	42.851			10-20	20	0			0
	3	41.264			20-30	30	23			4.84211
	4	36.283			30-40	40	111			23.3684
	5	42.475			40-50	50	268			56.4211
	6	39.884			50-60	60	71			14.9474
	7	48.326			60-70	70	2			0.421053
	8	41.615			70-80	80	0			0
	9	43.709			80-90	90	0			0
	10	48.685			90-100	100	0			0
	11	52.312			100-110	110	0			0
	12	41.062			110-120	120	0			0
	13	40.596			120-130	130	0			0
	14	53.077			130-140	140	0			0
	15	46.088			140-150	150	0			0
	16	53.429					0
	17	37.361				total	475
	18	54.599
	19	53.236
	20	39.042
	21	40.646
	22	43.998
	23	53.364
	24	42.832
	25	49.925
	26	49.857
	27	43.973
	28	46.235
	29	40.763
	30	34.906
	31	36.518
	32	51.418
	33	40.814
	34	45.328
	35	47.669
	36	44.365
	37	45.453
	38	40.901
	39	37.322
	40	49.377
	41	57.754
	42	49.797
	43	47.622
	44	48.042
	45	53.448
	46	45.826
	47	44.28
	48	40.409
	49	47.24
	50	51.414
	51	38.315
	52	49.834
	53	47.53
	54	51.191
	55	46.408
	56	49.996
	57	45.952
	58	34.268
	59	31.487
	60	41.154
	61	37.131
	62	42.769
	63	47.195
	64	44.151
	65	43.516
	66	27.316
	67	35.471
	68	39.731
	69	34.881
	70	39.241
	71	50.173
	72	41.221
	73	38.799
	74	44.616
	75	60.792
	76	41.899
	77	46.22
	78	56.052
	79	45.549
	80	38.947
	81	40.963
	82	27.987
	83	49.44
	84	32.64
	85	40.937
	86	43.148
	87	47.909
	88	40.095
	89	33.601
	90	46.676
	91	45.27
	92	48.531
	93	49.873
	94	22.223
	95	45.214
	96	45.027
	97	52.838
	98	45.943
	99	45.765
	100	55.128
	101	27.301
	102	44.668
	103	52.118
	104	47.571
	105	53.393
	106	39.211
	107	42.055
	108	42.523
	109	49.639
	110	46.137
	111	43.608
	112	37.937
	113	51.172
	114	43.124
	115	43.232
	116	42.068
	117	49.416
	118	42.55
	119	43.107
	120	34.778
	121	52.534
	122	52.425
	123	59.864
	124	46.411
	125	43.728
	126	51.208
	127	26.85
	128	54.024
	129	52.642
	130	46.276
	131	50.288
	132	57.224
	133	61.804
	134	34.128
	135	41.488
	136	46.797
	137	47.709
	138	43.861
	139	51.056
	140	48.153
	141	23.809
	142	44.451
	143	46.251
	144	49.726
	145	59.773
	146	41.759
	147	48.228
	148	43.404
	149	44.651
	150	37.72
	151	43.07
	152	32.346
	153	41.67
	154	46.585
	155	43.116
	156	46.906
	157	42.235
	158	41.299
	159	47.252
	160	49.422
	161	57.87
	162	45.919
	163	41.509
	164	44.767
	165	45.224
	166	41.678
	167	45.261
	168	42.36
	169	34.08
	170	51.36
	171	48.238
	172	23.542
	173	45.295
	174	50.579
	175	44.701
	176	41.61
	177	40.504
	178	44.692
	179	54.831
	180	55.972
	181	43.168
	182	46.281
	183	50.856
	184	44.109
	185	53.452
	186	38.227
	187	50.134
	188	56.813
	189	32.41
	190	41.947
	191	41.011
	192	31.574
	193	46.015
	194	42.986
	195	48.32
	196	44.524
	197	46.833
	198	44.149
	199	27.521
	200	50.941
	201	36.051
	202	44.175
	203	46.42
	204	56.645
	205	56.163
	206	44.675
	207	41.563
	208	38.28
	209	42.769
	210	52.587
	211	42.447
	212	47.999
	213	47.832
	214	39.258
	215	42.612
	216	38.47
	217	37.193
	218	49.44
	219	39.05
	220	44.414
	221	43.119
	222	40.261
	223	49.993
	224	33.92
	225	49.896
	226	51.74
	227	55.819
	228	48.027
	229	53.678
	230	41.134
	231	47.937
	232	48.032
	233	38.071
	234	43.443
	235	54.592
	236	32.513
	237	35.576
	238	36.712
	239	38.275
	240	40.811
	241	30.828
	242	36.47
	243	47.488
	244	39.503
	245	46.124
	246	47.782
	247	50.829
	248	41.554
	249	33.115
	250	46.57
	251	40.458
	252	53.809
	253	50.347
	254	39.436
	255	44.428
	256	41.939
	257	52.012
	258	40.76
	259	44.036
	260	30.406
	261	52.337
	262	35.522
	263	59.693
	264	49.214
	265	37.83
	266	25.231
	267	46.01
	268	42.263
	269	43.114
	270	36.83
	271	29.812
	272	52.894
	273	23.806
	274	56.293
	275	49.201
	276	50.681
	277	39.035
	278	45.025
	279	41.698
	280	33.751
	281	48.707
	282	46.438
	283	43.586
	284	46.875
	285	42.015
	286	47.692
	287	46.267
	288	30.252
	289	35.499
	290	54.924
	291	46.672
	292	25.329
	293	40.444
	294	51.493
	295	37.267
	296	48.418
	297	46.034
	298	37.723
	299	34.655
	300	38.945
	301	39.221
	302	42.238
	303	25.026
	304	42.779
	305	21.959
	306	31.782
	307	46.79
	308	45.514
	309	41.038
	310	37.373
	311	36.942
	312	42.594
	313	41.279
	314	39.882
	315	48.805
	316	44.167
	317	46.664
	318	33.538
	319	39.339
	320	44.305
	321	45.591
	322	46.585
	323	45.669
	324	33.316
	325	47.085
	326	50.099
	327	49.455
	328	43.863
	329	40.849
	330	45.349
	331	46.438
	332	30.22
	333	37.11
	334	42.471
	335	49.928
	336	40.528
	337	22.346
	338	46.325
	339	45.326
	340	37.07
	341	50.315
	342	45.334
	343	42.794
	344	46.635
	345	24.012
	346	29.92
	347	44.693
	348	37.964
	349	27.798
	350	34.547
	351	49.422
	352	40.297
	353	49.931
	354	43.918
	355	43.381
	356	37.989
	357	36.524
	358	26.381
	359	42.794
	360	35.963
	361	47.025
	362	44.577
	363	38.49
	364	46.922
	365	36.955
	366	45.965
	367	33.563
	368	45.644
	369	42.146
	370	44.741
	371	38.103
	372	45.79
	373	54.358
	374	43.769
	375	49.07
	376	50.457
	377	41.301
	378	49.67
	379	48.84
	380	37.415
	381	36.01
	382	52.778
	383	49.35
	384	51.442
	385	36.709
	386	37.376
	387	31.355
	388	58.593
	389	39.469
	390	41.517
	391	48.405
	392	48.016
	393	44.777
	394	39.604
	395	50.229
	396	35.775
	397	50.754
	398	35.392
	399	29.846
	400	26.86
	401	43.171
	402	33.211
	403	49.539
	404	46.036
	405	44.77
	406	43.422
	407	39.487
	408	31.471
	409	48.727
	410	41.922
	411	42.113
	412	48.104
	413	43.849
	414	39.893
	415	49.731
	416	40.107
	417	45.709
	418	33.246
	419	40.472
	420	35.164
	421	45.815
	422	34.643
	423	39.977
	424	38.63
	425	50.941
	426	38.017
	427	37.821
	428	46.123
	429	51.7
	430	31.225
	431	45.383
	432	42.97
	433	41.846
	434	40.267
	435	51.277
	436	44.415
	437	40.744
	438	38.729
	439	33.678
	440	33.566
	441	38.142
	442	49.087
	443	40.417
	444	43.485
	445	45.58
	446	40.02
	447	48.022
	448	39.967
	449	27.434
	450	40.659
	451	53.361
	452	43.626
	453	44.569
	454	53.059
	455	37.648
	456	44.049
	457	38.148
	458	35.744
	459	41.943
	460	46.69
	461	49.942
	462	42.735
	463	50.601
	464	33.25
	465	32.911
	466	44.268
	467	39.892
	468	48.29
	469	48.806
	470	43.559
	471	40.285
	472	40.603
	473	37.056
	474	29.2
	475	49.639

## Sheet: Image 1 ML
Image 1 Machine learning results from ImageJ particle analysis function
	Fibril #	minor axis (nm)											Particle size distribution								Summary:
	1	40.859											Class limits	upper limit	FQ ML		Totals	% distribution			n=	1204
	2	58.561											10-20	20	0			0			avg minor axis	50.4542
	3	55.544											20-30	30	5			0.415282			stdev	8.07479
	4	50.018											30-40	40	118			9.80066
	5	61.563											40-50	50	424			35.2159
	6	53.094											50-60	60	544			45.1827
	7	50.509											60-70	70	110			9.13621
	8	56.204											70-80	80	3			0.249169
	9	50.97											80-90	90	0			0
	10	60.926											90-100	100	0			0
	11	57.659											100-110	110	0			0
	12	49.701											110-120	120	0			0
	13	62.149											120-130	130	0			0
	14	57.864											130-140	140	0			0
	15	38.149											140-150	150	0			0
	16	34.716													0
	17	43.395												total:	1204
	18	52.056
	19	50.514
	20	45.492
	21	33.526
	22	56.447
	23	57.618
	24	50.509
	25	49.871
	26	57.606
	27	46.643
	28	56.801
	29	40.702
	30	53.135
	31	42.868
	32	60.473
	33	55.892
	34	51.208
	35	46.069
	36	34.716
	37	51.797
	38	54.16
	39	49.009
	40	51.201
	41	63.2
	42	58.286
	43	48.182
	44	56.588
	45	53.648
	46	53.551
	47	41.248
	48	43.983
	49	57.196
	50	46.984
	51	38.595
	52	50.509
	53	49.01
	54	48.456
	55	47.529
	56	59.437
	57	57.056
	58	50.97
	59	46.719
	60	48.349
	61	49.922
	62	34.716
	63	57.618
	64	44.998
	65	64.315
	66	54.192
	67	50.536
	68	50.97
	69	60.995
	70	57.606
	71	45.147
	72	53.803
	73	41.935
	74	60.192
	75	55.745
	76	67.927
	77	58.82
	78	33.526
	79	55.563
	80	49.096
	81	51.711
	82	33.954
	83	61.647
	84	70.884
	85	52.966
	86	41.457
	87	42.722
	88	63.214
	89	48.456
	90	49.743
	91	48.436
	92	57.03
	93	49.922
	94	56.765
	95	57.366
	96	53.648
	97	47.823
	98	43.395
	99	45.873
	100	41.457
	101	56.124
	102	56.363
	103	47.609
	104	57.072
	105	57.888
	106	56.44
	107	47.823
	108	36.582
	109	38.595
	110	59.666
	111	36.406
	112	47.825
	113	34.716
	114	46.984
	115	53.696
	116	50.97
	117	56.645
	118	50.018
	119	39.741
	120	43.395
	121	58.081
	122	57.574
	123	54.451
	124	34.269
	125	53.067
	126	57.06
	127	38.541
	128	52.458
	129	34.716
	130	49.755
	131	57.38
	132	45.846
	133	48.772
	134	40.818
	135	33.526
	136	48.943
	137	41.935
	138	51.383
	139	55.458
	140	55.941
	141	50.018
	142	62.375
	143	61.799
	144	52.687
	145	41.457
	146	58.809
	147	48.436
	148	55.226
	149	42.703
	150	55.697
	151	49.072
	152	54.214
	153	55.791
	154	44.275
	155	38.789
	156	42.217
	157	45.623
	158	37.989
	159	34.716
	160	34.151
	161	52.793
	162	65.682
	163	58.369
	164	39.129
	165	50.509
	166	57.03
	167	62.419
	168	41.457
	169	57.372
	170	56.363
	171	47.434
	172	53.599
	173	49.304
	174	54.404
	175	41.743
	176	49.922
	177	63.01
	178	46.472
	179	56.645
	180	57.38
	181	42.408
	182	39.745
	183	56.363
	184	53.721
	185	38.789
	186	56.275
	187	41.374
	188	56.648
	189	40.701
	190	50.509
	191	39.714
	192	57.115
	193	57.372
	194	34.716
	195	48.879
	196	49.743
	197	40.679
	198	50.791
	199	50.509
	200	41.935
	201	42.722
	202	52.025
	203	56.646
	204	58.71
	205	45.114
	206	58.96
	207	41.657
	208	61.046
	209	26.037
	210	56.363
	211	33.526
	212	33.526
	213	63.214
	214	49.982
	215	56.385
	216	47.377
	217	49.743
	218	57.873
	219	50.018
	220	59.437
	221	57.618
	222	36.875
	223	39.997
	224	50.825
	225	63.879
	226	53.973
	227	57.38
	228	61.85
	229	43.983
	230	52.812
	231	51.237
	232	41.659
	233	61.622
	234	49.701
	235	50.97
	236	44.192
	237	48.436
	238	52.187
	239	56.233
	240	40.991
	241	58.96
	242	63.233
	243	43.395
	244	34.716
	245	58.672
	246	49.431
	247	59.437
	248	48.478
	249	59.666
	250	45.024
	251	40.701
	252	54.569
	253	54.959
	254	48.182
	255	46.984
	256	50.97
	257	60.03
	258	43.659
	259	32.957
	260	50.114
	261	47.592
	262	54.884
	263	50.509
	264	58.22
	265	40.701
	266	52.074
	267	34.716
	268	56.104
	269	48.436
	270	50.018
	271	34.716
	272	52.544
	273	47.529
	274	42.678
	275	62.727
	276	49.789
	277	62.418
	278	71.432
	279	41.457
	280	50.635
	281	58.96
	282	46.984
	283	46.219
	284	40.592
	285	69.17
	286	34.716
	287	45.9
	288	63.934
	289	56.363
	290	52.074
	291	53.7
	292	49.743
	293	41.935
	294	41.935
	295	52.074
	296	48.182
	297	47.552
	298	42.408
	299	50.114
	300	42.168
	301	48.318
	302	56.385
	303	67.659
	304	57.655
	305	49.845
	306	54.906
	307	62.598
	308	58.334
	309	57.38
	310	55.941
	311	57.606
	312	54.569
	313	55.144
	314	63.164
	315	48.448
	316	55.615
	317	63.215
	318	54.81
	319	56.873
	320	48.29
	321	58.589
	322	64.17
	323	53.305
	324	55.031
	325	49.072
	326	52.368
	327	46.535
	328	52.352
	329	40.679
	330	56.089
	331	47.592
	332	46.851
	333	53.035
	334	50.97
	335	53.186
	336	56.207
	337	55.894
	338	55.148
	339	58.018
	340	54.774
	341	57.655
	342	55.156
	343	42.168
	344	48.744
	345	53.814
	346	48.5
	347	63.26
	348	58.875
	349	58.458
	350	46.437
	351	53.847
	352	56.765
	353	55.247
	354	33.526
	355	55.174
	356	54.009
	357	51.322
	358	60.236
	359	49.096
	360	50.018
	361	56.629
	362	58.809
	363	54.652
	364	48.493
	365	45.37
	366	45.189
	367	53.562
	368	57.38
	369	57.296
	370	57.38
	371	41.457
	372	57.03
	373	56.24
	374	33.526
	375	53.836
	376	47.252
	377	49.275
	378	51.577
	379	49.701
	380	48.182
	381	47.823
	382	47.398
	383	56.854
	384	40.683
	385	56.871
	386	43.395
	387	59.133
	388	50.509
	389	49.304
	390	58.018
	391	56.164
	392	53.973
	393	57.377
	394	42.168
	395	46.664
	396	49.458
	397	59.437
	398	39.397
	399	50.018
	400	46.217
	401	56.765
	402	40.679
	403	55.115
	404	62.517
	405	46.06
	406	46.069
	407	49.096
	408	33.526
	409	49.415
	410	53.449
	411	61.75
	412	37.413
	413	68.296
	414	36.071
	415	56.987
	416	68.056
	417	47.592
	418	57.13
	419	50.114
	420	56.62
	421	43.395
	422	56.287
	423	54.3
	424	39.343
	425	47.823
	426	53.973
	427	49.173
	428	34.716
	429	49.096
	430	55.544
	431	50.97
	432	54.177
	433	52.34
	434	54.177
	435	56.363
	436	53.803
	437	57.372
	438	49.701
	439	55.878
	440	57.38
	441	50.97
	442	55.506
	443	50.463
	444	57.216
	445	61.388
	446	57.606
	447	58.029
	448	42.408
	449	42.168
	450	71.004
	451	50.068
	452	46.777
	453	58.698
	454	49.701
	455	62.364
	456	56.815
	457	51.154
	458	33.526
	459	43.548
	460	39.349
	461	50.05
	462	64.266
	463	49.701
	464	40.679
	465	67.049
	466	58.002
	467	65.391
	468	60.369
	469	48.989
	470	57.38
	471	59.544
	472	52.917
	473	48.432
	474	55.007
	475	40.701
	476	54.502
	477	53.912
	478	63.177
	479	40.701
	480	41.935
	481	69.949
	482	43.395
	483	41.935
	484	59.423
	485	41.59
	486	54.569
	487	52.949
	488	51.237
	489	55.544
	490	53.414
	491	56.447
	492	49.743
	493	57.102
	494	64.119
	495	57.372
	496	49.701
	497	65.632
	498	44.415
	499	54.451
	500	57.507
	501	57.38
	502	42.678
	503	57.927
	504	60.106
	505	41.632
	506	50.018
	507	41.59
	508	56.752
	509	56.204
	510	52.074
	511	50.97
	512	40.702
	513	49.743
	514	50.276
	515	34.716
	516	48.456
	517	52.74
	518	63.451
	519	56.119
	520	52.352
	521	47.398
	522	56.363
	523	50.97
	524	39.129
	525	40.991
	526	37.878
	527	54.974
	528	33.954
	529	57.372
	530	46.219
	531	37.515
	532	46.646
	533	56.301
	534	41.457
	535	43.395
	536	50.791
	537	42.168
	538	48.938
	539	57.19
	540	42.084
	541	54.127
	542	43.395
	543	50.772
	544	57.372
	545	44.722
	546	49.458
	547	52.399
	548	63.146
	549	53.803
	550	50.509
	551	32.957
	552	33.526
	553	38.455
	554	55.742
	555	42.168
	556	58.162
	557	61.081
	558	53.269
	559	57.606
	560	32.957
	561	55.229
	562	56.571
	563	56.716
	564	53.803
	565	51.042
	566	43.395
	567	48.133
	568	37.172
	569	52.961
	570	56.765
	571	56.204
	572	55.98
	573	40.679
	574	61.326
	575	43.548
	576	53.84
	577	49.789
	578	49.701
	579	48.182
	580	51.237
	581	47.529
	582	56.765
	583	39.397
	584	51.237
	585	46.932
	586	57.028
	587	53.25
	588	31.551
	589	47.377
	590	53.803
	591	34.716
	592	49.409
	593	54.44
	594	57.18
	595	42.408
	596	58.369
	597	49.701
	598	50.114
	599	40.818
	600	33.954
	601	48.182
	602	46.894
	603	54.688
	604	42.408
	605	49.15
	606	44.998
	607	48.868
	608	57.398
	609	47.91
	610	49.701
	611	49.415
	612	32.957
	613	59.94
	614	48.894
	615	34.716
	616	33.526
	617	43.395
	618	53.111
	619	40.701
	620	43.395
	621	44.872
	622	42.722
	623	52.025
	624	50.018
	625	48.537
	626	50.509
	627	33.526
	628	26.037
	629	58.369
	630	55.558
	631	49.324
	632	50.018
	633	58.653
	634	48.537
	635	42.408
	636	43.395
	637	37.96
	638	42.411
	639	44.67
	640	48.456
	641	60.868
	642	51.244
	643	56.164
	644	52.434
	645	42.408
	646	56.588
	647	55.37
	648	39.772
	649	57.227
	650	48.537
	651	51.237
	652	34.716
	653	54.992
	654	60.319
	655	34.716
	656	61.518
	657	58.029
	658	52.76
	659	56.865
	660	41.457
	661	55.313
	662	39.772
	663	47.377
	664	45.9
	665	56.716
	666	38.789
	667	42.168
	668	42.238
	669	57.38
	670	40.958
	671	34.716
	672	43.395
	673	52.074
	674	41.457
	675	49.074
	676	43.395
	677	47.377
	678	48.633
	679	61.748
	680	49.922
	681	64.156
	682	57.127
	683	57.38
	684	49.096
	685	33.526
	686	34.716
	687	66.293
	688	57.03
	689	56.204
	690	42.722
	691	54.502
	692	48.182
	693	33.526
	694	54.747
	695	60.578
	696	58.029
	697	56.16
	698	41.457
	699	42.408
	700	59.437
	701	64.119
	702	34.716
	703	42.408
	704	49.701
	705	49.072
	706	46.984
	707	44.998
	708	45.301
	709	42.234
	710	40.702
	711	64.414
	712	39.211
	713	49.388
	714	62.575
	715	40.991
	716	63.934
	717	50.509
	718	58.153
	719	43.395
	720	49.743
	721	54.569
	722	59.94
	723	33.526
	724	54.831
	725	53.928
	726	65.15
	727	40.811
	728	49.701
	729	40.395
	730	56.363
	731	43.395
	732	52.074
	733	48.456
	734	46.984
	735	54.984
	736	42.408
	737	58.378
	738	47.592
	739	50.114
	740	56.164
	741	52.074
	742	48.243
	743	44.998
	744	63.176
	745	57.216
	746	38.595
	747	54.348
	748	44.192
	749	58.22
	750	53.803
	751	43.395
	752	42.168
	753	31.529
	754	60.359
	755	58.96
	756	55.174
	757	57.38
	758	56.363
	759	50.509
	760	50.791
	761	68.296
	762	45.485
	763	58.647
	764	62.727
	765	55.955
	766	33.526
	767	45.455
	768	38.789
	769	50.509
	770	59.624
	771	50.185
	772	55.787
	773	57.274
	774	58.653
	775	41.935
	776	56.204
	777	58.71
	778	50.97
	779	57.03
	780	43.395
	781	47.529
	782	57.296
	783	56.588
	784	48.182
	785	42.408
	786	60.087
	787	68.368
	788	48.338
	789	46.26
	790	59.94
	791	51.502
	792	49.746
	793	42.408
	794	56.765
	795	54.526
	796	55.587
	797	50.509
	798	58.369
	799	41.457
	800	48.989
	801	49.743
	802	55.615
	803	47.847
	804	56.319
	805	40.991
	806	54.959
	807	38.789
	808	26.037
	809	33.526
	810	66.127
	811	56.237
	812	47.377
	813	47.986
	814	62.91
	815	41.935
	816	49.096
	817	33.526
	818	45.603
	819	50.185
	820	50.791
	821	34.151
	822	64.13
	823	50.185
	824	54.569
	825	47.823
	826	30.69
	827	49.304
	828	53.111
	829	50.97
	830	39.339
	831	39.741
	832	48.182
	833	42.168
	834	58.22
	835	54.722
	836	40.679
	837	49.324
	838	40.991
	839	47.823
	840	49.458
	841	62.724
	842	51.319
	843	42.408
	844	48.182
	845	33.526
	846	48.879
	847	45.363
	848	49.096
	849	52.007
	850	41.457
	851	48.908
	852	57.704
	853	54.569
	854	55.226
	855	45.007
	856	56.363
	857	56.619
	858	50.97
	859	50.97
	860	47.763
	861	53.814
	862	52.917
	863	46.217
	864	42.378
	865	50.509
	866	54.958
	867	43.395
	868	58.081
	869	50.825
	870	54.16
	871	61.199
	872	43.395
	873	56.325
	874	56.199
	875	41.457
	876	49.701
	877	40.281
	878	41.624
	879	68.756
	880	46.772
	881	64.548
	882	43.395
	883	42.408
	884	61.444
	885	54.451
	886	54.995
	887	57.03
	888	53.973
	889	53.111
	890	47.986
	891	56.363
	892	53.814
	893	34.716
	894	55.324
	895	58.22
	896	55.894
	897	63.776
	898	69.658
	899	46.765
	900	37.878
	901	58.653
	902	50.009
	903	47.377
	904	58.685
	905	64.119
	906	49.096
	907	53.973
	908	37.21
	909	52.992
	910	54.831
	911	54.959
	912	64.405
	913	57.606
	914	40.701
	915	34.716
	916	59.437
	917	46.217
	918	52.025
	919	52.714
	920	58.081
	921	56.713
	922	34.716
	923	41.935
	924	58.653
	925	57.482
	926	57.38
	927	62.502
	928	50.029
	929	53.803
	930	57.38
	931	50.018
	932	65.09
	933	63.177
	934	48.271
	935	50.97
	936	57.03
	937	50.509
	938	49.304
	939	55.485
	940	39.065
	941	48.182
	942	48.182
	943	49.458
	944	54.569
	945	51.348
	946	65.563
	947	50.593
	948	56.571
	949	50.97
	950	56.204
	951	56.301
	952	41.248
	953	63.561
	954	46.984
	955	34.716
	956	46.219
	957	49.743
	958	65.324
	959	40.991
	960	49.743
	961	58.22
	962	63.934
	963	54.992
	964	55.941
	965	62.297
	966	50.97
	967	57.38
	968	51.237
	969	48.981
	970	50.018
	971	61.93
	972	49.077
	973	42.168
	974	56.716
	975	57.379
	976	58.029
	977	54.811
	978	34.716
	979	38.149
	980	55.485
	981	49.701
	982	50.018
	983	38.595
	984	40.701
	985	57.606
	986	62.544
	987	54.446
	988	50.018
	989	26.037
	990	33.526
	991	55.615
	992	48.327
	993	50.97
	994	47.763
	995	46.984
	996	33.526
	997	60.03
	998	46.984
	999	56.363
	1000	49.458
	1001	58.96
	1002	40.991
	1003	47.529
	1004	43.395
	1005	56.204
	1006	50.825
	1007	46.797
	1008	47.592
	1009	48.182
	1010	50.825
	1011	34.716
	1012	50.009
	1013	48.182
	1014	57.38
	1015	41.935
	1016	48.456
	1017	68.729
	1018	55.745
	1019	56.363
	1020	47.377
	1021	46.646
	1022	40.701
	1023	60.492
	1024	55.686
	1025	56.853
	1026	34.716
	1027	49.789
	1028	41.457
	1029	59.437
	1030	54.448
	1031	60.106
	1032	57.38
	1033	59.17
	1034	49.388
	1035	52.074
	1036	40.701
	1037	61.533
	1038	43.395
	1039	57.805
	1040	34.716
	1041	42.168
	1042	58.343
	1043	63.442
	1044	42.408
	1045	41.935
	1046	46.217
	1047	49.096
	1048	44.338
	1049	45.836
	1050	56.084
	1051	40.818
	1052	50.018
	1053	55.615
	1054	50.411
	1055	53.067
	1056	50.018
	1057	48.121
	1058	43.395
	1059	40.702
	1060	50.509
	1061	49.304
	1062	62.517
	1063	56.164
	1064	50.509
	1065	40.818
	1066	57.839
	1067	46.987
	1068	50.018
	1069	50.483
	1070	62.086
	1071	50.509
	1072	57.477
	1073	61.645
	1074	34.716
	1075	53.482
	1076	47.409
	1077	33.526
	1078	59.029
	1079	59.317
	1080	46.945
	1081	63.121
	1082	58.96
	1083	50.289
	1084	47.182
	1085	42.168
	1086	47.791
	1087	49.072
	1088	56.296
	1089	48.432
	1090	56.619
	1091	43.395
	1092	54.831
	1093	53.081
	1094	48.989
	1095	34.716
	1096	41.743
	1097	48.307
	1098	65.563
	1099	49.072
	1100	34.716
	1101	54.691
	1102	58.088
	1103	58.378
	1104	53.803
	1105	50.483
	1106	54.974
	1107	40.222
	1108	58.375
	1109	48.782
	1110	42.238
	1111	57.115
	1112	42.408
	1113	42.238
	1114	49.096
	1115	52.074
	1116	37.172
	1117	50.799
	1118	42.408
	1119	55.615
	1120	57.412
	1121	54.177
	1122	50.97
	1123	49.922
	1124	57.03
	1125	48.989
	1126	56.516
	1127	46.069
	1128	63.505
	1129	56.257
	1130	42.168
	1131	40.702
	1132	62.718
	1133	61.307
	1134	58.378
	1135	57.659
	1136	43.395
	1137	58.71
	1138	34.716
	1139	34.716
	1140	48.182
	1141	42.408
	1142	59.913
	1143	49.922
	1144	41.457
	1145	49.701
	1146	46.217
	1147	55.516
	1148	39.065
	1149	56.164
	1150	63.402
	1151	57.216
	1152	57.429
	1153	65.573
	1154	48.182
	1155	42.168
	1156	49.096
	1157	56.363
	1158	53.82
	1159	55.567
	1160	50.509
	1161	33.954
	1162	58.698
	1163	48.5
	1164	56.109
	1165	50.906
	1166	50.185
	1167	44.904
	1168	50.279
	1169	49.096
	1170	40.991
	1171	41.248
	1172	50.185
	1173	57.38
	1174	40.683
	1175	52.148
	1176	37.682
	1177	57.38
	1178	49.458
	1179	54.652
	1180	50.509
	1181	53.803
	1182	51.477
	1183	56.936
	1184	43.395
	1185	56.257
	1186	48.367
	1187	60.946
	1188	57.115
	1189	46.21
	1190	37.96
	1191	44.319
	1192	57.758
	1193	40.679
	1194	34.716
	1195	38.331
	1196	26.037
	1197	44.192
	1198	41.457
	1199	54.448
	1200	39.319
	1201	49.211
	1202	47.377
	1203	43.395
	1204	33.526

## Sheet: Image 2 ML
Image 3 Machine Learning generated results from imageJ particle size analysis
	fibril #	minor axis (nm)
	1	77.346
	2	60.388
	3	77.431
	4	54.984
	5	80.032
	6	70.187					Particle Size distribution								Summary:
	7	49.743					Class limits	upper limit	FQ ML		Totals	% distribution			n=	588
	8	100.094					10-20	20	0			0			avg minor axis	69.4723
	9	62.649					20-30	30	0			0			stdev	15.4916
	10	72.613					30-40	40	10			1.70068
	11	70.41					40-50	50	61			10.3741
	12	58.698					50-60	60	98			16.6667
	13	59.312					60-70	70	128			21.7687
	14	69.234					70-80	80	137			23.2993
	15	72.944					80-90	90	96			16.3265
	16	88.297					90-100	100	44			7.48299
	17	75.618					100-110	110	13			2.21088
	18	50.303					110-120	120	1			0.170068
	19	41.59					120-130	130	0			0
	20	50.226					130-140	140	0			0
	21	79.455					140-150	150	0			0
	22	77.027							0
	23	79.679						total:	588
	24	69.983
	25	65.122
	26	41.657
	27	83.338
	28	65.894
	29	76.471
	30	73.762
	31	64.168
	32	84.704
	33	89.544
	34	71.213
	35	87.522
	36	40.918
	37	41.935
	38	52.562
	39	63.712
	40	94.041
	41	42.168
	42	66.252
	43	43.688
	44	64.136
	45	64.669
	46	74.212
	47	73.37
	48	56.269
	49	90.641
	50	101.454
	51	91.785
	52	41.743
	53	86.773
	54	53.735
	55	56.019
	56	61.86
	57	66.474
	58	80.856
	59	74.24
	60	76.306
	61	42.408
	62	78.001
	63	75.789
	64	56.261
	65	49.743
	66	65.017
	67	47.596
	68	68.865
	69	55.59
	70	70.963
	71	65.874
	72	39.39
	73	64.286
	74	53.803
	75	65.419
	76	56.385
	77	71.621
	78	60.775
	79	60.107
	80	67.258
	81	63.706
	82	82.143
	83	71.828
	84	63.934
	85	55.898
	86	73.533
	87	74.208
	88	89.736
	89	64.168
	90	71.093
	91	70.375
	92	43.72
	93	66.21
	94	50.509
	95	71.77
	96	64.36
	97	45.761
	98	62.888
	99	54.569
	100	69.494
	101	55.615
	102	71.867
	103	65.055
	104	41.05
	105	78.572
	106	65.324
	107	38.869
	108	56.896
	109	61.068
	110	63.934
	111	92.74
	112	107.248
	113	55.806
	114	53.908
	115	74.534
	116	54.831
	117	43.395
	118	63.576
	119	82.25
	120	77.553
	121	59.437
	122	101.051
	123	40.395
	124	75.006
	125	78.566
	126	58.081
	127	71.778
	128	63.182
	129	96.837
	130	65.648
	131	63.359
	132	80.553
	133	58.369
	134	83.575
	135	67.452
	136	60.995
	137	44.439
	138	42.168
	139	48.633
	140	102.553
	141	72.797
	142	39.197
	143	102.773
	144	111.819
	145	69.311
	146	75.551
	147	47.377
	148	102.153
	149	67.554
	150	50.509
	151	58.458
	152	57.51
	153	71.32
	154	40.991
	155	64.521
	156	63.687
	157	73.445
	158	54.811
	159	65.357
	160	66.498
	161	65.572
	162	80.645
	163	48.182
	164	57.888
	165	62.006
	166	44.204
	167	77.708
	168	54.063
	169	39.052
	170	58.96
	171	64.36
	172	70.226
	173	45.225
	174	71.584
	175	66.808
	176	47.847
	177	70.027
	178	50.122
	179	79.226
	180	98.878
	181	75.389
	182	57.959
	183	49.701
	184	72.996
	185	80.393
	186	83.68
	187	63.29
	188	62.517
	189	57.934
	190	100.549
	191	90.562
	192	57.536
	193	65.271
	194	64.451
	195	80.755
	196	69.998
	197	83.645
	198	61.305
	199	68.055
	200	66.553
	201	79.254
	202	92.393
	203	67.551
	204	77.683
	205	56.314
	206	79.77
	207	67.486
	208	70.598
	209	80.356
	210	53.035
	211	72.914
	212	57.03
	213	64.168
	214	50.825
	215	98.331
	216	80.29
	217	76.846
	218	39.724
	219	99.116
	220	74.836
	221	57.349
	222	72.185
	223	65.239
	224	65.881
	225	85.769
	226	60.03
	227	89.639
	228	72.797
	229	87.511
	230	51.678
	231	75.567
	232	74.34
	233	78.921
	234	80.852
	235	48.879
	236	80.417
	237	41.078
	238	82.712
	239	57.38
	240	48.182
	241	88.261
	242	59.317
	243	63.671
	244	57.576
	245	50.009
	246	59.779
	247	62.316
	248	49.458
	249	71.863
	250	73.803
	251	73.453
	252	52.884
	253	45.36
	254	79.821
	255	74.682
	256	76.635
	257	62.971
	258	58.653
	259	39.597
	260	50.079
	261	93.987
	262	75.26
	263	72.704
	264	70.186
	265	80.027
	266	43.488
	267	64.17
	268	47.081
	269	59.957
	270	68.983
	271	67.268
	272	80.909
	273	48.166
	274	76.169
	275	87.364
	276	86.699
	277	58.783
	278	86.432
	279	75.309
	280	71.445
	281	92.165
	282	69.497
	283	92.64
	284	102.601
	285	69.685
	286	54.569
	287	88.155
	288	50.186
	289	65.41
	290	67.455
	291	65.177
	292	72.463
	293	92.334
	294	74.627
	295	71.863
	296	76.479
	297	74.625
	298	68.994
	299	95.146
	300	77.872
	301	63.992
	302	92.127
	303	97.799
	304	71.724
	305	49.701
	306	77.445
	307	58.96
	308	80.181
	309	64.17
	310	84.669
	311	50.825
	312	51.237
	313	76.369
	314	71.663
	315	72.75
	316	69.787
	317	67.227
	318	74.49
	319	70.783
	320	76.198
	321	60.753
	322	70.117
	323	78.428
	324	80.699
	325	77.983
	326	65.56
	327	63.018
	328	79.822
	329	88.412
	330	64.133
	331	56.12
	332	70.907
	333	54.687
	334	70.996
	335	86.459
	336	58.685
	337	95.901
	338	83.085
	339	43.395
	340	68.271
	341	71.867
	342	78.908
	343	91.242
	344	73.162
	345	56.618
	346	73.441
	347	66.732
	348	70.763
	349	78.354
	350	48.182
	351	97.402
	352	83.645
	353	47.529
	354	70.428
	355	42.408
	356	68.167
	357	60.351
	358	61.861
	359	89.588
	360	72.149
	361	93.13
	362	90.174
	363	88.85
	364	70.58
	365	65.509
	366	54.9
	367	71.636
	368	51.025
	369	80.613
	370	62.467
	371	73.389
	372	65.995
	373	54.067
	374	81.714
	375	48.092
	376	61.285
	377	82.76
	378	96.993
	379	98.294
	380	70.848
	381	40.679
	382	81.311
	383	83.478
	384	99.245
	385	86.898
	386	64.992
	387	79.541
	388	69.918
	389	58.018
	390	62.024
	391	57.397
	392	66.98
	393	91.78
	394	69.049
	395	74.677
	396	77.52
	397	53.939
	398	71.305
	399	59.202
	400	64.761
	401	86.97
	402	54.279
	403	55.031
	404	84.652
	405	52.76
	406	67.268
	407	74.31
	408	51.688
	409	59.385
	410	78.938
	411	72.014
	412	65.351
	413	64.168
	414	47.643
	415	87.226
	416	79.95
	417	60.636
	418	51.76
	419	66.804
	420	108.141
	421	57.24
	422	72.14
	423	82.718
	424	91.111
	425	53.325
	426	80.996
	427	82.398
	428	86.045
	429	88.946
	430	87.967
	431	58.472
	432	65.555
	433	78.679
	434	57.618
	435	91.82
	436	69.685
	437	76.721
	438	65.907
	439	83.235
	440	57.38
	441	76.343
	442	62.889
	443	54.404
	444	93.405
	445	65.922
	446	50.509
	447	91.164
	448	77.491
	449	86.588
	450	95.786
	451	66.455
	452	85.771
	453	70.431
	454	82.334
	455	77.916
	456	70.063
	457	80.596
	458	83.865
	459	49.743
	460	58.896
	461	93.349
	462	84.719
	463	78.176
	464	85.099
	465	48.765
	466	79.419
	467	69.764
	468	84.11
	469	47.956
	470	81.059
	471	64.105
	472	69.627
	473	56.731
	474	86.47
	475	65.898
	476	89.281
	477	74.542
	478	78.999
	479	60.949
	480	56.24
	481	68.522
	482	82.879
	483	83.339
	484	80.31
	485	56.853
	486	76.349
	487	50.509
	488	71.995
	489	72.813
	490	91.23
	491	64.266
	492	79.415
	493	60.252
	494	81.04
	495	74.866
	496	76.587
	497	89.714
	498	82.695
	499	71.867
	500	76.236
	501	98.207
	502	90.911
	503	87.599
	504	88.961
	505	62.047
	506	69.306
	507	81.228
	508	48.051
	509	88.123
	510	64.184
	511	79.57
	512	82.682
	513	42.057
	514	89.662
	515	40.991
	516	83.232
	517	52.695
	518	90.723
	519	78.693
	520	66.455
	521	71.643
	522	40.818
	523	63.185
	524	40.656
	525	43.983
	526	79.07
	527	47.847
	528	64.227
	529	43.534
	530	87.134
	531	91.397
	532	39.481
	533	41.56
	534	88.069
	535	97.963
	536	39.349
	537	57.115
	538	89.835
	539	86.238
	540	86.819
	541	80.269
	542	50.574
	543	91.823
	544	92.359
	545	82.602
	546	102.916
	547	62.734
	548	55.615
	549	63.916
	550	106.856
	551	47.823
	552	79.829
	553	55.901
	554	69.726
	555	63.023
	556	47.253
	557	79.878
	558	53.46
	559	66.05
	560	80.53
	561	77.744
	562	50.114
	563	56.853
	564	88.445
	565	89.595
	566	48.182
	567	55.335
	568	91.469
	569	88.604
	570	91.284
	571	38.371
	572	80.59
	573	38.869
	574	49.898
	575	91.608
	576	104.059
	577	92.649
	578	49.871
	579	89.768
	580	40.818
	581	41.743
	582	55.664
	583	52.08
	584	87.13
	585	50.389
	586	77.012
	587	58.015
	588	68.35

## Sheet: Image 3 ML
Image 2 machine learning generated results from imageJ particle size analysis
	Fibril #	minor axis (nm)
	1	58.452				Particle Size distribution								Summary:
	2	47.85				Class limits	upper limit	FQ ML		Totals	% distribution			n=	422
	3	43.042				10-20	20	1			0.236967			avg minor axis	47.6464
	4	55.596				20-30	30	19			4.50237			stdev	11.0651
	5	42.124				30-40	40	89			21.09
	6	39.76				40-50	50	132			31.2796
	7	52.451				50-60	60	128			30.3318
	8	40.014				60-70	70	41			9.71564
	9	52.352				70-80	80	10			2.36967
	10	58.744				80-90	90	2			0.473934
	11	40.014				90-100	100	0			0
	12	50.119				100-110	110	0			0
	13	55.991				110-120	120	0			0
	14	32.793				120-130	130	0			0
	15	52.902				130-140	140	0			0
	16	45.373				140-150	150	0			0
	17	40.052						0
	18	56.289					total:	422
	19	51.734
	20	43.967
	21	38.765
	22	56.905
	23	44.435
	24	46.423
	25	40.014
	26	49.401
	27	57.238
	28	62.637
	29	41.659
	30	41.989
	31	31.252
	32	43.95
	33	58.139
	34	45.774
	35	44.931
	36	49.098
	37	57.131
	38	71.142
	39	44.137
	40	38.545
	41	40.014
	42	46.702
	43	26.821
	44	51.523
	45	45.904
	46	69.806
	47	46.766
	48	68.497
	49	53.111
	50	48.383
	51	39.623
	52	55.915
	53	32.543
	54	38.545
	55	33.734
	56	33.548
	57	52.32
	58	33.734
	59	44.871
	60	34.716
	61	55.428
	62	38.545
	63	44.596
	64	51.751
	65	26.821
	66	51.56
	67	27.773
	68	33.734
	69	45.585
	70	48.118
	71	65.082
	72	33.734
	73	54.588
	74	64.163
	75	46.922
	76	34.716
	77	40.66
	78	52.507
	79	40.014
	80	55.692
	81	62.847
	82	20.829
	83	38.314
	84	60.759
	85	51.016
	86	51.826
	87	39.938
	88	36.975
	89	59.104
	90	67.822
	91	25.241
	92	38.545
	93	67.716
	94	60.906
	95	63.885
	96	33.165
	97	56.881
	98	54.962
	99	53.761
	100	47.718
	101	46.213
	102	44.025
	103	62.096
	104	63.652
	105	47.729
	106	40.776
	107	32.561
	108	49.941
	109	80.927
	110	55.366
	111	50.771
	112	36.797
	113	33.165
	114	44.491
	115	45.412
	116	51.93
	117	52.087
	118	46.481
	119	60.234
	120	57.647
	121	58.373
	122	63.264
	123	50.619
	124	33.926
	125	40.407
	126	60.807
	127	60.517
	128	73.179
	129	54.636
	130	44.217
	131	58.898
	132	54.76
	133	52.45
	134	38.314
	135	62.63
	136	52.542
	137	38.765
	138	59.996
	139	40.776
	140	34.716
	141	44.806
	142	47.975
	143	57.674
	144	71.106
	145	59.821
	146	38.087
	147	70.85
	148	49.29
	149	42.986
	150	53.072
	151	49.938
	152	54.831
	153	70.566
	154	56.223
	155	61.914
	156	61.394
	157	45.373
	158	58.438
	159	33.734
	160	39.566
	161	49.51
	162	57.69
	163	62.666
	164	45.034
	165	40.407
	166	69.181
	167	56.162
	168	39.566
	169	56.478
	170	72.264
	171	45.818
	172	32.561
	173	66.663
	174	50.15
	175	66.043
	176	42.918
	177	61.199
	178	80.516
	179	57.038
	180	61.156
	181	50.479
	182	58.119
	183	63.853
	184	57.482
	185	58.174
	186	63.589
	187	60.418
	188	58.721
	189	49.28
	190	47.991
	191	47.729
	192	58.615
	193	55.188
	194	52.621
	195	63.849
	196	50.953
	197	52.158
	198	61.022
	199	46.913
	200	51.049
	201	55.266
	202	34.716
	203	50.801
	204	40.407
	205	63.415
	206	72.917
	207	32.561
	208	68.255
	209	65.878
	210	72.098
	211	66.268
	212	58.167
	213	54.366
	214	20.829
	215	40.94
	216	31.031
	217	61.565
	218	70.275
	219	38.545
	220	12.602
	221	33.734
	222	52.443
	223	43.92
	224	46.695
	225	58.095
	226	56.649
	227	41.645
	228	49.662
	229	27.773
	230	51.724
	231	51.899
	232	52.45
	233	32.561
	234	46.576
	235	31.303
	236	40.014
	237	47.55
	238	56.317
	239	32.561
	240	45.623
	241	47.093
	242	48.486
	243	38.749
	244	32.793
	245	56.047
	246	54.52
	247	52.827
	248	52.582
	249	33.165
	250	46.937
	251	32.561
	252	34.716
	253	26.821
	254	58.834
	255	61.253
	256	46.415
	257	52.921
	258	39.794
	259	39.329
	260	33.926
	261	59.23
	262	47.55
	263	47.334
	264	25.223
	265	51.88
	266	51.5
	267	57.189
	268	42.811
	269	50.002
	270	51.147
	271	45.904
	272	44.536
	273	48.056
	274	44.468
	275	45.107
	276	39.938
	277	45.623
	278	38.545
	279	51.026
	280	62.854
	281	43.042
	282	26.821
	283	39.794
	284	39.276
	285	33.165
	286	52.518
	287	27.773
	288	48.952
	289	59.491
	290	54.636
	291	37.156
	292	45.425
	293	45.158
	294	50.07
	295	58.761
	296	52.073
	297	47.952
	298	32.998
	299	53.092
	300	46.465
	301	54.273
	302	54.635
	303	43.75
	304	26.821
	305	56.114
	306	56.911
	307	50.093
	308	58.991
	309	39.257
	310	50.321
	311	56.736
	312	37.919
	313	51.781
	314	32.561
	315	45.09
	316	51.523
	317	49.214
	318	54.683
	319	40.834
	320	47.666
	321	58.585
	322	26.821
	323	39.276
	324	51.147
	325	27.163
	326	46.465
	327	49.618
	328	52.843
	329	36.973
	330	55.891
	331	35.353
	332	71.679
	333	46.28
	334	45.623
	335	46.529
	336	27.773
	337	58.042
	338	58.984
	339	65.625
	340	40.007
	341	33.734
	342	61.361
	343	36.975
	344	56.025
	345	40.014
	346	31.881
	347	51.826
	348	56.994
	349	38.475
	350	57.937
	351	43.783
	352	49.226
	353	38.545
	354	54.276
	355	39.276
	356	51.352
	357	40.407
	358	42.097
	359	39.811
	360	37.317
	361	38.545
	362	32.561
	363	38.8
	364	46.922
	365	46.702
	366	52.715
	367	46.695
	368	45.585
	369	43.478
	370	51.807
	371	46.922
	372	39.794
	373	48.486
	374	26.821
	375	47.533
	376	46.127
	377	45.904
	378	40.776
	379	44.595
	380	40.407
	381	45.904
	382	51.436
	383	26.821
	384	31.817
	385	45.623
	386	66.316
	387	40.913
	388	32.721
	389	33.734
	390	45.09
	391	33.272
	392	33.734
	393	39.794
	394	50.035
	395	49.011
	396	58.389
	397	46.576
	398	40.407
	399	26.366
	400	46.522
	401	50.871
	402	54.533
	403	32.654
	404	40.007
	405	40.091
	406	40.776
	407	46.039
	408	39.76
	409	33.734
	410	51.931
	411	58.589
	412	34.716
	413	32.561
	414	27.773
	415	33.165
	416	49.31
	417	40.99
	418	43.655
	419	45.158
	420	32.543
	421	34.716
	422	32.561
