# Supplementary material for: FIRM image analysis: A machine learning workflow for quantifying extracellular matrix components from electron microscopy images
Source: PLoS One. 2025 Feb 6;20(2):e0312196. doi: 10.1371/journal.pone.0312196 (PMC11801620; doi:10.1371/journal.pone.0312196)
Supplement: S1 Dataset — (ZIP) [file pone.0312196.s002.zip › S2 Dataset/FIRM_analysis data/Raw Data for precision recall and F1 score determination.xlsx]

## Sheet: Precision Recall and F1 Summary
	for 0.33 threshold
Image #	GT # Fibrils	RF # of Fibrils	# of TP	# FP	Precision	Recall	F1
1	1356	1204	946	258	0.785714	0.69764	0.739062
3	618	588	490	98	0.833333	0.79288	0.812604
2	475	422	416	6	0.985782	0.875789	0.927536
Totals	2449	2214	1852	362	0.836495	0.756227	0.794338

## Sheet: Image 1 IoU calculation
*to calculate intersection over union (IoU), machine learning generated masks were overlain with the corresponding ground truth masks.
*The area of the overlap (intersections) were calculated using imageJ particle size analysis. The total area of overlapping particles were also measured using imageJ.																					*here we sort the data to ensure no duplicate measurements (multiple particle sizes reported for the same overlapping particle cluster) and to match particle clusters from both particle size measurements (match the intersection with the right union). Intersection/union is then calculated for each fibril
																					*blue and red refer to colored number labels assigned to the intersection and union areas that were used to keep track of intersection and union pairs.
																				intersection	Blue	Red labels	Duplicates	duplicate aggregates	dup count		raw data	blended result	intersection over union value:			0.33
1		0.028506							1	IoU combined image.jpg	0.026199									0.016559	3	2	0		1	0.034124	0.034124	0.034124	0.48526	1
2		0.027737		*particle areas of just overlapping sections (intersection)					2	IoU combined image.jpg	0.034124		*particle areas of conjoined particles (union)							0.017269	13	3	0		1	0.068721	0.068721	0.068721	0.251291	0		946	True positives that meet the threshold criteria (0.33)
3		0.016559							3	IoU combined image.jpg	0.068721									0.028506	1	4	0		1	0.036312	0.036312	0.036312	0.78503	1
4	IoU combined image_just white sections.jpg	0.01792	255	255	255	100			4	IoU combined image.jpg	0.036312	255	255	255	100					0.027737	2	5	1	0.067183	3	0.104383	0.104383	0.067183	0.412857	1
5	IoU combined image_just white sections.jpg	0.018334	255	255	255	100			5	IoU combined image.jpg	0.104383	255	255	255	100					0.030398	7	5	1	0.067183	3	0.104383	0.104383	0.067183	0.452466	1
6	IoU combined image_just white sections.jpg	0.032409	255	255	255	100			6	IoU combined image.jpg	0.028092	255	255	255	100					0.009048	16	5	1	0.067183	3	0.104383	0.104383	0.067183	0.134677	0
7		0.030398							7	IoU combined image.jpg	0.027441									0.01792	4	6	0		1	0.028092	0.028092	0.028092	0.637904	1
8		0.020463							8	IoU combined image.jpg	0.042404									0.018334	5	7	0		1	0.027441	0.027441	0.027441	0.668124	1
9		0.027086							9	IoU combined image.jpg	0.044888									0.000118	17	8	0		1	0.042404	0.042404	0.042404	0.00278276	0
10		0.019161							10	IoU combined image.jpg	0.029866									0.032409	6	9	0		1	0.044888	0.044888	0.044888	0.721997	1
11		0.020285							11	IoU combined image.jpg	0.029156									0.020463	8	10	0		1	0.029866	0.029866	0.029866	0.68516	1
12		0.018156							12	IoU combined image.jpg	0.033									0.019161	10	11	0		1	0.029156	0.029156	0.029156	0.657189	1
13	IoU combined image_just white sections.jpg	0.017269	255	255	255	100			13	IoU combined image.jpg	0.130523	255	255	255	100					0.020285	11	13	1	0.069785	3	0.130523	0.130523	0.069785	0.290679	0
14	IoU combined image_just white sections.jpg	0.021941	255	255	255	100			14	IoU combined image.jpg	0.035543	255	255	255	100					0.022887	27	13	1	0.069785	3	0.130523	0.130523	0.069785	0.327964	0
15	IoU combined image_just white sections.jpg	0.028447	255	255	255	100			15	IoU combined image.jpg	0.03371	255	255	255	100					0.026613	39	13	1	0.069785	3	0.130523	0.130523	0.069785	0.381357	1
16		0.009048							16	IoU combined image.jpg	0.036667									0.027086	9	14	0		1	0.035543	0.035543	0.035543	0.762063	1
17		0.000118							17	IoU combined image.jpg	0.027382									0.018156	12	15	0		1	0.03371	0.03371	0.03371	0.538594	1
18		0.012301							18	IoU combined image.jpg	0.031818									0.012301	18	17	0		1	0.027382	0.027382	0.027382	0.449237	1
19		0.017387							19	IoU combined image.jpg	0.031049									0.021941	14	18	0		1	0.031818	0.031818	0.031818	0.689578	1
20		0.022769							20	IoU combined image.jpg	0.038146									0.028447	15	20	0		1	0.038146	0.038146	0.038146	0.74574	1
21		0.02478							21	IoU combined image.jpg	0.029334									0.017387	19	21	0		1	0.029334	0.029334	0.029334	0.592725	1
22		0.022887							22	IoU combined image.jpg	0.022237									0.022887	22	23	0		1	0.041043	0.041043	0.041043	0.557635	1
23	IoU combined image_just white sections.jpg	0.02685	255	255	255	100			23	IoU combined image.jpg	0.041043	255	255	255	100					0.022769	20	24	1	0.047608	2	0.03992	0.03992	0.047608	0.47826	1
24	IoU combined image_just white sections.jpg	0.022769	255	255	255	100			24	IoU combined image.jpg	0.03992	255	255	255	100					0.024839	460	24	1	0.047608	2	0.03992	0.03992	0.047608	0.52174	1
25		0.023006							25	IoU combined image.jpg	0.032645									0.02685	23	25	0		1	0.032645	0.032645	0.032645	0.822484	1
26		0.025135							26	IoU combined image.jpg	0.030871									0.02478	21	27	0		1	0.037495	0.037495	0.037495	0.660888	1
27		0.022887							27	IoU combined image.jpg	0.037495									0.023006	25	28	0		1	0.039447	0.039447	0.039447	0.583213	1
28		0.031818							28	IoU combined image.jpg	0.039447									0.031818	28	29	0		1	0.027027	0.027027	0.027027	1.17727	1
29		5.9e-05							29	IoU combined image.jpg	0.027027									0.025135	26	30	0		1	0.031818	0.031818	0.031818	0.789962	1
30		0.013188							30	IoU combined image.jpg	0.031818									0.022769	24	31	0		1	0.040807	0.040807	0.040807	0.557968	1
31		5.9e-05							31	IoU combined image.jpg	0.040807									0.013188	30	32	0		1	0.032113	0.032113	0.032113	0.410675	1
32		0.019457							32	IoU combined image.jpg	0.032113									5.9e-05	29	33	0		1	0.028979	0.028979	0.028979	0.00203596	0
33		0.017387							33	IoU combined image.jpg	0.028979									0.019339	34	36	0		1	0.036904	0.036904	0.036904	0.524035	1
34		0.019339							34	IoU combined image.jpg	0.037436									0.019457	32	38	0		1	0.037318	0.037318	0.037318	0.521384	1
35		0.026613							35	IoU combined image.jpg	0.04057									0.017387	33	39	0		1	0.028861	0.028861	0.028861	0.602439	1
36		5.9e-05							36	IoU combined image.jpg	0.036904									0.024602	38	40	0		1	0.046957	0.046957	0.046957	0.523926	1
37	IoU combined image_just white sections.jpg	0.015022	255	255	255	100			37	IoU combined image.jpg	0.043527	255	255	255	100					0.026613	35	41	1	0.052043	2	0.084216	0.084216	0.052043	0.511366	1
38	IoU combined image_just white sections.jpg	0.024602	255	255	255	100			38	IoU combined image.jpg	0.037318	255	255	255	100					0.02543	42	41	1	0.052043	2	0.084216	0.084216	0.052043	0.488634	1
39		0.026613							39	IoU combined image.jpg	0.028861									5.9e-05	36	42	0		1	0.036371	0.036371	0.036371	0.00162217	0
40		0.024898							40	IoU combined image.jpg	0.046957									0.015022	37	43	0		1	0.035543	0.035543	0.035543	0.422643	1
41		0.028861							41	IoU combined image.jpg	0.084216									0.026199	47	45	0		1	0.035543	0.035543	0.035543	0.737107	1
42		0.02543							42	IoU combined image.jpg	0.036371									0.024898	40	46	0		1	0.034952	0.034952	0.034952	0.712348	1
43		0.001301							43	IoU combined image.jpg	0.035543									0.001301	43	47	0		1	0.034538	0.034538	0.034538	0.0376687	0
44		5.9e-05							44	IoU combined image.jpg	0.036135									0.028861	41	48	0		1	0.044651	0.044651	0.044651	0.646369	1
45		0.019812							45	IoU combined image.jpg	0.035543									0.029274	46	49	0		1	0.034952	0.034952	0.034952	0.837549	1
46		0.029274							46	IoU combined image.jpg	0.034952									5.9e-05	44	50	0		1	0.039269	0.039269	0.039269	0.00150246	0
47		0.026199							47	IoU combined image.jpg	0.034538									0.019812	45	51	0		1	0.032645	0.032645	0.032645	0.606892	1
48		0.023597							48	IoU combined image.jpg	0.044651									0.021231	49	52	0		1	0.027441	0.027441	0.027441	0.773696	1
49		0.021231							49	IoU combined image.jpg	0.034952									0.023597	48	53	0		1	0.034301	0.034301	0.034301	0.687939	1
50	IoU combined image_just white sections.jpg	0.022946	255	255	255	100			50	IoU combined image.jpg	0.039269	255	255	255	100					0.013543	52	55	1	0.030989	2	0.049146	0.049146	0.030989	0.437026	1
51	IoU combined image_just white sections.jpg	0.016382	255	255	255	100			51	IoU combined image.jpg	0.032645	255	255	255	100					0.017446	54	55	1	0.030989	2	0.049146	0.049146	0.030989	0.562974	1
52		0.013543							52	IoU combined image.jpg	0.027441									0.016382	51	56	0		1	0.028151	0.028151	0.028151	0.581933	1
53		0.020877							53	IoU combined image.jpg	0.034301									0.022946	50	57	0		1	0.037377	0.037377	0.037377	0.613907	1
54		0.017446							54	IoU combined image.jpg	0.038796									0.020877	53	58	0		1	0.029866	0.029866	0.029866	0.699022	1
55		5.9e-05							55	IoU combined image.jpg	0.049146									5.9e-05	55	59	0		1	0.032882	0.032882	0.032882	0.00179429	0
56		5.9e-05							56	IoU combined image.jpg	0.028151									5.9e-05	56	60	0		1	0.038205	0.038205	0.038205	0.0015443	0
57		0.013898							57	IoU combined image.jpg	0.037377									0.021823	60	62	0		1	0.038264	0.038264	0.038264	0.570327	1
58		5.9e-05							58	IoU combined image.jpg	0.029866									0.020995	61	65	0		1	0.038974	0.038974	0.038974	0.538692	1
59		0.021823							59	IoU combined image.jpg	0.032882									0.013898	58	67	0		1	0.027027	0.027027	0.027027	0.514227	1
60		0.020995							60	IoU combined image.jpg	0.038205									5.9e-05	59	68	0		1	0.029629	0.029629	0.029629	0.00199129	0
61		0.019989							61	IoU combined image.jpg	0.036963									5.9e-05	64	69	0		1	0.034952	0.034952	0.034952	0.00168803	0
62		0.007925							62	IoU combined image.jpg	0.038264									0.007925	63	70	0		1	0.033828	0.033828	0.033828	0.234273	0
63		5.9e-05							63	IoU combined image.jpg	0.03093									5.9e-05	66	71	0		1	0.045893	0.045893	0.045893	0.0012856	0
64		5.9e-05							64	IoU combined image.jpg	0.026199									0.026968	68	72	0		1	0.024839	0.024839	0.024839	1.08571	1
65		5.9e-05							65	IoU combined image.jpg	0.038974									5.9e-05	65	73	0		1	0.047076	0.047076	0.047076	0.00125329	0
66		0.022769							66	IoU combined image.jpg	0.041103									0.019989	62	74	0		1	0.031285	0.031285	0.031285	0.638932	1
67		0.026968							67	IoU combined image.jpg	0.027027									0.022769	67	75	0		1	0.038441	0.038441	0.038441	0.59231	1
68		0.023893							68	IoU combined image.jpg	0.029629									0.021823	70	77	0		1	0.025016	0.025016	0.025016	0.872362	1
69		0.021823							69	IoU combined image.jpg	0.034952									0.023893	69	78	0		1	0.030516	0.030516	0.030516	0.782966	1
70		0.022828							70	IoU combined image.jpg	0.033828									0.022828	71	79	0		1	0.041576	0.041576	0.041576	0.549067	1
71		0.016441							71	IoU combined image.jpg	0.045893									0.016441	72	80	0		1	0.044888	0.044888	0.044888	0.366267	1
72		0.025608							72	IoU combined image.jpg	0.024839									0.018866	77	81	0		1	0.041753	0.041753	0.041753	0.451848	1
73		5.9e-05							73	IoU combined image.jpg	0.047076									0.025608	73	84	0		1	0.04471	0.04471	0.04471	0.572758	1
74	IoU combined image_just white sections.jpg	0.023006	255	255	255	100			74	IoU combined image.jpg	0.031285	255	255	255	100					0.023006	75	85	1	0.05234	2	0.07085	0.07085	0.05234	0.439549	1
75	IoU combined image_just white sections.jpg	0.021409	255	255	255	100			75	IoU combined image.jpg	0.038441	255	255	255	100					0.029334	78	85	1	0.05234	2	0.07085	0.07085	0.05234	0.560451	1
76		0.018866							76	IoU combined image.jpg	0.026968									5.9e-05	74	86	0		1	0.032764	0.032764	0.032764	0.00180076	0
77		0.029334							77	IoU combined image.jpg	0.025016									0.021409	76	87	0		1	0.033059	0.033059	0.033059	0.6476	1
78		0.028861							78	IoU combined image.jpg	0.030516									0.030694	80	89	0		1	0.024721	0.024721	0.024721	1.24162	1
79		0.030694							79	IoU combined image.jpg	0.041576									0.028861	79	90	0		1	0.041103	0.041103	0.041103	0.702163	1
80	IoU combined image_just white sections.jpg	0.011	255	255	255	100			80	IoU combined image.jpg	0.044888	255	255	255	100					0.011	81	91	1	0.036903	2	0.088888	0.088888	0.036903	0.298079	0
81	IoU combined image_just white sections.jpg	0.022237	255	255	255	100			81	IoU combined image.jpg	0.041753	255	255	255	100					0.025903	89	91	1	0.036903	2	0.088888	0.088888	0.036903	0.701921	1
82		0.019516							82	IoU combined image.jpg	0.035011									0.022237	82	92	0		1	0.046662	0.046662	0.046662	0.476555	1
83		0.032054							83	IoU combined image.jpg	0.02685									0.019516	83	93	0		1	0.045538	0.045538	0.045538	0.428565	1
84		0.025844							84	IoU combined image.jpg	0.04471									0.032054	84	97	0		1	0.024543	0.024543	0.024543	1.30603	1
85		0.031404							85	IoU combined image.jpg	0.07085									0.026909	92	98	0		1	0.049737	0.049737	0.049737	0.541026	1
86		0.023656							86	IoU combined image.jpg	0.032764									0.031404	86	100	0		1	0.032705	0.032705	0.032705	0.96022	1
87		0.030221							87	IoU combined image.jpg	0.033059									0.023656	87	101	0		1	0.03856	0.03856	0.03856	0.613485	1
88		0.025903							88	IoU combined image.jpg	0.033947									0.025844	85	105	0		1	0.026022	0.026022	0.026022	0.99316	1
89		0.012301							89	IoU combined image.jpg	0.024721									0.030221	88	106	0		1	0.030102	0.030102	0.030102	1.00395	1
90		0.017801							90	IoU combined image.jpg	0.041103									0.025312	94	107	0		1	0.032645	0.032645	0.032645	0.775371	1
91		0.026909							91	IoU combined image.jpg	0.088888									0.012301	90	109	0		1	0.037022	0.037022	0.037022	0.332262	1
92		0.017742							92	IoU combined image.jpg	0.046662									0.017801	91	110	0		1	0.040215	0.040215	0.040215	0.442646	1
93	IoU combined image_just white sections.jpg	0.025312	255	255	255	100			93	IoU combined image.jpg	0.045538	255	255	255	100					0.032232	95	111	1	0.051867	2	0.083565	0.083565	0.051867	0.621436	1
94	IoU combined image_just white sections.jpg	0.032232	255	255	255	100			94	IoU combined image.jpg	0.012242	255	255	255	100					0.019635	111	111	1	0.051867	2	0.083565	0.083565	0.051867	0.378564	1
95		5.9e-05							95	IoU combined image.jpg	0.036608									5.9e-05	96	114	0		1	0.034183	0.034183	0.034183	0.001726	0
96	IoU combined image_just white sections.jpg	5.9e-05	255	255	255	100			96	IoU combined image.jpg	0.042463	255	255	255	100					0.017742	93	115	1	0.059318	3	0.107281	0.107281	0.059318	0.2991	0
97	IoU combined image_just white sections.jpg	0.020699	255	255	255	100			97	IoU combined image.jpg	0.024543	255	255	255	100					0.025726	107	115	1	0.059318	3	0.107281	0.107281	0.059318	0.433696	1
98	IoU combined image_just white sections.jpg	0.015731	255	255	255	100			98	IoU combined image.jpg	0.049737	255	255	255	100					0.01585	116	115	1	0.059318	3	0.107281	0.107281	0.059318	0.267204	0
99		0.013366							99	IoU combined image.jpg	0.021941									0.020699	98	116	0		1	0.036549	0.036549	0.036549	0.566336	1
100		0.021586							100	IoU combined image.jpg	0.032705									5.9e-05	106	117	0		1	0.035484	0.035484	0.035484	0.00166272	0
101		0.010645							101	IoU combined image.jpg	0.03856									5.9e-05	97	118	0		1	0.031285	0.031285	0.031285	0.00188589	0
102	IoU combined image_just white sections.jpg	0.021764	255	255	255	100			102	IoU combined image.jpg	0.012301	255	255	255	100					0.010645	102	119	1	0.03235	2	0.065232	0.065232	0.03235	0.329057	0
103	IoU combined image_just white sections.jpg	0.026258	255	255	255	100			103	IoU combined image.jpg	0.036904	255	255	255	100					0.021705	117	119	1	0.03235	2	0.065232	0.065232	0.03235	0.670943	1
104		0.000355							104	IoU combined image.jpg	0.0275									0.015731	99	120	0		1	0.033947	0.033947	0.033947	0.463399	1
105		5.9e-05							105	IoU combined image.jpg	0.026022									0.013366	100	121	0		1	0.038382	0.038382	0.038382	0.348236	1
106	IoU combined image_just white sections.jpg	0.025726	255	255	255	100			106	IoU combined image.jpg	0.030102	255	255	255	100					0.021586	101	122	1	0.069608	3	0.098232	0.098232	0.069608	0.310108	0
107	IoU combined image_just white sections.jpg	0.029807	255	255	255	100			107	IoU combined image.jpg	0.032645	255	255	255	100					0.02342	119	122	1	0.069608	3	0.098232	0.098232	0.069608	0.336456	1
108	IoU combined image_just white sections.jpg	0.009285	255	255	255	100			108	IoU combined image.jpg	0.019516	255	255	255	100					0.024602	132	122	1	0.069608	3	0.098232	0.098232	0.069608	0.353436	1
109		5.9e-05							109	IoU combined image.jpg	0.037022									0.021764	103	124	0		1	0.035543	0.035543	0.035543	0.612329	1
110		0.019635							110	IoU combined image.jpg	0.040215									0.026258	104	125	0		1	0.025785	0.025785	0.025785	1.01834	1
111		0.012479							111	IoU combined image.jpg	0.083565									0.009285	109	126	0		1	0.032113	0.032113	0.032113	0.289135	0
112		0.016678							112	IoU combined image.jpg	0.042108									0.000355	105	127	0		1	0.032232	0.032232	0.032232	0.0110139	0
113		0.01236							113	IoU combined image.jpg	0.031522									0.029807	108	128	0		1	0.035425	0.035425	0.035425	0.841411	1
114		0.024484							114	IoU combined image.jpg	0.034183									5.9e-05	110	130	0		1	0.026199	0.026199	0.026199	0.00225199	0
115		0.01585							115	IoU combined image.jpg	0.107281									0.01236	114	131	0		1	0.034715	0.034715	0.034715	0.356042	1
116		0.021705							116	IoU combined image.jpg	0.036549									0.016678	113	132	0		1	0.033887	0.033887	0.033887	0.492165	1
117		0.029215							117	IoU combined image.jpg	0.035484									0.012479	112	133	0		1	0.036963	0.036963	0.036963	0.337608	1
118		0.02342							118	IoU combined image.jpg	0.031285									0.024484	115	134	0		1	0.027264	0.027264	0.027264	0.898034	1
119		0.020936							119	IoU combined image.jpg	0.065232									0.029215	118	135	0		1	0.033828	0.033828	0.033828	0.863634	1
120		0.023656							120	IoU combined image.jpg	0.033947									0.020522	122	136	0		1	0.039151	0.039151	0.039151	0.524176	1
121		0.020522							121	IoU combined image.jpg	0.038382									0.015672	123	137	0		1	0.032705	0.032705	0.032705	0.479193	1
122	IoU combined image_just white sections.jpg	0.010645	255	255	255	100			122	IoU combined image.jpg	0.098232	255	255	255	100					0.005914	124	138	1	0.036607	4	0.076114	0.076114	0.036607	0.161554	0
123	IoU combined image_just white sections.jpg	0.015672	255	255	255	100			123	IoU combined image.jpg	0.03649	255	255	255	100					0.01786	136	138	1	0.036607	4	0.076114	0.076114	0.036607	0.487885	1
124	IoU combined image_just white sections.jpg	0.005914	255	255	255	100			124	IoU combined image.jpg	0.035543	255	255	255	100					5.9e-05	140	138	1	0.036607	4	0.076114	0.076114	0.036607	0.00161171	0
125	IoU combined image_just white sections.jpg	0.011473	255	255	255	100			125	IoU combined image.jpg	0.025785	255	255	255	100					0.012774	158	138	1	0.036607	4	0.076114	0.076114	0.036607	0.34895	1
126	IoU combined image_just white sections.jpg	0.024188	255	255	255	100			126	IoU combined image.jpg	0.032113	255	255	255	100					0.010645	123	139	1	0.022118	2	0.066533	0.066533	0.022118	0.481282	1
127	IoU combined image_just white sections.jpg	5.9e-05	255	255	255	100			127	IoU combined image.jpg	0.032232	255	255	255	100					0.011473	126	139	1	0.022118	2	0.066533	0.066533	0.022118	0.518718	1
128		5.9e-05							128	IoU combined image.jpg	0.035425									0.020936	120	140	0		1	0.03785	0.03785	0.03785	0.553131	1
129		0.018038							129	IoU combined image.jpg	0.010882									0.023656	121	141	0		1	0.031285	0.031285	0.031285	0.756145	1
130		5.9e-05							130	IoU combined image.jpg	0.026199									0.024188	127	143	0		1	0.033	0.033	0.033	0.73297	1
131		0.024602							131	IoU combined image.jpg	0.034715									5.9e-05	128	144	0		1	0.045775	0.045775	0.045775	0.00128891	0
132		0.027796							132	IoU combined image.jpg	0.033887									0.018038	130	145	0		1	0.029393	0.029393	0.029393	0.613684	1
133		0.022355							133	IoU combined image.jpg	0.036963									5.9e-05	131	146	0		1	0.032586	0.032586	0.032586	0.00181059	0
134		0.024662							134	IoU combined image.jpg	0.027264									5.9e-05	129	147	0		1	0.024248	0.024248	0.024248	0.00243319	0
135		0.01786							135	IoU combined image.jpg	0.033828									0.027796	133	148	0		1	0.032823	0.032823	0.032823	0.846845	1
136		0.023006							136	IoU combined image.jpg	0.039151									0.022355	134	149	0		1	0.029215	0.029215	0.029215	0.765189	1
137		0.015199							137	IoU combined image.jpg	0.032705									0.024662	135	150	0		1	0.042345	0.042345	0.042345	0.582406	1
138		5.9e-05							138	IoU combined image.jpg	0.076114									0.022887	141	151	0		1	0.029688	0.029688	0.029688	0.770918	1
139		5.9e-05							139	IoU combined image.jpg	0.066533									0.023006	137	152	0		1	0.029866	0.029866	0.029866	0.770307	1
140		0.022887							140	IoU combined image.jpg	0.03785									5.9e-05	143	153	0		1	0.04406	0.04406	0.04406	0.00133908	0
141		0.014726							141	IoU combined image.jpg	0.031285									0.015199	138	154	0		1	0.041931	0.041931	0.041931	0.362476	1
142		5.9e-05							142	IoU combined image.jpg	0.029274									0.014726	142	155	0		1	0.030694	0.030694	0.030694	0.479768	1
143		0.022592							143	IoU combined image.jpg	0.033									0.022592	144	156	0		1	0.039861	0.039861	0.039861	0.56677	1
144		0.018334							144	IoU combined image.jpg	0.045775									5.9e-05	139	157	0		1	0.039624	0.039624	0.039624	0.001489	0
145		0.026731							145	IoU combined image.jpg	0.029393									0.018334	145	160	0		1	0.034893	0.034893	0.034893	0.525435	1
146		0.024366							146	IoU combined image.jpg	0.032586									0.026731	146	162	0		1	0.034479	0.034479	0.034479	0.775284	1
147		0.023242							147	IoU combined image.jpg	0.024248									5.9e-05	149	163	0		1	0.033533	0.033533	0.033533	0.00175946	0
148		5.9e-05							148	IoU combined image.jpg	0.032823									0.020285	150	164	0		1	0.042581	0.042581	0.042581	0.476386	1
149		0.020285							149	IoU combined image.jpg	0.029215									0.024425	152	166	0		1	0.033828	0.033828	0.033828	0.722035	1
150		0.013366							150	IoU combined image.jpg	0.042345									0.013366	151	167	0		1	0.043468	0.043468	0.043468	0.307491	0
151		0.024425							151	IoU combined image.jpg	0.029688									0.024366	147	168	0		1	0.01857	0.01857	0.01857	1.31212	1
152		5.9e-05							152	IoU combined image.jpg	0.029866									0.023242	148	169	0		1	0.028624	0.028624	0.028624	0.811976	1
153		0.02892							153	IoU combined image.jpg	0.04406									5.9e-05	153	170	0		1	0.037022	0.037022	0.037022	0.00159365	0
154		0.015909							154	IoU combined image.jpg	0.041931									0.02892	154	171	0		1	0.029748	0.029748	0.029748	0.972166	1
155		0.019694							155	IoU combined image.jpg	0.030694									0.022355	157	174	0		1	0.03649	0.03649	0.03649	0.612634	1
156		0.022355							156	IoU combined image.jpg	0.039861									0.015909	155	176	0		1	0.016855	0.016855	0.016855	0.943874	1
157	IoU combined image_just white sections.jpg	0.012774	255	255	255	100			157	IoU combined image.jpg	0.039624	255	255	255	100					0.019694	156	177	1	0.037495	2	0.083033	0.083033	0.037495	0.525243	1
158	IoU combined image_just white sections.jpg	0.000118	255	255	255	100			158	IoU combined image.jpg	0.071323	255	255	255	100					0.017801	161	177	1	0.037495	2	0.083033	0.083033	0.037495	0.474757	1
159		0.02271							159	IoU combined image.jpg	0.035248									0.02685	163	178	0		1	0.041043	0.041043	0.041043	0.654192	1
160		0.017801							160	IoU combined image.jpg	0.034893									0.000118	159	179	0		1	0.032527	0.032527	0.032527	0.00362776	0
161		5.9e-05							161	IoU combined image.jpg	0.042699									0.02271	160	182	0		1	0.036963	0.036963	0.036963	0.614398	1
162		0.02685							162	IoU combined image.jpg	0.034479									5.9e-05	162	183	0		1	0.038855	0.038855	0.038855	0.00151847	0
163		0.02685							163	IoU combined image.jpg	0.033533									0.022769	165	184	0		1	0.032764	0.032764	0.032764	0.69494	1
164		0.022769							164	IoU combined image.jpg	0.042581									0.022473	166	185	0		1	0.034597	0.034597	0.034597	0.649565	1
165		0.022473							165	IoU combined image.jpg	0.033059									0.02685	164	186	0		1	0.038974	0.038974	0.038974	0.688921	1
166		0.02407							166	IoU combined image.jpg	0.033828									0.020877	169	187	0		1	0.040807	0.040807	0.040807	0.511603	1
167		5.9e-05							167	IoU combined image.jpg	0.043468									5.9e-05	178	188	0		1	0.063103	0.063103	0.063103	0.000934979	0
168		0.020877							168	IoU combined image.jpg	0.01857									5.9e-05	171	189	0		1	0.028506	0.028506	0.028506	0.00206974	0
169		0.011887							169	IoU combined image.jpg	0.028624									5.9e-05	168	190	0		1	0.027441	0.027441	0.027441	0.00215007	0
170		5.9e-05							170	IoU combined image.jpg	0.037022									0.011887	170	191	0		1	0.034301	0.034301	0.034301	0.34655	1
171		5.9e-05							171	IoU combined image.jpg	0.029748									5.9e-05	172	192	0		1	0.031285	0.031285	0.031285	0.00188589	0
172	IoU combined image_just white sections.jpg	0.016973	255	255	255	100			172	IoU combined image.jpg	0.022296	255	255	255	100					0.02407	167	193	1	0.0385	2	0.058135	0.058135	0.0385	0.625195	1
173	IoU combined image_just white sections.jpg	0.022828	255	255	255	100			173	IoU combined image.jpg	0.02685	255	255	255	100					0.01443	184	193	1	0.0385	2	0.058135	0.058135	0.0385	0.374805	1
174		0.026199							174	IoU combined image.jpg	0.03649									0.023479	181	194	0		1	0.035662	0.035662	0.035662	0.658376	1
175		0.023656							175	IoU combined image.jpg	0.01035									0.016973	173	195	0		1	0.039387	0.039387	0.039387	0.430929	1
176		0.024662							176	IoU combined image.jpg	0.016855									0.024662	177	196	0		1	0.031522	0.031522	0.031522	0.782374	1
177		5.9e-05							177	IoU combined image.jpg	0.083033									0.011178	179	197	0		1	0.040334	0.040334	0.040334	0.277136	0
178		0.011178							178	IoU combined image.jpg	0.041043									0.022828	174	198	0		1	0.023952	0.023952	0.023952	0.953073	1
179		0.018452							179	IoU combined image.jpg	0.032527									0.026199	175	199	0		1	0.018511	0.018511	0.018511	1.41532	1
180		0.023479							180	IoU combined image.jpg	0.018215									0.023656	176	200	0		1	0.03093	0.03093	0.03093	0.764824	1
181		0.027914							181	IoU combined image.jpg	0.026731									0.018452	180	201	0		1	0.032527	0.032527	0.032527	0.567283	1
182		0.027559							182	IoU combined image.jpg	0.036963									0.027559	183	202	0		1	0.039387	0.039387	0.039387	0.699698	1
183		0.01443							183	IoU combined image.jpg	0.038855									0.027914	182	203	0		1	0.029984	0.029984	0.029984	0.930963	1
184		0.020344							184	IoU combined image.jpg	0.032764									5.9e-05	187	205	0		1	0.040629	0.040629	0.040629	0.00145216	0
185		0.022237							185	IoU combined image.jpg	0.034597									0.020344	185	206	0		1	0.020758	0.020758	0.020758	0.980056	1
186		5.9e-05							186	IoU combined image.jpg	0.038974									0.022237	186	207	0		1	0.03643	0.03643	0.03643	0.610404	1
187		0.009285							187	IoU combined image.jpg	0.040807									0.009285	188	209	0		1	0.019575	0.019575	0.019575	0.47433	1
188		0.031699							188	IoU combined image.jpg	0.063103									0.031699	189	210	0		1	0.030635	0.030635	0.030635	1.03473	1
189		0.018156							189	IoU combined image.jpg	0.028506									0.018156	190	213	0		1	0.027914	0.027914	0.027914	0.650426	1
190		0.031226							190	IoU combined image.jpg	0.027441									0.023006	198	215	0		1	0.029215	0.029215	0.029215	0.787472	1
191		0.021823							191	IoU combined image.jpg	0.034301									0.031226	191	216	0		1	0.023952	0.023952	0.023952	1.30369	1
192		0.026258							192	IoU combined image.jpg	0.031285									0.026258	193	217	0		1	0.039624	0.039624	0.039624	0.662679	1
193		0.032941							193	IoU combined image.jpg	0.058135									0.029393	195	218	0		1	0.039801	0.039801	0.039801	0.738499	1
194		0.029393							194	IoU combined image.jpg	0.035662									5.9e-05	197	219	0		1	0.05713	0.05713	0.05713	0.00103273	0
195	IoU combined image_just white sections.jpg	0.013839	255	255	255	100			195	IoU combined image.jpg	0.039387	255	255	255	100					0.032941	194	220	1	0.078479	3	0.105211	0.105211	0.078479	0.419743	1
196	IoU combined image_just white sections.jpg	5.9e-05	255	255	255	100			196	IoU combined image.jpg	0.031522	255	255	255	100					0.029215	213	220	1	0.078479	3	0.105211	0.105211	0.078479	0.372265	1
197	IoU combined image_just white sections.jpg	0.023006	255	255	255	100			197	IoU combined image.jpg	0.040334	255	255	255	100					0.016323	224	220	1	0.078479	3	0.105211	0.105211	0.078479	0.207992	0
198		5.9e-05							198	IoU combined image.jpg	0.023952									0.021823	192	221	0		1	0.030694	0.030694	0.030694	0.710986	1
199		0.016678							199	IoU combined image.jpg	0.018511									5.9e-05	199	222	0		1	0.039387	0.039387	0.039387	0.00149796	0
200		0.020581							200	IoU combined image.jpg	0.03093									0.013839	196	223	0		1	0.037318	0.037318	0.037318	0.37084	1
201		0.016382							201	IoU combined image.jpg	0.032527									0.016382	202	224	0		1	0.020995	0.020995	0.020995	0.780281	1
202	IoU combined image_just white sections.jpg	0.020226	255	255	255	100			202	IoU combined image.jpg	0.039387	255	255	255	100					0.015199	206	225	1	0.026199	2	0.071442	0.071442	0.026199	0.580137	1
203	IoU combined image_just white sections.jpg	0.025667	255	255	255	100			203	IoU combined image.jpg	0.029984	255	255	255	100					0.011	212	225	1	0.026199	2	0.071442	0.071442	0.026199	0.419863	1
204		0.025549							204	IoU combined image.jpg	0.034301									0.020877	209	226	0		1	0.035543	0.035543	0.035543	0.587373	1
205		0.015199							205	IoU combined image.jpg	0.040629									0.020581	201	227	0		1	0.033059	0.033059	0.033059	0.622554	1
206		0.015376							206	IoU combined image.jpg	0.020758									0.016678	200	228	0		1	0.038205	0.038205	0.038205	0.43654	1
207	IoU combined image_just white sections.jpg	0.01721	255	255	255	100			207	IoU combined image.jpg	0.03643	255	255	255	100					0.025667	204	229	1	0.041576	2	0.054646	0.054646	0.041576	0.617351	1
208	IoU combined image_just white sections.jpg	0.020877	255	255	255	100			208	IoU combined image.jpg	0.039565	255	255	255	100					0.015909	221	229	1	0.041576	2	0.054646	0.054646	0.041576	0.382649	1
209		0.009995							209	IoU combined image.jpg	0.019575									0.020877	214	231	0		1	0.042581	0.042581	0.042581	0.490289	1
210		0.015495							210	IoU combined image.jpg	0.030635									0.020226	203	233	0		1	0.020817	0.020817	0.020817	0.97161	1
211		0.011							211	IoU combined image.jpg	0.016855									0.025549	205	234	0		1	0.039861	0.039861	0.039861	0.640952	1
212		0.029215							212	IoU combined image.jpg	0.026081									0.01721	208	236	0		1	0.038619	0.038619	0.038619	0.445636	1
213		0.020877							213	IoU combined image.jpg	0.027914									0.015376	207	237	0		1	0.027737	0.027737	0.027737	0.55435	1
214		0.016027							214	IoU combined image.jpg	0.033178									0.009995	210	238	0		1	0.03649	0.03649	0.03649	0.273911	0
215		5.9e-05							215	IoU combined image.jpg	0.029215									0.015495	211	239	0		1	0.035307	0.035307	0.035307	0.438865	1
216		0.020344							216	IoU combined image.jpg	0.023952									0.016027	215	241	0		1	0.030043	0.030043	0.030043	0.533469	1
217		0.02135							217	IoU combined image.jpg	0.039624									5.9e-05	216	242	0		1	0.043232	0.043232	0.043232	0.00136473	0
218		0.027678							218	IoU combined image.jpg	0.039801									0.020344	217	243	0		1	0.027973	0.027973	0.027973	0.727273	1
219		0.020344							219	IoU combined image.jpg	0.05713									0.02135	218	245	0		1	0.036194	0.036194	0.036194	0.589877	1
220		0.015909							220	IoU combined image.jpg	0.105211									0.020344	220	247	0		1	0.029156	0.029156	0.029156	0.697764	1
221		0.026613							221	IoU combined image.jpg	0.030694									0.026613	222	248	0		1	0.030753	0.030753	0.030753	0.865379	1
222		0.02957							222	IoU combined image.jpg	0.039387									0.027678	219	249	0		1	0.029866	0.029866	0.029866	0.926739	1
223	IoU combined image_just white sections.jpg	0.016323	255	255	255	100			223	IoU combined image.jpg	0.037318	255	255	255	100					0.02957	223	250	1	0.042344	2	0.06949	0.06949	0.042344	0.698328	1
224	IoU combined image_just white sections.jpg	0.021468	255	255	255	100			224	IoU combined image.jpg	0.020995	255	255	255	100					0.012774	227	250	1	0.042344	2	0.06949	0.06949	0.042344	0.301672	0
225		5.9e-05							225	IoU combined image.jpg	0.071442									0.021468	225	251	0		1	0.039447	0.039447	0.039447	0.544224	1
226		0.012774							226	IoU combined image.jpg	0.035543									5.9e-05	226	252	0		1	0.030694	0.030694	0.030694	0.0019222	0
227		0.018038							227	IoU combined image.jpg	0.033059									5.9e-05	229	254	0		1	0.030043	0.030043	0.030043	0.00196385	0
228		5.9e-05							228	IoU combined image.jpg	0.038205									0.017683	234	255	0		1	0.030162	0.030162	0.030162	0.586267	1
229		5.9e-05							229	IoU combined image.jpg	0.054646									0.018038	228	256	0		1	0.03649	0.03649	0.03649	0.494327	1
230		0.020581							230	IoU combined image.jpg	0.029984									0.020581	231	258	0		1	0.042463	0.042463	0.042463	0.484681	1
231		0.023183							231	IoU combined image.jpg	0.042581									0.023183	232	259	0		1	0.044296	0.044296	0.044296	0.523366	1
232		0.019102							232	IoU combined image.jpg	0.030753									5.9e-05	230	261	0		1	0.020167	0.020167	0.020167	0.00292557	0
233		0.017683							233	IoU combined image.jpg	0.020817									0.019102	233	262	0		1	0.034952	0.034952	0.034952	0.546521	1
234		0.029629							234	IoU combined image.jpg	0.039861									5.9e-05	238	264	0		1	0.036016	0.036016	0.036016	0.00163816	0
235		0.022414							235	IoU combined image.jpg	0.009581									0.022414	235	265	0		1	0.023656	0.023656	0.023656	0.947497	1
236		0.007984							236	IoU combined image.jpg	0.038619									0.028033	237	266	0		1	0.039565	0.039565	0.039565	0.70853	1
237	IoU combined image_just white sections.jpg	0.028033	255	255	255	100			237	IoU combined image.jpg	0.027737	255	255	255	100					0.007984	236	267	1	0.033651	2	0.070259	0.070259	0.033651	0.237259	0
238	IoU combined image_just white sections.jpg	5.9e-05	255	255	255	100			238	IoU combined image.jpg	0.03649	255	255	255	100					0.025667	239	267	1	0.033651	2	0.070259	0.070259	0.033651	0.762741	1
239		0.025667							239	IoU combined image.jpg	0.035307									0.014549	242	269	0		1	0.018688	0.018688	0.018688	0.778521	1
240		0.008812							240	IoU combined image.jpg	0.026199									0.008812	240	270	0		1	0.036312	0.036312	0.036312	0.242675	0
241	IoU combined image_just white sections.jpg	0.009995	255	255	255	100			241	IoU combined image.jpg	0.030043	255	255	255	100					0.009995	241	271	1	0.037318	2	0.058608	0.058608	0.037318	0.267833	0
242	IoU combined image_just white sections.jpg	0.014549	255	255	255	100			242	IoU combined image.jpg	0.043232	255	255	255	100					0.027323	244	271	1	0.037318	2	0.058608	0.058608	0.037318	0.732167	1
243		0.011118							243	IoU combined image.jpg	0.027973									0.011118	243	272	0		1	0.032172	0.032172	0.032172	0.34558	1
244		0.027323							244	IoU combined image.jpg	0.028624									0.022473	246	273	0		1	0.027737	0.027737	0.027737	0.810217	1
245		5.9e-05							245	IoU combined image.jpg	0.036194									5.9e-05	245	274	0		1	0.025371	0.025371	0.025371	0.00232549	0
246		0.022473							246	IoU combined image.jpg	0.045302									0.022651	247	275	0		1	0.030339	0.030339	0.030339	0.746597	1
247		0.022651							247	IoU combined image.jpg	0.029156									0.026791	249	276	0		1	0.033355	0.033355	0.033355	0.803208	1
248		5.9e-05							248	IoU combined image.jpg	0.030753									5.9e-05	248	277	0		1	0.03507	0.03507	0.03507	0.00168235	0
249		0.026791							249	IoU combined image.jpg	0.029866									0.019516	250	280	0		1	0.022	0.022	0.022	0.887091	1
250		0.019516							250	IoU combined image.jpg	0.06949									0.023774	252	281	0		1	0.030102	0.030102	0.030102	0.789781	1
251		0.025785							251	IoU combined image.jpg	0.039447									0.024425	254	282	0		1	0.058549	0.058549	0.058549	0.417172	1
252		0.023774							252	IoU combined image.jpg	0.030694									0.025785	251	283	0		1	0.03649	0.03649	0.03649	0.706632	1
253		0.025253							253	IoU combined image.jpg	0.022532									0.015022	255	284	0		1	0.036016	0.036016	0.036016	0.417092	1
254		0.024425							254	IoU combined image.jpg	0.030043									0.025253	253	285	0		1	0.033533	0.033533	0.033533	0.753079	1
255		0.015022							255	IoU combined image.jpg	0.030162									5.9e-05	258	286	0		1	0.033533	0.033533	0.033533	0.00175946	0
256		0.018688							256	IoU combined image.jpg	0.03649									0.018688	256	287	0		1	0.035839	0.035839	0.035839	0.521443	1
257		5.9e-05							257	IoU combined image.jpg	0.03028									0.027678	259	289	0		1	0.032941	0.032941	0.032941	0.84023	1
258		5.9e-05							258	IoU combined image.jpg	0.042463									5.9e-05	257	290	0		1	0.027559	0.027559	0.027559	0.00214086	0
259		0.027678							259	IoU combined image.jpg	0.044296									0.019753	260	291	0		1	0.037436	0.037436	0.037436	0.527647	1
260		0.019753							260	IoU combined image.jpg	0.035248									0.023774	261	292	0		1	0.036785	0.036785	0.036785	0.646296	1
261		0.023774							261	IoU combined image.jpg	0.020167									0.022828	262	295	0		1	0.032764	0.032764	0.032764	0.69674	1
262		0.022828							262	IoU combined image.jpg	0.034952									0.018807	264	297	0		1	0.039269	0.039269	0.039269	0.478927	1
263		0.021054							263	IoU combined image.jpg	0.041103									0.021054	263	298	0		1	0.027796	0.027796	0.027796	0.757447	1
264		0.018807							264	IoU combined image.jpg	0.036016									5.9e-05	266	299	0		1	0.048968	0.048968	0.048968	0.00120487	0
265		0.020108							265	IoU combined image.jpg	0.023656									0.020108	265	300	0		1	0.039387	0.039387	0.039387	0.510524	1
266		5.9e-05							266	IoU combined image.jpg	0.039565									0.02342	267	302	0		1	0.03856	0.03856	0.03856	0.607365	1
267		0.02342							267	IoU combined image.jpg	0.070259									5.9e-05	269	305	0		1	0.024839	0.024839	0.024839	0.0023753	0
268		0.023715							268	IoU combined image.jpg	0.029452									0.023715	268	306	0		1	0.036253	0.036253	0.036253	0.654153	1
269		5.9e-05							269	IoU combined image.jpg	0.018688									0.023242	271	308	0		1	0.046957	0.046957	0.046957	0.494963	1
270		0.023479							270	IoU combined image.jpg	0.036312									0.023479	270	310	0		1	0.032527	0.032527	0.032527	0.721831	1
271		0.023242							271	IoU combined image.jpg	0.058608									5.9e-05	272	311	0		1	0.02549	0.02549	0.02549	0.00231463	0
272		5.9e-05							272	IoU combined image.jpg	0.032172									0.021409	273	312	0		1	0.03921	0.03921	0.03921	0.546009	1
273		0.021409							273	IoU combined image.jpg	0.027737									0.016678	276	313	0		1	0.027559	0.027559	0.027559	0.605174	1
274		0.028033							274	IoU combined image.jpg	0.025371									0.028033	274	314	0		1	0.029748	0.029748	0.029748	0.942349	1
275		0.017446							275	IoU combined image.jpg	0.030339									0.017446	275	315	0		1	0.030576	0.030576	0.030576	0.570578	1
276		0.016678							276	IoU combined image.jpg	0.033355									0.024129	279	316	0		1	0.022769	0.022769	0.022769	1.05973	1
277		0.025785							277	IoU combined image.jpg	0.03507									0.025785	277	317	0		1	0.027619	0.027619	0.027619	0.933596	1
278		0.027205							278	IoU combined image.jpg	0.009699									0.027205	278	318	0		1	0.023124	0.023124	0.023124	1.17648	1
279		0.024129							279	IoU combined image.jpg	0.031699									0.016145	281	319	0		1	0.02821	0.02821	0.02821	0.572315	1
280		0.018866							280	IoU combined image.jpg	0.022									0.018866	280	320	0		1	0.031936	0.031936	0.031936	0.590744	1
281		0.016145							281	IoU combined image.jpg	0.030102									0.028269	282	321	0		1	0.027382	0.027382	0.027382	1.03239	1
282		0.028269							282	IoU combined image.jpg	0.058549									0.021409	283	322	0		1	0.032586	0.032586	0.032586	0.657	1
283	IoU combined image_just white sections.jpg	0.021409	255	255	255	100			283	IoU combined image.jpg	0.03649	255	255	255	100					0.029629	234	324	1	0.053108	2	0.030516	0.030516	0.053108	0.557901	1
284	IoU combined image_just white sections.jpg	0.023479	255	255	255	100			284	IoU combined image.jpg	0.036016	255	255	255	100					0.023479	284	324	1	0.053108	2	0.030516	0.030516	0.053108	0.442099	1
285		0.017387							285	IoU combined image.jpg	0.033533									0.018511	292	326	0		1	0.054764	0.054764	0.054764	0.338014	1
286		0.025785							286	IoU combined image.jpg	0.033533									0.022651	287	327	0		1	0.034952	0.034952	0.034952	0.64806	1
287		0.022651							287	IoU combined image.jpg	0.035839									0.017387	285	328	0		1	0.033178	0.033178	0.033178	0.524052	1
288		0.009048							288	IoU combined image.jpg	0.029452									0.025785	286	329	0		1	0.035189	0.035189	0.035189	0.732757	1
289		0.026377							289	IoU combined image.jpg	0.032941									0.009048	288	330	0		1	0.042877	0.042877	0.042877	0.211022	0
290	IoU combined image_just white sections.jpg	0.016678	255	255	255	100			290	IoU combined image.jpg	0.027559	255	255	255	100					0.026377	289	332	1	0.051039	2	0.066474	0.066474	0.051039	0.516801	1
291	IoU combined image_just white sections.jpg	0.022296	255	255	255	100			291	IoU combined image.jpg	0.037436	255	255	255	100					0.024662	297	332	1	0.051039	2	0.066474	0.066474	0.051039	0.483199	1
292	IoU combined image_just white sections.jpg	0.018511	255	255	255	100			292	IoU combined image.jpg	0.036785	255	255	255	100					0.016678	290	333	1	0.053049	3	0.099652	0.099652	0.053049	0.314389	0
293	IoU combined image_just white sections.jpg	0.019457	255	255	255	100			293	IoU combined image.jpg	0.02271	255	255	255	100					0.01993	299	333	1	0.053049	3	0.099652	0.099652	0.053049	0.37569	1
294	IoU combined image_just white sections.jpg	0.024721	255	255	255	100			294	IoU combined image.jpg	0.014312	255	255	255	100					0.016441	309	333	1	0.053049	3	0.099652	0.099652	0.053049	0.309921	0
295		0.023242							295	IoU combined image.jpg	0.032764									0.022296	291	334	0		1	0.04264	0.04264	0.04264	0.522889	1
296		0.012656							296	IoU combined image.jpg	0.012597									0.019457	293	335	0		1	0.040511	0.040511	0.040511	0.480289	1
297		0.024662							297	IoU combined image.jpg	0.039269									0.024721	294	336	0		1	0.031463	0.031463	0.031463	0.785717	1
298		0.01579							298	IoU combined image.jpg	0.027796									0.012656	296	338	0		1	0.035248	0.035248	0.035248	0.359056	1
299		0.01993							299	IoU combined image.jpg	0.048968									0.023242	295	339	0		1	0.02957	0.02957	0.02957	0.785999	1
300		0.018925							300	IoU combined image.jpg	0.039387									0.01579	298	340	0		1	0.033947	0.033947	0.033947	0.465137	1
301		0.013957							301	IoU combined image.jpg	0.028151									0.018925	300	342	0		1	0.03235	0.03235	0.03235	0.585008	1
302		0.015968							302	IoU combined image.jpg	0.03856									5.9e-05	303	343	0		1	0.038027	0.038027	0.038027	0.00155153	0
303		5.9e-05							303	IoU combined image.jpg	0.018511									0.013957	301	344	0		1	0.034006	0.034006	0.034006	0.410428	1
304		0.021468							304	IoU combined image.jpg	0.036726									0.015968	302	345	0		1	0.036963	0.036963	0.036963	0.432	1
305		5.9e-05							305	IoU combined image.jpg	0.024839									0.021468	304	348	0		1	0.039328	0.039328	0.039328	0.545871	1
306	IoU combined image_just white sections.jpg	0.017269	255	255	255	100			306	IoU combined image.jpg	0.036253	255	255	255	100					5.9e-05	305	349	1	0.023952	2	0.06949	0.06949	0.023952	0.00246326	0
307	IoU combined image_just white sections.jpg	0.020344	255	255	255	100			307	IoU combined image.jpg	0.028387	255	255	255	100					0.023893	310	349	1	0.023952	2	0.06949	0.06949	0.023952	0.997537	1
308		5.9e-05							308	IoU combined image.jpg	0.046957									0.017269	306	351	0		1	0.040334	0.040334	0.040334	0.42815	1
309		0.016441							309	IoU combined image.jpg	0.035425									0.020344	307	352	0		1	0.031877	0.031877	0.031877	0.638203	1
310		0.023893							310	IoU combined image.jpg	0.032527									5.9e-05	308	353	0		1	0.037613	0.037613	0.037613	0.00156861	0
311	IoU combined image_just white sections.jpg	0.018452	255	255	255	100			311	IoU combined image.jpg	0.02549	255	255	255	100					0.018452	311	355	1	0.036253	2	0.062689	0.062689	0.036253	0.508979	1
312	IoU combined image_just white sections.jpg	0.017565	255	255	255	100			312	IoU combined image.jpg	0.03921	255	255	255	100					0.017801	323	355	1	0.036253	2	0.062689	0.062689	0.036253	0.491021	1
313		0.016855							313	IoU combined image.jpg	0.027559									0.023183	314	356	0		1	0.027737	0.027737	0.027737	0.835815	1
314		0.023183							314	IoU combined image.jpg	0.029748									0.028979	315	357	0		1	0.035839	0.035839	0.035839	0.808588	1
315		0.028979							315	IoU combined image.jpg	0.030576									0.017565	312	359	0		1	0.021172	0.021172	0.021172	0.829633	1
316		0.028506							316	IoU combined image.jpg	0.022769									0.016855	313	360	0		1	0.02549	0.02549	0.02549	0.66124	1
317		0.022769							317	IoU combined image.jpg	0.027619									0.028506	316	361	0		1	0.035425	0.035425	0.035425	0.804686	1
318		0.01579							318	IoU combined image.jpg	0.023124									0.022769	317	362	0		1	0.027027	0.027027	0.027027	0.842454	1
319	IoU combined image_just white sections.jpg	5.9e-05	255	255	255	100			319	IoU combined image.jpg	0.02821	255	255	255	100					0.01579	318	363	1	0.015849	2	0.067716	0.067716	0.015849	0.996277	1
320	IoU combined image_just white sections.jpg	0.018511	255	255	255	100			320	IoU combined image.jpg	0.031936	255	255	255	100					5.9e-05	319	363	1	0.015849	2	0.067716	0.067716	0.015849	0.00372263	0
321		5.9e-05							321	IoU combined image.jpg	0.027382									0.018511	320	364	0		1	0.033355	0.033355	0.033355	0.554969	1
322		0.029452							322	IoU combined image.jpg	0.032586									5.9e-05	321	365	0		1	0.03028	0.03028	0.03028	0.00194848	0
323		0.017801							323	IoU combined image.jpg	0.022946									0.029452	322	367	0		1	0.039624	0.039624	0.039624	0.743287	1
324		0.01993							324	IoU combined image.jpg	0.030516									0.01993	324	368	0		1	0.037672	0.037672	0.037672	0.52904	1
325		0.016145							325	IoU combined image.jpg	0.010172									0.016145	325	370	0		1	0.026317	0.026317	0.026317	0.613482	1
326		5.9e-05							326	IoU combined image.jpg	0.054764									0.023301	327	371	0		1	0.031818	0.031818	0.031818	0.732321	1
327		0.023301							327	IoU combined image.jpg	0.034952									0.013366	328	372	0		1	0.029097	0.029097	0.029097	0.45936	1
328		0.013366							328	IoU combined image.jpg	0.033178									5.9e-05	326	373	0		1	0.031108	0.031108	0.031108	0.00189662	0
329		0.014963							329	IoU combined image.jpg	0.035189									0.018511	330	374	0		1	0.037199	0.037199	0.037199	0.497621	1
330		0.018511							330	IoU combined image.jpg	0.042877									0.014963	329	375	0		1	0.025667	0.025667	0.025667	0.582966	1
331	IoU combined image_just white sections.jpg	0.009344	255	255	255	100			331	IoU combined image.jpg	0.025135	255	255	255	100					5.9e-05	31	376	1	0.009403	2	0.039565	0.039565	0.009403	0.00627459	0
332	IoU combined image_just white sections.jpg	0.022237	255	255	255	100			332	IoU combined image.jpg	0.066474	255	255	255	100					0.009344	331	376	1	0.009403	2	0.039565	0.039565	0.009403	0.993725	1
333		0.018925							333	IoU combined image.jpg	0.099652									0.022237	332	377	0		1	0.03507	0.03507	0.03507	0.634075	1
334		0.020285							334	IoU combined image.jpg	0.04264									0.018925	333	378	0		1	0.037258	0.037258	0.037258	0.507945	1
335		0.017624							335	IoU combined image.jpg	0.040511									0.020285	334	379	0		1	0.031049	0.031049	0.031049	0.653322	1
336		0.019043							336	IoU combined image.jpg	0.031463									0.018688	337	380	0		1	0.031463	0.031463	0.031463	0.593968	1
337	IoU combined image_just white sections.jpg	0.018688	255	255	255	100			337	IoU combined image.jpg	0.031226	255	255	255	100					0.017624	335	381	1	0.042877	2	0.0592	0.0592	0.042877	0.411036	1
338	IoU combined image_just white sections.jpg	0.029688	255	255	255	100			338	IoU combined image.jpg	0.035248	255	255	255	100					0.025253	340	381	1	0.042877	2	0.0592	0.0592	0.042877	0.588964	1
339		0.022414							339	IoU combined image.jpg	0.02957									0.019043	336	382	0		1	0.035603	0.035603	0.035603	0.534871	1
340		0.025253							340	IoU combined image.jpg	0.033947									0.029688	338	383	0		1	0.032645	0.032645	0.032645	0.90942	1
341		0.015317							341	IoU combined image.jpg	0.030043									0.022414	339	384	0		1	0.036667	0.036667	0.036667	0.611285	1
342		0.020995							342	IoU combined image.jpg	0.03235									5.9e-05	343	385	0		1	0.039801	0.039801	0.039801	0.00148237	0
343		5.9e-05							343	IoU combined image.jpg	0.038027									0.015317	341	386	0		1	0.026199	0.026199	0.026199	0.584641	1
344		0.033059							344	IoU combined image.jpg	0.034006									0.020995	342	387	0		1	0.026672	0.026672	0.026672	0.787155	1
345		0.020522							345	IoU combined image.jpg	0.036963									0.018334	347	388	0		1	0.033059	0.033059	0.033059	0.554584	1
346	IoU combined image_just white sections.jpg	0.024011	255	255	255	100			346	IoU combined image.jpg	0.03093	255	255	255	100					0.020522	345	389	1	0.041399	2	0.074044	0.074044	0.041399	0.495712	1
347	IoU combined image_just white sections.jpg	0.018334	255	255	255	100			347	IoU combined image.jpg	0.024839	255	255	255	100					0.020877	350	389	1	0.041399	2	0.074044	0.074044	0.041399	0.504288	1
348		0.018097							348	IoU combined image.jpg	0.039328									0.024011	346	390	0		1	0.027559	0.027559	0.027559	0.871258	1
349		0.02135							349	IoU combined image.jpg	0.06949									0.033059	344	391	0		1	0.02957	0.02957	0.02957	1.11799	1
350		0.020877							350	IoU combined image.jpg	0.022651									0.018097	348	392	0		1	0.039624	0.039624	0.039624	0.456718	1
351		0.020699							351	IoU combined image.jpg	0.040334									0.02135	349	393	0		1	0.024307	0.024307	0.024307	0.878348	1
352		0.01585							352	IoU combined image.jpg	0.031877									0.020699	351	394	0		1	0.02892	0.02892	0.02892	0.715733	1
353		0.020403							353	IoU combined image.jpg	0.037613									0.01585	352	395	0		1	0.035839	0.035839	0.035839	0.442256	1
354		0.02957							354	IoU combined image.jpg	0.02821									0.020403	353	397	0		1	0.029866	0.029866	0.029866	0.683151	1
355		0.02342							355	IoU combined image.jpg	0.062689									0.02957	354	398	0		1	0.019043	0.019043	0.019043	1.5528	1
356		0.025016							356	IoU combined image.jpg	0.027737									0.02342	355	399	0		1	0.035603	0.035603	0.035603	0.65781	1
357		0.018866							357	IoU combined image.jpg	0.035839									0.018866	357	400	0		1	0.038027	0.038027	0.038027	0.496121	1
358		5.9e-05							358	IoU combined image.jpg	0.029038									0.025016	356	401	0		1	0.018097	0.018097	0.018097	1.38233	1
359		0.022355							359	IoU combined image.jpg	0.021172									0.022355	359	402	0		1	0.028447	0.028447	0.028447	0.785847	1
360		0.023479							360	IoU combined image.jpg	0.02549									5.9e-05	358	403	0		1	0.025726	0.025726	0.025726	0.0022934	0
361		0.022651							361	IoU combined image.jpg	0.035425									0.022651	361	404	0		1	0.033947	0.033947	0.033947	0.667246	1
362		5.9e-05							362	IoU combined image.jpg	0.027027									0.023479	360	406	0		1	0.032527	0.032527	0.032527	0.721831	1
363		5.9e-05							363	IoU combined image.jpg	0.067716									5.9e-05	362	407	0		1	0.033296	0.033296	0.033296	0.00177198	0
364		0.025844							364	IoU combined image.jpg	0.033355									5.9e-05	363	408	0		1	0.027027	0.027027	0.027027	0.002183	0
365		0.018334							365	IoU combined image.jpg	0.03028									0.025844	364	409	0		1	0.033651	0.033651	0.033651	0.768001	1
366		0.020699							366	IoU combined image.jpg	0.014785									0.018334	365	410	0		1	0.043586	0.043586	0.043586	0.42064	1
367		0.008339							367	IoU combined image.jpg	0.039624									0.020699	366	411	0		1	0.036667	0.036667	0.036667	0.564513	1
368		0.01378							368	IoU combined image.jpg	0.037672									0.01378	368	412	0		1	0.022651	0.022651	0.022651	0.608362	1
369		0.01443							369	IoU combined image.jpg	0.027559									0.008339	367	415	0		1	0.033533	0.033533	0.033533	0.24868	0
370		0.020403							370	IoU combined image.jpg	0.026317									0.025312	371	416	0		1	0.036135	0.036135	0.036135	0.700484	1
371		0.025312							371	IoU combined image.jpg	0.031818									0.01443	369	417	0		1	0.027086	0.027086	0.027086	0.532748	1
372		0.021172							372	IoU combined image.jpg	0.029097									0.020403	370	418	0		1	0.026791	0.026791	0.026791	0.761562	1
373		0.017269							373	IoU combined image.jpg	0.031108									0.021172	372	419	0		1	0.032823	0.032823	0.032823	0.645035	1
374		0.021823							374	IoU combined image.jpg	0.037199									0.017269	373	420	0		1	0.038146	0.038146	0.038146	0.452708	1
375		0.025016							375	IoU combined image.jpg	0.025667									0.024602	376	423	0		1	0.04199	0.04199	0.04199	0.585901	1
376		0.024602							376	IoU combined image.jpg	0.039565									0.021823	374	424	0		1	0.03714	0.03714	0.03714	0.587588	1
377		0.01035							377	IoU combined image.jpg	0.03507									0.025016	375	425	0		1	0.022828	0.022828	0.022828	1.09585	1
378	IoU combined image_just white sections.jpg	0.029215	255	255	255	100			378	IoU combined image.jpg	0.037258	255	255	255	100					0.01035	377	426	1	0.039565	2	0.07363	0.07363	0.039565	0.261595	0
379	IoU combined image_just white sections.jpg	0.026909	255	255	255	100			379	IoU combined image.jpg	0.031049	255	255	255	100					0.029215	378	426	1	0.039565	2	0.07363	0.07363	0.039565	0.738405	1
380		0.022828							380	IoU combined image.jpg	0.031463									0.026909	379	427	0		1	0.032468	0.032468	0.032468	0.828785	1
381		0.021172							381	IoU combined image.jpg	0.0592									0.021172	381	428	0		1	0.0275	0.0275	0.0275	0.769891	1
382		0.009522							382	IoU combined image.jpg	0.035603									0.022828	380	429	0		1	0.030576	0.030576	0.030576	0.746599	1
383		0.023597							383	IoU combined image.jpg	0.032645									0.009522	382	431	0		1	0.023479	0.023479	0.023479	0.405554	1
384		0.021172							384	IoU combined image.jpg	0.036667									0.023597	383	432	0		1	0.031167	0.031167	0.031167	0.757115	1
385		0.016855							385	IoU combined image.jpg	0.039801									0.016855	385	433	0		1	0.034893	0.034893	0.034893	0.483048	1
386		0.0275							386	IoU combined image.jpg	0.026199									0.021172	384	434	0		1	0.03921	0.03921	0.03921	0.539964	1
387		5.9e-05							387	IoU combined image.jpg	0.026672									0.0275	386	435	0		1	0.033651	0.033651	0.033651	0.817212	1
388		0.012597							388	IoU combined image.jpg	0.033059									5.9e-05	387	437	0		1	0.025963	0.025963	0.025963	0.00227246	0
389		0.022532							389	IoU combined image.jpg	0.074044									0.012597	388	438	0		1	0.025608	0.025608	0.025608	0.491917	1
390		5.9e-05							390	IoU combined image.jpg	0.027559									0.022532	389	439	0		1	0.029215	0.029215	0.029215	0.771248	1
391		0.021113							391	IoU combined image.jpg	0.02957									5.9e-05	390	440	0		1	0.017269	0.017269	0.017269	0.00341653	0
392		0.021527							392	IoU combined image.jpg	0.039624									0.017683	395	441	0		1	0.039506	0.039506	0.039506	0.447603	1
393		5.9e-05							393	IoU combined image.jpg	0.024307									0.021113	391	442	0		1	0.03507	0.03507	0.03507	0.602025	1
394	IoU combined image_just white sections.jpg	0.013661	255	255	255	100			394	IoU combined image.jpg	0.02892	255	255	255	100					0.021527	392	444	1	0.021586	2	0.075345	0.075345	0.021586	0.997267	1
395	IoU combined image_just white sections.jpg	0.017683	255	255	255	100			395	IoU combined image.jpg	0.035839	255	255	255	100					5.9e-05	401	444	1	0.021586	2	0.075345	0.075345	0.021586	0.00273325	0
396	IoU combined image_just white sections.jpg	5.9e-05	255	255	255	100			396	IoU combined image.jpg	0.025844	255	255	255	100					5.9e-05	393	446	1	0.01372	2	0.026968	0.026968	0.01372	0.00430029	0
397	IoU combined image_just white sections.jpg	0.008694	255	255	255	100			397	IoU combined image.jpg	0.029866	255	255	255	100					0.013661	394	446	1	0.01372	2	0.026968	0.026968	0.01372	0.9957	1
398		0.021409							398	IoU combined image.jpg	0.019043									5.9e-05	396	447	0		1	0.042877	0.042877	0.042877	0.00137603	0
399		0.02064							399	IoU combined image.jpg	0.035603									0.02064	399	448	0		1	0.031285	0.031285	0.031285	0.659741	1
400		0.019635							400	IoU combined image.jpg	0.038027									0.017801	403	449	0		1	0.023597	0.023597	0.023597	0.754376	1
401		5.9e-05							401	IoU combined image.jpg	0.018097									0.022946	408	450	0		1	0.019339	0.019339	0.019339	1.18651	1
402		0.019516							402	IoU combined image.jpg	0.028447									0.021409	398	451	0		1	0.031522	0.031522	0.031522	0.679176	1
403		0.017801							403	IoU combined image.jpg	0.025726									0.019516	402	452	0		1	0.033828	0.033828	0.033828	0.576919	1
404		0.022887							404	IoU combined image.jpg	0.033947									0.008694	397	453	0		1	0.037199	0.037199	0.037199	0.233716	0
405	IoU combined image_just white sections.jpg	0.02271	255	255	255	100			405	IoU combined image.jpg	0.014667	255	255	255	100					0.019635	400	454	1	0.054173	3	0.109055	0.109055	0.054173	0.36245	1
406	IoU combined image_just white sections.jpg	0.022059	255	255	255	100			406	IoU combined image.jpg	0.032527	255	255	255	100					0.022059	406	454	1	0.054173	3	0.109055	0.109055	0.054173	0.407195	1
407	IoU combined image_just white sections.jpg	0.020581	255	255	255	100			407	IoU combined image.jpg	0.033296	255	255	255	100					0.012479	417	454	1	0.054173	3	0.109055	0.109055	0.054173	0.230355	0
408		0.022946							408	IoU combined image.jpg	0.027027									0.02271	405	457	0		1	0.039328	0.039328	0.039328	0.577451	1
409		0.021823							409	IoU combined image.jpg	0.033651									0.022887	404	458	0		1	0.031049	0.031049	0.031049	0.737125	1
410		0.015022							410	IoU combined image.jpg	0.043586									0.020581	407	459	0		1	0.034006	0.034006	0.034006	0.605217	1
411		0.019339							411	IoU combined image.jpg	0.036667									0.021823	409	461	0		1	0.035662	0.035662	0.035662	0.61194	1
412		0.015436							412	IoU combined image.jpg	0.022651									0.015022	410	462	0		1	0.027086	0.027086	0.027086	0.554604	1
413		5.9e-05							413	IoU combined image.jpg	0.025016									0.015436	412	463	0		1	0.03164	0.03164	0.03164	0.487863	1
414		0.021764							414	IoU combined image.jpg	0.011296									0.019339	411	464	0		1	0.029748	0.029748	0.029748	0.650094	1
415		5.9e-05							415	IoU combined image.jpg	0.033533									5.9e-05	413	465	0		1	0.034124	0.034124	0.034124	0.00172899	0
416		0.017446							416	IoU combined image.jpg	0.036135									0.021764	414	466	0		1	0.035189	0.035189	0.035189	0.618489	1
417		0.012479							417	IoU combined image.jpg	0.027086									5.9e-05	415	467	0		1	0.031285	0.031285	0.031285	0.00188589	0
418		0.021113							418	IoU combined image.jpg	0.026791									0.017446	416	468	0		1	0.031699	0.031699	0.031699	0.550364	1
419		5.9e-05							419	IoU combined image.jpg	0.032823									0.021113	418	469	0		1	0.030398	0.030398	0.030398	0.694552	1
420		0.009285							420	IoU combined image.jpg	0.038146									5.9e-05	419	470	0		1	0.032409	0.032409	0.032409	0.00182048	0
421		0.012656							421	IoU combined image.jpg	0.02478									0.009285	420	471	0		1	0.026495	0.026495	0.026495	0.350443	1
422		0.014312							422	IoU combined image.jpg	0.025844									0.012656	421	472	0		1	0.033887	0.033887	0.033887	0.373477	1
423		0.014312							423	IoU combined image.jpg	0.04199									0.014312	422	473	0		1	0.03093	0.03093	0.03093	0.462722	1
424		0.019398							424	IoU combined image.jpg	0.03714									0.024543	425	476	0		1	0.028742	0.028742	0.028742	0.853907	1
425		0.024543							425	IoU combined image.jpg	0.022828									0.014312	423	477	0		1	0.037968	0.037968	0.037968	0.376949	1
426		5.9e-05							426	IoU combined image.jpg	0.07363									0.019398	424	478	0		1	0.031344	0.031344	0.031344	0.618874	1
427		0.01928							427	IoU combined image.jpg	0.032468									0.01928	427	480	0		1	0.03235	0.03235	0.03235	0.595981	1
428		0.017032							428	IoU combined image.jpg	0.0275									5.9e-05	426	481	0		1	0.045124	0.045124	0.045124	0.00130751	0
429		0.021586							429	IoU combined image.jpg	0.030576									0.021586	429	482	0		1	0.043527	0.043527	0.043527	0.495922	1
430		0.017506							430	IoU combined image.jpg	0.024662									0.017032	428	484	0		1	0.033828	0.033828	0.033828	0.503488	1
431		0.019161							431	IoU combined image.jpg	0.023479									0.017506	430	485	0		1	0.047253	0.047253	0.047253	0.370474	1
432		0.015022							432	IoU combined image.jpg	0.031167									0.019161	431	487	0		1	0.032468	0.032468	0.032468	0.59015	1
433		0.010764							433	IoU combined image.jpg	0.034893									0.015022	432	488	0		1	0.02821	0.02821	0.02821	0.532506	1
434		0.016855							434	IoU combined image.jpg	0.03921									0.010764	433	489	0		1	0.03099	0.03099	0.03099	0.347338	1
435		0.015731							435	IoU combined image.jpg	0.033651									0.016204	436	490	0		1	0.029393	0.029393	0.029393	0.551288	1
436		0.016204							436	IoU combined image.jpg	0.010823									0.016855	434	491	0		1	0.050151	0.050151	0.050151	0.336085	1
437		0.024366							437	IoU combined image.jpg	0.025963									0.015731	435	492	0		1	0.031936	0.031936	0.031936	0.492579	1
438		0.023893							438	IoU combined image.jpg	0.025608									0.024366	437	493	0		1	0.030162	0.030162	0.030162	0.807838	1
439		0.017801							439	IoU combined image.jpg	0.029215									0.023893	438	495	0		1	0.025194	0.025194	0.025194	0.948361	1
440		0.016855							440	IoU combined image.jpg	0.017269									0.016855	440	497	0		1	0.034775	0.034775	0.034775	0.484687	1
441		0.020699							441	IoU combined image.jpg	0.039506									0.017801	439	498	0		1	0.02478	0.02478	0.02478	0.718362	1
442		5.9e-05							442	IoU combined image.jpg	0.03507									5.9e-05	442	499	0		1	0.03921	0.03921	0.03921	0.00150472	0
443		0.021172							443	IoU combined image.jpg	0.021113									0.020699	441	501	0		1	0.033	0.033	0.033	0.627242	1
444	IoU combined image_just white sections.jpg	0.012419	255	255	255	100			444	IoU combined image.jpg	0.075345	255	255	255	100					0.021172	443	503	1	0.039624	2	0.073689	0.073689	0.039624	0.534323	1
445	IoU combined image_just white sections.jpg	0.024602	255	255	255	100			445	IoU combined image.jpg	0.039328	255	255	255	100					0.018452	449	503	1	0.039624	2	0.073689	0.073689	0.039624	0.465677	1
446		0.014608							446	IoU combined image.jpg	0.026968									0.012419	444	504	0		1	0.040156	0.040156	0.040156	0.309269	0
447		0.01514							447	IoU combined image.jpg	0.042877									0.014608	446	506	0		1	0.034656	0.034656	0.034656	0.421514	1
448		0.01443							448	IoU combined image.jpg	0.031285									0.024602	445	507	0		1	0.037554	0.037554	0.037554	0.65511	1
449		0.018452							449	IoU combined image.jpg	0.023597									0.01514	447	508	0		1	0.031049	0.031049	0.031049	0.487616	1
450		0.022296							450	IoU combined image.jpg	0.019339									0.01443	448	509	0		1	0.040215	0.040215	0.040215	0.358821	1
451		0.021054							451	IoU combined image.jpg	0.031522									0.022296	450	510	0		1	0.031758	0.031758	0.031758	0.702059	1
452		0.022651							452	IoU combined image.jpg	0.033828									0.021054	451	511	0		1	0.036253	0.036253	0.036253	0.580752	1
453		0.020758							453	IoU combined image.jpg	0.037199									0.022651	452	512	0		1	0.035248	0.035248	0.035248	0.642618	1
454		0.017979							454	IoU combined image.jpg	0.109055									0.020758	453	514	0		1	0.030812	0.030812	0.030812	0.673699	1
455		0.020167							455	IoU combined image.jpg	0.025903									0.020167	455	515	0		1	0.039151	0.039151	0.039151	0.515108	1
456		0.011473							456	IoU combined image.jpg	0.024543									0.017979	454	516	0		1	0.030162	0.030162	0.030162	0.596081	1
457		0.021941							457	IoU combined image.jpg	0.039328									0.011473	456	518	0		1	0.044828	0.044828	0.044828	0.255934	0
458		0.020522							458	IoU combined image.jpg	0.031049									0.021941	457	519	0		1	0.020167	0.020167	0.020167	1.08797	1
459		5.9e-05							459	IoU combined image.jpg	0.034006									0.020522	458	520	0		1	0.03643	0.03643	0.03643	0.563327	1
460		0.024839							460	IoU combined image.jpg	0.019516									5.9e-05	459	523	0		1	0.032705	0.032705	0.032705	0.00180401	0
461		0.019221							461	IoU combined image.jpg	0.035662									0.019221	461	525	0		1	0.035011	0.035011	0.035011	0.548999	1
462		0.020226							462	IoU combined image.jpg	0.027086									0.029097	463	526	0		1	0.033119	0.033119	0.033119	0.878559	1
463	IoU combined image_just white sections.jpg	0.029097	255	255	255	100			463	IoU combined image.jpg	0.03164	255	255	255	100					0.020226	462	527	1	0.033414	2	0.077651	0.077651	0.033414	0.605315	1
464	IoU combined image_just white sections.jpg	0.023242	255	255	255	100			464	IoU combined image.jpg	0.029748	255	255	255	100					0.013188	476	527	1	0.033414	2	0.077651	0.077651	0.033414	0.394685	1
465		0.01993							465	IoU combined image.jpg	0.034124									0.020995	466	528	0		1	0.033828	0.033828	0.033828	0.62064	1
466		0.020995							466	IoU combined image.jpg	0.035189									0.023242	464	529	0		1	0.029748	0.029748	0.029748	0.781296	1
467	IoU combined image_just white sections.jpg	0.022946	255	255	255	100			467	IoU combined image.jpg	0.031285	255	255	255	100					0.01993	465	531	1	0.0385	2	0.076646	0.076646	0.0385	0.517662	1
468	IoU combined image_just white sections.jpg	0.024543	255	255	255	100			468	IoU combined image.jpg	0.031699	255	255	255	100					0.01857	474	531	1	0.0385	2	0.076646	0.076646	0.0385	0.482338	1
469		0.025371							469	IoU combined image.jpg	0.030398									0.022946	467	532	0		1	0.033947	0.033947	0.033947	0.675936	1
470		0.011473							470	IoU combined image.jpg	0.032409									0.024543	468	533	0		1	0.031699	0.031699	0.031699	0.774252	1
471		0.021527							471	IoU combined image.jpg	0.026495									0.025371	469	535	0		1	0.03235	0.03235	0.03235	0.784266	1
472		0.020167							472	IoU combined image.jpg	0.033887									0.011473	470	536	0		1	0.046425	0.046425	0.046425	0.24713	0
473		5.9e-05							473	IoU combined image.jpg	0.03093									0.021527	471	537	0		1	0.031818	0.031818	0.031818	0.676567	1
474		0.01857							474	IoU combined image.jpg	0.019398									5.9e-05	473	538	0		1	0.032882	0.032882	0.032882	0.00179429	0
475		0.022296							475	IoU combined image.jpg	0.033									0.020167	472	539	0		1	0.036904	0.036904	0.036904	0.546472	1
476		0.013188							476	IoU combined image.jpg	0.028742									0.022296	475	540	0		1	0.042404	0.042404	0.042404	0.525799	1
477		0.022769							477	IoU combined image.jpg	0.037968									0.022769	477	541	0		1	0.038678	0.038678	0.038678	0.588681	1
478		0.018452							478	IoU combined image.jpg	0.031344									0.018452	478	542	0		1	0.032232	0.032232	0.032232	0.572475	1
479		0.024366							479	IoU combined image.jpg	0.03099									0.020226	480	543	0		1	0.03649	0.03649	0.03649	0.554289	1
480		0.020226							480	IoU combined image.jpg	0.03235									0.021527	481	544	0		1	0.04199	0.04199	0.04199	0.51267	1
481		0.021527							481	IoU combined image.jpg	0.045124									0.024366	479	545	0		1	0.04128	0.04128	0.04128	0.590262	1
482		0.020285							482	IoU combined image.jpg	0.043527									0.019989	483	546	0		1	0.034183	0.034183	0.034183	0.584764	1
483		0.019989							483	IoU combined image.jpg	0.025194									0.020285	482	547	0		1	0.029097	0.029097	0.029097	0.697151	1
484		0.016796							484	IoU combined image.jpg	0.033828									0.016796	484	550	0		1	0.027855	0.027855	0.027855	0.60298	1
485		0.021231							485	IoU combined image.jpg	0.047253									0.021231	485	552	0		1	0.036608	0.036608	0.036608	0.579955	1
486		0.024011							486	IoU combined image.jpg	0.019102									0.024011	486	554	0		1	0.031049	0.031049	0.031049	0.773326	1
487	IoU combined image_just white sections.jpg	0.022237	255	255	255	100			487	IoU combined image.jpg	0.032468	255	255	255	100					0.022237	487	555	1	0.050092	2	0.064167	0.064167	0.050092	0.443923	1
488	IoU combined image_just white sections.jpg	0.016618	255	255	255	100			488	IoU combined image.jpg	0.02821	255	255	255	100					0.027855	492	555	1	0.050092	2	0.064167	0.064167	0.050092	0.556077	1
489		0.025135							489	IoU combined image.jpg	0.03099									0.016618	488	556	0		1	0.039387	0.039387	0.039387	0.421916	1
490		0.021586							490	IoU combined image.jpg	0.029393									0.025135	489	557	0		1	0.03921	0.03921	0.03921	0.641035	1
491		5.9e-05							491	IoU combined image.jpg	0.050151									0.021586	490	558	0		1	0.030339	0.030339	0.030339	0.711493	1
492		0.027855							492	IoU combined image.jpg	0.031936									5.9e-05	491	559	0		1	0.036253	0.036253	0.036253	0.00162745	0
493		0.019694							493	IoU combined image.jpg	0.030162									0.02407	495	561	0		1	0.059791	0.059791	0.059791	0.402569	1
494		0.014253							494	IoU combined image.jpg	0.014075									0.026199	496	563	0		1	0.03785	0.03785	0.03785	0.69218	1
495		0.02407							495	IoU combined image.jpg	0.025194									0.014253	494	564	0		1	0.026968	0.026968	0.026968	0.528515	1
496		0.026199							496	IoU combined image.jpg	0.028447									0.019694	493	565	0		1	0.029511	0.029511	0.029511	0.667344	1
497		5.9e-05							497	IoU combined image.jpg	0.034775									0.021823	498	568	0		1	0.033533	0.033533	0.033533	0.650792	1
498		0.021823							498	IoU combined image.jpg	0.02478									5.9e-05	497	569	0		1	0.033178	0.033178	0.033178	0.00177829	0
499		0.003253							499	IoU combined image.jpg	0.03921									0.003253	499	572	0		1	0.034715	0.034715	0.034715	0.0937059	0
500		0.0275							500	IoU combined image.jpg	0.017446									0.0275	500	574	0		1	0.019694	0.019694	0.019694	1.39636	1
501		0.01721							501	IoU combined image.jpg	0.033									0.01721	501	575	0		1	0.032054	0.032054	0.032054	0.536906	1
502		0.0165							502	IoU combined image.jpg	0.022828									0.0165	502	577	0		1	0.026613	0.026613	0.026613	0.619998	1
503	IoU combined image_just white sections.jpg	0.021586	255	255	255	100			503	IoU combined image.jpg	0.073689	255	255	255	100					0.021586	503	578	1	0.044651	2	0.068603	0.068603	0.044651	0.483438	1
504	IoU combined image_just white sections.jpg	0.032468	255	255	255	100			504	IoU combined image.jpg	0.040156	255	255	255	100					0.023065	508	578	1	0.044651	2	0.068603	0.068603	0.044651	0.516562	1
505		0.025312							505	IoU combined image.jpg	0.042285									0.032468	504	579	0		1	0.037436	0.037436	0.037436	0.867294	1
506		5.9e-05							506	IoU combined image.jpg	0.034656									0.012419	507	580	0		1	0.023006	0.023006	0.023006	0.539816	1
507		0.012419							507	IoU combined image.jpg	0.037554									0.025312	505	581	0		1	0.024721	0.024721	0.024721	1.02391	1
508		0.023065							508	IoU combined image.jpg	0.031049									5.9e-05	506	582	0		1	0.028624	0.028624	0.028624	0.00206121	0
509		0.010823							509	IoU combined image.jpg	0.040215									0.010823	509	586	0		1	0.037554	0.037554	0.037554	0.288198	0
510		0.017683							510	IoU combined image.jpg	0.031758									0.01585	511	587	0		1	0.026909	0.026909	0.026909	0.589022	1
511		0.01585							511	IoU combined image.jpg	0.036253									0.017683	510	588	0		1	0.029393	0.029393	0.029393	0.601606	1
512		0.023479							512	IoU combined image.jpg	0.035248									0.023479	512	589	0		1	0.032764	0.032764	0.032764	0.71661	1
513		0.018274							513	IoU combined image.jpg	0.038737									0.018274	513	593	0		1	0.029866	0.029866	0.029866	0.611866	1
514		0.023479							514	IoU combined image.jpg	0.030812									0.023479	514	595	0		1	0.026672	0.026672	0.026672	0.880286	1
515		0.027619							515	IoU combined image.jpg	0.039151									0.027619	515	596	0		1	0.031285	0.031285	0.031285	0.882819	1
516		0.022414							516	IoU combined image.jpg	0.030162									0.022414	516	600	0		1	0.037732	0.037732	0.037732	0.594032	1
517		0.022178							517	IoU combined image.jpg	0.018038									0.022178	517	601	0		1	0.025726	0.025726	0.025726	0.862085	1
518		0.01236							518	IoU combined image.jpg	0.044828									0.026436	519	603	0		1	0.038382	0.038382	0.038382	0.68876	1
519		0.026436							519	IoU combined image.jpg	0.020167									0.01236	518	604	0		1	0.033769	0.033769	0.033769	0.366016	1
520	IoU combined image_just white sections.jpg	0.014785	255	255	255	100			520	IoU combined image.jpg	0.03643	255	255	255	100					0.014785	520	605	1	0.036608	2	0.031581	0.031581	0.036608	0.403873	1
521	IoU combined image_just white sections.jpg	0.021823	255	255	255	100			521	IoU combined image.jpg	0.019457	255	255	255	100					0.021823	520	605	1	0.036608	2	0.031581	0.031581	0.036608	0.596127	1
522		0.020049							522	IoU combined image.jpg	0.024543									0.020049	521	606	0		1	0.032468	0.032468	0.032468	0.6175	1
523		0.012479							523	IoU combined image.jpg	0.032705									0.012479	522	607	0		1	0.035484	0.035484	0.035484	0.35168	1
524		0.018038							524	IoU combined image.jpg	0.036667									0.018038	523	609	0		1	0.036963	0.036963	0.036963	0.488002	1
525		0.015672							525	IoU combined image.jpg	0.035011									0.015672	524	610	0		1	0.036608	0.036608	0.036608	0.428103	1
526		0.02407							526	IoU combined image.jpg	0.033119									0.02407	525	612	0		1	0.030102	0.030102	0.030102	0.799615	1
527		0.027145							527	IoU combined image.jpg	0.077651									0.027145	526	613	0		1	0.033355	0.033355	0.033355	0.813821	1
528		0.013366							528	IoU combined image.jpg	0.033828									0.013366	527	614	0		1	0.025076	0.025076	0.025076	0.53302	1
529		0.022059							529	IoU combined image.jpg	0.029748									0.022059	528	616	0		1	0.030871	0.030871	0.030871	0.714554	1
530	IoU combined image_just white sections.jpg	5.9e-05	255	255	255	100			530	IoU combined image.jpg	0.026317	255	255	255	100					5.9e-05	529	617	1	0.019102	2	0.065882	0.065882	0.019102	0.00308868	0
531	IoU combined image_just white sections.jpg	5.9e-05	255	255	255	100			531	IoU combined image.jpg	0.076646	255	255	255	100					0.019043	533	617	1	0.019102	2	0.065882	0.065882	0.019102	0.996911	1
532		5.9e-05							532	IoU combined image.jpg	0.033947									5.9e-05	530	618	0		1	0.039387	0.039387	0.039387	0.00149796	0
533		0.017979							533	IoU combined image.jpg	0.031699									5.9e-05	531	619	0		1	0.033592	0.033592	0.033592	0.00175637	0
534		0.019043							534	IoU combined image.jpg	0.030694									0.017979	532	621	0		1	0.031404	0.031404	0.031404	0.572507	1
535		0.022178							535	IoU combined image.jpg	0.03235									0.022178	534	622	0		1	0.027737	0.027737	0.027737	0.799582	1
536		0.023774							536	IoU combined image.jpg	0.046425									0.023774	535	624	0		1	0.029688	0.029688	0.029688	0.800795	1
537		0.019575							537	IoU combined image.jpg	0.031818									0.019575	536	625	0		1	0.033237	0.033237	0.033237	0.588952	1
538	IoU combined image_just white sections.jpg	0.020344	255	255	255	100			538	IoU combined image.jpg	0.032882	255	255	255	100					0.02478	538	626	1	0.043941	2	0.061033	0.061033	0.043941	0.563938	1
539	IoU combined image_just white sections.jpg	0.02478	255	255	255	100			539	IoU combined image.jpg	0.036904	255	255	255	100					0.019161	539	626	1	0.043941	2	0.061033	0.061033	0.043941	0.436062	1
540		0.019161							540	IoU combined image.jpg	0.042404									0.020344	537	627	0		1	0.029393	0.029393	0.029393	0.692138	1
541		0.022							541	IoU combined image.jpg	0.038678									0.022	540	629	0		1	0.025844	0.025844	0.025844	0.851261	1
542		0.021586							542	IoU combined image.jpg	0.032232									0.021586	541	630	0		1	0.027323	0.027323	0.027323	0.79003	1
543		0.016796							543	IoU combined image.jpg	0.03649									0.016796	542	631	0		1	0.023656	0.023656	0.023656	0.71001	1
544		0.025903							544	IoU combined image.jpg	0.04199									0.025903	543	632	0		1	0.032409	0.032409	0.032409	0.799253	1
545		0.019812							545	IoU combined image.jpg	0.04128									0.019812	544	633	0		1	0.02336	0.02336	0.02336	0.848116	1
546		0.023834							546	IoU combined image.jpg	0.034183									0.024957	546	635	0		1	0.031936	0.031936	0.031936	0.781469	1
547		0.024957							547	IoU combined image.jpg	0.029097									0.020226	547	636	0		1	0.036076	0.036076	0.036076	0.56065	1
548		0.020226							548	IoU combined image.jpg	0.016855									0.023301	548	638	0		1	0.035307	0.035307	0.035307	0.659954	1
549		0.023301							549	IoU combined image.jpg	0.026613									0.020817	550	639	0		1	0.029274	0.029274	0.029274	0.711109	1
550		5.9e-05							550	IoU combined image.jpg	0.027855									5.9e-05	549	641	0		1	0.024898	0.024898	0.024898	0.00236967	0
551		0.020817							551	IoU combined image.jpg	0.026909									0.028092	551	642	0		1	0.028447	0.028447	0.028447	0.987521	1
552	IoU combined image_just white sections.jpg	0.028092	255	255	255	100			552	IoU combined image.jpg	0.036608	255	255	255	100					0.023834	545	643	1	0.042936	2	0.033	0.033	0.042936	0.555105	1
553	IoU combined image_just white sections.jpg	0.019102	255	255	255	100			553	IoU combined image.jpg	0.017032	255	255	255	100					0.019102	552	643	1	0.042936	2	0.033	0.033	0.042936	0.444895	1
554		5.9e-05							554	IoU combined image.jpg	0.031049									5.9e-05	553	644	0		1	0.032764	0.032764	0.032764	0.00180076	0
555		0.015081							555	IoU combined image.jpg	0.064167									0.015081	554	645	0		1	0.038441	0.038441	0.038441	0.392315	1
556		0.020167							556	IoU combined image.jpg	0.039387									0.020167	555	646	0		1	0.026258	0.026258	0.026258	0.768033	1
557		0.022592							557	IoU combined image.jpg	0.03921									0.022592	556	647	0		1	0.036844	0.036844	0.036844	0.61318	1
558		0.021764							558	IoU combined image.jpg	0.030339									0.021764	557	649	0		1	0.031167	0.031167	0.031167	0.698303	1
559		0.020403							559	IoU combined image.jpg	0.036253									0.020403	558	650	0		1	0.035366	0.035366	0.035366	0.57691	1
560		0.019457							560	IoU combined image.jpg	0.022828									0.019457	559	651	0		1	0.026317	0.026317	0.026317	0.739332	1
561		0.023656							561	IoU combined image.jpg	0.059791									0.023656	560	652	0		1	0.02478	0.02478	0.02478	0.954641	1
562		0.021231							562	IoU combined image.jpg	0.013957									5.9e-05	562	653	0		1	0.023952	0.023952	0.023952	0.00246326	0
563		5.9e-05							563	IoU combined image.jpg	0.03785									0.021231	561	654	0		1	0.036312	0.036312	0.036312	0.584683	1
564		0.022237							564	IoU combined image.jpg	0.026968									0.022237	563	655	0		1	0.031167	0.031167	0.031167	0.713479	1
565		0.016086							565	IoU combined image.jpg	0.029511									0.016086	564	656	0		1	0.03371	0.03371	0.03371	0.477188	1
566		0.021941							566	IoU combined image.jpg	0.019161									0.021941	565	657	0		1	0.031522	0.031522	0.031522	0.696054	1
567		0.016382							567	IoU combined image.jpg	0.027027									0.016382	566	658	0		1	0.023893	0.023893	0.023893	0.68564	1
568		0.025253							568	IoU combined image.jpg	0.033533									0.025253	567	659	0		1	0.028447	0.028447	0.028447	0.887721	1
569		0.023242							569	IoU combined image.jpg	0.033178									0.023242	568	660	0		1	0.038205	0.038205	0.038205	0.60835	1
570		0.011946							570	IoU combined image.jpg	0.023952									0.017801	570	661	0		1	0.033414	0.033414	0.033414	0.532741	1
571		0.017801							571	IoU combined image.jpg	0.01928									0.011946	569	662	0		1	0.030043	0.030043	0.030043	0.39763	1
572		0.016914							572	IoU combined image.jpg	0.034715									0.016914	571	663	0		1	0.018215	0.018215	0.018215	0.928575	1
573		0.013543							573	IoU combined image.jpg	0.019102									0.013543	572	664	0		1	0.029334	0.029334	0.029334	0.461683	1
574		0.023952							574	IoU combined image.jpg	0.019694									0.023952	573	665	0		1	0.0385	0.0385	0.0385	0.62213	1
575		0.017683							575	IoU combined image.jpg	0.032054									0.021586	575	666	0		1	0.023893	0.023893	0.023893	0.903445	1
576		0.021586							576	IoU combined image.jpg	0.026258									0.017683	574	667	0		1	0.033828	0.033828	0.033828	0.522733	1
577		0.012005							577	IoU combined image.jpg	0.026613									0.012005	576	668	0		1	0.02336	0.02336	0.02336	0.513913	1
578		0.019694							578	IoU combined image.jpg	0.068603									0.019694	577	669	0		1	0.024839	0.024839	0.024839	0.792866	1
579		0.011946							579	IoU combined image.jpg	0.037436									0.011946	578	670	0		1	0.037081	0.037081	0.037081	0.32216	0
580		0.012952							580	IoU combined image.jpg	0.023006									0.012952	579	672	0		1	0.020699	0.020699	0.020699	0.625731	1
581		0.018747							581	IoU combined image.jpg	0.024721									0.018747	580	673	0		1	0.024307	0.024307	0.024307	0.771259	1
582		0.016914							582	IoU combined image.jpg	0.028624									0.016914	581	674	0		1	0.023952	0.023952	0.023952	0.706162	1
583		0.016086							583	IoU combined image.jpg	0.024425									0.016086	582	675	0		1	0.028447	0.028447	0.028447	0.565473	1
584		0.006328							584	IoU combined image.jpg	0.021054									0.006328	583	676	0		1	0.03093	0.03093	0.03093	0.204591	0
585		0.021645							585	IoU combined image.jpg	0.024366									0.021645	584	677	0		1	0.031167	0.031167	0.031167	0.694485	1
586		0.02478							586	IoU combined image.jpg	0.037554									0.02478	585	678	0		1	0.030102	0.030102	0.030102	0.823201	1
587		0.022651							587	IoU combined image.jpg	0.026909									0.022651	586	680	0		1	0.027323	0.027323	0.027323	0.829009	1
588		0.016796							588	IoU combined image.jpg	0.029393									0.016796	587	681	0		1	0.017269	0.017269	0.017269	0.97261	1
589		0.021705							589	IoU combined image.jpg	0.032764									0.01171	589	682	0		1	0.015909	0.015909	0.015909	0.736061	1
590		0.01171							590	IoU combined image.jpg	0.039151									0.021705	588	684	0		1	0.034597	0.034597	0.034597	0.627367	1
591		0.011532							591	IoU combined image.jpg	0.026199									0.019339	591	685	0		1	0.038146	0.038146	0.038146	0.506973	1
592		0.019339							592	IoU combined image.jpg	0.027441									0.011532	590	686	0		1	0.02957	0.02957	0.02957	0.38999	1
593		0.021645							593	IoU combined image.jpg	0.029866									0.021645	592	687	0		1	0.030102	0.030102	0.030102	0.719055	1
594		0.013839							594	IoU combined image.jpg	0.026258									0.013839	593	688	0		1	0.029393	0.029393	0.029393	0.470826	1
595		0.023006							595	IoU combined image.jpg	0.026672									0.023006	594	689	0		1	0.034242	0.034242	0.034242	0.671865	1
596		0.020049							596	IoU combined image.jpg	0.031285									0.020049	595	690	0		1	0.027382	0.027382	0.027382	0.732196	1
597		0.02342							597	IoU combined image.jpg	0.013484									0.02342	596	691	0		1	0.02336	0.02336	0.02336	1.00257	1
598		0.020522							598	IoU combined image.jpg	0.013661									0.020522	597	692	0		1	0.034183	0.034183	0.034183	0.600357	1
599	IoU combined image_just white sections.jpg	0.024721	255	255	255	100			599	IoU combined image.jpg	0.031108	255	255	255	100					0.024721	598	693	1	0.045479	2	0.062097	0.062097	0.045479	0.54357	1
600	IoU combined image_just white sections.jpg	0.020758	255	255	255	100			600	IoU combined image.jpg	0.037732	255	255	255	100					0.020758	599	693	1	0.045479	2	0.062097	0.062097	0.045479	0.45643	1
601		0.022532							601	IoU combined image.jpg	0.025726									0.022532	600	696	0		1	0.037968	0.037968	0.037968	0.593447	1
602		0.01585							602	IoU combined image.jpg	0.023006									0.018747	602	697	0		1	0.032527	0.032527	0.032527	0.576352	1
603		0.018747							603	IoU combined image.jpg	0.038382									0.01585	601	698	0		1	0.036549	0.036549	0.036549	0.433664	1
604		0.018866							604	IoU combined image.jpg	0.033769									0.018866	603	699	0		1	0.035129	0.035129	0.035129	0.537049	1
605	IoU combined image_just white sections.jpg	5.9e-05	255	255	255	100			605	IoU combined image.jpg	0.031581	255	255	255	100					5.9e-05	604	703	1	0.01579	2	0.069017	0.069017	0.01579	0.00373654	0
606	IoU combined image_just white sections.jpg	0.022118	255	255	255	100			606	IoU combined image.jpg	0.032468	255	255	255	100					0.015731	606	703	1	0.01579	2	0.069017	0.069017	0.01579	0.996263	1
607		0.015731							607	IoU combined image.jpg	0.035484									0.022118	605	705	0		1	0.040511	0.040511	0.040511	0.545975	1
608		5.9e-05							608	IoU combined image.jpg	0.013661									5.9e-05	607	706	0		1	0.029038	0.029038	0.029038	0.00203182	0
609		0.026909							609	IoU combined image.jpg	0.036963									0.026909	608	708	0		1	0.031404	0.031404	0.031404	0.856865	1
610		5.9e-05							610	IoU combined image.jpg	0.036608									5.9e-05	609	709	0		1	0.044	0.044	0.044	0.00134091	0
611		0.025253							611	IoU combined image.jpg	0.023301									0.025253	610	710	0		1	0.018038	0.018038	0.018038	1.39999	1
612		0.017446							612	IoU combined image.jpg	0.030102									0.017446	611	711	0		1	0.071382	0.071382	0.071382	0.244403	0
613		0.020049							613	IoU combined image.jpg	0.033355									0.020049	612	714	0		1	0.037791	0.037791	0.037791	0.530523	1
614		0.012479							614	IoU combined image.jpg	0.025076									0.012479	613	715	0		1	0.029038	0.029038	0.029038	0.429747	1
615		0.021231							615	IoU combined image.jpg	0.023538									0.021231	614	717	0		1	0.019635	0.019635	0.019635	1.08128	1
616		0.018334							616	IoU combined image.jpg	0.030871									0.018334	615	718	0		1	0.033	0.033	0.033	0.555576	1
617		0.022887							617	IoU combined image.jpg	0.065882									0.022887	616	721	0		1	0.027914	0.027914	0.027914	0.819911	1
618		0.019457							618	IoU combined image.jpg	0.039387									0.019457	617	722	0		1	0.033119	0.033119	0.033119	0.587488	1
619		0.016559							619	IoU combined image.jpg	0.033592									0.016559	618	723	0		1	0.018629	0.018629	0.018629	0.888883	1
620		0.015731							620	IoU combined image.jpg	0.02821									0.015731	619	730	0		1	0.027382	0.027382	0.027382	0.574501	1
621	IoU combined image_just white sections.jpg	0.020344	255	255	255	100			621	IoU combined image.jpg	0.031404	255	255	255	100					0.020344	620	732	1	0.033237	2	0.056479	0.056479	0.033237	0.612089	1
622	IoU combined image_just white sections.jpg	0.017092	255	255	255	100			622	IoU combined image.jpg	0.027737	255	255	255	100					0.012893	623	732	1	0.033237	2	0.056479	0.056479	0.033237	0.387911	1
623	IoU combined image_just white sections.jpg	0.021409	255	255	255	100			623	IoU combined image.jpg	0.026436	255	255	255	100					0.017092	621	734	1	0.031227	2	0.07085	0.07085	0.031227	0.547347	1
624	IoU combined image_just white sections.jpg	0.012893	255	255	255	100			624	IoU combined image.jpg	0.029688	255	255	255	100					0.014135	630	734	1	0.031227	2	0.07085	0.07085	0.031227	0.452653	1
625	IoU combined image_just white sections.jpg	0.020167	255	255	255	100			625	IoU combined image.jpg	0.033237	255	255	255	100					0.021409	622	736	1	0.0537	3	0.101958	0.101958	0.0537	0.398678	1
626	IoU combined image_just white sections.jpg	0.019516	255	255	255	100			626	IoU combined image.jpg	0.061033	255	255	255	100					0.020167	624	736	1	0.0537	3	0.101958	0.101958	0.0537	0.375549	1
627	IoU combined image_just white sections.jpg	0.024662	255	255	255	100			627	IoU combined image.jpg	0.029393	255	255	255	100					0.012124	635	736	1	0.0537	3	0.101958	0.101958	0.0537	0.225773	0
628		0.021231							628	IoU combined image.jpg	0.015613									0.019516	625	738	0		1	0.025844	0.025844	0.025844	0.755146	1
629		0.019339							629	IoU combined image.jpg	0.025844									0.022296	638	739	0		1	0.059436	0.059436	0.059436	0.375126	1
630		0.016973							630	IoU combined image.jpg	0.027323									0.024662	626	740	0		1	0.025963	0.025963	0.025963	0.94989	1
631	IoU combined image_just white sections.jpg	0.014135	255	255	255	100			631	IoU combined image.jpg	0.023656	255	255	255	100					0.021231	627	741	1	0.043941	2	0.077533	0.077533	0.043941	0.483171	1
632	IoU combined image_just white sections.jpg	0.02271	255	255	255	100			632	IoU combined image.jpg	0.032409	255	255	255	100					0.02271	631	741	1	0.043941	2	0.077533	0.077533	0.043941	0.516829	1
633		0.02064							633	IoU combined image.jpg	0.02336									0.019339	628	742	0		1	0.041635	0.041635	0.041635	0.464489	1
634	IoU combined image_just white sections.jpg	5.9e-05	255	255	255	100			634	IoU combined image.jpg	0.034834	255	255	255	100					0.016973	629	743	1	0.038973	3	0.103732	0.103732	0.038973	0.435507	1
635	IoU combined image_just white sections.jpg	0.015376	255	255	255	100			635	IoU combined image.jpg	0.031936	255	255	255	100					0.021941	636	743	1	0.038973	3	0.103732	0.103732	0.038973	0.562979	1
636	IoU combined image_just white sections.jpg	0.012124	255	255	255	100			636	IoU combined image.jpg	0.036076	255	255	255	100					5.9e-05	650	743	1	0.038973	3	0.103732	0.103732	0.038973	0.00151387	0
637	IoU combined image_just white sections.jpg	0.021941	255	255	255	100			637	IoU combined image.jpg	0.018866	255	255	255	100					5.9e-05	633	744	1	0.022769	2	0.072624	0.072624	0.022769	0.00259124	0
638	IoU combined image_just white sections.jpg	0.018866	255	255	255	100			638	IoU combined image.jpg	0.035307	255	255	255	100					0.02271	645	744	1	0.022769	2	0.072624	0.072624	0.022769	0.997409	1
639		0.022296							639	IoU combined image.jpg	0.029274									0.02064	632	746	0		1	0.032941	0.032941	0.032941	0.626575	1
640	IoU combined image_just white sections.jpg	0.014903	255	255	255	100			640	IoU combined image.jpg	0.017032	255	255	255	100					0.018866	637	748	1	0.047549	3	0.078952	0.078952	0.047549	0.39677	1
641	IoU combined image_just white sections.jpg	0.014963	255	255	255	100			641	IoU combined image.jpg	0.024898	255	255	255	100					0.014903	639	748	1	0.047549	3	0.078952	0.078952	0.047549	0.313424	0
642	IoU combined image_just white sections.jpg	0.023479	255	255	255	100			642	IoU combined image.jpg	0.028447	255	255	255	100					0.01378	647	748	1	0.047549	3	0.078952	0.078952	0.047549	0.289806	0
643		0.010586							643	IoU combined image.jpg	0.033									0.014963	640	749	0		1	0.027264	0.027264	0.027264	0.548819	1
644		0.022237							644	IoU combined image.jpg	0.032764									0.023479	641	750	0		1	0.030516	0.030516	0.030516	0.7694	1
645		0.013425							645	IoU combined image.jpg	0.038441									0.010586	642	751	0		1	0.035425	0.035425	0.035425	0.298829	0
646		0.02271							646	IoU combined image.jpg	0.026258									0.022237	643	753	0		1	0.03992	0.03992	0.03992	0.557039	1
647	IoU combined image_just white sections.jpg	5.9e-05	255	255	255	100			647	IoU combined image.jpg	0.036844	255	255	255	100					0.013425	644	754	1	0.034361	2	0.063635	0.063635	0.034361	0.390705	1
648	IoU combined image_just white sections.jpg	0.01378	255	255	255	100			648	IoU combined image.jpg	0.01792	255	255	255	100					0.020936	655	754	1	0.034361	2	0.063635	0.063635	0.034361	0.609295	1
649	IoU combined image_just white sections.jpg	0.015909	255	255	255	100			649	IoU combined image.jpg	0.031167	255	255	255	100					5.9e-05	646	755	1	0.021586	2	0.046189	0.046189	0.021586	0.00273325	0
650	IoU combined image_just white sections.jpg	5.9e-05	255	255	255	100			650	IoU combined image.jpg	0.035366	255	255	255	100					0.021527	652	755	1	0.021586	2	0.046189	0.046189	0.021586	0.997267	1
651		5.9e-05							651	IoU combined image.jpg	0.026317									5.9e-05	649	756	0		1	0.025549	0.025549	0.025549	0.00230929	0
652	IoU combined image_just white sections.jpg	0.023774	255	255	255	100			652	IoU combined image.jpg	0.02478	255	255	255	100					0.015376	634	757	1	0.031285	2	0.031522	0.031522	0.031285	0.491482	1
653	IoU combined image_just white sections.jpg	0.021527	255	255	255	100			653	IoU combined image.jpg	0.023952	255	255	255	100					0.015909	648	757	1	0.031285	2	0.031522	0.031522	0.031285	0.508518	1
654		0.025844							654	IoU combined image.jpg	0.036312									5.9e-05	656	758	0		1	0.031108	0.031108	0.031108	0.00189662	0
655		0.012301							655	IoU combined image.jpg	0.031167									0.023774	651	759	0		1	0.025076	0.025076	0.025076	0.948078	1
656		0.020936							656	IoU combined image.jpg	0.03371									0.025844	653	760	0		1	0.029748	0.029748	0.029748	0.868764	1
657	IoU combined image_just white sections.jpg	5.9e-05	255	255	255	100			657	IoU combined image.jpg	0.031522	255	255	255	100					0.012301	654	762	1	0.026495	2	0.067834	0.067834	0.026495	0.464276	1
658	IoU combined image_just white sections.jpg	0.019161	255	255	255	100			658	IoU combined image.jpg	0.023893	255	255	255	100					0.014194	663	762	1	0.026495	2	0.067834	0.067834	0.026495	0.535724	1
659		0.021172							659	IoU combined image.jpg	0.028447									0.019161	657	763	0		1	0.038678	0.038678	0.038678	0.495398	1
660		0.009522							660	IoU combined image.jpg	0.038205									0.021172	658	764	0		1	0.03028	0.03028	0.03028	0.699207	1
661		0.012124							661	IoU combined image.jpg	0.033414									0.014844	661	765	0		1	0.031877	0.031877	0.031877	0.465665	1
662		0.014844							662	IoU combined image.jpg	0.030043									0.009522	659	766	0		1	0.024602	0.024602	0.024602	0.387042	1
663	IoU combined image_just white sections.jpg	0.023893	255	255	255	100			663	IoU combined image.jpg	0.018215	255	255	255	100					0.012124	660	767	1	0.033415	2	0.077119	0.077119	0.033415	0.362831	1
664	IoU combined image_just white sections.jpg	0.014194	255	255	255	100			664	IoU combined image.jpg	0.029334	255	255	255	100					0.021291	667	767	1	0.033415	2	0.077119	0.077119	0.033415	0.637169	1
665		0.014726							665	IoU combined image.jpg	0.0385									0.023893	662	768	0		1	0.021231	0.021231	0.021231	1.12538	1
666		0.010231							666	IoU combined image.jpg	0.023893									0.014726	664	769	0		1	0.025903	0.025903	0.025903	0.568506	1
667		0.018866							667	IoU combined image.jpg	0.033828									0.018866	666	770	0		1	0.025371	0.025371	0.025371	0.743605	1
668		0.021291							668	IoU combined image.jpg	0.02336									0.010231	665	771	0		1	0.037022	0.037022	0.037022	0.276349	0
669		0.020167							669	IoU combined image.jpg	0.024839									0.016441	670	772	0		1	0.055178	0.055178	0.055178	0.297963	0
670		0.020936							670	IoU combined image.jpg	0.037081									0.020167	668	774	0		1	0.015672	0.015672	0.015672	1.28682	1
671		0.016441							671	IoU combined image.jpg	0.030162									0.020936	669	775	0		1	0.030753	0.030753	0.030753	0.680779	1
672		5.9e-05							672	IoU combined image.jpg	0.020699									5.9e-05	671	776	0		1	0.040215	0.040215	0.040215	0.00146711	0
673		5.9e-05							673	IoU combined image.jpg	0.024307									5.9e-05	672	777	0		1	0.030339	0.030339	0.030339	0.00194469	0
674		0.013247							674	IoU combined image.jpg	0.023952									0.013247	673	778	0		1	0.030162	0.030162	0.030162	0.439195	1
675	IoU combined image_just white sections.jpg	0.018629	255	255	255	100			675	IoU combined image.jpg	0.028447	255	255	255	100					0.018629	674	780	1	0.038145	2	0.052162	0.052162	0.038145	0.488373	1
676	IoU combined image_just white sections.jpg	0.006091	255	255	255	100			676	IoU combined image.jpg	0.03093	255	255	255	100					0.019516	678	780	1	0.038145	2	0.052162	0.052162	0.038145	0.511627	1
677	IoU combined image_just white sections.jpg	0.013484	255	255	255	100			677	IoU combined image.jpg	0.031167	255	255	255	100					0.02549	677	782	1	0.066001	3	0.06192	0.06192	0.066001	0.386206	1
678	IoU combined image_just white sections.jpg	0.02549	255	255	255	100			678	IoU combined image.jpg	0.030102	255	255	255	100					0.022118	687	782	1	0.066001	3	0.06192	0.06192	0.066001	0.335116	1
679	IoU combined image_just white sections.jpg	0.019516	255	255	255	100			679	IoU combined image.jpg	0.020167	255	255	255	100					0.018393	689	782	1	0.066001	3	0.06192	0.06192	0.066001	0.278678	0
680		0.018511							680	IoU combined image.jpg	0.027323									0.006091	675	783	0		1	0.033592	0.033592	0.033592	0.181323	0
681		0.024721							681	IoU combined image.jpg	0.017269									0.013484	676	784	0		1	0.033237	0.033237	0.033237	0.405692	1
682		0.018274							682	IoU combined image.jpg	0.015909									0.018511	679	785	0		1	0.025903	0.025903	0.025903	0.714628	1
683	IoU combined image_just white sections.jpg	0.016204	255	255	255	100			683	IoU combined image.jpg	0.011237	255	255	255	100					0.018274	681	786	1	0.018333	2	0.057425	0.057425	0.018333	0.996782	1
684	IoU combined image_just white sections.jpg	0.015081	255	255	255	100			684	IoU combined image.jpg	0.034597	255	255	255	100					5.9e-05	686	786	1	0.018333	2	0.057425	0.057425	0.018333	0.00321824	0
685		0.019694							685	IoU combined image.jpg	0.038146									0.016204	682	788	0		1	0.034597	0.034597	0.034597	0.468364	1
686		0.011296							686	IoU combined image.jpg	0.02957									0.024721	680	789	0		1	0.024425	0.024425	0.024425	1.01212	1
687		5.9e-05							687	IoU combined image.jpg	0.030102									0.015081	683	790	0		1	0.025608	0.025608	0.025608	0.588918	1
688		0.022118							688	IoU combined image.jpg	0.029393									0.011296	685	791	0		1	0.037081	0.037081	0.037081	0.30463	0
689		5.9e-05							689	IoU combined image.jpg	0.034242									0.019694	684	793	0		1	0.029807	0.029807	0.029807	0.660717	1
690		0.018393							690	IoU combined image.jpg	0.027382									0.022473	693	794	0		1	0.030162	0.030162	0.030162	0.745077	1
691		0.021586							691	IoU combined image.jpg	0.02336									5.9e-05	688	796	0		1	0.024188	0.024188	0.024188	0.00243923	0
692	IoU combined image_just white sections.jpg	0.02064	255	255	255	100			692	IoU combined image.jpg	0.034183	255	255	255	100					0.021586	690	797	1	0.044887	2	0.072329	0.072329	0.044887	0.480896	1
693	IoU combined image_just white sections.jpg	0.023301	255	255	255	100			693	IoU combined image.jpg	0.062097	255	255	255	100					0.023301	692	797	1	0.044887	2	0.072329	0.072329	0.044887	0.519104	1
694		0.022473							694	IoU combined image.jpg	0.041812									0.02064	691	798	0		1	0.030398	0.030398	0.030398	0.678992	1
695		0.018511							695	IoU combined image.jpg	0.011178									0.018511	694	799	0		1	0.025194	0.025194	0.025194	0.734738	1
696		0.017446							696	IoU combined image.jpg	0.037968									5.9e-05	698	800	0		1	0.02342	0.02342	0.02342	0.00251921	0
697		0.015022							697	IoU combined image.jpg	0.032527									0.024602	697	801	0		1	0.033947	0.033947	0.033947	0.724718	1
698		0.024602							698	IoU combined image.jpg	0.036549									0.017446	695	803	0		1	0.028801	0.028801	0.028801	0.605743	1
699		5.9e-05							699	IoU combined image.jpg	0.035129									0.015022	696	804	0		1	0.022651	0.022651	0.022651	0.663194	1
700		0.01171							700	IoU combined image.jpg	0.022887									0.01171	699	806	0		1	0.021409	0.021409	0.021409	0.546966	1
701	IoU combined image_just white sections.jpg	5.9e-05	255	255	255	100			701	IoU combined image.jpg	0.034775	255	255	255	100					5.9e-05	700	807	1	0.019398	2	0.077415	0.077415	0.019398	0.00304155	0
702	IoU combined image_just white sections.jpg	0.025903	255	255	255	100			702	IoU combined image.jpg	0.027323	255	255	255	100					0.019339	711	807	1	0.019398	2	0.077415	0.077415	0.019398	0.996958	1
703	IoU combined image_just white sections.jpg	0.026968	255	255	255	100			703	IoU combined image.jpg	0.069017	255	255	255	100					0.026968	702	808	1	0.042936	2	0.064995	0.064995	0.042936	0.628098	1
704	IoU combined image_just white sections.jpg	0.015968	255	255	255	100			704	IoU combined image.jpg	0.016027	255	255	255	100					0.015968	703	808	1	0.042936	2	0.064995	0.064995	0.042936	0.371902	1
705		0.010645							705	IoU combined image.jpg	0.040511									0.010645	704	809	0		1	0.063103	0.063103	0.063103	0.168692	0
706		0.025312							706	IoU combined image.jpg	0.029038									0.025903	701	810	0		1	0.031049	0.031049	0.031049	0.834262	1
707		0.014016							707	IoU combined image.jpg	0.014253									0.014016	706	811	0		1	0.027086	0.027086	0.027086	0.517463	1
708	IoU combined image_just white sections.jpg	0.021823	255	255	255	100			708	IoU combined image.jpg	0.031404	255	255	255	100					0.025312	705	812	1	0.047135	2	0.068958	0.068958	0.047135	0.537011	1
709	IoU combined image_just white sections.jpg	0.012538	255	255	255	100			709	IoU combined image.jpg	0.044	255	255	255	100					0.021823	707	812	1	0.047135	2	0.068958	0.068958	0.047135	0.462989	1
710	IoU combined image_just white sections.jpg	0.014963	255	255	255	100			710	IoU combined image.jpg	0.018038	255	255	255	100					0.012538	708	814	1	0.034834	2	0.061565	0.061565	0.034834	0.359936	1
711	IoU combined image_just white sections.jpg	0.015613	255	255	255	100			711	IoU combined image.jpg	0.071382	255	255	255	100					0.022296	717	814	1	0.034834	2	0.061565	0.061565	0.034834	0.640064	1
712		0.019339							712	IoU combined image.jpg	0.022059									0.015613	710	815	0		1	0.036253	0.036253	0.036253	0.430668	1
713		0.010409							713	IoU combined image.jpg	0.01171									0.010409	712	817	0		1	0.023597	0.023597	0.023597	0.441115	1
714		0.012124							714	IoU combined image.jpg	0.037791									0.014963	709	818	0		1	0.039328	0.039328	0.039328	0.380467	1
715		0.019812							715	IoU combined image.jpg	0.029038									0.019812	714	819	0		1	0.040334	0.040334	0.040334	0.491198	1
716		5.9e-05							716	IoU combined image.jpg	0.008989									0.012124	713	823	0		1	0.026022	0.026022	0.026022	0.465913	1
717		0.016559							717	IoU combined image.jpg	0.019635									5.9e-05	715	824	0		1	0.038264	0.038264	0.038264	0.00154192	0
718	IoU combined image_just white sections.jpg	0.022296	255	255	255	100			718	IoU combined image.jpg	0.033	255	255	255	100					0.021941	718	826	1	0.042936	2	0.070554	0.070554	0.042936	0.511016	1
719	IoU combined image_just white sections.jpg	0.021941	255	255	255	100			719	IoU combined image.jpg	0.024898	255	255	255	100					0.020995	720	826	1	0.042936	2	0.070554	0.070554	0.042936	0.488984	1
720		0.021705							720	IoU combined image.jpg	0.016855									0.016559	716	827	0		1	0.030221	0.030221	0.030221	0.54793	1
721		0.020995							721	IoU combined image.jpg	0.027914									0.021705	719	829	0		1	0.023538	0.023538	0.023538	0.922126	1
722		0.024366							722	IoU combined image.jpg	0.033119									0.019339	722	830	0		1	0.051452	0.051452	0.051452	0.375865	1
723		0.019339							723	IoU combined image.jpg	0.018629									0.024366	721	831	0		1	0.029984	0.029984	0.029984	0.812633	1
724		0.020285							724	IoU combined image.jpg	0.020758									0.020285	723	832	0		1	0.032113	0.032113	0.032113	0.631676	1
725		0.007097							725	IoU combined image.jpg	0.019102									0.007097	724	834	0		1	0.021527	0.021527	0.021527	0.329679	0
726		0.012065							726	IoU combined image.jpg	0.017624									0.012065	725	835	0		1	0.02271	0.02271	0.02271	0.531264	1
727		0.026317							727	IoU combined image.jpg	0.026199									0.020403	727	836	0		1	0.037672	0.037672	0.037672	0.541596	1
728		0.020403							728	IoU combined image.jpg	0.025608									0.026317	726	837	0		1	0.035957	0.035957	0.035957	0.731902	1
729		0.019812							729	IoU combined image.jpg	0.026081									0.019812	728	839	0		1	0.027264	0.027264	0.027264	0.726673	1
730	IoU combined image_just white sections.jpg	0.009048	255	255	255	100			730	IoU combined image.jpg	0.027382	255	255	255	100					0.009048	729	840	1	0.032941	2	0.049027	0.049027	0.032941	0.274673	0
731	IoU combined image_just white sections.jpg	0.019339	255	255	255	100			731	IoU combined image.jpg	0.031049	255	255	255	100					0.023893	733	840	1	0.032941	2	0.049027	0.049027	0.032941	0.725327	1
732		0.013425							732	IoU combined image.jpg	0.056479									0.013425	731	842	0		1	0.038737	0.038737	0.038737	0.346568	1
733		0.018925							733	IoU combined image.jpg	0.024011									0.018925	732	843	0		1	0.03578	0.03578	0.03578	0.528927	1
734		0.023893							734	IoU combined image.jpg	0.07085									0.019339	730	844	0		1	0.040748	0.040748	0.040748	0.4746	1
735		0.01993							735	IoU combined image.jpg	0.018984									0.020226	739	848	0		1	0.038146	0.038146	0.038146	0.530226	1
736		0.023952							736	IoU combined image.jpg	0.101958									0.01993	734	849	0		1	0.031936	0.031936	0.031936	0.624061	1
737		0.014608							737	IoU combined image.jpg	0.03028									0.023952	735	851	0		1	0.020167	0.020167	0.020167	1.18768	1
738		0.010468							738	IoU combined image.jpg	0.025844									0.014903	738	852	0		1	0.029629	0.029629	0.029629	0.502987	1
739		0.014903							739	IoU combined image.jpg	0.059436									0.010113	740	853	0		1	0.028387	0.028387	0.028387	0.356255	1
740	IoU combined image_just white sections.jpg	0.020226	255	255	255	100			740	IoU combined image.jpg	0.025963	255	255	255	100					0.014608	736	854	1	0.030812	2	0.065528	0.065528	0.030812	0.474101	1
741	IoU combined image_just white sections.jpg	0.010113	255	255	255	100			741	IoU combined image.jpg	0.077533	255	255	255	100					0.016204	741	854	1	0.030812	2	0.065528	0.065528	0.030812	0.525899	1
742		0.016204							742	IoU combined image.jpg	0.041635									0.010468	737	855	0		1	0.035248	0.035248	0.035248	0.296981	0
743		0.020344							743	IoU combined image.jpg	0.103732									0.020344	742	857	0		1	0.034597	0.034597	0.034597	0.588028	1
744		0.021705							744	IoU combined image.jpg	0.072624									0.021705	743	858	0		1	0.026436	0.026436	0.026436	0.821039	1
745		0.020285							745	IoU combined image.jpg	0.015258									0.016441	745	860	0		1	0.027145	0.027145	0.027145	0.605673	1
746		0.016441							746	IoU combined image.jpg	0.032941									0.020285	744	862	0		1	0.029748	0.029748	0.029748	0.681895	1
747		0.019516							747	IoU combined image.jpg	0.02342									0.019516	746	863	0		1	0.038914	0.038914	0.038914	0.501516	1
748		0.008398							748	IoU combined image.jpg	0.078952									0.025903	749	866	0		1	0.028979	0.028979	0.028979	0.893854	1
749		5.9e-05							749	IoU combined image.jpg	0.027264									0.008398	747	867	0		1	0.022178	0.022178	0.022178	0.378664	1
750		0.025903							750	IoU combined image.jpg	0.030516									5.9e-05	748	871	0		1	0.028565	0.028565	0.028565	0.00206546	0
751		0.02336							751	IoU combined image.jpg	0.035425									0.02336	750	872	0		1	0.025135	0.025135	0.025135	0.929381	1
752		0.014549							752	IoU combined image.jpg	0.013661									0.014549	751	873	0		1	0.013247	0.013247	0.013247	1.09829	1
753		0.020049							753	IoU combined image.jpg	0.03992									0.01857	753	875	0		1	0.031344	0.031344	0.031344	0.592458	1
754		0.01857							754	IoU combined image.jpg	0.063635									0.020049	752	876	0		1	0.026022	0.026022	0.026022	0.770463	1
755		0.014903							755	IoU combined image.jpg	0.046189									0.016382	757	877	0		1	0.035129	0.035129	0.035129	0.466338	1
756		5.9e-05							756	IoU combined image.jpg	0.025549									5.9e-05	755	878	0		1	0.040984	0.040984	0.040984	0.00143959	0
757		0.02271							757	IoU combined image.jpg	0.031522									0.014903	754	879	0		1	0.040866	0.040866	0.040866	0.36468	1
758		0.016382							758	IoU combined image.jpg	0.031108									0.018688	766	880	0		1	0.032409	0.032409	0.032409	0.57663	1
759		0.024602							759	IoU combined image.jpg	0.025076									0.02271	756	881	0		1	0.019812	0.019812	0.019812	1.14627	1
760		5.9e-05							760	IoU combined image.jpg	0.029748									0.024602	758	882	0		1	0.022769	0.022769	0.022769	1.0805	1
761		5.9e-05							761	IoU combined image.jpg	0.024129									5.9e-05	760	884	0		1	0.023183	0.023183	0.023183	0.00254497	0
762		0.010882							762	IoU combined image.jpg	0.067834									5.9e-05	759	886	0		1	0.027737	0.027737	0.027737	0.00212712	0
763		5.9e-05							763	IoU combined image.jpg	0.038678									0.010882	761	887	0		1	0.029511	0.029511	0.029511	0.368744	1
764		0.018807							764	IoU combined image.jpg	0.03028									5.9e-05	762	889	0		1	0.029334	0.029334	0.029334	0.00201132	0
765		0.012715							765	IoU combined image.jpg	0.031877									0.018807	763	890	0		1	0.042995	0.042995	0.042995	0.437423	1
766		0.020403							766	IoU combined image.jpg	0.024602									0.020403	765	891	0		1	0.029038	0.029038	0.029038	0.702631	1
767		0.018688							767	IoU combined image.jpg	0.077119									0.023242	769	892	0		1	0.02957	0.02957	0.02957	0.785999	1
768		5.9e-05							768	IoU combined image.jpg	0.021231									0.012715	764	893	0		1	0.036253	0.036253	0.036253	0.35073	1
769		0.024425							769	IoU combined image.jpg	0.025903									0.014371	771	895	0		1	0.033059	0.033059	0.033059	0.434708	1
770		0.023242							770	IoU combined image.jpg	0.025371									5.9e-05	767	896	0		1	0.031285	0.031285	0.031285	0.00188589	0
771		0.018984							771	IoU combined image.jpg	0.037022									0.024425	768	897	0		1	0.021705	0.021705	0.021705	1.12532	1
772		0.014371							772	IoU combined image.jpg	0.055178									0.019339	772	898	0		1	0.032586	0.032586	0.032586	0.593476	1
773		0.019339							773	IoU combined image.jpg	0.011651									0.018984	770	899	0		1	0.02685	0.02685	0.02685	0.707039	1
774		0.020877							774	IoU combined image.jpg	0.015672									0.020877	773	900	0		1	0.022355	0.022355	0.022355	0.933885	1
775		0.01378							775	IoU combined image.jpg	0.030753									0.01378	774	901	0		1	0.025194	0.025194	0.025194	0.546956	1
776		0.013425							776	IoU combined image.jpg	0.040215									0.013425	775	902	0		1	0.023538	0.023538	0.023538	0.570354	1
777		5.9e-05							777	IoU combined image.jpg	0.030339									0.014844	778	904	0		1	0.030043	0.030043	0.030043	0.494092	1
778		0.019221							778	IoU combined image.jpg	0.030162									5.9e-05	776	906	0		1	0.035484	0.035484	0.035484	0.00166272	0
779		0.014844							779	IoU combined image.jpg	0.011946									0.019221	777	908	0		1	0.029807	0.029807	0.029807	0.644849	1
780		0.016559							780	IoU combined image.jpg	0.052162									0.016559	779	910	0		1	0.030221	0.030221	0.030221	0.54793	1
781		0.018215							781	IoU combined image.jpg	0.020463									0.019339	781	911	0		1	0.023124	0.023124	0.023124	0.836317	1
782		0.019339							782	IoU combined image.jpg	0.06192									0.020463	782	912	0		1	0.032823	0.032823	0.032823	0.623435	1
783		0.020463							783	IoU combined image.jpg	0.033592									0.018215	780	914	0		1	0.02685	0.02685	0.02685	0.678399	1
784		5.9e-05							784	IoU combined image.jpg	0.033237									5.9e-05	783	915	0		1	0.039742	0.039742	0.039742	0.00148458	0
785		0.019221							785	IoU combined image.jpg	0.025903									0.020522	785	916	0		1	0.028979	0.028979	0.028979	0.708168	1
786		0.020522							786	IoU combined image.jpg	0.057425									0.019221	784	917	0		1	0.024011	0.024011	0.024011	0.800508	1
787		0.017446							787	IoU combined image.jpg	0.009522									0.017446	786	918	0		1	0.027619	0.027619	0.027619	0.631667	1
788		0.015968							788	IoU combined image.jpg	0.034597									0.022059	789	919	0		1	0.03643	0.03643	0.03643	0.605517	1
789		0.01579							789	IoU combined image.jpg	0.024425									0.015968	787	920	0		1	0.018807	0.018807	0.018807	0.849046	1
790		0.022059							790	IoU combined image.jpg	0.025608									0.018097	790	921	0		1	0.032409	0.032409	0.032409	0.558394	1
791	IoU combined image_just white sections.jpg	0.018097	255	255	255	100			791	IoU combined image.jpg	0.037081	255	255	255	100					0.01579	788	922	1	0.032468	2	0.022592	0.022592	0.032468	0.486325	1
792	IoU combined image_just white sections.jpg	0.023242	255	255	255	100			792	IoU combined image.jpg	0.03578	255	255	255	100					0.016678	804	922	1	0.032468	2	0.022592	0.022592	0.032468	0.513675	1
793		0.014726							793	IoU combined image.jpg	0.029807									0.019457	797	923	0		1	0.034301	0.034301	0.034301	0.567243	1
794		0.014549							794	IoU combined image.jpg	0.030162									0.023242	791	924	0		1	0.032882	0.032882	0.032882	0.70683	1
795		5.9e-05							795	IoU combined image.jpg	0.010764									0.016855	795	927	0		1	0.021705	0.021705	0.021705	0.776549	1
796		0.016855							796	IoU combined image.jpg	0.024188									0.01307	796	928	0		1	0.038264	0.038264	0.038264	0.341574	1
797		0.01307							797	IoU combined image.jpg	0.072329									5.9e-05	794	929	0		1	0.029452	0.029452	0.029452	0.00200326	0
798		0.019457							798	IoU combined image.jpg	0.030398									0.014726	792	930	0		1	0.033355	0.033355	0.033355	0.441493	1
799		0.010586							799	IoU combined image.jpg	0.025194									0.010586	798	931	0		1	0.032172	0.032172	0.032172	0.329044	0
800	IoU combined image_just white sections.jpg	0.006565	255	255	255	100			800	IoU combined image.jpg	0.02342	255	255	255	100					0.014549	793	932	1	0.028743	2	0.030043	0.030043	0.028743	0.506175	1
801	IoU combined image_just white sections.jpg	0.017742	255	255	255	100			801	IoU combined image.jpg	0.033947	255	255	255	100					0.014194	848	932	1	0.028743	2	0.030043	0.030043	0.028743	0.493825	1
802		0.022178							802	IoU combined image.jpg	0.015081									0.006565	799	935	0		1	0.03164	0.03164	0.03164	0.207491	0
803		0.015376							803	IoU combined image.jpg	0.028801									0.021941	805	937	0		1	0.028506	0.028506	0.028506	0.769698	1
804		0.021468							804	IoU combined image.jpg	0.022651									0.021468	803	938	0		1	0.030753	0.030753	0.030753	0.698078	1
805		0.016678							805	IoU combined image.jpg	0.025726									0.018393	806	939	0		1	0.032941	0.032941	0.032941	0.558362	1
806		0.021941							806	IoU combined image.jpg	0.021409									0.017742	800	940	0		1	0.025844	0.025844	0.025844	0.686504	1
807		0.018393							807	IoU combined image.jpg	0.077415									0.022178	801	941	0		1	0.02957	0.02957	0.02957	0.750017	1
808		0.026495							808	IoU combined image.jpg	0.064995									0.015376	802	942	0		1	0.030398	0.030398	0.030398	0.505823	1
809		0.009817							809	IoU combined image.jpg	0.063103									0.026495	807	943	0		1	0.033296	0.033296	0.033296	0.795741	1
810		0.019575							810	IoU combined image.jpg	0.031049									0.023479	815	944	0		1	0.034538	0.034538	0.034538	0.679802	1
811		0.021645							811	IoU combined image.jpg	0.027086									0.009817	808	945	0		1	0.019457	0.019457	0.019457	0.504548	1
812		0.023065							812	IoU combined image.jpg	0.068958									0.011237	812	946	0		1	0.036253	0.036253	0.036253	0.309961	0
813		0.011237							813	IoU combined image.jpg	0.028624									0.021645	810	947	0		1	0.028801	0.028801	0.028801	0.751536	1
814		0.014135							814	IoU combined image.jpg	0.061565									0.02135	817	948	0		1	0.022651	0.022651	0.022651	0.942563	1
815		0.015672							815	IoU combined image.jpg	0.036253									0.019575	809	949	0		1	0.032409	0.032409	0.032409	0.603999	1
816		0.023479							816	IoU combined image.jpg	0.023479									0.023065	811	950	0		1	0.019694	0.019694	0.019694	1.17117	1
817		0.021705							817	IoU combined image.jpg	0.023597									0.014135	813	951	0		1	0.031581	0.031581	0.031581	0.447579	1
818		0.02135							818	IoU combined image.jpg	0.039328									0.013366	819	952	0		1	0.030576	0.030576	0.030576	0.43714	1
819		0.020167							819	IoU combined image.jpg	0.040334									0.015672	814	953	0		1	0.029215	0.029215	0.029215	0.536437	1
820		0.013366							820	IoU combined image.jpg	0.041457									0.020167	818	954	0		1	0.038796	0.038796	0.038796	0.519822	1
821		0.017092							821	IoU combined image.jpg	0.014135									0.021705	816	955	0		1	0.030753	0.030753	0.030753	0.705785	1
822		0.018393							822	IoU combined image.jpg	0.017742									0.018393	821	956	0		1	0.035662	0.035662	0.035662	0.515759	1
823		0.016737							823	IoU combined image.jpg	0.026022									0.016737	822	957	0		1	0.026731	0.026731	0.026731	0.626127	1
824		0.020995							824	IoU combined image.jpg	0.038264									0.017092	820	958	0		1	0.043764	0.043764	0.043764	0.390549	1
825		0.015317							825	IoU combined image.jpg	0.026731									0.0165	825	960	0		1	0.021586	0.021586	0.021586	0.764384	1
826		0.0165							826	IoU combined image.jpg	0.070554									0.020995	823	961	0		1	0.027264	0.027264	0.027264	0.770063	1
827		5.9e-05							827	IoU combined image.jpg	0.030221									0.013366	830	962	0		1	0.044119	0.044119	0.044119	0.302953	0
828		0.023242							828	IoU combined image.jpg	0.020522									5.9e-05	826	963	0		1	0.035307	0.035307	0.035307	0.00167106	0
829		0.021231							829	IoU combined image.jpg	0.023538									0.023242	827	964	0		1	0.03164	0.03164	0.03164	0.734576	1
830		0.017742							830	IoU combined image.jpg	0.051452									0.015317	824	965	0		1	0.039742	0.039742	0.039742	0.385411	1
831		0.013366							831	IoU combined image.jpg	0.029984									0.021231	828	966	0		1	0.035898	0.035898	0.035898	0.591426	1
832		0.026258							832	IoU combined image.jpg	0.032113									0.026258	831	967	0		1	0.035957	0.035957	0.035957	0.730261	1
833		0.027973							833	IoU combined image.jpg	0.024602									0.017742	829	968	0		1	0.029984	0.029984	0.029984	0.591716	1
834	IoU combined image_just white sections.jpg	0.020758	255	255	255	100			834	IoU combined image.jpg	0.021527	255	255	255	100					0.027973	832	969	1	0.040156	2	0.05299	0.05299	0.040156	0.696608	1
835	IoU combined image_just white sections.jpg	0.016441	255	255	255	100			835	IoU combined image.jpg	0.02271	255	255	255	100					0.012183	844	969	1	0.040156	2	0.05299	0.05299	0.040156	0.303392	0
836		0.022946							836	IoU combined image.jpg	0.037672									0.020758	833	970	0		1	0.023065	0.023065	0.023065	0.899978	1
837	IoU combined image_just white sections.jpg	0.015672	255	255	255	100			837	IoU combined image.jpg	0.035957	255	255	255	100					0.022946	835	971	1	0.034951	2	0.057721	0.057721	0.034951	0.656519	1
838	IoU combined image_just white sections.jpg	0.018925	255	255	255	100			838	IoU combined image.jpg	0.018393	255	255	255	100					0.012005	863	971	1	0.034951	2	0.057721	0.057721	0.034951	0.343481	1
839		0.016914							839	IoU combined image.jpg	0.027264									0.016441	834	972	0		1	0.029511	0.029511	0.029511	0.557114	1
840		0.017506							840	IoU combined image.jpg	0.049027									0.015672	836	973	0		1	0.029038	0.029038	0.029038	0.539707	1
841		0.020936							841	IoU combined image.jpg	0.026968									0.017506	839	974	0		1	0.029807	0.029807	0.029807	0.587312	1
842		0.017624							842	IoU combined image.jpg	0.038737									0.017624	841	975	0		1	0.041339	0.041339	0.041339	0.426329	1
843		0.024248							843	IoU combined image.jpg	0.03578									0.015317	897	976	0		1	0.030221	0.030221	0.030221	0.506833	1
844		0.020463							844	IoU combined image.jpg	0.040748									0.016914	838	977	0		1	0.043291	0.043291	0.043291	0.390705	1
845		0.012183							845	IoU combined image.jpg	0.012952									0.020936	840	978	0		1	0.028801	0.028801	0.028801	0.726919	1
846		0.018688							846	IoU combined image.jpg	0.020877									0.024248	842	979	0		1	0.029984	0.029984	0.029984	0.808698	1
847		0.013957							847	IoU combined image.jpg	0.022769									0.020463	843	981	0		1	0.026199	0.026199	0.026199	0.78106	1
848		0.021113							848	IoU combined image.jpg	0.038146									0.013957	846	982	0		1	0.034834	0.034834	0.034834	0.400672	1
849		0.014194							849	IoU combined image.jpg	0.031936									0.018688	845	983	0		1	0.029215	0.029215	0.029215	0.639671	1
850		5.9e-05							850	IoU combined image.jpg	0.01378									5.9e-05	849	984	0		1	0.039269	0.039269	0.039269	0.00150246	0
851	IoU combined image_just white sections.jpg	0.015731	255	255	255	100			851	IoU combined image.jpg	0.020167	255	255	255	100					0.021113	847	986	1	0.035543	2	0.02821	0.02821	0.035543	0.594013	1
852	IoU combined image_just white sections.jpg	0.01443	255	255	255	100			852	IoU combined image.jpg	0.029629	255	255	255	100					0.01443	851	986	1	0.035543	2	0.02821	0.02821	0.035543	0.405987	1
853		0.01307							853	IoU combined image.jpg	0.028387									0.018156	854	988	0		1	0.033533	0.033533	0.033533	0.541437	1
854		0.005796							854	IoU combined image.jpg	0.065528									0.018747	855	989	0		1	0.031108	0.031108	0.031108	0.602642	1
855	IoU combined image_just white sections.jpg	0.018156	255	255	255	100			855	IoU combined image.jpg	0.035248	255	255	255	100					0.027205	856	990	1	0.039979	2	0.062511	0.062511	0.039979	0.680482	1
856	IoU combined image_just white sections.jpg	0.018747	255	255	255	100			856	IoU combined image.jpg	0.020877	255	255	255	100					0.012774	858	990	1	0.039979	2	0.062511	0.062511	0.039979	0.319518	0
857		0.027205							857	IoU combined image.jpg	0.034597									0.015731	850	993	0		1	0.029452	0.029452	0.029452	0.534123	1
858		0.01928							858	IoU combined image.jpg	0.026436									0.005796	853	994	0		1	0.041694	0.041694	0.041694	0.139013	0
859	IoU combined image_just white sections.jpg	0.012774	255	255	255	100			859	IoU combined image.jpg	0.018984	255	255	255	100					0.01307	852	998	1	0.03235	2	0.029748	0.029748	0.03235	0.404019	1
860	IoU combined image_just white sections.jpg	0.021527	255	255	255	100			860	IoU combined image.jpg	0.027145	255	255	255	100					0.01928	857	998	1	0.03235	2	0.029748	0.029748	0.03235	0.595981	1
861		0.014075							861	IoU combined image.jpg	0.029748									0.014075	860	999	0		1	0.021054	0.021054	0.021054	0.668519	1
862		5.9e-05							862	IoU combined image.jpg	0.029748									5.9e-05	861	1000	0		1	0.036726	0.036726	0.036726	0.00160649	0
863		0.016973							863	IoU combined image.jpg	0.038914									0.021527	859	1001	0		1	0.035484	0.035484	0.035484	0.606668	1
864		0.012005							864	IoU combined image.jpg	0.024484									0.020285	864	1002	0		1	0.034242	0.034242	0.034242	0.592401	1
865		0.020285							865	IoU combined image.jpg	0.021882									0.016973	862	1004	0		1	0.029511	0.029511	0.029511	0.575141	1
866		5.9e-05							866	IoU combined image.jpg	0.028979									5.9e-05	865	1006	0		1	0.022828	0.022828	0.022828	0.00258455	0
867		0.020049							867	IoU combined image.jpg	0.022178									0.022946	868	1007	0		1	0.03714	0.03714	0.03714	0.617824	1
868		0.020699							868	IoU combined image.jpg	0.022414									5.9e-05	872	1008	0		1	0.044119	0.044119	0.044119	0.00133729	0
869		0.022946							869	IoU combined image.jpg	0.009995									0.020699	867	1009	0		1	0.031285	0.031285	0.031285	0.661627	1
870		0.01378							870	IoU combined image.jpg	0.014135									5.9e-05	870	1010	0		1	0.039447	0.039447	0.039447	0.00149568	0
871		5.9e-05							871	IoU combined image.jpg	0.028565									0.020049	866	1011	0		1	0.027264	0.027264	0.027264	0.735365	1
872		0.01171							872	IoU combined image.jpg	0.025135									0.019871	875	1013	0		1	0.029807	0.029807	0.029807	0.666655	1
873		5.9e-05							873	IoU combined image.jpg	0.013247									0.019161	873	1014	0		1	0.041694	0.041694	0.041694	0.459563	1
874		0.019161							874	IoU combined image.jpg	0.024366									0.01171	871	1015	0		1	0.031344	0.031344	0.031344	0.373596	1
875		0.014844							875	IoU combined image.jpg	0.031344									0.01378	869	1017	0		1	0.030339	0.030339	0.030339	0.454201	1
876		0.019871							876	IoU combined image.jpg	0.026022									0.014844	874	1019	0		1	0.041162	0.041162	0.041162	0.360624	1
877		0.019516							877	IoU combined image.jpg	0.035129									0.019516	876	1022	0		1	0.027737	0.027737	0.027737	0.703609	1
878		0.019635							878	IoU combined image.jpg	0.040984									0.019635	877	1024	0		1	0.035662	0.035662	0.035662	0.550586	1
879		0.021113							879	IoU combined image.jpg	0.040866									0.021113	878	1025	0		1	0.027323	0.027323	0.027323	0.772719	1
880		0.016204							880	IoU combined image.jpg	0.032409									0.014549	880	1027	0		1	0.030221	0.030221	0.030221	0.48142	1
881		0.014549							881	IoU combined image.jpg	0.019812									0.016204	879	1028	0		1	0.034479	0.034479	0.034479	0.469967	1
882		0.011532							882	IoU combined image.jpg	0.022769									0.011532	881	1029	0		1	0.033119	0.033119	0.033119	0.348199	1
883		0.022828							883	IoU combined image.jpg	0.026022									5.9e-05	886	1030	0		1	0.02614	0.02614	0.02614	0.00225708	0
884		0.017624							884	IoU combined image.jpg	0.023183									0.022828	882	1031	0		1	0.025903	0.025903	0.025903	0.881288	1
885		0.012774							885	IoU combined image.jpg	0.026199									0.012774	884	1032	0		1	0.029215	0.029215	0.029215	0.437241	1
886		5.9e-05							886	IoU combined image.jpg	0.027737									0.017624	883	1033	0		1	0.031404	0.031404	0.031404	0.561202	1
887		5.9e-05							887	IoU combined image.jpg	0.029511									5.9e-05	885	1035	0		1	0.029156	0.029156	0.029156	0.0020236	0
888		5.9e-05							888	IoU combined image.jpg	0.028979									0.019457	889	1036	0		1	0.035307	0.035307	0.035307	0.551081	1
889		0.016973							889	IoU combined image.jpg	0.029334									0.014667	890	1037	0		1	0.039151	0.039151	0.039151	0.374626	1
890		0.019457							890	IoU combined image.jpg	0.042995									0.026199	892	1038	0		1	0.035721	0.035721	0.035721	0.733434	1
891		0.014667							891	IoU combined image.jpg	0.029038									0.018511	894	1039	0		1	0.024721	0.024721	0.024721	0.748797	1
892		0.017801							892	IoU combined image.jpg	0.02957									0.017801	891	1040	0		1	0.029984	0.029984	0.029984	0.593683	1
893		0.026199							893	IoU combined image.jpg	0.036253									0.016973	888	1041	0		1	0.029629	0.029629	0.029629	0.572851	1
894		0.015613							894	IoU combined image.jpg	0.011828									5.9e-05	898	1042	0		1	0.039033	0.039033	0.039033	0.00151154	0
895	IoU combined image_just white sections.jpg	0.018511	255	255	255	100			895	IoU combined image.jpg	0.033059	255	255	255	100					0.018925	837	1043	1	0.018984	2	0.024543	0.024543	0.018984	0.996892	1
896	IoU combined image_just white sections.jpg	0.012656	255	255	255	100			896	IoU combined image.jpg	0.031285	255	255	255	100					5.9e-05	887	1043	1	0.018984	2	0.024543	0.024543	0.018984	0.00310788	0
897		0.012242							897	IoU combined image.jpg	0.021705									0.015613	893	1044	0		1	0.030457	0.030457	0.030457	0.512624	1
898		0.015317							898	IoU combined image.jpg	0.032586									0.012242	896	1045	0		1	0.016855	0.016855	0.016855	0.726313	1
899		5.9e-05							899	IoU combined image.jpg	0.02685									0.024307	900	1047	0		1	0.026731	0.026731	0.026731	0.909319	1
900		0.015672							900	IoU combined image.jpg	0.022355									0.012656	895	1048	0		1	0.039151	0.039151	0.039151	0.323261	0
901		0.024307							901	IoU combined image.jpg	0.025194									0.015672	899	1049	0		1	0.026495	0.026495	0.026495	0.591508	1
902		0.01928							902	IoU combined image.jpg	0.023538									0.021645	902	1050	0		1	0.033828	0.033828	0.033828	0.639855	1
903		0.021645							903	IoU combined image.jpg	0.026791									0.01928	901	1052	0		1	0.031936	0.031936	0.031936	0.603707	1
904		0.017683							904	IoU combined image.jpg	0.030043									0.017683	903	1053	0		1	0.040038	0.040038	0.040038	0.441655	1
905		0.015081							905	IoU combined image.jpg	0.01035									0.015672	906	1054	0		1	0.036608	0.036608	0.036608	0.428103	1
906		0.011355							906	IoU combined image.jpg	0.035484									0.015081	904	1056	0		1	0.038678	0.038678	0.038678	0.389912	1
907		0.015672							907	IoU combined image.jpg	0.017565									0.01585	907	1058	0		1	0.029984	0.029984	0.029984	0.528615	1
908		0.01585							908	IoU combined image.jpg	0.029807									0.011355	905	1059	0		1	0.027619	0.027619	0.027619	0.41113	1
909		0.020758							909	IoU combined image.jpg	0.01035									0.020758	908	1060	0		1	0.026909	0.026909	0.026909	0.771415	1
910		0.021705							910	IoU combined image.jpg	0.030221									0.021882	911	1061	0		1	0.035248	0.035248	0.035248	0.620801	1
911		0.01514							911	IoU combined image.jpg	0.023124									0.014489	916	1062	0		1	0.019635	0.019635	0.019635	0.737917	1
912		0.021882							912	IoU combined image.jpg	0.032823									0.021705	909	1063	0		1	0.030753	0.030753	0.030753	0.705785	1
913		0.019871							913	IoU combined image.jpg	0.023006									5.9e-05	914	1064	0		1	0.02271	0.02271	0.02271	0.00259797	0
914		0.018866							914	IoU combined image.jpg	0.02685									0.01514	910	1066	0		1	0.03028	0.03028	0.03028	0.5	1
915		5.9e-05							915	IoU combined image.jpg	0.039742									0.018866	913	1067	0		1	0.038796	0.038796	0.038796	0.486287	1
916		0.017151							916	IoU combined image.jpg	0.028979									0.017151	915	1068	0		1	0.031877	0.031877	0.031877	0.538037	1
917		0.014489							917	IoU combined image.jpg	0.024011									0.019871	912	1069	0		1	0.035129	0.035129	0.035129	0.565658	1
918		0.019161							918	IoU combined image.jpg	0.027619									0.019161	917	1070	0		1	0.035366	0.035366	0.035366	0.541792	1
919		0.019635							919	IoU combined image.jpg	0.03643									0.012301	919	1071	0		1	0.020817	0.020817	0.020817	0.590911	1
920		0.012301							920	IoU combined image.jpg	0.018807									0.021586	923	1072	0		1	0.021645	0.021645	0.021645	0.997274	1
921		0.01721							921	IoU combined image.jpg	0.032409									0.019635	918	1073	0		1	0.031522	0.031522	0.031522	0.622898	1
922		0.016855							922	IoU combined image.jpg	0.022592									0.013011	922	1075	0		1	0.028033	0.028033	0.028033	0.464132	1
923		0.013011							923	IoU combined image.jpg	0.034301									0.016855	921	1076	0		1	0.034656	0.034656	0.034656	0.486352	1
924		0.021586							924	IoU combined image.jpg	0.032882									0.01721	920	1077	0		1	0.034834	0.034834	0.034834	0.494058	1
925		0.01928							925	IoU combined image.jpg	0.023774									0.01928	924	1079	0		1	0.021645	0.021645	0.021645	0.890737	1
926		0.017151							926	IoU combined image.jpg	0.010409									0.015672	929	1080	0		1	0.017742	0.017742	0.017742	0.883328	1
927		0.016678							927	IoU combined image.jpg	0.021705									0.025844	931	1081	0		1	0.03093	0.03093	0.03093	0.835564	1
928		0.026968							928	IoU combined image.jpg	0.038264									0.018984	938	1082	0		1	0.039387	0.039387	0.039387	0.481986	1
929		0.011828							929	IoU combined image.jpg	0.029452									0.018866	930	1083	0		1	0.031936	0.031936	0.031936	0.590744	1
930		0.015672							930	IoU combined image.jpg	0.033355									0.016678	926	1084	0		1	0.026731	0.026731	0.026731	0.62392	1
931		0.018866							931	IoU combined image.jpg	0.032172									0.017151	925	1085	0		1	0.017801	0.017801	0.017801	0.963485	1
932		0.025844							932	IoU combined image.jpg	0.030043									0.011828	928	1087	0		1	0.034597	0.034597	0.034597	0.341879	1
933		0.014785							933	IoU combined image.jpg	0.034715									0.026968	927	1088	0		1	0.031404	0.031404	0.031404	0.858744	1
934		0.016973							934	IoU combined image.jpg	0.016618									5.9e-05	934	1089	0		1	0.03028	0.03028	0.03028	0.00194848	0
935		5.9e-05							935	IoU combined image.jpg	0.03164									0.02543	936	1090	0		1	0.025016	0.025016	0.025016	1.01655	1
936		0.01307							936	IoU combined image.jpg	0.019635									0.016441	937	1091	0		1	0.038086	0.038086	0.038086	0.431681	1
937		0.02543							937	IoU combined image.jpg	0.028506									0.01307	935	1093	0		1	0.027737	0.027737	0.027737	0.471212	1
938		0.016441							938	IoU combined image.jpg	0.030753									0.014785	932	1094	0		1	0.023834	0.023834	0.023834	0.620332	1
939		0.018984							939	IoU combined image.jpg	0.032941									0.016973	933	1095	0		1	0.030102	0.030102	0.030102	0.56385	1
940		0.022532							940	IoU combined image.jpg	0.025844									0.022532	939	1097	0		1	0.028624	0.028624	0.028624	0.787172	1
941		0.016323							941	IoU combined image.jpg	0.02957									0.016323	940	1098	0		1	0.03856	0.03856	0.03856	0.423314	1
942		0.015613							942	IoU combined image.jpg	0.030398									0.022296	942	1099	0		1	0.023124	0.023124	0.023124	0.964193	1
943		0.022296							943	IoU combined image.jpg	0.033296									0.015613	941	1100	0		1	0.021823	0.021823	0.021823	0.715438	1
944		0.022237							944	IoU combined image.jpg	0.034538									0.019398	951	1101	0		1	0.024307	0.024307	0.024307	0.798042	1
945		0.025135							945	IoU combined image.jpg	0.019457									0.019398	959	1104	0		1	0.034834	0.034834	0.034834	0.55687	1
946		5.9e-05							946	IoU combined image.jpg	0.036253									0.022237	943	1105	0		1	0.025667	0.025667	0.025667	0.866365	1
947	IoU combined image_just white sections.jpg	5.9e-05	255	255	255	100			947	IoU combined image.jpg	0.028801	255	255	255	100					5.9e-05	945	1106	1	0.015731	2	0.056302	0.056302	0.015731	0.00375056	0
948	IoU combined image_just white sections.jpg	0.014963	255	255	255	100			948	IoU combined image.jpg	0.022651	255	255	255	100					0.015672	949	1106	1	0.015731	2	0.056302	0.056302	0.015731	0.996249	1
949		0.013543							949	IoU combined image.jpg	0.032409									0.014963	947	1107	0		1	0.025608	0.025608	0.025608	0.58431	1
950		0.015672							950	IoU combined image.jpg	0.019694									0.013543	948	1108	0		1	0.020167	0.020167	0.020167	0.671543	1
951		0.014844							951	IoU combined image.jpg	0.031581									0.025135	944	1109	0		1	0.029452	0.029452	0.029452	0.853423	1
952		0.019398							952	IoU combined image.jpg	0.030576									0.014844	950	1110	0		1	0.020403	0.020403	0.020403	0.72754	1
953		0.023006							953	IoU combined image.jpg	0.029215									0.019161	953	1112	0		1	0.03164	0.03164	0.03164	0.605594	1
954		0.019161							954	IoU combined image.jpg	0.038796									5.9e-05	946	1113	0		1	0.024839	0.024839	0.024839	0.0023753	0
955		0.020167							955	IoU combined image.jpg	0.030753									0.019575	961	1114	0		1	0.02342	0.02342	0.02342	0.835824	1
956		0.018925							956	IoU combined image.jpg	0.035662									0.023006	952	1115	0		1	0.019043	0.019043	0.019043	1.20811	1
957		0.017506							957	IoU combined image.jpg	0.026731									0.017506	956	1116	0		1	0.034656	0.034656	0.034656	0.505136	1
958		0.018984							958	IoU combined image.jpg	0.043764									0.020167	954	1117	0		1	0.026436	0.026436	0.026436	0.762861	1
959		0.015376							959	IoU combined image.jpg	0.009995									0.015376	958	1118	0		1	0.04128	0.04128	0.04128	0.372481	1
960		0.019398							960	IoU combined image.jpg	0.021586									0.018925	955	1119	0		1	0.029097	0.029097	0.029097	0.650411	1
961		0.020049							961	IoU combined image.jpg	0.027264									0.020049	960	1120	0		1	0.027914	0.027914	0.027914	0.718242	1
962		0.019575							962	IoU combined image.jpg	0.044119									0.018984	957	1121	0		1	0.031818	0.031818	0.031818	0.596643	1
963		0.020522							963	IoU combined image.jpg	0.035307									0.020522	962	1123	0		1	0.039683	0.039683	0.039683	0.517148	1
964		0.027382							964	IoU combined image.jpg	0.03164									0.027382	963	1124	0		1	0.038264	0.038264	0.038264	0.715607	1
965		0.021409							965	IoU combined image.jpg	0.039742									0.021409	964	1126	0		1	0.034124	0.034124	0.034124	0.627388	1
966		0.023183							966	IoU combined image.jpg	0.035898									0.023183	965	1128	0		1	0.016145	0.016145	0.016145	1.43592	1
967		0.020699							967	IoU combined image.jpg	0.035957									0.020699	966	1129	0		1	0.029629	0.029629	0.029629	0.698606	1
968		0.020049							968	IoU combined image.jpg	0.029984									0.020403	968	1130	0		1	0.020167	0.020167	0.020167	1.0117	1
969		0.020403							969	IoU combined image.jpg	0.05299									0.019339	969	1131	0		1	0.032823	0.032823	0.032823	0.589191	1
970		0.019339							970	IoU combined image.jpg	0.023065									0.020049	967	1132	0		1	0.038323	0.038323	0.038323	0.523158	1
971		0.009995							971	IoU combined image.jpg	0.057721									0.012183	971	1133	0		1	0.030043	0.030043	0.030043	0.405519	1
972		0.012183							972	IoU combined image.jpg	0.029511									0.01378	975	1134	0		1	0.029629	0.029629	0.029629	0.465085	1
973		0.016737							973	IoU combined image.jpg	0.029038									0.018334	976	1135	0		1	0.022946	0.022946	0.022946	0.799006	1
974		5.9e-05							974	IoU combined image.jpg	0.029807									0.009995	970	1136	0		1	0.034952	0.034952	0.034952	0.285964	0
975		0.017801							975	IoU combined image.jpg	0.041339									0.016737	972	1138	0		1	0.026672	0.026672	0.026672	0.627512	1
976		0.01378							976	IoU combined image.jpg	0.030221									0.017801	974	1139	0		1	0.028979	0.028979	0.028979	0.614272	1
977		0.018334							977	IoU combined image.jpg	0.043291									5.9e-05	979	1140	0		1	0.022296	0.022296	0.022296	0.00264621	0
978		0.020522							978	IoU combined image.jpg	0.028801									0.020522	977	1141	0		1	0.038146	0.038146	0.038146	0.537986	1
979		0.019339							979	IoU combined image.jpg	0.029984									5.9e-05	973	1142	0		1	0.03643	0.03643	0.03643	0.00161954	0
980		5.9e-05							980	IoU combined image.jpg	0.011651									0.022946	985	1143	0		1	0.023183	0.023183	0.023183	0.989777	1
981	IoU combined image_just white sections.jpg	0.017032	255	255	255	100			981	IoU combined image.jpg	0.026199	255	255	255	100					0.019339	978	1144	1	0.019398	2	0.071619	0.071619	0.019398	0.996958	1
982	IoU combined image_just white sections.jpg	0.014549	255	255	255	100			982	IoU combined image.jpg	0.034834	255	255	255	100					5.9e-05	987	1144	1	0.019398	2	0.071619	0.071619	0.019398	0.00304155	0
983		5.9e-05							983	IoU combined image.jpg	0.029215									5.9e-05	983	1146	0		1	0.032172	0.032172	0.032172	0.00183389	0
984		0.022769							984	IoU combined image.jpg	0.039269									0.014549	981	1147	0		1	0.021764	0.021764	0.021764	0.668489	1
985		0.022946							985	IoU combined image.jpg	0.036016									0.016618	989	1149	0		1	0.037909	0.037909	0.037909	0.438366	1
986		0.018629							986	IoU combined image.jpg	0.02821									0.017032	980	1150	0		1	0.016441	0.016441	0.016441	1.03595	1
987		5.9e-05							987	IoU combined image.jpg	0.010704									0.018629	986	1151	0		1	0.023952	0.023952	0.023952	0.777764	1
988		5.9e-05							988	IoU combined image.jpg	0.033533									0.022946	990	1152	0		1	0.038914	0.038914	0.038914	0.589659	1
989		0.016618							989	IoU combined image.jpg	0.031108									0.022769	984	1153	0		1	0.02271	0.02271	0.02271	1.0026	1
990		0.022946							990	IoU combined image.jpg	0.062511									0.015672	995	1154	0		1	0.027619	0.027619	0.027619	0.567435	1
991		0.020344							991	IoU combined image.jpg	0.009226									5.9e-05	988	1155	0		1	0.025608	0.025608	0.025608	0.00230397	0
992		0.020758							992	IoU combined image.jpg	0.030635									0.020049	994	1156	0		1	0.029215	0.029215	0.029215	0.686257	1
993		0.023006							993	IoU combined image.jpg	0.029452									0.020344	991	1157	0		1	0.026377	0.026377	0.026377	0.771278	1
994		0.020049							994	IoU combined image.jpg	0.041694									0.020758	992	1158	0		1	0.033473	0.033473	0.033473	0.620142	1
995	IoU combined image_just white sections.jpg	0.015672	255	255	255	100			995	IoU combined image.jpg	0.015258	255	255	255	100					0.023006	993	1159	1	0.037969	2	0.031049	0.031049	0.037969	0.605915	1
996	IoU combined image_just white sections.jpg	0.02064	255	255	255	100			996	IoU combined image.jpg	0.030102	255	255	255	100					0.014963	1001	1159	1	0.037969	2	0.031049	0.031049	0.037969	0.394085	1
997		0.016678							997	IoU combined image.jpg	0.021113									0.02064	996	1160	0		1	0.030516	0.030516	0.030516	0.676366	1
998		0.0165							998	IoU combined image.jpg	0.029748									0.0165	998	1162	0		1	0.023538	0.023538	0.023538	0.700994	1
999		5.9e-05							999	IoU combined image.jpg	0.021054									5.9e-05	999	1163	0		1	0.03643	0.03643	0.03643	0.00161954	0
1000		0.019339							1000	IoU combined image.jpg	0.036726									0.016678	997	1165	0		1	0.02543	0.02543	0.02543	0.65584	1
1001		0.014963							1001	IoU combined image.jpg	0.035484									0.018334	1033	1166	0		1	0.057958	0.057958	0.057958	0.316333	0
1002		0.023597							1002	IoU combined image.jpg	0.034242									0.019339	1000	1167	0		1	0.031758	0.031758	0.031758	0.608949	1
1003		0.016914							1003	IoU combined image.jpg	0.02549									5.9e-05	1005	1168	0		1	0.039151	0.039151	0.039151	0.00150699	0
1004		5.9e-05							1004	IoU combined image.jpg	0.029511									0.023597	1002	1169	0		1	0.031995	0.031995	0.031995	0.737521	1
1005		5.9e-05							1005	IoU combined image.jpg	0.015672									0.018807	1013	1170	0		1	0.028092	0.028092	0.028092	0.669479	1
1006		0.014903							1006	IoU combined image.jpg	0.022828									5.9e-05	1004	1172	0		1	0.029215	0.029215	0.029215	0.00201951	0
1007		0.013247							1007	IoU combined image.jpg	0.03714									0.016914	1003	1173	0		1	0.023715	0.023715	0.023715	0.713219	1
1008		0.020463							1008	IoU combined image.jpg	0.044119									0.013247	1008	1175	0		1	0.039151	0.039151	0.039151	0.338357	1
1009		0.013957							1009	IoU combined image.jpg	0.031285									0.014903	1007	1176	0		1	0.026081	0.026081	0.026081	0.571412	1
1010		5.9e-05							1010	IoU combined image.jpg	0.039447									0.020463	1009	1177	0		1	0.036667	0.036667	0.036667	0.558077	1
1011		0.014135							1011	IoU combined image.jpg	0.027264									0.013957	1010	1178	0		1	0.027796	0.027796	0.027796	0.502123	1
1012		0.018807							1012	IoU combined image.jpg	0.012242									0.017742	1016	1179	0		1	0.020285	0.020285	0.020285	0.874636	1
1013		0.018156							1013	IoU combined image.jpg	0.029807									5.9e-05	1011	1180	0		1	0.038323	0.038323	0.038323	0.00153955	0
1014		0.023124							1014	IoU combined image.jpg	0.041694									0.014135	1012	1181	0		1	0.041339	0.041339	0.041339	0.341929	1
1015		0.017742							1015	IoU combined image.jpg	0.031344									0.018156	1014	1182	0		1	0.03235	0.03235	0.03235	0.561236	1
1016		0.020167							1016	IoU combined image.jpg	0.012715									0.023124	1015	1183	0		1	0.033828	0.033828	0.033828	0.683576	1
1017		0.022							1017	IoU combined image.jpg	0.030339									0.020167	1017	1184	0		1	0.037495	0.037495	0.037495	0.537858	1
1018	IoU combined image_just white sections.jpg	0.016441	255	255	255	100			1018	IoU combined image.jpg	0.020403	255	255	255	100					0.018688	1022	1185	1	0.018747	2	0.049678	0.049678	0.018747	0.996853	1
1019	IoU combined image_just white sections.jpg	0.015554	255	255	255	100			1019	IoU combined image.jpg	0.041162	255	255	255	100					5.9e-05	1024	1185	1	0.018747	2	0.049678	0.049678	0.018747	0.00314717	0
1020		0.011946							1020	IoU combined image.jpg	0.012479									0.018156	1023	1186	0		1	0.037791	0.037791	0.037791	0.480432	1
1021		0.018688							1021	IoU combined image.jpg	0.024307									0.022	1018	1187	0		1	0.032705	0.032705	0.032705	0.67268	1
1022		0.018156							1022	IoU combined image.jpg	0.027737									0.011946	1021	1188	0		1	0.02892	0.02892	0.02892	0.413071	1
1023		5.9e-05							1023	IoU combined image.jpg	0.009048									0.015554	1020	1189	0		1	0.037968	0.037968	0.037968	0.409661	1
1024		0.018215							1024	IoU combined image.jpg	0.035662									0.016441	1019	1190	0		1	0.040984	0.040984	0.040984	0.401157	1
1025		0.013484							1025	IoU combined image.jpg	0.027323									0.026909	1029	1191	0		1	0.02135	0.02135	0.02135	1.26037	1
1026		0.02614							1026	IoU combined image.jpg	0.022532									0.018215	1025	1193	0		1	0.027914	0.027914	0.027914	0.65254	1
1027		0.017979							1027	IoU combined image.jpg	0.030221									0.013484	1026	1194	0		1	0.028092	0.028092	0.028092	0.479994	1
1028		0.026909							1028	IoU combined image.jpg	0.034479									0.021113	1031	1197	0		1	0.031758	0.031758	0.031758	0.664809	1
1029		0.021291							1029	IoU combined image.jpg	0.033119									0.017979	1028	1198	0		1	0.029334	0.029334	0.029334	0.612907	1
1030		0.021113							1030	IoU combined image.jpg	0.02614									0.021291	1030	1199	0		1	0.038737	0.038737	0.038737	0.54963	1
1031		0.017801							1031	IoU combined image.jpg	0.025903									5.9e-05	1034	1200	0		1	0.023124	0.023124	0.023124	0.00255146	0
1032		0.018334							1032	IoU combined image.jpg	0.029215									0.02614	1027	1201	0		1	0.03093	0.03093	0.03093	0.845134	1
1033		5.9e-05							1033	IoU combined image.jpg	0.031404									0.017801	1032	1202	0		1	0.034006	0.034006	0.034006	0.523466	1
1034		0.018866							1034	IoU combined image.jpg	0.01035									0.018866	1035	1203	0		1	0.029925	0.029925	0.029925	0.630443	1
1035		5.9e-05							1035	IoU combined image.jpg	0.029156									0.022355	1038	1204	0		1	0.027559	0.027559	0.027559	0.811169	1
1036		0.020226							1036	IoU combined image.jpg	0.035307									0.021705	1041	1205	0		1	0.039624	0.039624	0.039624	0.547774	1
1037		0.022355							1037	IoU combined image.jpg	0.039151									5.9e-05	1036	1206	0		1	0.028506	0.028506	0.028506	0.00206974	0
1038		0.021586							1038	IoU combined image.jpg	0.035721									0.020226	1037	1207	0		1	0.035189	0.035189	0.035189	0.574782	1
1039	IoU combined image_just white sections.jpg	0.020877	255	255	255	100			1039	IoU combined image.jpg	0.024721	255	255	255	100					0.021586	1039	1209	1	0.044887	2	0.037022	0.037022	0.044887	0.480896	1
1040	IoU combined image_just white sections.jpg	0.021705	255	255	255	100			1040	IoU combined image.jpg	0.029984	255	255	255	100					0.023301	1045	1209	1	0.044887	2	0.037022	0.037022	0.044887	0.519104	1
1041		0.01307							1041	IoU combined image.jpg	0.029629									0.01307	1042	1210	0		1	0.032232	0.032232	0.032232	0.405498	1
1042		0.017446							1042	IoU combined image.jpg	0.039033									0.020877	1040	1211	0		1	0.016559	0.016559	0.016559	1.26076	1
1043		0.010823							1043	IoU combined image.jpg	0.024543									5.9e-05	1046	1212	0		1	0.035011	0.035011	0.035011	0.00168518	0
1044		0.023301							1044	IoU combined image.jpg	0.030457									0.015495	1050	1213	0		1	0.02549	0.02549	0.02549	0.607885	1
1045		5.9e-05							1045	IoU combined image.jpg	0.016855									0.017446	1043	1214	0		1	0.03714	0.03714	0.03714	0.469736	1
1046		0.021527							1046	IoU combined image.jpg	0.025667									0.021527	1047	1215	0		1	0.027619	0.027619	0.027619	0.779427	1
1047		0.015317							1047	IoU combined image.jpg	0.026731									0.010823	1044	1216	0		1	0.033769	0.033769	0.033769	0.320501	0
1048		0.022887							1048	IoU combined image.jpg	0.039151									0.022887	1049	1217	0		1	0.028033	0.028033	0.028033	0.816431	1
1049		0.015495							1049	IoU combined image.jpg	0.026495									0.014903	1054	1218	0		1	0.021468	0.021468	0.021468	0.694196	1
1050		5.9e-05							1050	IoU combined image.jpg	0.033828									0.014903	1053	1219	0		1	0.026436	0.026436	0.026436	0.563739	1
1051		0.014016							1051	IoU combined image.jpg	0.025371									0.023774	1057	1220	0		1	0.03507	0.03507	0.03507	0.677901	1
1052		0.014903							1052	IoU combined image.jpg	0.031936									0.015317	1048	1221	0		1	0.02407	0.02407	0.02407	0.636352	1
1053		0.014903							1053	IoU combined image.jpg	0.040038									0.014016	1052	1222	0		1	0.026613	0.026613	0.026613	0.52666	1
1054		0.013247							1054	IoU combined image.jpg	0.036608									5.9e-05	1051	1223	0		1	0.021823	0.021823	0.021823	0.00270357	0
1055		0.016145							1055	IoU combined image.jpg	0.018511									0.019161	1058	1224	0		1	0.036076	0.036076	0.036076	0.531129	1
1056	IoU combined image_just white sections.jpg	0.023774	255	255	255	100			1056	IoU combined image.jpg	0.038678	255	255	255	100					0.013247	1055	1225	1	0.031167	2	0.059909	0.059909	0.031167	0.425033	1
1057	IoU combined image_just white sections.jpg	0.019161	255	255	255	100			1057	IoU combined image.jpg	0.019812	255	255	255	100					0.01792	1075	1225	1	0.031167	2	0.059909	0.059909	0.031167	0.574967	1
1058		0.01035							1058	IoU combined image.jpg	0.029984									0.016145	1056	1226	0		1	0.031995	0.031995	0.031995	0.50461	1
1059		0.016914							1059	IoU combined image.jpg	0.027619									0.016914	1061	1227	0		1	0.036312	0.036312	0.036312	0.465796	1
1060		0.019102							1060	IoU combined image.jpg	0.026909									0.01035	1059	1228	0		1	0.030457	0.030457	0.030457	0.339823	1
1061		0.016618							1061	IoU combined image.jpg	0.035248									0.019102	1062	1230	0		1	0.031167	0.031167	0.031167	0.612892	1
1062		0.016796							1062	IoU combined image.jpg	0.019635									0.016618	1063	1231	0		1	0.027619	0.027619	0.027619	0.601687	1
1063		0.015554							1063	IoU combined image.jpg	0.030753									0.016796	1064	1232	0		1	0.026495	0.026495	0.026495	0.633931	1
1064		0.018629							1064	IoU combined image.jpg	0.02271									0.015554	1065	1233	0		1	0.037554	0.037554	0.037554	0.414177	1
1065		0.012833							1065	IoU combined image.jpg	0.011									0.018629	1066	1234	0		1	0.024662	0.024662	0.024662	0.755373	1
1066		0.019812							1066	IoU combined image.jpg	0.03028									0.012833	1067	1235	0		1	0.039092	0.039092	0.039092	0.328277	0
1067		0.01579							1067	IoU combined image.jpg	0.038796									0.019812	1068	1236	0		1	0.025371	0.025371	0.025371	0.780892	1
1068	IoU combined image_just white sections.jpg	0.015317	255	255	255	100			1068	IoU combined image.jpg	0.031877	255	255	255	100					0.01579	1069	1237	1	0.034301	2	0.078361	0.078361	0.034301	0.460336	1
1069	IoU combined image_just white sections.jpg	0.026436	255	255	255	100			1069	IoU combined image.jpg	0.035129	255	255	255	100					0.018511	1104	1237	1	0.034301	2	0.078361	0.078361	0.034301	0.539664	1
1070		0.016914							1070	IoU combined image.jpg	0.035366									0.015317	1070	1238	0		1	0.035425	0.035425	0.035425	0.432378	1
1071		0.016441							1071	IoU combined image.jpg	0.020817									0.016441	1073	1239	0		1	0.039269	0.039269	0.039269	0.418676	1
1072		0.020108							1072	IoU combined image.jpg	0.021645									0.026436	1071	1241	0		1	0.018334	0.018334	0.018334	1.44191	1
1073		0.01792							1073	IoU combined image.jpg	0.031522									0.016914	1072	1242	0		1	0.03028	0.03028	0.03028	0.558587	1
1074		0.016264							1074	IoU combined image.jpg	0.010941									0.020108	1074	1243	0		1	0.033178	0.033178	0.033178	0.606064	1
1075		0.016618							1075	IoU combined image.jpg	0.028033									0.016618	1077	1245	0		1	0.022828	0.022828	0.022828	0.727966	1
1076		0.020285							1076	IoU combined image.jpg	0.034656									0.020285	1078	1246	0		1	0.028447	0.028447	0.028447	0.71308	1
1077		0.01236							1077	IoU combined image.jpg	0.034834									0.016264	1080	1247	0		1	0.01579	0.01579	0.01579	1.03002	1
1078		0.016264							1078	IoU combined image.jpg	0.018274									0.01236	1079	1248	0		1	0.024662	0.024662	0.024662	0.501176	1
1079		0.013898							1079	IoU combined image.jpg	0.021645									0.016264	1076	1251	0		1	0.015909	0.015909	0.015909	1.02231	1
1080		0.009403							1080	IoU combined image.jpg	0.017742									0.009403	1082	1252	0		1	0.038323	0.038323	0.038323	0.245362	0
1081		0.012124							1081	IoU combined image.jpg	0.03093									0.013898	1081	1253	0		1	0.020403	0.020403	0.020403	0.681174	1
1082		5.9e-05							1082	IoU combined image.jpg	0.039387									0.019043	1089	1254	0		1	0.024307	0.024307	0.024307	0.783437	1
1083		0.018629							1083	IoU combined image.jpg	0.031936									0.012124	1083	1255	0		1	0.02685	0.02685	0.02685	0.451546	1
1084		0.018807							1084	IoU combined image.jpg	0.026731									0.018807	1088	1256	0		1	0.036549	0.036549	0.036549	0.514569	1
1085	IoU combined image_just white sections.jpg	0.022059	255	255	255	100			1085	IoU combined image.jpg	0.017801	255	255	255	100					5.9e-05	1084	1257	1	0.014962	2	0.065764	0.065764	0.014962	0.00394332	0
1086	IoU combined image_just white sections.jpg	0.018807	255	255	255	100			1086	IoU combined image.jpg	0.028269	255	255	255	100					0.014903	1108	1257	1	0.014962	2	0.065764	0.065764	0.014962	0.996057	1
1087		0.019043							1087	IoU combined image.jpg	0.034597									0.018629	1085	1258	0		1	0.039624	0.039624	0.039624	0.470144	1
1088		0.023834							1088	IoU combined image.jpg	0.031404									0.018807	1086	1259	0		1	0.034952	0.034952	0.034952	0.538081	1
1089		0.017092							1089	IoU combined image.jpg	0.03028									0.01579	1092	1260	0		1	0.03921	0.03921	0.03921	0.402703	1
1090		0.01579							1090	IoU combined image.jpg	0.025016									0.022059	1087	1261	0		1	0.033533	0.033533	0.033533	0.65783	1
1091		0.012893							1091	IoU combined image.jpg	0.038086									0.023715	1101	1262	0		1	0.037672	0.037672	0.037672	0.629513	1
1092		0.018807							1092	IoU combined image.jpg	0.015554									0.023834	1090	1263	0		1	0.036785	0.036785	0.036785	0.647927	1
1093		0.021291							1093	IoU combined image.jpg	0.027737									0.012893	1093	1264	0		1	0.024484	0.024484	0.024484	0.526589	1
1094		0.023893							1094	IoU combined image.jpg	0.023834									0.023893	1096	1265	0		1	0.021054	0.021054	0.021054	1.13484	1
1095		0.012656							1095	IoU combined image.jpg	0.030102									0.012656	1097	1266	0		1	0.023183	0.023183	0.023183	0.545917	1
1096		0.022532							1096	IoU combined image.jpg	0.013543									0.017092	1091	1267	0		1	0.034656	0.034656	0.034656	0.49319	1
1097		0.022532							1097	IoU combined image.jpg	0.028624									0.021291	1095	1268	0		1	0.020226	0.020226	0.020226	1.05265	1
1098		0.01236							1098	IoU combined image.jpg	0.03856									0.01236	1100	1270	0		1	0.031404	0.031404	0.031404	0.39358	1
1099		0.023715							1099	IoU combined image.jpg	0.023124									0.020167	1106	1271	0		1	0.028328	0.028328	0.028328	0.71191	1
1100		0.016914							1100	IoU combined image.jpg	0.021823									0.018807	1094	1272	0		1	0.02614	0.02614	0.02614	0.719472	1
1101		0.015436							1101	IoU combined image.jpg	0.024307									0.022532	1098	1273	0		1	0.030753	0.030753	0.030753	0.732676	1
1102		0.018511							1102	IoU combined image.jpg	0.014016									0.022532	1099	1274	0		1	0.025667	0.025667	0.025667	0.877859	1
1103		0.022237							1103	IoU combined image.jpg	0.02543									0.016914	1102	1275	0		1	0.033355	0.033355	0.033355	0.50709	1
1104		0.020167							1104	IoU combined image.jpg	0.034834									0.022237	1105	1276	0		1	0.030339	0.030339	0.030339	0.732951	1
1105		0.014903							1105	IoU combined image.jpg	0.025667									0.018747	1109	1277	0		1	0.0275	0.0275	0.0275	0.681709	1
1106		0.014903							1106	IoU combined image.jpg	0.056302									0.015436	1103	1278	0		1	0.023183	0.023183	0.023183	0.665833	1
1107		0.018747							1107	IoU combined image.jpg	0.025608									0.014903	1107	1279	0		1	0.031344	0.031344	0.031344	0.475466	1
1108		0.02342							1108	IoU combined image.jpg	0.020167									0.02342	1110	1280	0		1	0.021764	0.021764	0.021764	1.07609	1
1109		0.011651							1109	IoU combined image.jpg	0.029452									0.013661	1112	1281	0		1	0.031522	0.031522	0.031522	0.43338	1
1110		0.013661							1110	IoU combined image.jpg	0.020403									0.011651	1111	1282	0		1	0.023006	0.023006	0.023006	0.506433	1
1111		0.016204							1111	IoU combined image.jpg	0.02407									0.018511	1116	1283	0		1	0.033178	0.033178	0.033178	0.55793	1
1112		0.020995							1112	IoU combined image.jpg	0.03164									0.020995	1114	1284	0		1	0.027441	0.027441	0.027441	0.765096	1
1113		0.015554							1113	IoU combined image.jpg	0.024839									0.016204	1113	1285	0		1	0.018925	0.018925	0.018925	0.856222	1
1114		0.018511							1114	IoU combined image.jpg	0.02342									0.011887	1118	1286	0		1	0.033887	0.033887	0.033887	0.350783	1
1115		0.013721							1115	IoU combined image.jpg	0.019043									0.015554	1115	1287	0		1	0.029215	0.029215	0.029215	0.532398	1
1116		0.011887							1116	IoU combined image.jpg	0.034656									0.013721	1117	1289	0		1	0.025963	0.025963	0.025963	0.528483	1
1117		0.019457							1117	IoU combined image.jpg	0.026436									0.019457	1119	1290	0		1	0.028683	0.028683	0.028683	0.678346	1
1118		0.01993							1118	IoU combined image.jpg	0.04128									0.021527	1121	1292	0		1	0.036785	0.036785	0.036785	0.585211	1
1119		0.021527							1119	IoU combined image.jpg	0.029097									0.017446	1123	1293	0		1	0.029038	0.029038	0.029038	0.600799	1
1120		0.022296							1120	IoU combined image.jpg	0.027914									0.01993	1120	1295	0		1	0.023597	0.023597	0.023597	0.844599	1
1121		0.017446							1121	IoU combined image.jpg	0.031818									0.021054	1125	1296	0		1	0.037377	0.037377	0.037377	0.563288	1
1122		0.019043							1122	IoU combined image.jpg	0.015258									0.019161	1128	1297	0		1	0.031995	0.031995	0.031995	0.598875	1
1123		0.021054							1123	IoU combined image.jpg	0.039683									0.019043	1124	1298	0		1	0.038205	0.038205	0.038205	0.498443	1
1124		0.016145							1124	IoU combined image.jpg	0.038264									0.022296	1122	1299	0		1	0.032409	0.032409	0.032409	0.687957	1
1125		0.014075							1125	IoU combined image.jpg	0.014194									0.016618	1134	1300	0		1	0.031344	0.031344	0.031344	0.530181	1
1126		0.019161							1126	IoU combined image.jpg	0.034124									0.015081	1130	1301	0		1	0.02135	0.02135	0.02135	0.70637	1
1127		0.018747							1127	IoU combined image.jpg	0.010941									0.016145	1126	1302	0		1	0.040393	0.040393	0.040393	0.399698	1
1128		0.015081							1128	IoU combined image.jpg	0.016145									5.9e-05	1138	1303	0		1	0.023715	0.023715	0.023715	0.00248788	0
1129		0.020167							1129	IoU combined image.jpg	0.029629									0.014075	1127	1304	0		1	0.039328	0.039328	0.039328	0.357888	1
1130		0.01857							1130	IoU combined image.jpg	0.020167									0.017624	1135	1305	0		1	0.023006	0.023006	0.023006	0.766061	1
1131		0.011237							1131	IoU combined image.jpg	0.032823									0.02135	1137	1307	0		1	0.015081	0.015081	0.015081	1.41569	1
1132		0.016618							1132	IoU combined image.jpg	0.038323									0.018747	1129	1308	0		1	0.026791	0.026791	0.026791	0.69975	1
1133		0.017624							1133	IoU combined image.jpg	0.030043									0.020167	1131	1309	0		1	0.024129	0.024129	0.024129	0.835799	1
1134		0.016914							1134	IoU combined image.jpg	0.029629									0.01857	1132	1310	0		1	0.019043	0.019043	0.019043	0.975161	1
1135		0.02135							1135	IoU combined image.jpg	0.022946									0.024129	1139	1311	0		1	0.030871	0.030871	0.030871	0.781607	1
1136		5.9e-05							1136	IoU combined image.jpg	0.034952									0.011237	1133	1312	0		1	0.02892	0.02892	0.02892	0.388555	1
1137		0.024129							1137	IoU combined image.jpg	0.013839									0.016914	1136	1313	0		1	0.028683	0.028683	0.028683	0.589687	1
1138		0.01585							1138	IoU combined image.jpg	0.026672									0.025608	1141	1318	0		1	0.016796	0.016796	0.016796	1.52465	1
1139		0.025608							1139	IoU combined image.jpg	0.028979									0.01585	1140	1320	0		1	0.019516	0.019516	0.019516	0.812154	1
1140	IoU combined image_just white sections.jpg	0.015376	255	255	255	100			1140	IoU combined image.jpg	0.022296	255	255	255	100					0.015376			1		1			0
1141	IoU combined image_just white sections.jpg	5.9e-05	255	255	255	100			1141	IoU combined image.jpg	0.038146	255	255	255	100					5.9e-05			1		1			0
1142	IoU combined image_just white sections.jpg	0.019161	255	255	255	100			1142	IoU combined image.jpg	0.03643	255	255	255	100					0.019161			1		1			0
1143	IoU combined image_just white sections.jpg	5.9e-05	255	255	255	100			1143	IoU combined image.jpg	0.023183	255	255	255	100					5.9e-05			1		1			0
1144	IoU combined image_just white sections.jpg	0.021468	255	255	255	100			1144	IoU combined image.jpg	0.071619	255	255	255	100					0.021468			1		1			0
1145	IoU combined image_just white sections.jpg	0.025785	255	255	255	100			1145	IoU combined image.jpg	0.038382	255	255	255	100					0.025785			1		1			0
1146	IoU combined image_just white sections.jpg	0.012597	255	255	255	100			1146	IoU combined image.jpg	0.032172	255	255	255	100					0.012597			1		1			0
1147	IoU combined image_just white sections.jpg	0.02271	255	255	255	100			1147	IoU combined image.jpg	0.021764	255	255	255	100					0.02271			1		1			0
1148	IoU combined image_just white sections.jpg	0.019871	255	255	255	100			1148	IoU combined image.jpg	0.015199	255	255	255	100					0.019871			1		1			0
1149	IoU combined image_just white sections.jpg	0.012597	255	255	255	100			1149	IoU combined image.jpg	0.037909	255	255	255	100					0.012597			1		1			0
1150	IoU combined image_just white sections.jpg	5.9e-05	255	255	255	100			1150	IoU combined image.jpg	0.016441	255	255	255	100					5.9e-05			1		1			0
1151	IoU combined image_just white sections.jpg	5.9e-05	255	255	255	100			1151	IoU combined image.jpg	0.023952	255	255	255	100					5.9e-05			1		1			0
1152	IoU combined image_just white sections.jpg	0.022828	255	255	255	100			1152	IoU combined image.jpg	0.038914	255	255	255	100					0.022828			1		1			0
1153	IoU combined image_just white sections.jpg	0.023301	255	255	255	100			1153	IoU combined image.jpg	0.02271	255	255	255	100					0.023301			1		1			0
1154	IoU combined image_just white sections.jpg	0.02685	255	255	255	100			1154	IoU combined image.jpg	0.027619	255	255	255	100					0.02685			1		1			0
1155	IoU combined image_just white sections.jpg	0.021468	255	255	255	100			1155	IoU combined image.jpg	0.025608	255	255	255	100					0.021468			1		1			0
1156	IoU combined image_just white sections.jpg	0.017683	255	255	255	100			1156	IoU combined image.jpg	0.029215	255	255	255	100					0.017683			1		1			0
1157	IoU combined image_just white sections.jpg	5.9e-05	255	255	255	100			1157	IoU combined image.jpg	0.026377	255	255	255	100					5.9e-05			1		1			0
1158	IoU combined image_just white sections.jpg	0.016973	255	255	255	100			1158	IoU combined image.jpg	0.033473	255	255	255	100					0.016973			1		1			0
1159	IoU combined image_just white sections.jpg	0.020226	255	255	255	100			1159	IoU combined image.jpg	0.031049	255	255	255	100					0.020226			1		1			0
1160	IoU combined image_just white sections.jpg	0.015022	255	255	255	100			1160	IoU combined image.jpg	0.030516	255	255	255	100					0.015022			1		1			0
1161	IoU combined image_just white sections.jpg	0.019694	255	255	255	100			1161	IoU combined image.jpg	0.014075	255	255	255	100					0.019694			1		1			0
1162	IoU combined image_just white sections.jpg	0.020049	255	255	255	100			1162	IoU combined image.jpg	0.023538	255	255	255	100					0.020049			1		1			0
1163	IoU combined image_just white sections.jpg	0.023893	255	255	255	100			1163	IoU combined image.jpg	0.03643	255	255	255	100					0.023893			1		1			0
1164	IoU combined image_just white sections.jpg	0.016618	255	255	255	100			1164	IoU combined image.jpg	0.021527	255	255	255	100					0.016618			1		1			0
1165	IoU combined image_just white sections.jpg	0.011828	255	255	255	100			1165	IoU combined image.jpg	0.02543	255	255	255	100					0.011828			1		1			0
1166	IoU combined image_just white sections.jpg	0.017328	255	255	255	100			1166	IoU combined image.jpg	0.057958	255	255	255	100					0.017328			1		1			0
1167	IoU combined image_just white sections.jpg	0.020877	255	255	255	100			1167	IoU combined image.jpg	0.031758	255	255	255	100					0.020877			1		1			0
1168	IoU combined image_just white sections.jpg	0.022473	255	255	255	100			1168	IoU combined image.jpg	0.039151	255	255	255	100					0.022473			1		1			0
1169	IoU combined image_just white sections.jpg	0.022237	255	255	255	100			1169	IoU combined image.jpg	0.031995	255	255	255	100					0.022237			1		1			0
1170	IoU combined image_just white sections.jpg	0.013307	255	255	255	100			1170	IoU combined image.jpg	0.028092	255	255	255	100					0.013307			1		1			0
1171	IoU combined image_just white sections.jpg	0.018807	255	255	255	100			1171	IoU combined image.jpg	0.034124	255	255	255	100					0.018807			1		1			0
1172	IoU combined image_just white sections.jpg	0.014785	255	255	255	100			1172	IoU combined image.jpg	0.029215	255	255	255	100					0.014785			1		1			0
1173	IoU combined image_just white sections.jpg	0.021172	255	255	255	100			1173	IoU combined image.jpg	0.023715	255	255	255	100					0.021172			1		1			0
1174	IoU combined image_just white sections.jpg	0.018747	255	255	255	100			1174	IoU combined image.jpg	0.013484	255	255	255	100					0.018747			1		1			0
1175	IoU combined image_just white sections.jpg	0.018215	255	255	255	100			1175	IoU combined image.jpg	0.039151	255	255	255	100					0.018215			1		1			0
1176	IoU combined image_just white sections.jpg	0.013011	255	255	255	100			1176	IoU combined image.jpg	0.026081	255	255	255	100					0.013011			1		1			0
1177	IoU combined image_just white sections.jpg	0.021054	255	255	255	100			1177	IoU combined image.jpg	0.036667	255	255	255	100					0.021054			1		1			0
1178	IoU combined image_just white sections.jpg	0.021705	255	255	255	100			1178	IoU combined image.jpg	0.027796	255	255	255	100					0.021705			1		1			0
1179	IoU combined image_just white sections.jpg	0.022237	255	255	255	100			1179	IoU combined image.jpg	0.020285	255	255	255	100					0.022237			1		1			0
1180	IoU combined image_just white sections.jpg	0.017742	255	255	255	100			1180	IoU combined image.jpg	0.038323	255	255	255	100					0.017742			1		1			0
1181	IoU combined image_just white sections.jpg	0.01585	255	255	255	100			1181	IoU combined image.jpg	0.041339	255	255	255	100					0.01585			1		1			0
1182	IoU combined image_just white sections.jpg	0.019339	255	255	255	100			1182	IoU combined image.jpg	0.03235	255	255	255	100					0.019339			1		1			0
1183	IoU combined image_just white sections.jpg	0.014785	255	255	255	100			1183	IoU combined image.jpg	0.033828	255	255	255	100					0.014785			1		1			0
1184	IoU combined image_just white sections.jpg	0.014726	255	255	255	100			1184	IoU combined image.jpg	0.037495	255	255	255	100					0.014726			1		1			0
1185	IoU combined image_just white sections.jpg	0.013661	255	255	255	100			1185	IoU combined image.jpg	0.049678	255	255	255	100					0.013661			1		1			0
1186	IoU combined image_just white sections.jpg	0.01514	255	255	255	100			1186	IoU combined image.jpg	0.037791	255	255	255	100					0.01514			1		1			0
1187	IoU combined image_just white sections.jpg	0.016145	255	255	255	100			1187	IoU combined image.jpg	0.032705	255	255	255	100					0.016145			1		1			0
1188	IoU combined image_just white sections.jpg	0.012065	255	255	255	100			1188	IoU combined image.jpg	0.02892	255	255	255	100					0.012065			1		1			0
1189	IoU combined image_just white sections.jpg	0.015022	255	255	255	100			1189	IoU combined image.jpg	0.037968	255	255	255	100					0.015022			1		1			0
1190	IoU combined image_just white sections.jpg	0.010231	255	255	255	100			1190	IoU combined image.jpg	0.040984	255	255	255	100					0.010231			1		1			0
1191	IoU combined image_just white sections.jpg	0.020463	255	255	255	100			1191	IoU combined image.jpg	0.02135	255	255	255	100					0.020463			1		1			0
1192	IoU combined image_just white sections.jpg	0.022	255	255	255	100			1192	IoU combined image.jpg	0.014844	255	255	255	100					0.022			1		1			0
1193	IoU combined image_just white sections.jpg	0.016382	255	255	255	100			1193	IoU combined image.jpg	0.027914	255	255	255	100					0.016382			1		1			0
1194	IoU combined image_just white sections.jpg	0.018156	255	255	255	100			1194	IoU combined image.jpg	0.028092	255	255	255	100					0.018156			1		1			0
1195	IoU combined image_just white sections.jpg	0.014963	255	255	255	100			1195	IoU combined image.jpg	0.013721	255	255	255	100					0.014963			1		1			0
1196	IoU combined image_just white sections.jpg	0.01721	255	255	255	100			1196	IoU combined image.jpg	0.026495	255	255	255	100					0.01721			1		1			0
1197	IoU combined image_just white sections.jpg	0.018629	255	255	255	100			1197	IoU combined image.jpg	0.031758	255	255	255	100					0.018629			1		1			0
1198	IoU combined image_just white sections.jpg	0.01792	255	255	255	100			1198	IoU combined image.jpg	0.029334	255	255	255	100					0.01792			1		1			0
1199	IoU combined image_just white sections.jpg	0.016204	255	255	255	100			1199	IoU combined image.jpg	0.038737	255	255	255	100					0.016204			1		1			0
1200	IoU combined image_just white sections.jpg	0.012419	255	255	255	100			1200	IoU combined image.jpg	0.023124	255	255	255	100					0.012419			1		1			0
1201	IoU combined image_just white sections.jpg	0.028742	255	255	255	100			1201	IoU combined image.jpg	0.03093	255	255	255	100					0.028742			1		1			0
1202	IoU combined image_just white sections.jpg	0.016086	255	255	255	100			1202	IoU combined image.jpg	0.034006	255	255	255	100					0.016086			1		1			0
1203	IoU combined image_just white sections.jpg	0.019339	255	255	255	100			1203	IoU combined image.jpg	0.029925	255	255	255	100					0.019339			1		1			0
1204	IoU combined image_just white sections.jpg	0.015436	255	255	255	100			1204	IoU combined image.jpg	0.027559	255	255	255	100					0.015436			1		1			0
1205	IoU combined image_just white sections.jpg	0.020344	255	255	255	100			1205	IoU combined image.jpg	0.039624	255	255	255	100					0.020344			1		1			0
1206	IoU combined image_just white sections.jpg	5.9e-05	255	255	255	100			1206	IoU combined image.jpg	0.028506	255	255	255	100					5.9e-05			1		1			0
1207	IoU combined image_just white sections.jpg	0.020285	255	255	255	100			1207	IoU combined image.jpg	0.035189	255	255	255	100					0.020285			1		1			0
1208	IoU combined image_just white sections.jpg	0.007747	255	255	255	100			1208	IoU combined image.jpg	0.029688	255	255	255	100					0.007747			1		1			0
1209	IoU combined image_just white sections.jpg	0.018511	255	255	255	100			1209	IoU combined image.jpg	0.037022	255	255	255	100					0.018511			1		1			0
1210	IoU combined image_just white sections.jpg	5.9e-05	255	255	255	100			1210	IoU combined image.jpg	0.032232	255	255	255	100					5.9e-05			1		1			0
1211	IoU combined image_just white sections.jpg	0.02336	255	255	255	100			1211	IoU combined image.jpg	0.016559	255	255	255	100					0.02336			1		1			0
1212	IoU combined image_just white sections.jpg	0.018747	255	255	255	100			1212	IoU combined image.jpg	0.035011	255	255	255	100					0.018747			1		1			0
1213	IoU combined image_just white sections.jpg	0.01857	255	255	255	100			1213	IoU combined image.jpg	0.02549	255	255	255	100					0.01857			1		1			0
1214	IoU combined image_just white sections.jpg	0.012124	255	255	255	100			1214	IoU combined image.jpg	0.03714	255	255	255	100					0.012124			1		1			0
1215	IoU combined image_just white sections.jpg	0.015317	255	255	255	100			1215	IoU combined image.jpg	0.027619	255	255	255	100					0.015317			1		1			0
1216	IoU combined image_just white sections.jpg	0.016323	255	255	255	100			1216	IoU combined image.jpg	0.033769	255	255	255	100					0.016323			1		1			0
1217	IoU combined image_just white sections.jpg	0.014785	255	255	255	100			1217	IoU combined image.jpg	0.028033	255	255	255	100					0.014785			1		1			0
1218	IoU combined image_just white sections.jpg	0.007629	255	255	255	100			1218	IoU combined image.jpg	0.021468	255	255	255	100					0.007629			1		1			0
1219	IoU combined image_just white sections.jpg	0.010527	255	255	255	100			1219	IoU combined image.jpg	0.026436	255	255	255	100					0.010527			1		1			0
1220	IoU combined image_just white sections.jpg	0.022237	255	255	255	100			1220	IoU combined image.jpg	0.03507	255	255	255	100					0.022237			1		1			0
1221	IoU combined image_just white sections.jpg	0.018925	255	255	255	100			1221	IoU combined image.jpg	0.02407	255	255	255	100					0.018925			1		1			0
1222	IoU combined image_just white sections.jpg	0.01928	255	255	255	100			1222	IoU combined image.jpg	0.026613	255	255	255	100					0.01928			1		1			0
1223	IoU combined image_just white sections.jpg	0.020108	255	255	255	100			1223	IoU combined image.jpg	0.021823	255	255	255	100					0.020108			1		1			0
1224	IoU combined image_just white sections.jpg	0.02342	255	255	255	100			1224	IoU combined image.jpg	0.036076	255	255	255	100					0.02342			1		1			0
1225	IoU combined image_just white sections.jpg	0.018747	255	255	255	100			1225	IoU combined image.jpg	0.059909	255	255	255	100					0.018747			1		1			0
1226	IoU combined image_just white sections.jpg	0.021409	255	255	255	100			1226	IoU combined image.jpg	0.031995	255	255	255	100					0.021409			1		1			0
1227	IoU combined image_just white sections.jpg	0.013425	255	255	255	100			1227	IoU combined image.jpg	0.036312	255	255	255	100					0.013425			1		1			0
1228	IoU combined image_just white sections.jpg	0.023065	255	255	255	100			1228	IoU combined image.jpg	0.030457	255	255	255	100					0.023065			1		1			0
1229	IoU combined image_just white sections.jpg	0.023006	255	255	255	100			1229	IoU combined image.jpg	0.029452	255	255	255	100					0.023006			1		1			0
1230	IoU combined image_just white sections.jpg	0.022769	255	255	255	100			1230	IoU combined image.jpg	0.031167	255	255	255	100					0.022769			1		1			0
1231	IoU combined image_just white sections.jpg	0.014075	255	255	255	100			1231	IoU combined image.jpg	0.027619	255	255	255	100					0.014075			1		1			0
1232	IoU combined image_just white sections.jpg	0.020344	255	255	255	100			1232	IoU combined image.jpg	0.026495	255	255	255	100					0.020344			1		1			0
1233	IoU combined image_just white sections.jpg	0.014608	255	255	255	100			1233	IoU combined image.jpg	0.037554	255	255	255	100					0.014608			1		1			0
1234	IoU combined image_just white sections.jpg	0.012893	255	255	255	100			1234	IoU combined image.jpg	0.024662	255	255	255	100					0.012893			1		1			0
1235	IoU combined image_just white sections.jpg	5.9e-05	255	255	255	100			1235	IoU combined image.jpg	0.039092	255	255	255	100					5.9e-05			1		1			0
1236	IoU combined image_just white sections.jpg	0.015081	255	255	255	100			1236	IoU combined image.jpg	0.025371	255	255	255	100					0.015081			1		1			0
1237	IoU combined image_just white sections.jpg	0.022887	255	255	255	100			1237	IoU combined image.jpg	0.078361	255	255	255	100					0.022887			1		1			0
1238	IoU combined image_just white sections.jpg	0.013484	255	255	255	100			1238	IoU combined image.jpg	0.035425	255	255	255	100					0.013484			1		1			0
1239	IoU combined image_just white sections.jpg	0.016855	255	255	255	100			1239	IoU combined image.jpg	0.039269	255	255	255	100					0.016855			1		1			0
1240	IoU combined image_just white sections.jpg	0.014963	255	255	255	100			1240	IoU combined image.jpg	0.012419	255	255	255	100					0.014963			1		1			0
1241	IoU combined image_just white sections.jpg	0.022237	255	255	255	100			1241	IoU combined image.jpg	0.018334	255	255	255	100					0.022237			1		1			0
1242	IoU combined image_just white sections.jpg	0.017742	255	255	255	100			1242	IoU combined image.jpg	0.03028	255	255	255	100					0.017742			1		1			0
1243	IoU combined image_just white sections.jpg	0.02064	255	255	255	100			1243	IoU combined image.jpg	0.033178	255	255	255	100					0.02064			1		1			0
1244	IoU combined image_just white sections.jpg	0.016323	255	255	255	100			1244	IoU combined image.jpg	0.013898	255	255	255	100					0.016323			1		1			0
1245	IoU combined image_just white sections.jpg	5.9e-05	255	255	255	100			1245	IoU combined image.jpg	0.022828	255	255	255	100					5.9e-05			1		1			0
1246	IoU combined image_just white sections.jpg	0.015909	255	255	255	100			1246	IoU combined image.jpg	0.028447	255	255	255	100					0.015909			1		1			0
1247	IoU combined image_just white sections.jpg	0.019398	255	255	255	100			1247	IoU combined image.jpg	0.01579	255	255	255	100					0.019398			1		1			0
1248	IoU combined image_just white sections.jpg	0.022414	255	255	255	100			1248	IoU combined image.jpg	0.024662	255	255	255	100					0.022414			1		1			0
1249	IoU combined image_just white sections.jpg	0.014963	255	255	255	100			1249	IoU combined image.jpg	0.019575	255	255	255	100					0.014963			1		1			0
1250	IoU combined image_just white sections.jpg	0.013425	255	255	255	100			1250	IoU combined image.jpg	0.021823	255	255	255	100					0.013425			1		1			0
1251	IoU combined image_just white sections.jpg	0.016618	255	255	255	100			1251	IoU combined image.jpg	0.015909	255	255	255	100					0.016618			1		1			0
1252	IoU combined image_just white sections.jpg	0.014667	255	255	255	100			1252	IoU combined image.jpg	0.038323	255	255	255	100					0.014667			1		1			0
1253	IoU combined image_just white sections.jpg	0.013543	255	255	255	100			1253	IoU combined image.jpg	0.020403	255	255	255	100					0.013543			1		1			0
1254	IoU combined image_just white sections.jpg	0.014667	255	255	255	100			1254	IoU combined image.jpg	0.024307	255	255	255	100					0.014667			1		1			0
1255	IoU combined image_just white sections.jpg	0.020936	255	255	255	100			1255	IoU combined image.jpg	0.02685	255	255	255	100					0.020936			1		1			0
1256	IoU combined image_just white sections.jpg	0.016441	255	255	255	100			1256	IoU combined image.jpg	0.036549	255	255	255	100					0.016441			1		1			0
1257	IoU combined image_just white sections.jpg	0.016441	255	255	255	100			1257	IoU combined image.jpg	0.065764	255	255	255	100					0.016441			1		1			0
1258	IoU combined image_just white sections.jpg	0.020285	255	255	255	100			1258	IoU combined image.jpg	0.039624	255	255	255	100					0.020285			1		1			0
1259	IoU combined image_just white sections.jpg	0.0165	255	255	255	100			1259	IoU combined image.jpg	0.034952	255	255	255	100					0.0165			1		1			0
1260	IoU combined image_just white sections.jpg	0.017565	255	255	255	100			1260	IoU combined image.jpg	0.03921	255	255	255	100					0.017565			1		1			0
1261	IoU combined image_just white sections.jpg	0.017506	255	255	255	100			1261	IoU combined image.jpg	0.033533	255	255	255	100					0.017506			1		1			0
1262	IoU combined image_just white sections.jpg	0.020758	255	255	255	100			1262	IoU combined image.jpg	0.037672	255	255	255	100					0.020758			1		1			0
1263	IoU combined image_just white sections.jpg	0.01378	255	255	255	100			1263	IoU combined image.jpg	0.036785	255	255	255	100					0.01378			1		1			0
1264	IoU combined image_just white sections.jpg	0.021527	255	255	255	100			1264	IoU combined image.jpg	0.024484	255	255	255	100					0.021527			1		1			0
1265	IoU combined image_just white sections.jpg	0.023006	255	255	255	100			1265	IoU combined image.jpg	0.021054	255	255	255	100					0.023006			1		1			0
1266	IoU combined image_just white sections.jpg	0.019575	255	255	255	100			1266	IoU combined image.jpg	0.023183	255	255	255	100					0.019575			1		1			0
1267	IoU combined image_just white sections.jpg	0.020167	255	255	255	100			1267	IoU combined image.jpg	0.034656	255	255	255	100					0.020167			1		1			0
1268	IoU combined image_just white sections.jpg	0.019102	255	255	255	100			1268	IoU combined image.jpg	0.020226	255	255	255	100					0.019102			1		1			0
1269	IoU combined image_just white sections.jpg	0.017269	255	255	255	100			1269	IoU combined image.jpg	0.025549	255	255	255	100					0.017269			1		1			0
1270	IoU combined image_just white sections.jpg	0.010764	255	255	255	100			1270	IoU combined image.jpg	0.031404	255	255	255	100					0.010764			1		1			0
1271	IoU combined image_just white sections.jpg	0.01443	255	255	255	100			1271	IoU combined image.jpg	0.028328	255	255	255	100					0.01443			1		1			0
1272	IoU combined image_just white sections.jpg	0.01035	255	255	255	100			1272	IoU combined image.jpg	0.02614	255	255	255	100					0.01035			1		1			0
1273	IoU combined image_just white sections.jpg	0.016559	255	255	255	100			1273	IoU combined image.jpg	0.030753	255	255	255	100					0.016559			1		1			0
1274	IoU combined image_just white sections.jpg	0.020758	255	255	255	100			1274	IoU combined image.jpg	0.025667	255	255	255	100					0.020758			1		1			0
1275	IoU combined image_just white sections.jpg	0.00964	255	255	255	100			1275	IoU combined image.jpg	0.033355	255	255	255	100					0.00964			1		1			0
1276	IoU combined image_just white sections.jpg	0.019457	255	255	255	100			1276	IoU combined image.jpg	0.030339	255	255	255	100					0.019457			1		1			0
1277	IoU combined image_just white sections.jpg	0.007038	255	255	255	100			1277	IoU combined image.jpg	0.0275	255	255	255	100					0.007038			1		1			0
1278	IoU combined image_just white sections.jpg	0.009817	255	255	255	100			1278	IoU combined image.jpg	0.023183	255	255	255	100					0.009817			1		1			0
1279	IoU combined image_just white sections.jpg	0.016382	255	255	255	100			1279	IoU combined image.jpg	0.031344	255	255	255	100					0.016382			1		1			0
1280	IoU combined image_just white sections.jpg	5.9e-05	255	255	255	100			1280	IoU combined image.jpg	0.021764	255	255	255	100					5.9e-05			1		1			0
1281	IoU combined image_just white sections.jpg	0.010586	255	255	255	100			1281	IoU combined image.jpg	0.031522	255	255	255	100					0.010586			1		1			0
1282	IoU combined image_just white sections.jpg	0.013011	255	255	255	100			1282	IoU combined image.jpg	0.023006	255	255	255	100					0.013011			1		1			0
									1283	IoU combined image.jpg	0.033178
									1284	IoU combined image.jpg	0.027441
									1285	IoU combined image.jpg	0.018925
									1286	IoU combined image.jpg	0.033887
									1287	IoU combined image.jpg	0.029215
									1288	IoU combined image.jpg	0.022296
									1289	IoU combined image.jpg	0.025963
									1290	IoU combined image.jpg	0.028683
									1291	IoU combined image.jpg	0.016441
									1292	IoU combined image.jpg	0.036785
									1293	IoU combined image.jpg	0.029038
									1294	IoU combined image.jpg	0.009758
									1295	IoU combined image.jpg	0.023597
									1296	IoU combined image.jpg	0.037377
									1297	IoU combined image.jpg	0.031995
									1298	IoU combined image.jpg	0.038205
									1299	IoU combined image.jpg	0.032409
									1300	IoU combined image.jpg	0.031344
									1301	IoU combined image.jpg	0.02135
									1302	IoU combined image.jpg	0.040393
									1303	IoU combined image.jpg	0.023715
									1304	IoU combined image.jpg	0.039328
									1305	IoU combined image.jpg	0.023006
									1306	IoU combined image.jpg	0.01035
									1307	IoU combined image.jpg	0.015081
									1308	IoU combined image.jpg	0.026791
									1309	IoU combined image.jpg	0.024129
									1310	IoU combined image.jpg	0.019043
									1311	IoU combined image.jpg	0.030871
									1312	IoU combined image.jpg	0.02892
									1313	IoU combined image.jpg	0.028683
									1314	IoU combined image.jpg	0.015022
									1315	IoU combined image.jpg	0.019043
									1316	IoU combined image.jpg	0.01585
									1317	IoU combined image.jpg	0.024011
									1318	IoU combined image.jpg	0.016796
									1319	IoU combined image.jpg	0.010586
									1320	IoU combined image.jpg	0.019516
									1321	IoU combined image.jpg	0.009876
									1322	IoU combined image.jpg	0.009344
									1323	IoU combined image.jpg	0.011
									1324	IoU combined image.jpg	0.011355

## Sheet: Image 2 IoU calculation
*to calculate intersection over union (IoU), machine learning generated masks were overlain with the corresponding ground truth masks.
*The area of the overlap (intersections) were calculated using imageJ particle size analysis. The total area of overlapping particles were also measured using imageJ.																	*here we sort the data to ensure no duplicate measurements (multiple particle sizes reported for the same overlapping particle cluster) and to match particle clusters from both particle size measurements (match the intersection with the right union). Intersection/union is then calculated for each fibril
																	*blue and red refer to colored number labels assigned to the intersection and union areas that were used to keep track of intersection and union pairs.
overlaping areas (intersection)		RED							everything areas (unions)		Blue							red	blue	dups?	red	blue			iou		threshold	0.33
1		587							1		492							3	6	0	542	703			0.770982	1		# of true positives
2		506							2		164							2	7	0	506	749			0.675567	1		490
3		542							3		162							8	8	0	672	1217			0.552177	1
4		373							4		879							4	9	0	373	637			0.585557	1
5		399							5		746							1	13	0	587	674			0.87092	1
6		568							6		703							6	15	0	568	669			0.849028	1
7		373							7		749							7	17	0	373	596			0.625839	1
8		672							8		1217							5	18	0	399	536			0.744403	1
9		458							9		637							13	21	0	731	1065			0.686385	1
10		500							10		417							9	22	0	458	508			0.901575	1
11		483							11		197							11	23	0	483	558			0.865591	1
12		620							12		325							12	24	0	620	865			0.716763	1
13		731							13		674							10	25	0	500	637			0.784929	1
14		500							14		463							14	26	0	500	606			0.825083	1
15		494							15		669							15	27	0	494	554			0.891697	1
16		802							16		626							16	28	0	802	1340			0.598507	1
17		592							17		596							18	30	0	442	572			0.772727	1
18		442							18		536							17	31	0	592	756			0.783069	1
19		688							19		825							19	32	0	688	790			0.870886	1
20		642							20		1005							21	36	0	237	619			0.382876	1
21		237							21		1065							26	37	0	291	890			0.326966	0
22		662							22		508							20	38	0	642	663			0.968326	1
23		616							23		558							24	39	0	699	841			0.831153	1
24		699							24		865							22	40	0	662	1383			0.47867	1
25		600							25		637							23	41	0	616	732			0.84153	1
26		291							26		606							25	43	0	600	705			0.851064	1
27		564							27		554							27	46	0	564	575			0.98087	1
28		744							28		1340							29	47	0	516	627			0.822967	1
29		516							29		768							30	48	0	640	865			0.739884	1
30		640							30		572							28	49	0	744	1029			0.723032	1
31		540							31		756							32	50	0	560	883			0.634202	1
32		560							32		790							31	53	0	540	586			0.921502	1
33		590							33		442							33	55	0	590	723			0.816044	1
34		596							34		214							36	57	0	1020	1429			0.713786	1
35		621							35		1272							34	59	0	596	720			0.827778	1
36		1020							36		619							35	60	0	621	694			0.894813	1
37		605							37		890							37	62	0	605	754			0.802387	1
38		797							38		663							38	64	0	797	963			0.827622	1
39		332							39		841							39	65	0	332	494			0.672065	1
40		723							40		1383							41	67	0	836	1155			0.72381	1
41		836							41		732							44	68	0	472	672			0.702381	1
42		867							42		497							43	69	0	424	552			0.768116	1
43		424							43		705							42	70	0	867	1134			0.76455	1
44		472							44		173							40	71	0	723	921			0.785016	1
45		601							45		158							45	72	0	601	681			0.882526	1
46		757							46		575							46	74	0	757	837			0.904421	1
47		643							47		627							49	75	0	514	735			0.69932	1
48		406							48		865							47	76	0	643	863			0.745075	1
49		514							49		1029							48	77	0	406	601			0.675541	1
50		386							50		883							50	78	0	386	643			0.600311	1
51		519							51		245							52	81	0	379	527			0.719165	1
52		379							52		424							54	82	0	471	596			0.790268	1
53		664							53		586							51	83	0	519	751			0.691079	1
54		471							54		183							53	84	0	664	804			0.825871	1
55		453							55		723							55	85	0	453	768			0.589844	1
56		424							56		343							56	86	0	424	682			0.621701	1
57		433							57		1429							57	87	0	433	511			0.847358	1
58		324							58		192							60	88	0	421	523			0.804971	1
59		484							59		720							59	89	0	484	560			0.864286	1
60		421							60		694							58	90	0	324	418			0.77512	1
61		364							61		329							61	92	0	364	488			0.745902	1
62		561							62		754							62	96	0	561	676			0.829882	1
63		673							63		1007							63	97	0	673	860			0.782558	1
64		768							64		963							67	98	0	229	612			0.374183	1
65		649							65		494							64	99	0	768	821			0.935445	1
66		531							66		344							66	100	0	531	567			0.936508	1
67		229							67		1155							65	101	0	649	730			0.889041	1
68		683							68		672							68	102	0	683	776			0.880155	1
69		802							69		552							69	104	0	802	902			0.889135	1
70		580							70		1134							73	105	0	366	676			0.54142	1
71		592							71		921							70	106	0	580	749			0.774366	1
72		592							72		681							71	108	0	592	660			0.89697	1
73		366							73		555							72	109	0	592	673			0.879643	1
74		511							74		837							74	110	0	511	641			0.797192	1
75		497							75		735							75	111	0	497	554			0.897112	1
76		606							76		863							76	113	0	606	666			0.90991	1
77		454							77		601							77	114	1	454	1404			0.323362	0
78		574							78		643							90	114	1	339	1404			0.241453	0
79		614							79		934							82	116	0	122	1506			0.0810093	0
80		692							80		196							78	121	0	574	770			0.745455	1
81		522							81		527							80	122	0	692	817			0.847001	1
82		122							82		596							79	123	0	614	762			0.805774	1
83		497							83		751							81	126	0	522	789			0.661597	1
84		550							84		804							84	127	0	550	690			0.797101	1
85		428							85		768							87	128	0	469	702			0.668091	1
86		468							86		682							83	129	0	497	673			0.738484	1
87		469							87		511							89	131	0	436	684			0.637427	1
88		593							88		523							85	132	0	428	489			0.875256	1
89		436							89		560							86	133	0	468	526			0.889734	1
90		339							90		418							88	134	0	593	739			0.802436	1
91		763							91		197							92	135	0	1279	1696			0.754127	1
92		1279							92		488							96	138	0	622	925			0.672432	1
93		332							93		316							91	139	0	763	840			0.908333	1
94		985							94		1083							93	141	0	332	538			0.6171	1
95		713							95		446							98	142	0	483	591			0.817259	1
96		622							96		676							95	143	0	713	962			0.741164	1
97		734							97		860							94	144	0	985	1156			0.852076	1
98		483							98		612							97	145	0	734	792			0.926768	1
99		610							99		821							99	147	0	610	802			0.760599	1
100		524							100		567							100	148	0	524	593			0.883642	1
101		637							101		730							101	149	0	637	804			0.792289	1
102		900							102		776							102	150	0	900	1124			0.800712	1
103		252							103		400							104	151	0	581	714			0.813725	1
104		581							104		902							103	152	0	252	390			0.646154	1
105		799							105		676							105	153	0	799	926			0.862851	1
106		491							106		749							107	154	0	765	953			0.802728	1
107		765							107		580							109	155	0	520	820			0.634146	1
108		598							108		660							110	156	0	360	648			0.555556	1
109		520							109		673							108	157	0	598	672			0.889881	1
110		360							110		641							106	158	0	491	558			0.879928	1
111		291							111		554							112	159	0	128	567			0.22575	0
112		128							112		194							111	162	0	291	492			0.591463	1
113		699							113		666							114	164	0	617	727			0.848693	1
114		617							114		1404							113	166	0	699	1261			0.554322	1
115		900							115		300							116	168	1	651	2083			0.31253	0
116		651							116		1506							139	168	1	454	2083			0.217955	0
117		302							117		518							142	168	1	113	2083			0.0542487	0
118		551							118		485							117	169	0	302	513			0.588694	1
119		520							119		214							115	172	0	900	1402			0.64194	1
120		358							120		320							119	173	0	520	829			0.627262	1
121		493							121		770							120	174	0	358	694			0.51585	1
122		523							122		817							118	175	0	551	584			0.943493	1
123		543							123		762							121	176	0	493	834			0.591127	1
124		562							124		319							124	178	1	562	1799			0.312396	0
125		653							125		625							136	178	1	492	1799			0.273485	0
126		759							126		789							122	179	0	523	681			0.767988	1
127		502							127		690							128	180	0	645	908			0.710352	1
128		645							128		702							126	181	0	759	899			0.844271	1
129		647							129		673							127	182	0	502	843			0.595492	1
130		373							130		181							123	183	0	543	596			0.911074	1
131		509							131		684							134	184	0	339	763			0.444299	1
132		826							132		489							130	186	0	373	771			0.483787	1
133		588							133		526							129	187	0	647	785			0.824204	1
134		339							134		739							125	188	0	653	856			0.76285	1
135		620							135		1696							133	190	0	588	682			0.86217	1
136		492							136		977							131	191	0	509	668			0.761976	1
137		293							137		536							132	192	0	826	953			0.866737	1
138		467							138		925							138	194	0	467	688			0.678779	1
139		454							139		840							137	195	0	293	536			0.546642	1
140		455							140		615							140	196	0	455	759			0.599473	1
141		580							141		538							135	197	0	620	688			0.901163	1
142		113							142		591							141	198	0	580	730			0.794521	1
143		499							143		962							144	199	0	348	550			0.632727	1
144		348							144		1156							143	201	0	499	727			0.686382	1
145		466							145		792							145	203	0	466	712			0.654494	1
146		550							146		172							148	204	0	372	629			0.591415	1
147		746							147		802							146	205	0	550	836			0.657895	1
148		372							148		593							202	206	0	632	708			0.892655	1
149		660							149		804							152	209	0	553	984			0.561992	1
150		726							150		1124							147	210	0	746	1729			0.431463	1
151		705							151		714							153	212	0	554	653			0.848392	1
152		553							152		390							149	213	0	660	710			0.929577	1
153		554							153		926							150	214	0	726	955			0.760209	1
154		547							154		953							151	215	0	705	867			0.813149	1
155		598							155		820							155	216	0	598	908			0.65859	1
156		894							156		648							154	217	0	547	756			0.723545	1
157		554							157		672							159	218	0	640	811			0.789149	1
158		681							158		558							160	219	0	798	969			0.823529	1
159		640							159		567							157	220	0	554	848			0.653302	1
160		798							160		668							161	223	0	413	1869			0.220974	0
161		413							161		480							156	224	0	894	1012			0.883399	1
162		497							162		492							158	225	0	681	828			0.822464	1
163		570							163		235							162	228	0	497	535			0.928972	1
164		790							164		727							163	229	0	570	669			0.852018	1
165		588							165		151							164	232	0	790	1070			0.738318	1
166		745							166		1261							167	234	0	685	871			0.786452	1
167		685							167		674							166	235	0	745	858			0.868298	1
168		642							168		2083							165	236	0	588	672			0.875	1
169		614							169		513							168	237	0	642	868			0.739631	1
170		737							170		237							169	239	0	614	734			0.836512	1
171		419							171		1201							171	240	0	419	521			0.804223	1
172		609							172		1402							175	241	0	398	714			0.557423	1
173		451							173		829							172	242	0	609	773			0.78784	1
174		356							174		694							173	243	0	451	707			0.637907	1
175		398							175		584							170	244	0	737	843			0.874259	1
176		848							176		834							174	245	0	356	517			0.688588	1
177		859							177		150							181	247	0	461	1099			0.419472	1
178		672							178		1799							176	248	0	848	1061			0.799246	1
179		1040							179		681							177	249	0	859	969			0.886481	1
180		627							180		908							178	250	0	672	761			0.883049	1
181		461							181		899							182	251	0	289	1015			0.284729	0
182		289							182		843							179	255	0	1040	1238			0.840065	1
183		645							183		596							180	256	0	627	690			0.908696	1
184		695							184		763							183	257	0	645	709			0.909732	1
185		540							185		700							184	258	0	695	1060			0.65566	1
186		670							186		771							185	260	0	540	760			0.710526	1
187		1028							187		785							186	263	0	670	768			0.872396	1
188		897							188		856							187	264	0	1028	1196			0.859532	1
189		796							189		178							188	266	0	897	951			0.943218	1
190		577							190		682							189	267	0	796	884			0.900452	1
191		694							191		668							191	268	0	694	816			0.85049	1
192		604							192		953							194	270	0	472	613			0.769984	1
193		804							193		908							190	271	0	577	674			0.856083	1
194		472							194		688							192	272	0	604	753			0.802125	1
195		792							195		536							193	274	0	804	1036			0.776062	1
196		661							196		759							196	277	0	661	960			0.688542	1
197		550							197		688							195	280	0	792	864			0.916667	1
198		511							198		730							197	284	0	550	693			0.793651	1
199		633							199		550							200	286	0	404	916			0.441048	1
200		404							200		284							198	287	0	511	578			0.884083	1
201		200							201		727							199	288	0	633	725			0.873103	1
202		632							202		550							201	290	0	200	451			0.443459	1
203		439							203		712							204	293	0	491	684			0.717836	1
204		491							204		629							211	294	0	160	1596			0.100251	0
205		581							205		836							203	295	0	439	614			0.714984	1
206		809							206		708							208	297	0	760	1035			0.7343	1
207		750							207		379							210	300	0	545	715			0.762238	1
208		760							208		394							205	302	0	581	947			0.613516	1
209		545							209		984							206	303	0	809	852			0.949531	1
210		545							210		1729							209	304	0	545	611			0.89198	1
211		160							211		1014							207	305	0	750	919			0.816104	1
212		988							212		653							213	307	0	541	842			0.642518	1
213		541							213		710							212	310	0	988	1207			0.818558	1
214		485							214		955							216	313	0	819	981			0.834862	1
215		752							215		867							215	314	0	752	926			0.812095	1
216		819							216		908							214	315	0	485	838			0.578759	1
217		608							217		756							217	316	0	608	930			0.653763	1
218		376							218		811							218	317	0	376	660			0.569697	1
219		632							219		969							222	318	1	540	1747			0.604465	1
220		653							220		848							232	318	1	516	1747			0.604465	1
221		576							221		693							219	321	0	632	990			0.638384	1
222		540							222		466							220	322	0	653	786			0.830789	1
223		538							223		1869							221	324	0	576	778			0.74036	1
224		774							224		1012							223	325	0	538	653			0.82389	1
225		892							225		828							224	326	0	774	899			0.860957	1
226		831							226		1024							225	327	0	892	1013			0.880553	1
227		724							227		535							227	329	0	724	756			0.957672	1
228		551							228		535							226	330	0	831	1114			0.745961	1
229		615							229		669							228	332	0	551	666			0.827327	1
230		973							230		439							229	335	0	615	704			0.87358	1
231		1212							231		707							230	337	0	973	1233			0.789132	1
232		516							232		1070							231	338	0	1212	1405			0.862633	1
233		507							233		753							254	341	0	407	1558			0.261232	0
234		469							234		871							234	342	0	469	731			0.641587	1
235		663							235		858							235	343	0	663	1310			0.506107	1
236		818							236		672							233	344	0	507	670			0.756716	1
237		325							237		868							239	345	0	795	1119			0.710456	1
238		641							238		410							236	346	0	818	1000			0.818	1
239		795							239		734							238	347	0	641	879			0.729238	1
240		715							240		521							237	349	0	325	483			0.672878	1
241		735							241		714							246	350	0	980	311			3.15113	1
242		718							242		773							240	352	0	715	785			0.910828	1
243		765							243		707							242	353	0	718	825			0.870303	1
244		603							244		843							243	354	0	765	1161			0.658915	1
245		535							245		517							241	355	0	735	779			0.943517	1
246		980							246		589							245	357	0	535	770			0.694805	1
247		791							247		1099							244	358	0	603	663			0.909502	1
248		588							248		1061							248	359	0	588	968			0.607438	1
249		1019							249		969							247	362	0	791	906			0.873068	1
250		560							250		761							249	363	0	1019	1286			0.792379	1
251		585							251		1015							250	365	0	560	826			0.677966	1
252		722							252		836							252	367	0	722	896			0.805804	1
253		546							253		809							251	368	0	585	802			0.729426	1
254		407							254		251							253	369	0	546	674			0.810089	1
255		563							255		1238							257	372	0	430	774			0.555556	1
256		790							256		690							255	373	0	563	916			0.614629	1
257		430							257		709							258	374	0	446	812			0.549261	1
258		446							258		1060							256	375	0	790	944			0.836864	1
259		788							259		158							260	376	0	668	908			0.735683	1
260		668							260		760							259	377	0	788	1003			0.785643	1
261		546							261		550							262	378	0	706	820			0.860976	1
262		706							262		584							261	380	0	546	622			0.877814	1
263		766							263		768							263	381	0	766	993			0.7714	1
264		500							264		1196							266	382	0	673	1026			0.655945	1
265		567							265		978							264	383	0	500	718			0.696379	1
266		673							266		951							265	384	0	567	844			0.671801	1
267		681							267		884							268	385	0	495	691			0.716353	1
268		495							268		816							267	386	0	681	986			0.690669	1
269		670							269		289							271	389	1	481	1999			0.566283	1
270		807							270		613							272	389	1	651	1999			0.566283	1
271		481							271		674							269	390	0	670	777			0.862291	1
272		651							272		753							270	391	0	807	1236			0.652913	1
273		782							273		531							274	392	0	499	606			0.823432	1
274		499							274		1036							273	393	0	782	1031			0.758487	1
275		517							275		282							275	394	0	517	756			0.683862	1
276		757							276		221							282	398	1	600	1990			0.6	1
277		635							277		960							290	398	1	594	1990			0.6	1
278		503							278		746							277	399	0	635	768			0.826823	1
279		493							279		637							283	400	1	1052	2442			0.785422	1
280		948							280		864							284	400	1	866	2442			0.785422	1
281		529							281		229							288	401	0	631	891			0.708193	1
282		600							282		367							276	402	0	757	879			0.861206	1
283		1052							283		710							279	403	0	493	666			0.74024	1
284		866							284		693							280	404	0	948	1175			0.806809	1
285		290							285		374							281	405	0	529	750			0.705333	1
286		373							286		916							291	406	0	473	1147			0.41238	1
287		765							287		578							278	407	0	503	1000			0.503	1
288		631							288		725							285	409	0	290	470			0.617021	1
289		861							289		300							287	410	0	765	934			0.819058	1
290		594							290		451							289	411	0	861	943			0.913043	1
291		473							291		586							292	412	0	878	1710			0.51345	1
292		878							292		507							297	416	0	370	652			0.567485	1
293		567							293		684							295	417	0	607	737			0.823609	1
294		618							294		1596							293	418	0	567	860			0.659302	1
295		607							295		614							294	422	0	618	813			0.760148	1
296		659							296		762							296	424	0	659	916			0.719432	1
297		370							297		1035							286	426	1	373	1111			0.335734	1
298		952							298		550							298	426	1	952	1111			0.856886	1
299		343							299		621							299	428	0	343	676			0.507396	1
300		676							300		715							300	430	0	676	721			0.937587	1
301		605							301		574							302	432	0	311	426			0.730047	1
302		311							302		947							301	433	0	605	901			0.671476	1
303		696							303		852							305	434	0	533	815			0.653988	1
304		516							304		611							303	435	0	696	835			0.833533	1
305		533							305		919							304	436	0	516	689			0.748911	1
306		971							306		805							307	438	0	1119	1484			0.754043	1
307		1119							307		842							321	439	0	201	759			0.264822	0
308		828							308		793							306	441	0	971	1025			0.947317	1
309		956							309		215							312	442	1	706	1906			0.763903	1
310		608							310		1207							318	442	1	750	1906			0.763903	1
311		658							311		616							308	443	0	828	1003			0.825523	1
312		706							312		739							314	444	0	608	855			0.711111	1
313		427							313		981							309	445	0	956	1124			0.850534	1
314		608							314		926							311	447	0	658	778			0.845758	1
315		278							315		838							310	449	0	608	701			0.867332	1
316		915							316		930							313	450	0	427	481			0.887734	1
317		481							317		660							317	451	0	481	702			0.685185	1
318		750							318		1747							316	452	0	915	1057			0.865658	1
319		647							319		544							315	453	0	278	950			0.292632	0
320		395							320		560							320	454	0	395	848			0.465802	1
321		201							321		990							319	455	0	647	784			0.825255	1
322		279							322		786							325	459	0	576	1119			0.514745	1
323		587							323		809							323	462	0	587	682			0.860704	1
324		694							324		778							330	463	0	1178	1649			0.714372	1
325		576							325		653							322	464	0	279	328			0.85061	1
326		957							326		899							328	465	0	726	1040			0.698077	1
327		969							327		1013							324	466	0	694	784			0.885204	1
328		726							328		333							326	468	0	957	1238			0.773021	1
329		305							329		756							327	469	0	969	1368			0.708333	1
330		1178							330		1114							329	470	0	305	559			0.545617	1
331		766							331		651							331	471	0	766	836			0.916268	1
332		755							332		666							334	472	0	695	1092			0.636447	1
333		1181							333		564							335	474	0	1018	1285			0.792218	1
334		695							334		733							333	475	0	1181	1445			0.817301	1
335		1018							335		704							332	478	0	755	1299			0.581216	1
336		625							336		504							337	479	0	601	727			0.826685	1
337		601							337		1233							336	480	0	625	654			0.955657	1
338		491							338		1405							340	481	0	698	917			0.761178	1
339		503							339		640							343	482	0	796	1210			0.657851	1
340		698							340		694							338	483	0	491	619			0.793215	1
341		1083							341		1558							339	484	0	503	833			0.603842	1
342		665							342		731							342	485	0	665	963			0.69055	1
343		796							343		1310							341	486	0	1083	1273			0.850746	1
344		484							344		670							344	487	0	484	1130			0.428319	1
345		770							345		1119							347	489	0	609	902			0.675166	1
346		682							346		1000							345	491	0	770	924			0.833333	1
347		609							347		879							346	492	0	682	961			0.709677	1
348		850							348		658							348	494	0	850	999			0.850851	1
349		582							349		483							350	495	0	360	493			0.730223	1
350		360							350		311							349	497	0	582	854			0.681499	1
351		458							351		818							352	498	0	562	839			0.669845	1
352		562							352		785							351	499	0	458	1338			0.342302	1
353		837							353		825							354	500	0	528	867			0.608997	1
354		528							354		1161							362	501	0	112	765			0.146405	0
355		734							355		779							353	502	0	837	925			0.904865	1
356		667							356		166							355	503	0	734	874			0.839817	1
357		579							357		770							357	504	0	579	759			0.762846	1
358		799							358		663							356	505	1	667	938			0.711087	1
359		832							359		968							359	505	1	832	938			0.886994	1
360		649							360		1191							361	506	0	585	840			0.696429	1
361		585							361		690							360	507	0	649	949			0.683878	1
362		112							362		906							358	509	0	799	939			0.850905	1
363		932							363		1286							364	510	0	531	729			0.728395	1
364		531							364		483							363	512	0	932	1172			0.795222	1
365		577							365		826							366	513	0	427	831			0.513839	1
366		427							366		380							365	514	1	577	3638			0.636888	1
367		1141							367		896							372	514	1	725	3638			0.636888	1
368		501							368		802							373	514	1	1015	3638			0.636888	1
369		658							369		674							371	515	0	242	1149			0.210618	0
370		788							370		662							368	516	0	501	686			0.730321	1
371		242							371		266							370	518	0	788	991			0.795156	1
372		725							372		774							367	519	0	1141	1384			0.824422	1
373		1015							373		916							369	520	0	658	759			0.86693	1
374		706							374		812							375	521	0	896	1062			0.843691	1
375		896							375		944							376	522	0	834	1000			0.834	1
376		834							376		908							374	523	0	706	979			0.721144	1
377		743							377		1003							379	524	1	279	1580			0.54557	1
378		821							378		820							386	524	1	583	1580			0.54557	1
379		279							379		664							377	525	0	743	915			0.812022	1
380		841							380		622							378	526	0	821	1055			0.778199	1
381		570							381		993							380	528	0	841	875			0.961143	1
382		702							382		1026							382	529	0	702	756			0.928571	1
383		688							383		718							381	530	0	570	649			0.878274	1
384		794							384		844							383	531	0	688	911			0.755214	1
385		998							385		691							385	533	0	998	1164			0.857388	1
386		583							386		986							384	534	0	794	851			0.93302	1
387		829							387		650							388	535	0	494	733			0.673943	1
388		494							388		668							387	536	0	829	972			0.852881	1
389		642							389		1999							389	538	0	642	751			0.85486	1
390		466							390		777							390	539	0	466	869			0.536249	1
391		1147							391		1236							393	540	0	641	979			0.65475	1
392		624							392		606							392	542	0	624	810			0.77037	1
393		641							393		1031							394	543	0	375	765			0.490196	1
394		375							394		756							391	544	0	1147	1274			0.900314	1
395		726							395		370							395	545	0	726	864			0.840278	1
396		1008							396		718							397	549	0	624	1389			0.449244	1
397		624							397		658							396	550	0	1008	1208			0.834437	1
398		1062							398		1990							400	551	0	869	1014			0.857002	1
399		592							399		768							398	552	0	1062	1304			0.814417	1
400		869							400		2442							399	553	0	592	735			0.805442	1
401		634							401		891							401	555	0	634	740			0.856757	1
402		803							402		879							402	556	0	803	996			0.806225	1
403		217							403		666							403	558	1	217	2855			0.51979	1
404		784							404		1175							418	558	1	622	2855			0.51979	1
405		656							405		750							426	558	1	645	2855			0.51979	1
406		945							406		1147							404	560	0	784	836			0.937799	1
407		857							407		1000							405	561	0	656	760			0.863158	1
408		378							408		750							406	562	0	945	1216			0.777138	1
409		563							409		470							409	564	0	563	801			0.702871	1
410		759							410		934							408	565	0	378	594			0.636364	1
411		823							411		943							407	566	0	857	1004			0.853586	1
412		848							412		1710							411	567	0	823	1058			0.777883	1
413		856							413		333							410	568	1	759	2184			0.720238	1
414		773							414		678							417	568	1	814	2184			0.720238	1
415		663							415		738							413	569	0	856	1114			0.768402	1
416		665							416		652							412	570	0	848	943			0.899258	1
417		814							417		737							415	571	0	663	815			0.813497	1
418		622							418		860							414	572	0	773	807			0.957869	1
419		520							419		598							416	573	0	665	762			0.872703	1
420		634							420		536							419	574	0	520	701			0.741797	1
421		286							421		706							421	575	0	286	828			0.345411	1
422		803							422		813							420	576	0	634	782			0.810742	1
423		770							423		528							422	577	0	803	1022			0.785714	1
424		885							424		916							423	578	0	770	940			0.819149	1
425		804							425		926							424	579	0	885	1030			0.859223	1
426		645							426		1111							427	580	0	973	1153			0.843886	1
427		973							427		511							428	581	0	599	746			0.802949	1
428		599							428		676							425	582	0	804	1069			0.752105	1
429		586							429		468							429	583	0	586	830			0.706024	1
430		503							430		721							430	585	0	503	677			0.742984	1
431		774							431		247							432	586	0	691	780			0.885897	1
432		691							432		426							433	587	0	569	710			0.801408	1
433		569							433		901							431	588	0	774	976			0.793033	1
434		661							434		815							435	589	0	957	1174			0.815162	1
435		957							435		835							436	590	0	502	735			0.682993	1
436		502							436		689							434	592	0	661	905			0.730387	1
437		737							437		701							438	593	0	163	631			0.25832	0
438		163							438		1484							437	594	0	737	862			0.854988	1
439		546							439		759							443	595	0	171	469			0.364606	1
440		662							440		646							440	596	0	662	922			0.718004	1
441		685							441		1025							439	597	0	546	658			0.829787	1
442		797							442		1906							441	598	0	685	753			0.909695	1
443		171							443		1003							442	599	0	797	962			0.828482	1
444		435							444		855							444	600	0	435	613			0.709625	1
445		877							445		1124							446	601	0	840	950			0.884211	1
446		840							446		473							445	602	0	877	973			0.901336	1
447		975							447		778							447	603	0	975	1261			0.773196	1
448		744							448		738							451	605	0	577	1278			0.451487	1
449		876							449		701							450	606	0	567	695			0.815827	1
450		567							450		481							448	607	0	744	981			0.75841	1
451		577							451		702							449	608	0	876	976			0.897541	1
452		785							452		1057							453	609	0	361	594			0.607744	1
453		361							453		950							452	610	0	785	946			0.82981	1
454		639							454		848							455	612	0	745	931			0.800215	1
455		745							455		784							454	613	0	639	881			0.725312	1
456		858							456		321							456	614	0	858	924			0.928571	1
457		494							457		446							457	615	0	494	888			0.556306	1
458		394							458		401							458	616	0	394	552			0.713768	1
459		208							459		1119							461	618	0	235	699			0.336195	1
460		721							460		726							460	619	0	721	878			0.821185	1
461		235							461		607							459	620	0	208	242			0.859504	1
462		1083							462		682							463	621	0	846	946			0.894292	1
463		846							463		1649							462	622	1	1083	2603			0.600077	1
464		519							464		328							470	622	1	479	2603			0.600077	1
465		609							465		1040							466	624	0	181	804			0.225124	0
466		181							466		784							467	625	0	308	569			0.541301	1
467		308							467		398							464	626	0	519	670			0.774627	1
468		727							468		1238							465	627	0	609	621			0.980676	1
469		834							469		1368							473	628	0	200	1565			0.127796	0
470		479							470		559							468	629	0	727	871			0.834673	1
471		206							471		836							471	632	0	206	565			0.364602	1
472		1034							472		1092							469	633	0	834	987			0.844985	1
473		200							473		359							472	635	0	1034	1381			0.748733	1
474		886							474		1285							475	637	0	1012	1241			0.815471	1
475		1012							475		1445							474	638	0	886	1068			0.829588	1
476		440							476		569							476	639	0	440	659			0.667678	1
477		826							477		377							477	640	0	826	970			0.851546	1
478		710							478		1299							481	643	0	379	770			0.492208	1
479		774							479		727							478	644	0	710	926			0.766739	1
480		856							480		654							479	645	0	774	1034			0.748549	1
481		379							481		917							480	646	0	856	962			0.889813	1
482		452							482		1210							485	647	0	676	1015			0.66601	1
483		600							483		619							482	648	0	452	898			0.503341	1
484		789							484		833							483	649	0	600	826			0.726392	1
485		676							485		963							484	650	1	789	2080			0.751442	1
486		428							486		1273							487	650	1	774	2080			0.751442	1
487		774							487		1130							486	651	0	428	532			0.804511	1
488		926							488		618							488	654	0	926	1287			0.719503	1
489		931							489		902							489	656	0	931	1976			0.471154	1
490		656							490		894							490	658	0	656	766			0.856397	1
491		749							491		924							491	661	0	749	1205			0.621577	1
492		871							492		961							492	662	0	871	1004			0.86753	1
493		374							493		722							494	663	0	707	861			0.821138	1
494		707							494		999							493	664	0	374	595			0.628571	1
495		715							495		493							495	665	0	715	843			0.848161	1
496		618							496		391							496	667	0	618	872			0.708716	1
497		892							497		854							497	670	1	892	2238			0.813673	1
498		817							498		839							502	670	1	929	2238			0.813673	1
499		610							499		1338							498	671	0	817	1184			0.690034	1
500		569							500		867							499	673	0	610	1276			0.478056	1
501		1003							501		765							500	674	0	569	1267			0.449092	1
502		929							502		925							501	675	1	1003	2526			0.39707	1
503		107							503		874							506	675	1	429	2526			0.169834	0
504		281							504		759							503	676	0	107	878			0.121868	0
505		778							505		938							507	678	0	222	2204			0.100726	0
506		429							506		840							504	679	0	281	739			0.380244	1
507		222							507		949							505	680	0	778	1039			0.748797	1
508		140							508		1012							510	681	1	219	3482			0.354968	1
509		122							509		939							512	681	1	206	3482			0.0597358	0
510		219							510		729							513	681	1	811	3482			0.354968	1
511		485							511		476							509	683	1	122	3822			0.392203	1
512		206							512		1172							511	683	1	485	3822			0.392203	1
513		811							513		831							516	683	1	892	3822			0.392203	1
514		217							514		3638							508	686	0	140	931			0.150376	0
515		445							515		1149							514	689	0	217	1602			0.135456	0
516		892							516		686							515	690	0	445	814			0.546683	1
517		339							517		215							517	691	0	339	1185			0.286076	0
518		512							518		991							518	692	0	512	1367			0.374543	1
									519		1384
									520		759
									521		1062
									522		1000
									523		979
									524		1580
									525		915
									526		1055
									527		778
									528		875
									529		756
									530		649
									531		911
									532		370
									533		1164
									534		851
									535		733
									536		972
									537		739
									538		751
									539		869
									540		979
									541		158
									542		810
									543		765
									544		1274
									545		864
									546		382
									547		574
									548		1645
									549		1389
									550		1208
									551		1014
									552		1304
									553		735
									554		774
									555		740
									556		996
									557		227
									558		2855
									559		934
									560		836
									561		760
									562		1216
									563		548
									564		801
									565		594
									566		1004
									567		1058
									568		2184
									569		1114
									570		943
									571		815
									572		807
									573		762
									574		701
									575		828
									576		782
									577		1022
									578		940
									579		1030
									580		1153
									581		746
									582		1069
									583		830
									584		787
									585		677
									586		780
									587		710
									588		976
									589		1174
									590		735
									591		237
									592		905
									593		631
									594		862
									595		469
									596		922
									597		658
									598		753
									599		962
									600		613
									601		950
									602		973
									603		1261
									604		152
									605		1278
									606		695
									607		981
									608		976
									609		594
									610		946
									611		300
									612		931
									613		881
									614		924
									615		888
									616		552
									617		1462
									618		699
									619		878
									620		242
									621		946
									622		2603
									623		388
									624		804
									625		569
									626		670
									627		621
									628		1565
									629		871
									630		908
									631		235
									632		565
									633		987
									634		659
									635		1381
									636		628
									637		1241
									638		1068
									639		659
									640		970
									641		509
									642		583
									643		770
									644		926
									645		1034
									646		962
									647		1015
									648		898
									649		826
									650		2080
									651		532
									652		524
									653		398
									654		1287
									655		240
									656		1976
									657		803
									658		766
									659		354
									660		807
									661		1205
									662		1004
									663		861
									664		595
									665		843
									666		733
									667		872
									668		305
									669		358
									670		2238
									671		1184
									672		228
									673		1276
									674		1267
									675		2526
									676		878
									677		697
									678		2204
									679		739
									680		1039
									681		3482
									682		254
									683		3822
									684		159
									685		228
									686		931
									687		748
									688		1449
									689		1602
									690		814
									691		1185
									692		1367

## Sheet: Image 3 IoU calculation
*to calculate intersection over union (IoU), machine learning generated masks were overlain with the corresponding ground truth masks.
*The area of the overlap (intersections) were calculated using imageJ particle size analysis. The total area of overlapping particles were also measured using imageJ.																		*here we sort the data to ensure no duplicate measurements (multiple particle sizes reported for the same overlapping particle cluster) and to match particle clusters from both particle size measurements (match the intersection with the right union). Intersection/union is then calculated for each fibril
																		*blue and red refer to colored number labels assigned to the intersection and union areas that were used to keep track of intersection and union pairs.
	overlapping regions (intersection areas)								Combined regions (union areas)									matches	blue	red	duplicate?	everthing values	intersection values			iou	threshold	0.33
	1		287						1		548
	2		302						2		590								84	79	#REF!	392	159			0.405612	1
	3		351						3		755								504	428	0	478	160			0.334728	1
	4		280						4		719								459	397	0	362	161			0.444751	1
	5		361						5		246								295	262	0	282	166			0.588652	1			# of true positives
	6		502						6		875								440	377	0	340	169			0.497059	1			416
	7		224						7		509								505	430	0	392	169			0.431122	1
	8		417						8		660								462	398	0	349	170			0.487106	1
	9		311						9		807								362	312	0	360	173			0.480556	1
	10		466						10		726								267	236	0	342	178			0.520468	1
	11		370						11		863								503	427	0	306	178			0.581699	1
	12		395						12		392								423	362	0	383	179			0.467363	1
	13		296						13		824								278	247	0	345	182			0.527536	1
	14		317						14		635								408	348	0	511	182			0.356164	1
	15		251						15		857								513	435	0	364	182			0.5	1
	16		433						16		796								386	327	0	322	184			0.571429	1
	17		414						17		608								511	434	0	399	187			0.468672	1
	18		333						18		607								309	274	0	374	189			0.505348	1
	19		489						19		515								118	108	0	469	196			0.41791	1
	20		526						20		525								293	261	0	405	197			0.48642	1
	21		264						21		540								297	263	0	334	202			0.60479	1
	22		317						22		754								431	367	0	423	203			0.479905	1
	23		482						23		772								271	240	0	432	207			0.479167	1
	24		441						24		845								148	136	0	553	209			0.377939	1
	25		463						25		909								337	295	0	395	209			0.529114	1
	26		218						26		517								294	260	0	442	211			0.477376	1
	27		518						27		389								282	251	0	482	212			0.439834	1
	28		482						28		649								27	26	0	389	218			0.560411	1
	29		346						29		782								92	89	0	501	218			0.43513	1
	30		225						30		569								415	354	0	433	220			0.508083	1
	31		436						31		451								358	310	0	423	221			0.522459	1
	32		318						32		865								12	7	0	392	224			0.571429	1
	33		309						33		642								31	30	0	451	225			0.498891	1
	34		444						34		602								399	340	0	433	225			0.51963	1
	35		377						35		567								400	339	0	371	225			0.606469	1
	36		377						36		466								465	400	0	419	225			0.536993	1
	37		419						37		814								188	172	0	440	226			0.513636	1
	38		309						38		735								75	71	0	494	229			0.463563	1
	39		339						39		586								450	385	0	415	229			0.551807	1
	40		298						40		491								284	252	0	428	232			0.542056	1
	41		353						41		670								490	419	0	477	232			0.486373	1
	42		371						42		1056								74	72	0	420	234			0.557143	1
	43		372						43		811								273	242	0	453	234			0.516556	1
	44		259						44		616								165	152	0	508	235			0.462598	1
	45		446						45		664								272	241	0	493	235			0.476673	1
	46		387						46		483								496	423	0	501	235			0.469062	1
	47		331						47		920								70	68	0	503	236			0.469185	1
	48		366						48		710								238	215	0	486	237			0.487654	1
	49		533						49		656								434	369	0	401	242			0.603491	1
	50		476						50		823								89	82	0	401	243			0.605985	1
	51		446						51		628								286	254	0	458	243			0.530568	1
	52		367						52		1356								130	119	0	435	245			0.563218	1
	53		483						53		791								346	302	0	502	245			0.488048	1
	54		252						54		457								339	296	0	360	249			0.691667	1
	55		291						55		591								338	293	0	507	250			0.493097	1
	56		424						56		526								10	15	0	726	251			0.34573	1
	57		432						57		528								54	54	0	457	252			0.551422	1
	58		398						58		820								191	173	0	472	253			0.536017	1
	59		402						59		652								113	104	0	431	255			0.591647	1
	60		401						60		265								497	424	0	566	256			0.452297	1
	61		267						61		774								83	81	0	403	258			0.640199	1
	62		478						62		713								46	44	0	483	259			0.536232	1
	63		274						63		642								395	336	0	434	259			0.596774	1
	64		567						64		814								124	115	0	657	260			0.395738	1
	65		461						65		1090								166	154	0	444	261			0.587838	1
	66		342						66		1094								305	268	0	399	261			0.654135	1
	67		271						67		440								379	322	0	484	261			0.539256	1
	68		236						68		682								467	402	0	522	261			0.5	1
	69		155						69		493								263	232	0	753	262			0.347942	1
	70		409						70		503								302	267	0	500	262			0.524	1
	71		229						71		389								509	433	0	632	262			0.414557	1
	72		234						72		328								21	21	0	540	264			0.488889	1
	73		397						73		619								416	355	0	422	264			0.625592	1
	74		116						74		420								466	404	0	468	265			0.566239	1
	75		279						75		494								484	412	0	442	265			0.599548	1
	76		383						76		607								412	352	0	549	266			0.484517	1
	77		288						77		857								56	61	0	526	267			0.507605	1
	78		547						78		244								470	406	0	559	267			0.477639	1
	79		159						79		815								437	374	0	525	268			0.510476	1
	80		279						80		471								129	118	0	540	269			0.498148	1
	81		258						81		502								260	229	0	646	269			0.416409	1
	82		243						82		709								264	233	0	439	269			0.612756	1
	83		365						83		403								458	394	0	466	269			0.577253	1
	84		438						84		392								471	405	0	404	269			0.665842	1
	85		464						85		345								159	147	0	444	270			0.608108	1
	86		468						86		1133								69	67	0	493	271			0.549696	1
	87		426						87		585								304	270	0	540	272			0.503704	1
	88		292						88		738								67	63	0	440	274			0.622727	1
	89		218						89		401								439	375	0	400	274			0.685	1
	90		484						90		832								388	329	0	536	276			0.514925	1
	91		299						91		643								498	426	0	780	277			0.355128	1
	92		346						92		501								274	243	0	536	278			0.518657	1
	93		473						93		1054								80	75	0	471	279			0.592357	1
	94		443						94		505								81	80	0	502	279			0.555777	1
	95		304						95		147								248	224	0	466	279			0.598712	1
	96		434						96		476								382	324	0	445	279			0.626966	1
	97		398						97		631								426	363	0	510	279			0.547059	1
	98		413						98		221								7	4	0	509	280			0.550098	1
	99		309						99		849								235	213	0	667	280			0.41979	1
	100		283						100		464								324	285	0	535	281			0.525234	1
	101		405						101		439								472	407	0	496	281			0.566532	1
	102		557						102		531								121	113	0	497	282			0.567404	1
	103		117						103		1011								262	231	0	766	282			0.368146	1
	104		255						104		267								110	100	0	534	283			0.529963	1
	105		575						105		933								259	228	0	606	285			0.470297	1
	106		437						106		599								441	376	0	476	285			0.598739	1
	107		542						107		681								1	1	0	548	287			0.523723	1
	108		196						108		531								82	77	0	709	288			0.406206	1
	109		312						109		155								173	159	0	452	288			0.389189	1
	110		401						110		534								432	372	0	772	288			0.270931	0
	111		370						111		924								57	55	0	528	291			0.551136	1
	112		370						112		1269								493	422	0	465	291			0.625806	1
	113		282						113		431								94	88	0	505	292			0.578218	1
	114		401						114		1158								140	133	0	1023	295			0.288368	0
	115		260						115		955								275	244	0	487	295			0.605749	1
	116		396						116		320								419	357	0	463	295			0.637149	1
	117		523						117		885								17	13	0	608	296			0.486842	1
	118		269						118		469								347	303	0	519	296			0.570328	1
	119		245						119		752								318	281	0	572	297			0.519231	1
	120		416						120		878								41	40	0	670	298			0.444776	1
	121		626						121		497								96	91	0	476	299			0.628151	1
	122		345						122		636								315	278	0	549	299			0.544627	1
	123		410						123		758								436	373	0	467	299			0.640257	1
	124		405						124		657								506	429	0	856	299			0.349299	1
	125		453						125		270								328	287	0	466	300			0.643777	1
	126		395						126		713								446	383	0	547	300			0.548446	1
	127		133						127		917								454	390	0	558	300			0.537634	1
	128		432						128		1206								341	298	0	621	301			0.484702	1
	129		583						129		540								488	418	0	502	301			0.599602	1
	130		353						130		435								2	2	0	590	302			0.511864	1
	131		459						131		807								149	137	0	522	303			0.58046	1
	132		564						132		2565								403	345	0	580	303			0.522414	1
	133		295						133		295								455	392	0	576	303			0.526042	1
	134		696						134		711								102	95	0	531	304			0.572505	1
	135		345						135		765								198	181	0	520	304			0.584615	1
	136		209						136		751								214	193	0	662	304			0.459215	1
	137		303						137		553								481	411	0	530	304			0.573585	1
	138		467						138		594								36	33	0	466	309			0.66309	1
	139		434						139		319								39	38	0	586	309			0.527304	1
	140		430						140		1023								108	99	0	531	309			0.581921	1
	141		363						141		784								390	331	0	543	309			0.569061	1
	142		340						142		644								424	361	0	559	310			0.554562	1
	143		460						143		972								14	9	0	635	311			0.489764	1
	144		400						144		881								193	175	0	616	311			0.50487	1
	145		560						145		934								120	109	0	878	312			0.355353	1
	146		437						146		1049								223	201	0	606	312			0.514851	1
	147		270						147		769								290	257	0	694	313			0.451009	1
	148		446						148		553								507	432	0	617	313			0.507293	1
	149		358						149		522								257	227	0	755	314			0.415894	1
	150		316						150		973								429	366	0	630	315			0.5	1
	151		413						151		825								162	150	0	518	316			0.610039	1
	152		235						152		758								19	14	0	515	317			0.615534	1
	153		437						153		1314								26	22	0	517	317			0.613153	1
	154		261						154		143								35	32	0	567	318			0.560847	1
	155		336						155		650								175	162	0	637	326			0.511774	1
	156		453						156		844								229	208	0	729	326			0.447188	1
	157		443						157		738								231	210	0	647	326			0.503864	1
	158		536						158		598								261	230	0	789	326			0.413181	1
	159		288						159		444								327	288	0	608	328			0.539474	1
	160		392						160		886								177	165	0	664	329			0.495482	1
	161		701						161		709								51	47	0	628	331			0.52707	1
	162		326						162		518								438	371	0	547	332			0.606947	1
	163		390						163		102								456	391	0	487	332			0.681725	1
	164		364						164		1046								20	18	0	525	333			0.634286	1
	165		329						165		508								451	387	0	650	335			0.515385	1
	166		464						166		444								167	155	0	569	336			0.59051	1
	167		470						167		569								401	342	0	745	337			0.452349	1
	168		447						168		650								489	420	0	544	338			0.621324	1
	169		419						169		748								40	39	0	491	339			0.690428	1
	170		426						170		860								325	286	0	558	339			0.607527	1
	171		423						171		1200								405	347	0	604	339			0.561258	1
	172		226						172		1278								155	142	0	650	340			0.523077	1
	173		253						173		452								485	414	0	650	341			0.524615	1
	174		479						174		689								64	66	0	814	342			0.420147	1
	175		311						175		637								225	204	0	819	342			0.417582	1
	176		419						176		753								406	344	0	616	343			0.556818	1
	177		485						177		664								331	289	0	688	344			0.5	1
	178		381						178		333								137	122	0	553	345			0.62387	1
	179		560						179		822								147	135	0	769	345			0.448635	1
	180		472						180		1094								335	291	0	567	345			0.608466	1
	181		304						181		993								30	29	0	569	346			0.608084	1
	182		469						182		1077								97	92	0	631	346			0.548336	1
	183		704						183		241								221	200	0	625	346			0.5536	1
	184		387						184		947								443	379	0	655	346			0.528244	1
	185		370						185		176								447	381	0	583	349			0.598628	1
	186		411						186		674								4	3	0	719	351			0.488178	1
	187		433						187		876								43	41	0	811	353			0.435265	1
	188		439						188		440								142	130	0	644	353			0.548137	1
	189		441						189		765								233	211	0	639	353			0.552426	1
	190		429						190		354								245	221	0	909	355			0.390539	1
	191		420						191		472								161	149	0	709	358			0.504937	1
	192		537						192		949								389	330	0	714	358			0.501401	1
	193		304						193		616								251	225	0	863	360			0.417149	1
	194		385						194		809								9	5	0	807	361			0.447336	1
	195		403						195		773								463	399	0	547	362			0.661792	1
	196		614						196		663								152	141	0	758	363			0.478892	1
	197		464						197		1069								461	395	0	508	363			0.714567	1
	198		676						198		520								179	164	0	822	364			0.442822	1
	199		385						199		833								323	284	0	657	364			0.554033	1
	200		346						200		1252								442	378	0	623	364			0.58427	1
	201		312						201		233								87	83	0	585	365			0.623932	1
	202		543						202		653								227	206	0	729	365			0.500686	1
	203		462						203		267								234	212	0	815	365			0.447853	1
	204		342						204		1048								311	273	0	613	365			0.595432	1
	205		426						205		723								48	48	0	710	366			0.515493	1
	206		365						206		269								468	401	0	706	366			0.518414	1
	207		447						207		979								55	52	0	591	367			0.620981	1
	208		326						208		654								367	315	0	560	369			0.658929	1
	209		502						209		938								8	11	0	660	370			0.560606	1
	210		326						210		1114								119	112	0	752	370			0.492021	1
	211		353						211		1635								122	111	0	636	370			0.581761	1
	212		365						212		891								205	185	0	723	370			0.511757	1
	213		280						213		197								44	42	0	616	371			0.602273	1
	214		461						214		662								45	43	0	664	372			0.560241	1
	215		237						215		962								435	370	0	527	373			0.70778	1
	216		452						216		931								448	384	0	665	373			0.560902	1
	217		619						217		932								392	333	0	730	374			0.512329	1
	218		647						218		923								321	283	0	670	376			0.561194	1
	219		502						219		1004								33	35	0	642	377			0.587227	1
	220		555						220		931								34	36	0	602	377			0.626246	1
	221		355						221		625								268	237	0	728	378			0.519231	1
	222		483						222		1006								398	341	0	712	380			0.533708	1
	223		487						223		606								196	178	0	663	381			0.574661	1
	224		279						224		830								77	76	0	857	383			0.446908	1
	225		360						225		819								292	259	0	653	384			0.588055	1
	226		623						226		880								349	304	0	601	384			0.638935	1
	227		314						227		729								478	410	0	728	384			0.527473	1
	228		285						228		934								215	194	0	962	385			0.400208	1
	229		269						229		729								220	199	0	931	385			0.413534	1
	230		326						230		261								279	248	0	587	385			0.655877	1
	231		282						231		647								303	269	0	738	385			0.52168	1
	232		262						232		958								397	338	0	693	386			0.556999	1
	233		269						233		639								49	46	0	656	387			0.589939	1
	234		112						234		815								202	184	0	653	387			0.592649	1
	235		404						235		667								387	328	0	617	387			0.627229	1
	236		178						236		298								508	431	0	629	388			0.616852	1
	237		378						237		750								176	163	0	753	390			0.517928	1
	238		422						238		486								281	249	0	640	391			0.610938	1
	239		462						239		956								343	299	0	710	391			0.550704	1
	240		207						240		1343								174	160	0	689	392			0.56894	1
	241		235						241		283								345	301	0	670	392			0.585075	1
	242		234						242		1111								492	421	0	622	392			0.630225	1
	243		278						243		945								445	382	0	552	394			0.713768	1
	244		295						244		1179								6	12	0	875	395			0.451429	1
	245		428						245		909								138	126	0	594	395			0.664983	1
	246		502						246		1072								127	116	0	917	396			0.431843	1
	247		182						247		986								313	277	0	735	396			0.538776	1
	248		385						248		466								354	308	0	677	396			0.584934	1
	249		391						249		133								491	417	0	587	396			0.674617	1
	250		431						250		306								76	73	0	607	397			0.654036	1
	251		212						251		863								61	58	0	774	398			0.514212	1
	252		232						252		1272								106	97	0	599	398			0.664441	1
	253		491						253		446								374	320	0	897	399			0.444816	1
	254		243						254		202								156	144	0	844	400			0.473934	1
	255		502						255		316								464	403	0	1043	400			0.383509	1
	256		448						256		399								62	60	0	713	401			0.562412	1
	257		313						257		755								123	110	0	758	401			0.529024	1
	258		137						258		198								126	114	0	713	401			0.562412	1
	259		384						259		606								63	59	0	642	402			0.626168	1
	260		211						260		646								351	305	0	635	402			0.633071	1
	261		197						261		789								217	195	0	932	403			0.432403	1
	262		166						262		766								360	309	0	624	403			0.645833	1
	263		202						263		753								420	358	0	724	403			0.55663	1
	264		506						264		439								266	235	0	689	404			0.586357	1
	265		619						265		251								111	101	0	924	405			0.438312	1
	266		431						266		689								135	124	0	765	405			0.529412	1
	267		262						267		342								433	368	0	718	406			0.56546	1
	268		261						268		728								396	337	0	622	408			0.655949	1
	269		385						269		757								73	70	0	619	409			0.660743	1
	270		272						270		662								353	306	0	697	409			0.586801	1
	271		465						271		432								449	386	0	730	409			0.560274	1
	272		410						272		493								134	123	0	711	410			0.576653	1
	273		365						273		453								308	272	0	613	410			0.668842	1
	274		189						274		536								204	186	0	1048	411			0.392176	1
	275		465						275		487								363	313	0	709	411			0.57969	1
	276		475						276		592								105	98	0	933	413			0.442658	1
	277		396						277		830								164	151	0	1046	413			0.394837	1
	278		299						278		345								18	17	0	607	414			0.682043	1
	279		474						279		587								453	389	0	706	415			0.587819	1
	280		420						280		854								131	120	0	807	416			0.515489	1
	281		297						281		640								13	8	0	824	417			0.506068	1
	282		480						282		482								37	37	0	814	419			0.514742	1
	283		376						283		407								186	169	0	674	419			0.621662	1
	284		364						284		428								194	176	0	809	419			0.517923	1
	285		281						285		809								212	191	0	891	420			0.47138	1
	286		339						286		458								317	280	0	653	420			0.643185	1
	287		300						287		376								269	238	0	757	422			0.557464	1
	288		328						288		755								184	171	0	947	423			0.446674	1
	289		344						289		709								421	360	0	737	423			0.573948	1
	290		443						290		694								58	56	0	820	424			0.517073	1
	291		345						291		145								479	409	0	859	425			0.494761	1
	292		149						292		653								91	87	0	643	426			0.662519	1
	293		250						293		405								187	170	0	876	426			0.486301	1
	294		160						294		442								226	205	0	880	426			0.484091	1
	295		209						295		282								372	319	0	650	427			0.656923	1
	296		249						296		206								276	245	0	592	428			0.722973	1
	297		157						297		334								209	190	0	938	429			0.457356	1
	298		301						298		930								151	140	0	825	430			0.521212	1
	299		391						299		138								280	250	0	854	431			0.504684	1
	300		475						300		894								301	266	0	696	431			0.619253	1
	301		392						301		696								59	57	0	652	432			0.662577	1
	302		245						302		500								141	128	0	784	432			0.55102	1
	303		296						303		738								359	311	0	806	432			0.53598	1
	304		384						304		540								381	323	0	710	432			0.608451	1
	305		402						305		399								16	16	0	796	433			0.54397	1
	306		409						306		788								208	187	0	654	433			0.66208	1
	307		474						307		286								107	96	0	681	434			0.637298	1
	308		396						308		613								150	139	0	973	434			0.446043	1
	309		403						309		374								404	346	0	689	435			0.63135	1
	310		221						310		670								38	31	0	735	436			0.593197	1
	311		432						311		613								117	106	0	885	437			0.493785	1
	312		173						312		712								158	146	0	598	437			0.730769	1
	313		411						313		735								168	153	0	650	437			0.672308	1
	314		463						314		179								88	84	0	738	438			0.593496	1
	315		369						315		549								427	365	0	660	438			0.663636	1
	316		482						316		676								477	408	0	624	438			0.701923	1
	317		134						317		653								207	188	0	979	439			0.448417	1
	318		492						318		572								444	380	0	768	440			0.572917	1
	319		427						319		717								24	24	0	845	441			0.521893	1
	320		399						320		145								210	189	0	1114	441			0.395871	1
	321		146						321		670								383	326	0	717	441			0.615063	1
	322		261						322		269								402	343	0	790	441			0.558228	1
	323		432						323		657								99	94	0	849	443			0.52179	1
	324		279						324		535								170	157	0	860	443			0.515116	1
	325		447						325		558								334	290	0	936	443			0.473291	1
	326		441						326		245								457	393	0	634	443			0.698738	1
	327		184						327		608								32	34	0	865	444			0.513295	1
	328		387						328		466								42	45	0	1056	446			0.422348	1
	329		276						329		162								50	51	0	823	446			0.54192	1
	330		358						330		384								160	148	0	886	446			0.503386	1
	331		309						331		688								182	168	0	1077	447			0.415042	1
	332		454						332		189								228	207	0	934	447			0.478587	1
	333		374						333		249								384	325	0	793	447			0.563682	1
	334		458						334		936								289	256	0	709	448			0.631876	1
	335		154						335		567								460	396	0	748	449			0.600267	1
	336		259						336		376								239	216	0	956	452			0.472803	1
	337		408						337		395								136	125	0	751	453			0.603196	1
	338		386						338		507								169	156	0	748	453			0.605615	1
	339		225						339		360								422	359	0	664	453			0.682229	1
	340		225						340		280								385	332	0	842	454			0.539192	1
	341		380						341		621								393	334	0	902	458			0.507761	1
	342		337						342		383								145	131	0	934	459			0.491435	1
	343		441						343		710								153	143	0	1314	460			0.350076	1
	344		343						344		833								66	65	0	1094	461			0.421389	1
	345		303						345		670								237	214	0	750	461			0.614667	1
	346		435						346		502								222	203	0	1006	462			0.459245	1
	347		339						347		519								270	239	0	662	462			0.697885	1
	348		182						348		357								28	25	0	649	463			0.713405	1
	349		490						349		601								364	314	0	760	463			0.609211	1
	350		517						350		420								487	416	0	917	463			0.504907	1
	351		494						351		635								90	85	0	832	464			0.557692	1
	352		266						352		261								180	166	0	1094	464			0.424132	1
	353		542						353		697								218	197	0	923	464			0.502709	1
	354		220						354		677								306	271	0	788	465			0.590102	1
	355		264						355		848								310	275	0	670	465			0.69403	1
	356		640						356		421								3	10	0	755	466			0.617219	1
	357		295						357		324								132	138	0	2565	467			0.182066	0
	358		403						358		423								86	86	0	1133	468			0.413063	1
	359		453						359		806								199	182	0	833	469			0.563025	1
	360		423						360		624								181	167	0	993	470			0.473313	1
	361		310						361		184								195	180	0	773	472			0.610608	1
	362		179						362		360								103	93	0	1011	473			0.467854	1
	363		279						363		709								316	279	0	676	474			0.701183	1
	364		528						364		760								355	307	0	848	474			0.558962	1
	365		438						365		352								312	276	0	712	475			0.667135	1
	366		315						366		139								344	300	0	833	475			0.570228	1
	367		203						367		560								47	50	0	920	476			0.517391	1
	368		406						368		424								68	62	0	682	478			0.70088	1
	369		242						369		344								189	174	0	765	479			0.626144	1
	370		373						370		783								319	282	0	717	480			0.669456	1
	371		332						371		908								23	23	0	772	482			0.624352	1
	372		288						372		650								29	28	0	782	482			0.616368	1
	373		299						373		385								370	316	0	783	482			0.615581	1
	374		268						374		897								52	53	0	1356	483			0.356195	1
	375		274						375		198								244	222	0	1179	483			0.409669	1
	376		285						376		287								93	90	0	1054	484			0.459203	1
	377		169						377		143								192	177	0	949	485			0.511064	1
	378		364						378		271								247	223	0	986	487			0.493915	1
	379		346						379		484								15	19	0	857	489			0.570595	1
	380		440						380		179								409	349	0	861	490			0.569106	1
	381		349						381		710								285	253	0	809	491			0.606922	1
	382		394						382		445								371	318	0	908	492			0.54185	1
	383		300						383		717								410	351	0	896	494			0.551339	1
	384		373						384		793								486	415	0	735	494			0.672109	1
	385		229						385		842								11	6	0	863	502			0.581692	1
	386		409						386		322								232	209	0	958	502			0.524008	1
	387		335						387		617								243	219	0	945	502			0.531217	1
	388		153						388		536								277	246	0	830	502			0.604819	1
	389		415						389		714								288	255	0	755	502			0.664901	1
	390		300						390		543								298	264	0	930	506			0.544086	1
	391		332						391		183								407	350	0	1181	517			0.437765	1
	392		303						392		730								25	27	0	909	518			0.569857	1
	393		443						393		902								500	425	0	867	522			0.602076	1
	394		269						394		306								128	117	0	1206	523			0.433665	1
	395		363						395		434								22	20	0	754	526			0.697613	1
	396		449						396		622								425	364	0	966	528			0.546584	1
	397		161						397		693								53	49	0	791	533			0.673831	1
	398		170						398		712								171	158	0	1200	536			0.446667	1
	399		362						399		433								211	192	0	1635	537			0.32844	0
	400		225						400		371								115	107	0	955	542			0.567539	1
	401		366						401		745								414	353	0	990	542			0.547475	1
	402		261						402		790								224	202	0	830	543			0.654217	1
	403		400						403		580								79	78	0	815	547			0.671166	1
	404		265						404		689								246	220	0	1072	555			0.517724	1
	405		269						405		604								112	102	0	1269	557			0.438928	1
	406		267						406		616								157	145	0	738	560			0.758808	1
	407		281						407		1181								197	179	0	1069	560			0.523854	1
	408		438						408		511								143	132	0	972	564			0.580247	1
	409		425						409		861								65	64	0	1090	567			0.520183	1
	410		384						410		896								114	105	0	1158	575			0.496546	1
	411		304						411		514								144	129	0	881	583			0.661748	1
	412		265						412		549								216	196	0	931	614			0.659506	1
	413		145						413		275								240	217	0	1343	619			0.460908	1
	414		341						414		990								300	265	0	894	619			0.692394	1
	415		494						415		433								252	226	0	1272	623			0.48978	1
	416		463						416		422								132	121	0	2565	626			0.244055	0
	417		396						417		971								417	356	0	971	640			0.659114	1
	418		301						418		227								242	218	0	1111	647			0.582358	1
	419		232						419		463								219	198	0	1004	676			0.673307	1
	420		338						420		724								146	134	0	1049	696			0.663489	1
	421		392						421		737								172	161	0	1278	701			0.548513	1
	422		291						422		664								200	183	0	1252	704			0.5623	1
	423		235						423		383
	424		256						424		559
	425		522						425		966
	426		277						426		510
	427		178						427		660
	428		160						428		294
	429		299						429		630
	430		169						430		206
	431		388						431		423
	432		313						432		772
	433		262						433		718
	434		187						434		401
	435		182						435		527
									436		467
									437		525
									438		547
									439		400
									440		340
									441		476
									442		623
									443		655
									444		768
									445		552
									446		547
									447		583
									448		665
									449		730
									450		415
									451		650
									452		286
									453		706
									454		558
									455		576
									456		487
									457		634
									458		466
									459		362
									460		748
									461		508
									462		349
									463		547
									464		1043
									465		419
									466		468
									467		522
									468		706
									469		326
									470		559
									471		404
									472		496
									473		246
									474		312
									475		214
									476		110
									477		624
									478		728
									479		859
									480		341
									481		530
									482		474
									483		284
									484		442
									485		650
									486		735
									487		917
									488		502
									489		544
									490		477
									491		587
									492		622
									493		465
									494		290
									495		486
									496		501
									497		566
									498		780
									499		350
									500		867
									501		378
									502		292
									503		306
									504		478
									505		392
									506		856
									507		617
									508		629
									509		632
									510		300
									511		399
									512		344
									513		364
									514		240
									515		563
