# Supplementary material for: FIRM image analysis: A machine learning workflow for quantifying extracellular matrix components from electron microscopy images
Source: PLoS One. 2025 Feb 6;20(2):e0312196. doi: 10.1371/journal.pone.0312196 (PMC11801620; doi:10.1371/journal.pone.0312196)
Supplement: S1 Dataset — (ZIP) [file pone.0312196.s002.zip › S2 Dataset/FIRM_increased training set study/FIRM_particle analysis_increased training sets.xlsx]

## Sheet: Summary
													R values						R^2
	Count, Size							avg	stdev	n			Size	number	distributions, s5	ntg	s8		Size	number	distributions, s5	ntg	s8
							S5_E1_21Feb24_011_16	0.0558123	0.0181859	1544		10	0.727958	-0.438145	0.628951	0.88349	0.977175	10	0.529923	0.191971	0.39558	0.780555	0.954872
	Image ID	Number of fibrils	avg fibril diameter	stdev	stderror		NTG_E8_3_Jun_3_2024_022_16	0.0483867	0.00971669	1701		7	0.976359	-0.993636	0.841532	0.920129	0.933307	7	0.953278	0.987313	0.708176	0.846637	0.871062
10	S5_E1_21Feb24_011_16	1303	0.0491954	0.0140734	0.0634508		S8_C6_21Feb24_010_16	0.0656151	0.0131437	1492		5	0.995284	0.7439	0.93259	0.909029	0.948431	5	0.990591	0.553388	0.869724	0.826334	0.899521
10	NTG_E8_3_Jun_3_2024_022_16	1392	0.0497303	0.0118072	0.0529466
10	S8_C6_21Feb24_010_16	1587	0.0643917	0.0133731	0.0527009
7	S5_E1_21Feb24_011_16	1446	0.0527617	0.0141713	0.00037267
7	NTG_E8_3_Jun_3_2024_022_16	1266	0.0501114	0.0108756	0.000305657
7	S8_C6_21Feb24_010_16	1475	0.0614085	0.013368	0.000348073			0.191971	0.111628	0.663312
5	S5_E1_21Feb24_011_16	1297	0.0566578	0.0137143	0.000380806		1544	1303	1446	1297
5	NTG_E8_3_Jun_3_2024_022_16	1437	0.0508724	0.0105134	0.000277343		1701	1392	1266	1437
5	S8_C6_21Feb24_010_16	1363	0.0620998	0.0106062	0.000287285		1492	1587	1475	1363
	Size Distributions
		10	10	10	7	7	7	5	5	5
	Image ID/binsize	S5_E1_21Feb24_011_16	NTG_E8_3_Jun_3_2024_022_16	S8_C6_21Feb24_010_16	S5_E1_21Feb24_011_16	NTG_E8_3_Jun_3_2024_022_16	S8_C6_21Feb24_010_16	S5_E1_21Feb24_011_16	NTG_E8_3_Jun_3_2024_022_16	S8_C6_21Feb24_010_16			S5_E1_21Feb24_011_16	NTG_E8_3_Jun_3_2024_022_16	S8_C6_21Feb24_010_16
	0.02	5	7	1	5	0	0	0	4	0			104	35	26
	0.03	29	23	3	24	17	8	2	17	1			6	10	1
	0.04	364	302	103	269	241	94	182	232	37			66	138	9
	0.05	352	376	112	331	372	165	249	393	129			235	796	59
	0.06	288	414	288	406	414	371	354	532	388			456	584	312
	0.07	152	200	554	239	168	485	292	210	489			405	128	521
	0.08	69	60	353	113	47	256	140	44	265			198	9	423
	0.09	30	9	144	42	6	67	66	4	48			62	1	119
	0.1	10	1	28	16	1	22	9	1	6			10	0	21
	0.11	4	0	1	1	0	4	3	0	0			2	0	1
	0.12	0	0	0	0	0	1	0	0	0			0	0	0
	0.13	0	0	0	0	0	0	0	0	0			0	0	0
	0.14	0	0	0	0	0	1	0	0	0			0	0	0
	0.15	0	0	0	0	0	1	0	0	0			0	0	0
		0	0	0	0	0	0	0	0	0			0	0	0
		10	10	10	7	7	7	5	5	5
	Image ID/binsize	S5_E1_21Feb24_011_16	NTG_E8_3_Jun_3_2024_022_16	S8_C6_21Feb24_010_16	S5_E1_21Feb24_011_16	NTG_E8_3_Jun_3_2024_022_16	S8_C6_21Feb24_010_16	S5_E1_21Feb24_011_16	NTG_E8_3_Jun_3_2024_022_16	S8_C6_21Feb24_010_16			S5_E1_21Feb24_011_16	NTG_E8_3_Jun_3_2024_022_16	S8_C6_21Feb24_010_16
	0.02	0.38373	0.502874	0.063012	0.345781	0	0	0	0.278358	0			6.73575	2.05761	1.74263
	0.03	2.22563	1.6523	0.189036	1.65975	1.34281	0.542373	0.154202	1.18302	0.0733676			0.388601	0.587889	0.0670241
	0.04	27.9355	21.6954	6.49023	18.603	19.0363	6.37288	14.0324	16.1447	2.7146			4.27461	8.11287	0.603217
	0.05	27.0146	27.0115	7.05734	22.8907	29.3839	11.1864	19.1981	27.3486	9.46442			15.2202	46.796	3.95442
	0.06	22.1028	29.7414	18.1474	28.0775	32.7014	25.1525	27.2938	37.0216	28.4666			29.5337	34.3327	20.9115
	0.07	11.6654	14.3678	34.9086	16.5284	13.2701	32.8814	22.5135	14.6138	35.8767			26.2306	7.52499	34.9196
	0.08	5.29547	4.31034	22.2432	7.81466	3.71248	17.3559	10.7941	3.06193	19.4424			12.8238	0.529101	28.3512
	0.09	2.30238	0.646552	9.07372	2.90456	0.473934	4.54237	5.08867	0.278358	3.52164			4.01554	0.0587889	7.97587
	0.1	0.76746	0.0718391	1.76434	1.1065	0.0789889	1.49153	0.693909	0.0695894	0.440205			0.647668	0	1.40751
	0.11	0.306984	0	0.063012	0.0691563	0	0.271186	0.231303	0	0			0.129534	0	0.0670241
	0.12	0	0	0	0	0	0.0677966	0	0	0			0	0	0
	0.13	0	0	0	0	0	0	0	0	0			0	0	0
	0.14	0	0	0	0	0	0.0677966	0	0	0			0	0	0
	0.15	0	0	0	0	0	0.0677966	0	0	0			0	0	0
		0	0	0	0	0	0	0	0	0			0	0	0
													0	0	0
													0	0	0
		100	100	100	100	100	100	100	100	100			100	100	100
				R^2
				0.701514	0.935367	0.969042
			6.73575	0.38373	0.34578	0
			0.3886	2.22563	1.65975	0.1542
			4.27461	27.9355	18.603	14.0324
			15.2202	27.0146	22.8907	19.1981
			29.5337	22.1028	28.0775	27.2937
			26.2306	11.6654	16.5283	22.5135
			12.8238	5.29547	7.81466	10.7941
			4.01554	2.30238	2.90456	5.08867
			0.64767	0.76746	1.1065	0.69391
			0.12953	0.30698	0.06916	0.2313
			0	0	0	0
			0	0	0	0
			0	0	0	0
			0	0	0	0
			0	0	0	0
			2.05761	0.50287	0	0.27836
			0.58789	1.6523	1.34281	1.18302
			8.11287	21.6954	19.0363	16.1447
			46.796	27.0115	29.3839	27.3486
			34.3327	29.7414	32.7014	37.0216
			7.52499	14.3678	13.2701	14.6138
			0.5291	4.31034	3.71248	3.06193
			0.05879	0.64655	0.47393	0.27836
			0	0.07184	0.07899	0.06959
			0	0	0	0
			0	0	0	0
			0	0	0	0
			0	0	0	0
			0	0	0	0
			0	0	0	0
			1.74263	0.06301	0	0
			0.06702	0.18904	0.54237	0.07337
			0.60322	6.49023	6.37288	2.7146
			3.95442	7.05734	11.1864	9.46442
			20.9115	18.1474	25.1525	28.4666
			34.9196	34.9086	32.8814	35.8767
			28.3512	22.2432	17.3559	19.4424
			7.97587	9.07372	4.54237	3.52164
			1.40751	1.76434	1.49153	0.44021
			0.06702	0.06301	0.27119	0
			0	0	0.0678	0
			0	0	0	0
			0	0	0.0678	0
			0	0	0.0678	0
			0	0	0	0

## Sheet: 10_training
	S5_E1						avg	0.0491954					S8_C6							avg	0.0643917				NTGE8_3_22							avg	0.0497303
							stdev	0.0140734												stdev	0.0133731											stdev	0.0118072
							n	1303												n	1587											n	1392
	index	area	mean	min	max	XM	YM	Major	Minor	Angle
	1	0.00193	255	255	255	3.98211	0.03181	0.06139	0.03997	137.081			1	0.008	255	255	255	0.42794	0.06439	0.1161	0.08778	137.309			1	0.00282	255	255	255	0.30453	0.05124	0.06151	0.0583	85.9013
	2	0.00371	255	255	255	4.78323	0.03697	0.08111	0.05817	6.33821			2	0.00138	255	255	255	2.83746	0.03063	0.05583	0.03155	110.462			2	0.00193	255	255	255	2.04481	0.03992	0.06198	0.03958	4.76152
	3	0.00435	255	255	255	3.19963	0.05368	0.07868	0.07036	91.4493			3	0.004	255	255	255	3.73131	0.04109	0.0749	0.06803	106.384			3	0.00395	255	255	255	4.21239	0.06405	0.07916	0.06358	94.7182
	4	0.00158	255	255	255	4.1291	0.0391	0.05468	0.03681	165.871			4	0.00618	255	255	255	1.09998	0.06351	0.10151	0.07746	80.6151			4	0.00138	255	255	255	4.27012	0.04343	0.04571	0.03854	90
	5	0.00469	255	255	255	4.22683	0.06026	0.0891	0.06707	44.5785			5	0.00163	255	255	255	2.01786	0.03461	0.04715	0.04403	45			5	0.00474	255	255	255	4.33287	0.05887	0.08635	0.06994	34.2265
	6	0.00282	255	255	255	4.31217	0.04877	0.07119	0.05037	34.0275			6	0.00371	255	255	255	2.12262	0.04597	0.0775	0.06088	29.8166			6	0.00282	255	255	255	4.77633	0.04791	0.06801	0.05272	0.95651
	7	0.00524	255	255	255	4.90306	0.05643	0.11258	0.05923	162.966			7	0.00094	255	255	255	2.79107	0.03089	0.03901	0.03064	102.82			7	0.00968	255	255	255	0.42802	0.09973	0.17177	0.07178	123.374
	8	0.00484	255	255	255	4.39815	0.06799	0.08463	0.07284	7.0379			8	0.00203	255	255	255	3.45475	0.04569	0.06735	0.0383	90			8	0.00099	255	255	255	2.16845	0.04217	0.03966	0.03173	0
	9	0.00128	255	255	255	2.36174	0.05191	0.04458	0.03669	158.286			9	0.00716	255	255	255	0.78776	0.06813	0.10365	0.088	34.8247			9	0.00247	255	255	255	3.7428	0.05848	0.0663	0.04744	86.2749
	10	0.0041	255	255	255	2.43047	0.07956	0.07841	0.06659	135.052			10	0.00119	255	255	255	3.21225	0.04217	0.04759	0.03173	90			10	0.0039	255	255	255	4.03371	0.05895	0.07776	0.06391	29.8218
	11	0.0044	255	255	255	2.69617	0.09402	0.08959	0.06249	71.9632			11	0.00208	255	255	255	4.30192	0.05406	0.06052	0.04365	94.717			11	0.00366	255	255	255	1.78736	0.06706	0.07114	0.06543	141.031
	12	0.00761	255	255	255	3.61158	0.11365	0.14083	0.06879	152.16			12	0.00632	255	255	255	1.93978	0.08111	0.10386	0.07752	73.8945			12	0.00247	255	255	255	2.36596	0.05693	0.07044	0.04465	9.94111
	13	0.00153	255	255	255	3.76403	0.08786	0.05173	0.03769	90			13	0.00509	255	255	255	4.68647	0.0691	0.09276	0.06985	68.5816			13	0.00795	255	255	255	4.10072	0.0986	0.14577	0.06948	54.6913
	14	0.00405	255	255	255	4.05222	0.09138	0.08765	0.05885	177.217			14	0.00321	255	255	255	3.56852	0.06537	0.07235	0.05651	125.727			14	0.00287	255	255	255	4.53879	0.05781	0.07262	0.05024	173.982
	15	0.00094	255	255	255	2.9002	0.09896	0.03901	0.03064	12.8205			15	0.00613	255	255	255	4.09864	0.07341	0.10052	0.0776	164.677			15	0.00375	255	255	255	1.91864	0.07177	0.07546	0.06336	164.111
	16	0.00247	255	255	255	3.06872	0.11682	0.06665	0.04719	20.8742			16	0.0039	255	255	255	1.01783	0.08057	0.08273	0.06007	88.067			16	0.00242	255	255	255	4.40195	0.06821	0.05722	0.05387	34.248
	17	0.00588	255	255	255	3.49427	0.1529	0.09088	0.08237	3.98662			17	0.00711	255	255	255	1.53877	0.08796	0.10034	0.09028	29.8796			17	0.00183	255	255	255	1.9817	0.07095	0.05014	0.04642	54.4623
	18	0.00455	255	255	255	3.95312	0.16572	0.0966	0.05991	81.9624			18	0.00504	255	255	255	1.74678	0.08283	0.08348	0.07686	125.92			18	0.00474	255	255	255	0.24316	0.09906	0.09584	0.06301	81.413
	19	0.00193	255	255	255	2.50241	0.14608	0.06305	0.03891	24.6689			19	0.00203	255	255	255	4.23583	0.06849	0.06148	0.04195	76.9836			19	0.00336	255	255	255	2.2807	0.08745	0.0663	0.06452	26.565
	20	0.00287	255	255	255	3.8308	0.16797	0.06481	0.05629	137.457			20	0.00879	255	255	255	0.22232	0.10318	0.13223	0.08468	33.1769			20	0.00356	255	255	255	2.58267	0.0904	0.07783	0.0582	125.553
	21	0.00479	255	255	255	4.99845	0.18076	0.09135	0.0668	152.923			21	0.00726	255	255	255	1.65375	0.10527	0.10652	0.08681	77.84			21	0.00267	255	255	255	2.05676	0.0906	0.06322	0.05373	104.122
	22	0.00267	255	255	255	2.54229	0.17989	0.07052	0.04817	55.4502			22	0.00277	255	255	255	3.3625	0.08121	0.0666	0.0529	94.5633			22	0.00356	255	255	255	2.20281	0.09089	0.07709	0.05875	7.58289
	23	0.00114	255	255	255	2.86554	0.16518	0.03819	0.03789	90			23	0.00296	255	255	255	4.57646	0.08868	0.08344	0.04524	87.2788			23	0.00366	255	255	255	3.79395	0.09546	0.0726	0.06412	53.1695
	24	0.00321	255	255	255	4.12229	0.18021	0.06521	0.0627	81.9552			24	0.00692	255	255	255	3.82639	0.1091	0.11198	0.07865	42.6393			24	0.00761	255	255	255	0.16833	0.13647	0.13803	0.07018	117.621
	25	0.00306	255	255	255	2.69063	0.18423	0.06697	0.05823	35.9384			25	0.00568	255	255	255	0.3392	0.12197	0.0902	0.08021	97.558			25	0.00558	255	255	255	2.12689	0.11175	0.09339	0.07611	120.03
	26	0.00776	255	255	255	3.75521	0.21282	0.12062	0.08188	126.953			26	0.00371	255	255	255	1.42656	0.12263	0.07564	0.06237	68.0286			26	0.00282	255	255	255	2.43999	0.11006	0.0711	0.05043	109.505
	27	0.00227	255	255	255	4.69537	0.18199	0.06204	0.04665	0			27	0.00618	255	255	255	1.82729	0.13729	0.11439	0.06874	87.0143			27	0.00277	255	255	255	2.50433	0.10154	0.06874	0.05125	22.5916
	28	0.00499	255	255	255	3.36289	0.22406	0.10186	0.06238	115.987			28	0.00351	255	255	255	2.8862	0.11944	0.07549	0.05917	91.9725			28	0.00415	255	255	255	4.77093	0.11355	0.08661	0.06101	115.018
	29	0.0044	255	255	255	3.57835	0.21841	0.08895	0.06294	6.20064			29	0.00252	255	255	255	4.93057	0.11115	0.06175	0.05196	68.1384			29	0.00321	255	255	255	2.38721	0.11749	0.07397	0.05528	99.0301
	30	0.0038	255	255	255	2.57275	0.22972	0.08368	0.05789	21.9981			30	0.00563	255	255	255	0.57903	0.13263	0.08786	0.08163	72.3051			30	0.00311	255	255	255	4.42643	0.11832	0.06976	0.05681	26.4109
	31	0.00608	255	255	255	2.79111	0.24319	0.10722	0.07217	61.2321			31	0.00736	255	255	255	0.67872	0.14136	0.10653	0.08798	105.753			31	0.00464	255	255	255	4.57775	0.12562	0.10018	0.05903	50.6265
	32	0.00346	255	255	255	3.6589	0.23457	0.07213	0.06105	69.8658			32	0.00415	255	255	255	0.94448	0.12225	0.08261	0.06396	28.7477			32	0.0003	255	255	255	0.32451	0.09958	0.02452	0.01539	45.0001
	33	0.00321	255	255	255	4.032	0.22466	0.06935	0.05896	16.4534			33	0.00534	255	255	255	4.7736	0.14357	0.10585	0.06419	97.3926			33	0.00267	255	255	255	1.99936	0.12483	0.06353	0.05347	57.4663
	34	0.00222	255	255	255	2.40228	0.24719	0.07026	0.04029	46.0309			34	0.00603	255	255	255	0.85304	0.13609	0.09718	0.07897	4.73515			34	0.00114	255	255	255	0.05272	0.12423	0.03819	0.03789	0
	35	0.00153	255	255	255	2.93778	0.23751	0.04829	0.04039	43.6868			35	0.00203	255	255	255	3.27269	0.13021	0.06825	0.03779	94.6616			35	0.0044	255	255	255	0.36057	0.13667	0.08136	0.06881	10.6314
	36	0.00336	255	255	255	4.21099	0.24808	0.07826	0.05466	29.6216			36	0.00494	255	255	255	3.49819	0.1403	0.09418	0.06679	87.1571			36	0.00237	255	255	255	2.33202	0.13589	0.06223	0.04852	108.903
	37	0.00469	255	255	255	0.14639	0.26588	0.09455	0.0632	145.822			37	0.00593	255	255	255	2.2535	0.16026	0.11378	0.06635	58.8568			37	0.0045	255	255	255	4.17333	0.13992	0.07661	0.07472	177.557
	38	0.00227	255	255	255	2.62548	0.2613	0.05926	0.04883	50.5161			38	0.00222	255	255	255	0.49508	0.15206	0.0745	0.038	61.3593			38	0.00647	255	255	255	3.73919	0.17548	0.11598	0.07106	97.9736
	39	0.00257	255	255	255	4.83933	0.26088	0.06471	0.05055	12.9235			39	0.00647	255	255	255	2.00152	0.17387	0.11098	0.07425	68.8631			39	0.00578	255	255	255	2.06235	0.16927	0.0907	0.08115	128.342
	40	0.00489	255	255	255	2.69683	0.29035	0.10673	0.05835	139.602			40	0.00138	255	255	255	3.11636	0.14058	0.04596	0.03832	90			40	0.00301	255	255	255	2.23436	0.1555	0.06587	0.05825	19.4068
	41	0.00993	255	255	255	0.10374	0.34199	0.11668	0.10837	89.4198			41	0.00203	255	255	255	4.68586	0.14512	0.05095	0.05062	45.0297			41	0.00395	255	255	255	4.70732	0.16298	0.08017	0.06277	44.1484
	42	0.00509	255	255	255	3.44868	0.31361	0.09914	0.06536	100.444			42	0.00168	255	255	255	3.65198	0.1505	0.05478	0.03904	95.3922			42	0.00445	255	255	255	4.47388	0.17299	0.0899	0.06298	46.671
	43	0.00217	255	255	255	4.10589	0.28819	0.06129	0.04516	171.077			43	0.00568	255	255	255	4.04232	0.179	0.11681	0.06193	92.4736			43	0.00222	255	255	255	2.59768	0.16924	0.05937	0.04768	113.691
	44	0.00138	255	255	255	3.71131	0.2907	0.04596	0.03832	0			44	0.00677	255	255	255	1.09711	0.18611	0.10915	0.07896	51.5434			44	0.004	255	255	255	4.3818	0.17672	0.0766	0.06652	117.484
	45	0.00183	255	255	255	3.8328	0.30253	0.05352	0.04349	155.947			45	0.00721	255	255	255	2.14149	0.17938	0.1083	0.08481	55.4888			45	0.00445	255	255	255	4.84322	0.19869	0.10465	0.0541	82.9914
	46	0.00252	255	255	255	3.02378	0.31169	0.06044	0.05308	174.277			46	0.00109	255	255	255	3.23142	0.14953	0.04158	0.03328	135			46	0.00306	255	255	255	0.31426	0.18978	0.07446	0.05238	111.574
	47	0.00375	255	255	255	3.36782	0.34812	0.081	0.05902	107.209			47	0.0043	255	255	255	1.0043	0.18013	0.08795	0.06223	53.9872			47	0.00188	255	255	255	2.46385	0.1748	0.054	0.04426	15.8247
	48	0.00232	255	255	255	3.88741	0.33717	0.06835	0.04326	43.6852			48	0.00603	255	255	255	3.93687	0.18587	0.10352	0.07414	141.394			48	0.00301	255	255	255	2.54098	0.18592	0.0689	0.05569	158.248
	49	0.00183	255	255	255	4.26556	0.33103	0.06239	0.03731	23.1611			49	0.00672	255	255	255	4.16804	0.19299	0.12071	0.07087	68.8216			49	0.0038	255	255	255	0.03483	0.19996	0.08364	0.05791	65.4089
	50	0.00232	255	255	255	4.4092	0.33283	0.06963	0.04246	172.538			50	0.00405	255	255	255	0.25759	0.18378	0.07435	0.06938	61.2623			50	0.00232	255	255	255	0.23891	0.19046	0.06427	0.04601	97.1762
	51	0.00489	255	255	255	2.80333	0.36306	0.11101	0.0561	57.4618			51	0.00351	255	255	255	0.41357	0.18686	0.07173	0.06226	61.222			51	0.00282	255	255	255	2.37537	0.19009	0.06298	0.05693	138.185
	52	0.00163	255	255	255	2.94355	0.33707	0.04684	0.04432	62.2813			52	0.00904	255	255	255	1.39891	0.22383	0.15726	0.0732	66.5254			52	0.00568	255	255	255	4.77993	0.22392	0.13072	0.05534	85.7249
	53	0.00094	255	255	255	4.8809	0.33684	0.03901	0.03064	12.8205			53	0.00543	255	255	255	1.53002	0.20275	0.11121	0.06222	62.0012			53	0.00361	255	255	255	0.39011	0.21756	0.08683	0.05289	107.665
	54	0.00188	255	255	255	3.12643	0.35311	0.05489	0.04355	64.4025			54	0.00099	255	255	255	2.34417	0.1687	0.03966	0.03173	0			54	0.0041	255	255	255	1.9884	0.2104	0.07635	0.06839	136.236
	55	0.00326	255	255	255	4.17352	0.36285	0.06842	0.06068	23.0955			55	0.00405	255	255	255	1.73042	0.19921	0.08153	0.06327	73.8239			55	0.00371	255	255	255	2.17238	0.20567	0.07427	0.06352	25.2105
	56	0.00217	255	255	255	4.94969	0.36902	0.05375	0.0515	77.1387			56	0.0045	255	255	255	3.7492	0.21106	0.10642	0.05379	80.8467			56	0.00766	255	255	255	0.47319	0.24137	0.11914	0.08184	116.904
	57	0.00415	255	255	255	0.40475	0.39237	0.08733	0.0605	116.209			57	0.00934	255	255	255	4.44447	0.22301	0.13429	0.08854	44.079			57	0.00133	255	255	255	2.29471	0.20189	0.04414	0.03848	80.2588
	58	0.00217	255	255	255	2.7068	0.38164	0.0605	0.04575	81.8309			58	0.00128	255	255	255	5.03006	0.19789	0.04771	0.03428	60.5326			58	0.00489	255	255	255	4.18925	0.22724	0.09073	0.06864	89.925
	59	0.00361	255	255	255	3.05805	0.38693	0.07712	0.05955	163.175			59	0.00682	255	255	255	0.77752	0.22824	0.10267	0.08455	70.4014			59	0.00474	255	255	255	4.27883	0.22749	0.08973	0.0673	58.5077
	60	0.00163	255	255	255	4.0782	0.37903	0.04671	0.04444	144.462			60	0.00459	255	255	255	3.18251	0.2397	0.12288	0.04761	86.6222			60	0.00524	255	255	255	4.52562	0.22698	0.09776	0.06821	35.7104
	61	0.00163	255	255	255	2.99382	0.38691	0.04994	0.04157	131.411			61	0.0041	255	255	255	4.32584	0.20668	0.09916	0.05266	176.371			61	0.00662	255	255	255	0.10391	0.25939	0.12836	0.06567	121.362
	62	0.00079	255	255	255	3.26146	0.39362	0.03173	0.03173	0			62	0.00464	255	255	255	2.34208	0.21984	0.09201	0.06427	173.593			62	0.00341	255	255	255	2.24454	0.23812	0.07741	0.05607	65.9154
	63	0.00539	255	255	255	3.64531	0.43332	0.12666	0.05414	56.2541			63	0.00237	255	255	255	0.16855	0.22259	0.0612	0.04934	52.948			63	0.00143	255	255	255	3.50153	0.22335	0.04603	0.03964	144.55
	64	0.00138	255	255	255	3.55316	0.40643	0.04571	0.03854	90			64	0.00835	255	255	255	0.89191	0.24803	0.10525	0.10101	8.83854			64	0.00193	255	255	255	2.45718	0.23241	0.05367	0.04571	169.27
	65	0.0045	255	255	255	2.82562	0.43151	0.11949	0.04791	41.2698			65	0.00751	255	255	255	1.87263	0.24675	0.10902	0.08771	48.206			65	0.00356	255	255	255	4.59638	0.24992	0.07881	0.05747	89.2286
	66	0.00524	255	255	255	3.42498	0.45722	0.11658	0.0572	108.371			66	0.00884	255	255	255	2.8977	0.27026	0.14894	0.07561	110.961			66	0.00435	255	255	255	0.19649	0.26063	0.09238	0.05992	117.567
	67	0.00247	255	255	255	4.05953	0.42877	0.0742	0.04239	135.871			67	0.00326	255	255	255	3.59033	0.2245	0.08782	0.04728	13.5984			67	0.008	255	255	255	0.29613	0.29839	0.17968	0.05672	123.732
	68	0.00435	255	255	255	0.36271	0.44634	0.08343	0.06635	136.353			68	0.00237	255	255	255	4.77664	0.22097	0.05629	0.05364	134.995			68	0.00138	255	255	255	2.07004	0.24024	0.04571	0.03854	90
	69	0.00143	255	255	255	3.32532	0.42477	0.04707	0.03875	168.83			69	0.01255	255	255	255	4.87218	0.29115	0.17814	0.08969	103.278			69	0.0038	255	255	255	2.3386	0.25236	0.07679	0.06308	118.017
	70	0.00455	255	255	255	3.17864	0.45077	0.08178	0.07077	11.1345			70	0.00662	255	255	255	0.09814	0.24932	0.09866	0.08544	122.472			70	0.00272	255	255	255	3.96813	0.24493	0.06212	0.0557	157.076
	71	0.00084	255	255	255	2.55463	0.45048	0.04001	0.02673	155.098			71	0.00657	255	255	255	0.33118	0.25767	0.10619	0.07879	105.47			71	0.00296	255	255	255	2.53384	0.25328	0.06847	0.05513	38.6729
	72	0.00099	255	255	255	4.35447	0.45688	0.03966	0.03173	0			72	0.00519	255	255	255	0.69865	0.27202	0.10299	0.06413	60.6805			72	0.00119	255	255	255	3.60998	0.24894	0.04059	0.0372	135
	73	0.00356	255	255	255	5.00348	0.47006	0.08146	0.0556	5.43758			73	0.00464	255	255	255	1.63215	0.26486	0.08409	0.07032	88.4627			73	0.00692	255	255	255	3.66597	0.29426	0.11748	0.07497	70.7176
	74	0.00183	255	255	255	2.73229	0.47123	0.05352	0.04349	24.0534			74	0.00415	255	255	255	1.77164	0.26551	0.0778	0.06792	57.2052			74	0.00563	255	255	255	1.91972	0.28813	0.08563	0.08374	37.5035
	75	0.00168	255	255	255	2.916	0.47797	0.04634	0.04616	90			75	0.00771	255	255	255	0.51154	0.3122	0.17616	0.05571	77.2246			75	0.00158	255	255	255	3.47584	0.26908	0.05447	0.03695	66.1413
	76	0.00514	255	255	255	0.07549	0.5263	0.08714	0.07508	172.093			76	0.00553	255	255	255	1.16204	0.27633	0.09568	0.07364	38.0851			76	0.0042	255	255	255	4.13409	0.28972	0.08819	0.06063	80.4389
	77	0.00109	255	255	255	0.27317	0.50737	0.04666	0.02966	100.074			77	0.00366	255	255	255	3.31959	0.26245	0.07337	0.06344	9.32212			77	0.00282	255	255	255	4.8333	0.28245	0.07032	0.05099	92.9846
	78	0.0082	255	255	255	0.37063	0.5442	0.13249	0.07882	66.5364			78	0.00529	255	255	255	1.02666	0.28408	0.10224	0.06584	135.069			78	0.00301	255	255	255	2.5895	0.29032	0.07481	0.0513	106.183
	79	0.00163	255	255	255	4.01707	0.51088	0.05356	0.03876	90			79	0.00771	255	255	255	4.08015	0.31216	0.14917	0.06579	90.1373			79	0.00114	255	255	255	2.42149	0.27887	0.03819	0.03789	0
	80	0.0043	255	255	255	3.06606	0.53538	0.10947	0.04999	163.127			80	0.0042	255	255	255	4.3395	0.27624	0.08548	0.06255	69.9766			80	0.00474	255	255	255	4.69889	0.29485	0.08448	0.07149	32.409
	81	0.00287	255	255	255	3.35247	0.52814	0.06709	0.05438	133.273			81	0.00697	255	255	255	0.6097	0.30162	0.10193	0.08702	111.939			81	0.00173	255	255	255	1.99814	0.28608	0.05676	0.03879	27.1477
	82	0.00247	255	255	255	4.94673	0.52479	0.06365	0.04942	168.047			82	0.00929	255	255	255	0.21382	0.30389	0.12223	0.09676	28.3851			82	0.00272	255	255	255	2.15746	0.29567	0.06618	0.05228	49.9306
	83	0.00934	255	255	255	3.65123	0.59458	0.18099	0.06569	131.548			83	0.00702	255	255	255	4.56405	0.30725	0.11245	0.07944	86.5204			83	0.00188	255	255	255	3.51228	0.293	0.05852	0.04085	51.5037
	84	0.00109	255	255	255	4.35383	0.54411	0.03904	0.03545	134.999			84	0.00474	255	255	255	3.06918	0.30415	0.10428	0.05791	94.3412			84	0.00385	255	255	255	0.38605	0.30801	0.07376	0.06652	167.013
	85	0.00504	255	255	255	0.51477	0.58961	0.08356	0.07679	76.6761			85	0.00242	255	255	255	3.86401	0.29056	0.06801	0.04532	93.4029			85	0.00425	255	255	255	4.3512	0.31189	0.09152	0.05911	55.1966
	86	0.00494	255	255	255	0.14234	0.5924	0.09172	0.06859	48.5052			86	0.00539	255	255	255	1.9548	0.30899	0.08788	0.07803	149.305			86	0.00385	255	255	255	4.54353	0.31883	0.07936	0.06183	70.0944
	87	0.00356	255	255	255	3.17418	0.58233	0.09339	0.0485	168.954			87	0.00326	255	255	255	3.4572	0.29777	0.06835	0.06075	150.438			87	0.00529	255	255	255	4.772	0.3298	0.0926	0.07269	71.8981
	88	0.00158	255	255	255	4.18006	0.58033	0.05362	0.03754	85.9185			88	0.00128	255	255	255	3.81161	0.29197	0.04886	0.03348	3.61531			88	0.0044	255	255	255	0.247	0.34075	0.09357	0.05984	119.901
	89	0.00183	255	255	255	3.37003	0.58293	0.05567	0.04181	31.8453			89	0.00469	255	255	255	3.99502	0.30917	0.08369	0.07141	146.319			89	0.00321	255	255	255	2.08518	0.32696	0.07841	0.05215	132.762
	90	0.00292	255	255	255	3.56019	0.59395	0.07719	0.04808	134.999			90	0.00657	255	255	255	2.11369	0.32584	0.10483	0.07981	133.884			90	0.00282	255	255	255	2.22505	0.32611	0.06333	0.05662	124.154
	91	0.00119	255	255	255	4.85528	0.58868	0.04856	0.03109	120.286			91	0.00415	255	255	255	2.27706	0.3148	0.07833	0.06746	174.353			91	0.00227	255	255	255	2.3648	0.33434	0.05518	0.05244	45
	92	0.00237	255	255	255	4.07682	0.59747	0.06345	0.04759	0			92	0.00484	255	255	255	0.41098	0.32814	0.08833	0.06979	135.016			92	0.00143	255	255	255	2.53807	0.33436	0.04707	0.03875	11.1703
	93	0.00212	255	255	255	3.42337	0.63563	0.07157	0.0378	110.059			93	0.00568	255	255	255	1.49935	0.33473	0.0946	0.07647	72.5816			93	0.00375	255	255	255	1.94222	0.36449	0.07208	0.06632	87.7811
	94	0.00109	255	255	255	4.29344	0.61951	0.04666	0.02966	169.926			94	0.00499	255	255	255	0.79904	0.33325	0.08735	0.07274	51.4398			94	0.00553	255	255	255	4.45042	0.38095	0.10168	0.06929	65.505
	95	0.00163	255	255	255	4.42177	0.63208	0.04715	0.04403	45			95	0.00697	255	255	255	1.68868	0.35028	0.1056	0.08399	116.246			95	0.00445	255	255	255	0.13925	0.38535	0.08339	0.06789	121.398
	96	0.00558	255	255	255	0.2509	0.67637	0.0923	0.07702	93.7251			96	0.00188	255	255	255	3.7226	0.32333	0.06163	0.03879	90			96	0.00143	255	255	255	2.28745	0.3649	0.04707	0.03875	78.8297
	97	0.00198	255	255	255	3.2423	0.6667	0.05162	0.04875	79.012			97	0.00558	255	255	255	4.16692	0.36436	0.12619	0.05633	85.47			97	0.0043	255	255	255	3.54007	0.39585	0.11582	0.04725	86.8748
	98	0.00143	255	255	255	3.29018	0.6606	0.05243	0.0348	131.924			98	0.00682	255	255	255	4.71957	0.34462	0.1033	0.08404	118.751			98	0.00415	255	255	255	3.69089	0.38609	0.07577	0.06974	139.174
	99	0.00193	255	255	255	4.23083	0.65757	0.06262	0.03918	176.631			99	0.00534	255	255	255	2.38446	0.34566	0.09297	0.07307	73.576			99	0.00242	255	255	255	2.19039	0.38523	0.05955	0.05177	112.198
	100	0.00652	255	255	255	3.75311	0.72026	0.13631	0.06092	114.626			100	0.00494	255	255	255	3.5365	0.34808	0.09773	0.06437	100.871			100	0.00721	255	255	255	0.40754	0.42121	0.10056	0.09133	126.871
	101	0.00267	255	255	255	0.37058	0.69808	0.06643	0.05113	99.3993			101	0.00138	255	255	255	4.24903	0.32333	0.04722	0.0373	110.505			101	0.00287	255	255	255	2.12252	0.3969	0.07075	0.05157	36.012
	102	0.00939	255	255	255	3.59126	0.72251	0.12027	0.09937	58.0213			102	0.00109	255	255	255	1.37353	0.32621	0.03904	0.03545	134.999			102	0.00119	255	255	255	2.04251	0.38952	0.04059	0.0372	135
	103	0.0045	255	255	255	4.59237	0.70363	0.08317	0.06883	164.932			103	0.00588	255	255	255	1.18888	0.36117	0.10016	0.07474	51.3367			103	0.00484	255	255	255	0.06175	0.42009	0.08385	0.07352	142.78
	104	0.00375	255	255	255	0.7411	0.72029	0.09212	0.0519	18.404			104	0.00672	255	255	255	1.08019	0.37238	0.09756	0.08769	56.0428			104	0.00282	255	255	255	4.26001	0.40799	0.06132	0.05848	111.76
	105	0.00094	255	255	255	3.46585	0.70567	0.03901	0.03064	102.82			105	0.00459	255	255	255	2.47273	0.36834	0.08049	0.07269	66.6995			105	0.004	255	255	255	4.34848	0.40894	0.08048	0.06332	7.19586
	106	0.00237	255	255	255	4.49329	0.72062	0.0719	0.042	148.255			106	0.00143	255	255	255	3.20244	0.34697	0.05533	0.03297	111.434			106	0.0044	255	255	255	0.22086	0.42518	0.08442	0.06632	79.6829
	107	0.00203	255	255	255	0.56532	0.73453	0.06701	0.03849	85.714			107	0.00114	255	255	255	4.34621	0.34091	0.03819	0.03789	90			107	0.0043	255	255	255	0.30713	0.43245	0.10966	0.04991	124.987
	108	0.00257	255	255	255	4.17644	0.73264	0.07472	0.04378	142.575			108	0.00474	255	255	255	4.46363	0.3677	0.09434	0.06401	81.7209			108	0.00188	255	255	255	1.98218	0.41823	0.05263	0.04542	90
	109	0.00153	255	255	255	4.0885	0.72591	0.05233	0.03726	171.439			109	0.0085	255	255	255	0.29117	0.37948	0.11921	0.09076	37.3542			109	0.00375	255	255	255	4.1965	0.44014	0.07938	0.06023	94.6981
	110	0.00282	255	255	255	4.83429	0.75808	0.06495	0.05521	42.3358			110	0.00543	255	255	255	0.94118	0.371	0.09755	0.07094	127.804			110	0.00148	255	255	255	2.24085	0.43299	0.05196	0.03632	85.9202
	111	0.00138	255	255	255	3.42664	0.76616	0.04722	0.0373	69.4955			111	0.00371	255	255	255	3.16207	0.37549	0.09086	0.05193	104.455			111	0.00311	255	255	255	4.58754	0.43663	0.06827	0.05805	29.6755
	112	0.00484	255	255	255	3.9158	0.78646	0.09192	0.06707	149.778			112	0.00529	255	255	255	3.29762	0.38985	0.10718	0.0628	103.945			112	0.00919	255	255	255	4.65652	0.51104	0.18016	0.06495	98.7588
	113	0.00188	255	255	255	4.44603	0.77411	0.054	0.04426	164.175			113	0.00346	255	255	255	4.97975	0.38208	0.088	0.05004	99.4679			113	0.00405	255	255	255	2.05701	0.45646	0.07563	0.0682	170.272
	114	0.00469	255	255	255	4.74047	0.79513	0.09102	0.06566	89.4711			114	0.00425	255	255	255	3.39542	0.38905	0.09788	0.05527	91.4165			114	0.00445	255	255	255	2.18578	0.47024	0.08092	0.06996	110.94
	115	0.00351	255	255	255	4.93322	0.78047	0.07393	0.06041	3.76191			115	0.00242	255	255	255	3.9475	0.37906	0.07707	0.03999	129.585			115	0.00459	255	255	255	0.1187	0.49207	0.10434	0.05607	107.593
	116	0.00282	255	255	255	0.43672	0.7862	0.06744	0.05317	138.66			116	0.00499	255	255	255	0.71261	0.39512	0.09596	0.06621	93.2604			116	0.0044	255	255	255	1.90585	0.47138	0.07737	0.07237	129.798
	117	0.00247	255	255	255	0.57933	0.8051	0.06914	0.04549	70.7857			117	0.00292	255	255	255	0.85581	0.38189	0.07024	0.05284	62.0171			117	0.00119	255	255	255	2.30258	0.45396	0.04059	0.0372	45.0013
	118	0.00287	255	255	255	4.67271	0.80785	0.06454	0.05653	49.9918			118	0.00464	255	255	255	1.82634	0.38286	0.09602	0.06158	178.578			118	0.00232	255	255	255	4.30197	0.46025	0.0582	0.0508	22.5875
	119	0.00277	255	255	255	0.31028	0.83294	0.07572	0.04653	54.5456			119	0.00267	255	255	255	3.73149	0.38673	0.06244	0.05441	52.533			119	0.00119	255	255	255	2.52751	0.46099	0.04059	0.0372	45.0013
	120	0.00212	255	255	255	4.00923	0.83375	0.05424	0.04987	135			120	0.004	255	255	255	4.62712	0.4	0.08002	0.06368	134.281			120	0.00455	255	255	255	1.80875	0.48997	0.08405	0.06886	70.4526
	121	0.00094	255	255	255	3.80694	0.82887	0.03901	0.03064	167.179			121	0.00711	255	255	255	1.98198	0.41798	0.10999	0.08236	18.5243			121	0.00282	255	255	255	1.98261	0.47828	0.06298	0.05693	41.8153
	122	0.00163	255	255	255	3.508	0.84316	0.04994	0.04157	131.411			122	0.00529	255	255	255	2.24281	0.41087	0.08591	0.07835	17.1239			122	0.0044	255	255	255	4.72945	0.49262	0.0846	0.06618	75.3821
	123	0.00109	255	255	255	3.86307	0.8406	0.03904	0.03545	134.999			123	0.00089	255	255	255	3.65157	0.39948	0.0376	0.03012	0			123	0.01042	255	255	255	0.31036	0.5597	0.20738	0.06401	128.847
	124	0.00163	255	255	255	4.8548	0.86105	0.05356	0.03876	0			124	0.0082	255	255	255	0.13757	0.43902	0.10593	0.09858	168.731			124	0.00133	255	255	255	3.83848	0.48799	0.04534	0.03746	12.4916
	125	0.00242	255	255	255	4.09697	0.88257	0.06754	0.04564	87.0616			125	0.00306	255	255	255	0.62739	0.42525	0.06772	0.05759	113.959			125	0.00464	255	255	255	0.20197	0.52097	0.08927	0.06624	102.17
	126	0.00119	255	255	255	0.79721	0.88155	0.04059	0.0372	45.0013			126	0.00791	255	255	255	0.39982	0.4495	0.10448	0.09633	55.8008			126	0.00405	255	255	255	0.35899	0.51132	0.07356	0.07012	38.9386
	127	0.00326	255	255	255	4.53722	0.90269	0.07783	0.05335	163.339			127	0.00632	255	255	255	1.61359	0.45167	0.10028	0.08029	103.732			127	0.00257	255	255	255	2.10532	0.51217	0.06133	0.05334	72.8927
	128	0.00158	255	255	255	4.15414	0.923	0.05029	0.04003	129.872			128	0.00336	255	255	255	4.37183	0.42805	0.08194	0.05221	163.901			128	0.00395	255	255	255	4.21485	0.52419	0.08496	0.05924	60.861
	129	0.00252	255	255	255	4.64141	0.92941	0.07838	0.04093	7.37916			129	0.00474	255	255	255	4.24376	0.44546	0.08061	0.07491	26.565			129	0.00252	255	255	255	4.30223	0.51456	0.0595	0.05392	151.421
	130	0.00114	255	255	255	0.417	0.93134	0.03819	0.03789	90			130	0.00558	255	255	255	3.8806	0.45965	0.09271	0.07667	25.6525			130	0.00257	255	255	255	2.3074	0.51933	0.06074	0.05386	148.91
	131	0.00153	255	255	255	4.13475	0.96445	0.04839	0.0403	0.6254			131	0.004	255	255	255	1.70731	0.46205	0.0867	0.05877	62.8408			131	0.00534	255	255	255	2.50584	0.55392	0.12715	0.05343	96.769
	132	0.00035	255	255	255	4.74206	0.96448	0.02465	0.01786	149.527			132	0.00217	255	255	255	4.45415	0.44506	0.05336	0.05188	135			132	0.00425	255	255	255	4.38487	0.53257	0.08097	0.06681	52.9357
	133	0.00124	255	255	255	4.72588	0.99601	0.04063	0.0387	76.3251			133	0.00217	255	255	255	4.5393	0.45081	0.06089	0.04546	97.8118			133	0.00435	255	255	255	2.38227	0.55968	0.09041	0.06123	64.7955
	134	0.00133	255	255	255	4.50858	1.01153	0.04534	0.03746	102.492			134	0.00464	255	255	255	4.79378	0.45883	0.08848	0.06683	141.982			134	0.00425	255	255	255	4.58544	0.55039	0.07931	0.06821	110.932
	135	0.00188	255	255	255	4.56885	1.01569	0.05263	0.04542	90			135	0.00568	255	255	255	0.87199	0.46816	0.08984	0.08053	13.4519			135	0.00588	255	255	255	0.06867	0.56005	0.11769	0.06361	135.885
	136	0.00272	255	255	255	3.70665	1.0263	0.0743	0.04657	144.529			136	0.00514	255	255	255	2.44305	0.46648	0.08687	0.07531	76.1819			136	0.00217	255	255	255	2.01732	0.54123	0.06044	0.0458	0
	137	0.00203	255	255	255	4.43933	1.04072	0.05508	0.04682	9.89944			137	0.00598	255	255	255	0.76119	0.47922	0.09461	0.08045	105.602			137	0.00301	255	255	255	4.52224	0.56445	0.07328	0.05237	86.5315
	138	0.00217	255	255	255	4.75001	1.04908	0.07265	0.0381	136.339			138	0.00484	255	255	255	0.98004	0.46994	0.08717	0.07072	35.2025			138	0.00504	255	255	255	1.79942	0.57245	0.08391	0.07647	25.5784
	139	0.00242	255	255	255	4.13284	1.06776	0.07948	0.03878	76.884			139	0.00786	255	255	255	1.44472	0.48286	0.15275	0.06548	150.709			139	0.00356	255	255	255	1.89558	0.56993	0.08156	0.05553	81.9299
	140	0.00133	255	255	255	3.76819	1.06437	0.04534	0.03746	12.4916			140	0.00474	255	255	255	2.17203	0.48075	0.09288	0.06502	86.7902			140	0.00217	255	255	255	1.95422	0.5612	0.0603	0.0459	80.7684
	141	0.00578	255	255	255	4.62367	1.11151	0.13343	0.05516	66.7537			141	0.00672	255	255	255	1.06991	0.48919	0.10086	0.08482	84.2932			141	0.0042	255	255	255	4.45378	0.57113	0.08333	0.06417	32.9277
	142	0.00311	255	255	255	3.88497	1.10305	0.08066	0.04913	25.4557			142	0.00781	255	255	255	0.26879	0.50124	0.10822	0.09184	161.203			142	0.00272	255	255	255	0.15726	0.58028	0.06812	0.05079	92.4858
	143	0.00059	255	255	255	4.21389	1.09652	0.03173	0.02379	90			143	0.00627	255	255	255	0.53451	0.49366	0.09886	0.08081	177.088			143	0.004	255	255	255	2.15725	0.57616	0.07231	0.07047	61.2396
	144	0.00208	255	255	255	4.88482	1.12079	0.05804	0.04553	153.161			144	0.00415	255	255	255	2.05749	0.48617	0.08441	0.0626	113.864			144	0.00326	255	255	255	2.2808	0.57403	0.06862	0.06051	146.165
	145	0.00084	255	255	255	3.83225	1.13312	0.03853	0.02775	153.722			145	0.00543	255	255	255	1.28471	0.49491	0.09706	0.07129	46.5395			145	0.00222	255	255	255	2.4443	0.57364	0.05536	0.05113	47.3061
	146	0.00356	255	255	255	4.43286	1.15734	0.07044	0.0643	134.996			146	0.00282	255	255	255	1.80614	0.48605	0.06096	0.05882	127.569			146	0.00395	255	255	255	4.32055	0.59263	0.07533	0.06681	62.9973
	147	0.00514	255	255	255	3.98227	1.16945	0.12049	0.0543	169.756			147	0.00578	255	255	255	3.74312	0.50293	0.09794	0.07515	124.694			147	0.00257	255	255	255	0.2325	0.59314	0.06388	0.05121	158.818
	148	0.00148	255	255	255	4.95545	1.15627	0.04759	0.03966	0			148	0.00716	255	255	255	2.31998	0.51057	0.10036	0.09088	83.4278			148	0.00282	255	255	255	2.07423	0.59531	0.06212	0.05772	5.19568
	149	0.00114	255	255	255	4.536	1.1633	0.03819	0.03789	90			149	0.00558	255	255	255	1.15745	0.51582	0.09235	0.07697	49.6397			149	0.00316	255	255	255	3.548	0.62108	0.10043	0.04009	83.099
	150	0.00835	255	255	255	4.27686	1.21916	0.10993	0.09671	63.8491			150	0.00148	255	255	255	4.04777	0.49109	0.04589	0.04112	45.0013			150	0.00247	255	255	255	1.98949	0.61335	0.06185	0.05086	10.5448
	151	0.00074	255	255	255	4.11267	1.1872	0.03275	0.02881	135			151	0.00217	255	255	255	1.87355	0.51008	0.05374	0.05151	33.6901			151	0.00578	255	255	255	0.0517	0.66358	0.12227	0.0602	109.614
	152	0.00499	255	255	255	4.37402	1.22336	0.09674	0.06568	126.976			152	0.00543	255	255	255	0.67133	0.53095	0.08638	0.08011	75.391			152	0.00716	255	255	255	2.20984	0.64979	0.12796	0.07128	33.4081
	153	0.00341	255	255	255	4.7488	1.21546	0.07608	0.05706	77.8805			153	0.00084	255	255	255	2.63443	0.50464	0.03853	0.02775	153.722			153	0.00217	255	255	255	4.48658	0.62957	0.05433	0.05094	62.3758
	154	0.00539	255	255	255	4.83411	1.22521	0.12909	0.05312	33.3558			154	0.00514	255	255	255	3.213	0.52765	0.09096	0.07193	14.6639			154	0.00361	255	255	255	4.73355	0.64065	0.08254	0.05564	51.5238
	155	0.00583	255	255	255	4.98874	1.23544	0.10517	0.07058	156.415			155	0.00237	255	255	255	3.98193	0.51766	0.05934	0.05088	105.487			155	0.0042	255	255	255	1.77251	0.64704	0.07646	0.06993	121.289
	156	0.00173	255	255	255	3.97791	1.2366	0.04843	0.04546	45.0026			156	0.00929	255	255	255	0.059	0.56094	0.12493	0.09466	109.286			156	0.00044	255	255	255	0.10192	0.6291	0.02379	0.02379	0
	157	0.00395	255	255	255	4.64063	1.28279	0.08063	0.06242	162.943			157	0.00568	255	255	255	0.90763	0.54805	0.09561	0.07567	39.3699			157	0.00237	255	255	255	4.0695	0.6534	0.07448	0.04054	73.5309
	158	0.00188	255	255	255	4.95988	1.31091	0.06128	0.03901	139.225			158	0.00711	255	255	255	2.59741	0.55924	0.09767	0.09274	88.606			158	0.00558	255	255	255	0.3098	0.66803	0.10738	0.0662	132.094
	159	0.00306	255	255	255	4.84434	1.33018	0.09225	0.04228	3.41571			159	0.00825	255	255	255	4.94667	0.56546	0.12201	0.0861	131.592			159	0.00301	255	255	255	1.90204	0.65675	0.06845	0.05606	20.769
	160	0.00296	255	255	255	4.35247	1.35226	0.08726	0.04325	58.6218			160	0.00672	255	255	255	0.35285	0.56697	0.09961	0.08589	29.7083			160	0.00232	255	255	255	2.05075	0.65467	0.05923	0.04991	71.6081
	161	0.00642	255	255	255	4.47153	1.38644	0.10112	0.08088	60.4777			161	0.00232	255	255	255	1.91989	0.55208	0.0686	0.0431	77.6031			161	0.00242	255	255	255	2.46166	0.64975	0.05782	0.05331	158.066
	162	0.00143	255	255	255	4.61405	1.35599	0.04707	0.03875	78.8297			162	0.00148	255	255	255	4.69537	0.54053	0.04459	0.04232	90			162	0.00395	255	255	255	4.41825	0.6616	0.07871	0.06394	74.2987
	163	0.00109	255	255	255	4.71358	1.3665	0.03904	0.03545	45			163	0.00445	255	255	255	0.791	0.56911	0.08193	0.06911	30.0908			163	0.00375	255	255	255	4.55387	0.66128	0.07488	0.06385	59.7372
	164	0.00257	255	255	255	4.66807	1.42337	0.06203	0.05273	15.0092			164	0.00687	255	255	255	0.99152	0.59238	0.09867	0.08862	111.718			164	0.00375	255	255	255	4.3331	0.66267	0.07445	0.06421	153.876
	165	0.00198	255	255	255	4.55444	1.43936	0.07438	0.03383	42.345			165	0.00519	255	255	255	1.70078	0.57768	0.09032	0.07313	155.737			165	0.00217	255	255	255	0.13036	0.66552	0.05629	0.04917	44.086
	166	0.00212	255	255	255	4.74547	1.45819	0.06489	0.04169	153.968			166	0.00114	255	255	255	1.96338	0.55881	0.03819	0.03789	90			166	0.00114	255	255	255	2.29497	0.65721	0.04171	0.03469	134.999
	167	0.00133	255	255	255	2.1044	1.46242	0.05442	0.03121	176.203			167	0.00529	255	255	255	2.40474	0.57832	0.08648	0.07783	26.2263			167	0.00158	255	255	255	2.40985	0.6616	0.04563	0.04411	69.3922
	168	0.00395	255	255	255	4.96493	1.49032	0.1109	0.04538	132.482			168	0.00143	255	255	255	3.7856	0.56293	0.04707	0.03875	78.8297			168	0.00375	255	255	255	4.6642	0.67552	0.07911	0.06043	61.3564
	169	0.00222	255	255	255	4.91554	1.50491	0.06578	0.04304	126.092			169	0.00805	255	255	255	0.44695	0.60529	0.11336	0.09046	83.4014			169	0.00296	255	255	255	0.22423	0.68181	0.06369	0.05926	41.3368
	170	0.00212	255	255	255	2.13673	1.51279	0.05874	0.04605	55.5558			170	0.00425	255	255	255	1.20449	0.59371	0.08633	0.06267	107.256			170	0.00212	255	255	255	2.34041	0.68729	0.06044	0.04476	76.6655
	171	0.00193	255	255	255	4.52767	1.52646	0.06448	0.03805	67.843			171	0.0042	255	255	255	2.12817	0.58039	0.08221	0.06504	16.4218			171	0.00237	255	255	255	2.00634	0.7029	0.05716	0.05282	112.373
	172	0.00455	255	255	255	1.57625	1.54447	0.10911	0.05304	146.019			172	0.00593	255	255	255	2.22193	0.59653	0.09148	0.08252	98.9967			172	0.00277	255	255	255	2.10242	0.70303	0.06158	0.05721	54.8619
	173	0.00563	255	255	255	4.69099	1.57869	0.0909	0.0789	112.571			173	0.00613	255	255	255	4.83839	0.59695	0.11144	0.07	93.3877			173	0.00316	255	255	255	4.47835	0.70367	0.06693	0.06015	104.378
	174	0.00366	255	255	255	4.8483	1.55844	0.09223	0.05047	169.725			174	0.00425	255	255	255	4.55299	0.59223	0.09194	0.05885	51.9713			174	0.00608	255	255	255	4.29658	0.72984	0.10965	0.07057	126.944
	175	0.004	255	255	255	2.2482	1.56725	0.10325	0.04935	179.163			175	0.00257	255	255	255	1.80564	0.59774	0.05934	0.05513	60.5524			175	0.00405	255	255	255	1.75082	0.72639	0.08383	0.06153	66.8076
	176	0.0039	255	255	255	1.71654	1.5862	0.10669	0.04658	175.084			176	0.00939	255	255	255	3.31258	0.63794	0.15318	0.07803	78.8793			176	0.00203	255	255	255	2.3872	0.72116	0.05512	0.04679	53.5491
	177	0.00153	255	255	255	1.87005	1.59615	0.05131	0.03801	47.3177			177	0.00539	255	255	255	0.70777	0.61594	0.08466	0.08099	179.795			177	0.00746	255	255	255	4.39785	0.76302	0.14115	0.0673	73.8631
	178	0.00099	255	255	255	2.89243	1.59558	0.03966	0.03173	0			178	0.00247	255	255	255	2.02998	0.60941	0.07096	0.04433	97.646			178	0.00756	255	255	255	0.285	0.77206	0.13522	0.07118	109.426
	179	0.00119	255	255	255	4.45346	1.59851	0.04059	0.0372	135			179	0.00652	255	255	255	4.73664	0.63272	0.10189	0.0815	62.2021			179	0.00292	255	255	255	2.16082	0.73072	0.06311	0.05881	83.3824
	180	0.00222	255	255	255	2.40728	1.63643	0.06371	0.04443	54.2638			180	0.00667	255	255	255	0.54636	0.63274	0.10853	0.07825	22.579			180	0.00232	255	255	255	2.28585	0.7278	0.05771	0.05123	29.6157
	181	0.00326	255	255	255	4.97909	1.64329	0.07827	0.05305	142.105			181	0.00647	255	255	255	1.08775	0.63725	0.10022	0.08222	157.344			181	0.00119	255	255	255	1.94293	0.72809	0.04059	0.0372	135
	182	0.00583	255	255	255	1.62835	1.6573	0.1154	0.06432	167.509			182	0.00573	255	255	255	2.47391	0.64273	0.10315	0.07074	56.8585			182	0.00464	255	255	255	0.17692	0.77087	0.09941	0.05948	103.935
	183	0.00212	255	255	255	2.72831	1.65141	0.06068	0.04458	102.967			183	0.00642	255	255	255	0.84213	0.64196	0.10319	0.07925	17.6142			183	0.00193	255	255	255	2.44402	0.73759	0.05386	0.04555	172.433
	184	0.00652	255	255	255	4.84607	1.70389	0.10116	0.08209	59.0732			184	0.00884	255	255	255	1.35563	0.65505	0.13964	0.08064	10.0771			184	0.00296	255	255	255	4.53417	0.748	0.06639	0.05685	66.4984
	185	0.00375	255	255	255	2.1063	1.68724	0.07412	0.0645	26.3922			185	0.004	255	255	255	1.86464	0.65183	0.08928	0.05707	66.154			185	0.0038	255	255	255	0.08823	0.75963	0.0721	0.06718	110.829
	186	0.00282	255	255	255	2.19718	1.6959	0.06919	0.05182	103.867			186	0.00336	255	255	255	3.62314	0.64191	0.06672	0.06411	154.805			186	0.00321	255	255	255	2.22198	0.75475	0.0696	0.05875	139.505
	187	0.00331	255	255	255	2.27629	1.71041	0.07519	0.05606	92.2799			187	0.00509	255	255	255	2.30125	0.66233	0.08982	0.07213	134.668			187	0.00133	255	255	255	1.86334	0.74911	0.04534	0.03746	167.508
	188	0.00267	255	255	255	2.34834	1.71221	0.0589	0.05768	49.2967			188	0.00865	255	255	255	0.33773	0.69023	0.14215	0.07745	48.5592			188	0.00183	255	255	255	3.03168	0.75315	0.0557	0.04179	150.108
	189	0.00326	255	255	255	1.76428	1.72264	0.08093	0.0513	164.876			189	0.00563	255	255	255	3.46604	0.67355	0.10671	0.0672	41.7026			189	0.00543	255	255	255	4.61754	0.76987	0.08719	0.07936	45
	190	0.00296	255	255	255	2.4598	1.72539	0.08131	0.04642	5.38692			190	0.00109	255	255	255	3.73655	0.64954	0.03904	0.03545	45			190	0.00232	255	255	255	1.98868	0.77087	0.05757	0.05136	9.12324
	191	0.00445	255	255	255	1.92485	1.75428	0.08661	0.06537	172.742			191	0.00267	255	255	255	0.18184	0.66476	0.06374	0.0533	40.0302			191	0.00198	255	255	255	1.79239	0.7767	0.05515	0.04562	71.565
	192	0.00114	255	255	255	2.51684	1.75099	0.04663	0.03103	83.8388			192	0.00494	255	255	255	0.92881	0.68195	0.09074	0.06933	68.6444			192	0.00351	255	255	255	2.13974	0.79452	0.08062	0.0554	123.732
	193	0.00301	255	255	255	1.69094	1.76215	0.06391	0.06004	154.19			193	0.00514	255	255	255	3.93144	0.68114	0.09215	0.071	124.67			193	0.00578	255	255	255	4.1636	0.80518	0.12048	0.06109	125.742
	194	0.00366	255	255	255	1.81519	1.77634	0.07643	0.0609	16.9246			194	0.00623	255	255	255	0.62285	0.6976	0.10071	0.0787	93.8504			194	0.00094	255	255	255	2.3401	0.77744	0.03901	0.03064	102.82
	195	0.00292	255	255	255	2.06813	1.79662	0.07605	0.0488	137.218			195	0.00667	255	255	255	2.5918	0.68835	0.10753	0.07898	30.182			195	0.00227	255	255	255	1.70041	0.80238	0.06188	0.04677	98.5238
	196	0.00193	255	255	255	2.20413	1.78492	0.05367	0.04571	10.73			196	0.00346	255	255	255	2.13149	0.68533	0.06898	0.06384	115.587			196	0.00272	255	255	255	4.48265	0.80048	0.06596	0.05245	44.2595
	197	0.00227	255	255	255	1.34682	1.80095	0.05724	0.05055	91.8858			197	0.00119	255	255	255	4.11196	0.67478	0.04759	0.03173	90			197	0.00153	255	255	255	2.27638	0.80777	0.04775	0.04084	33.8259
	198	0.00099	255	255	255	2.91352	1.78537	0.03966	0.03173	0			198	0.00331	255	255	255	4.62167	0.68512	0.07548	0.05584	140.534			198	0.00242	255	255	255	2.41633	0.81486	0.05961	0.05171	79.9745
	199	0.00287	255	255	255	1.99939	1.8056	0.06524	0.05593	7.48994			199	0.00242	255	255	255	1.94051	0.69064	0.06032	0.0511	159.114			199	0.00257	255	255	255	1.83795	0.83037	0.06133	0.05334	72.8927
	200	0.00114	255	255	255	2.33714	1.79469	0.03819	0.03789	0			200	0.00672	255	255	255	2.74519	0.71091	0.10633	0.08046	176.008			200	0.00267	255	255	255	4.04024	0.82942	0.06024	0.05639	31.9152
	201	0.00247	255	255	255	4.93689	1.82388	0.06956	0.04522	61.509			201	0.00173	255	255	255	4.18256	0.69537	0.05199	0.04235	83.1016			201	0.00647	255	255	255	0.05953	0.85767	0.11052	0.07456	125.168
	202	0.00188	255	255	255	1.76076	1.82051	0.05263	0.04542	0			202	0.00835	255	255	255	0.75466	0.73224	0.11176	0.09512	101.788			202	0.00222	255	255	255	2.21687	0.832	0.05377	0.05264	159.168
	203	0.00119	255	255	255	2.27564	1.81875	0.04856	0.03109	149.714			203	0.0045	255	255	255	2.0315	0.71429	0.07752	0.07385	83.1421			203	0.00094	255	255	255	3.71187	0.82665	0.03901	0.03064	77.1795
	204	0.00099	255	255	255	2.40743	1.81348	0.03966	0.03173	0			204	0.00306	255	255	255	4.47793	0.70789	0.0713	0.0547	56.8518			204	0.00578	255	255	255	0.15539	0.85997	0.09725	0.07569	16.5834
	205	0.00198	255	255	255	4.78587	1.82807	0.05701	0.04414	179.682			205	0.00479	255	255	255	1.16127	0.72359	0.09047	0.06745	135.245			205	0.00193	255	255	255	2.3321	0.83924	0.05022	0.04886	73.3344
	206	0.00568	255	255	255	3.0379	1.85269	0.08892	0.08136	14.9746			206	0.00257	255	255	255	3.53248	0.70736	0.066	0.04957	43.1111			206	0.00306	255	255	255	4.52668	0.84767	0.06522	0.0598	90
	207	0.00815	255	255	255	1.46529	1.88516	0.11356	0.0914	94.6565			207	0.00079	255	255	255	4.74458	0.69587	0.03173	0.03173	0			207	0.00247	255	255	255	1.97684	0.84714	0.06069	0.05183	163.858
	208	0.00257	255	255	255	1.66574	1.8443	0.08206	0.03986	9.1433			208	0.00079	255	255	255	4.98356	0.69587	0.03173	0.03173	0			208	0.00203	255	255	255	4.44293	0.85728	0.0593	0.0435	167.652
	209	0.00114	255	255	255	1.26782	1.84297	0.05285	0.02738	175.601			209	0.00464	255	255	255	1.00403	0.72773	0.08215	0.07198	72.2081			209	0.00514	255	255	255	0.26318	0.88653	0.0878	0.07452	82.9048
	210	0.00193	255	255	255	2.52278	1.85953	0.06262	0.03918	176.631			210	0.00257	255	255	255	4.87042	0.72318	0.07347	0.04453	82.6538			210	0.00331	255	255	255	2.27797	0.87207	0.07048	0.0598	163.976
	211	0.00193	255	255	255	1.80943	1.88332	0.05367	0.04571	169.27			211	0.00128	255	255	255	0.19708	0.72155	0.04581	0.0357	162.892			211	0.00138	255	255	255	3.01544	0.86206	0.04596	0.03832	0
	212	0.00143	255	255	255	4.98417	1.88074	0.04707	0.03875	11.1703			212	0.00756	255	255	255	1.38616	0.75879	0.11167	0.08619	105.24			212	0.00208	255	255	255	3.71299	0.87829	0.0612	0.04317	83.2578
	213	0.0044	255	255	255	3.15843	1.90332	0.08557	0.06543	51.6654			213	0.00435	255	255	255	2.20056	0.73709	0.07814	0.07084	21.6976			213	0.00459	255	255	255	3.60879	0.89506	0.09402	0.06223	55.3525
	214	0.00203	255	255	255	1.65104	1.90872	0.06587	0.03915	15.2504			214	0.00568	255	255	255	2.36618	0.74315	0.09003	0.08036	118.753			214	0.00405	255	255	255	2.37597	0.90966	0.09667	0.05336	118.734
	215	0.00153	255	255	255	1.89908	1.90837	0.05254	0.03712	0			215	0.00479	255	255	255	3.84417	0.7475	0.09961	0.06126	86.4368			215	0.00252	255	255	255	1.59166	0.89826	0.0598	0.05365	102.663
	216	0.00079	255	255	255	1.98921	1.90486	0.03173	0.03173	0			216	0.00608	255	255	255	1.26331	0.76047	0.09084	0.08517	30.7407			216	0.00148	255	255	255	1.65884	0.88917	0.04759	0.03966	0
	217	0.00296	255	255	255	1.37722	1.93731	0.07018	0.05378	120.982			217	0.00217	255	255	255	3.56993	0.74715	0.0552	0.05014	108.736			217	0.00252	255	255	255	2.21365	0.90295	0.06014	0.05335	8.18601
	218	0.00464	255	255	255	1.30433	1.9492	0.08578	0.06893	133.64			218	0.00247	255	255	255	0.04513	0.76096	0.06821	0.04611	68.9011			218	0.00346	255	255	255	2.11744	0.91327	0.07329	0.06008	1.55037
	219	0.00059	255	255	255	1.75374	1.92595	0.03173	0.02379	90			219	0.00459	255	255	255	0.85765	0.77134	0.08424	0.06945	119.483			219	0.00044	255	255	255	4.74106	0.8962	0.02379	0.02379	0
	220	0.00173	255	255	255	2.55384	1.94513	0.06818	0.03229	107.594			220	0.00252	255	255	255	4.53612	0.76651	0.0619	0.05183	111.132			220	0.00504	255	255	255	0.10695	0.94016	0.09095	0.07055	25.5471
	221	0.00133	255	255	255	2.62117	1.92894	0.04534	0.03746	167.508			221	0.004	255	255	255	0.50032	0.79241	0.10974	0.04643	67.4048			221	0.00094	255	255	255	2.9938	0.91654	0.03901	0.03064	77.1795
	222	0.00222	255	255	255	3.2267	1.94586	0.05637	0.05022	86.5786			222	0.00543	255	255	255	1.07812	0.79351	0.09131	0.07578	108.9			222	0.00316	255	255	255	4.49505	0.92651	0.0672	0.05991	0
	223	0.00183	255	255	255	3.48325	1.94048	0.05256	0.04428	7.79459			223	0.00598	255	255	255	2.48678	0.79192	0.09828	0.07745	127.972			223	0.00608	255	255	255	0.2061	0.95677	0.11047	0.07004	123.553
	224	0.00158	255	255	255	4.84913	1.94	0.04766	0.04224	40.0369			224	0.00296	255	255	255	4.96634	0.78655	0.08516	0.04432	74.5025			224	0.00217	255	255	255	1.90422	0.93038	0.05603	0.0494	176.454
	225	0.00311	255	255	255	2.78912	1.95088	0.07421	0.0534	177.046			225	0.00183	255	255	255	0.21059	0.77822	0.05352	0.04349	114.053			225	0.00464	255	255	255	2.01299	0.94211	0.08427	0.07017	177.476
	226	0.00326	255	255	255	2.35269	1.96056	0.08267	0.05022	139.896			226	0.00746	255	255	255	4.78477	0.8078	0.11565	0.08214	100.667			226	0.00203	255	255	255	2.30954	0.9274	0.05508	0.04682	170.101
	227	0.00232	255	255	255	3.30969	1.96984	0.06253	0.04729	32.9062			227	0.00484	255	255	255	0.54403	0.81744	0.12449	0.04952	66.2678			227	0.00435	255	255	255	4.62468	0.95243	0.08113	0.06824	50.2822
	228	0.00138	255	255	255	2.0349	1.97515	0.04722	0.0373	110.505			228	0.00632	255	255	255	0.65188	0.80669	0.10439	0.07714	9.64785			228	0.00163	255	255	255	2.45536	0.93837	0.05356	0.03876	0
	229	0.00242	255	255	255	1.59164	1.99071	0.0618	0.04988	101.706			229	0.004	255	255	255	2.07334	0.80916	0.08894	0.05729	93.8693			229	0.00143	255	255	255	2.56256	0.94249	0.04707	0.03875	78.8297
	230	0.00217	255	255	255	2.46606	1.99192	0.06674	0.04147	70.3606			230	0.00593	255	255	255	3.45757	0.80892	0.0939	0.08039	44.396			230	0.00163	255	255	255	2.63534	0.94242	0.04715	0.04403	45
	231	0.00479	255	255	255	3.39041	2.00395	0.086	0.07095	37.0095			231	0.00133	255	255	255	4.20634	0.7879	0.04534	0.03746	77.5084			231	0.00277	255	255	255	2.90888	0.95858	0.06457	0.05455	116.915
	232	0.00163	255	255	255	1.15222	1.99677	0.04715	0.04403	45			232	0.00504	255	255	255	4.68379	0.81082	0.09349	0.06864	105.895			232	0.00163	255	255	255	3.51908	0.94625	0.05477	0.0379	9.07238
	233	0.00247	255	255	255	1.8766	2.00565	0.06799	0.04626	95.6605			233	0.00514	255	255	255	2.25739	0.81624	0.10217	0.06404	60.3732			233	0.00208	255	255	255	1.65533	0.95594	0.05552	0.04759	0
	234	0.00109	255	255	255	2.50935	1.99624	0.04619	0.02996	77.4426			234	0.00632	255	255	255	2.60051	0.82031	0.1055	0.07632	121.357			234	0.00242	255	255	255	2.22382	0.96434	0.05955	0.05177	112.198
	235	0.00203	255	255	255	2.60373	1.99666	0.05508	0.04682	170.101			235	0.00632	255	255	255	2.72506	0.81998	0.09273	0.08684	38.2609			235	0.00222	255	255	255	2.76388	0.95493	0.06201	0.04565	167.755
	236	0.00148	255	255	255	4.88281	2.00022	0.05209	0.03623	75.3963			236	0.00543	255	255	255	0.94661	0.83485	0.10234	0.06762	158.081			236	0.00257	255	255	255	4.54317	0.97527	0.06505	0.05029	91.4936
	237	0.00242	255	255	255	1.51174	2.0141	0.06073	0.05076	19.6565			237	0.00593	255	255	255	3.61244	0.83733	0.09074	0.08319	55.882			237	0.00232	255	255	255	1.84182	0.97307	0.06124	0.04828	154.105
	238	0.00306	255	255	255	2.77022	2.02186	0.0673	0.05795	95.1708			238	0.00163	255	255	255	4.07032	0.82293	0.04715	0.04403	134.998			238	0.00168	255	255	255	2.29042	0.97703	0.04634	0.04616	90
	239	0.00069	255	255	255	0.18978	2.01029	0.03408	0.02584	45.0002			239	0.00578	255	255	255	0.75778	0.84826	0.09686	0.07599	33.5711			239	0.00138	255	255	255	2.98381	0.97703	0.04722	0.0373	110.505
	240	0.00203	255	255	255	1.97283	2.02478	0.06855	0.03763	138.291			240	0.00138	255	255	255	0.26158	0.8352	0.04585	0.03842	38.1084			240	0.00326	255	255	255	2.11371	0.99098	0.06898	0.06019	14.6837
	241	0.00272	255	255	255	1.42146	2.02978	0.07825	0.04422	18.6098			241	0.00124	255	255	255	0.32685	0.84699	0.03966	0.03966	0			241	0.00173	255	255	255	2.81913	0.98456	0.04843	0.04546	45.0026
	242	0.00099	255	255	255	1.79942	2.02084	0.03966	0.03173	90			242	0.00563	255	255	255	1.39877	0.86975	0.08623	0.08316	1.10279			242	0.00193	255	255	255	3.08889	0.99172	0.06262	0.03918	93.3689
	243	0.00163	255	255	255	3.53995	2.02787	0.05378	0.0386	90			243	0.00494	255	255	255	1.51362	0.864	0.08779	0.07166	5.65019			243	0.00361	255	255	255	1.77213	1.00751	0.07964	0.05766	84.6348
	244	0.00306	255	255	255	3.24853	2.03161	0.08959	0.04353	11.218			244	0.00553	255	255	255	1.7238	0.86909	0.08993	0.07835	12.6273			244	0.00287	255	255	255	2.36017	0.99763	0.06454	0.05653	49.9918
	245	0.00138	255	255	255	3.66788	2.02711	0.04618	0.03814	19.7989			245	0.00395	255	255	255	4.94297	0.85807	0.0835	0.06027	177.899			245	0.00158	255	255	255	1.91101	1.00009	0.04722	0.04263	138.358
	246	0.00484	255	255	255	2.86711	2.0605	0.08932	0.06902	72.2815			246	0.00114	255	255	255	0.40417	0.85525	0.03819	0.03789	0			246	0.00741	255	255	255	0.12404	1.03636	0.11559	0.08163	123.719
	247	0.00128	255	255	255	4.70402	2.03652	0.04742	0.03449	66.8045			247	0.00375	255	255	255	2.15023	0.86651	0.08096	0.05905	165.099			247	0.00311	255	255	255	1.64261	1.02049	0.06631	0.05977	18.3783
	248	0.00484	255	255	255	0.27614	2.0846	0.12299	0.05013	100.55			248	0.0045	255	255	255	2.3685	0.86376	0.09883	0.05792	176.5			248	0.00242	255	255	255	2.42594	1.01756	0.06259	0.04925	24.7593
	249	0.00351	255	255	255	3.4603	2.05559	0.07042	0.06343	60.4044			249	0.004	255	255	255	4.57835	0.87476	0.08302	0.06137	105.562			249	0.00306	255	255	255	1.57574	1.0353	0.08233	0.04737	116.472
	250	0.00163	255	255	255	2.16142	2.0547	0.05356	0.03876	90			250	0.00445	255	255	255	0.85059	0.88276	0.07915	0.07153	92.9711			250	0.00257	255	255	255	2.17818	1.02502	0.05973	0.05477	119.918
	251	0.00504	255	255	255	2.96424	2.06611	0.09988	0.06424	3.21303			251	0.00613	255	255	255	1.11512	0.88849	0.09888	0.07889	120.636			251	0.00173	255	255	255	2.24255	1.02051	0.05149	0.04276	82.3687
	252	0.00721	255	255	255	0.71315	2.09917	0.11066	0.083	57.0524			252	0.00336	255	255	255	1.21612	0.87273	0.07343	0.05826	166.748			252	0.00183	255	255	255	2.54972	1.01778	0.0544	0.04278	170.321
	253	0.00119	255	255	255	1.00515	2.0595	0.04759	0.03173	0			253	0.00109	255	255	255	4.20047	0.86041	0.03904	0.03545	45			253	0.00405	255	255	255	4.64377	1.03618	0.07591	0.06795	72.0914
	254	0.00119	255	255	255	2.55856	2.0595	0.04759	0.03173	0			254	0.00445	255	255	255	1.30419	0.8894	0.08453	0.06698	75.5722			254	0.00212	255	255	255	4.57547	1.03367	0.06021	0.04493	94.135
	255	0.00366	255	255	255	1.36752	2.09217	0.07802	0.05966	176.146			255	0.00212	255	255	255	0.24005	0.88525	0.06068	0.04458	102.967			255	0.00301	255	255	255	1.4546	1.04968	0.07108	0.05399	29.9761
	256	0.00148	255	255	255	2.65626	2.07777	0.04552	0.04146	44.0057			256	0.0044	255	255	255	2.94021	0.89944	0.09134	0.0613	123.497			256	0.00188	255	255	255	2.74205	1.03567	0.05212	0.04586	85.5098
	257	0.00499	255	255	255	3.12049	2.10198	0.08376	0.07585	51.5006			257	0.00524	255	255	255	3.51854	0.91258	0.09354	0.07128	63.9448			257	0.00173	255	255	255	2.66429	1.04441	0.0523	0.0421	68.8073
	258	0.00183	255	255	255	1.71403	2.08866	0.05698	0.04085	4.0679			258	0.00563	255	255	255	0.62762	0.91217	0.10476	0.06846	32.9635			258	0.00198	255	255	255	1.70717	1.04996	0.0553	0.0455	74.8718
	259	0.00232	255	255	255	1.91959	2.09023	0.05902	0.0501	160.564			259	0.00366	255	255	255	1.01218	0.91026	0.07776	0.05987	86.3081			259	0.00306	255	255	255	2.29633	1.05254	0.06728	0.05797	156.66
	260	0.00198	255	255	255	2.73077	2.08972	0.0584	0.04309	41.5786			260	0.00366	255	255	255	2.48133	0.9	0.06961	0.06687	174.576			260	0.00114	255	255	255	1.85611	1.05511	0.04663	0.03103	83.8388
	261	0.00203	255	255	255	3.62482	2.0997	0.06019	0.04285	46.3743			261	0.00371	255	255	255	3.97424	0.90444	0.07503	0.06288	59.9719			261	0.00222	255	255	255	2.12018	1.05193	0.06799	0.04164	169.659
	262	0.00292	255	255	255	1.58194	2.109	0.06195	0.05992	54.4623			262	0.00301	255	255	255	4.47707	0.897	0.08282	0.04634	168.027			262	0.00222	255	255	255	2.87931	1.07177	0.0557	0.05082	50.4983
	263	0.00178	255	255	255	2.4744	2.1048	0.05678	0.03988	61.9454			263	0.00119	255	255	255	5.02281	0.88975	0.04059	0.0372	45.0013			263	0.00153	255	255	255	2.4784	1.07487	0.05628	0.03465	25.3521
	264	0.00371	255	255	255	0.38664	2.12693	0.08342	0.05655	73.5044			264	0.00094	255	255	255	4.67706	0.89324	0.03901	0.03064	167.179			264	0.00252	255	255	255	1.91513	1.08901	0.06406	0.05008	62.5397
	265	0.00366	255	255	255	3.81466	2.11953	0.07266	0.06406	158.28			265	0.00114	255	255	255	4.90181	0.9017	0.04136	0.03498	120.043			265	0.00242	255	255	255	1.79204	1.09158	0.06246	0.04935	159.901
	266	0.00148	255	255	255	1.65884	2.11479	0.04892	0.03858	41.31			266	0.00474	255	255	255	2.67388	0.92849	0.0869	0.06949	139.999			266	0.00173	255	255	255	1.99493	1.09321	0.05497	0.04005	115
	267	0.00178	255	255	255	1.10082	2.12041	0.05161	0.04388	164.289			267	0.00509	255	255	255	2.82235	0.93039	0.08842	0.07328	163.756			267	0.00277	255	255	255	2.71821	1.10117	0.06859	0.05136	73.5079
	268	0.00469	255	255	255	0.91107	2.14396	0.08766	0.06817	57.6296			268	0.00484	255	255	255	4.8168	0.92898	0.08294	0.07433	172.35			268	0.00321	255	255	255	1.54989	1.10826	0.0675	0.06058	133.014
	269	0.004	255	255	255	1.78211	2.13478	0.0985	0.05173	1.21032			269	0.00336	255	255	255	0.03794	0.94519	0.09214	0.04643	94.3851			269	0.00331	255	255	255	2.15365	1.11042	0.06734	0.06259	33.1962
	270	0.00287	255	255	255	3.71834	2.13682	0.06249	0.05839	35.5377			270	0.0082	255	255	255	0.14202	0.95827	0.12228	0.0854	75.9576			270	0.00217	255	255	255	2.21621	1.10052	0.05433	0.05094	62.3758
	271	0.00361	255	255	255	1.30648	2.14986	0.07646	0.06006	80.6977			271	0.00568	255	255	255	1.64256	0.94595	0.09368	0.07723	130.424			271	0.00361	255	255	255	4.66432	1.10495	0.06863	0.06691	17.1622
	272	0.00133	255	255	255	2.55791	2.13382	0.04534	0.03746	12.4916			272	0.00242	255	255	255	0.46872	0.92618	0.06876	0.04483	173.177			272	0.00203	255	255	255	2.6411	1.10707	0.05101	0.05056	90
	273	0.00148	255	255	255	1.87604	2.14384	0.04459	0.04232	0			273	0.0038	255	255	255	1.54004	0.94284	0.07414	0.06533	79.8729			273	0.00771	255	255	255	0.11188	1.14658	0.12274	0.07995	136.637
	274	0.00114	255	255	255	3.97062	2.14339	0.04663	0.03103	6.16125			274	0.00578	255	255	255	1.7899	0.95075	0.1006	0.07316	110.08			274	0.00099	255	255	255	2.07707	1.11058	0.03966	0.03173	0
	275	0.00173	255	255	255	2.90067	2.156	0.05366	0.04103	152.119			275	0.0042	255	255	255	3.70681	0.9454	0.08238	0.06491	73.3079			275	0.00044	255	255	255	2.49178	1.10707	0.02379	0.02379	0
	276	0.00173	255	255	255	2.99666	2.16684	0.06225	0.03537	50.8944			276	0.00731	255	255	255	0.91586	0.96278	0.10049	0.09264	78.8059			276	0.00099	255	255	255	2.45312	1.13518	0.03966	0.03173	90
	277	0.0043	255	255	255	3.5938	2.17499	0.08813	0.0621	9.4774			277	0.00756	255	255	255	2.2641	0.9799	0.16175	0.0595	53.8909			277	0.00128	255	255	255	1.4988	1.14681	0.04507	0.03629	106.174
	278	0.00079	255	255	255	1.54638	2.17196	0.03173	0.03173	0			278	0.00375	255	255	255	2.56309	0.95271	0.07218	0.06624	45.522			278	0.00237	255	255	255	1.88626	1.14968	0.05848	0.05163	175.853
	279	0.00242	255	255	255	2.25236	2.17992	0.06812	0.04525	171.556			279	0.00573	255	255	255	0.79506	0.9817	0.10799	0.06757	122.652			279	0.00326	255	255	255	2.07483	1.16532	0.07077	0.05867	82.6477
	280	0.00109	255	255	255	2.63587	2.17899	0.04619	0.02996	102.557			280	0.00469	255	255	255	4.72974	0.99978	0.13922	0.04293	95.5377			280	0.00119	255	255	255	2.66692	1.16389	0.04059	0.0372	135
	281	0.00464	255	255	255	3.09755	2.20195	0.10147	0.05827	128.439			281	0.00623	255	255	255	0.67869	0.98534	0.09339	0.08488	178.56			281	0.00119	255	255	255	2.7665	1.16389	0.04059	0.0372	45.0013
	282	0.00178	255	255	255	4.08912	2.18075	0.05227	0.04333	9.77913			282	0.00114	255	255	255	1.41512	0.95946	0.03819	0.03789	90			282	0.00395	255	255	255	1.7446	1.18781	0.0839	0.05998	175.222
	283	0.00143	255	255	255	1.42289	2.18541	0.04707	0.03875	78.8297			283	0.00405	255	255	255	2.39072	0.9838	0.07957	0.06483	133.839			283	0.00163	255	255	255	1.83489	1.1944	0.04994	0.04157	138.589
	284	0.00114	255	255	255	2.77294	2.1825	0.04171	0.03469	134.999			284	0.00603	255	255	255	3.58917	0.98452	0.10074	0.07618	5.21282			284	0.00173	255	255	255	2.54179	1.19543	0.05505	0.04	18.7245
	285	0.00237	255	255	255	0.08274	2.20462	0.06569	0.04597	94.5549			285	0.00687	255	255	255	3.86941	0.99749	0.12328	0.07093	152.673			285	0.00247	255	255	255	2.36526	1.20997	0.05888	0.05342	90
	286	0.00183	255	255	255	2.1447	2.20302	0.0603	0.0386	70.8735			286	0.00138	255	255	255	4.92381	0.97	0.04722	0.0373	69.4955			286	0.00257	255	255	255	1.49515	1.21129	0.0659	0.04964	3.23285
	287	0.00183	255	255	255	3.93558	2.18972	0.06077	0.0383	170.478			287	0.00815	255	255	255	4.62608	1.04206	0.14282	0.07268	87.7133			287	0.00138	255	255	255	2.48224	1.20447	0.04738	0.03718	163.794
	288	0.00109	255	255	255	1.12879	2.1972	0.03904	0.03545	134.999			288	0.00455	255	255	255	1.14534	0.9946	0.09004	0.06428	26.2465			288	0.00128	255	255	255	2.61911	1.20899	0.04458	0.03669	68.2857
	289	0.00089	255	255	255	1.63659	2.19773	0.03942	0.02873	107.296			289	0.00094	255	255	255	0.51737	0.98351	0.03901	0.03064	167.179			289	0.00385	255	255	255	2.70842	1.24188	0.10913	0.04496	108.192
	290	0.00168	255	255	255	2.46428	2.20111	0.05198	0.04115	24.7342			290	0.00543	255	255	255	1.24516	1.00828	0.09843	0.0703	153.816			290	0.00277	255	255	255	2.78399	1.23597	0.07562	0.04658	89.1465
	291	0.00203	255	255	255	3.79506	2.20531	0.0584	0.04416	174.19			291	0.00242	255	255	255	1.43614	0.99747	0.07371	0.04182	29.9259			291	0.00173	255	255	255	2.41225	1.25407	0.05117	0.04303	98.4716
	292	0.00321	255	255	255	4.16501	2.21322	0.06754	0.06055	171.552			292	0.00875	255	255	255	0.46417	1.03443	0.12619	0.08823	152.235			292	0.00469	255	255	255	2.55097	1.28583	0.12267	0.04872	62.8771
	293	0.00208	255	255	255	1.31124	2.21815	0.0548	0.04822	48.8306			293	0.00371	255	255	255	1.33649	1.00894	0.07533	0.06263	147.723			293	0.00356	255	255	255	4.68522	1.27869	0.10076	0.04495	112.143
	294	0.00282	255	255	255	1.77902	2.21913	0.08135	0.04408	150.457			294	0.00331	255	255	255	3.98371	1.00803	0.07	0.06021	137.938			294	0.00153	255	255	255	2.64937	1.25558	0.0459	0.04249	24.6182
	295	0.00425	255	255	255	3.30518	2.22738	0.08844	0.06117	39.18			295	0.00662	255	255	255	1.85723	1.0244	0.09886	0.08527	17.4759			295	0.00282	255	255	255	1.53189	1.27108	0.06103	0.05875	34.2295
	296	0.00341	255	255	255	1.69587	2.22936	0.07436	0.05837	21.3991			296	0.0039	255	255	255	0.98971	1.03171	0.08236	0.06034	48.3395			296	0.00321	255	255	255	2.06972	1.27111	0.0827	0.04944	163.536
	297	0.00198	255	255	255	2.52341	2.23874	0.05515	0.04562	71.565			297	0.00548	255	255	255	1.55496	1.04343	0.09799	0.07126	91.4131			297	0.00128	255	255	255	2.49259	1.2663	0.04771	0.03428	60.5326
	298	0.00331	255	255	255	2.86044	2.24346	0.07238	0.05823	164.175			298	0.0038	255	255	255	2.49927	1.03806	0.07218	0.06711	109.078			298	0.00425	255	255	255	2.33052	1.30805	0.07985	0.06776	23.1161
	299	0.00548	255	255	255	0.63828	2.26109	0.0881	0.07925	33.0743			299	0.00356	255	255	255	2.76747	1.03014	0.0681	0.06651	32.0054			299	0.00252	255	255	255	2.60659	1.30085	0.06017	0.05332	39.0468
	300	0.00222	255	255	255	3.01115	2.24889	0.05878	0.04816	55.9185			300	0.00608	255	255	255	3.44961	1.04106	0.09125	0.08479	132.958			300	0.00277	255	255	255	2.90637	1.33752	0.07797	0.04518	103.961
	301	0.00262	255	255	255	3.21258	2.24882	0.05891	0.0566	54.4623			301	0.00119	255	255	255	4.98063	1.01628	0.04059	0.0372	45.0013			301	0.00721	255	255	255	0.10091	1.34894	0.11254	0.08161	127.664
	302	0.0042	255	255	255	0.34686	2.28372	0.10395	0.05144	89.0512			302	0.00316	255	255	255	1.06654	1.04128	0.07536	0.05342	86.2204			302	0.00277	255	255	255	2.66876	1.32585	0.0674	0.05227	10.8327
	303	0.00148	255	255	255	2.05387	2.24858	0.06185	0.03051	175.183			303	0.00435	255	255	255	1.64223	1.03822	0.08179	0.06768	20.7159			303	0.00148	255	255	255	2.02576	1.32497	0.04951	0.03812	18.3068
	304	0.00222	255	255	255	2.64923	2.2617	0.06387	0.04432	148.032			304	0.00331	255	255	255	1.73632	1.03982	0.07122	0.05918	92.9249			304	0.00193	255	255	255	3.05014	1.33254	0.05367	0.04571	79.27
	305	0.00099	255	255	255	1.88377	2.25982	0.03966	0.03173	90			305	0.00361	255	255	255	0.23278	1.05478	0.08611	0.05333	43.0721			305	0.00499	255	255	255	1.40131	1.34717	0.08996	0.07063	147.005
	306	0.00647	255	255	255	3.57988	2.28939	0.1	0.08241	172.836			306	0.00692	255	255	255	2.85382	1.06519	0.09654	0.09122	50.8944			306	0.00292	255	255	255	2.07909	1.34308	0.06543	0.05672	43.0037
	307	0.00529	255	255	255	3.86	2.28275	0.10437	0.06449	179.294			307	0.00489	255	255	255	3.67769	1.06042	0.08982	0.06934	66.3826			307	0.00208	255	255	255	2.42818	1.33451	0.0585	0.04516	164.623
	308	0.00114	255	255	255	2.59722	2.27388	0.04171	0.03469	134.999			308	0.00267	255	255	255	2.29145	1.06203	0.05906	0.05752	0			308	0.00217	255	255	255	1.53009	1.34621	0.06669	0.04151	173.283
	309	0.00306	255	255	255	3.45045	2.28012	0.08225	0.04742	174.427			309	0.00489	255	255	255	2.66765	1.07583	0.09108	0.06838	79.8359			309	0.00267	255	255	255	2.3758	1.36792	0.0623	0.05452	0
	310	0.00094	255	255	255	4.00708	2.27314	0.03901	0.03064	102.82			310	0.00524	255	255	255	3.76436	1.07365	0.08571	0.0778	6.81261			310	0.00163	255	255	255	2.58103	1.37119	0.04671	0.04444	35.5377
	311	0.00227	255	255	255	4.09516	2.28412	0.05947	0.04866	65.2694			311	0.00198	255	255	255	0.32931	1.06085	0.06384	0.03942	22.588			311	0.00158	255	255	255	2.98008	1.37878	0.04766	0.04224	38.2178
	312	0.00099	255	255	255	4.24903	2.27037	0.03966	0.03173	0			312	0.00573	255	255	255	0.78076	1.09149	0.09839	0.07417	39.6121			312	0.00163	255	255	255	2.49583	1.38418	0.04715	0.04403	45
	313	0.00321	255	255	255	1.45657	2.29454	0.06866	0.05956	109.419			313	0.00128	255	255	255	2.36634	1.06733	0.04475	0.03655	86.4917			313	0.00361	255	255	255	2.68734	1.39834	0.07615	0.06031	61.949
	314	0.00247	255	255	255	1.64338	2.28794	0.06152	0.05113	168.474			314	0.00578	255	255	255	0.66472	1.09175	0.09782	0.07524	20.7373			314	0.00316	255	255	255	1.47247	1.40327	0.06484	0.06209	14.258
	315	0.00277	255	255	255	0.43693	2.30827	0.06867	0.0513	82.4642			315	0.00326	255	255	255	0.88299	1.08555	0.06717	0.06181	25.8011			315	0.00173	255	255	255	2.83319	1.39927	0.04843	0.04546	45.0026
	316	0.00143	255	255	255	4.18383	2.294	0.05194	0.03512	177.065			316	0.00282	255	255	255	1.46394	1.08906	0.06119	0.0586	50.0192			316	0.00188	255	255	255	1.3873	1.41172	0.05518	0.04332	152.736
	317	0.00306	255	255	255	3.95608	2.31606	0.0656	0.05945	74.3066			317	0.00445	255	255	255	4.15375	1.09793	0.08369	0.06765	46.4388			317	0.00128	255	255	255	1.57341	1.40039	0.04507	0.03629	16.1737
	318	0.00168	255	255	255	2.25548	2.32288	0.05137	0.04164	75.5835			318	0.00237	255	255	255	4.84884	1.09286	0.06657	0.04536	96.7538			318	0.00188	255	255	255	2.62885	1.40931	0.05263	0.04542	90
	319	0.00119	255	255	255	2.41505	2.31664	0.04059	0.0372	45.0013			319	0.00425	255	255	255	1.35807	1.10053	0.07783	0.06951	141.364			319	0.00222	255	255	255	3.7595	1.404	0.06939	0.04079	172.528
	320	0.00222	255	255	255	2.89446	2.31918	0.0616	0.04596	3.93236			320	0.00371	255	255	255	1.69479	1.10276	0.07344	0.06425	2.70953			320	0.00257	255	255	255	2.76348	1.4227	0.06657	0.04914	118.757
	321	0.00366	255	255	255	1.69028	2.34655	0.07216	0.06451	77.6363			321	0.00287	255	255	255	4.05791	1.09689	0.08234	0.04431	143.609			321	0.00301	255	255	255	0.04327	1.42406	0.07612	0.05041	166.425
	322	0.00346	255	255	255	4.29181	2.33534	0.06797	0.06478	177.686			322	0.00543	255	255	255	1.12125	1.11576	0.08862	0.07808	111.779			322	0.00405	255	255	255	1.63699	1.43597	0.0769	0.06708	55.133
	323	0.00044	255	255	255	2.29497	2.32308	0.02379	0.02379	0			323	0.00366	255	255	255	1.21326	1.11239	0.07277	0.06397	79.8552			323	0.00287	255	255	255	2.31412	1.43646	0.06901	0.05287	153.281
	324	0.00282	255	255	255	3.09603	2.34109	0.06504	0.05513	4.54879			324	0.0043	255	255	255	3.91261	1.11466	0.08608	0.06358	66.5434			324	0.00375	255	255	255	1.98088	1.44372	0.07521	0.06357	161.913
	325	0.00193	255	255	255	3.22117	2.3339	0.05286	0.04642	171.379			325	0.00395	255	255	255	1.86681	1.12095	0.07991	0.06298	86.8136			325	0.00138	255	255	255	4.69889	1.43517	0.04571	0.03854	90
	326	0.00168	255	255	255	3.35904	2.33259	0.04891	0.04373	39.3068			326	0.00647	255	255	255	0.53069	1.14012	0.11048	0.07459	85.8421			326	0.00524	255	255	255	4.78436	1.45474	0.09281	0.07184	137.622
	327	0.00385	255	255	255	2.01444	2.34994	0.09371	0.05236	23.2878			327	0.00583	255	255	255	0.1385	1.14191	0.09753	0.07611	15.5938			327	0.00227	255	255	255	1.52957	1.45592	0.05777	0.05009	107.262
	328	0.00375	255	255	255	4.05305	2.34991	0.08121	0.05887	10.8033			328	0.00524	255	255	255	0.43633	1.1517	0.09259	0.07201	116.485			328	0.00114	255	255	255	2.40621	1.44446	0.03819	0.03789	90
	329	0.00148	255	255	255	2.11221	2.34769	0.04759	0.03966	90			329	0.00455	255	255	255	0.96611	1.1348	0.08738	0.06624	4.18827			329	0.00356	255	255	255	3.04922	1.46428	0.0793	0.05711	93.8401
	330	0.00242	255	255	255	2.63322	2.3535	0.06338	0.04864	150.039			330	0.00119	255	255	255	5.01461	1.12171	0.04059	0.0372	135			330	0.00212	255	255	255	2.73518	1.48091	0.06651	0.04067	100.794
	331	0.00247	255	255	255	0.5716	2.36259	0.06136	0.05126	116.556			331	0.00781	255	255	255	0.32071	1.15578	0.11298	0.08797	1.92365			331	0.00247	255	255	255	1.37768	1.47876	0.06061	0.05189	0
	332	0.00119	255	255	255	1.77424	2.35061	0.04059	0.0372	45.0013			332	0.00657	255	255	255	1.52722	1.15854	0.09933	0.08423	37.3425			332	0.00301	255	255	255	2.22906	1.48629	0.06596	0.05818	68.1068
	333	0.00222	255	255	255	2.55192	2.35792	0.06043	0.04684	142.229			333	0.00494	255	255	255	1.94148	1.15838	0.10082	0.06239	89.9099			333	0.00272	255	255	255	2.29586	1.49379	0.06718	0.0515	172.567
	334	0.00119	255	255	255	0.10251	2.35882	0.04059	0.0372	45.0013			334	0.00534	255	255	255	4.2187	1.14644	0.08573	0.07925	7.6202			334	0.00212	255	255	255	2.51205	1.48941	0.05901	0.04584	168.726
	335	0.00534	255	255	255	0.69281	2.3965	0.11317	0.06003	105.717			335	0.00183	255	255	255	4.77944	1.13461	0.0515	0.0452	80.732			335	0.00627	255	255	255	2.91623	1.52698	0.1317	0.06066	80.6189
	336	0.00311	255	255	255	2.82538	2.36492	0.07776	0.05096	15.8288			336	0.00173	255	255	255	2.50905	1.13719	0.06122	0.03597	178.272			336	0.00292	255	255	255	1.64032	1.50117	0.07065	0.05253	163.115
	337	0.00198	255	255	255	3.29502	2.36719	0.05516	0.04562	45.001			337	0.00287	255	255	255	1.28485	1.15276	0.06461	0.05647	153.825			337	0.0038	255	255	255	2.05826	1.51448	0.07763	0.0624	78.2238
	338	0.00608	255	255	255	3.85255	2.38955	0.10717	0.0722	144.792			338	0.00395	255	255	255	3.45098	1.16137	0.0744	0.06764	90.6595			338	0.00252	255	255	255	2.36636	1.50221	0.06179	0.05192	107.256
	339	0.00301	255	255	255	4.18081	2.36745	0.07721	0.0497	30.1224			339	0.00311	255	255	255	3.97724	1.15705	0.07819	0.05068	148.377			339	0.00222	255	255	255	2.64236	1.49757	0.06136	0.04613	5.16555
	340	0.00459	255	255	255	1.35739	2.38196	0.09115	0.06418	153.275			340	0.00351	255	255	255	4.90639	1.15271	0.08238	0.05422	26.4656			340	0.00356	255	255	255	2.45341	1.51709	0.0719	0.06299	119.664
	341	0.00148	255	255	255	1.63307	2.37182	0.05209	0.03623	75.3963			341	0.00593	255	255	255	1.74823	1.17783	0.09369	0.08057	61.2831			341	0.00232	255	255	255	1.47916	1.52327	0.0583	0.05071	83.8356
	342	0.00173	255	255	255	2.3269	2.36787	0.06712	0.0328	171.468			342	0.00558	255	255	255	2.90481	1.16871	0.09011	0.07889	153.422			342	0.0041	255	255	255	1.97545	1.53304	0.07458	0.07001	44.7051
	343	0.00242	255	255	255	3.17173	2.3753	0.05961	0.05171	100.026			343	0.00104	255	255	255	3.39183	1.14891	0.04264	0.03098	45			343	0.00267	255	255	255	2.57235	1.52503	0.06414	0.05296	134.999
	344	0.00178	255	255	255	1.44876	2.37932	0.05432	0.04169	64.4267			344	0.00336	255	255	255	4.65919	1.16526	0.07301	0.05859	75.7421			344	0.00247	255	255	255	1.87941	1.53935	0.06061	0.05189	90
	345	0.00296	255	255	255	1.92079	2.38635	0.07238	0.05215	41.1165			345	0.00534	255	255	255	2.7844	1.17898	0.08741	0.07772	143.623			345	0.00188	255	255	255	1.55341	1.54287	0.05263	0.04542	90
	346	0.00257	255	255	255	2.19508	2.37594	0.06503	0.0503	7.5266			346	0.00331	255	255	255	1.63991	1.17841	0.0702	0.06004	127.357			346	0.00227	255	255	255	1.37065	1.54562	0.06204	0.04665	0
	347	0.00143	255	255	255	3.00781	2.37277	0.04707	0.03875	168.83			347	0.00583	255	255	255	2.02799	1.18987	0.0958	0.07748	2.78753			347	0.00479	255	255	255	1.80178	1.56533	0.08137	0.07499	68.1825
	348	0.00099	255	255	255	3.59182	2.37229	0.03966	0.03173	90			348	0.00524	255	255	255	2.61651	1.19864	0.09369	0.07118	73.0986			348	0.00277	255	255	255	2.20108	1.56157	0.07878	0.04472	105.624
	349	0.00301	255	255	255	0.24515	2.38473	0.07574	0.05066	175.608			349	0.00598	255	255	255	3.71976	1.196	0.09057	0.08404	44.3741			349	0.00099	255	255	255	4.71294	1.53935	0.03966	0.03173	0
	350	0.00356	255	255	255	4.47376	2.39376	0.07198	0.06292	138.094			350	0.00316	255	255	255	3.82268	1.18428	0.06632	0.0607	94.2201			350	0.00138	255	255	255	2.31957	1.54989	0.04722	0.0373	20.5045
	351	0.00321	255	255	255	2.49849	2.39673	0.06561	0.06232	52.4532			351	0.00445	255	255	255	0.61098	1.19438	0.08575	0.06603	137.598			351	0.00464	255	255	255	0.04771	1.57083	0.08941	0.06614	168.278
	352	0.00212	255	255	255	3.70142	2.39681	0.06222	0.04347	59.9427			352	0.00405	255	255	255	1.04209	1.19724	0.0785	0.06571	51.276			352	0.00558	255	255	255	1.71225	1.58883	0.0909	0.0782	85.2219
	353	0.00222	255	255	255	3.08846	2.4004	0.0557	0.05082	40.7865			353	0.00237	255	255	255	2.44609	1.1879	0.06345	0.04759	90			353	0.00415	255	255	255	2.70767	1.57391	0.07596	0.06956	40.2522
	354	0.0039	255	255	255	3.49533	2.41028	0.08024	0.06194	142.143			354	0.00104	255	255	255	3.40354	1.19008	0.04138	0.03193	104.907			354	0.00272	255	255	255	0.14294	1.57315	0.06742	0.05131	152.442
	355	0.00494	255	255	255	3.99999	2.41151	0.08954	0.07025	178.727			355	0.00385	255	255	255	0.84249	1.2116	0.08061	0.06087	90.7324			355	0.00292	255	255	255	1.61733	1.57873	0.06891	0.05386	114.771
	356	0.00227	255	255	255	0.45093	2.41339	0.06297	0.04595	45.3807			356	0.00494	255	255	255	1.36025	1.21292	0.0864	0.07281	73.1165			356	0.00138	255	255	255	2.4953	1.56295	0.04596	0.03832	0
	357	0.00193	255	255	255	2.42437	2.40779	0.06262	0.03918	176.631			357	0.0039	255	255	255	1.85401	1.21553	0.07264	0.06842	124.285			357	0.00168	255	255	255	2.62885	1.56747	0.0494	0.0433	45.0012
	358	0.00242	255	255	255	2.91596	2.41331	0.06079	0.05071	17.3517			358	0.00415	255	255	255	4.11063	1.21794	0.09832	0.05374	147.673			358	0.00232	255	255	255	2.81915	1.56784	0.06285	0.04704	4.79089
	359	0.00143	255	255	255	4.58594	2.41155	0.04707	0.03875	101.17			359	0.00543	255	255	255	0.75862	1.23634	0.09576	0.07226	37.9302			359	0.00479	255	255	255	3.097	1.58497	0.09313	0.06552	131.957
	360	0.00252	255	255	255	2.79472	2.427	0.06492	0.04942	82.0723			360	0.0043	255	255	255	1.21097	1.23472	0.08102	0.06755	126.325			360	0.00252	255	255	255	2.14956	1.58283	0.06259	0.05126	134.334
	361	0.00188	255	255	255	4.35447	2.41798	0.05263	0.04542	0			361	0.00504	255	255	255	0.13004	1.23662	0.08637	0.07429	28.0014			361	0.00173	255	255	255	2.26806	1.57259	0.05366	0.04103	152.119
	362	0.00252	255	255	255	2.64752	2.43169	0.07137	0.04495	43.3582			362	0.00524	255	255	255	0.41431	1.24758	0.09747	0.06841	95.9745			362	0.00203	255	255	255	3.73694	1.57955	0.06048	0.04265	76.7984
	363	0.00311	255	255	255	3.26252	2.42941	0.07618	0.05202	151.37			363	0.00672	255	255	255	0.91677	1.25876	0.09585	0.08926	101.008			363	0.00173	255	255	255	3.59533	1.58504	0.05552	0.03966	0
	364	0.00128	255	255	255	3.77701	2.42528	0.04581	0.0357	72.8922			364	0.00341	255	255	255	4.3125	1.23502	0.06951	0.06244	140.16			364	0.00558	255	255	255	1.90651	1.61471	0.08997	0.07901	59.8613
	365	0.00094	255	255	255	1.21879	2.42556	0.03901	0.03064	167.179			365	0.0045	255	255	255	1.11062	1.24819	0.0829	0.06905	111.614			365	0.00346	255	255	255	1.38501	1.61918	0.07407	0.05945	104.334
	366	0.00163	255	255	255	2.2692	2.43938	0.06223	0.03336	71.5904			366	0.00504	255	255	255	1.55341	1.24958	0.08421	0.0762	52.9657			366	0.00395	255	255	255	2.36095	1.61702	0.07417	0.06785	124.547
	367	0.00292	255	255	255	3.62202	2.45604	0.0843	0.04403	107.606			367	0.00529	255	255	255	3.88917	1.24719	0.0867	0.07764	68.6193			367	0.00148	255	255	255	2.55856	1.5991	0.04759	0.03966	0
	368	0.00366	255	255	255	1.45168	2.45797	0.07323	0.06357	107.397			368	0.00415	255	255	255	2.71771	1.25585	0.08422	0.06274	96.9092			368	0.00232	255	255	255	1.55468	1.61136	0.05922	0.04993	163.095
	369	0.00143	255	255	255	3.72234	2.4467	0.04707	0.03875	78.8297			369	0.00371	255	255	255	0.28196	1.26086	0.08246	0.05722	84.8604			369	0.00173	255	255	255	3.67325	1.60914	0.05442	0.04046	30.9073
	370	0.00296	255	255	255	1.71648	2.45839	0.07804	0.04836	151.145			370	0.00489	255	255	255	1.94473	1.26163	0.09058	0.06875	136.873			370	0.00242	255	255	255	2.2462	1.62334	0.06006	0.05133	112.5
	371	0.00168	255	255	255	2.31254	2.45312	0.0494	0.0433	134.999			371	0.00425	255	255	255	4.00833	1.25754	0.08471	0.06387	129.003			371	0.00415	255	255	255	0.12251	1.63951	0.07977	0.06624	73.9529
	372	0.00296	255	255	255	2.55317	2.45945	0.0686	0.05502	5.00897			372	0.0038	255	255	255	1.43414	1.26088	0.07348	0.06592	6.78067			372	0.00198	255	255	255	2.43555	1.62282	0.05417	0.04645	0
	373	0.00371	255	255	255	3.06638	2.46338	0.08096	0.05827	21.9917			373	0.00188	255	255	255	2.90871	1.25116	0.05127	0.04663	1.703e-13			373	0.00212	255	255	255	2.65165	1.62672	0.05329	0.05076	112.31
	374	0.00114	255	255	255	3.56019	2.44838	0.03819	0.03789	0			374	0.00366	255	255	255	4.20638	1.26123	0.08214	0.05667	151.117			374	0.00282	255	255	255	2.11974	1.63511	0.06589	0.05442	177.463
	375	0.00094	255	255	255	4.18503	2.44665	0.03901	0.03064	167.179			375	0.00509	255	255	255	0.4907	1.27849	0.0828	0.07825	38.588			375	0.00119	255	255	255	2.8567	1.62663	0.04059	0.0372	45.0013
	376	0.00499	255	255	255	0.61337	2.4819	0.10082	0.06302	82.9493			376	0.00222	255	255	255	1.6747	1.26249	0.05536	0.05113	132.694			376	0.00044	255	255	255	3.06113	1.62018	0.02379	0.02379	0
	377	0.00173	255	255	255	2.11884	2.46828	0.05442	0.04046	151.942			377	0.0039	255	255	255	2.08641	1.26945	0.07335	0.06775	19.7358			377	0.00188	255	255	255	1.4526	1.6446	0.05296	0.04513	19.3423
	378	0.00292	255	255	255	3.3355	2.47415	0.07157	0.05186	39.2251			378	0.00459	255	255	255	2.46223	1.27478	0.08797	0.0665	62.493			378	0.00316	255	255	255	2.71023	1.6539	0.06971	0.05776	19.5716
	379	0.00306	255	255	255	3.47731	2.47421	0.06971	0.05595	150.371			379	0.00455	255	255	255	1.01172	1.28486	0.08067	0.07175	82.4846			379	0.00217	255	255	255	2.91017	1.64862	0.0593	0.04667	33.0472
	380	0.00326	255	255	255	0.20629	2.48901	0.07446	0.05576	107.141			380	0.00583	255	255	255	2.97708	1.28923	0.11506	0.06452	42.2421			380	0.00178	255	255	255	1.66587	1.65533	0.05952	0.03805	0
	381	0.00262	255	255	255	2.73223	2.47839	0.06685	0.04987	0.01588			381	0.00351	255	255	255	1.77185	1.28032	0.08138	0.05488	143.909			381	0.00114	255	255	255	1.52178	1.66358	0.03819	0.03789	0
	382	0.00366	255	255	255	4.04623	2.48409	0.09067	0.05134	150.224			382	0.00484	255	255	255	2.8319	1.28588	0.10248	0.06016	25.4306			382	0.00044	255	255	255	2.1825	1.65533	0.02379	0.02379	0
	383	0.00099	255	255	255	4.69537	2.47069	0.03966	0.03173	90			383	0.00726	255	255	255	3.7439	1.30488	0.12642	0.07315	53.975			383	0.00232	255	255	255	2.31905	1.67058	0.05757	0.05136	9.12324
	384	0.00267	255	255	255	0.33713	2.48293	0.07285	0.04663	14.4004			384	0.0044	255	255	255	0.57484	1.2974	0.08478	0.06604	62.2281			384	0.00198	255	255	255	2.58632	1.66429	0.05875	0.04283	1.33031
	385	0.00227	255	255	255	1.25147	2.48506	0.06079	0.0476	149.671			385	0.00099	255	255	255	0.32193	1.29826	0.03843	0.03273	83.846			385	0.00247	255	255	255	2.97608	1.67248	0.05964	0.05274	130.59
	386	0.00267	255	255	255	2.86484	2.49139	0.06996	0.04856	20.5065			386	0.00697	255	255	255	0.11184	1.33833	0.10262	0.08643	106.483			386	0.00208	255	255	255	1.59759	1.68211	0.06536	0.04043	131.614
	387	0.00252	255	255	255	3.79146	2.49674	0.06287	0.05103	81.9205			387	0.00331	255	255	255	1.26422	1.31647	0.07291	0.05781	31.6657			387	0.00277	255	255	255	2.06427	1.68056	0.06336	0.0556	130.141
	388	0.00163	255	255	255	4.33743	2.4888	0.04715	0.04403	134.998			388	0.00119	255	255	255	4.75453	1.30447	0.04059	0.0372	135			388	0.00203	255	255	255	3.5079	1.68396	0.05508	0.04682	80.1006
	389	0.00208	255	255	255	4.41789	2.49128	0.06004	0.04401	137.596			389	0.00044	255	255	255	1.1633	1.30388	0.02379	0.02379	0			389	0.00311	255	255	255	1.38867	1.69427	0.06747	0.05874	158.049
	390	0.00341	255	255	255	2.95753	2.50309	0.07816	0.05553	168.401			390	0.00534	255	255	255	3.64115	1.33824	0.0924	0.07353	80.7627			390	0.00361	255	255	255	2.14505	1.69924	0.07259	0.06326	71.4549
	391	0.00158	255	255	255	2.23434	2.5032	0.05065	0.03974	134.999			391	0.00188	255	255	255	4.71368	1.32145	0.06163	0.03879	90			391	0.00084	255	255	255	2.40537	1.67848	0.03853	0.02775	26.2782
	392	0.00356	255	255	255	4.49876	2.52312	0.07692	0.05889	117.553			392	0.00469	255	255	255	1.85029	1.33888	0.07995	0.07475	171.481			392	0.00469	255	255	255	2.81541	1.70172	0.08582	0.06964	27.3915
	393	0.00321	255	255	255	3.42891	2.52876	0.0765	0.05345	41.4051			393	0.00563	255	255	255	1.99297	1.34118	0.08715	0.08229	60.0179			393	0.00272	255	255	255	2.51389	1.69571	0.06573	0.05264	3.08307
	394	0.00227	255	255	255	3.68763	2.52066	0.06282	0.04607	130.651			394	0.0038	255	255	255	4.11411	1.33136	0.07697	0.06293	25.0851			394	0.00203	255	255	255	2.64419	1.69339	0.05876	0.04389	176.206
	395	0.00094	255	255	255	4.75586	2.50991	0.03901	0.03064	12.8205			395	0.00232	255	255	255	1.60224	1.33499	0.06285	0.04704	85.2091			395	0.00148	255	255	255	3.38025	1.69821	0.06216	0.03036	106.96
	396	0.00183	255	255	255	2.64585	2.52313	0.0515	0.0452	9.268			396	0.00573	255	255	255	0.20384	1.34702	0.09834	0.0742	155.493			396	0.00232	255	255	255	3.57425	1.70453	0.05714	0.05174	134.998
	397	0.00124	255	255	255	1.74277	2.52411	0.04703	0.03344	5.63059			397	0.00494	255	255	255	1.35554	1.35083	0.09078	0.0693	2.28701			397	0.00395	255	255	255	2.44486	1.72175	0.07234	0.06957	14.2434
	398	0.00183	255	255	255	2.38426	2.53395	0.05446	0.04274	106.479			398	0.00543	255	255	255	1.71444	1.36126	0.09576	0.07226	120.596			398	0.00222	255	255	255	2.72374	1.71344	0.05427	0.05216	0
	399	0.00188	255	255	255	4.11548	2.5297	0.0531	0.04502	18.9088			399	0.00464	255	255	255	1.04014	1.36093	0.08517	0.06943	51.2774			399	0.00114	255	255	255	1.47135	1.71156	0.03819	0.03789	90
	400	0.00222	255	255	255	0.49148	2.5402	0.06728	0.04207	13.5147			400	0.00356	255	255	255	1.16379	1.35669	0.0742	0.06104	54.4859			400	0.00262	255	255	255	1.70785	1.72018	0.05881	0.05669	131.453
	401	0.00109	255	255	255	3.17295	2.53332	0.03904	0.03545	134.999			401	0.00509	255	255	255	1.46063	1.36352	0.08596	0.07538	153.939			401	0.00212	255	255	255	2.35414	1.72251	0.0615	0.04398	12.0772
	402	0.00316	255	255	255	3.54415	2.55449	0.078	0.05161	100.983			402	0.00464	255	255	255	3.8572	1.36123	0.08318	0.07109	57.1356			402	0.00099	255	255	255	3.71131	1.71859	0.03966	0.03173	90
	403	0.00326	255	255	255	4.56534	2.54386	0.0704	0.05898	157.186			403	0.00336	255	255	255	4.31384	1.3535	0.07177	0.0596	142.387			403	0.00316	255	255	255	2.25345	1.7567	0.06908	0.05828	41.0153
	404	0.00183	255	255	255	2.01932	2.54326	0.0519	0.04484	5.97829			404	0.00514	255	255	255	0.30042	1.3639	0.09397	0.06962	167.27			404	0.00296	255	255	255	1.96402	1.76229	0.06407	0.05891	80.8006
	405	0.00178	255	255	255	2.5937	2.5445	0.04759	0.04759	0			405	0.004	255	255	255	2.10918	1.36419	0.07823	0.06513	51.8051			405	0.00237	255	255	255	2.04105	1.75564	0.05913	0.05106	75.4927
	406	0.00509	255	255	255	3.89014	2.5721	0.09874	0.06562	97.5028			406	0.00435	255	255	255	0.93166	1.37217	0.09611	0.0576	25.1333			406	0.00153	255	255	255	2.96953	1.74761	0.05305	0.03676	9.79313
	407	0.00124	255	255	255	3.35635	2.54801	0.03966	0.03966	0			407	0.00494	255	255	255	4.03212	1.37368	0.08519	0.07384	128.998			407	0.00311	255	255	255	1.62699	1.76757	0.07519	0.05271	137.465
	408	0.00578	255	255	255	3.78926	2.5709	0.09822	0.07493	179.404			408	0.00692	255	255	255	0.41235	1.39044	0.10023	0.08787	64.1707			408	0.00277	255	255	255	2.89507	1.77219	0.05946	0.05925	134.925
	409	0.00761	255	255	255	4.79013	2.57522	0.10717	0.09039	9.31168			409	0.00119	255	255	255	2.71319	1.36011	0.04897	0.03083	145.427			409	0.00178	255	255	255	1.37417	1.77131	0.05665	0.03998	32.7463
	410	0.00109	255	255	255	0.57638	2.55856	0.04619	0.02996	102.557			410	0.00099	255	255	255	4.90273	1.3566	0.03966	0.03173	0			410	0.00193	255	255	255	2.1771	1.7705	0.05342	0.04593	155.732
	411	0.00455	255	255	255	1.04847	2.57888	0.09821	0.05893	119.319			411	0.00395	255	255	255	3.92956	1.3855	0.07599	0.06622	52.9319			411	0.00212	255	255	255	2.31606	1.77384	0.05296	0.05108	4.038e-13
	412	0.00356	255	255	255	4.40396	2.5692	0.07187	0.06302	169.014			412	0.00484	255	255	255	4.20528	1.39468	0.08986	0.06861	118.043			412	0.00163	255	255	255	2.83301	1.77184	0.04994	0.04157	41.4114
	413	0.00459	255	255	255	4.6416	2.57522	0.08731	0.06701	49.6525			413	0.00484	255	255	255	0.50709	1.40788	0.09183	0.06713	31.0773			413	0.00099	255	255	255	1.45149	1.77834	0.03966	0.03173	0
	414	0.00652	255	255	255	1.74756	2.59056	0.09787	0.08484	137.926			414	0.00459	255	255	255	0.73687	1.40886	0.08056	0.07262	74.216			414	0.00242	255	255	255	2.41532	1.79089	0.05986	0.0515	69.3037
	415	0.00099	255	255	255	2.45664	2.55856	0.03966	0.03173	0			415	0.00272	255	255	255	3.7786	1.40778	0.06662	0.05194	141.994			415	0.00094	255	255	255	2.53469	1.77889	0.03901	0.03064	12.8205
	416	0.00158	255	255	255	2.72813	2.56668	0.04563	0.04411	159.392			416	0.00306	255	255	255	1.80203	1.42847	0.08542	0.04566	113.798			416	0.00282	255	255	255	2.12159	1.81305	0.06103	0.05875	55.7705
	417	0.00158	255	255	255	2.29826	2.57371	0.04766	0.04224	38.2178			417	0.00529	255	255	255	1.20922	1.43822	0.08565	0.07859	148.505			417	0.00292	255	255	255	2.26375	1.81831	0.07253	0.05117	6.65954
	418	0.00336	255	255	255	2.93761	2.59391	0.07561	0.05657	80.222			418	0.00361	255	255	255	1.90905	1.42925	0.07344	0.06253	134.245			418	0.00203	255	255	255	2.06233	1.82488	0.05512	0.04679	143.549
	419	0.00287	255	255	255	3.07519	2.58655	0.06686	0.05457	170.744			419	0.00361	255	255	255	2.01949	1.43204	0.07618	0.06028	23.8047			419	0.00311	255	255	255	2.357	1.82793	0.0669	0.05924	7.33739
	420	0.00361	255	255	255	3.16088	2.59153	0.07993	0.05745	146.879			420	0.00489	255	255	255	2.15709	1.43757	0.08451	0.07369	0.72244			420	0.00375	255	255	255	3.53235	1.83068	0.07008	0.06822	143.13
	421	0.00232	255	255	255	0.69191	2.58391	0.07134	0.04145	9.85591			421	0.00272	255	255	255	4.77518	1.43858	0.08201	0.04219	83.7784			421	0.00222	255	255	255	1.40229	1.83105	0.05321	0.05321	0
	422	0.00361	255	255	255	0.96649	2.6003	0.07033	0.06529	106.852			422	0.00094	255	255	255	5.01926	1.4156	0.03901	0.03064	102.82			422	0.00138	255	255	255	1.50546	1.82403	0.04571	0.03854	0
	423	0.00642	255	255	255	1.53486	2.60922	0.10338	0.0791	22.4438			423	0.00287	255	255	255	1.09568	1.43234	0.0609	0.05991	167.211			423	0.00321	255	255	255	1.96569	1.83387	0.07361	0.05555	166.259
	424	0.00489	255	255	255	2.51031	2.60588	0.09191	0.06776	11.131			424	0.00667	255	255	255	1.52469	1.4505	0.11263	0.0754	13.2003			424	0.00138	255	255	255	2.82691	1.83105	0.04571	0.03854	0
	425	0.00346	255	255	255	2.79031	2.59601	0.07749	0.05683	32.5072			425	0.00133	255	255	255	3.72472	1.42389	0.04534	0.03746	12.4916			425	0.00168	255	255	255	2.90753	1.8354	0.05061	0.04226	0.14767
	426	0.00133	255	255	255	3.70467	2.58368	0.04782	0.03552	23.2898			426	0.00761	255	255	255	0.29873	1.46514	0.10582	0.09155	35.1891			426	0.00183	255	255	255	2.98685	1.8377	0.05256	0.04428	82.2054
	427	0.00247	255	255	255	0.379	2.60424	0.06811	0.04618	95.6612			427	0.004	255	255	255	1.30544	1.44481	0.07541	0.06757	24.8388			427	0.00133	255	255	255	1.65142	1.83652	0.04601	0.03692	7.1907
	428	0.00198	255	255	255	2.86572	2.59862	0.05402	0.04658	134.999			428	0.00242	255	255	255	4.10357	1.437	0.05879	0.05243	10.6185			428	0.00306	255	255	255	2.67533	1.8484	0.06745	0.05782	24.5656
	429	0.00464	255	255	255	4.90273	2.60679	0.08373	0.07062	31.7914			429	0.00534	255	255	255	0.65279	1.47251	0.105	0.0647	119.495			429	0.00445	255	255	255	2.74943	1.86393	0.08864	0.06387	50.7134
	430	0.00222	255	255	255	2.22468	2.61205	0.0557	0.05082	130.787			430	0.00326	255	255	255	1.00163	1.45905	0.07035	0.05901	51.1547			430	0.00119	255	255	255	2.42208	1.85273	0.04059	0.0372	45.0013
	431	0.00242	255	255	255	3.39895	2.60869	0.06812	0.04525	8.44425			431	0.00375	255	255	255	1.69316	1.46222	0.08506	0.05621	115.504			431	0.00183	255	255	255	2.49729	1.85594	0.05352	0.04349	155.947
	432	0.00331	255	255	255	4.18524	2.63435	0.07992	0.05274	107.187			432	0.00208	255	255	255	1.37969	1.46086	0.05788	0.04565	72.7641			432	0.00133	255	255	255	2.56493	1.85188	0.04677	0.03632	27.5606
	433	0.00361	255	255	255	1.64406	2.63121	0.07193	0.06384	0.68269			433	0.00731	255	255	255	3.61799	1.48184	0.10207	0.09121	20.173			433	0.00188	255	255	255	1.455	1.87323	0.05263	0.04542	90
	434	0.00425	255	255	255	1.94148	2.6268	0.09276	0.05832	171.032			434	0.00593	255	255	255	3.83713	1.47351	0.09517	0.07932	30.6125			434	0.00128	255	255	255	2.013	1.86863	0.04771	0.03428	60.5326
	435	0.00336	255	255	255	2.15108	2.62668	0.08396	0.05095	15.5724			435	0.0042	255	255	255	4.2769	1.47117	0.08301	0.06441	144.069			435	0.00257	255	255	255	2.14263	1.87864	0.06317	0.05178	44.2814
	436	0.00104	255	255	255	3.5796	2.61596	0.04144	0.03188	37.5519			436	0.0043	255	255	255	0.80005	1.47621	0.07674	0.07132	19.4141			436	0.00618	255	255	255	2.23446	1.90725	0.12438	0.06322	99.6046
	437	0.00163	255	255	255	4.23391	2.62469	0.05202	0.03991	96.7097			437	0.00301	255	255	255	2.40974	1.48802	0.10356	0.03705	114.01			437	0.00138	255	255	255	2.30099	1.87674	0.04596	0.03832	90
	438	0.00173	255	255	255	2.67855	2.62834	0.04843	0.04546	135			438	0.00395	255	255	255	3.9409	1.47996	0.07823	0.06433	114.848			438	0.00035	255	255	255	2.62433	1.86419	0.02465	0.01786	30.4727
	439	0.00287	255	255	255	3.49681	2.63697	0.06912	0.05278	23.1362			439	0.00395	255	255	255	2.22468	1.47987	0.08088	0.06222	17.6524			439	0.00425	255	255	255	1.3754	1.91083	0.08812	0.06139	128.491
	440	0.00272	255	255	255	3.8724	2.64003	0.0817	0.04235	167.766			440	0.00311	255	255	255	1.42281	1.49221	0.08317	0.04765	75.0391			440	0.00133	255	255	255	1.51865	1.88885	0.04601	0.03692	7.1907
	441	0.00756	255	255	255	3.96746	2.66525	0.10239	0.094	7.90138			441	0.00306	255	255	255	4.87053	1.48108	0.07782	0.05012	31.6849			441	0.00237	255	255	255	2.36892	1.89607	0.06266	0.04819	24.8277
	442	0.00124	255	255	255	4.56534	2.63236	0.03966	0.03966	0			442	0.0038	255	255	255	0.12474	1.50024	0.08615	0.05622	137.006			442	0.00109	255	255	255	2.08346	1.89495	0.03904	0.03545	45
	443	0.00366	255	255	255	2.59133	2.65098	0.07916	0.0588	40.4488			443	0.00499	255	255	255	0.49791	1.50111	0.08276	0.07677	107.723			443	0.00128	255	255	255	2.63939	1.89783	0.044	0.03717	90
	444	0.00371	255	255	255	4.69101	2.64792	0.08717	0.05412	169.185			444	0.00371	255	255	255	0.90819	1.49404	0.07559	0.06241	161.366			444	0.00168	255	255	255	2.85977	1.89783	0.04634	0.04616	90
	445	0.00504	255	255	255	1.06731	2.67529	0.09684	0.06626	106.147			445	0.00529	255	255	255	2.04626	1.5049	0.09194	0.07321	22.4707			445	0.00173	255	255	255	2.92637	1.89914	0.05236	0.04205	161.743
	446	0.00306	255	255	255	2.30404	2.65968	0.06804	0.05732	14.8493			446	0.00148	255	255	255	4.02762	1.48663	0.04759	0.03966	0			446	0.00262	255	255	255	1.58278	1.9105	0.05873	0.05677	90.4843
	447	0.00277	255	255	255	2.99159	2.66186	0.0667	0.05282	79.1516			447	0.00435	255	255	255	1.13614	1.51507	0.08352	0.06628	99.0708			447	0.00287	255	255	255	1.6563	1.91407	0.0682	0.0535	92.7776
	448	0.00326	255	255	255	3.61898	2.65686	0.07284	0.057	167.995			448	0.00287	255	255	255	4.1459	1.51027	0.07211	0.0506	94.0868			448	0.00272	255	255	255	2.47069	1.91208	0.0626	0.05527	162.202
	449	0.00267	255	255	255	4.8258	2.65189	0.06565	0.05174	176.65			449	0.00464	255	255	255	4.95806	1.52462	0.09676	0.06111	94.0751			449	0.00183	255	255	255	2.54098	1.91046	0.05446	0.04274	16.479
	450	0.00138	255	255	255	2.4117	2.65872	0.04421	0.03984	50.3922			450	0.00479	255	255	255	1.84381	1.51816	0.08631	0.07069	6.87682			450	0.00163	255	255	255	2.03085	1.93244	0.04715	0.04403	134.998
	451	0.00158	255	255	255	4.75775	2.65608	0.05065	0.03974	45.0006			451	0.00489	255	255	255	1.93784	1.54336	0.08125	0.07665	102.941			451	0.00153	255	255	255	2.30699	1.9315	0.0449	0.04344	135
	452	0.00692	255	255	255	1.87468	2.68945	0.10057	0.08757	174.574			452	0.00296	255	255	255	1.58621	1.539	0.07004	0.05389	153.396			452	0.00296	255	255	255	2.68051	1.94692	0.06572	0.05743	52.7142
	453	0.00217	255	255	255	0.72399	2.67102	0.06044	0.0458	0			453	0.00479	255	255	255	1.74649	1.54772	0.08361	0.07298	156.329			453	0.00287	255	255	255	2.10313	1.96097	0.07054	0.05172	90.0679
	454	0.00094	255	255	255	3.32749	2.66344	0.03901	0.03064	12.8205			454	0.00603	255	255	255	4.33781	1.55583	0.09704	0.07909	132.706			454	0.00138	255	255	255	2.16619	1.94352	0.04571	0.03854	0
	455	0.00114	255	255	255	4.43759	2.66751	0.03819	0.03789	90			455	0.00455	255	255	255	1.22297	1.55379	0.08849	0.06541	135.282			455	0.00287	255	255	255	2.37592	1.94909	0.07603	0.04799	160.939
	456	0.00222	255	255	255	0.36902	2.68078	0.0557	0.05082	49.2135			456	0.0039	255	255	255	0.99247	1.55879	0.08321	0.05973	153.417			456	0.00287	255	255	255	2.83475	1.95091	0.06747	0.05408	5.34022
	457	0.00133	255	255	255	4.31177	2.6774	0.04534	0.03746	102.492			457	0.00435	255	255	255	2.25887	1.56084	0.07961	0.06954	16.5			457	0.00208	255	255	255	1.90084	1.95791	0.0548	0.04822	138.831
	458	0.00282	255	255	255	0.61652	2.69266	0.06456	0.05554	125.427			458	0.00435	255	255	255	4.78284	1.56547	0.08983	0.06162	102.255			458	0.00306	255	255	255	2.57964	1.9603	0.06249	0.06241	0
	459	0.00375	255	255	255	1.69269	2.70052	0.07096	0.06737	45.9368			459	0.00469	255	255	255	1.31942	1.57032	0.09117	0.06555	171.551			459	0.00296	255	255	255	2.93789	1.96449	0.06385	0.05911	84.1847
	460	0.00375	255	255	255	0.96066	2.70607	0.08631	0.05539	131.533			460	0.00548	255	255	255	0.13232	1.60005	0.13339	0.05235	75.3341			460	0.00267	255	255	255	3.54873	1.96161	0.0649	0.05234	129.036
	461	0.0038	255	255	255	1.60275	2.70795	0.08224	0.0589	105.324			461	0.00425	255	255	255	0.85051	1.57842	0.07699	0.07027	77.8008			461	0.00311	255	255	255	2.50963	1.97454	0.07266	0.05454	29.6781
	462	0.00148	255	255	255	1.95312	2.69047	0.04839	0.039	49.3708			462	0.00425	255	255	255	2.16371	1.57597	0.08295	0.06522	107.2			462	0.00183	255	255	255	2.43878	1.97106	0.05631	0.04134	61.1899
	463	0.0043	255	255	255	2.89882	2.70354	0.09174	0.05965	33.9464			463	0.0042	255	255	255	4.21124	1.57536	0.07543	0.07089	45.0063			463	0.00267	255	255	255	2.73519	1.97567	0.06107	0.05563	123.963
	464	0.00321	255	255	255	3.24983	2.70135	0.07517	0.0544	33.3741			464	0.00578	255	255	255	0.41396	1.58426	0.10563	0.06968	160.495			464	0.00208	255	255	255	1.37668	1.97448	0.05915	0.04467	8.64895
	465	0.00623	255	255	255	1.52708	2.72117	0.09294	0.08528	46.0167			465	0.00385	255	255	255	1.49213	1.57387	0.08214	0.05973	179.645			465	0.00203	255	255	255	1.56241	1.97883	0.05559	0.0464	35.6769
	466	0.00114	255	255	255	2.05598	2.6944	0.03819	0.03789	0			466	0.00277	255	255	255	3.34467	1.57186	0.07271	0.04845	149.676			466	0.00163	255	255	255	1.98165	1.98271	0.04715	0.04403	45
	467	0.00346	255	255	255	3.06736	2.70898	0.07444	0.05916	137.292			467	0.00375	255	255	255	3.97231	1.59244	0.08945	0.05345	134.337			467	0.00267	255	255	255	2.27232	1.99155	0.0589	0.05767	39.8056
	468	0.01112	255	255	255	4.87521	2.72952	0.16524	0.08566	6.7449			468	0.00514	255	255	255	0.59841	1.59808	0.09491	0.06893	150.442			468	0.00385	255	255	255	2.63371	2.00903	0.07759	0.06324	61.821
	469	0.00163	255	255	255	0.85807	2.7067	0.04715	0.04403	134.998			469	0.00371	255	255	255	1.07605	1.58982	0.07398	0.06377	34.3453			469	0.00163	255	255	255	2.33799	1.99975	0.05378	0.0386	90
	470	0.00415	255	255	255	1.14916	2.72591	0.08366	0.06316	167.81			470	0.00459	255	255	255	2.05825	1.59615	0.08537	0.06853	128.593			470	0.00262	255	255	255	3.44467	2.0036	0.05891	0.0566	144.462
	471	0.00173	255	255	255	1.9887	2.72474	0.05229	0.04211	93.7237			471	0.00341	255	255	255	3.82678	1.59136	0.07323	0.05927	47.0443			471	0.00366	255	255	255	1.60128	2.03138	0.07271	0.06403	114.355
	472	0.00311	255	255	255	2.74627	2.72251	0.07677	0.05162	15.5852			472	0.00366	255	255	255	1.6956	1.61752	0.07285	0.0639	65.0033			472	0.00099	255	255	255	2.14033	2.01029	0.03966	0.03173	0
	473	0.00415	255	255	255	1.75934	2.74215	0.08245	0.06409	31.9543			473	0.00642	255	255	255	4.4154	1.62251	0.102	0.08017	20.4731			473	0.00306	255	255	255	1.93241	2.03716	0.0689	0.05661	122.992
	474	0.00534	255	255	255	2.62904	2.75322	0.11126	0.06107	65.3467			474	0.00341	255	255	255	4.88144	1.61153	0.07222	0.0601	179.396			474	0.00267	255	255	255	2.55088	2.02748	0.06639	0.05117	4.92281
	475	0.00188	255	255	255	2.14366	2.7426	0.0628	0.03807	72.3705			475	0.00208	255	255	255	4.97302	1.60261	0.05552	0.04759	0			475	0.00128	255	255	255	3.25605	2.02543	0.04507	0.03629	106.174
	476	0.00543	255	255	255	2.31983	2.7553	0.09361	0.07392	45.1302			476	0.00094	255	255	255	3.39778	1.60317	0.03901	0.03064	167.179			476	0.00242	255	255	255	2.70495	2.03518	0.05956	0.05175	172.232
	477	0.00227	255	255	255	2.51226	2.73825	0.0608	0.04759	16.5471			477	0.00539	255	255	255	1.15369	1.63876	0.0834	0.08222	57.7308			477	0.00173	255	255	255	2.48073	2.03891	0.04843	0.04546	135
	478	0.00124	255	255	255	3.74294	2.73077	0.03966	0.03966	0			478	0.00375	255	255	255	1.60326	1.62564	0.07482	0.0639	150.728			478	0.00287	255	255	255	1.37005	2.05247	0.06607	0.05522	180
	479	0.00217	255	255	255	3.66259	2.737	0.07638	0.03624	171.653			479	0.00296	255	255	255	1.96297	1.62862	0.06552	0.0576	79.784			479	0.00445	255	255	255	1.8573	2.06559	0.08777	0.06451	142.257
	480	0.0039	255	255	255	3.99972	2.74563	0.09161	0.05425	4.87918			480	0.0041	255	255	255	1.39576	1.63424	0.08392	0.06222	23.2488			480	0.00316	255	255	255	2.27015	2.0584	0.06678	0.06029	72.8212
	481	0.00405	255	255	255	2.07896	2.76463	0.08361	0.0617	158.691			481	0.00553	255	255	255	0.79108	1.64893	0.08951	0.07871	48.9638			481	0.00089	255	255	255	2.77645	2.04192	0.03927	0.02883	66.8906
	482	0.00306	255	255	255	2.78779	2.76807	0.07182	0.0543	42.2407			482	0.00301	255	255	255	0.91751	1.63424	0.07055	0.05439	21.3046			482	0.00292	255	255	255	2.0916	2.06015	0.06354	0.05841	168.06
	483	0.00356	255	255	255	3.17838	2.76513	0.07185	0.06304	44.8603			483	0.00168	255	255	255	2.55132	1.63404	0.05664	0.03776	127.54			483	0.00143	255	255	255	2.15027	2.04847	0.04707	0.03875	11.1703
	484	0.00351	255	255	255	4.30011	2.76611	0.08675	0.05149	148.713			484	0.00558	255	255	255	3.7361	1.64774	0.09486	0.07493	22.7016			484	0.00178	255	255	255	2.20711	2.05247	0.04759	0.04759	0
	485	0.0044	255	255	255	2.22847	2.78084	0.08493	0.06592	128.322			485	0.00252	255	255	255	4.27673	1.6392	0.0598	0.05365	77.3373			485	0.00272	255	255	255	2.0271	2.06902	0.06611	0.05234	89.5671
	486	0.00089	255	255	255	2.5527	2.76005	0.03942	0.02873	72.7039			486	0.00662	255	255	255	2.37848	1.66603	0.09523	0.08852	59.8102			486	0.00257	255	255	255	2.81822	2.0695	0.06137	0.05331	48.1362
	487	0.00306	255	255	255	4.20346	2.77816	0.07701	0.05065	114.75			487	0.00459	255	255	255	0.51119	1.6644	0.09935	0.05889	158.307			487	0.00247	255	255	255	3.44084	2.07271	0.0597	0.05269	90.6991
	488	0.00168	255	255	255	4.37514	2.76529	0.05478	0.03904	84.6078			488	0.00316	255	255	255	1.88081	1.65753	0.06782	0.05936	167.743			488	0.00025	255	255	255	2.61971	2.05879	0.0221	0.01423	161.565
	489	0.00277	255	255	255	4.57437	2.76679	0.069	0.05106	16.6118			489	0.00366	255	255	255	1.47694	1.66369	0.08966	0.05192	7.66335			489	0.00193	255	255	255	2.88955	2.0704	0.06262	0.03918	3.36894
	490	0.00272	255	255	255	0.53618	2.77946	0.07981	0.04335	161.392			490	0.00346	255	255	255	1.78456	1.6723	0.07393	0.05956	172.298			490	0.00133	255	255	255	2.59201	2.07837	0.04684	0.03626	156.024
	491	0.00682	255	255	255	1.89421	2.80386	0.09967	0.0871	99.4232			491	0.00573	255	255	255	2.13772	1.67981	0.10336	0.0706	1.84654			491	0.00143	255	255	255	1.53996	2.08458	0.04707	0.03875	11.1703
	492	0.00193	255	255	255	3.64526	2.77817	0.06112	0.04014	160.443			492	0.00168	255	255	255	4.87006	1.66587	0.04634	0.04616	90			492	0.00257	255	255	255	2.65656	2.0941	0.05948	0.055	135.112
	493	0.00227	255	255	255	4.50758	2.78364	0.05887	0.04915	78.8839			493	0.00183	255	255	255	3.9067	1.67699	0.05332	0.04365	81.1185			493	0.00114	255	255	255	3.25794	2.09235	0.03819	0.03789	0
	494	0.00222	255	255	255	3.88961	2.7884	0.0551	0.05137	119.767			494	0.00094	255	255	255	0.0849	1.67716	0.03901	0.03064	77.1795			494	0.00514	255	255	255	1.94223	2.11776	0.0858	0.07625	17.0622
	495	0.00138	255	255	255	4.43906	2.78625	0.05029	0.03503	104.018			495	0.00227	255	255	255	1.31137	1.6839	0.05518	0.05244	134.996			495	0.00252	255	255	255	3.13445	2.10546	0.06014	0.05335	171.814
	496	0.00336	255	255	255	0.88462	2.81739	0.08474	0.05048	81.406			496	0.00099	255	255	255	3.4899	1.6729	0.03966	0.03173	0			496	0.00178	255	255	255	2.21589	2.1128	0.05434	0.04167	67.3221
	497	0.00183	255	255	255	2.89908	2.79631	0.05373	0.04332	22.8844			497	0.00277	255	255	255	3.99687	1.68734	0.07129	0.04942	34.7041			497	0.00178	255	255	255	3.6832	2.1087	0.04759	0.04759	0
	498	0.00296	255	255	255	3.53231	2.80317	0.06429	0.05871	35.6484			498	0.00237	255	255	255	4.08385	1.68345	0.06068	0.04976	25.791			498	0.00208	255	255	255	1.36865	2.12761	0.05636	0.04688	36.0579
	499	0.00642	255	255	255	3.96663	2.82139	0.09881	0.08276	42.2538			499	0.00632	255	255	255	0.33673	1.70299	0.10082	0.07987	166.821			499	0.00232	255	255	255	2.71432	2.12508	0.05948	0.04971	175.312
	500	0.00232	255	255	255	0.80647	2.81167	0.05859	0.05047	76.4518			500	0.00593	255	255	255	1.20676	1.71238	0.09148	0.08252	10.6932			500	0.00242	255	255	255	2.78456	2.12512	0.06079	0.05071	162.648
	501	0.00217	255	255	255	3.24724	2.80825	0.0621	0.04457	47.0997			501	0.00148	255	255	255	5.02972	1.69094	0.05149	0.03665	85.306			501	0.00287	255	255	255	1.59304	2.13536	0.06982	0.05226	174.421
	502	0.00232	255	255	255	0.27735	2.819	0.06461	0.04576	128.714			502	0.0042	255	255	255	1.05563	1.70767	0.07864	0.06799	135.238			502	0.00277	255	255	255	2.10155	2.13343	0.06413	0.05493	35.1467
	503	0.00242	255	255	255	2.81641	2.8154	0.07318	0.04212	25.7825			503	0.00287	255	255	255	4.16141	1.69726	0.07509	0.04859	170.131			503	0.00588	255	255	255	2.94731	2.15149	0.12004	0.06236	158.473
	504	0.00158	255	255	255	2.96206	2.80765	0.05292	0.03804	174.016			504	0.00371	255	255	255	1.63471	1.70819	0.07891	0.05979	1.71268			504	0.00371	255	255	255	3.44154	2.1422	0.07255	0.06503	24.3958
	505	0.00257	255	255	255	4.14008	2.81511	0.06103	0.0536	0			505	0.00178	255	255	255	1.99624	1.6975	0.06222	0.0364	11.8835			505	0.00296	255	255	255	2.62931	2.15263	0.06907	0.05465	104.896
	506	0.00272	255	255	255	0.63472	2.82981	0.07549	0.04583	72.3432			506	0.0041	255	255	255	0.8287	1.72181	0.08027	0.06504	48.9435			506	0.00094	255	255	255	2.84952	2.12923	0.03901	0.03064	12.8205
	507	0.00114	255	255	255	3.02721	2.81511	0.03819	0.03789	90			507	0.00282	255	255	255	4.47088	1.72093	0.06103	0.05875	145.77			507	0.00272	255	255	255	1.83834	2.14531	0.06746	0.05129	7.36095
	508	0.00232	255	255	255	3.46866	2.81975	0.0676	0.04374	167.333			508	0.0045	255	255	255	0.94826	1.72979	0.08926	0.06413	0.11704			508	0.00232	255	255	255	3.19767	2.14422	0.06285	0.04704	175.209
	509	0.00168	255	255	255	4.40367	2.81677	0.05901	0.03625	164.896			509	0.00632	255	255	255	0.43756	1.74967	0.09596	0.08391	151.134			509	0.00287	255	255	255	3.52698	2.15087	0.06281	0.05809	129.009
	510	0.00509	255	255	255	1.96904	2.84473	0.09155	0.07077	71.1933			510	0.00366	255	255	255	1.39573	1.73835	0.08535	0.05454	148.367			510	0.00212	255	255	255	3.59206	2.15848	0.0626	0.04321	70.8795
	511	0.00227	255	255	255	2.42562	2.8333	0.05951	0.04863	112.587			511	0.0039	255	255	255	1.55078	1.73639	0.07862	0.06321	2.64235			511	0.00203	255	255	255	1.51098	2.16639	0.05839	0.04417	94.1471
	512	0.00371	255	255	255	2.50265	2.83114	0.08898	0.05302	12.9366			512	0.00435	255	255	255	4.26165	1.74143	0.07986	0.06932	33.0767			512	0.00292	255	255	255	3.04945	2.17226	0.06425	0.05777	134.324
	513	0.00326	255	255	255	4.06287	2.83077	0.0768	0.05406	19.5011			513	0.00474	255	255	255	1.7131	1.75608	0.08067	0.07486	128			513	0.00296	255	255	255	3.11232	2.17653	0.06643	0.05682	110.62
	514	0.00208	255	255	255	4.79612	2.83185	0.06084	0.04342	96.1361			514	0.00336	255	255	255	3.91939	1.74371	0.07342	0.05826	175.425			514	0.00326	255	255	255	3.26316	2.18581	0.09319	0.04455	102.93
	515	0.00138	255	255	255	3.83432	2.83269	0.04722	0.0373	110.505			515	0.00262	255	255	255	4.37515	1.74339	0.07288	0.04575	145.27			515	0.00183	255	255	255	2.68536	2.177	0.05352	0.04349	65.9466
	516	0.00163	255	255	255	4.59047	2.83322	0.04715	0.04403	134.998			516	0.00301	255	255	255	2.02752	1.75696	0.07504	0.05114	78.3394			516	0.00133	255	255	255	3.37665	2.17626	0.05652	0.03005	110.702
	517	0.00677	255	255	255	1.11512	2.85708	0.11394	0.07564	178.427			517	0.00494	255	255	255	2.19881	1.75563	0.09007	0.06984	14.0395			517	0.00494	255	255	255	1.88806	2.21456	0.11357	0.05539	81.8892
	518	0.00341	255	255	255	2.59874	2.84792	0.07358	0.05899	11.6164			518	0.0041	255	255	255	1.83715	1.75772	0.08154	0.06403	21.3557			518	0.00366	255	255	255	1.96983	2.19685	0.07042	0.06611	150.276
	519	0.00613	255	255	255	0.98757	2.87843	0.09706	0.08037	138.262			519	0.00697	255	255	255	0.18592	1.77761	0.10351	0.08569	0.77076			519	0.00287	255	255	255	2.30333	2.18978	0.06888	0.05297	11.9192
	520	0.00296	255	255	255	2.15298	2.85694	0.06776	0.0557	105.322			520	0.00504	255	255	255	2.37608	1.78206	0.08836	0.07262	154.425			520	0.00267	255	255	255	1.33564	2.19448	0.07829	0.04339	10.1357
	521	0.0043	255	255	255	3.08488	2.86117	0.08493	0.06444	162.193			521	0.00435	255	255	255	1.11569	1.78481	0.08575	0.06456	154.963			521	0.00252	255	255	255	1.41317	2.19767	0.0619	0.05183	21.1318
	522	0.00455	255	255	255	4.25896	2.85859	0.08288	0.06983	151.692			522	0.00415	255	255	255	1.00523	1.79733	0.08272	0.06388	128.633			522	0.00509	255	255	255	2.87974	2.21083	0.08288	0.07818	34.1158
	523	0.00163	255	255	255	3.71483	2.85026	0.05442	0.03815	169.099			523	0.00301	255	255	255	1.30734	1.79015	0.07189	0.05338	122.679			523	0.00198	255	255	255	2.40392	2.20465	0.05402	0.04658	90
	524	0.00099	255	255	255	4.83595	2.85026	0.03966	0.03173	90			524	0.00578	255	255	255	0.31039	1.79957	0.10058	0.07318	172.367			524	0.00163	255	255	255	2.80681	2.19656	0.05356	0.03876	0
	525	0.00109	255	255	255	0.20672	2.85793	0.03904	0.03545	45			525	0.0043	255	255	255	0.83649	1.79631	0.08706	0.06286	164.547			525	0.00227	255	255	255	2.08761	2.21413	0.06253	0.04628	170.355
	526	0.00529	255	255	255	2.25404	2.87246	0.09628	0.06991	162.904			526	0.00321	255	255	255	1.47658	1.79331	0.07316	0.05589	158.754			526	0.00212	255	255	255	2.16305	2.22337	0.05903	0.04582	131.757
	527	0.00529	255	255	255	3.18397	2.87213	0.12517	0.05378	10.7591			527	0.00425	255	255	255	2.08606	1.80245	0.07462	0.0725	7.1945			527	0.00212	255	255	255	2.53984	2.22157	0.0592	0.04569	151.859
	528	0.00163	255	255	255	1.47662	2.88242	0.04715	0.04403	134.998			528	0.0043	255	255	255	2.60643	1.80076	0.08476	0.06457	106.805			528	0.00119	255	255	255	2.75244	2.21706	0.04059	0.0372	135
	529	0.00163	255	255	255	2.90266	2.88604	0.05376	0.03861	70.7094			529	0.00578	255	255	255	4.06243	1.80162	0.09621	0.0765	166.603			529	0.00311	255	255	255	3.38446	2.25279	0.10119	0.03917	88.0823
	530	0.00445	255	255	255	4.10275	2.89532	0.07839	0.07223	38.6199			530	0.0038	255	255	255	1.60859	1.80111	0.07465	0.06489	24.4868			530	0.00425	255	255	255	1.12995	2.24887	0.08016	0.06749	148.144
	531	0.00114	255	255	255	4.74228	2.87838	0.03819	0.03789	90			531	0.00593	255	255	255	2.4714	1.81612	0.0954	0.07912	78.2619			531	0.00193	255	255	255	1.55999	2.23729	0.05386	0.04555	82.4335
	532	0.00637	255	255	255	1.72284	2.90573	0.09765	0.08311	160.324			532	0.00375	255	255	255	1.22795	1.81857	0.07195	0.06644	170.901			532	0.00262	255	255	255	2.94906	2.24099	0.06204	0.05374	96.9749
	533	0.00143	255	255	255	2.96321	2.88831	0.04707	0.03875	101.17			533	0.00603	255	255	255	2.72518	1.83186	0.09567	0.08022	82.6814			533	0.00208	255	255	255	3.07569	2.23673	0.05485	0.04817	135.163
	534	0.00153	255	255	255	4.52928	2.8913	0.05237	0.03724	91.4177			534	0.00346	255	255	255	4.31892	1.8167	0.0674	0.06533	143.13			534	0.00044	255	255	255	1.32497	2.23171	0.02379	0.02379	0
	535	0.00173	255	255	255	4.64326	2.88922	0.0523	0.0421	21.1927			535	0.00553	255	255	255	3.62019	1.82817	0.09998	0.07047	13.5383			535	0.0042	255	255	255	2.6011	2.25652	0.08216	0.06508	39.7667
	536	0.00366	255	255	255	4.9488	2.90516	0.09259	0.05028	133.367			536	0.0043	255	255	255	0.43721	1.83614	0.08671	0.06312	35.1159			536	0.00232	255	255	255	2.67229	2.24666	0.06066	0.04874	25.8842
	537	0.0043	255	255	255	2.51182	2.90843	0.11894	0.04601	157.679			537	0.00217	255	255	255	1.40037	1.82754	0.06159	0.04494	90			537	0.00212	255	255	255	2.33714	2.25181	0.05296	0.05108	4.038e-13
	538	0.00351	255	255	255	3.34566	2.90431	0.07418	0.06021	175.163			538	0.00637	255	255	255	1.93758	1.83563	0.10859	0.07473	171.606			538	0.00356	255	255	255	1.36997	2.26695	0.07294	0.0621	1.40825
	539	0.00203	255	255	255	4.19897	2.90032	0.05173	0.04986	93.4765			539	0.00445	255	255	255	2.26506	1.83519	0.07674	0.07378	39.8058			539	0.00227	255	255	255	2.48154	2.26074	0.06158	0.04699	24.2949
	540	0.00178	255	255	255	0.14878	2.9022	0.06275	0.03609	157.842			540	0.00331	255	255	255	1.67914	1.8384	0.06673	0.06317	162.192			540	0.00292	255	255	255	3.65121	2.26554	0.06504	0.05706	7.44553
	541	0.00119	255	255	255	2.34417	2.90298	0.04428	0.03409	75.6948			541	0.00484	255	255	255	4.43107	1.8459	0.07929	0.07775	113.471			541	0.00385	255	255	255	2.24432	2.27325	0.07259	0.06759	1.16887
	542	0.00292	255	255	255	3.58437	2.90911	0.07334	0.05061	172.992			542	0.00667	255	255	255	4.54045	1.85146	0.1091	0.07784	33.993			542	0.00163	255	255	255	3.272	2.26557	0.05356	0.03876	90
	543	0.00445	255	255	255	4.36079	2.91391	0.09477	0.05974	147.771			543	0.00385	255	255	255	4.15955	1.84881	0.07976	0.06152	133.735			543	0.00044	255	255	255	2.38635	2.25982	0.02379	0.02379	0
	544	0.00306	255	255	255	3.99202	2.91669	0.07709	0.05059	152.684			544	0.00766	255	255	255	0.53414	1.87268	0.10834	0.09	76.1979			544	0.0042	255	255	255	1.07581	2.29555	0.08485	0.06302	125.061
	545	0.00371	255	255	255	4.81144	2.92345	0.07496	0.06294	118.587			545	0.00356	255	255	255	1.81934	1.85741	0.07747	0.05847	163.579			545	0.00326	255	255	255	1.81359	2.28687	0.06663	0.06231	41.4151
	546	0.00336	255	255	255	1.34502	2.93306	0.08743	0.04893	123.03			546	0.00499	255	255	255	2.93245	1.86822	0.08959	0.07092	98.7595			546	0.00198	255	255	255	3.12878	2.28284	0.05899	0.04266	173.176
	547	0.00188	255	255	255	2.718	2.9163	0.05869	0.04073	4.96807			547	0.00405	255	255	255	0.18498	1.86894	0.08112	0.06359	14.9924			547	0.00227	255	255	255	2.74727	2.29145	0.0619	0.04675	0
	548	0.00163	255	255	255	2.83237	2.91416	0.06225	0.03335	15.6148			548	0.00583	255	255	255	2.15516	1.87728	0.09613	0.07722	146.824			548	0.00301	255	255	255	2.85095	2.30085	0.06718	0.05712	169.433
	549	0.00114	255	255	255	4.88775	2.9123	0.04102	0.03527	37.8921			549	0.00578	255	255	255	0.71495	1.89125	0.09596	0.0767	129.834			549	0.00158	255	255	255	3.04883	2.28684	0.05371	0.03748	166.468
	550	0.00114	255	255	255	2.03765	2.91749	0.04663	0.03103	173.839			550	0.00469	255	255	255	1.32371	1.8841	0.09281	0.06439	123.881			550	0.00346	255	255	255	3.47092	2.30531	0.06898	0.06384	94.7661
	551	0.00445	255	255	255	3.20507	2.93531	0.0933	0.06068	144.379			551	0.00484	255	255	255	2.81095	1.88765	0.08357	0.07377	86.4451			551	0.00099	255	255	255	2.11573	2.29497	0.03966	0.03173	90
	552	0.00099	255	255	255	0.43228	2.92406	0.03966	0.03173	0			552	0.00158	255	255	255	0.93266	1.8807	0.05362	0.03754	85.9185			552	0.00346	255	255	255	2.39528	2.30621	0.08207	0.05366	173.921
	553	0.00222	255	255	255	2.60877	2.94007	0.06582	0.04301	119.629			553	0.004	255	255	255	1.13466	1.89041	0.08657	0.05886	151.619			553	0.00301	255	255	255	2.66186	2.30568	0.06787	0.05654	23.9882
	554	0.00203	255	255	255	3.49024	2.93478	0.05499	0.0469	143.572			554	0.00667	255	255	255	1.53323	1.89749	0.10144	0.08372	149.795			554	0.00326	255	255	255	1.9055	2.3152	0.07445	0.05577	143.229
	555	0.00133	255	255	255	3.6487	2.93513	0.04534	0.03746	167.508			555	0.00494	255	255	255	0.35145	1.90163	0.08974	0.0701	76.6817			555	0.00232	255	255	255	1.99586	2.30604	0.06287	0.04703	14.4888
	556	0.00415	255	255	255	4.27363	2.96473	0.09687	0.05455	104.316			556	0.00474	255	255	255	3.68195	1.90933	0.0857	0.07047	49.7482			556	0.00203	255	255	255	2.07107	2.31366	0.05161	0.04998	58.7038
	557	0.00158	255	255	255	0.06348	2.94625	0.04766	0.04224	141.782			557	0.00321	255	255	255	0.26251	1.90113	0.06864	0.05957	94.4845			557	0.00247	255	255	255	2.31029	2.31648	0.06287	0.05003	166.011
	558	0.00716	255	255	255	1.06043	2.96878	0.11644	0.07834	160.966			558	0.00445	255	255	255	0.85004	1.90119	0.08711	0.06499	15.0124			558	0.00119	255	255	255	3.52856	2.30551	0.04759	0.03173	0
	559	0.00336	255	255	255	4.73889	2.95487	0.07634	0.05604	149.525			559	0.00573	255	255	255	1.74659	1.90952	0.09946	0.07337	153.522			559	0.00262	255	255	255	2.56512	2.32348	0.06188	0.05388	9.44854
	560	0.00217	255	255	255	1.45021	2.9624	0.05629	0.04917	45.914			560	0.0044	255	255	255	2.54343	1.90806	0.08566	0.06536	81.6406			560	0.00296	255	255	255	2.91621	2.32636	0.06352	0.05942	26.7701
	561	0.00119	255	255	255	4.15707	2.95628	0.04059	0.0372	135			561	0.00385	255	255	255	4.335	1.9072	0.07515	0.06529	96.9695			561	0.00153	255	255	255	2.98381	2.31606	0.05512	0.03538	163.155
	562	0.00163	255	255	255	4.46778	2.96379	0.05477	0.0379	80.9276			562	0.00539	255	255	255	1.42518	1.91205	0.09586	0.07153	17.1846			562	0.00232	255	255	255	2.48565	2.33191	0.06089	0.04855	65.2081
	563	0.00257	255	255	255	4.06452	2.96908	0.06142	0.05326	165.151			563	0.00459	255	255	255	2.36458	1.9089	0.08458	0.06917	173.573			563	0.0044	255	255	255	2.2385	2.34883	0.10173	0.05504	18.0185
	564	0.00227	255	255	255	1.20043	2.97739	0.06275	0.04612	120.214			564	0.00484	255	255	255	3.02541	1.91655	0.08566	0.07197	92.1507			564	0.00277	255	255	255	3.63889	2.33614	0.06612	0.05328	4.86456
	565	0.00227	255	255	255	3.15449	2.9803	0.05922	0.04886	64.2552			565	0.00346	255	255	255	1.62551	1.9156	0.07183	0.0613	32.2373			565	0.00282	255	255	255	2.01899	2.35465	0.0689	0.05204	23.3557
	566	0.00242	255	255	255	3.43754	2.97635	0.06006	0.05133	157.5			566	0.00321	255	255	255	2.05014	1.91108	0.06807	0.06007	159.907			566	0.00173	255	255	255	3.04145	2.34738	0.05087	0.04328	171.374
	567	0.00267	255	255	255	3.90969	2.97587	0.06685	0.05081	9.69198			567	0.00519	255	255	255	1.02225	1.92477	0.09155	0.07215	167.014			567	0.00094	255	255	255	1.945	2.35971	0.03799	0.03146	163.862
	568	0.00553	255	255	255	0.90442	2.99429	0.0944	0.07463	176.074			568	0.00425	255	255	255	1.21659	1.92578	0.07357	0.07353	105.945			568	0.00099	255	255	255	2.14033	2.35471	0.03966	0.03173	0
	569	0.00366	255	255	255	2.33439	2.98789	0.07627	0.06103	7.00307			569	0.00504	255	255	255	1.96543	1.94069	0.08797	0.07294	106.972			569	0.00138	255	255	255	1.43266	2.36526	0.04571	0.03854	0
	570	0.00282	255	255	255	3.33785	2.98282	0.07719	0.04645	160.332			570	0.00252	255	255	255	2.45705	1.91995	0.06964	0.04607	2.50494			570	0.00242	255	255	255	2.35163	2.373	0.06037	0.05106	179.401
	571	0.00336	255	255	255	3.53455	2.99136	0.08282	0.05165	136.226			571	0.00262	255	255	255	4.22595	1.92495	0.06682	0.04989	137.242			571	0.00287	255	255	255	2.81923	2.38804	0.09161	0.03983	64.5927
	572	0.00168	255	255	255	4.66126	2.9803	0.04634	0.04616	90			572	0.00282	255	255	255	0.42032	1.93723	0.06906	0.05192	84.1106			572	0.00138	255	255	255	1.36363	2.37229	0.04722	0.0373	159.495
	573	0.00371	255	255	255	2.40837	2.9974	0.07547	0.06251	177.188			573	0.00371	255	255	255	0.62947	1.93939	0.07373	0.06399	92.8229			573	0.00262	255	255	255	1.53623	2.3833	0.06188	0.05388	99.4485
	574	0.00143	255	255	255	2.96563	2.9843	0.04707	0.03875	168.83			574	0.0038	255	255	255	1.87469	1.94023	0.07527	0.06436	64.9948			574	0.00133	255	255	255	1.71026	2.37411	0.04684	0.03626	66.0236
	575	0.00242	255	255	255	2.83218	2.9983	0.06249	0.04932	28.9773			575	0.00292	255	255	255	3.5534	1.93339	0.06742	0.05505	157.098			575	0.00119	255	255	255	1.80645	2.3758	0.04759	0.03173	90
	576	0.00133	255	255	255	4.22378	2.99735	0.04534	0.03746	167.508			576	0.00464	255	255	255	2.69966	1.95174	0.08992	0.06576	144.018			576	0.00114	255	255	255	2.42149	2.37107	0.03819	0.03789	0
	577	0.00168	255	255	255	4.59283	2.99746	0.05478	0.03904	5.39215			577	0.00469	255	255	255	3.10634	1.97237	0.08147	0.07335	40.4664			577	0.00316	255	255	255	2.65367	2.38074	0.06838	0.05888	12.0103
	578	0.00321	255	255	255	3.83551	3.01528	0.06961	0.05874	150.067			578	0.00529	255	255	255	2.832	1.97742	0.08618	0.0781	166.126			578	0.00361	255	255	255	2.72797	2.38856	0.07283	0.06305	176.253
	579	0.00163	255	255	255	4.39366	3.00894	0.04715	0.04403	134.998			579	0.00242	255	255	255	4.12495	1.96346	0.06079	0.05071	17.3517			579	0.00188	255	255	255	3.1464	2.37673	0.05315	0.04497	177.336
	580	0.00267	255	255	255	1.51709	3.02455	0.06989	0.04861	107.575			580	0.00306	255	255	255	4.4124	1.96869	0.06557	0.05948	176.885			580	0.00598	255	255	255	1.09162	2.4079	0.0947	0.08037	68.8198
	581	0.00618	255	255	255	2.10811	3.03796	0.09998	0.07865	32.0654			581	0.00761	255	255	255	0.22233	1.98419	0.12395	0.07816	12.1835			581	0.00173	255	255	255	2.29979	2.38675	0.05317	0.04141	110.469
	582	0.00341	255	255	255	3.26456	3.02456	0.08451	0.05136	9.26477			582	0.00588	255	255	255	2.11269	1.98876	0.09388	0.07974	148.328			582	0.0039	255	255	255	2.50993	2.39791	0.07564	0.0657	148.074
	583	0.00168	255	255	255	1.81348	3.02144	0.04634	0.04616	0			583	0.0043	255	255	255	2.93582	1.98149	0.07783	0.07032	116.281			583	0.00242	255	255	255	2.93561	2.38018	0.08462	0.03643	166.856
	584	0.00247	255	255	255	4.00484	3.02613	0.06069	0.05183	16.1418			584	0.0043	255	255	255	3.75046	1.9802	0.09335	0.05863	149.29			584	0.00371	255	255	255	2.07463	2.39187	0.10383	0.04544	8.93723
	585	0.00242	255	255	255	2.92643	3.0376	0.06079	0.05071	107.352			585	0.00509	255	255	255	0.90773	1.99463	0.08883	0.07294	27.2716			585	0.00203	255	255	255	3.01433	2.39903	0.05732	0.045	133.634
	586	0.00277	255	255	255	4.45639	3.03653	0.0636	0.05539	134.998			586	0.00573	255	255	255	1.79112	2.00223	0.09026	0.08085	67.0959			586	0.00114	255	255	255	3.07519	2.3946	0.03819	0.03789	0
	587	0.00346	255	255	255	0.7283	3.04667	0.07645	0.0576	49.1617			587	0.00459	255	255	255	2.58958	1.99144	0.08168	0.07163	42.5909			587	0.00158	255	255	255	3.58567	2.39601	0.05065	0.03974	134.999
	588	0.00326	255	255	255	2.51244	3.05091	0.08303	0.05001	113.958			588	0.00707	255	255	255	0.72347	2.01518	0.14844	0.0606	42.8459			588	0.00099	255	255	255	1.9154	2.39689	0.03966	0.03173	0
	589	0.00208	255	255	255	3.48019	3.03653	0.06184	0.04272	166.414			589	0.00395	255	255	255	1.57476	1.99685	0.07554	0.06662	135.995			589	0.00212	255	255	255	3.46227	2.4125	0.06924	0.03906	75.8577
	590	0.00079	255	255	255	4.32986	3.0295	0.03173	0.03173	0			590	0.00425	255	255	255	1.68034	2.00032	0.08591	0.06297	129.732			590	0.00217	255	255	255	3.66914	2.41095	0.06044	0.0458	90
	591	0.00227	255	255	255	4.70867	3.04142	0.06068	0.04769	93.6185			591	0.00469	255	255	255	4.68327	1.99916	0.0843	0.07089	115.018			591	0.00336	255	255	255	2.59174	2.42252	0.07538	0.05675	124.416
	592	0.00514	255	255	255	2.20352	3.05511	0.09423	0.06943	175.272			592	0.00237	255	255	255	1.06226	1.99184	0.06121	0.04933	25.1198			592	0.00242	255	255	255	3.73132	2.41604	0.06161	0.05003	115.153
	593	0.00094	255	255	255	3.10404	3.03597	0.03901	0.03064	167.179			593	0.00514	255	255	255	1.35639	2.00401	0.08909	0.07343	4.19042			593	0.00183	255	255	255	1.99215	2.4156	0.0549	0.04239	8.21655
	594	0.00114	255	255	255	4.61454	3.04004	0.04171	0.03469	134.999			594	0.00415	255	255	255	3.60705	2.00778	0.08517	0.06205	54.3352			594	0.00222	255	255	255	2.14908	2.4293	0.05536	0.05113	47.3061
	595	0.00133	255	255	255	4.65958	3.03952	0.04534	0.03746	167.508			595	0.00114	255	255	255	0.54658	1.99211	0.04355	0.03322	123.913			595	0.00222	255	255	255	2.23796	2.43024	0.05536	0.05113	137.306
	596	0.00099	255	255	255	0.23196	3.04707	0.03966	0.03173	90			596	0.00425	255	255	255	1.17564	2.00662	0.08183	0.06611	15.3884			596	0.00277	255	255	255	3.15301	2.42877	0.06791	0.05188	11.1264
	597	0.00099	255	255	255	1.3204	3.04813	0.04469	0.02815	82.8977			597	0.00529	255	255	255	1.46377	2.0121	0.09981	0.06744	153.659			597	0.00153	255	255	255	2.38476	2.42897	0.0505	0.03861	157.796
	598	0.0081	255	255	255	2.00455	3.07922	0.10654	0.09683	7.21623			598	0.00301	255	255	255	0.33826	2.01415	0.07197	0.05331	57.6755			598	0.00128	255	255	255	2.31254	2.43555	0.044	0.03717	0
	599	0.00311	255	255	255	3.39183	3.06158	0.07576	0.05231	108.882			599	0.004	255	255	255	2.48284	2.01667	0.07656	0.06655	45.2846			599	0.00316	255	255	255	1.83259	2.45499	0.06523	0.06172	29.1257
	600	0.00292	255	255	255	3.92236	3.05398	0.07478	0.04963	9.86423			600	0.00583	255	255	255	0.48732	2.03174	0.10232	0.07255	38.6177			600	0.00272	255	255	255	2.88144	2.45331	0.06391	0.05414	131.404
	601	0.00252	255	255	255	4.07207	3.0541	0.06588	0.0487	25.084			601	0.00133	255	255	255	0.64914	2.00678	0.05255	0.03232	23.3694			601	0.00148	255	255	255	2.93812	2.44258	0.04759	0.03966	0
	602	0.00178	255	255	255	0.64491	3.06172	0.05434	0.04167	112.678			602	0.00336	255	255	255	1.90682	2.02177	0.06672	0.06412	35.2894			602	0.00193	255	255	255	3.30066	2.44654	0.05367	0.04571	169.27
	603	0.00173	255	255	255	0.81064	3.05631	0.05236	0.04205	18.2567			603	0.00543	255	255	255	4.28526	2.03215	0.10073	0.0687	21.2064			603	0.00168	255	255	255	2.67702	2.45312	0.04634	0.04616	90
	604	0.00301	255	255	255	0.98734	3.0647	0.07182	0.05343	121.541			604	0.00104	255	255	255	2.00578	2.02184	0.04301	0.03072	135			604	0.00124	255	255	255	2.82214	2.44961	0.03966	0.03966	0
	605	0.00158	255	255	255	3.2061	3.05761	0.04766	0.04224	139.963			605	0.0041	255	255	255	2.37991	2.04159	0.08488	0.06151	70.6085			605	0.00094	255	255	255	3.02302	2.45035	0.03901	0.03064	77.1795
	606	0.00109	255	255	255	1.35372	3.0688	0.03904	0.03545	134.999			606	0.00529	255	255	255	3.01403	2.04422	0.09386	0.07172	94.7785			606	0.00321	255	255	255	1.59315	2.46864	0.06979	0.05859	27.7148
	607	0.00627	255	255	255	4.57939	3.11498	0.12414	0.06436	107.779			607	0.00375	255	255	255	3.18673	2.03305	0.08054	0.05936	0.51996			607	0.00198	255	255	255	2.01574	2.46226	0.05314	0.04735	136.483
	608	0.00978	255	255	255	2.43125	3.12418	0.1461	0.08525	58.8259			608	0.00153	255	255	255	0.39918	2.03104	0.04829	0.04039	46.3132			608	0.00198	255	255	255	2.43871	2.46173	0.05317	0.04733	112.386
	609	0.00203	255	255	255	3.69425	3.07913	0.05508	0.04682	9.89944			609	0.0038	255	255	255	3.87841	2.05014	0.08193	0.05912	63.3458			609	0.00138	255	255	255	3.09	2.45889	0.04618	0.03814	109.799
	610	0.00326	255	255	255	4.1289	3.09063	0.07296	0.05691	145.373			610	0.00479	255	255	255	4.44273	2.04859	0.10166	0.06003	40.8866			610	0.00173	255	255	255	3.39149	2.45664	0.05552	0.03966	0
	611	0.00074	255	255	255	1.46273	3.0794	0.03275	0.02881	45.0006			611	0.00425	255	255	255	2.74605	2.05255	0.07755	0.06976	90.1445			611	0.00148	255	255	255	2.51123	2.46812	0.04399	0.0429	154.968
	612	0.00237	255	255	255	3.05556	3.09276	0.0586	0.05153	90			612	0.00509	255	255	255	4.77389	2.05974	0.08774	0.07385	104.724			612	0.00306	255	255	255	2.75582	2.47205	0.07942	0.04911	11.1095
	613	0.00336	255	255	255	0.58258	3.10868	0.09144	0.04678	134.466			613	0.00519	255	255	255	0.99199	2.06696	0.09161	0.0721	113.974			613	0.00321	255	255	255	1.70637	2.49221	0.06802	0.06011	81.093
	614	0.00242	255	255	255	0.90997	3.09312	0.06972	0.04421	176.993			614	0.0043	255	255	255	1.26049	2.05986	0.08515	0.06427	123.885			614	0.00321	255	255	255	3.62129	2.49535	0.07397	0.05527	77.9101
	615	0.00346	255	255	255	1.75424	3.10461	0.09052	0.04865	126.674			615	0.00208	255	255	255	1.09016	2.05397	0.06119	0.04318	14.5189			615	0.00227	255	255	255	2.35701	2.49346	0.06512	0.04443	34.8333
	616	0.00109	255	255	255	4.78387	3.08861	0.03904	0.03545	45			616	0.00499	255	255	255	2.65721	2.07937	0.09061	0.07012	70.9212			616	0.00133	255	255	255	2.6282	2.49126	0.04534	0.03746	167.508
	617	0.00158	255	255	255	0.15749	3.09671	0.05292	0.03804	5.98381			617	0.00455	255	255	255	2.89885	2.07508	0.08259	0.07007	157.605			617	0.00198	255	255	255	2.96272	2.4953	0.05515	0.04562	161.565
	618	0.00203	255	255	255	1.39766	3.10553	0.05951	0.04334	79.0344			618	0.00272	255	255	255	3.78742	2.07311	0.05985	0.05781	142.854			618	0.00025	255	255	255	3.13001	2.48053	0.0221	0.01423	18.435
	619	0.00351	255	255	255	2.34328	3.10815	0.07207	0.06197	143.032			619	0.00805	255	255	255	0.05276	2.13222	0.17237	0.05949	106.565			619	0.00044	255	255	255	1.36714	2.49178	0.02379	0.02379	0
	620	0.00267	255	255	255	3.13311	3.11137	0.08443	0.04023	137.912			620	0.004	255	255	255	1.52221	2.0933	0.08006	0.06364	112.362			620	0.00212	255	255	255	1.78594	2.50208	0.05919	0.0457	176.067
	621	0.00405	255	255	255	4.49959	3.11565	0.08209	0.06284	121.163			621	0.00395	255	255	255	1.62141	2.08796	0.07301	0.06893	60.2389			621	0.00371	255	255	255	1.97163	2.51212	0.06925	0.06813	0
	622	0.00351	255	255	255	4.66503	3.11152	0.07219	0.06187	43.4946			622	0.00287	255	255	255	2.11028	2.08058	0.06281	0.05809	50.9911			622	0.00119	255	255	255	2.05657	2.4994	0.04059	0.0372	45.0013
	623	0.00114	255	255	255	0.45734	3.10758	0.04663	0.03103	83.8388			623	0.00321	255	255	255	3.68985	2.08907	0.07611	0.05372	115.284			623	0.00153	255	255	255	2.29928	2.50312	0.04805	0.04059	134.999
	624	0.00292	255	255	255	1.14352	3.11653	0.07552	0.04915	150.813			624	0.00672	255	255	255	0.57157	2.10555	0.10097	0.08474	147.873			624	0.00252	255	255	255	3.73991	2.50556	0.06014	0.05335	171.814
	625	0.00529	255	255	255	4.30756	3.13273	0.08958	0.07514	47.8072			625	0.00479	255	255	255	0.29243	2.10236	0.09716	0.0628	161.045			625	0.00035	255	255	255	2.48375	2.4968	0.02465	0.01786	30.4727
	626	0.00548	255	255	255	0.22648	3.13807	0.09811	0.07117	53.0001			626	0.00558	255	255	255	1.38655	2.10674	0.09728	0.07307	153.036			626	0.00198	255	255	255	2.5756	2.51322	0.05377	0.0468	49.0847
	627	0.00341	255	255	255	2.27256	3.12684	0.08114	0.05349	31.9914			627	0.00469	255	255	255	1.8241	2.10748	0.08902	0.06713	126.502			627	0.00296	255	255	255	2.87955	2.50877	0.10366	0.03641	2.27126
	628	0.00351	255	255	255	0.78641	3.13102	0.07715	0.0579	155.153			628	0.00736	255	255	255	2.22973	2.11712	0.09989	0.09384	33.1537			628	0.00267	255	255	255	3.09224	2.51638	0.06243	0.05442	38.0017
	629	0.00178	255	255	255	1.85214	3.11912	0.05279	0.0429	163.603			629	0.00474	255	255	255	2.55094	2.11375	0.08418	0.07174	112.283			629	0.00346	255	255	255	3.16355	2.51889	0.07464	0.05899	46.6306
	630	0.00326	255	255	255	1.06287	3.14484	0.0769	0.05399	35.0556			630	0.00623	255	255	255	0.39948	2.12694	0.09583	0.08271	51.9707			630	0.00119	255	255	255	3.02657	2.51228	0.04059	0.0372	135
	631	0.00079	255	255	255	4.01356	3.1279	0.03173	0.03173	0			631	0.00455	255	255	255	1.93511	2.11321	0.0828	0.0699	0.83428			631	0.00163	255	255	255	3.4588	2.51691	0.04715	0.04403	134.998
	632	0.00707	255	255	255	4.20622	3.15899	0.10155	0.08858	48.2736			632	0.00484	255	255	255	4.61848	2.11523	0.09441	0.0653	150.077			632	0.00301	255	255	255	3.53668	2.52451	0.06517	0.05888	45.0028
	633	0.00193	255	255	255	4.38222	3.14133	0.06262	0.03918	86.6311			633	0.00627	255	255	255	4.85613	2.13557	0.12107	0.06599	69.0136			633	0.00203	255	255	255	1.35411	2.53035	0.06492	0.03973	118.002
	634	0.00247	255	255	255	0.5224	3.15082	0.05932	0.05302	102.622			634	0.00509	255	255	255	2.45513	2.12368	0.08105	0.07994	136.59			634	0.00598	255	255	255	1.58876	2.54023	0.09735	0.07819	5.19872
	635	0.00168	255	255	255	1.52633	3.1461	0.05564	0.03844	108.401			635	0.00415	255	255	255	3.93415	2.12083	0.08798	0.06006	143.7			635	0.00133	255	255	255	2.78153	2.52302	0.04601	0.03692	97.1907
	636	0.00262	255	255	255	4.43881	3.15556	0.06659	0.05007	83.5515			636	0.00563	255	255	255	0.82529	2.14206	0.10625	0.0675	90.9351			636	0.00188	255	255	255	1.5153	2.5358	0.05563	0.04297	72.7323
	637	0.00208	255	255	255	1.33082	3.16138	0.05695	0.0464	131.993			637	0.00519	255	255	255	1.71785	2.12447	0.09751	0.06774	2.56779			637	0.00094	255	255	255	2.22542	2.52286	0.03901	0.03064	167.179
	638	0.00588	255	255	255	2.20436	3.18163	0.10008	0.0748	127.142			638	0.004	255	255	255	0.6967	2.12671	0.10563	0.04824	6.62571			638	0.00193	255	255	255	2.49773	2.53089	0.05673	0.04325	3.89424
	639	0.00183	255	255	255	0.65873	3.16277	0.05352	0.04349	155.947			639	0.0042	255	255	255	2.0258	2.13628	0.08066	0.06629	151.25			639	0.00232	255	255	255	2.09771	2.54248	0.0583	0.05071	83.8356
	640	0.00183	255	255	255	1.4834	3.16504	0.05352	0.04349	114.053			640	0.00598	255	255	255	4.49441	2.1498	0.09261	0.08219	73.8098			640	0.00114	255	255	255	2.16417	2.52998	0.04663	0.03103	6.16125
	641	0.00306	255	255	255	2.62975	3.17201	0.06773	0.05758	124.587			641	0.00603	255	255	255	2.32418	2.15917	0.09109	0.08426	126.006			641	0.00217	255	255	255	2.35615	2.55025	0.0597	0.04636	64.1659
	642	0.00178	255	255	255	3.07577	3.17008	0.05928	0.0382	83.7195			642	0.00459	255	255	255	2.79191	2.14728	0.0847	0.06907	4.22774			642	0.00262	255	255	255	2.65875	2.55212	0.07376	0.0452	39.7741
	643	0.00306	255	255	255	3.73818	3.16475	0.07696	0.05068	11.9424			643	0.00519	255	255	255	3.20499	2.15405	0.08507	0.07765	83.7971			643	0.00277	255	255	255	1.76491	2.5578	0.06333	0.05563	142.093
	644	0.00252	255	255	255	4.80584	3.16546	0.06179	0.05192	17.2558			644	0.0038	255	255	255	1.24162	2.15585	0.08828	0.05487	140.475			644	0.00296	255	255	255	2.02412	2.56371	0.06593	0.05725	62.7392
	645	0.00138	255	255	255	1.17259	3.16656	0.04571	0.03854	0			645	0.00469	255	255	255	3.00386	2.16231	0.08006	0.07464	37.7532			645	0.00232	255	255	255	1.68733	2.56162	0.05952	0.04967	20.5841
	646	0.00089	255	255	255	3.27629	3.165	0.03768	0.03005	112.59			646	0.0038	255	255	255	2.90092	2.16516	0.07527	0.06436	64.9948			646	0.00188	255	255	255	2.73965	2.56041	0.05546	0.0431	67.5782
	647	0.00306	255	255	255	3.63785	3.17926	0.07744	0.05037	41.5584			647	0.0038	255	255	255	3.81661	2.16041	0.07466	0.06487	175.629			647	0.00183	255	255	255	2.85349	2.56359	0.05352	0.04349	114.053
	648	0.0038	255	255	255	3.93629	3.17934	0.08705	0.05565	7.6649			648	0.00237	255	255	255	1.15466	2.16845	0.06688	0.04515	90			648	0.00242	255	255	255	2.91309	2.56623	0.05884	0.05239	80.7173
	649	0.00099	255	255	255	1.99272	3.17008	0.03966	0.03173	0			649	0.00341	255	255	255	1.50232	2.17252	0.07454	0.05823	52.5767			649	0.00094	255	255	255	2.97974	2.5543	0.03901	0.03064	77.1795
	650	0.00519	255	255	255	2.31927	3.19582	0.08624	0.07659	167.362			650	0.00375	255	255	255	2.67796	2.17196	0.07303	0.06546	77.2108			650	0.00227	255	255	255	3.62299	2.56161	0.05518	0.05244	134.996
	651	0.00618	255	255	255	2.52372	3.19665	0.09778	0.08042	175.29			651	0.00702	255	255	255	0.28116	2.19572	0.11591	0.07707	0.52712			651	0.00227	255	255	255	2.45006	2.57154	0.05736	0.05045	62.692
	652	0.00514	255	255	255	4.07986	3.19657	0.109	0.06002	135.515			652	0.00341	255	255	255	1.06133	2.18923	0.06734	0.06445	20.5707			652	0.00133	255	255	255	2.56259	2.56493	0.04534	0.03746	77.5084
	653	0.00099	255	255	255	3.79917	3.18414	0.03966	0.03173	0			653	0.00534	255	255	255	2.1428	2.19494	0.09085	0.07478	7.99406			653	0.00277	255	255	255	2.22116	2.57964	0.0636	0.05539	45.0019
	654	0.00124	255	255	255	0.62769	3.19862	0.04543	0.03462	114.972			654	0.00435	255	255	255	1.41355	2.20215	0.07912	0.06996	95.8406			654	0.00262	255	255	255	2.30412	2.58409	0.06441	0.05176	76.0268
	655	0.00227	255	255	255	0.75302	3.20095	0.05777	0.05009	17.2621			655	0.00079	255	255	255	1.58152	2.17899	0.03173	0.03173	0			655	0.00124	255	255	255	3.02317	2.56741	0.04511	0.03486	9.54056
	656	0.00292	255	255	255	2.85943	3.2054	0.07717	0.04809	134.597			656	0.00252	255	255	255	1.62666	2.19711	0.06671	0.0481	80.2651			656	0.00563	255	255	255	0.45041	2.59389	0.10057	0.07131	166.167
	657	0.00158	255	255	255	1.29224	3.20435	0.04563	0.04411	110.608			657	0.00751	255	255	255	4.95036	2.21178	0.12408	0.07706	35.8904			657	0.00178	255	255	255	3.12205	2.58179	0.05989	0.03781	174.548
	658	0.00257	255	255	255	3.24956	3.21631	0.07253	0.0451	78.6953			658	0.00346	255	255	255	0.74799	2.2053	0.06726	0.06547	49.561			658	0.00252	255	255	255	3.68561	2.59391	0.05947	0.05395	46.3516
	659	0.00395	255	255	255	4.55418	3.21858	0.07258	0.06934	174.129			659	0.00474	255	255	255	1.31816	2.21487	0.09655	0.06255	51.8999			659	0.00168	255	255	255	2.38635	2.59308	0.05399	0.03961	35.28
	660	0.00455	255	255	255	0.48844	3.23449	0.09683	0.05977	151.832			660	0.0042	255	255	255	1.83717	2.20682	0.07804	0.06851	71.6754			660	0.00341	255	255	255	2.78751	2.60353	0.06953	0.06243	134.43
	661	0.00138	255	255	255	0.9454	3.21225	0.04722	0.0373	110.505			661	0.0043	255	255	255	3.09862	2.21353	0.08601	0.06363	94.4572			661	0.00257	255	255	255	3.19468	2.60073	0.06103	0.0536	90
	662	0.00287	255	255	255	1.62552	3.22449	0.07086	0.05149	103.53			662	0.00425	255	255	255	3.28499	2.20326	0.08277	0.06536	166.07			662	0.00341	255	255	255	3.4739	2.60486	0.0693	0.06263	130.693
	663	0.00133	255	255	255	2.78622	3.20952	0.0553	0.03072	152.976			663	0.0045	255	255	255	2.4788	2.21495	0.08693	0.06585	31.8747			663	0.00163	255	255	255	1.44851	2.6002	0.04715	0.04403	45
	664	0.00114	255	255	255	4.32757	3.20782	0.04102	0.03527	127.892			664	0.0043	255	255	255	4.57075	2.21167	0.07929	0.06902	11.7565			664	0.00455	255	255	255	1.58557	2.61624	0.09033	0.06407	175.974
	665	0.00099	255	255	255	2.72022	3.21577	0.03966	0.03173	90			665	0.0043	255	255	255	1.94618	2.21991	0.07842	0.06979	165.641			665	0.00341	255	255	255	1.86966	2.61372	0.07588	0.0572	13.1494
	666	0.00257	255	255	255	4.47396	3.22631	0.06103	0.0536	90			666	0.00474	255	255	255	3.99233	2.21904	0.08853	0.06822	159.588			666	0.00099	255	255	255	1.94	2.60424	0.03966	0.03173	90
	667	0.00242	255	255	255	3.04965	3.2337	0.06778	0.04547	132.727			667	0.00464	255	255	255	0.62065	2.22199	0.09861	0.05997	173.329			667	0.00277	255	255	255	3.06766	2.6109	0.06888	0.05114	161.653
	668	0.00287	255	255	255	4.26709	3.24291	0.07842	0.04653	105.602			668	0.0045	255	255	255	2.78708	2.23155	0.07817	0.07323	102.584			668	0.00183	255	255	255	1.73417	2.61507	0.05352	0.04349	24.0534
	669	0.00361	255	255	255	3.7388	3.25197	0.09162	0.05012	113.394			669	0.00662	255	255	255	0.45295	2.25531	0.10011	0.0842	162.094			669	0.00119	255	255	255	2.49119	2.61186	0.04059	0.0372	135
	670	0.00138	255	255	255	3.92218	3.22983	0.04722	0.0373	20.5045			670	0.00445	255	255	255	1.73804	2.23928	0.08525	0.06641	108.914			670	0.00331	255	255	255	2.66163	2.62659	0.0783	0.05383	134.115
	671	0.00326	255	255	255	0.0688	3.26902	0.09349	0.04441	82.9941			671	0.00474	255	255	255	2.05547	2.23464	0.08195	0.0737	10.4454			671	0.00163	255	255	255	3.53612	2.61532	0.04715	0.04403	134.998
	672	0.00124	255	255	255	2.58878	3.23657	0.04282	0.03672	31.9733			672	0.00563	255	255	255	3.8731	2.23874	0.09786	0.07328	25.8992			672	0.00099	255	255	255	2.07004	2.61479	0.03966	0.03173	0
	673	0.00247	255	255	255	2.928	3.24135	0.07056	0.04458	162.998			673	0.00479	255	255	255	1.20453	2.24192	0.08189	0.07451	22.0761			673	0.00193	255	255	255	2.42546	2.62677	0.05386	0.04555	82.4335
	674	0.00188	255	255	255	1.06508	3.24832	0.054	0.04426	164.175			674	0.00459	255	255	255	2.60062	2.24448	0.09117	0.06417	138.816			674	0.00212	255	255	255	3.59942	2.62304	0.06085	0.04445	175.139
	675	0.00148	255	255	255	3.53934	3.25021	0.05455	0.03459	110.883			675	0.00094	255	255	255	3.68745	2.22875	0.03901	0.03064	12.8205			675	0.00208	255	255	255	2.25564	2.63671	0.06041	0.04374	173.599
	676	0.00311	255	255	255	4.0164	3.25493	0.0699	0.0567	149.319			676	0.00608	255	255	255	2.38475	2.26657	0.10319	0.07498	136.383			676	0.00287	255	255	255	3.129	2.64702	0.06496	0.05617	57.3811
	677	0.00143	255	255	255	4.76166	3.25382	0.04707	0.03875	78.8297			677	0.0039	255	255	255	2.97732	2.24995	0.08244	0.06028	6.19918			677	0.00163	255	255	255	1.99272	2.64024	0.05378	0.0386	0
	678	0.00657	255	255	255	0.18881	3.29325	0.1163	0.07194	115.477			678	0.004	255	255	255	4.09101	2.25687	0.08345	0.06106	138.78			678	0.00277	255	255	255	2.72725	2.65207	0.06143	0.05735	48.9361
	679	0.00212	255	255	255	0.61814	3.26252	0.06068	0.04458	167.033			679	0.00519	255	255	255	2.22153	2.26632	0.08493	0.07777	3.89786			679	0.00158	255	255	255	1.68916	2.65323	0.0507	0.03971	81.4235
	680	0.00618	255	255	255	2.48149	3.27779	0.10643	0.07388	160.575			680	0.00287	255	255	255	2.87559	2.25704	0.06245	0.05843	45.004			680	0.00311	255	255	255	2.59922	2.65947	0.07101	0.05581	60.4729
	681	0.00128	255	255	255	4.32554	3.26037	0.04771	0.03428	60.5326			681	0.00578	255	255	255	1.49997	2.2725	0.11347	0.06487	157.424			681	0.00222	255	255	255	2.1283	2.65595	0.06201	0.04565	12.2452
	682	0.00168	255	255	255	0.74611	3.27551	0.04634	0.04616	90			682	0.00499	255	255	255	3.19391	2.27479	0.09566	0.06642	125.987			682	0.00143	255	255	255	2.92006	2.65636	0.04707	0.03875	78.8297
	683	0.00272	255	255	255	2.79633	3.2789	0.06788	0.05097	7.8955			683	0.00301	255	255	255	1.1043	2.28126	0.06359	0.06035	117.619			683	0.00158	255	255	255	3.02137	2.65718	0.04766	0.04224	51.7822
	684	0.00267	255	255	255	2.97444	3.28879	0.06268	0.0542	95.4403			684	0.00296	255	255	255	1.63272	2.28501	0.06796	0.05554	148.503			684	0.00212	255	255	255	3.72186	2.65786	0.05252	0.0515	0
	685	0.00143	255	255	255	3.13093	3.27491	0.04707	0.03875	78.8297			685	0.0045	255	255	255	2.67616	2.29087	0.08914	0.06422	29.5893			685	0.0045	255	255	255	0.45515	2.67338	0.08458	0.06768	176.461
	686	0.00361	255	255	255	0.38038	3.30079	0.08688	0.05286	121.309			686	0.00479	255	255	255	4.74244	2.29171	0.08366	0.07294	21.4551			686	0.00148	255	255	255	1.64361	2.66376	0.04885	0.03863	137.637
	687	0.00188	255	255	255	0.67534	3.28162	0.05565	0.04295	19.8537			687	0.00375	255	255	255	0.68921	2.29321	0.0818	0.05845	161.524			687	0.00163	255	255	255	1.82104	2.66346	0.04715	0.04403	45
	688	0.00247	255	255	255	3.28015	3.28521	0.06686	0.04704	19.8351			688	0.0038	255	255	255	1.02318	2.29597	0.07657	0.06326	166.307			688	0.00301	255	255	255	1.90469	2.675	0.06978	0.055	118.972
	689	0.0039	255	255	255	3.62692	3.29193	0.09491	0.05236	166.702			689	0.00277	255	255	255	1.27313	2.29058	0.05946	0.05925	134.925			689	0.00203	255	255	255	2.47172	2.67145	0.05957	0.0433	87.9294
	690	0.0043	255	255	255	3.87197	3.30731	0.10663	0.05133	77.8492			690	0.00316	255	255	255	1.88871	2.29025	0.06854	0.05874	158.047			690	0.00138	255	255	255	2.78223	2.66048	0.04571	0.03854	0
	691	0.00178	255	255	255	4.44057	3.28547	0.05434	0.04167	67.3221			691	0.00351	255	255	255	3.30665	2.29497	0.07062	0.06324	140.982			691	0.00252	255	255	255	3.19055	2.66668	0.05914	0.05425	166.433
	692	0.00198	255	255	255	0.81888	3.28957	0.05515	0.04562	161.565			692	0.00568	255	255	255	0.57629	2.313	0.08827	0.08195	37.6973			692	0.00079	255	255	255	1.30739	2.66399	0.03173	0.03173	0
	693	0.0042	255	255	255	4.52324	3.30375	0.07441	0.07186	100.687			693	0.00573	255	255	255	2.12439	2.31187	0.08923	0.08178	105.375			693	0.00173	255	255	255	2.05197	2.67152	0.04843	0.04546	135
	694	0.00124	255	255	255	1.70453	3.29309	0.03966	0.03966	0			694	0.00464	255	255	255	2.49918	2.31299	0.08907	0.06639	127.319			694	0.00242	255	255	255	2.8603	2.67396	0.05964	0.05169	173.058
	695	0.00114	255	255	255	2.05598	3.29431	0.03819	0.03789	0			695	0.0041	255	255	255	3.04402	2.30708	0.07437	0.07021	32.2027			695	0.00257	255	255	255	3.07113	2.68562	0.061	0.05363	135
	696	0.00222	255	255	255	2.88853	3.30308	0.06136	0.04613	95.1655			696	0.00484	255	255	255	1.38206	2.3172	0.08102	0.07609	122.558			696	0.00282	255	255	255	3.59151	2.68526	0.06563	0.05463	154.112
	697	0.0038	255	255	255	3.34621	3.30733	0.07262	0.0667	6.49525			697	0.00539	255	255	255	0.79837	2.32373	0.0907	0.0756	168.206			697	0.00143	255	255	255	1.50481	2.68108	0.04707	0.03875	168.83
	698	0.00094	255	255	255	1.44853	3.30086	0.03901	0.03064	77.1795			698	0.0039	255	255	255	1.7968	2.31944	0.07535	0.06595	71.9251			698	0.00415	255	255	255	1.96059	2.71144	0.10054	0.05256	73.5927
	699	0.00193	255	255	255	0.55466	3.31634	0.05824	0.04212	94.9636			699	0.00519	255	255	255	1.9887	2.32101	0.08831	0.07479	173.476			699	0.00217	255	255	255	2.25216	2.69195	0.06016	0.04601	63.4899
	700	0.00148	255	255	255	0.92994	3.313	0.0546	0.03456	19.4234			700	0.00193	255	255	255	3.7871	2.31047	0.06851	0.03581	140.854			700	0.00237	255	255	255	2.66692	2.69137	0.05841	0.0517	89.4789
	701	0.00198	255	255	255	1.14309	3.31259	0.07314	0.0344	8.89409			701	0.00385	255	255	255	3.95832	2.32597	0.08203	0.05982	164.523			701	0.00208	255	255	255	2.96021	2.70064	0.06513	0.04056	82.8321
	702	0.00277	255	255	255	1.60487	3.32635	0.06818	0.05167	139.625			702	0.00514	255	255	255	1.7096	2.34154	0.09062	0.0722	177.048			702	0.00282	255	255	255	1.56864	2.71104	0.06469	0.05543	88.3756
	703	0.00553	255	255	255	2.00038	3.35679	0.12476	0.05647	108.922			703	0.0043	255	255	255	2.29804	2.34029	0.07546	0.07253	69.198			703	0.00292	255	255	255	2.533	2.69967	0.07399	0.05016	166.94
	704	0.00094	255	255	255	2.73151	3.31121	0.03901	0.03064	12.8205			704	0.00455	255	255	255	1.17942	2.34593	0.10534	0.05494	161.759			704	0.00232	255	255	255	3.66248	2.70295	0.06253	0.04729	145.221
	705	0.00203	255	255	255	1.05084	3.32995	0.05101	0.05056	0			705	0.00346	255	255	255	2.84062	2.34076	0.0738	0.05967	165.007			705	0.00237	255	255	255	1.23535	2.71773	0.07457	0.04049	129.95
	706	0.00568	255	255	255	3.7067	3.34907	0.09386	0.07708	176.878			706	0.00188	255	255	255	2.93461	2.33363	0.05263	0.04542	0			706	0.00222	255	255	255	1.36714	2.70968	0.05321	0.05321	0
	707	0.00558	255	255	255	3.45712	3.35989	0.10721	0.06631	41.1192			707	0.00726	255	255	255	0.43544	2.36526	0.1136	0.0814	9.93428			707	0.00168	255	255	255	1.71508	2.70616	0.0494	0.0433	134.999
	708	0.00257	255	255	255	3.56032	3.34283	0.06709	0.04876	22.3386			708	0.00356	255	255	255	2.59312	2.36252	0.07963	0.05688	27.8324			708	0.00217	255	255	255	2.33459	2.70616	0.06129	0.04516	8.92301
	709	0.00183	255	255	255	4.05545	3.34077	0.05352	0.04349	65.9466			709	0.00553	255	255	255	4.13914	2.37197	0.09193	0.07664	150.178			709	0.00227	255	255	255	1.78109	2.72007	0.0571	0.05068	89.1501
	710	0.00296	255	255	255	4.37567	3.34452	0.0665	0.05676	23.0774			710	0.00509	255	255	255	1.5112	2.38498	0.0953	0.06799	125.367			710	0.00178	255	255	255	2.10519	2.71319	0.05665	0.03998	32.7463
	711	0.00114	255	255	255	1.27485	3.34107	0.04102	0.03527	37.8921			711	0.00331	255	255	255	2.20391	2.36977	0.06999	0.06022	19.63			711	0.00405	255	255	255	2.81074	2.72502	0.08092	0.06375	0.57299
	712	0.00608	255	255	255	2.43149	3.36795	0.0929	0.08329	111.373			712	0.00336	255	255	255	3.11064	2.3695	0.08352	0.05122	159.003			712	0.00375	255	255	255	1.64497	2.73012	0.07667	0.06236	34.327
	713	0.00326	255	255	255	2.67038	3.35219	0.07196	0.0577	6.67849			713	0.00296	255	255	255	3.36408	2.36737	0.06586	0.05731	168.29			713	0.00128	255	255	255	1.85214	2.72022	0.044	0.03717	90
	714	0.00138	255	255	255	3.2238	3.3458	0.04596	0.03832	90			714	0.0043	255	255	255	4.03517	2.3718	0.09827	0.05569	171.346			714	0.00183	255	255	255	3.1791	2.72051	0.05352	0.04349	155.947
	715	0.00109	255	255	255	0.50928	3.34996	0.04222	0.03278	139.417			715	0.00761	255	255	255	4.8936	2.38876	0.13024	0.07438	37.6127			715	0.00188	255	255	255	3.5428	2.72485	0.05296	0.04513	109.342
	716	0.00089	255	255	255	1.89432	3.34698	0.0376	0.03012	0			716	0.00435	255	255	255	1.28711	2.38571	0.0782	0.07079	60.6203			716	0.00094	255	255	255	3.12365	2.72078	0.03901	0.03064	167.179
	717	0.00153	255	255	255	2.81239	3.35363	0.04805	0.04059	134.999			717	0.00425	255	255	255	1.61495	2.37874	0.08204	0.06594	159.068			717	0.00133	255	255	255	2.45377	2.73025	0.04534	0.03746	12.4916
	718	0.00203	255	255	255	3.12953	3.36458	0.07179	0.03593	69.3607			718	0.00598	255	255	255	1.87294	2.39001	0.09725	0.07827	28.794			718	0.00183	255	255	255	2.70588	2.73837	0.0515	0.0452	99.268
	719	0.00114	255	255	255	3.96206	3.35024	0.04102	0.03527	52.1079			719	0.0045	255	255	255	2.39677	2.3855	0.0942	0.06077	142.081			719	0.00227	255	255	255	0.48561	2.75399	0.0672	0.04306	71.0039
	720	0.00509	255	255	255	4.28315	3.37546	0.09147	0.07084	51.7139			720	0.00341	255	255	255	3.26395	2.37799	0.07299	0.05947	42.1046			720	0.00222	255	255	255	2.50459	2.74873	0.05796	0.04884	123.462
	721	0.00099	255	255	255	0.65018	3.35283	0.03966	0.03173	0			721	0.00267	255	255	255	5.02443	2.37632	0.06216	0.05465	48.5009			721	0.00163	255	255	255	3.6177	2.7378	0.05356	0.03876	0
	722	0.00247	255	255	255	0.76953	3.36056	0.06905	0.04555	5.75221			722	0.00287	255	255	255	1.06998	2.3815	0.06196	0.05888	123.668			722	0.00148	255	255	255	0.43486	2.74928	0.04589	0.04112	135
	723	0.00232	255	255	255	2.86432	3.36338	0.05714	0.05174	134.998			723	0.00321	255	255	255	2.70762	2.37867	0.07501	0.05451	179.684			723	0.00163	255	255	255	2.2136	2.74887	0.04715	0.04403	45
	724	0.00138	255	255	255	3.03201	3.36689	0.04596	0.03832	90			724	0.00094	255	255	255	4.64339	2.38339	0.03901	0.03064	12.8205			724	0.00267	255	255	255	2.27805	2.75485	0.06313	0.05381	161.457
	725	0.00371	255	255	255	3.62607	3.37762	0.07789	0.06057	151.217			725	0.00415	255	255	255	4.7665	2.39881	0.08873	0.05955	2.71955			725	0.00351	255	255	255	3.74314	2.76443	0.06849	0.06521	39.1471
	726	0.00138	255	255	255	0.17698	3.37041	0.04571	0.03854	0			726	0.00558	255	255	255	0.59376	2.41272	0.10162	0.06995	18.6513			726	0.00153	255	255	255	1.51271	2.76455	0.04727	0.04126	50.8532
	727	0.00188	255	255	255	2.91777	3.37743	0.0531	0.04502	71.0912			727	0.00385	255	255	255	0.91197	2.40887	0.07618	0.06441	173.099			727	0.00163	255	255	255	1.90539	2.76186	0.04715	0.04403	45
	728	0.00272	255	255	255	4.12481	3.3805	0.05985	0.05781	142.854			728	0.00341	255	255	255	1.98742	2.40794	0.07326	0.05925	41.8471			728	0.0041	255	255	255	2.14507	2.77684	0.07596	0.06874	137.934
	729	0.00242	255	255	255	2.10992	3.38418	0.05956	0.05175	172.232			729	0.0045	255	255	255	2.08835	2.41245	0.08232	0.06954	83.9043			729	0.00292	255	255	255	2.34	2.77342	0.06354	0.05841	78.0602
	730	0.00277	255	255	255	0.37944	3.39865	0.06758	0.05213	123.743			730	0.00296	255	255	255	2.89032	2.40603	0.06541	0.0577	87.1836			730	0.00237	255	255	255	2.65506	2.76869	0.06014	0.05021	100.937
	731	0.00242	255	255	255	2.54758	3.38705	0.06812	0.04525	8.44425			731	0.004	255	255	255	2.99605	2.41255	0.07807	0.06527	120.368			731	0.00232	255	255	255	2.85729	2.77204	0.0646	0.04577	81.8577
	732	0.00183	255	255	255	3.17264	3.3894	0.05207	0.0447	61.9066			732	0.00361	255	255	255	3.18255	2.41629	0.07296	0.06294	93.8664			732	0.00183	255	255	255	3.06873	2.76382	0.05332	0.04365	171.119
	733	0.00104	255	255	255	3.49793	3.38446	0.03952	0.03343	141.047			733	0.00415	255	255	255	0.7788	2.42626	0.07982	0.0662	46.9737			733	0.00114	255	255	255	1.72165	2.76866	0.04663	0.03103	83.8388
	734	0.00519	255	255	255	3.80915	3.40261	0.08554	0.07722	118.229			734	0.00519	255	255	255	2.53697	2.43381	0.107	0.06173	38.5613			734	0.00198	255	255	255	2.40655	2.76855	0.0553	0.0455	15.1282
	735	0.00203	255	255	255	0.07998	3.40881	0.05953	0.04333	92.7459			735	0.00519	255	255	255	4.24388	2.42095	0.09583	0.06893	169.839			735	0.00143	255	255	255	2.98333	2.76882	0.04707	0.03875	78.8297
	736	0.00316	255	255	255	0.24997	3.42126	0.06581	0.06118	103.417			736	0.00568	255	255	255	1.40247	2.43164	0.10489	0.06897	154.336			736	0.00163	255	255	255	3.1425	2.77592	0.04715	0.04403	45
	737	0.00203	255	255	255	3.21731	3.41498	0.05192	0.04967	50.122			737	0.00499	255	255	255	2.28606	2.44119	0.09079	0.06998	138.158			737	0.00227	255	255	255	1.58152	2.79051	0.06253	0.04628	99.645
	738	0.00133	255	255	255	3.99182	3.40607	0.04534	0.03746	12.4916			738	0.00188	255	255	255	0.03884	2.43111	0.054	0.04426	15.8247			738	0.00217	255	255	255	2.90777	2.78876	0.05851	0.04731	110.199
	739	0.00247	255	255	255	4.07134	3.42144	0.06715	0.04684	164.87			739	0.00519	255	255	255	0.35999	2.44331	0.09967	0.06627	0.6787			739	0.00222	255	255	255	3.61736	2.78684	0.0557	0.05082	50.4983
	740	0.00494	255	255	255	3.34426	3.4459	0.09483	0.06633	90.8932			740	0.00301	255	255	255	1.15627	2.43555	0.07058	0.05437	8.65582			740	0.00262	255	255	255	2.55584	2.79443	0.06701	0.04976	158.256
	741	0.00183	255	255	255	1.22086	3.42911	0.0557	0.04179	150.108			741	0.00341	255	255	255	2.79617	2.43687	0.07367	0.05892	174.718			741	0.00099	255	255	255	3.21577	2.78348	0.03966	0.03173	0
	742	0.00153	255	255	255	2.03172	3.43299	0.04736	0.04118	11.2786			742	0.00247	255	255	255	1.78804	2.44258	0.05925	0.05308	0			742	0.00168	255	255	255	1.31339	2.79672	0.04891	0.04373	50.6932
	743	0.00455	255	255	255	3.88864	3.45452	0.09179	0.06305	77.3817			743	0.00558	255	255	255	2.16571	2.46012	0.08695	0.08176	127.878			743	0.00351	255	255	255	2.46852	2.80591	0.07176	0.06224	4.32184
	744	0.00257	255	255	255	0.67952	3.44083	0.06593	0.04962	16.9785			744	0.00351	255	255	255	3.40773	2.45337	0.07483	0.05969	107.959			744	0.00208	255	255	255	1.21669	2.80373	0.06041	0.04374	173.599
	745	0.00114	255	255	255	0.85525	3.43367	0.03819	0.03789	90			745	0.00395	255	255	255	1.24361	2.46393	0.08216	0.06125	64.682			745	0.00242	255	255	255	2.72159	2.80895	0.05955	0.05177	22.1981
	746	0.00109	255	255	255	1.07735	3.43526	0.04158	0.03328	135			746	0.0045	255	255	255	1.70306	2.45424	0.09442	0.06063	168.464			746	0.00296	255	255	255	3.67617	2.8116	0.06144	0.06144	0
	747	0.00074	255	255	255	1.80013	3.42945	0.03275	0.02881	135			747	0.00667	255	255	255	4.97239	2.46205	0.13107	0.06479	18.1223			747	0.00543	255	255	255	0.46551	2.82936	0.09821	0.07046	9.56084
	748	0.00114	255	255	255	1.93068	3.43367	0.03819	0.03789	90			748	0.00119	255	255	255	0.9618	2.44814	0.04428	0.0341	31.6754			748	0.00178	255	255	255	1.46984	2.81609	0.05182	0.0437	72.9706
	749	0.00356	255	255	255	3.50581	3.4448	0.08212	0.05515	13.2768			749	0.00366	255	255	255	1.59558	2.46366	0.07854	0.05927	141.024			749	0.00138	255	255	255	1.95155	2.8116	0.04596	0.03832	90
	750	0.00237	255	255	255	1.71962	3.44611	0.06742	0.04479	4.4175			750	0.00553	255	255	255	4.47245	2.48105	0.11067	0.06366	124.307			750	0.00272	255	255	255	2.017	2.81984	0.06202	0.05579	148.453
	751	0.00267	255	255	255	3.60861	3.45527	0.06653	0.05106	69.6125			751	0.00425	255	255	255	1.00621	2.47821	0.08856	0.06109	56.7717			751	0.00114	255	255	255	2.22468	2.80686	0.03819	0.03789	0
	752	0.00346	255	255	255	1.63525	3.4658	0.08355	0.0527	137.188			752	0.00647	255	255	255	3.28643	2.48743	0.10136	0.0813	77.9864			752	0.00133	255	255	255	2.29445	2.81225	0.04534	0.03746	77.5084
	753	0.00059	255	255	255	2.7624	3.4407	0.03173	0.02379	0			753	0.00405	255	255	255	0.46734	2.47935	0.07831	0.06587	166.142			753	0.00292	255	255	255	2.80368	2.81654	0.06476	0.05731	26.0802
	754	0.00667	255	255	255	4.17713	3.48058	0.1079	0.07871	98.9281			754	0.00301	255	255	255	2.59825	2.47645	0.06642	0.05777	16.7466			754	0.00193	255	255	255	3.0195	2.81115	0.05367	0.04571	10.73
	755	0.0043	255	255	255	0.18328	3.48117	0.07806	0.07011	60.7719			755	0.0038	255	255	255	3.06661	2.47982	0.07605	0.0637	111.707			755	0.00143	255	255	255	2.39749	2.82263	0.04707	0.03875	11.1703
	756	0.00099	255	255	255	1.44094	3.46178	0.03966	0.03173	90			756	0.00346	255	255	255	1.32205	2.48304	0.0746	0.05903	5.84366			756	0.004	255	255	255	2.62039	2.84106	0.07886	0.06461	63.6486
	757	0.00173	255	255	255	3.70378	3.46821	0.05442	0.04046	120.907			757	0.00504	255	255	255	1.86103	2.49826	0.08587	0.07473	61.8126			757	0.00375	255	255	255	3.08138	2.8436	0.09125	0.05239	62.6953
	758	0.00232	255	255	255	0.28109	3.48227	0.06793	0.04353	71.8897			758	0.00445	255	255	255	1.48242	2.49412	0.07586	0.07464	98.1948			758	0.00321	255	255	255	3.57414	2.84518	0.06599	0.06196	36.9459
	759	0.00168	255	255	255	0.99708	3.47233	0.04634	0.04616	90			759	0.00341	255	255	255	1.97082	2.49127	0.06626	0.06551	115.435			759	0.00163	255	255	255	2.16845	2.83705	0.05378	0.0386	0
	760	0.00252	255	255	255	3.81268	3.47832	0.05905	0.05433	146.579			760	0.00519	255	255	255	2.38902	2.50169	0.08665	0.07623	22.2694			760	0.00138	255	255	255	3.20874	2.83972	0.04722	0.0373	110.505
	761	0.00208	255	255	255	0.44735	3.48237	0.05708	0.04629	136.109			761	0.00464	255	255	255	4.30743	2.50098	0.08712	0.06788	45.0017			761	0.00296	255	255	255	1.88822	2.85401	0.07219	0.05228	150.982
	762	0.00208	255	255	255	0.60349	3.47869	0.05915	0.04467	8.64895			762	0.00375	255	255	255	1.10244	2.5051	0.07968	0.06	85.8802			762	0.00198	255	255	255	1.53162	2.85623	0.05442	0.04624	72.3153
	763	0.00227	255	255	255	1.12067	3.48333	0.05518	0.05244	45			763	0.00267	255	255	255	2.92328	2.49438	0.06471	0.05249	142.61			763	0.00267	255	255	255	1.60665	2.86367	0.06456	0.05261	77.5436
	764	0.00321	255	255	255	3.19706	3.48763	0.06494	0.06296	101.339			764	0.0038	255	255	255	3.16675	2.51433	0.08475	0.05716	112.109			764	0.00183	255	255	255	1.70073	2.85444	0.04975	0.04679	66.8014
	765	0.00232	255	255	255	1.34516	3.49274	0.05902	0.0501	70.564			765	0.0044	255	255	255	2.69001	2.51326	0.08519	0.06572	145.624			765	0.00247	255	255	255	2.33531	2.85799	0.06	0.05242	177.615
	766	0.00519	255	255	255	2.21437	3.50911	0.12446	0.05307	135.125			766	0.00494	255	255	255	1.75852	2.52995	0.08261	0.07615	43.8653			766	0.00128	255	255	255	2.51368	2.85269	0.04771	0.03428	119.467
	767	0.00173	255	255	255	3.09306	3.4897	0.05939	0.03707	52.034			767	0.00514	255	255	255	2.0645	2.53666	0.09367	0.06985	127.553			767	0.00208	255	255	255	3.15251	2.85377	0.05552	0.04759	0
	768	0.00702	255	255	255	4.0595	3.5047	0.1241	0.07198	15.8685			768	0.00282	255	255	255	2.48216	2.5273	0.07087	0.05059	127.057			768	0.00168	255	255	255	2.44609	2.86184	0.04634	0.04616	0
	769	0.00124	255	255	255	1.87323	3.4913	0.04363	0.03605	129.345			769	0.00435	255	255	255	2.81408	2.5282	0.0776	0.07134	148.911			769	0.00277	255	255	255	1.77796	2.87135	0.06306	0.05587	153.209
	770	0.00188	255	255	255	2.72873	3.49693	0.05184	0.04612	90			770	0.00588	255	255	255	3.50118	2.53874	0.10052	0.07447	166.836			770	0.00267	255	255	255	2.82657	2.87356	0.06275	0.05413	73.5802
	771	0.00247	255	255	255	2.08227	3.50831	0.06546	0.04805	46.8255			771	0.00341	255	255	255	0.39255	2.54231	0.08683	0.04999	110.554			771	0.00114	255	255	255	2.97434	2.86951	0.04148	0.03488	32.2138
	772	0.00252	255	255	255	3.13418	3.5103	0.07114	0.0451	61.4885			772	0.00425	255	255	255	0.668	2.54188	0.08296	0.06521	168.499			772	0.00252	255	255	255	3.27875	2.88058	0.06175	0.05196	68.1384
	773	0.00168	255	255	255	2.8362	3.51223	0.06117	0.03496	135.266			773	0.00455	255	255	255	2.27465	2.55886	0.09515	0.06082	104.885			773	0.00543	255	255	255	0.50839	2.90694	0.09852	0.07024	74.5225
	774	0.00183	255	255	255	3.04061	3.51194	0.05693	0.04088	47.8881			774	0.0038	255	255	255	3.37123	2.53596	0.08412	0.05758	167.801			774	0.00208	255	255	255	2.04293	2.88407	0.05448	0.0485	142.513
	775	0.00425	255	255	255	3.28009	3.52782	0.08661	0.06246	85.5035			775	0.00153	255	255	255	4.71612	2.52806	0.04535	0.043	46.7341			775	0.00124	255	255	255	2.26685	2.87838	0.03966	0.03966	0
	776	0.00173	255	255	255	3.75298	3.50697	0.04843	0.04546	45.0026			776	0.00425	255	255	255	0.52668	2.54507	0.08355	0.06475	12.621			776	0.00183	255	255	255	2.9272	2.88312	0.05373	0.04332	157.116
	777	0.00138	255	255	255	1.72562	3.51324	0.04571	0.03854	90			777	0.00366	255	255	255	0.79941	2.54459	0.07904	0.0589	7.57302			777	0.00109	255	255	255	2.71735	2.88604	0.03904	0.03545	134.999
	778	0.00227	255	255	255	3.60909	3.51664	0.05492	0.05269	31.2153			778	0.00331	255	255	255	1.54927	2.54843	0.07027	0.05998	137.912			778	0.00282	255	255	255	3.62949	2.89243	0.06671	0.05375	0
	779	0.00124	255	255	255	0.68111	3.51858	0.04408	0.03568	31.2996			779	0.00336	255	255	255	4.38155	2.5537	0.08016	0.05336	85.1059			779	0.00188	255	255	255	2.77276	2.89687	0.054	0.04426	15.8247
	780	0.00316	255	255	255	3.52065	3.53032	0.07656	0.05259	136.651			780	0.00534	255	255	255	1.17209	2.5609	0.08697	0.07812	10.1835			780	0.00321	255	255	255	1.7134	2.91266	0.06889	0.05935	41.7672
	781	0.0042	255	255	255	3.94314	3.54687	0.1017	0.05258	102.488			781	0.00415	255	255	255	1.3448	2.5573	0.0772	0.06845	80.7128			781	0.00163	255	255	255	1.86215	2.90351	0.04715	0.04403	45
	782	0.00124	255	255	255	0.84981	3.52842	0.05351	0.02939	131.565			782	0.004	255	255	255	1.64448	2.55487	0.07544	0.06754	6.93203			782	0.00237	255	255	255	2.52429	2.90693	0.0646	0.04674	35.9608
	783	0.00252	255	255	255	1.51048	3.53138	0.06596	0.04864	7.77546			783	0.00296	255	255	255	2.99787	2.55809	0.065	0.05807	165.402			783	0.00222	255	255	255	3.55722	2.90337	0.06136	0.04613	174.834
	784	0.00543	255	255	255	3.40581	3.54709	0.09423	0.07344	143.617			784	0.00361	255	255	255	1.01174	2.56679	0.07477	0.06142	33.1372			784	0.00148	255	255	255	0.15628	2.91516	0.05166	0.03653	101.852
	785	0.00109	255	255	255	1.87291	3.53271	0.04222	0.03278	139.417			785	0.00474	255	255	255	2.17401	2.57269	0.08036	0.07515	90.1168			785	0.00257	255	255	255	2.45326	2.91501	0.06118	0.05347	179.726
	786	0.00331	255	255	255	3.84166	3.54823	0.07002	0.0602	39.5299			786	0.00588	255	255	255	0.28845	2.59804	0.10387	0.07207	89.6403			786	0.00183	255	255	255	2.64167	2.91314	0.05373	0.04332	67.1156
	787	0.00153	255	255	255	0.72682	3.54092	0.05396	0.03614	174.093			787	0.00795	255	255	255	4.94302	2.60363	0.12707	0.0797	60.1271			787	0.0003	255	255	255	3.04941	2.89712	0.02452	0.01539	135
	788	0.00627	255	255	255	2.6214	3.5634	0.09995	0.07993	39.3656			788	0.00573	255	255	255	0.18821	2.59879	0.10589	0.06892	140.539			788	0.00252	255	255	255	1.64513	2.91945	0.0619	0.05183	158.868
	789	0.0039	255	255	255	2.94635	3.56126	0.08091	0.06142	122.275			789	0.0038	255	255	255	1.93959	2.57914	0.08203	0.05905	174.102			789	0.00326	255	255	255	1.93074	2.92055	0.07952	0.05221	0
	790	0.00109	255	255	255	5.02861	3.54134	0.05002	0.02767	60.5375			790	0.00168	255	255	255	2.54181	2.57509	0.05496	0.03891	66.8741			790	0.00168	255	255	255	3.10289	2.92117	0.05478	0.03904	95.3922
	791	0.00109	255	255	255	1.33966	3.5538	0.03904	0.03545	134.999			791	0.00138	255	255	255	4.83143	2.57261	0.04596	0.03832	90			791	0.00405	255	255	255	3.4713	2.92706	0.08172	0.06312	173.779
	792	0.00173	255	255	255	1.58986	3.55497	0.05612	0.03923	33.5543			792	0.0041	255	255	255	1.45928	2.59281	0.07479	0.06981	164.736			792	0.00193	255	255	255	1.4951	2.92361	0.05386	0.04555	172.433
	793	0.00148	255	255	255	1.79849	3.56534	0.0587	0.03215	52.974			793	0.00474	255	255	255	4.45888	2.60798	0.09057	0.06668	73.9499			793	0.00351	255	255	255	3.02183	2.9356	0.07059	0.06327	172.923
	794	0.00366	255	255	255	0.07295	3.57729	0.10243	0.04544	158.641			794	0.00252	255	255	255	0.46495	2.59901	0.05815	0.05517	55.5549			794	0.00217	255	255	255	3.68463	2.93013	0.06089	0.04546	97.8118
	795	0.00212	255	255	255	1.43743	3.57425	0.05973	0.04529	134.999			795	0.00588	255	255	255	0.72662	2.61895	0.11474	0.06524	48.7485			795	0.00232	255	255	255	2.16142	2.94074	0.05443	0.05432	0
	796	0.00128	255	255	255	2.15439	3.57073	0.044	0.03717	90			796	0.00534	255	255	255	1.26828	2.61134	0.09468	0.07175	134.122			796	0.00153	255	255	255	1.55307	2.94368	0.04829	0.04039	43.6868
	797	0.00257	255	255	255	3.47841	3.57357	0.06064	0.05394	176.87			797	0.00326	255	255	255	1.80049	2.61127	0.07861	0.05281	75.2004			797	0.00114	255	255	255	1.78185	2.94164	0.04171	0.03469	45.0006
	798	0.00435	255	255	255	0.26822	3.59166	0.07495	0.07386	91.0023			798	0.00153	255	255	255	3.07451	2.58792	0.05463	0.0357	14.6693			798	0.00543	255	255	255	0.43037	2.96483	0.09507	0.07278	158.435
	799	0.00153	255	255	255	3.58626	3.57742	0.04829	0.04039	133.687			799	0.00366	255	255	255	3.60341	2.6051	0.07088	0.06568	50.3259			799	0.00138	255	255	255	2.04544	2.94766	0.04596	0.03832	0
	800	0.00198	255	255	255	0.63683	3.58901	0.06032	0.04172	144.64			800	0.0045	255	255	255	2.59328	2.61738	0.08209	0.06973	141.443			800	0.00114	255	255	255	2.58316	2.94744	0.03819	0.03789	0
	801	0.00301	255	255	255	1.70672	3.59165	0.07492	0.05122	23.1906			801	0.00222	255	255	255	2.67688	2.60409	0.05943	0.04763	27.0272			801	0.00099	255	255	255	2.96272	2.94515	0.03966	0.03173	0
	802	0.00198	255	255	255	2.44609	3.5883	0.05515	0.04562	71.565			802	0.00504	255	255	255	2.87851	2.61534	0.08258	0.0777	41.9074			802	0.00198	255	255	255	3.58567	2.95569	0.05417	0.04645	90
	803	0.00208	255	255	255	2.72206	3.58245	0.06315	0.04184	167.033			803	0.00361	255	255	255	3.30146	2.61127	0.06787	0.06766	90			803	0.00133	255	255	255	1.8787	2.95882	0.04601	0.03692	82.8093
	804	0.00173	255	255	255	4.14058	3.59192	0.06451	0.03413	58.6387			804	0.00405	255	255	255	2.35369	2.62473	0.08003	0.06445	81.0313			804	0.00158	255	255	255	2.34483	2.95526	0.05292	0.03804	5.98381
	805	0.00222	255	255	255	0.45415	3.60439	0.06145	0.04607	118.469			805	0.00119	255	255	255	3.12498	2.60366	0.04059	0.0372	135			805	0.00232	255	255	255	2.48774	2.97095	0.05757	0.05136	9.12324
	806	0.00158	255	255	255	2.32133	3.59424	0.05371	0.03748	13.5318			806	0.00296	255	255	255	3.40391	2.61725	0.06663	0.05665	62.5394			806	0.00341	255	255	255	2.64346	2.98513	0.09235	0.047	98.3952
	807	0.00143	255	255	255	3.06404	3.59485	0.04707	0.03875	11.1703			807	0.00494	255	255	255	0.86407	2.62871	0.08812	0.07139	11.076			807	0.00193	255	255	255	2.7724	2.96507	0.05315	0.04616	8.17144
	808	0.00168	255	255	255	1.06386	3.6127	0.05459	0.03918	146.86			808	0.00366	255	255	255	1.71099	2.62486	0.07339	0.06343	164.244			808	0.00188	255	255	255	1.63332	2.9803	0.05389	0.04436	16.3833
	809	0.00341	255	255	255	3.2119	3.62335	0.06833	0.06352	8.47848			809	0.00173	255	255	255	0.61905	2.62131	0.04843	0.04546	135			809	0.00657	255	255	255	2.38661	3.01282	0.12758	0.06558	46.353
	810	0.00094	255	255	255	3.76107	3.60865	0.03901	0.03064	102.82			810	0.00484	255	255	255	1.06877	2.63566	0.10131	0.06085	166.31			810	0.00133	255	255	255	3.07805	2.98433	0.04534	0.03746	12.4916
	811	0.00084	255	255	255	3.81943	3.60567	0.03849	0.02779	30.9638			811	0.00514	255	255	255	1.38235	2.6354	0.08848	0.07394	174.029			811	0.00351	255	255	255	2.24982	3.00143	0.07863	0.05681	24.5898
	812	0.00366	255	255	255	0.68894	3.63437	0.08391	0.05547	169.112			812	0.00267	255	255	255	2.48046	2.63106	0.06697	0.05073	119.325			812	0.00252	255	255	255	2.31592	3.00379	0.0587	0.05466	97.2397
	813	0.00227	255	255	255	0.90873	3.61963	0.07777	0.03721	12.6296			813	0.00395	255	255	255	0.38299	2.63728	0.07897	0.06373	13.2265			813	0.00267	255	255	255	2.9868	3.00268	0.06216	0.05465	41.4991
	814	0.00435	255	255	255	2.67038	3.63447	0.0812	0.06817	136.787			814	0.00375	255	255	255	2.126	2.63976	0.07431	0.06434	133.549			814	0.00296	255	255	255	3.18906	3.00045	0.06525	0.05785	173.846
	815	0.00346	255	255	255	2.77495	3.6348	0.07341	0.05999	80.5928			815	0.00469	255	255	255	2.74778	2.64405	0.08619	0.06933	37.926			815	0.00158	255	255	255	4.07287	2.99853	0.05292	0.03804	84.0162
	816	0.00494	255	255	255	2.86994	3.64137	0.09555	0.06584	36.7353			816	0.00395	255	255	255	3.22271	2.64159	0.07498	0.06712	139.9			816	0.00143	255	255	255	3.79263	3.00078	0.04707	0.03875	101.17
	817	0.00227	255	255	255	3.3073	3.62131	0.06798	0.04257	155.682			817	0.00267	255	255	255	1.64088	2.64499	0.06579	0.05163	94.1888			817	0.00287	255	255	255	1.76076	3.02247	0.07079	0.05154	90
	818	0.00227	255	255	255	2.36511	3.63216	0.0578	0.05006	104.714			818	0.00519	255	255	255	3.49974	2.65813	0.08853	0.07461	71.6098			818	0.00232	255	255	255	2.59452	3.01836	0.0606	0.04879	123.26
	819	0.00346	255	255	255	3.48387	3.63761	0.06767	0.06507	25.5574			819	0.00351	255	255	255	1.17538	2.65513	0.07174	0.06226	130.922			819	0.00237	255	255	255	2.92231	3.01237	0.05842	0.05169	165.378
	820	0.00217	255	255	255	2.21413	3.64102	0.06044	0.0458	90			820	0.00489	255	255	255	1.54421	2.65934	0.09491	0.06561	152.2			820	0.00203	255	255	255	3.69425	3.00884	0.05508	0.04682	9.89944
	821	0.00183	255	255	255	3.55373	3.63371	0.05631	0.04134	151.19			821	0.00459	255	255	255	2.9758	2.66048	0.08248	0.07093	110.317			821	0.00099	255	255	255	4.00653	3.0049	0.03966	0.03173	90
	822	0.00163	255	255	255	3.86116	3.6324	0.05235	0.03965	157.936			822	0.0043	255	255	255	3.71022	2.66298	0.07949	0.06885	73.9713			822	0.00183	255	255	255	0.36408	3.01896	0.05446	0.04274	73.521
	823	0.0038	255	255	255	1.87734	3.65339	0.07959	0.06086	144.866			823	0.00455	255	255	255	2.2447	2.6617	0.09171	0.06311	0.59409			823	0.00153	255	255	255	1.4948	3.01283	0.05237	0.03724	178.582
	824	0.00563	255	255	255	3.11255	3.6581	0.10363	0.0692	16.323			824	0.00277	255	255	255	0.4914	2.66675	0.06369	0.05531	90.3705			824	0.00114	255	255	255	1.57098	3.01193	0.04171	0.03469	45.0006
	825	0.00232	255	255	255	0.59201	3.64798	0.07614	0.03883	163.612			825	0.00687	255	255	255	4.56645	2.68166	0.10306	0.08485	61.2199			825	0.00326	255	255	255	1.67248	3.02556	0.07191	0.05774	14.7696
	826	0.00153	255	255	255	1.42224	3.64544	0.05237	0.03724	1.41772			826	0.0044	255	255	255	1.98198	2.67485	0.08708	0.06429	166.78			826	0.00178	255	255	255	3.61642	3.01544	0.0508	0.04458	20.3007
	827	0.00395	255	255	255	1.5021	3.673	0.08294	0.06068	109.003			827	0.00351	255	255	255	4.40208	2.68087	0.0853	0.05236	140.535			827	0.00099	255	255	255	1.87323	3.01544	0.03966	0.03173	0
	828	0.00099	255	255	255	1.66939	3.64805	0.03966	0.03173	0			828	0.00306	255	255	255	3.10965	2.68633	0.07168	0.05441	44.033			828	0.00094	255	255	255	3.03597	3.01822	0.03901	0.03064	77.1795
	829	0.00217	255	255	255	1.3042	3.66802	0.06448	0.04292	55.2201			829	0.00425	255	255	255	0.98439	2.70224	0.07911	0.06838	82.635			829	0.00148	255	255	255	2.72022	3.02598	0.04759	0.03966	0
	830	0.00385	255	255	255	1.58927	3.67256	0.07775	0.06311	17.3398			830	0.00464	255	255	255	1.87585	2.69929	0.08066	0.07331	152.574			830	0.00257	255	255	255	3.24294	3.03693	0.06028	0.05426	97.3875
	831	0.00613	255	255	255	3.88279	3.69776	0.09222	0.08459	40.5608			831	0.00321	255	255	255	0.55881	2.70341	0.06795	0.06017	47.03			831	0.00331	255	255	255	3.54382	3.03868	0.07418	0.05681	48.8941
	832	0.00277	255	255	255	3.72537	3.69022	0.0636	0.05539	134.998			832	0.00415	255	255	255	0.7583	2.70901	0.09968	0.05301	40.1274			832	0.00306	255	255	255	0.4155	3.04707	0.06529	0.05973	90
	833	0.00099	255	255	255	0.52717	3.68671	0.03966	0.03173	90			833	0.00356	255	255	255	1.26971	2.70294	0.0683	0.06632	125.184			833	0.00203	255	255	255	2.18199	3.0361	0.05508	0.04682	9.89944
	834	0.00114	255	255	255	0.88214	3.68671	0.04171	0.03469	134.999			834	0.00326	255	255	255	1.4582	2.70148	0.07071	0.05871	49.4049			834	0.00114	255	255	255	2.47069	3.03301	0.04171	0.03469	45.0006
	835	0.00138	255	255	255	2.17447	3.69826	0.04738	0.03718	106.206			835	0.00153	255	255	255	2.81013	2.69018	0.05423	0.03596	15.0071			835	0.00222	255	255	255	3.09331	3.03692	0.06136	0.04613	174.834
	836	0.00198	255	255	255	2.30551	3.70024	0.06514	0.03863	140.39			836	0.00321	255	255	255	3.34975	2.69811	0.06816	0.05999	172.999			836	0.00183	255	255	255	2.09968	3.04479	0.0519	0.04484	5.97829
	837	0.00119	255	255	255	2.57554	3.69315	0.04059	0.0372	45.0013			837	0.00445	255	255	255	2.38744	2.71202	0.08704	0.06505	149.506			837	0.00227	255	255	255	2.53304	3.05318	0.06264	0.0462	145.858
	838	0.00252	255	255	255	0.1536	3.70738	0.06236	0.05144	16.845			838	0.0042	255	255	255	2.52924	2.71274	0.07676	0.06966	21.5283			838	0.00094	255	255	255	4.22498	3.04633	0.03901	0.03064	102.82
	839	0.00326	255	255	255	3.27807	3.71121	0.07032	0.05904	31.586			839	0.00464	255	255	255	3.59922	2.71484	0.09542	0.06197	138.083			839	0.00257	255	255	255	2.26956	3.05964	0.06168	0.05303	13.9363
	840	0.0038	255	255	255	2.86633	3.72542	0.07377	0.06566	134.614			840	0.00094	255	255	255	4.90199	2.69155	0.03901	0.03064	12.8205			840	0.00119	255	255	255	1.42396	3.06172	0.04059	0.0372	45.0013
	841	0.00306	255	255	255	1.41113	3.7307	0.08305	0.04696	109.677			841	0.00652	255	255	255	0.41402	2.72778	0.09901	0.08386	161.092			841	0.00361	255	255	255	1.69529	3.08549	0.0728	0.06308	135.352
	842	0.00222	255	255	255	3.64766	3.72045	0.05818	0.04865	145.684			842	0.00499	255	255	255	2.63048	2.72464	0.09381	0.06773	144.621			842	0.00203	255	255	255	1.88729	3.07622	0.05307	0.0486	136.048
	843	0.00094	255	255	255	1.1781	3.71779	0.03901	0.03064	167.179			843	0.00133	255	255	255	0.29457	2.7102	0.04534	0.03746	12.4916			843	0.00193	255	255	255	2.80718	3.07447	0.05583	0.04395	34.994
	844	0.00242	255	255	255	1.66265	3.73362	0.06189	0.04981	59.923			844	0.00208	255	255	255	1.08548	2.71888	0.0529	0.04994	38.3609			844	0.00099	255	255	255	3.64102	3.06816	0.03966	0.03173	90
	845	0.00445	255	255	255	2.39158	3.73263	0.08479	0.06677	172.784			845	0.00583	255	255	255	2.05795	2.72791	0.09902	0.07496	9.13584			845	0.0043	255	255	255	1.79316	3.09732	0.08984	0.06092	7.48394
	846	0.00094	255	255	255	3.44698	3.72592	0.03901	0.03064	167.179			846	0.00405	255	255	255	2.16948	2.73274	0.0881	0.05855	111.337			846	0.00173	255	255	255	2.03791	3.08623	0.04843	0.04546	135
	847	0.00128	255	255	255	0.32685	3.73943	0.044	0.03717	90			847	0.00435	255	255	255	3.16465	2.73037	0.07957	0.06957	97.0936			847	0.00282	255	255	255	2.47772	3.08826	0.06652	0.0539	8.17182
	848	0.00163	255	255	255	0.95754	3.75317	0.04684	0.04432	117.719			848	0.00395	255	255	255	3.80251	2.73437	0.08943	0.05627	98.6994			848	0.00198	255	255	255	2.59634	3.08661	0.0553	0.0455	164.872
	849	0.00133	255	255	255	1.32523	3.75414	0.04677	0.03632	62.4394			849	0.00455	255	255	255	1.73158	2.73321	0.09882	0.05857	166.153			849	0.00119	255	255	255	3.16598	3.08163	0.04059	0.0372	45.0013
	850	0.00198	255	255	255	1.73968	3.75349	0.05515	0.04562	161.565			850	0.00494	255	255	255	1.36363	2.7444	0.08378	0.07509	26.5826			850	0.00292	255	255	255	3.5802	3.09604	0.06937	0.0535	168.484
	851	0.00198	255	255	255	3.71483	3.76561	0.06582	0.03823	60.9989			851	0.00479	255	255	255	1.59033	2.7391	0.09519	0.0641	37.2199			851	0.00277	255	255	255	1.5696	3.09816	0.06236	0.05649	158.263
	852	0.00138	255	255	255	1.02046	3.757	0.04571	0.03854	0			852	0.00277	255	255	255	1.15978	2.74131	0.0636	0.05539	134.998			852	0.00168	255	255	255	2.41198	3.09276	0.04634	0.04616	90
	853	0.00222	255	255	255	1.60378	3.77028	0.05702	0.04965	9.69707			853	0.00257	255	255	255	3.01774	2.74036	0.065	0.05032	163.638			853	0.00277	255	255	255	2.73817	3.0959	0.06714	0.05247	168.274
	854	0.00519	255	255	255	2.44218	3.79529	0.08853	0.07461	88.4463			854	0.00662	255	255	255	3.26917	2.76502	0.10324	0.08165	97.8014			854	0.00114	255	255	255	2.8854	3.08802	0.03819	0.03789	0
	855	0.00119	255	255	255	3.5186	3.76462	0.04059	0.0372	45.0013			855	0.00464	255	255	255	3.41213	2.75612	0.08875	0.06663	138.298			855	0.00247	255	255	255	2.21329	3.10401	0.06035	0.05212	164.753
	856	0.00262	255	255	255	1.51236	3.78326	0.05836	0.05713	52.125			856	0.0042	255	255	255	0.9086	2.76963	0.07722	0.06925	39.0911			856	0.00114	255	255	255	2.30903	3.09627	0.04171	0.03469	45.0006
	857	0.00687	255	255	255	3.77531	3.79508	0.13982	0.06254	25.4681			857	0.00534	255	255	255	1.94664	2.77021	0.09763	0.06959	0.20043			857	0.00173	255	255	255	3.10993	3.09929	0.05142	0.04281	25.2516
	858	0.00301	255	255	255	0.72543	3.79053	0.07632	0.05028	172.052			858	0.00455	255	255	255	2.2722	2.7695	0.08118	0.07129	162.183			858	0.00558	255	255	255	0.37207	3.12134	0.10403	0.06833	166.276
	859	0.00326	255	255	255	0.90237	3.7931	0.07286	0.05698	179.647			859	0.0043	255	255	255	3.68728	2.77254	0.0828	0.0661	81.9735			859	0.00138	255	255	255	2.53144	3.10506	0.05135	0.0343	34.6956
	860	0.00158	255	255	255	2.69189	3.78973	0.04766	0.04224	38.2178			860	0.00632	255	255	255	4.70119	2.78436	0.1049	0.07676	66.0374			860	0.00163	255	255	255	3.0541	3.1033	0.05442	0.03815	10.9007
	861	0.00133	255	255	255	0.81237	3.79527	0.04782	0.03552	113.29			861	0.0044	255	255	255	0.56694	2.77231	0.08873	0.0631	176.267			861	0.00366	255	255	255	3.32538	3.12534	0.07952	0.05854	103.162
	862	0.00306	255	255	255	3.26939	3.79781	0.07701	0.05064	174.618			862	0.00375	255	255	255	2.44443	2.77923	0.07555	0.06328	87.2901			862	0.00331	255	255	255	1.6419	3.12481	0.06975	0.06042	123.749
	863	0.00148	255	255	255	3.40297	3.80105	0.04839	0.039	130.629			863	0.0042	255	255	255	2.84431	2.77865	0.07713	0.06933	108.942			863	0.00183	255	255	255	2.12228	3.10995	0.06204	0.03752	9.49649
	864	0.00198	255	255	255	1.65445	3.81587	0.0553	0.0455	15.1282			864	0.00311	255	255	255	2.92814	2.7677	0.06856	0.05781	16.5784			864	0.00198	255	255	255	4.32494	3.11789	0.05127	0.04907	35.7229
	865	0.00247	255	255	255	1.42239	3.82378	0.06894	0.04562	174.167			865	0.00331	255	255	255	0.32465	2.7827	0.07284	0.05786	87.0189			865	0.00153	255	255	255	2.92758	3.11736	0.05173	0.03769	0
	866	0.00361	255	255	255	1.73862	3.83288	0.08085	0.0568	4.84742			866	0.00445	255	255	255	1.23664	2.7895	0.08739	0.06478	121.177			866	0.00212	255	255	255	1.27969	3.12831	0.06021	0.04493	4.13498
	867	0.004	255	255	255	3.61868	3.83406	0.08504	0.05991	146.123			867	0.00494	255	255	255	3.51401	2.78658	0.09103	0.0691	145.972			867	0.00301	255	255	255	2.35904	3.13223	0.06978	0.05499	170.833
	868	0.00277	255	255	255	2.31769	3.8367	0.06967	0.05056	12.6951			868	0.00415	255	255	255	0.81369	2.79085	0.08249	0.06406	37.8506			868	0.00163	255	255	255	2.83045	3.12439	0.05356	0.03876	0
	869	0.00074	255	255	255	3.99599	3.82729	0.03966	0.02379	90			869	0.00494	255	255	255	1.46773	2.7851	0.09431	0.0667	177.265			869	0.00124	255	255	255	3.77809	3.12439	0.03966	0.03966	0
	870	0.00208	255	255	255	0.95963	3.84754	0.07326	0.03607	117.335			870	0.00662	255	255	255	1.81028	2.80216	0.10713	0.07868	174.817			870	0.00499	255	255	255	0.48517	3.15077	0.08734	0.07275	2.26159
	871	0.00094	255	255	255	2.89539	3.83358	0.03901	0.03064	77.1795			871	0.00311	255	255	255	2.71637	2.78265	0.0707	0.05605	32.8812			871	0.00212	255	255	255	1.8613	3.13665	0.05458	0.04956	34.1497
	872	0.00114	255	255	255	1.55112	3.84135	0.03819	0.03789	90			872	0.00133	255	255	255	4.82124	2.79455	0.04534	0.03746	12.4916			872	0.00272	255	255	255	2.56488	3.14407	0.06187	0.05592	40.1556
	873	0.00227	255	255	255	3.52718	3.86457	0.0689	0.042	100.942			873	0.00183	255	255	255	2.53433	2.80581	0.05373	0.04332	22.8844			873	0.00277	255	255	255	2.65295	3.13807	0.06888	0.05114	161.653
	874	0.00257	255	255	255	2.43825	3.87893	0.05895	0.05549	71.7798			874	0.0045	255	255	255	3.13127	2.81674	0.08083	0.07082	40.8548			874	0.00232	255	255	255	3.63661	3.14144	0.06048	0.04889	123.475
	875	0.00371	255	255	255	3.43817	3.88343	0.07497	0.06293	179.068			875	0.00514	255	255	255	0.45094	2.82897	0.09435	0.06934	1.25188			875	0.00193	255	255	255	4.22488	3.14349	0.06118	0.0401	60.2502
	876	0.00138	255	255	255	1.46781	3.87725	0.04618	0.03814	160.201			876	0.00346	255	255	255	2.12075	2.82255	0.06787	0.06488	160.749			876	0.00094	255	255	255	1.396	3.13549	0.03901	0.03064	12.8205
	877	0.00687	255	255	255	3.60509	3.91664	0.10429	0.08384	140.586			877	0.00464	255	255	255	2.33968	2.83044	0.08492	0.06963	101.563			877	0.00242	255	255	255	1.91368	3.15753	0.05894	0.0523	93.1263
	878	0.00232	255	255	255	0.14649	3.90012	0.06665	0.04436	178.787			878	0.00613	255	255	255	3.8397	2.83841	0.09495	0.08215	102.666			878	0.00099	255	255	255	1.98569	3.14196	0.03966	0.03173	0
	879	0.00222	255	255	255	1.91978	3.90445	0.0621	0.04558	157.184			879	0.00435	255	255	255	1.10467	2.83077	0.07687	0.07202	25.447			879	0.00114	255	255	255	2.07004	3.1467	0.03819	0.03789	0
	880	0.00593	255	255	255	2.50168	3.92265	0.08924	0.08459	42.7955			880	0.00573	255	255	255	1.70047	2.83814	0.08858	0.08238	156.49			880	0.00252	255	255	255	2.42811	3.15568	0.06093	0.05266	82.8274
	881	0.00375	255	255	255	3.02793	3.90877	0.09805	0.04876	17.6838			881	0.00415	255	255	255	1.3607	2.83863	0.08149	0.06484	151.545			881	0.00272	255	255	255	2.48565	3.15736	0.06539	0.05291	130.202
	882	0.00138	255	255	255	2.0349	3.90687	0.04571	0.03854	90			882	0.00366	255	255	255	1.53859	2.83573	0.0732	0.06359	20.0688			882	0.00504	255	255	255	0.18723	3.1747	0.08619	0.07444	138.293
	883	0.00672	255	255	255	2.64172	3.92875	0.10634	0.08045	53.6042			883	0.004	255	255	255	2.61587	2.8395	0.07525	0.06771	126.166			883	0.00099	255	255	255	3.09627	3.14899	0.03966	0.03173	0
	884	0.00267	255	255	255	1.69815	3.9158	0.08597	0.03951	7.94002			884	0.0044	255	255	255	3.60386	2.84615	0.09267	0.06041	108.969			884	0.00133	255	255	255	2.26034	3.1624	0.04534	0.03746	77.5084
	885	0.00558	255	255	255	3.19244	3.92968	0.09729	0.07306	167.99			885	0.0039	255	255	255	2.01497	2.84492	0.07952	0.06249	6.35792			885	0.00168	255	255	255	2.72022	3.16574	0.05503	0.03887	120.17
	886	0.00183	255	255	255	1.29305	3.92817	0.05206	0.04471	98.4137			886	0.00464	255	255	255	2.90672	2.85153	0.08319	0.07108	138.956			886	0.00292	255	255	255	2.7839	3.16895	0.07003	0.053	173.62
	887	0.00242	255	255	255	1.54315	3.94205	0.06283	0.04906	114.959			887	0.00445	255	255	255	1.88971	2.8558	0.08027	0.07053	126.469			887	0.00114	255	255	255	3.16656	3.15954	0.04171	0.03469	134.999
	888	0.00375	255	255	255	2.37386	3.95982	0.08677	0.0551	122.3			888	0.00336	255	255	255	3.40142	2.85026	0.06962	0.06145	105.244			888	0.00242	255	255	255	1.55793	3.17675	0.06146	0.05015	121.633
	889	0.00469	255	255	255	3.5027	3.96521	0.09246	0.06464	152.497			889	0.00242	255	255	255	1.18195	2.85413	0.06672	0.0462	135.972			889	0.00272	255	255	255	1.80601	3.17538	0.05967	0.05799	59.7436
	890	0.00094	255	255	255	1.11817	3.94752	0.03901	0.03064	77.1795			890	0.00405	255	255	255	2.20685	2.86166	0.07315	0.07052	128.536			890	0.0042	255	255	255	3.01904	3.17946	0.08876	0.06024	2.00922
	891	0.00173	255	255	255	1.99212	3.96225	0.05101	0.04316	168.515			891	0.00272	255	255	255	2.45331	2.85575	0.05993	0.05773	19.1875			891	0.00306	255	255	255	3.57674	3.18006	0.07114	0.05483	119.597
	892	0.00504	255	255	255	3.13328	3.9851	0.08803	0.07289	120.266			892	0.00287	255	255	255	3.01241	2.85002	0.06789	0.05374	176.371			892	0.00128	255	255	255	2.13844	3.17603	0.04507	0.03629	73.8263
	893	0.00697	255	255	255	3.81597	4.00865	0.15282	0.05804	67.9222			893	0.00464	255	255	255	0.59283	2.86679	0.0928	0.06372	138.104			893	0.00168	255	255	255	2.87383	3.17711	0.04634	0.04616	90
	894	0.00252	255	255	255	1.41869	3.97242	0.08585	0.03737	14.4968			894	0.00336	255	255	255	1.61636	2.86318	0.07821	0.0547	24.0751			894	0.00133	255	255	255	2.93877	3.17307	0.04534	0.03746	12.4916
	895	0.00138	255	255	255	3.7575	3.96662	0.05139	0.03428	13.9516			895	0.00509	255	255	255	2.69521	2.87653	0.09077	0.07138	63.2653			895	0.00148	255	255	255	3.24716	3.17476	0.04756	0.03968	157.475
	896	0.00534	255	255	255	0.08923	4.01057	0.13033	0.05213	118.776			896	0.00613	255	255	255	3.28339	2.87412	0.08838	0.08826	130.914			896	0.0043	255	255	255	1.34678	3.20938	0.09703	0.0564	109.653
	897	0.00227	255	255	255	0.19605	3.98896	0.0627	0.04615	143.953			897	0.00504	255	255	255	3.70669	2.86983	0.09247	0.06939	2.28714			897	0.00257	255	255	255	1.6675	3.18292	0.07486	0.0437	173.601
	898	0.00183	255	255	255	0.46192	3.98668	0.0519	0.04484	5.97829			898	0.00395	255	255	255	0.89593	2.87012	0.07807	0.06446	176.683			898	0.00262	255	255	255	2.34895	3.18725	0.06568	0.05076	179.033
	899	0.00148	255	255	255	2.78958	3.99013	0.04625	0.04081	176.463			899	0.00529	255	255	255	3.95086	2.87936	0.08407	0.08006	113.34			899	0.00459	255	255	255	0.10797	3.20912	0.11245	0.05203	130.638
	900	0.00514	255	255	255	2.89088	4.01038	0.08499	0.07698	38.8284			900	0.00613	255	255	255	0.99755	2.88512	0.10017	0.07787	6.64387			900	0.00168	255	255	255	2.00326	3.1922	0.04634	0.04616	0
	901	0.00094	255	255	255	3.22169	3.98378	0.04508	0.02651	173.864			901	0.00484	255	255	255	2.79503	2.89064	0.09772	0.06309	143.436			901	0.00366	255	255	255	0.33274	3.2056	0.08273	0.05627	159.361
	902	0.00128	255	255	255	3.38446	3.99031	0.04491	0.03642	90			902	0.00588	255	255	255	0.49283	2.90921	0.10019	0.07472	58.6061			902	0.00044	255	255	255	3.65157	3.18765	0.02379	0.02379	0
	903	0.00153	255	255	255	0.8572	3.99893	0.04542	0.04294	30.9638			903	0.0041	255	255	255	0.81024	2.9009	0.08041	0.06493	82.9819			903	0.00361	255	255	255	0.41861	3.22164	0.07682	0.05978	61.0374
	904	0.00158	255	255	255	1.25028	3.9995	0.04766	0.04224	139.963			904	0.00588	255	255	255	1.27689	2.90129	0.09419	0.07948	145.159			904	0.00173	255	255	255	2.54741	3.20312	0.05101	0.04316	168.515
	905	0.00509	255	255	255	2.69924	4.02124	0.09514	0.0681	164.404			905	0.0038	255	255	255	1.44117	2.89097	0.07527	0.06436	154.995			905	0.00267	255	255	255	3.11528	3.20731	0.06687	0.0508	16.638
	906	0.00642	255	255	255	3.01966	4.02416	0.10226	0.07997	13.7824			906	0.00509	255	255	255	3.49345	2.90124	0.08975	0.07219	80.614			906	0.00114	255	255	255	3.81629	3.20599	0.04663	0.03103	96.1612
	907	0.00272	255	255	255	0.54526	4.02078	0.06517	0.05309	16.1146			907	0.00405	255	255	255	3.09233	2.90358	0.07336	0.07032	135.183			907	0.00153	255	255	255	4.27828	3.20103	0.05393	0.03616	161.439
	908	0.00331	255	255	255	3.32057	4.02463	0.07353	0.05732	49.7784			908	0.00222	255	255	255	3.18859	2.89259	0.0557	0.05082	129.502			908	0.00133	255	255	255	1.85631	3.20848	0.04677	0.03632	152.439
	909	0.00405	255	255	255	3.22185	4.02959	0.09749	0.05291	10.0093			909	0.00158	255	255	255	0.38264	2.89375	0.05588	0.03602	156.522			909	0.00163	255	255	255	3.31822	3.21279	0.04715	0.04403	134.998
	910	0.00109	255	255	255	1.90773	4.03177	0.03904	0.03545	45			910	0.00311	255	255	255	2.52146	2.90381	0.06746	0.05875	64.0589			910	0.00222	255	255	255	0.51772	3.22779	0.06401	0.04422	59.9708
	911	0.00879	255	255	255	2.80765	4.07121	0.10933	0.10242	145.244			911	0.00459	255	255	255	2.07314	2.92403	0.10052	0.0582	112.047			911	0.00232	255	255	255	1.45283	3.22025	0.06696	0.04416	7.44935
	912	0.00099	255	255	255	1.60788	4.03465	0.04218	0.02983	19.3299			912	0.00568	255	255	255	1.75477	2.92477	0.09853	0.07342	159.019			912	0.00119	255	255	255	1.94703	3.21225	0.04759	0.03173	0
	913	0.00114	255	255	255	1.78185	4.03938	0.03819	0.03789	0			913	0.00445	255	255	255	2.39376	2.92852	0.08873	0.06381	132.028			913	0.00301	255	255	255	2.41919	3.2266	0.06296	0.06095	56.3825
	914	0.00272	255	255	255	2.60246	4.0503	0.07211	0.04798	129.13			914	0.0041	255	255	255	1.94055	2.93046	0.07418	0.07038	148.209			914	0.00173	255	255	255	2.66048	3.21998	0.05186	0.04245	35.154
	915	0.00375	255	255	255	0.93282	4.05721	0.07793	0.06135	179.841			915	0.00494	255	255	255	3.37504	2.93166	0.09311	0.06756	172.908			915	0.00311	255	255	255	2.8208	3.22581	0.0687	0.05769	148.768
	916	0.00138	255	255	255	1.28279	4.0487	0.04722	0.0373	110.505			916	0.00321	255	255	255	1.12296	2.93385	0.06898	0.05928	151.064			916	0.00222	255	255	255	3.22967	3.22373	0.0557	0.05082	39.5017
	917	0.00188	255	255	255	1.65551	4.04963	0.054	0.04426	164.175			917	0.00603	255	255	255	1.53947	2.94844	0.11505	0.06671	149.77			917	0.00109	255	255	255	4.4059	3.21129	0.04666	0.02966	10.0735
	918	0.00188	255	255	255	0.39436	4.05814	0.05212	0.04586	85.5098			918	0.00346	255	255	255	2.96955	2.94093	0.08553	0.05148	116.664			918	0.00662	255	255	255	2.73454	3.25133	0.1112	0.07581	178.672
	919	0.00361	255	255	255	2.35611	4.07311	0.06976	0.06583	124.175			919	0.00371	255	255	255	3.78362	2.93545	0.072	0.06553	125.141			919	0.00287	255	255	255	2.90152	3.23673	0.06784	0.05378	54.5976
	920	0.00667	255	255	255	2.44461	4.09465	0.09907	0.08572	55.3852			920	0.00366	255	255	255	0.38678	2.95057	0.07371	0.06315	11.8187			920	0.0038	255	255	255	1.69559	3.23941	0.08018	0.06041	4.84846
	921	0.00573	255	255	255	2.93806	4.09124	0.0878	0.08311	151.228			921	0.00405	255	255	255	2.57253	2.95372	0.08168	0.06315	48.0257			921	0.00158	255	255	255	2.20403	3.23554	0.05362	0.03754	175.919
	922	0.00079	255	255	255	3.03521	4.06935	0.03645	0.02761	124.419			922	0.00494	255	255	255	3.59463	2.95998	0.08913	0.07058	85.65			922	0.00277	255	255	255	2.50232	3.24589	0.0595	0.0592	0
	923	0.00198	255	255	255	1.12868	4.08016	0.05572	0.04516	130.695			923	0.00306	255	255	255	1.83457	2.95218	0.06492	0.06008	134.996			923	0.00217	255	255	255	2.02547	3.24676	0.05992	0.04619	1.96776
	924	0.00079	255	255	255	1.41283	4.06979	0.03173	0.03173	0			924	0.00193	255	255	255	2.15096	2.94704	0.05754	0.04264	52.1935			924	0.00104	255	255	255	2.14836	3.24388	0.03952	0.03343	141.047
	925	0.008	255	255	255	3.52118	4.10737	0.1474	0.06914	33.6009			925	0.00183	255	255	255	2.27141	2.95	0.0557	0.04179	60.108			925	0.00356	255	255	255	2.58814	3.26722	0.09104	0.04975	120.164
	926	0.00183	255	255	255	3.87421	4.07957	0.0523	0.0445	78.2169			926	0.00415	255	255	255	4.03498	2.96406	0.07998	0.06607	150.081			926	0.00188	255	255	255	0.22585	3.25887	0.05315	0.04497	92.6643
	927	0.00296	255	255	255	1.74495	4.10236	0.08529	0.04425	142.407			927	0.00316	255	255	255	1.34254	2.97041	0.07101	0.0567	117.716			927	0.00133	255	255	255	2.35432	3.24935	0.04601	0.03692	7.1907
	928	0.00395	255	255	255	2.69931	4.10643	0.0864	0.05825	11.2287			928	0.0042	255	255	255	3.16532	2.9824	0.0993	0.05385	119.468			928	0.00203	255	255	255	3.05873	3.2528	0.05843	0.04414	7.43414
	929	0.00282	255	255	255	1.84918	4.10524	0.07702	0.04656	177.725			929	0.00484	255	255	255	3.6918	2.97721	0.08913	0.06917	136.009			929	0.00208	255	255	255	3.70462	3.26246	0.0649	0.04071	84.0048
	930	0.00301	255	255	255	0.43424	4.13196	0.0878	0.0437	113.905			930	0.00277	255	255	255	3.91967	2.96862	0.06808	0.05174	100.052			930	0.00109	255	255	255	3.95317	3.25155	0.03904	0.03545	45
	931	0.00114	255	255	255	1.0869	4.10967	0.04102	0.03527	37.8921			931	0.00395	255	255	255	0.92633	2.98126	0.08147	0.06177	132.452			931	0.00158	255	255	255	1.8304	3.2575	0.05292	0.03804	174.016
	932	0.00119	255	255	255	3.26556	4.10904	0.04059	0.0372	45.0013			932	0.00267	255	255	255	1.19441	2.97184	0.06198	0.0548	49.9488			932	0.00163	255	255	255	1.89815	3.25986	0.04684	0.04432	152.281
	933	0.00306	255	255	255	0.80822	4.12183	0.07586	0.05141	175.86			933	0.00375	255	255	255	1.66671	2.97706	0.07161	0.06677	12.5692			933	0.00173	255	255	255	1.96862	3.26095	0.04843	0.04546	135
	934	0.00247	255	255	255	1.69638	4.13038	0.06717	0.04682	115.397			934	0.00168	255	255	255	2.18685	2.97844	0.05127	0.04171	78.1229			934	0.00183	255	255	255	3.1565	3.26535	0.05256	0.04428	82.2054
	935	0.00153	255	255	255	0.4994	4.12546	0.04542	0.04294	149.036			935	0.00371	255	255	255	2.86066	2.98868	0.08157	0.05784	115.891			935	0.00366	255	255	255	0.31374	3.2777	0.07193	0.06471	176.401
	936	0.00104	255	255	255	3.58128	4.12251	0.03635	0.03635	0			936	0.00331	255	255	255	3.05106	2.98937	0.07609	0.05539	104.525			936	0.00212	255	255	255	3.00539	3.272	0.06037	0.04481	117.85
	937	0.00158	255	255	255	3.84728	4.12888	0.05229	0.0385	86.2362			937	0.00282	255	255	255	3.28519	2.9774	0.06782	0.05287	172.282			937	0.00094	255	255	255	3.78919	3.26571	0.03901	0.03064	77.1795
	938	0.00173	255	255	255	2.21845	4.12572	0.07014	0.03139	178.048			938	0.00212	255	255	255	4.9382	2.97368	0.08019	0.03373	153.002			938	0.00242	255	255	255	1.53899	3.27802	0.05895	0.05229	9.80172
	939	0.00509	255	255	255	3.68685	4.17813	0.11469	0.05649	75.5944			939	0.00114	255	255	255	0.48852	2.97678	0.04171	0.03469	45.0006			939	0.00114	255	255	255	3.38844	3.27475	0.04663	0.03103	96.1612
	940	0.00282	255	255	255	1.59577	4.16838	0.07394	0.0485	119.663			940	0.00316	255	255	255	2.65081	2.98381	0.07579	0.05312	10.1533			940	0.00217	255	255	255	2.6592	3.29085	0.05586	0.04955	108.232
	941	0.00114	255	255	255	1.99272	4.15062	0.04171	0.03469	134.999			941	0.0043	255	255	255	4.85054	2.99035	0.11933	0.04586	159.65			941	0.00099	255	255	255	1.39526	3.28254	0.03966	0.03173	0
	942	0.00548	255	255	255	2.74223	4.17481	0.08845	0.07894	73.2082			942	0.00331	255	255	255	0.53803	3.00186	0.07964	0.05292	35.0943			942	0.00163	255	255	255	2.22148	3.29117	0.04684	0.04432	27.7187
	943	0.0003	255	255	255	3.55785	4.14594	0.02452	0.01539	135			943	0.00425	255	255	255	1.02166	3.00727	0.09295	0.0582	113.433			943	0.00326	255	255	255	2.38826	3.29745	0.06849	0.06062	134.86
	944	0.00198	255	255	255	1.4413	4.16205	0.06116	0.04114	159.041			944	0.00464	255	255	255	1.43085	3.00295	0.08019	0.07374	133.754			944	0.00158	255	255	255	4.31581	3.28957	0.04487	0.04487	0
	945	0.00425	255	255	255	0.13167	4.17899	0.08331	0.06494	11.8535			945	0.00109	255	255	255	2.30967	2.98317	0.03904	0.03545	45			945	0.00158	255	255	255	2.09991	3.29265	0.0532	0.03784	175.599
	946	0.0045	255	255	255	0.84676	4.18052	0.09773	0.05857	19.7005			946	0.0043	255	255	255	2.46835	3.0137	0.07895	0.06932	94.0044			946	0.00168	255	255	255	2.44506	3.2966	0.04634	0.04616	90
	947	0.00099	255	255	255	1.49366	4.1682	0.03966	0.03173	0			947	0.00242	255	255	255	3.40641	3.00275	0.05955	0.05177	67.8019			947	0.00252	255	255	255	3.28537	3.30232	0.06735	0.04764	17.2442
	948	0.00514	255	255	255	2.31159	4.19057	0.09564	0.0684	1.04008			948	0.00464	255	255	255	3.48668	3.00871	0.09137	0.06472	147.548			948	0.00094	255	255	255	2.16549	3.30086	0.03901	0.03064	77.1795
	949	0.00183	255	255	255	4.47947	4.17399	0.0519	0.04484	5.97829			949	0.00662	255	255	255	0.61572	3.02981	0.10629	0.07931	46.5339			949	0.00124	255	255	255	3.05832	3.29983	0.04247	0.03703	169.13
	950	0.00262	255	255	255	2.09975	4.19545	0.08647	0.03856	140.697			950	0.0038	255	255	255	0.82454	3.02571	0.09794	0.04946	100.031			950	0.00247	255	255	255	0.39362	3.31474	0.05897	0.05334	1.247e-13
	951	0.0083	255	255	255	2.50178	4.20736	0.11284	0.09366	3.14162			951	0.004	255	255	255	1.98101	3.01444	0.07865	0.06479	136.3			951	0.00287	255	255	255	1.86765	3.31757	0.06361	0.05736	16.9417
	952	0.00548	255	255	255	3.61484	4.20141	0.09821	0.0711	123.555			952	0.00351	255	255	255	2.77076	3.01302	0.0816	0.05474	30.1431			952	0.00188	255	255	255	2.52323	3.31084	0.05921	0.04037	169.707
	953	0.00094	255	255	255	4.59271	4.17467	0.03901	0.03064	12.8205			953	0.00558	255	255	255	3.82269	3.01659	0.1002	0.07094	153.784			953	0.00212	255	255	255	2.8022	3.3127	0.05515	0.04904	149.824
	954	0.00292	255	255	255	1.7834	4.19351	0.07586	0.04893	161.269			954	0.00336	255	255	255	0.72099	3.01844	0.07794	0.05489	35.6258			954	0.00351	255	255	255	0.49693	3.32576	0.06764	0.06603	121.681
	955	0.00138	255	255	255	1.40128	4.19631	0.04596	0.03832	90			955	0.00321	255	255	255	1.26906	3.01928	0.07453	0.05486	134.999			955	0.00099	255	255	255	1.94	3.31417	0.03966	0.03173	90
	956	0.00168	255	255	255	0.47797	4.20438	0.04634	0.04616	0			956	0.00371	255	255	255	1.87313	3.02683	0.07549	0.0625	14.035			956	0.00119	255	255	255	2.03431	3.31359	0.04059	0.0372	45.0013
	957	0.00158	255	255	255	2.21413	4.20334	0.04487	0.04487	0			957	0.00336	255	255	255	2.37911	3.02764	0.06988	0.06121	136.073			957	0.00375	255	255	255	3.44791	3.32749	0.07744	0.06174	53.5649
	958	0.00435	255	255	255	0.2163	4.22499	0.07489	0.07392	6.70633			958	0.0038	255	255	255	1.11474	3.03411	0.08256	0.05867	158.253			958	0.00222	255	255	255	4.03894	3.32214	0.05377	0.05264	159.168
	959	0.00618	255	255	255	3.51003	4.22598	0.10355	0.07594	168.452			959	0.00371	255	255	255	1.75552	3.03086	0.07363	0.06408	34.9082			959	0.00094	255	255	255	4.10771	3.31824	0.03901	0.03064	167.179
	960	0.00306	255	255	255	1.2201	4.23055	0.07461	0.05227	89.7832			960	0.00598	255	255	255	4.11612	3.04614	0.10034	0.07586	128.156			960	0.00237	255	255	255	1.49322	3.34039	0.06278	0.0481	71.6484
	961	0.00124	255	255	255	2.16845	4.21389	0.03966	0.03966	0			961	0.00593	255	255	255	2.08058	3.04783	0.09783	0.07716	165.528			961	0.00163	255	255	255	3.01576	3.33228	0.04994	0.04157	41.4114
	962	0.00158	255	255	255	2.39381	4.22157	0.05292	0.03804	95.9838			962	0.0041	255	255	255	3.97541	3.04529	0.08299	0.06291	107.733			962	0.00316	255	255	255	1.78635	3.35415	0.07615	0.05287	62.1117
	963	0.00375	255	255	255	2.88864	4.22739	0.07873	0.06073	121.429			963	0.00573	255	255	255	0.44986	3.07876	0.12327	0.0592	112.871			963	0.00227	255	255	255	2.95218	3.34229	0.06184	0.04679	25.9714
	964	0.00074	255	255	255	0.54756	4.2181	0.03275	0.02881	135			964	0.00277	255	255	255	1.52203	3.04029	0.06728	0.05236	176.469			964	0.00119	255	255	255	3.33585	3.33585	0.04059	0.0372	45.0013
	965	0.00094	255	255	255	4.53093	4.21795	0.03901	0.03064	12.8205			965	0.00361	255	255	255	2.23132	3.04919	0.07351	0.06247	68.0752			965	0.0042	255	255	255	3.56697	3.35246	0.07686	0.06957	83.2689
	966	0.0038	255	255	255	1.94471	4.24273	0.07583	0.06388	84.1089			966	0.00282	255	255	255	1.6007	3.05595	0.07944	0.04514	63.5321			966	0.00094	255	255	255	1.98865	3.34303	0.03901	0.03064	102.82
	967	0.00247	255	255	255	4.63127	4.23553	0.06332	0.04967	146.143			967	0.00534	255	255	255	3.22189	3.06686	0.0884	0.07685	113.465			967	0.00326	255	255	255	4.17203	3.36199	0.08066	0.05147	91.6859
	968	0.00464	255	255	255	0.08495	4.25763	0.08181	0.07228	25.9139			968	0.00183	255	255	255	3.32861	3.04308	0.05256	0.04428	172.205			968	0.00114	255	255	255	2.23049	3.34932	0.03819	0.03789	90
	969	0.00568	255	255	255	2.65235	4.26125	0.09604	0.07533	172.336			969	0.00292	255	255	255	3.63286	3.05482	0.06995	0.05306	122.986			969	0.00247	255	255	255	2.68662	3.35649	0.06081	0.05173	14.006
	970	0.00237	255	255	255	1.45896	4.2565	0.05629	0.05364	45.0047			970	0.00356	255	255	255	1.35377	3.06601	0.07875	0.05751	123.542			970	0.00455	255	255	255	1.64204	3.37827	0.08554	0.06766	127.992
	971	0.00247	255	255	255	3.80016	4.26112	0.06035	0.05212	93.7561			971	0.00509	255	255	255	2.92553	3.06488	0.09348	0.06931	174.361			971	0.00044	255	255	255	1.83105	3.34932	0.02379	0.02379	0
	972	0.00277	255	255	255	0.697	4.27037	0.06798	0.05182	92.6987			972	0.0038	255	255	255	3.01357	3.07318	0.07516	0.06445	67.2551			972	0.00188	255	255	255	2.14514	3.35579	0.06119	0.03907	174.291
	973	0.00494	255	255	255	0.78359	4.27082	0.09143	0.06881	25.0991			973	0.00287	255	255	255	3.12342	3.06949	0.0682	0.0535	92.7776			973	0.00336	255	255	255	2.43638	3.36131	0.08641	0.04951	2.25759
	974	0.00138	255	255	255	0.88917	4.25832	0.04571	0.03854	90			974	0.00311	255	255	255	1.65522	3.0782	0.07648	0.05182	73.4459			974	0.00212	255	255	255	2.62533	3.36338	0.05431	0.04981	56.3099
	975	0.00262	255	255	255	1.2999	4.26269	0.06188	0.05388	170.551			975	0.00346	255	255	255	2.5448	3.07971	0.0757	0.05817	72.6623			975	0.00193	255	255	255	3.14061	3.36302	0.05415	0.04531	83.0612
	976	0.00667	255	255	255	1.57775	4.28339	0.10629	0.0799	28.7988			976	0.004	255	255	255	0.91789	3.08248	0.07869	0.06475	6.76897			976	0.00237	255	255	255	0.24953	3.37392	0.06068	0.04976	64.209
	977	0.00232	255	255	255	0.62566	4.28747	0.07873	0.03755	89.5974			977	0.00405	255	255	255	1.20162	3.09045	0.07369	0.07	143.686			977	0.00267	255	255	255	1.41973	3.37262	0.06006	0.05656	47.1836
	978	0.00395	255	255	255	1.13439	4.28918	0.07579	0.0664	65.0236			978	0.00336	255	255	255	1.45552	3.09969	0.07318	0.05845	68.5133			978	0.00296	255	255	255	2.76439	3.37158	0.06553	0.0576	22.4511
	979	0.00114	255	255	255	2.75185	4.27715	0.04171	0.03469	45.0006			979	0.0039	255	255	255	2.82205	3.10428	0.08122	0.06119	107.556			979	0.00158	255	255	255	1.87059	3.37304	0.05065	0.03974	134.999
	980	0.00158	255	255	255	1.00427	4.28769	0.04766	0.04224	139.963			980	0.0043	255	255	255	3.44183	3.097	0.07761	0.07051	164.498			980	0.00336	255	255	255	0.55229	3.38943	0.07048	0.06069	9.42777
	981	0.00188	255	255	255	3.30363	4.29472	0.06437	0.03714	117.109			981	0.00385	255	255	255	1.83259	3.10051	0.0774	0.0634	170.7			981	0.00153	255	255	255	1.92946	3.37743	0.05173	0.03769	0
	982	0.0041	255	255	255	1.78947	4.31221	0.08225	0.06348	80.0913			982	0.00474	255	255	255	2.3143	3.11509	0.09582	0.06303	129.153			982	0.00119	255	255	255	2.31664	3.37802	0.04059	0.0372	45.0013
	983	0.00133	255	255	255	5.01806	4.29173	0.04534	0.03746	12.4916			983	0.00346	255	255	255	2.62483	3.1034	0.07274	0.06054	134.933			983	0.00188	255	255	255	2.50787	3.38391	0.05475	0.04366	42.3402
	984	0.0039	255	255	255	1.86469	4.31363	0.07599	0.0654	67.138			984	0.00375	255	255	255	2.72189	3.11301	0.08214	0.05821	79.4962			984	0.00114	255	255	255	3.21577	3.37866	0.03819	0.03789	0
	985	0.004	255	255	255	2.02405	4.31134	0.07787	0.06543	128.543			985	0.00484	255	255	255	3.71999	3.11155	0.0944	0.06531	96.6977			985	0.00128	255	255	255	3.28146	3.37635	0.04475	0.03655	176.492
	986	0.00114	255	255	255	0.26359	4.30404	0.03819	0.03789	0			986	0.00346	255	255	255	3.89718	3.10009	0.07301	0.06031	40.3054			986	0.00247	255	255	255	2.82566	3.39205	0.05897	0.05334	1.247e-13
	987	0.0043	255	255	255	0.17043	4.32449	0.09729	0.05625	166.767			987	0.0043	255	255	255	2.46326	3.11599	0.07704	0.07104	6.37426			987	0.00163	255	255	255	2.02488	3.39447	0.04715	0.04403	45
	988	0.00183	255	255	255	0.33502	4.31457	0.05617	0.04144	153.051			988	0.00529	255	255	255	0.61471	3.12373	0.09851	0.06833	24.7425			988	0.00222	255	255	255	3.65953	3.39837	0.0557	0.05082	50.4983
	989	0.00311	255	255	255	0.87812	4.31832	0.07516	0.05273	172.354			989	0.00405	255	255	255	3.81298	3.11548	0.07995	0.06452	171.379			989	0.00469	255	255	255	3.03605	3.431	0.11579	0.05161	49.0126
	990	0.00756	255	255	255	1.71666	4.36453	0.16406	0.05867	109.387			990	0.00178	255	255	255	4.97985	3.10584	0.05355	0.04229	150.986			990	0.00099	255	255	255	2.98381	3.40204	0.03966	0.03173	0
	991	0.00583	255	255	255	2.98756	4.34642	0.12562	0.05909	129.275			991	0.0039	255	255	255	1.96505	3.12439	0.07949	0.06252	164.115			991	0.00287	255	255	255	2.40392	3.42082	0.06074	0.06006	0
	992	0.00341	255	255	255	3.76383	4.32594	0.08743	0.04965	37.3553			992	0.00168	255	255	255	3.57859	3.11488	0.04891	0.04373	39.3068			992	0.00212	255	255	255	2.46121	3.42059	0.05392	0.05016	133.201
	993	0.00509	255	255	255	2.65768	4.33597	0.08322	0.07786	177.49			993	0.00094	255	255	255	1.52955	3.11329	0.03901	0.03064	167.179			993	0.00351	255	255	255	3.32289	3.42505	0.08027	0.05564	16.8943
	994	0.00183	255	255	255	1.96233	4.33186	0.0519	0.04484	95.9783			994	0.00469	255	255	255	1.72081	3.14015	0.09845	0.0607	151.534			994	0.00321	255	255	255	4.01405	3.42145	0.07209	0.05672	16.3312
	995	0.00124	255	255	255	2.39394	4.33	0.04901	0.03209	65.8668			995	0.00301	255	255	255	2.15761	3.1267	0.06296	0.06095	33.6175			995	0.00227	255	255	255	1.49932	3.42633	0.05492	0.05269	58.7847
	996	0.00232	255	255	255	3.6912	4.33487	0.06454	0.04581	61.816			996	0.0044	255	255	255	3.98311	3.13189	0.0828	0.06762	141.614			996	0.00079	255	255	255	2.25631	3.41609	0.03173	0.03173	0
	997	0.00114	255	255	255	4.43606	4.32329	0.04663	0.03103	6.16125			997	0.00529	255	255	255	1.09899	3.14594	0.09711	0.06931	151.164			997	0.00247	255	255	255	2.59201	3.43718	0.06902	0.04557	42.1742
	998	0.00292	255	255	255	4.95193	4.34005	0.0791	0.04692	132.919			998	0.0041	255	255	255	1.27695	3.15352	0.08726	0.05984	122.212			998	0.00183	255	255	255	3.16011	3.43044	0.0515	0.0452	9.268
	999	0.00173	255	255	255	2.46949	4.33579	0.05727	0.03845	30.1251			999	0.00395	255	255	255	3.29607	3.14521	0.08141	0.06182	142.56			999	0.00168	255	255	255	2.05536	3.44111	0.05478	0.03904	174.608
	1000	0.00326	255	255	255	2.14033	4.35095	0.0681	0.06096	164.675			1000	0.00445	255	255	255	2.05505	3.15126	0.08541	0.06629	18.831			1000	0.00193	255	255	255	2.32272	3.44376	0.05563	0.0441	21.7884
	1001	0.00193	255	255	255	4.53307	4.34437	0.06183	0.03968	21.8202			1001	0.00464	255	255	255	3.08812	3.15587	0.08053	0.07343	104.901			1001	0.00188	255	255	255	2.86432	3.44421	0.05263	0.04542	0
	1002	0.00148	255	255	255	3.425	4.35189	0.04399	0.0429	154.968			1002	0.00227	255	255	255	0.98406	3.14976	0.06204	0.04665	0			1002	0.00153	255	255	255	2.77453	3.45362	0.05233	0.03726	98.5612
	1003	0.0041	255	255	255	1.56209	4.36886	0.07704	0.06777	18.2144			1003	0.0038	255	255	255	1.38458	3.16401	0.08304	0.05833	143.47			1003	0.00183	255	255	255	3.10273	3.45152	0.0515	0.0452	170.732
	1004	0.00277	255	255	255	1.64366	4.36601	0.06933	0.05081	20.5855			1004	0.00375	255	255	255	2.88503	3.15981	0.07008	0.06822	126.87			1004	0.00153	255	255	255	3.21962	3.44977	0.04829	0.04039	136.313
	1005	0.00232	255	255	255	4.6615	4.37092	0.07334	0.04031	118.539			1005	0.00568	255	255	255	2.38928	3.17726	0.08621	0.08392	51.3941			1005	0.00119	255	255	255	3.51157	3.44714	0.04059	0.0372	135
	1006	0.00138	255	255	255	1.05887	4.36501	0.04596	0.03832	90			1006	0.00272	255	255	255	3.48836	3.16733	0.07107	0.04868	108.806			1006	0.00316	255	255	255	1.93232	3.4687	0.06708	0.06002	106.774
	1007	0.0038	255	255	255	2.22742	4.3782	0.07495	0.06463	49.4001			1007	0.00277	255	255	255	3.60035	3.15891	0.07675	0.0459	6.11265			1007	0.00257	255	255	255	2.53139	3.46557	0.06692	0.04888	142.119
	1008	0.00198	255	255	255	4.34691	4.3694	0.05677	0.04432	136.886			1008	0.00435	255	255	255	4.06947	3.17216	0.08599	0.06438	124.714			1008	0.00222	255	255	255	0.23016	3.46803	0.05536	0.05113	132.694
	1009	0.00262	255	255	255	0.06916	4.38285	0.06953	0.04795	87.8302			1009	0.00662	255	255	255	1.5031	3.18083	0.10456	0.08062	177.479			1009	0.00212	255	255	255	2.13951	3.47241	0.06589	0.04105	22.892
	1010	0.00153	255	255	255	1.10208	4.37238	0.04829	0.04039	133.687			1010	0.0041	255	255	255	0.88976	3.18587	0.08191	0.06374	110.797			1010	0.00306	255	255	255	0.34181	3.495	0.06742	0.05785	73.3101
	1011	0.00464	255	255	255	2.8546	4.39447	0.08941	0.06613	94.1821			1011	0.00321	255	255	255	1.87344	3.18203	0.06735	0.06071	134.01			1011	0.0039	255	255	255	2.44534	3.49728	0.07613	0.06528	15.6894
	1012	0.00173	255	255	255	3.62907	4.37615	0.05101	0.04316	101.485			1012	0.00499	255	255	255	2.97838	3.18452	0.10302	0.06167	159.663			1012	0.00296	255	255	255	2.91434	3.4913	0.06744	0.05596	22.1712
	1013	0.00128	255	255	255	3.85649	4.37312	0.04475	0.03655	93.5083			1013	0.00469	255	255	255	4.18015	3.18336	0.08095	0.07382	175.459			1013	0.00356	255	255	255	3.46608	3.49468	0.06979	0.0649	6.57399
	1014	0.00469	255	255	255	2.32086	4.405	0.09045	0.06607	94.812			1014	0.00652	255	255	255	0.78368	3.21529	0.11475	0.07236	88.1219			1014	0.00316	255	255	255	3.63399	3.49341	0.06345	0.06345	0
	1015	0.00618	255	255	255	3.5549	4.4053	0.12171	0.06461	122.041			1015	0.00287	255	255	255	1.19481	3.18329	0.06479	0.05631	133.072			1015	0.00252	255	255	255	2.60204	3.49527	0.0609	0.05268	159.874
	1016	0.00133	255	255	255	1.9253	4.38206	0.04534	0.03746	167.508			1016	0.00371	255	255	255	1.61297	3.19121	0.07442	0.0634	68.9986			1016	0.00133	255	255	255	2.84479	3.4938	0.04601	0.03692	82.8093
	1017	0.00356	255	255	255	2.92309	4.40093	0.07428	0.06098	96.9513			1017	0.00479	255	255	255	2.54243	3.19236	0.08415	0.07251	145.711			1017	0.00193	255	255	255	0.46851	3.49981	0.05948	0.04125	5.01713
	1018	0.00212	255	255	255	4.5673	4.38847	0.06405	0.04224	35.9019			1018	0.00469	255	255	255	3.19771	3.18943	0.08624	0.0693	146.527			1018	0.00168	255	255	255	2.08493	3.49713	0.05693	0.03757	168.462
	1019	0.00158	255	255	255	0.49093	4.39334	0.04766	0.04224	51.7822			1019	0.00618	255	255	255	3.85574	3.20042	0.09437	0.08333	151.2			1019	0.00257	255	255	255	1.78591	3.51491	0.0721	0.04537	139.789
	1020	0.00296	255	255	255	0.82684	4.39887	0.07432	0.05078	148.784			1020	0.00232	255	255	255	2.23874	3.19558	0.05443	0.05432	0			1020	0.00217	255	255	255	3.06241	3.51226	0.05336	0.05188	45.0073
	1021	0.00173	255	255	255	4.81979	4.39142	0.05321	0.04138	148.141			1021	0.00652	255	255	255	2.74584	3.21332	0.09489	0.08751	36.2558			1021	0.00287	255	255	255	3.26703	3.51329	0.06677	0.05464	47.7646
	1022	0.00079	255	255	255	0.54826	4.39312	0.03173	0.03173	0			1022	0.00287	255	255	255	3.38737	3.19577	0.06255	0.05833	27.2297			1022	0.00232	255	255	255	0.15501	3.53162	0.0657	0.045	98.2235
	1023	0.00109	255	255	255	1.87962	4.396	0.03904	0.03545	134.999			1023	0.00356	255	255	255	1.77482	3.21352	0.07179	0.06309	81.4217			1023	0.00119	255	255	255	2.79754	3.52153	0.04759	0.03173	90
	1024	0.00262	255	255	255	2.00983	4.40407	0.06188	0.05388	9.44854			1024	0.00356	255	255	255	3.96797	3.22211	0.07855	0.05766	121.695			1024	0.00237	255	255	255	3.33175	3.52856	0.06345	0.04759	90
	1025	0.00237	255	255	255	0.24953	4.41245	0.06106	0.04945	65.7276			1025	0.0039	255	255	255	1.94743	3.2236	0.0761	0.0653	25.9734			1025	0.00188	255	255	255	3.71686	3.52726	0.05811	0.04114	47.1525
	1026	0.00746	255	255	255	1.42496	4.44012	0.10912	0.08705	107.586			1026	0.00306	255	255	255	2.1341	3.21996	0.06651	0.05864	164.747			1026	0.00124	255	255	255	1.9722	3.52898	0.04398	0.03576	81.4645
	1027	0.00385	255	255	255	2.78051	4.41475	0.08177	0.06	4.35201			1027	0.00405	255	255	255	3.7618	3.22528	0.07327	0.0704	141.001			1027	0.00267	255	255	255	2.02357	3.53585	0.06228	0.05454	47.0994
	1028	0.00247	255	255	255	1.50027	4.41941	0.06116	0.05143	62.2675			1028	0.0044	255	255	255	3.62803	3.23488	0.0778	0.07197	120.831			1028	0.00212	255	255	255	1.4814	3.54237	0.05805	0.0466	118.393
	1029	0.00321	255	255	255	0.33723	4.42735	0.07649	0.05346	17.3037			1029	0.00262	255	255	255	1.40931	3.23195	0.06653	0.05011	0			1029	0.00208	255	255	255	2.15807	3.53475	0.05998	0.04405	17.1219
	1030	0.00232	255	255	255	0.93388	4.42431	0.05867	0.0504	170.377			1030	0.00464	255	255	255	2.03848	3.25555	0.08562	0.06906	68.8238			1030	0.00133	255	255	255	4.07981	3.5352	0.04782	0.03552	66.7102
	1031	0.00292	255	255	255	1.02534	4.42904	0.07046	0.05268	30.1497			1031	0.00539	255	255	255	2.45064	3.26091	0.10462	0.06554	123.334			1031	0.00257	255	255	255	1.9077	3.54721	0.0654	0.05001	11.0268
	1032	0.00109	255	255	255	4.41006	4.41837	0.03904	0.03545	45			1032	0.00346	255	255	255	2.63427	3.23896	0.0846	0.05205	159.735			1032	0.00287	255	255	255	2.29836	3.54795	0.06401	0.057	30.4794
	1033	0.00222	255	255	255	3.33651	4.4346	0.06578	0.04304	126.092			1033	0.00351	255	255	255	3.11053	3.24458	0.07053	0.06333	136.84			1033	0.00119	255	255	255	2.5445	3.53559	0.04759	0.03173	0
	1034	0.00282	255	255	255	4.92628	4.43117	0.06838	0.05244	173.677			1034	0.00232	255	255	255	3.30834	3.23835	0.05824	0.05076	77.3385			1034	0.00287	255	255	255	2.69623	3.55086	0.06267	0.05822	176.224
	1035	0.00143	255	255	255	3.75385	4.43251	0.04807	0.03795	149.939			1035	0.00371	255	255	255	1.01785	3.25185	0.07189	0.06563	56.3613			1035	0.00193	255	255	255	2.08085	3.55712	0.06108	0.04017	113.33
	1036	0.00094	255	255	255	3.90868	4.43252	0.03901	0.03064	77.1795			1036	0.00563	255	255	255	2.31525	3.26756	0.09508	0.07543	116.643			1036	0.00158	255	255	255	2.85268	3.55052	0.04563	0.04411	69.3922
	1037	0.00109	255	255	255	2.09145	4.43817	0.04222	0.03278	139.417			1037	0.0044	255	255	255	2.86977	3.26134	0.08058	0.06948	87.5275			1037	0.00212	255	255	255	2.91025	3.55725	0.05919	0.0457	86.067
	1038	0.00208	255	255	255	0.06627	4.45237	0.05761	0.04586	134.999			1038	0.0041	255	255	255	3.52818	3.25557	0.07902	0.06607	129.814			1038	0.00306	255	255	255	3.43922	3.56212	0.06843	0.05699	169.744
	1039	0.00776	255	255	255	1.2772	4.47297	0.10896	0.09064	18.6412			1039	0.0039	255	255	255	1.11614	3.2607	0.0814	0.06105	132.823			1039	0.00173	255	255	255	3.87609	3.55557	0.0501	0.04395	11.9433
	1040	0.00168	255	255	255	1.91892	4.44832	0.04634	0.04616	0			1040	0.00311	255	255	255	1.31838	3.25917	0.06927	0.05721	130.976			1040	0.00208	255	255	255	2.47772	3.5637	0.05552	0.04759	0
	1041	0.00509	255	255	255	1.5503	4.47362	0.08627	0.07511	10.4513			1041	0.0042	255	255	255	1.53666	3.26423	0.09014	0.05932	129.693			1041	0.00227	255	255	255	3.19422	3.56676	0.05518	0.05244	134.996
	1042	0.00212	255	255	255	1.66939	4.46072	0.05689	0.04754	42.0495			1042	0.00558	255	255	255	4.2754	3.26342	0.09433	0.07536	158.194			1042	0.00094	255	255	255	1.57727	3.56315	0.03901	0.03064	12.8205
	1043	0.0042	255	255	255	2.51841	4.46834	0.08175	0.06541	35.0702			1043	0.00425	255	255	255	1.21659	3.27453	0.08321	0.06502	104.081			1043	0.00217	255	255	255	4.00158	3.57009	0.0605	0.04575	171.831
	1044	0.00761	255	255	255	3.05282	4.47469	0.11027	0.08785	159.606			1044	0.00455	255	255	255	1.6703	3.26596	0.08294	0.06978	149.462			1044	0.00163	255	255	255	0.23249	3.58426	0.04715	0.04403	45
	1045	0.004	255	255	255	3.6599	4.47804	0.09735	0.05234	79.0991			1045	0.00558	255	255	255	3.0281	3.2781	0.08971	0.07924	131.952			1045	0.004	255	255	255	0.47229	3.5995	0.07365	0.06918	60.2095
	1046	0.00203	255	255	255	0.45834	4.46316	0.05839	0.04417	175.853			1046	0.0045	255	255	255	3.40061	3.27493	0.08464	0.06764	145.573			1046	0.00217	255	255	255	2.23922	3.58798	0.05374	0.05151	123.69
	1047	0.00366	255	255	255	0.58284	4.47871	0.08166	0.057	91.2232			1047	0.00435	255	255	255	1.82954	3.27751	0.08913	0.06211	167.779			1047	0.00306	255	255	255	2.77532	3.59522	0.06644	0.05871	28.3517
	1048	0.00252	255	255	255	0.66259	4.47658	0.07715	0.04158	110.302			1048	0.0039	255	255	255	4.06681	3.28321	0.08381	0.0593	112.146			1048	0.00178	255	255	255	3.69022	3.58596	0.051	0.0444	130.269
	1049	0.00341	255	255	255	0.8692	4.47854	0.07391	0.05873	105.185			1049	0.00553	255	255	255	0.92237	3.29986	0.08828	0.07981	136.455			1049	0.00301	255	255	255	3.77613	3.60086	0.07129	0.05382	78.9055
	1050	0.00346	255	255	255	2.24386	4.47295	0.07948	0.05541	150.626			1050	0.0038	255	255	255	2.21427	3.28405	0.0735	0.0659	159.553			1050	0.00178	255	255	255	1.68364	3.5926	0.05113	0.04429	179.268
	1051	0.00242	255	255	255	3.73333	4.47812	0.05979	0.05155	149.118			1051	0.0042	255	255	255	3.89799	3.29639	0.09624	0.05556	106.563			1051	0.00158	255	255	255	1.85148	3.58874	0.05292	0.03804	5.98381
	1052	0.00203	255	255	255	1.72631	4.47944	0.0574	0.04493	137.776			1052	0.00366	255	255	255	2.94211	3.29233	0.07817	0.05955	7.93056			1052	0.00247	255	255	255	2.04108	3.60011	0.06438	0.04885	97.4343
	1053	0.00301	255	255	255	2.67857	4.49205	0.07991	0.04802	60.4745			1053	0.0038	255	255	255	3.18811	3.29738	0.07323	0.06614	71.127			1053	0.00282	255	255	255	2.57144	3.59274	0.07524	0.04765	12.3056
	1054	0.0044	255	255	255	0.98868	4.50744	0.0892	0.06277	69.1185			1054	0.00193	255	255	255	0.80266	3.29273	0.05415	0.04531	96.9388			1054	0.00311	255	255	255	1.97063	3.6143	0.07416	0.05344	100.553
	1055	0.00109	255	255	255	3.53846	4.48163	0.03904	0.03545	45			1055	0.0045	255	255	255	4.17326	3.31464	0.09144	0.0626	111.112			1055	0.00188	255	255	255	2.86765	3.60125	0.05296	0.04513	109.342
	1056	0.00232	255	255	255	4.48861	4.49699	0.06411	0.04612	179.588			1056	0.00425	255	255	255	2.55471	3.31442	0.08126	0.06657	92.9236			1056	0.00232	255	255	255	1.78215	3.6079	0.072	0.04106	14.3091
	1057	0.00178	255	255	255	4.71177	4.49192	0.05576	0.04061	147.08			1057	0.00331	255	255	255	3.70455	3.30326	0.07165	0.05882	39.1867			1057	0.00237	255	255	255	2.69899	3.60866	0.05841	0.0517	160.478
	1058	0.00099	255	255	255	0.26359	4.49153	0.03966	0.03173	0			1058	0.00484	255	255	255	1.41885	3.32099	0.08821	0.06989	150.771			1058	0.00148	255	255	255	3.04356	3.60236	0.04759	0.03966	0
	1059	0.00469	255	255	255	1.78651	4.52057	0.08656	0.06904	63.8988			1059	0.00296	255	255	255	1.95359	3.3171	0.07289	0.05178	99.0125			1059	0.00178	255	255	255	2.92797	3.61017	0.05321	0.04256	176.722
	1060	0.00425	255	255	255	2.43898	4.51237	0.09466	0.05715	28.8563			1060	0.00351	255	255	255	2.78334	3.31358	0.07632	0.05852	144.339			1060	0.00217	255	255	255	0.17876	3.6308	0.05374	0.05151	123.69
	1061	0.00311	255	255	255	2.95079	4.50542	0.0736	0.05385	16.3451			1061	0.0042	255	255	255	2.10138	3.32029	0.07804	0.06851	18.3246			1061	0.00094	255	255	255	1.59614	3.62419	0.03901	0.03064	77.1795
	1062	0.00632	255	255	255	3.45761	4.52668	0.1281	0.06286	32.3305			1062	0.00395	255	255	255	3.60763	3.33025	0.07394	0.06806	95.1443			1062	0.00306	255	255	255	2.18863	3.63411	0.06707	0.05815	28.0684
	1063	0.00252	255	255	255	1.94779	4.51903	0.06706	0.04784	136.915			1063	0.0044	255	255	255	3.80352	3.3366	0.09417	0.05945	120.087			1063	0.00237	255	255	255	2.39455	3.62565	0.0671	0.045	0.92767
	1064	0.0039	255	255	255	2.32985	4.52628	0.07445	0.06675	97.0197			1064	0.00563	255	255	255	1.73875	3.34204	0.08579	0.08359	67.4193			1064	0.00208	255	255	255	3.23685	3.62696	0.05552	0.04759	0
	1065	0.00242	255	255	255	0.34048	4.51871	0.06812	0.04525	8.44425			1065	0.00346	255	255	255	2.36707	3.33817	0.07403	0.05948	41.3942			1065	0.00153	255	255	255	3.34229	3.62345	0.05173	0.03769	0
	1066	0.00637	255	255	255	1.61839	4.53695	0.10289	0.07887	17.5907			1066	0.00637	255	255	255	2.67383	3.3467	0.09907	0.08191	147.099			1066	0.00459	255	255	255	3.42188	3.64491	0.08437	0.06934	67.296
	1067	0.00247	255	255	255	0.12526	4.52935	0.06494	0.04843	10.2908			1067	0.00311	255	255	255	3.28003	3.33136	0.06985	0.05674	24.5816			1067	0.00143	255	255	255	2.08701	3.62999	0.04707	0.03875	11.1703
	1068	0.00316	255	255	255	1.86345	4.5337	0.0748	0.05382	152.763			1068	0.00484	255	255	255	3.48258	3.34337	0.0894	0.06896	135.615			1068	0.00282	255	255	255	2.31458	3.64281	0.07225	0.04963	48.9179
	1069	0.00311	255	255	255	2.05085	4.53532	0.06584	0.06019	3.35583			1069	0.00514	255	255	255	1.30976	3.35229	0.09704	0.06742	157.076			1069	0.00148	255	255	255	3.10799	3.63188	0.04436	0.04254	9.41236
	1070	0.00469	255	255	255	3.15443	4.53907	0.09264	0.06451	151.969			1070	0.00504	255	255	255	1.55996	3.35249	0.08483	0.07564	123.123			1070	0.00232	255	255	255	3.51831	3.64095	0.06024	0.04908	74.6307
	1071	0.00183	255	255	255	4.97758	4.53076	0.05134	0.04534	105.057			1071	0.0038	255	255	255	2.45271	3.35616	0.07262	0.0667	6.49525			1071	0.00133	255	255	255	3.68723	3.63464	0.04534	0.03746	102.492
	1072	0.00805	255	255	255	1.12479	4.55934	0.1079	0.09503	13.795			1072	0.00657	255	255	255	4.27387	3.36184	0.10369	0.08069	1.71413			1072	0.00306	255	255	255	0.08412	3.65327	0.06595	0.05914	75.939
	1073	0.00143	255	255	255	2.59431	4.53383	0.05243	0.0348	48.0759			1073	0.00405	255	255	255	1.19099	3.36466	0.08717	0.05918	11.9401			1073	0.00311	255	255	255	2.57925	3.64833	0.07619	0.05202	21.571
	1074	0.01097	255	255	255	3.7866	4.58493	0.17227	0.08106	42.0406			1074	0.00405	255	255	255	2.25365	3.36526	0.07917	0.06515	43.2991			1074	0.00044	255	255	255	2.01381	3.63751	0.02379	0.02379	0
	1075	0.00148	255	255	255	4.00255	4.53745	0.05566	0.0339	107.485			1075	0.00395	255	255	255	2.95534	3.36742	0.07263	0.06929	140.955			1075	0.00208	255	255	255	2.75219	3.64772	0.05799	0.04556	6.40765
	1076	0.00124	255	255	255	4.11604	4.54116	0.04398	0.03576	81.4645			1076	0.0039	255	255	255	3.13418	3.36498	0.0779	0.06379	29.9265			1076	0.00153	255	255	255	2.81421	3.64816	0.04561	0.04276	95.8626
	1077	0.00104	255	255	255	4.43881	4.53722	0.03635	0.03635	0			1077	0.00469	255	255	255	3.37337	3.37011	0.08235	0.07257	96.7489			1077	0.00099	255	255	255	3.18062	3.64102	0.03966	0.03173	0
	1078	0.00232	255	255	255	0.2093	4.55217	0.07373	0.0401	164.96			1078	0.00212	255	255	255	3.96035	3.35749	0.05625	0.04809	39.6235			1078	0.00203	255	255	255	1.51886	3.66631	0.07193	0.03586	108.443
	1079	0.00469	255	255	255	0.51981	4.56423	0.09972	0.05993	170.436			1079	0.00499	255	255	255	1.01653	3.375	0.09133	0.06956	11.8547			1079	0.00183	255	255	255	1.66103	3.65745	0.05398	0.04312	106.303
	1080	0.00558	255	255	255	1.50417	4.57118	0.09523	0.07464	17.1668			1080	0.00474	255	255	255	1.84453	3.3718	0.08084	0.07471	179.232			1080	0.00282	255	255	255	2.94854	3.66414	0.06406	0.05597	27.3029
	1081	0.01013	255	255	255	3.57545	4.59448	0.12861	0.10027	151.732			1081	0.0039	255	255	255	2.86076	3.37405	0.07912	0.06281	62.8419			1081	0.00227	255	255	255	3.01147	3.65814	0.05518	0.05244	134.996
	1082	0.00519	255	255	255	0.84258	4.5816	0.12708	0.05198	13.8553			1082	0.00395	255	255	255	1.64523	3.38253	0.07735	0.06507	28.0412			1082	0.00168	255	255	255	2.25424	3.66025	0.05218	0.04099	10.8539
	1083	0.00534	255	255	255	1.02396	4.59898	0.08937	0.07602	40.3694			1083	0.00326	255	255	255	1.93606	3.38297	0.06898	0.06019	135.811			1083	0.00311	255	255	255	2.87481	3.66797	0.07237	0.05476	16.3452
	1084	0.00163	255	255	255	3.03003	4.57535	0.04715	0.04403	45			1084	0.00361	255	255	255	3.04909	3.38485	0.07476	0.06142	143.361			1084	0.00331	255	255	255	4.16678	3.67538	0.0748	0.05635	70.0667
	1085	0.00183	255	255	255	4.33756	4.57274	0.06067	0.03836	176.305			1085	0.0042	255	255	255	2.15571	3.39042	0.08005	0.0668	174.438			1085	0.00158	255	255	255	2.12693	3.67068	0.05169	0.03894	101.642
	1086	0.00272	255	255	255	2.13956	4.59486	0.06758	0.05119	173.634			1086	0.00519	255	255	255	3.72165	3.39919	0.0903	0.07315	138.491			1086	0.00143	255	255	255	2.66799	3.66853	0.04707	0.03875	101.17
	1087	0.00193	255	255	255	2.37878	4.59039	0.05367	0.04571	10.73			1087	0.0042	255	255	255	4.10258	3.40018	0.08835	0.06052	115.877			1087	0.00188	255	255	255	3.07038	3.66914	0.05625	0.04249	5.798e-14
	1088	0.00114	255	255	255	0.41395	4.59651	0.04663	0.03103	6.16125			1088	0.00311	255	255	255	4.50107	3.40131	0.10474	0.03784	134.009			1088	0.00267	255	255	255	0.41289	3.69036	0.07423	0.04576	37.6283
	1089	0.00563	255	255	255	0.94078	4.64968	0.13201	0.05433	78.731			1089	0.00618	255	255	255	1.4439	3.40718	0.09199	0.08548	4.55911			1089	0.00375	255	255	255	3.34654	3.69022	0.0777	0.06153	7.29446
	1090	0.00504	255	255	255	1.31408	4.62281	0.08995	0.07134	20.7984			1090	0.0038	255	255	255	2.02549	3.40071	0.07356	0.06585	5.3523			1090	0.00336	255	255	255	2.1977	3.69684	0.0733	0.05836	13.0558
	1091	0.00395	255	255	255	1.84177	4.61814	0.07906	0.06365	13.8253			1091	0.00375	255	255	255	4.00135	3.4049	0.07597	0.06293	38.9817			1091	0.00208	255	255	255	3.16054	3.69508	0.05448	0.0485	37.487
	1092	0.00099	255	255	255	2.77645	4.60048	0.03966	0.03173	90			1092	0.00667	255	255	255	4.38451	3.41091	0.10363	0.08195	128.154			1092	0.00183	255	255	255	2.58753	3.70134	0.05215	0.04463	64.248
	1093	0.00301	255	255	255	3.08383	4.61581	0.07392	0.05191	43.9748			1093	0.00371	255	255	255	2.32561	3.40789	0.07145	0.06603	94.7711			1093	0.00247	255	255	255	2.76071	3.70063	0.06069	0.05183	163.858
	1094	0.0042	255	255	255	0.75115	4.6238	0.07764	0.06887	28.3568			1094	0.00474	255	255	255	2.76928	3.41214	0.0849	0.07113	124.671			1094	0.00094	255	255	255	4.08329	3.69448	0.03901	0.03064	102.82
	1095	0.00489	255	255	255	1.2184	4.6259	0.08413	0.07402	33.705			1095	0.00361	255	255	255	3.21153	3.41085	0.07933	0.05789	79.1702			1095	0.00509	255	255	255	0.30911	3.72274	0.09845	0.06582	157.253
	1096	0.00153	255	255	255	2.5589	4.6125	0.04829	0.04039	43.6868			1096	0.00311	255	255	255	3.50496	3.41671	0.07355	0.05388	85.2265			1096	0.0003	255	255	255	2.27154	3.6914	0.02452	0.01539	45.0001
	1097	0.00321	255	255	255	1.42716	4.62654	0.07326	0.05581	164.931			1097	0.00583	255	255	255	3.86899	3.41913	0.0927	0.08007	177.828			1097	0.00168	255	255	255	3.60691	3.70428	0.04634	0.04616	90
	1098	0.00138	255	255	255	2.29422	4.61931	0.04618	0.03814	109.799			1098	0.0003	255	255	255	1.59441	3.40086	0.02452	0.01539	45.0001			1098	0.00296	255	255	255	1.60331	3.71834	0.06369	0.05926	41.3368
	1099	0.00114	255	255	255	2.81511	4.61454	0.04171	0.03469	45.0006			1099	0.00395	255	255	255	2.5213	3.42137	0.07871	0.06394	14.5913			1099	0.00222	255	255	255	2.91571	3.71639	0.05608	0.05048	6.82318
	1100	0.00514	255	255	255	0.07725	4.63799	0.11224	0.05829	10.5959			1100	0.00395	255	255	255	1.10373	3.43384	0.07739	0.06503	152.557			1100	0.00627	255	255	255	3.00755	3.73962	0.12874	0.06206	14.925
	1101	0.00311	255	255	255	1.75764	4.63507	0.06699	0.05916	97.815			1101	0.00217	255	255	255	3.61706	3.43702	0.08044	0.03441	107.716			1101	0.00336	255	255	255	3.23592	3.72258	0.06823	0.0627	50.6732
	1102	0.00603	255	255	255	1.9759	4.63603	0.1481	0.05182	11.2219			1102	0.0038	255	255	255	1.23505	3.44289	0.07852	0.06169	119.872			1102	0.00208	255	255	255	3.69173	3.71332	0.05188	0.05093	36.8699
	1103	0.00114	255	255	255	2.20359	4.62157	0.04171	0.03469	134.999			1103	0.00395	255	255	255	2.60363	3.44351	0.07504	0.06707	103.767			1103	0.00667	255	255	255	0.21095	3.73794	0.1395	0.06088	152.189
	1104	0.00479	255	255	255	3.19439	4.63722	0.088	0.06934	172.974			1104	0.00583	255	255	255	1.75665	3.45523	0.10398	0.07139	145.102			1104	0.00371	255	255	255	2.11325	3.73282	0.0731	0.06454	106.484
	1105	0.00237	255	255	255	4.17127	4.6324	0.06238	0.0484	118.416			1105	0.00296	255	255	255	2.40193	3.44292	0.06479	0.05825	4.74634			1105	0.00143	255	255	255	2.302	3.71313	0.05129	0.03557	10.1444
	1106	0.00094	255	255	255	5.01112	4.62231	0.03901	0.03064	102.82			1106	0.00504	255	255	255	1.33461	3.4602	0.0896	0.07162	144.287			1106	0.00272	255	255	255	2.8463	3.72492	0.06618	0.05228	130.069
	1107	0.00366	255	255	255	4.24628	4.64265	0.07576	0.06145	161.593			1107	0.00464	255	255	255	1.53584	3.46103	0.08842	0.06688	107.986			1107	0.00188	255	255	255	3.10756	3.72278	0.05559	0.043	62.5828
	1108	0.00114	255	255	255	0.2425	4.63563	0.04171	0.03469	45.0006			1108	0.0042	255	255	255	3.13026	3.46203	0.07986	0.06696	149.9			1108	0.00138	255	255	255	0.54826	3.72888	0.04722	0.0373	159.495
	1109	0.00371	255	255	255	0.65412	4.64847	0.07282	0.06479	35.8029			1109	0.00603	255	255	255	4.20046	3.46363	0.08839	0.08683	121.429			1109	0.00188	255	255	255	2.40743	3.73869	0.0531	0.04502	18.9088
	1110	0.00311	255	255	255	1.50939	4.64578	0.06982	0.05676	172.341			1110	0.00405	255	255	255	1.87897	3.46958	0.08207	0.06285	106.475			1110	0.00138	255	255	255	1.70679	3.74294	0.04571	0.03854	0
	1111	0.00568	255	255	255	1.68895	4.6624	0.09702	0.07456	143.583			1111	0.00548	255	255	255	2.93391	3.46571	0.09286	0.0752	150.321			1111	0.00153	255	255	255	1.87028	3.74589	0.04827	0.0404	36.7757
	1112	0.00371	255	255	255	1.09067	4.65709	0.09092	0.05189	28.2718			1112	0.00514	255	255	255	3.39271	3.47043	0.08787	0.07445	69.776			1112	0.00287	255	255	255	2.24686	3.75421	0.06606	0.05523	176.749
	1113	0.00203	255	255	255	1.58915	4.64728	0.05865	0.04398	4.19418			1113	0.00415	255	255	255	2.07933	3.47308	0.07462	0.07081	27.4506			1113	0.00499	255	255	255	2.62568	3.77336	0.08517	0.0746	174.721
	1114	0.00198	255	255	255	2.06916	4.64986	0.05106	0.04928	18.9241			1114	0.00292	255	255	255	2.84085	3.46988	0.06691	0.05547	104.708			1114	0.00198	255	255	255	2.69773	3.75384	0.05931	0.04243	166.843
	1115	0.00173	255	255	255	3.93032	4.65009	0.0501	0.04395	78.0567			1115	0.00326	255	255	255	1.00089	3.47084	0.08253	0.05031	4.87387			1115	0.004	255	255	255	3.51836	3.76776	0.07759	0.06567	66.3716
	1116	0.00119	255	255	255	2.14092	4.67136	0.04059	0.0372	45.0013			1116	0.00474	255	255	255	1.63615	3.47789	0.0808	0.07474	171.298			1116	0.00114	255	255	255	0.10895	3.75578	0.03819	0.03789	0
	1117	0.00158	255	255	255	4.8298	4.67428	0.04766	0.04224	40.0369			1117	0.0041	255	255	255	1.97578	3.48041	0.07586	0.06883	43.6174			1117	0.00148	255	255	255	2.78255	3.76145	0.04589	0.04112	135
	1118	0.00188	255	255	255	2.3451	4.68057	0.05559	0.043	152.583			1118	0.00341	255	255	255	2.26023	3.47941	0.07531	0.05764	176.997			1118	0.00203	255	255	255	3.29	3.76454	0.05508	0.04682	80.1006
	1119	0.00094	255	255	255	3.82433	4.67854	0.03901	0.03064	77.1795			1119	0.0043	255	255	255	2.68609	3.4924	0.09164	0.05972	117.162			1119	0.00262	255	255	255	3.34614	3.76522	0.06223	0.05358	6.59176
	1120	0.00059	255	255	255	4.91327	4.67077	0.03173	0.02379	0			1120	0.00311	255	255	255	2.15874	3.48934	0.0657	0.06032	74.8907			1120	0.00212	255	255	255	2.16926	3.77188	0.05424	0.04987	45.0024
	1121	0.00119	255	255	255	0.43287	4.68424	0.04059	0.0372	135			1121	0.0044	255	255	255	3.99796	3.49709	0.07941	0.0705	93.1682			1121	0.00385	255	255	255	2.50368	3.77556	0.07495	0.06546	151.17
	1122	0.00133	255	255	255	1.1758	4.68873	0.04601	0.03692	97.1907			1122	0.00356	255	255	255	1.4263	3.4981	0.07924	0.05716	120.943			1122	0.00212	255	255	255	2.89865	3.77727	0.05424	0.04987	45.0024
	1123	0.00222	255	255	255	1.2478	4.69982	0.0557	0.05082	140.498			1123	0.00499	255	255	255	3.03587	3.50375	0.08543	0.07437	118.47			1123	0.00262	255	255	255	3.12691	3.78406	0.06573	0.05073	166.709
	1124	0.00114	255	255	255	2.5581	4.69614	0.04663	0.03103	96.1612			1124	0.00445	255	255	255	3.49607	3.5038	0.08329	0.06798	80.6083			1124	0.00247	255	255	255	2.06751	3.79215	0.05888	0.05342	0
	1125	0.00529	255	255	255	0.77197	4.71281	0.11081	0.06074	9.68125			1125	0.00109	255	255	255	3.29948	3.48926	0.03904	0.03545	134.999			1125	0.00183	255	255	255	2.83392	3.79177	0.05373	0.04332	112.884
	1126	0.00351	255	255	255	0.85739	4.71443	0.07352	0.06075	87.3711			1126	0.00321	255	255	255	3.78468	3.49877	0.06802	0.06011	171.093			1126	0.00326	255	255	255	1.13369	3.80471	0.06554	0.06335	134.991
	1127	0.00405	255	255	255	1.81965	4.71192	0.08924	0.0578	17.0436			1127	0.00603	255	255	255	4.31304	3.5115	0.10703	0.0717	149.833			1127	0.00153	255	255	255	1.74875	3.79532	0.04829	0.04039	46.3132
	1128	0.00198	255	255	255	0.38589	4.71909	0.05887	0.04275	88.6804			1128	0.00524	255	255	255	4.52349	3.51079	0.08242	0.0809	30.9638			1128	0.00208	255	255	255	3.21577	3.79767	0.05702	0.04633	42.6521
	1129	0.00311	255	255	255	1.48753	4.72466	0.07565	0.05239	83.2218			1129	0.00395	255	255	255	2.45075	3.51837	0.0838	0.06006	118.62			1129	0.00079	255	255	255	1.93297	3.79566	0.03173	0.03173	0
	1130	0.00114	255	255	255	2.68156	4.70714	0.03819	0.03789	0			1130	0.00484	255	255	255	3.68234	3.52282	0.10027	0.06148	103.61			1130	0.00099	255	255	255	2.43203	3.79917	0.03966	0.03173	90
	1131	0.00331	255	255	255	3.21189	4.72134	0.07416	0.05684	71.2491			1131	0.00563	255	255	255	3.90017	3.51758	0.09517	0.07536	131.54			1131	0.00158	255	255	255	2.00436	3.8095	0.04766	0.04224	51.7822
	1132	0.00133	255	255	255	4.26621	4.70435	0.04601	0.03692	7.1907			1132	0.00514	255	255	255	4.10541	3.5243	0.09885	0.06618	108.633			1132	0.00148	255	255	255	2.22468	3.80972	0.04759	0.03966	90
	1133	0.00178	255	255	255	0.99343	4.71822	0.05182	0.04371	2.36547			1133	0.00534	255	255	255	4.42463	3.51574	0.08353	0.08134	60.3436			1133	0.00203	255	255	255	0.36131	3.82026	0.0579	0.04455	138.017
	1134	0.00208	255	255	255	1.33969	4.71328	0.06849	0.03858	177.431			1134	0.00267	255	255	255	2.53799	3.51658	0.06437	0.05277	43.6659			1134	0.00173	255	255	255	1.68043	3.81725	0.04843	0.04546	45.0026
	1135	0.00119	255	255	255	1.42982	4.71353	0.04059	0.0372	135			1135	0.00415	255	255	255	3.19267	3.52027	0.07405	0.07136	151.394			1135	0.00153	255	255	255	2.95547	3.81233	0.05305	0.03676	170.207
	1136	0.00272	255	255	255	1.60855	4.72202	0.0605	0.05719	113.962			1136	0.004	255	255	255	1.09744	3.52808	0.07389	0.06896	34.1782			1136	0.00222	255	255	255	3.05488	3.82026	0.0557	0.05082	40.7865
	1137	0.00247	255	255	255	4.18043	4.72124	0.05932	0.05302	167.378			1137	0.00548	255	255	255	1.2258	3.53169	0.08856	0.07885	3.61364			1137	0.0039	255	255	255	0.1602	3.8369	0.07495	0.0663	105.775
	1138	0.00301	255	255	255	0.52562	4.73104	0.06788	0.05653	151.777			1138	0.00405	255	255	255	2.76497	3.53593	0.07802	0.06612	47.6641			1138	0.00519	255	255	255	0.23755	3.84055	0.09053	0.07296	135.09
	1139	0.00553	255	255	255	0.63449	4.73554	0.11916	0.05913	177.32			1139	0.0043	255	255	255	1.81158	3.54193	0.07827	0.06992	164.938			1139	0.00138	255	255	255	1.82754	3.82026	0.04722	0.0373	20.5045
	1140	0.00188	255	255	255	1.07544	4.72071	0.06163	0.03879	0			1140	0.0041	255	255	255	2.33909	3.53927	0.08202	0.06366	164.683			1140	0.00316	255	255	255	2.67937	3.83048	0.06698	0.06011	46.5919
	1141	0.00148	255	255	255	2.47444	4.72466	0.04885	0.03863	132.363			1141	0.00366	255	255	255	3.57548	3.54243	0.07222	0.06446	60.47			1141	0.00296	255	255	255	2.78536	3.82928	0.06872	0.05493	167.166
	1142	0.00558	255	255	255	3.52324	4.74616	0.09088	0.07822	142.518			1142	0.00494	255	255	255	1.50899	3.56321	0.08215	0.07658	58.2847			1142	0.00252	255	255	255	0.07835	3.83542	0.06398	0.05015	25.8793
	1143	0.00331	255	255	255	2.8106	4.73193	0.08525	0.04944	167.462			1143	0.00356	255	255	255	2.0181	3.5514	0.08208	0.05518	158.886			1143	0.0039	255	255	255	1.59251	3.85176	0.09445	0.05262	62.5735
	1144	0.00148	255	255	255	3.8062	4.73052	0.04759	0.03966	90			1144	0.0041	255	255	255	1.35689	3.55985	0.07675	0.06803	161.184			1144	0.00361	255	255	255	2.14014	3.84173	0.07222	0.06359	119.228
	1145	0.00148	255	255	255	3.11736	4.73755	0.04759	0.03966	90			1145	0.00316	255	255	255	1.72276	3.57007	0.0665	0.06054	134.997			1145	0.00306	255	255	255	3.27563	3.83489	0.07338	0.05315	174.529
	1146	0.00346	255	255	255	3.91023	4.75421	0.07471	0.05894	42.9851			1146	0.00469	255	255	255	1.91119	3.57336	0.08326	0.07177	110.63			1146	0.00306	255	255	255	3.43729	3.84203	0.06793	0.05742	66.6767
	1147	0.00351	255	255	255	1.16558	4.75839	0.07358	0.0607	11.4092			1147	0.00578	255	255	255	2.23165	3.57809	0.09309	0.07906	117.904			1147	0.00099	255	255	255	2.48827	3.83432	0.03966	0.03173	90
	1148	0.00153	255	255	255	2.98381	4.74741	0.05169	0.03772	10.4191			1148	0.00336	255	255	255	3.11209	3.56815	0.06788	0.06302	39.3242			1148	0.0042	255	255	255	3.13696	3.85276	0.07424	0.07203	141.723
	1149	0.00119	255	255	255	4.41392	4.74838	0.04281	0.03527	18.0232			1149	0.00529	255	255	255	3.27942	3.57582	0.0851	0.07909	84.3241			1149	0.00267	255	255	255	3.60497	3.85163	0.0639	0.05316	52.559
	1150	0.00094	255	255	255	4.50984	4.74402	0.03901	0.03064	167.179			1150	0.00553	255	255	255	1.61209	3.58171	0.08776	0.08029	83.6915			1150	0.00148	255	255	255	2.90181	3.85634	0.0529	0.03567	15.3083
	1151	0.00094	255	255	255	2.75777	4.75623	0.03726	0.03208	135			1151	0.00578	255	255	255	3.38344	3.58164	0.09246	0.0796	154.63			1151	0.00168	255	255	255	3.20522	3.85995	0.04634	0.04616	0
	1152	0.00188	255	255	255	4.5892	4.76307	0.05559	0.043	117.417			1152	0.00425	255	255	255	2.10404	3.58079	0.08391	0.06447	22.87			1152	0.00203	255	255	255	1.1849	3.86844	0.05493	0.04696	137.438
	1153	0.00301	255	255	255	1.88936	4.76872	0.0721	0.05322	10.5687			1153	0.00336	255	255	255	2.61293	3.57797	0.06724	0.06362	120.403			1153	0.00183	255	255	255	1.76931	3.86623	0.05352	0.04349	24.0534
	1154	0.00138	255	255	255	2.63839	4.76566	0.04596	0.03832	90			1154	0.0045	255	255	255	2.94032	3.58668	0.08231	0.06955	113.372			1154	0.00133	255	255	255	2.32126	3.86191	0.04554	0.0373	171.692
	1155	0.00504	255	255	255	3.25519	4.78806	0.09235	0.06948	95.7341			1155	0.00425	255	255	255	4.0147	3.58536	0.08007	0.06757	41.8558			1155	0.00331	255	255	255	2.73339	3.87251	0.0715	0.05895	10.2182
	1156	0.00094	255	255	255	0.14003	4.76844	0.03901	0.03064	77.1795			1156	0.00331	255	255	255	4.7333	3.57005	0.09139	0.04612	2.00876			1156	0.00272	255	255	255	3.01193	3.87649	0.06741	0.05132	74.8104
	1157	0.00356	255	255	255	0.89219	4.77992	0.08263	0.05481	20.1391			1157	0.00716	255	255	255	0.80283	3.61211	0.10995	0.08296	60.7921			1157	0.00109	255	255	255	2.21254	3.87617	0.03872	0.03574	112.357
	1158	0.00109	255	255	255	1.29749	4.76854	0.03904	0.03545	45			1158	0.00183	255	255	255	1.14601	3.58185	0.05631	0.04134	61.1899			1158	0.00168	255	255	255	2.40392	3.87897	0.04634	0.04616	0
	1159	0.00272	255	255	255	1.70977	4.78017	0.05967	0.05799	30.2564			1159	0.00479	255	255	255	2.82997	3.59722	0.08542	0.07143	136.066			1159	0.00109	255	255	255	2.54961	3.8749	0.04158	0.03328	135
	1160	0.00109	255	255	255	3.44709	4.7695	0.04222	0.03278	130.583			1160	0.00464	255	255	255	4.18517	3.59227	0.08526	0.06935	133.488			1160	0.00346	255	255	255	3.28194	3.89286	0.07462	0.05901	179.245
	1161	0.00217	255	255	255	4.45383	4.78707	0.06821	0.04058	102.525			1161	0.00489	255	255	255	4.61326	3.59725	0.09518	0.06543	126.064			1161	0.00277	255	255	255	1.65884	3.89959	0.0595	0.0592	0
	1162	0.00331	255	255	255	1.96356	4.78754	0.07491	0.05626	178.398			1162	0.00519	255	255	255	3.81705	3.6035	0.09065	0.07287	135.275			1162	0.00114	255	255	255	1.10004	3.89636	0.03819	0.03789	0
	1163	0.00237	255	255	255	3.69828	4.78719	0.06863	0.044	136.867			1163	0.00208	255	255	255	4.51764	3.58981	0.05267	0.05016	134.996			1163	0.00534	255	255	255	2.27811	3.91691	0.08518	0.07976	170.938
	1164	0.00341	255	255	255	4.08573	4.78456	0.08538	0.05084	7.80836			1164	0.00158	255	255	255	4.80366	3.58084	0.05292	0.03804	174.016			1164	0.00193	255	255	255	2.49088	3.90551	0.05187	0.0473	45.002
	1165	0.00247	255	255	255	0.05145	4.79434	0.05824	0.05401	28.0312			1165	0.00351	255	255	255	4.33902	3.60652	0.08271	0.054	111.078			1165	0.00326	255	255	255	2.16632	3.9192	0.07044	0.05894	69.0472
	1166	0.00143	255	255	255	1.49778	4.78275	0.04707	0.03875	168.83			1166	0.00543	255	255	255	1.27206	3.62971	0.09961	0.06947	130.578			1166	0.00499	255	255	255	0.09559	3.92925	0.09529	0.06668	145.356
	1167	0.00277	255	255	255	3.78675	4.79679	0.06716	0.05245	85.006			1167	0.00346	255	255	255	2.4001	3.61732	0.07496	0.05874	136.913			1167	0.00128	255	255	255	2.77294	3.91515	0.044	0.03717	90
	1168	0.00104	255	255	255	4.66374	4.78323	0.03635	0.03635	0			1168	0.00306	255	255	255	3.49897	3.61415	0.07721	0.05052	132.638			1168	0.00336	255	255	255	1.16609	3.93614	0.07353	0.05817	6.60463
	1169	0.00262	255	255	255	1.04487	4.81135	0.0785	0.04247	134.886			1169	0.00296	255	255	255	3.72127	3.6149	0.06622	0.057	156.708			1169	0.00489	255	255	255	3.06063	3.95395	0.08297	0.07506	22.9051
	1170	0.00292	255	255	255	1.57682	4.8023	0.08571	0.0433	176.424			1170	0.00385	255	255	255	3.91957	3.62453	0.07945	0.06176	108.88			1170	0.00114	255	255	255	1.77757	3.9367	0.04663	0.03103	173.839
	1171	0.00212	255	255	255	0.43686	4.81413	0.05987	0.04518	83.9429			1171	0.00237	255	255	255	2.67512	3.61993	0.05915	0.05105	73.5388			1171	0.00499	255	255	255	2.55936	3.95994	0.11832	0.0537	20.9476
	1172	0.00143	255	255	255	3.58879	4.80723	0.04707	0.03875	101.17			1172	0.00534	255	255	255	3.60549	3.63106	0.09112	0.07456	143.96			1172	0.00731	255	255	255	2.87082	3.9664	0.13989	0.06655	172.532
	1173	0.00435	255	255	255	0.79691	4.82181	0.10071	0.05497	6.66118			1173	0.0042	255	255	255	2.52114	3.63552	0.07657	0.06984	113.883			1173	0.00331	255	255	255	3.22248	3.94794	0.07787	0.05413	6.62364
	1174	0.00311	255	255	255	1.24374	4.81983	0.07556	0.05245	172.795			1174	0.00672	255	255	255	4.4322	3.64454	0.10958	0.07807	111.736			1174	0.00212	255	255	255	1.69652	3.95398	0.05686	0.04757	42.7722
	1175	0.00099	255	255	255	2.09816	4.80784	0.03966	0.03173	0			1175	0.00766	255	255	255	1.01673	3.66381	0.11542	0.08448	76.0714			1175	0.00188	255	255	255	2.10537	3.9614	0.06224	0.03841	46.8859
	1176	0.00208	255	255	255	4.93804	4.81788	0.06004	0.04401	137.596			1176	0.00484	255	255	255	1.41369	3.6431	0.0836	0.07374	128.955			1176	0.00504	255	255	255	2.65827	3.97924	0.08035	0.07986	45.3487
	1177	0.00089	255	255	255	2.31137	4.81838	0.0376	0.03012	90			1177	0.00178	255	255	255	2.72061	3.63399	0.06149	0.03683	67.5194			1177	0.00153	255	255	255	3.67968	3.96674	0.05287	0.03689	100.128
	1178	0.0045	255	255	255	1.8	4.8424	0.08854	0.06466	0.28274			1178	0.00371	255	255	255	4.26187	3.64172	0.06915	0.06823	146.127			1178	0.00133	255	255	255	1.82533	3.96969	0.04684	0.03626	113.976
	1179	0.00183	255	255	255	2.55827	4.83396	0.05352	0.04349	114.053			1179	0.00232	255	255	255	4.8435	3.63661	0.07634	0.03873	123.103			1179	0.00203	255	255	255	2.98175	3.96993	0.05928	0.04351	160.51
	1180	0.00282	255	255	255	3.20331	4.83996	0.06562	0.05464	63.2731			1180	0.00642	255	255	255	1.15119	3.66151	0.10027	0.08156	99.2598			1180	0.00217	255	255	255	2.3667	3.97905	0.0605	0.04575	171.831
	1181	0.00277	255	255	255	1.90448	4.84524	0.0732	0.04813	167.755			1181	0.00341	255	255	255	1.77798	3.64413	0.07001	0.062	98.4612			1181	0.00143	255	255	255	2.763	3.97538	0.04707	0.03875	11.1703
	1182	0.00262	255	255	255	0.53467	4.85326	0.06286	0.05304	157.199			1182	0.00375	255	255	255	2.14616	3.64851	0.07232	0.06611	88.8773			1182	0.00222	255	255	255	3.2595	3.99411	0.05417	0.05226	78.5264
	1183	0.00198	255	255	255	3.0541	4.85089	0.05417	0.04645	0			1183	0.00395	255	255	255	2.31193	3.64339	0.07489	0.0672	178.798			1183	0.00499	255	255	255	2.29831	4.01039	0.08208	0.07741	109.513
	1184	0.00331	255	255	255	3.53984	4.85961	0.08844	0.04766	31.956			1184	0.00326	255	255	255	3.10639	3.64752	0.07911	0.05248	72.481			1184	0.00519	255	255	255	0.1048	4.01714	0.09018	0.07324	171.573
	1185	0.00114	255	255	255	4.5091	4.84772	0.03819	0.03789	0			1185	0.00524	255	255	255	4.71447	3.65607	0.09381	0.07108	135.425			1185	0.00143	255	255	255	1.16039	3.99647	0.04707	0.03875	11.1703
	1186	0.00163	255	255	255	0.38606	4.86034	0.05283	0.03929	62.8069			1186	0.00445	255	255	255	1.53623	3.65828	0.08113	0.06979	24.4028			1186	0.00109	255	255	255	1.76428	3.99854	0.0462	0.02995	180
	1187	0.00094	255	255	255	0.70937	4.85426	0.03901	0.03064	102.82			1187	0.00583	255	255	255	1.99242	3.66223	0.09086	0.0817	149.97			1187	0.00326	255	255	255	3.12045	4.03145	0.06902	0.06016	63.3482
	1188	0.00494	255	255	255	3.77148	4.87995	0.10327	0.06091	115.974			1188	0.00618	255	255	255	3.20345	3.66877	0.10436	0.07535	150.997			1188	0.00301	255	255	255	3.55546	4.0309	0.06544	0.05864	83.5846
	1189	0.00296	255	255	255	3.85787	4.8766	0.08284	0.04556	92.3097			1189	0.00306	255	255	255	4.00959	3.65655	0.06905	0.05649	164.85			1189	0.00257	255	255	255	1.65952	4.03438	0.06153	0.05316	52.3402
	1190	0.00287	255	255	255	1.37453	4.87316	0.06727	0.05424	25.1541			1190	0.00524	255	255	255	1.67403	3.6696	0.08891	0.07499	160.146			1190	0.00287	255	255	255	2.13669	4.03537	0.06044	0.06037	170.538
	1191	0.00143	255	255	255	1.53293	4.86007	0.04707	0.03875	168.83			1191	0.00395	255	255	255	2.98987	3.66923	0.07319	0.06876	17.2338			1191	0.00183	255	255	255	1.86202	4.03075	0.06067	0.03836	176.305
	1192	0.00203	255	255	255	1.66236	4.86758	0.05547	0.0465	45.0011			1192	0.0045	255	255	255	4.11926	3.66887	0.08382	0.06829	132.112			1192	0.00336	255	255	255	2.56031	4.04385	0.07079	0.06043	21.1876
	1193	0.00217	255	255	255	4.44584	4.87317	0.05862	0.04722	97.5019			1193	0.00573	255	255	255	1.87268	3.68429	0.08758	0.08332	76.4254			1193	0.00094	255	255	255	2.69081	4.03298	0.04631	0.02581	68.8143
	1194	0.00114	255	255	255	2.18128	4.86758	0.03819	0.03789	90			1194	0.00494	255	255	255	4.54509	3.69051	0.10297	0.0611	102.527			1194	0.00366	255	255	255	2.9972	4.04699	0.07569	0.0615	59.4677
	1195	0.00163	255	255	255	2.33714	4.86843	0.05378	0.0386	0			1195	0.00494	255	255	255	3.3787	3.68559	0.08284	0.07594	112.94			1195	0.00311	255	255	255	3.22904	4.05211	0.07262	0.05457	97.5392
	1196	0.00143	255	255	255	2.04483	4.8751	0.04707	0.03875	168.83			1196	0.00652	255	255	255	0.88065	3.69582	0.09381	0.08852	165.012			1196	0.00217	255	255	255	3.66211	4.04263	0.06129	0.04516	98.923
	1197	0.00138	255	255	255	2.48701	4.87461	0.04571	0.03854	0			1197	0.00563	255	255	255	2.62071	3.69799	0.09417	0.07616	24.7284			1197	0.00425	255	255	255	3.84846	4.0617	0.10234	0.05286	63.5819
	1198	0.00252	255	255	255	2.65234	4.8855	0.0619	0.05183	111.132			1198	0.00469	255	255	255	2.90109	3.6947	0.08171	0.07314	155.119			1198	0.00094	255	255	255	1.97237	4.03409	0.03901	0.03064	167.179
	1199	0.00079	255	255	255	1.16681	4.87813	0.03173	0.03173	0			1199	0.00568	255	255	255	2.4188	3.69906	0.09986	0.07245	178.66			1199	0.00188	255	255	255	2.49178	4.04167	0.05263	0.04542	0
	1200	0.00272	255	255	255	4.07113	4.89979	0.07245	0.04775	102.913			1200	0.00474	255	255	255	2.784	3.70304	0.09954	0.06067	134.875			1200	0.00346	255	255	255	2.90699	4.05282	0.07455	0.05907	47.2709
	1201	0.00168	255	255	255	3.16036	4.90087	0.06094	0.0351	81.2214			1201	0.00375	255	255	255	1.32978	3.69947	0.07442	0.06424	10.3689			1201	0.00277	255	255	255	1.11836	4.0605	0.05991	0.0588	28.8622
	1202	0.00306	255	255	255	0.78249	4.91191	0.07595	0.05135	82.2379			1202	0.00331	255	255	255	3.53816	3.6994	0.07378	0.05712	41.7573			1202	0.00104	255	255	255	2.36124	4.0482	0.04659	0.02835	15.818
	1203	0.0039	255	255	255	0.70517	4.91874	0.08049	0.06175	163.442			1203	0.00366	255	255	255	4.3482	3.71426	0.08884	0.0524	115.631			1203	0.00356	255	255	255	2.73077	4.06891	0.07148	0.06336	90
	1204	0.00079	255	255	255	1.04732	4.89921	0.03173	0.03173	0			1204	0.00247	255	255	255	3.67434	3.7033	0.06096	0.05159	47.6634			1204	0.00272	255	255	255	3.17193	4.06474	0.06522	0.05305	52.0278
	1205	0.00119	255	255	255	1.74319	4.89921	0.04759	0.03173	0			1205	0.00489	255	255	255	3.7717	3.71234	0.08196	0.07599	38.4083			1205	0.00311	255	255	255	3.36527	4.06181	0.067	0.05915	160.076
	1206	0.00114	255	255	255	1.96858	4.90701	0.04663	0.03103	83.8388			1206	0.0043	255	255	255	4.22714	3.72121	0.0903	0.06061	113.844			1206	0.00321	255	255	255	1.17941	4.07255	0.07461	0.05481	44.0708
	1207	0.00183	255	255	255	1.50829	4.92286	0.05693	0.04088	132.112			1207	0.00464	255	255	255	4.82556	3.71109	0.08568	0.06902	139.926			1207	0.00099	255	255	255	1.79942	4.05925	0.03966	0.03173	90
	1208	0.0039	255	255	255	0.05619	4.93396	0.09132	0.05442	176.343			1208	0.00524	255	255	255	2.06009	3.72444	0.0848	0.07863	13.6672			1208	0.00296	255	255	255	3.28969	4.07401	0.06747	0.05594	122.528
	1209	0.00119	255	255	255	1.12464	4.9203	0.04759	0.03173	0			1209	0.00499	255	255	255	3.96989	3.72589	0.0868	0.0732	91.2885			1209	0.00296	255	255	255	2.44996	4.09521	0.06671	0.05658	110.842
	1210	0.0045	255	255	255	0.45059	4.94838	0.09097	0.06293	24.4			1210	0.00405	255	255	255	4.64008	3.72451	0.08287	0.06225	113.911			1210	0.00133	255	255	255	2.0729	4.08762	0.04677	0.03632	152.439
	1211	0.00543	255	255	255	0.54865	4.94899	0.09458	0.07316	145.37			1211	0.0043	255	255	255	2.24811	3.71919	0.08825	0.06202	17.4223			1211	0.00044	255	255	255	3.1033	4.08033	0.02379	0.02379	0
	1212	0.00168	255	255	255	1.21912	4.93725	0.05478	0.03904	84.6078			1212	0.0042	255	255	255	3.8688	3.7293	0.08145	0.06565	94.6602			1212	0.00603	255	255	255	3.44093	4.11997	0.10411	0.07372	74.0847
	1213	0.004	255	255	255	1.83444	4.94959	0.07519	0.06777	140.303			1213	0.00489	255	255	255	1.58994	3.73584	0.07908	0.07875	45.3504			1213	0.00044	255	255	255	1.22656	4.08736	0.02379	0.02379	0
	1214	0.00114	255	255	255	2.89946	4.93207	0.03819	0.03789	0			1214	0.00499	255	255	255	3.28933	3.73786	0.09856	0.06447	131.404			1214	0.00138	255	255	255	1.92595	4.10142	0.04722	0.0373	20.5045
	1215	0.00173	255	255	255	3.5622	4.93265	0.06021	0.03656	172.656			1215	0.00321	255	255	255	3.46427	3.72456	0.07576	0.05397	157.088			1215	0.00133	255	255	255	2.15491	4.10429	0.04534	0.03746	77.5084
	1216	0.00188	255	255	255	2.69858	4.94842	0.05705	0.0419	172.214			1216	0.0043	255	255	255	1.47484	3.74472	0.07851	0.06971	77.3454			1216	0.00217	255	255	255	2.93589	4.10973	0.05336	0.05188	45.0073
	1217	0.00143	255	255	255	2.48766	4.95242	0.04707	0.03875	168.83			1217	0.00282	255	255	255	2.13725	3.73283	0.06546	0.05478	134.999			1217	0.00415	255	255	255	3.02506	4.11983	0.08694	0.06078	36.9377
	1218	0.00173	255	255	255	0.34151	4.96117	0.05117	0.04303	171.528			1218	0.00539	255	255	255	4.45642	3.75068	0.09953	0.06889	150.128			1218	0.00109	255	255	255	1.99815	4.10685	0.04158	0.03328	45.0005
	1219	0.00133	255	255	255	2.56493	4.95948	0.04534	0.03746	12.4916			1219	0.00445	255	255	255	2.51256	3.75661	0.08113	0.06979	114.403			1219	0.00405	255	255	255	2.3728	4.12474	0.0792	0.06513	49.3215
	1220	0.00232	255	255	255	2.62189	4.98035	0.06024	0.04908	164.631			1220	0.00371	255	255	255	3.10368	3.75456	0.07157	0.06593	81.6996			1220	0.00306	255	255	255	2.51049	4.12398	0.06929	0.05628	62.3794
	1221	0.00247	255	255	255	2.75185	4.98539	0.06007	0.05236	109.929			1221	0.00375	255	255	255	3.59635	3.7583	0.08159	0.05859	101.029			1221	0.00148	255	255	255	1.85566	4.11548	0.04759	0.03966	0
	1222	0.00301	255	255	255	3.75735	4.98846	0.07357	0.05216	92.2811			1222	0.00702	255	255	255	4.93535	3.76398	0.1155	0.07734	135.81			1222	0.00356	255	255	255	3.0786	4.15277	0.08055	0.05623	43.0747
	1223	0.00143	255	255	255	0.24662	4.98053	0.04707	0.03875	11.1703			1223	0.00672	255	255	255	1.23597	3.76971	0.10245	0.08351	159.057			1223	0.00267	255	255	255	1.66861	4.14386	0.06939	0.04895	26.3311
	1224	0.00425	255	255	255	0.75709	5.01274	0.08759	0.06176	69.5948			1224	0.00603	255	255	255	1.74037	3.75804	0.09897	0.07754	11.9271			1224	0.00247	255	255	255	1.75683	4.14627	0.06564	0.04792	42.2179
	1225	0.00277	255	255	255	1.03941	4.99787	0.06763	0.05209	130.153			1225	0.00657	255	255	255	2.68067	3.77581	0.10355	0.0808	98.0857			1225	0.0043	255	255	255	2.85907	4.15951	0.09246	0.05919	25.2436
	1226	0.00277	255	255	255	1.89657	5.00076	0.06726	0.05238	93.0432			1226	0.0039	255	255	255	4.06129	3.75851	0.07765	0.064	115.472			1226	0.00252	255	255	255	3.59713	4.15448	0.06041	0.05311	81.4561
	1227	0.00301	255	255	255	4.10949	4.99595	0.06776	0.05663	154.257			1227	0.00583	255	255	255	4.75619	3.77743	0.10284	0.07218	103.253			1227	0.00227	255	255	255	2.0514	4.16056	0.06188	0.04677	8.5238
	1228	0.00153	255	255	255	0.96649	4.9941	0.05173	0.03769	0			1228	0.00331	255	255	255	3.02105	3.76487	0.06711	0.0628	124.691			1228	0.00346	255	255	255	2.13662	4.17794	0.07817	0.05633	56.7969
	1229	0.00232	255	255	255	1.12202	4.99814	0.06841	0.04322	167.73			1229	0.0042	255	255	255	4.16443	3.77982	0.09757	0.0548	119.653			1229	0.00178	255	255	255	2.20711	4.16117	0.04759	0.04759	0
	1230	0.0038	255	255	255	2.04539	5.00214	0.09014	0.05374	164.892			1230	0.00351	255	255	255	2.94193	3.77353	0.07072	0.06316	70.4139			1230	0.00237	255	255	255	2.43028	4.17054	0.06661	0.04533	86.1943
	1231	0.00287	255	255	255	3.96254	5.00271	0.07089	0.05147	153.976			1231	0.00459	255	255	255	3.17798	3.7771	0.0829	0.07057	108.608			1231	0.00277	255	255	255	2.31103	4.17523	0.0595	0.0592	90
	1232	0.00109	255	255	255	1.27608	5.0088	0.04222	0.03278	40.5833			1232	0.00425	255	255	255	1.8389	3.78021	0.08295	0.06522	145.599			1232	0.00133	255	255	255	1.9745	4.17223	0.04534	0.03746	12.4916
	1233	0.00904	255	255	255	3.23943	5.07231	0.14481	0.0795	94.6162			1233	0.00731	255	255	255	2.30342	3.79457	0.10436	0.08921	129.56			1233	0.00341	255	255	255	3.13987	4.18597	0.06883	0.06307	124.292
	1234	0.00553	255	255	255	0.8475	5.03396	0.09609	0.07332	16.7712			1234	0.00133	255	255	255	5.03315	3.76637	0.05044	0.03367	131.956			1234	0.00128	255	255	255	1.82159	4.17766	0.04475	0.03655	3.50825
	1235	0.00148	255	255	255	2.1729	5.01777	0.04589	0.04112	135			1235	0.0045	255	255	255	1.36421	3.78388	0.09118	0.06278	162.533			1235	0.00212	255	255	255	2.99869	4.19901	0.05424	0.04987	135
	1236	0.00835	255	255	255	3.56256	5.05949	0.11469	0.0927	80.3023			1236	0.00232	255	255	255	1.96341	3.78108	0.05757	0.05136	99.1232			1236	0.00583	255	255	255	2.91257	4.22324	0.09381	0.07913	21.2193
	1237	0.00351	255	255	255	0.391	5.02984	0.08434	0.05296	176.191			1237	0.0042	255	255	255	2.85059	3.789	0.07367	0.07258	136.303			1237	0.00371	255	255	255	3.68052	4.22485	0.09362	0.0504	84.5446
	1238	0.00282	255	255	255	1.96522	5.03714	0.06782	0.05287	82.2819			1238	0.00425	255	255	255	3.68189	3.78839	0.07999	0.06764	44.8393			1238	0.00257	255	255	255	2.67913	4.21632	0.0608	0.0538	45
	1239	0.00168	255	255	255	4.31973	5.02863	0.05478	0.03904	95.3922			1239	0.00371	255	255	255	4.54509	3.78915	0.08823	0.05347	39.6308			1239	0.00044	255	255	255	2.82214	4.20686	0.02379	0.02379	0
	1240	0.00153	255	255	255	0.49237	5.0322	0.04542	0.04294	149.036			1240	0.004	255	255	255	3.40763	3.79241	0.07813	0.06521	160.185			1240	0.00143	255	255	255	1.71811	4.23085	0.04707	0.03875	78.8297
	1241	0.00212	255	255	255	1.5991	5.03628	0.05973	0.04529	134.999			1241	0.00296	255	255	255	2.40087	3.79496	0.0707	0.05339	153.398			1241	0.00163	255	255	255	2.06706	4.23199	0.04715	0.04403	134.998
	1242	0.00366	255	255	255	2.57879	5.05271	0.08074	0.05766	169.348			1242	0.00711	255	255	255	2.55895	3.831	0.1486	0.06096	50.6633			1242	0.00222	255	255	255	1.7906	4.24278	0.05536	0.05113	47.3061
	1243	0.00583	255	255	255	0.11217	5.07387	0.10345	0.07175	163.689			1243	0.00341	255	255	255	3.5226	3.79316	0.07289	0.05955	178.03			1243	0.00292	255	255	255	2.00213	4.25141	0.06165	0.0602	45.0116
	1244	0.00282	255	255	255	4.40466	5.06131	0.06063	0.05914	141.158			1244	0.004	255	255	255	3.78251	3.79961	0.07616	0.0669	172.951			1244	0.00133	255	255	255	2.37307	4.242	0.0546	0.03111	14.5524
	1245	0.00119	255	255	255	1.20899	5.05737	0.04897	0.03083	34.5728			1245	0.00494	255	255	255	4.31299	3.8067	0.08469	0.07428	126.041			1245	0.00514	255	255	255	2.47569	4.26525	0.0829	0.07892	147.681
	1246	0.00178	255	255	255	2.23952	5.0601	0.05589	0.04052	146.296			1246	0.00474	255	255	255	2.17159	3.81023	0.08539	0.07073	9.01073			1246	0.00282	255	255	255	2.78614	4.24965	0.06782	0.05287	172.282
	1247	0.00099	255	255	255	1.6729	5.06439	0.03966	0.03173	90			1247	0.00237	255	255	255	4.65583	3.80181	0.06121	0.04933	115.12			1247	0.00099	255	255	255	1.92946	4.24552	0.03966	0.03173	0
	1248	0.00138	255	255	255	1.76076	5.06916	0.04571	0.03854	90			1248	0.00514	255	255	255	4.8469	3.8256	0.10316	0.06342	131.045			1248	0.00247	255	255	255	2.56615	4.2569	0.06119	0.0514	10.2301
	1249	0.00133	255	255	255	0.26541	5.07273	0.04684	0.03626	156.024			1249	0.00509	255	255	255	1.5314	3.82415	0.08711	0.07438	170.069			1249	0.00524	255	255	255	3.10523	4.2674	0.0857	0.0778	2.52822
	1250	0.00168	255	255	255	2.51473	5.07308	0.05598	0.03821	149.515			1250	0.0041	255	255	255	3.99497	3.8311	0.08854	0.05897	114.363			1250	0.00198	255	255	255	1.85917	4.26045	0.05417	0.04645	0
	1251	0.00198	255	255	255	3.78389	5.0788	0.05142	0.04894	59.2296			1251	0.00371	255	255	255	2.04661	3.83038	0.07818	0.06035	135.263			1251	0.00158	255	255	255	2.13879	4.26045	0.04722	0.04263	48.3579
	1252	0.00366	255	255	255	2.06947	5.09137	0.07468	0.06233	41.2259			1252	0.00464	255	255	255	3.87934	3.83791	0.09532	0.06203	111.328			1252	0.00124	255	255	255	2.70265	4.27012	0.03966	0.03966	0
	1253	0.00114	255	255	255	3.99018	5.07845	0.03819	0.03789	90			1253	0.0041	255	255	255	3.32527	3.83584	0.08061	0.06477	171.24			1253	0.00237	255	255	255	2.40216	4.28418	0.05821	0.05188	0
	1254	0.00208	255	255	255	0.73102	5.09251	0.05552	0.04759	90			1254	0.00761	255	255	255	1.90965	3.86193	0.10431	0.09287	77.0437			1254	0.00356	255	255	255	2.64037	4.29794	0.0683	0.06632	54.816
	1255	0.00193	255	255	255	0.7859	5.0963	0.06166	0.03979	69.7504			1255	0.0045	255	255	255	1.41248	3.85672	0.08349	0.06857	46.6498			1255	0.00321	255	255	255	2.87729	4.29445	0.06803	0.06011	7.08108
	1256	0.00222	255	255	255	2.16126	5.10204	0.06949	0.04073	135.98			1256	0.004	255	255	255	2.73485	3.85827	0.07496	0.06797	43.3064			1256	0.00237	255	255	255	3.99189	4.30526	0.06816	0.0443	79.0567
	1257	0.00301	255	255	255	4.14279	5.11164	0.06427	0.05971	40.0965			1257	0.00341	255	255	255	3.00123	3.85164	0.07417	0.05852	10.2907			1257	0.00178	255	255	255	2.32601	4.30116	0.0515	0.04397	164.872
	1258	0.00133	255	255	255	2.92003	5.1024	0.04534	0.03746	102.492			1258	0.00593	255	255	255	3.21875	3.86706	0.09735	0.07754	123.843			1258	0.00208	255	255	255	1.72428	4.31882	0.05273	0.05011	57.8222
	1259	0.00366	255	255	255	0.85431	5.12025	0.06946	0.06702	24.1498			1259	0.00568	255	255	255	4.42158	3.86733	0.0896	0.08074	153.338			1259	0.00237	255	255	255	2.04031	4.32357	0.06014	0.05021	100.937
	1260	0.00158	255	255	255	2.78744	5.10613	0.05468	0.03681	165.871			1260	0.00529	255	255	255	4.60219	3.86487	0.09347	0.07201	122.848			1260	0.00287	255	255	255	2.55274	4.32126	0.07034	0.05187	41.8081
	1261	0.00776	255	255	255	3.63733	5.14476	0.12249	0.08063	69.1946			1261	0.00425	255	255	255	1.64152	3.86113	0.08206	0.06593	165.042			1261	0.00272	255	255	255	1.64421	4.33108	0.0689	0.05021	116.86
	1262	0.0045	255	255	255	1.99342	5.13893	0.08996	0.06363	88.2554			1262	0.0045	255	255	255	4.22138	3.86692	0.08103	0.07065	74.785			1262	0.00242	255	255	255	2.15984	4.33496	0.06406	0.04812	32.0599
	1263	0.00143	255	255	255	3.30642	5.11893	0.04627	0.03943	72.0812			1263	0.00613	255	255	255	1.74801	3.87712	0.10039	0.0777	144.192			1263	0.00168	255	255	255	3.89303	4.32986	0.04634	0.04616	90
	1264	0.00158	255	255	255	4.21432	5.11492	0.05362	0.03754	4.08149			1264	0.00425	255	255	255	2.44339	3.87371	0.0791	0.0684	24.5678			1264	0.00217	255	255	255	2.43523	4.34089	0.05374	0.05151	146.31
	1265	0.00158	255	255	255	0.58956	5.1393	0.04563	0.04411	20.6078			1265	0.00346	255	255	255	3.11766	3.87057	0.06728	0.06545	25.623			1265	0.00356	255	255	255	3.00851	4.35466	0.06855	0.06607	142.516
	1266	0.00395	255	255	255	3.15356	5.1606	0.07748	0.06495	63.5737			1266	0.00306	255	255	255	3.70304	3.86833	0.06807	0.0573	117.304			1266	0.00371	255	255	255	3.12861	4.35634	0.07336	0.06432	100.666
	1267	0.00163	255	255	255	0.22653	5.15258	0.04684	0.04432	62.2813			1267	0.00494	255	255	255	4.1043	3.88015	0.08989	0.06999	123.407			1267	0.00114	255	255	255	2.59599	4.34744	0.03819	0.03789	90
	1268	0.00094	255	255	255	1.74375	5.148	0.03901	0.03064	102.82			1268	0.00346	255	255	255	2.92356	3.88141	0.07438	0.0592	102.613			1268	0.00252	255	255	255	3.49734	4.35653	0.0598	0.05365	77.3373
	1269	0.00133	255	255	255	2.51	5.14744	0.04462	0.03807	171.094			1269	0.00435	255	255	255	3.41553	3.88097	0.0784	0.07061	68.0897			1269	0.00133	255	255	255	2.6636	4.35993	0.04601	0.03692	7.1907
	1270	0.00825	255	255	255	3.3553	5.19803	0.1531	0.06862	57.4685			1270	0.00459	255	255	255	3.53903	3.88231	0.0895	0.06537	130.879			1270	0.00104	255	255	255	1.8662	4.36752	0.03952	0.03343	51.0474
	1271	0.00114	255	255	255	1.13243	5.15272	0.04663	0.03103	6.16125			1271	0.00662	255	255	255	4.95681	3.88662	0.10002	0.08428	126.936			1271	0.00158	255	255	255	2.95108	4.37292	0.04563	0.04411	69.3922
	1272	0.00163	255	255	255	3.023	5.15982	0.04715	0.04403	134.998			1272	0.00583	255	255	255	2.62223	3.8927	0.09138	0.08123	64.2724			1272	0.00198	255	255	255	2.29391	4.37907	0.05402	0.04658	0
	1273	0.00133	255	255	255	0.05897	5.1589	0.05442	0.03121	3.79732			1273	0.0041	255	255	255	4.50648	3.89106	0.08242	0.06335	110.077			1273	0.00193	255	255	255	2.48421	4.37952	0.05367	0.04571	10.73
	1274	0.00203	255	255	255	2.20599	5.1736	0.06155	0.0419	107.212			1274	0.00425	255	255	255	3.80048	3.89578	0.07925	0.06827	121.682			1274	0.00124	255	255	255	2.21765	4.39664	0.03966	0.03966	0
	1275	0.00138	255	255	255	2.70616	5.1628	0.04722	0.0373	159.495			1275	0.00524	255	255	255	4.32164	3.90733	0.10267	0.06494	114.33			1275	0.00464	255	255	255	1.79337	4.42161	0.08335	0.07095	175.123
	1276	0.00321	255	255	255	3.29092	5.1668	0.08078	0.05062	6.713			1276	0.00227	255	255	255	4.73418	3.89162	0.07167	0.04038	60.8038			1276	0.00114	255	255	255	2.72374	4.4107	0.04171	0.03469	45.0006
	1277	0.00865	255	255	255	0.70593	5.20967	0.10794	0.10198	176.337			1277	0.00361	255	255	255	2.15294	3.90384	0.08288	0.0554	129.685			1277	0.00198	255	255	255	2.66645	4.42124	0.05402	0.04658	0
	1278	0.00904	255	255	255	1.92658	5.21623	0.12949	0.0889	156.915			1278	0.00608	255	255	255	2.25725	3.90432	0.09905	0.07812	168.677			1278	0.00316	255	255	255	3.11659	4.42695	0.06811	0.05911	165.327
	1279	0.00168	255	255	255	0.4695	5.1874	0.05269	0.04059	26.3106			1279	0.00178	255	255	255	2.8239	3.88528	0.05227	0.04333	170.221			1279	0.00124	255	255	255	2.99084	4.42476	0.03966	0.03966	0
	1280	0.00751	255	255	255	2.08225	5.21575	0.13183	0.07253	33.8973			1280	0.00366	255	255	255	1.48473	3.91135	0.07398	0.06293	152.865			1280	0.00094	255	255	255	2.07078	4.42882	0.03901	0.03064	12.8205
	1281	0.0123	255	255	255	3.76637	5.22519	0.21666	0.0723	177.611			1281	0.0038	255	255	255	4.00648	3.92068	0.08406	0.05763	135.573			1281	0.00173	255	255	255	2.40703	4.4354	0.0529	0.04162	34.7689
	1282	0.00168	255	255	255	4.23146	5.18637	0.04634	0.04616	0			1282	0.00509	255	255	255	4.79402	3.92993	0.08957	0.07234	83.2125			1282	0.00217	255	255	255	2.55632	4.44009	0.05336	0.05188	45.0073
	1283	0.00168	255	255	255	2.41508	5.1934	0.05198	0.04115	155.266			1283	0.0043	255	255	255	4.87421	3.92222	0.08909	0.06143	140.166			1283	0.00183	255	255	255	2.48532	4.44185	0.0544	0.04279	19.8479
	1284	0.0086	255	255	255	0.38445	5.2236	0.13882	0.07885	174.722			1284	0.00331	255	255	255	2.03867	3.92077	0.07337	0.05745	163.676			1284	0.00153	255	255	255	1.98977	4.4497	0.04542	0.04294	59.0362
	1285	0.00998	255	255	255	4.0319	5.22968	0.2106	0.06034	175.468			1285	0.00464	255	255	255	2.36967	3.92413	0.08937	0.06617	1.67629			1285	0.00222	255	255	255	2.34417	4.45365	0.0557	0.05082	49.2135
	1286	0.0038	255	255	255	3.09171	5.21648	0.10062	0.04814	160.183			1286	0.00435	255	255	255	3.31641	3.92985	0.08717	0.06351	142.473			1286	0.00109	255	255	255	2.79339	4.4452	0.03904	0.03545	134.999
	1287	0.00499	255	255	255	2.48614	5.22801	0.09595	0.06621	6.85205			1287	0.00469	255	255	255	3.02857	3.94257	0.08582	0.06964	66.8868			1287	0.00198	255	255	255	3.38938	4.44778	0.05998	0.04195	168.757
	1288	0.00568	255	255	255	0.12698	5.23101	0.13967	0.0518	6.50516			1288	0.00469	255	255	255	3.90676	3.94745	0.08079	0.07398	92.79			1288	0.00138	255	255	255	2.26334	4.4609	0.04596	0.03832	0
	1289	0.00459	255	255	255	0.26381	5.22976	0.09704	0.06029	3.87957			1289	0.00311	255	255	255	1.93995	3.94556	0.07062	0.05612	56.6952			1289	0.00138	255	255	255	2.74784	4.46919	0.0581	0.03031	125.831
	1290	0.00074	255	255	255	0.78139	5.21482	0.0402	0.02348	40.5791			1290	0.00356	255	255	255	2.75029	3.94883	0.07662	0.05911	20.0989			1290	0.00193	255	255	255	3.29849	4.46314	0.05286	0.04642	8.62073
	1291	0.00277	255	255	255	0.61805	5.23246	0.07339	0.048	168.751			1291	0.00539	255	255	255	2.87496	3.95265	0.08902	0.07702	13.5951			1291	0.00193	255	255	255	3.56542	4.47432	0.07065	0.03473	70.9168
	1292	0.00074	255	255	255	1.71016	5.23028	0.04896	0.01927	111.834			1292	0.00726	255	255	255	3.12047	3.96357	0.10321	0.0896	35.2393			1292	0.00143	255	255	255	1.89844	4.46741	0.04707	0.03875	11.1703
	1293	0.00203	255	255	255	2.38103	5.23412	0.06656	0.03875	6.64067			1293	0.00252	255	255	255	3.65542	3.95326	0.06917	0.04638	86.7679			1293	0.00198	255	255	255	2.19305	4.47993	0.05402	0.04658	90
	1294	0.00183	255	255	255	1.75222	5.23746	0.05499	0.04232	147.679			1294	0.00415	255	255	255	1.64981	3.9621	0.09623	0.05491	164.35			1294	0.00316	255	255	255	3.07112	4.48637	0.0666	0.06045	73.3669
	1295	0.00198	255	255	255	2.29005	5.23327	0.06478	0.03884	175.236			1295	0.00519	255	255	255	2.50303	3.97396	0.09577	0.06897	131.363			1295	0.00242	255	255	255	2.95871	4.4883	0.05805	0.0531	11.5729
	1296	0.00222	255	255	255	4.26543	5.23278	0.08979	0.03153	11.1858			1296	0.0042	255	255	255	3.23049	3.96746	0.08145	0.06565	94.6602			1296	0.00237	255	255	255	1.82871	4.49534	0.06076	0.0497	19.3491
	1297	0.0001	255	255	255	4.36501	5.21903	0.01586	0.00793	0			1297	0.00262	255	255	255	4.09797	3.95461	0.06269	0.05318	135.726			1297	0.00375	255	255	255	3.17202	4.50309	0.07172	0.06666	139.042
	1298	0.00321	255	255	255	1.82576	5.24185	0.09617	0.04252	178.525			1298	0.00292	255	255	255	1.84833	3.96477	0.06195	0.05992	144.462			1298	0.00247	255	255	255	2.44834	4.51782	0.05932	0.05302	77.3783
	1299	0.00119	255	255	255	2.15087	5.2366	0.04759	0.03173	0			1299	0.00385	255	255	255	3.57569	3.97039	0.07784	0.06304	135.93			1299	0.00227	255	255	255	2.08074	4.52484	0.06385	0.04532	28.6578
	1300	0.00168	255	255	255	2.22551	5.24198	0.05996	0.03567	23.4616			1300	0.0043	255	255	255	3.73793	3.97256	0.08135	0.06728	131.871			1300	0.00242	255	255	255	2.58961	4.52933	0.07255	0.04249	167.177
	1301	0.00094	255	255	255	2.68785	5.23605	0.03901	0.03064	12.8205			1301	0.0042	255	255	255	4.18213	3.96911	0.07472	0.07156	90.8567			1301	0.00282	255	255	255	3.27533	4.535	0.06139	0.05841	167.588
	1302	0.00015	255	255	255	2.77294	5.24012	0.02379	0.00793	90			1302	0.00524	255	255	255	4.26674	3.98199	0.09812	0.06796	118.716			1302	0.00301	255	255	255	2.15831	4.5439	0.0652	0.05886	80.1679
	1303	0.00119	255	255	255	0.25304	6.08008	0.04759	0.03173	0			1303	0.00504	255	255	255	4.57526	3.97704	0.08801	0.07291	98.7257			1303	0.00128	255	255	255	2.29956	4.531	0.04771	0.03428	29.4674
													1304	0.00613	255	255	255	4.68812	3.97836	0.09098	0.08574	139.678			1304	0.00099	255	255	255	2.39337	4.52668	0.03966	0.03173	0
													1305	0.00435	255	255	255	1.75845	3.97857	0.07805	0.07093	47.5096			1305	0.00138	255	255	255	3.56019	4.53496	0.04571	0.03854	90
													1306	0.00316	255	255	255	3.40687	3.97007	0.06908	0.05828	159.549			1306	0.00158	255	255	255	2.73428	4.54073	0.04487	0.04487	0
													1307	0.00361	255	255	255	3.49182	3.98655	0.07639	0.06012	91.8668			1307	0.00247	255	255	255	2.97847	4.54551	0.05932	0.05302	167.378
													1308	0.0043	255	255	255	2.16109	3.98564	0.08781	0.06233	160.725			1308	0.00346	255	255	255	3.39481	4.54606	0.07387	0.05961	179.496
													1309	0.0044	255	255	255	2.27364	3.99188	0.07658	0.07311	7.57333			1309	0.00212	255	255	255	1.87503	4.55079	0.05654	0.04784	128.958
													1310	0.00425	255	255	255	2.4098	3.99828	0.07522	0.07193	162.469			1310	0.00044	255	255	255	2.53395	4.53722	0.02379	0.02379	0
													1311	0.00548	255	255	255	4.9278	4.00846	0.09657	0.07231	72.5227			1311	0.00336	255	255	255	1.76779	4.57588	0.06929	0.06173	0
													1312	0.00618	255	255	255	1.99137	4.00898	0.10397	0.07563	175.493			1312	0.00114	255	255	255	2.84904	4.57236	0.03819	0.03789	90
													1313	0.00405	255	255	255	4.81581	4.01724	0.08042	0.06414	124.443			1313	0.00257	255	255	255	2.34377	4.58791	0.06476	0.05051	120.798
													1314	0.00583	255	255	255	2.61086	4.02172	0.09677	0.07671	164.128			1314	0.00331	255	255	255	2.66299	4.5902	0.07333	0.05747	3.51426
													1315	0.00296	255	255	255	3.83514	4.0159	0.06693	0.05639	73.2573			1315	0.00331	255	255	255	2.49042	4.60184	0.06716	0.06276	59.5965
													1316	0.00425	255	255	255	4.35643	4.02582	0.09188	0.05888	82.5026			1316	0.00405	255	255	255	2.76925	4.60254	0.07386	0.06984	34.6493
													1317	0.00311	255	255	255	4.51714	4.02488	0.0855	0.04635	105.419			1317	0.00242	255	255	255	1.92645	4.60077	0.06073	0.05076	19.6565
													1318	0.00385	255	255	255	2.96074	4.02374	0.07379	0.06649	25.7148			1318	0.00203	255	255	255	2.07758	4.59654	0.05508	0.04682	170.101
													1319	0.0044	255	255	255	4.43329	4.03421	0.08925	0.06273	95.8474			1319	0.00133	255	255	255	2.41733	4.59397	0.04534	0.03746	12.4916
													1320	0.00499	255	255	255	3.36393	4.03809	0.10483	0.06061	143.42			1320	0.00311	255	255	255	2.15327	4.62659	0.06935	0.05715	49.6918
													1321	0.00519	255	255	255	3.98333	4.04425	0.10026	0.06588	102.684			1321	0.00415	255	255	255	2.99787	4.63161	0.08496	0.0622	4.7128
													1322	0.00459	255	255	255	5.00219	4.03997	0.0889	0.0658	93.2363			1322	0.00044	255	255	255	1.5991	4.6286	0.02379	0.02379	0
													1323	0.0043	255	255	255	2.08281	4.04753	0.07915	0.06915	70.3045			1323	0.00193	255	255	255	2.82863	4.63959	0.05367	0.04571	10.73
													1324	0.00548	255	255	255	1.8681	4.05792	0.09305	0.07504	97.9835			1324	0.00257	255	255	255	2.70022	4.64955	0.06645	0.04923	4.77821
													1325	0.00326	255	255	255	2.70627	4.04828	0.07881	0.05268	116.122			1325	0.00212	255	255	255	2.91352	4.64968	0.05973	0.04529	45.0007
													1326	0.0038	255	255	255	3.64445	4.04683	0.07535	0.06429	67.6685			1326	0.00138	255	255	255	2.34417	4.66148	0.04571	0.03854	90
													1327	0.00257	255	255	255	3.16454	4.04884	0.06094	0.05367	133.811			1327	0.00627	255	255	255	1.59971	4.69191	0.09937	0.0804	48.7763
													1328	0.00623	255	255	255	3.05516	4.07247	0.09734	0.08143	137.674			1328	0.00222	255	255	255	1.84199	4.68077	0.06136	0.04613	84.8345
													1329	0.00361	255	255	255	3.25842	4.05848	0.07135	0.06436	136.777			1329	0.00158	255	255	255	2.2763	4.67516	0.04563	0.04411	69.3922
													1330	0.00548	255	255	255	3.55658	4.0671	0.0903	0.07733	19.9102			1330	0.00163	255	255	255	2.45259	4.67375	0.04715	0.04403	134.998
													1331	0.00341	255	255	255	3.74325	4.05721	0.06762	0.06419	45.9484			1331	0.00168	255	255	255	1.92491	4.68131	0.04634	0.04616	90
													1332	0.00311	255	255	255	4.16903	4.06204	0.08185	0.04842	119.491			1332	0.00262	255	255	255	2.1028	4.68722	0.05901	0.0565	45.0057
													1333	0.00395	255	255	255	1.74319	4.06979	0.07703	0.06534	141.118			1333	0.00124	255	255	255	2.20359	4.69186	0.03966	0.03966	0
													1334	0.0041	255	255	255	2.20241	4.06873	0.08368	0.0624	157.922			1334	0.004	255	255	255	2.61431	4.71025	0.07926	0.06429	127.602
													1335	0.00296	255	255	255	2.33421	4.06335	0.06848	0.05512	123.788			1335	0.0044	255	255	255	1.684	4.718	0.09006	0.06216	33.7989
													1336	0.00459	255	255	255	2.80559	4.07179	0.07953	0.07356	93.6289			1336	0.00114	255	255	255	1.98691	4.69889	0.03819	0.03789	90
													1337	0.00499	255	255	255	3.90224	4.07268	0.0943	0.06737	139.415			1337	0.00326	255	255	255	2.7591	4.71976	0.06885	0.0603	30.3362
													1338	0.00296	255	255	255	2.8888	4.07436	0.06896	0.05474	124.539			1338	0.00301	255	255	255	2.68732	4.72804	0.06642	0.05777	73.2534
													1339	0.00464	255	255	255	4.77523	4.07622	0.09167	0.0645	139.312			1339	0.00301	255	255	255	2.49892	4.73069	0.06799	0.05644	154.768
													1340	0.00464	255	255	255	2.46449	4.08362	0.08176	0.07232	162.413			1340	0.004	255	255	255	2.04939	4.74323	0.07325	0.06956	56.9285
													1341	0.00114	255	255	255	4.66496	4.06719	0.04102	0.03527	52.1079			1341	0.00306	255	255	255	2.14702	4.74548	0.07122	0.05476	32.4475
													1342	0.00464	255	255	255	4.25187	4.08901	0.08273	0.07147	127.33			1342	0.00183	255	255	255	2.30048	4.73631	0.0519	0.04484	5.97829
													1343	0.00405	255	255	255	4.58574	4.08599	0.08102	0.06367	160.381			1343	0.00044	255	255	255	2.42852	4.727	0.02379	0.02379	0
													1344	0.00484	255	255	255	3.46788	4.10329	0.08857	0.0696	104.564			1344	0.00217	255	255	255	2.24113	4.75096	0.05992	0.04619	178.032
													1345	0.00099	255	255	255	4.05573	4.08736	0.03966	0.03173	90			1345	0.00212	255	255	255	1.88647	4.75986	0.07802	0.03467	14.5691
													1346	0.00707	255	255	255	4.90455	4.11405	0.09775	0.09203	170.109			1346	0.00138	255	255	255	2.43203	4.76215	0.04722	0.0373	159.495
													1347	0.00583	255	255	255	2.55772	4.11947	0.09156	0.08108	43.2443			1347	0.00504	255	255	255	2.62526	4.78806	0.09014	0.07118	173.688
													1348	0.00627	255	255	255	1.97169	4.12173	0.09482	0.08425	153.352			1348	0.00484	255	255	255	1.68631	4.79557	0.08629	0.07144	175.173
													1349	0.004	255	255	255	4.31837	4.12164	0.07893	0.06455	52.6244			1349	0.00499	255	255	255	1.98834	4.79353	0.09006	0.07054	154.488
													1350	0.00682	255	255	255	4.49031	4.1276	0.10324	0.08409	137.024			1350	0.00168	255	255	255	2.35017	4.78634	0.05676	0.03768	37.8135
													1351	0.00262	255	255	255	2.30704	4.12198	0.05924	0.05628	173.015			1351	0.0038	255	255	255	2.18433	4.81363	0.07488	0.06468	32.9087
													1352	0.00504	255	255	255	3.15637	4.13216	0.09084	0.07063	144.64			1352	0.00445	255	255	255	2.26373	4.84236	0.07875	0.0719	81.5502
													1353	0.00212	255	255	255	4.68679	4.1109	0.05959	0.04539	2.88394			1353	0.00336	255	255	255	2.42986	4.82913	0.06789	0.06301	132.827
													1354	0.0045	255	255	255	3.76944	4.13479	0.0819	0.0699	113.487			1354	0.0044	255	255	255	1.87354	4.84215	0.08337	0.06715	151.748
													1355	0.00385	255	255	255	4.39574	4.13503	0.07852	0.06249	128.385			1355	0.00193	255	255	255	3.00328	4.82919	0.05286	0.04642	171.379
													1356	0.0042	255	255	255	2.0984	4.13905	0.07684	0.06959	0.51633			1356	0.004	255	255	255	2.36474	4.86116	0.08123	0.06273	176.221
													1357	0.00598	255	255	255	3.36675	4.14592	0.10332	0.07367	128.932			1357	0.00346	255	255	255	2.65756	4.8717	0.07622	0.05777	17.9218
													1358	0.0039	255	255	255	3.6658	4.15	0.08639	0.05753	114.3			1358	0.00341	255	255	255	1.99119	4.88541	0.06696	0.06482	35.1313
													1359	0.00331	255	255	255	2.41971	4.15346	0.07434	0.05669	82.0822			1359	0.00371	255	255	255	2.17079	4.88605	0.0766	0.06159	177.349
													1360	0.00583	255	255	255	2.67185	4.15873	0.09085	0.0817	136.515			1360	0.00193	255	255	255	2.06842	4.89191	0.05286	0.04642	8.62073
													1361	0.00657	255	255	255	4.8207	4.1678	0.10296	0.08126	104.124			1361	0.00474	255	255	255	2.40926	4.92872	0.08424	0.07169	56.531
													1362	0.00356	255	255	255	2.7787	4.16039	0.07479	0.06056	95.7197			1362	0.0045	255	255	255	3.02143	4.92335	0.08201	0.06981	65.7228
													1363	0.00667	255	255	255	3.87722	4.17395	0.094	0.09035	70.2302			1363	0.00257	255	255	255	2.60424	4.94139	0.06103	0.0536	90
													1364	0.00435	255	255	255	4.05869	4.16316	0.08399	0.06591	145.096			1364	0.00361	255	255	255	2.13157	4.94991	0.07628	0.0602	8.10997
													1365	0.00623	255	255	255	4.15615	4.17958	0.10628	0.07458	93.0015			1365	0.0043	255	255	255	2.78966	4.96171	0.08144	0.0672	48.9246
													1366	0.00425	255	255	255	4.58806	4.16117	0.07708	0.07019	129.809			1366	0.00296	255	255	255	2.87849	4.96048	0.0664	0.05684	169.202
													1367	0.00361	255	255	255	2.21486	4.1616	0.07014	0.06547	126.511			1367	0.00445	255	255	255	2.48655	4.99067	0.08642	0.06552	43.0341
													1368	0.00341	255	255	255	3.56773	4.16214	0.06751	0.0643	132.49			1368	0.00133	255	255	255	2.69146	4.96625	0.04677	0.03632	152.439
													1369	0.00459	255	255	255	4.24986	4.18222	0.09299	0.06291	111.181			1369	0.00351	255	255	255	2.25497	5.00282	0.07549	0.05916	74.7267
													1370	0.00509	255	255	255	4.72468	4.18167	0.09476	0.06838	117.932			1370	0.00341	255	255	255	2.38787	5.00745	0.06816	0.06368	60.2828
													1371	0.00588	255	255	255	3.24879	4.19516	0.09238	0.08103	115.487			1371	0.00405	255	255	255	2.61839	5.01819	0.08064	0.06397	7.57462
													1372	0.00479	255	255	255	2.32229	4.20468	0.08189	0.07452	7.41359			1372	0.00247	255	255	255	2.32041	5.02995	0.06035	0.05212	15.2474
													1373	0.00489	255	255	255	2.51372	4.20771	0.08247	0.07552	176.117			1373	0.00657	255	255	255	1.95552	5.05937	0.10973	0.07625	140.476
													1374	0.00395	255	255	255	4.31985	4.20536	0.07466	0.0674	78.5197			1374	0.00242	255	255	255	2.15181	5.04374	0.06062	0.05085	4.06505
													1375	0.00613	255	255	255	2.14118	4.21513	0.13008	0.05997	13.2561			1375	0.00331	255	255	255	2.70328	5.05243	0.067	0.06291	146.171
													1376	0.0045	255	255	255	3.1013	4.21257	0.07875	0.07269	97.0111			1376	0.00702	255	255	255	2.06801	5.07588	0.10808	0.08265	155.956
													1377	0.00548	255	255	255	3.99054	4.22155	0.09753	0.0716	101.02			1377	0.00217	255	255	255	2.2111	5.07893	0.05628	0.04918	141.76
													1378	0.00647	255	255	255	4.6514	4.22446	0.09326	0.08837	91.8536			1378	0.00464	255	255	255	2.46553	5.08862	0.08539	0.06925	171.604
													1379	0.00652	255	255	255	4.41134	4.22565	0.09263	0.08965	83.6861			1379	0.0042	255	255	255	2.35368	5.10946	0.07703	0.06941	144.157
													1380	0.00741	255	255	255	4.51056	4.23844	0.10215	0.09238	101.735			1380	0.0042	255	255	255	2.59763	5.11691	0.07786	0.06868	96.4888
													1381	0.00474	255	255	255	2.42186	4.24808	0.08097	0.07458	126.809			1381	0.00331	255	255	255	2.285	5.11779	0.07615	0.05535	137.369
													1382	0.00346	255	255	255	2.80076	4.2424	0.0674	0.06533	53.1301			1382	0.00484	255	255	255	1.92179	5.13655	0.08695	0.0709	162.502
													1383	0.00474	255	255	255	3.35364	4.2442	0.08749	0.06903	162.593			1383	0.00415	255	255	255	2.78164	5.14196	0.08709	0.06067	176.679
													1384	0.00568	255	255	255	2.23592	4.28081	0.10952	0.06605	57.9597			1384	0.00375	255	255	255	2.88476	5.16243	0.07847	0.06093	147.748
													1385	0.00543	255	255	255	4.84432	4.2721	0.08989	0.07698	52.4793			1385	0.00375	255	255	255	2.61904	5.1887	0.07794	0.06134	24.4627
													1386	0.00677	255	255	255	1.976	4.30916	0.13111	0.06573	102.57			1386	0.008	255	255	255	2.76478	5.22524	0.12317	0.08274	124.465
													1387	0.00711	255	255	255	3.03336	4.29042	0.10127	0.08945	100.482			1387	0.00395	255	255	255	2.54002	5.20471	0.08138	0.06184	152.773
													1388	0.00178	255	255	255	3.6666	4.2666	0.05349	0.04234	150.238			1388	0.00425	255	255	255	2.86391	5.23137	0.08029	0.06738	74.0867
													1389	0.00795	255	255	255	4.738	4.29884	0.10777	0.09398	83.6816			1389	0.0041	255	255	255	2.30979	5.24105	0.08133	0.0642	5.01089
													1390	0.00741	255	255	255	3.18029	4.29336	0.11017	0.08565	163.057			1390	0.00415	255	255	255	2.39496	5.24899	0.09568	0.05523	0.74469
													1391	0.0039	255	255	255	4.34779	4.29441	0.07394	0.06721	81.6199			1391	0.00099	255	255	255	1.92243	5.24363	0.03966	0.03173	0
													1392	0.00425	255	255	255	3.46554	4.30158	0.07639	0.07082	138.147			1392	0.00287	255	255	255	2.66314	5.24909	0.09087	0.04015	11.1399
													1393	0.0039	255	255	255	4.59923	4.30339	0.07678	0.06472	122.068
													1394	0.00227	255	255	255	2.504	4.3071	0.06681	0.04331	75.4432
													1395	0.00469	255	255	255	2.31939	4.31717	0.08803	0.06789	164.686
													1396	0.00435	255	255	255	2.55728	4.32491	0.09711	0.057	96.5736
													1397	0.00237	255	255	255	4.10142	4.30878	0.06776	0.04456	5.37548
													1398	0.00568	255	255	255	2.11784	4.35343	0.08662	0.08352	1.76269
													1399	0.00385	255	255	255	2.4114	4.35933	0.0739	0.0664	12.9582
													1400	0.00519	255	255	255	3.255	4.39162	0.08988	0.07349	31.3129
													1401	0.0041	255	255	255	2.62838	4.40104	0.0748	0.0698	146.112
													1402	0.00326	255	255	255	4.50282	4.40324	0.09176	0.04525	147.873
													1403	0.00632	255	255	255	2.27377	4.41976	0.10935	0.07363	149.913
													1404	0.00632	255	255	255	2.48662	4.42443	0.09758	0.08252	114.06
													1405	0.00183	255	255	255	3.1451	4.40063	0.05256	0.04428	172.205
													1406	0.00514	255	255	255	4.31979	4.41563	0.10709	0.06109	158.852
													1407	0.00464	255	255	255	2.93543	4.43029	0.09189	0.06435	1.50378
													1408	0.00603	255	255	255	4.61045	4.44008	0.09417	0.08149	131.202
													1409	0.00178	255	255	255	1.99624	4.42827	0.04759	0.04759	0
													1410	0.00464	255	255	255	2.37984	4.44943	0.09023	0.06554	125.051
													1411	0.00375	255	255	255	3.62474	4.44473	0.08231	0.05809	83.3206
													1412	0.00158	255	255	255	3.8308	4.42827	0.04487	0.04487	0
													1413	0.00242	255	255	255	4.4655	4.43666	0.07388	0.04172	144.475
													1414	0.00983	255	255	255	4.90577	4.46269	0.12736	0.09829	150.552
													1415	0.00464	255	255	255	3.02741	4.45811	0.08408	0.07033	126.543
													1416	0.00341	255	255	255	3.92896	4.46622	0.09172	0.04732	97.5949
													1417	0.00306	255	255	255	3.98011	4.46421	0.08454	0.04613	113.426
													1418	0.00371	255	255	255	3.5376	4.47405	0.08381	0.05629	76.284
													1419	0.00509	255	255	255	3.35771	4.48419	0.08429	0.07687	69.4077
													1420	0.00825	255	255	255	4.78054	4.49888	0.11716	0.08967	159.941
													1421	0.00464	255	255	255	2.1754	4.49303	0.0856	0.06908	41.3537
													1422	0.00539	255	255	255	2.82311	4.49447	0.08462	0.08103	34.2047
													1423	0.00435	255	255	255	4.3218	4.5123	0.08648	0.06401	60.2998
													1424	0.00499	255	255	255	2.55372	4.52121	0.09465	0.06712	66.7925
													1425	0.00469	255	255	255	4.42609	4.5128	0.08972	0.06661	29.1869
													1426	0.00311	255	255	255	4.5467	4.51736	0.06785	0.05841	68.566
													1427	0.00395	255	255	255	2.46147	4.5214	0.07614	0.06609	160.344
													1428	0.00504	255	255	255	3.27593	4.53122	0.08651	0.07417	128.588
													1429	0.0039	255	255	255	3.69507	4.5212	0.0755	0.06582	7.72114
													1430	0.00341	255	255	255	2.90894	4.53427	0.07252	0.05985	98.5742
													1431	0.00341	255	255	255	4.11303	4.53039	0.08033	0.05404	146.573
													1432	0.00484	255	255	255	4.22845	4.53822	0.09775	0.06307	121.309
													1433	0.00435	255	255	255	4.67508	4.53307	0.08254	0.06707	142.19
													1434	0.00474	255	255	255	3.81067	4.54681	0.08819	0.06848	77.8417
													1435	0.00316	255	255	255	2.35669	4.54491	0.07743	0.05199	134.735
													1436	0.00321	255	255	255	2.99744	4.54176	0.06816	0.05999	172.999
													1437	0.00642	255	255	255	3.49087	4.56177	0.09677	0.08451	150.352
													1438	0.0039	255	255	255	3.63511	4.56071	0.07897	0.06293	98.0266
													1439	0.00227	255	255	255	3.94159	4.54837	0.06609	0.04378	4.75716
													1440	0.00435	255	255	255	2.25743	4.5766	0.07874	0.0703	105.716
													1441	0.00282	255	255	255	4.06591	4.56977	0.07313	0.04903	152.467
													1442	0.00445	255	255	255	2.13221	4.5833	0.08106	0.06985	46.77
													1443	0.00208	255	255	255	4.61822	4.58374	0.05998	0.04405	162.878
													1444	0.0042	255	255	255	2.41785	4.6061	0.07946	0.06729	103.441
													1445	0.00405	255	255	255	4.17497	4.60468	0.07822	0.06594	40.8632
													1446	0.00385	255	255	255	4.47639	4.59931	0.07819	0.06275	29.0871
													1447	0.00524	255	255	255	4.90657	4.61215	0.09207	0.07242	51.1424
													1448	0.00311	255	255	255	4.99879	4.60059	0.07139	0.05551	116.427
													1449	0.00618	255	255	255	4.38179	4.62635	0.10137	0.07757	155.178
													1450	0.00479	255	255	255	2.88961	4.62352	0.09158	0.06663	160.37
													1451	0.00504	255	255	255	4.8046	4.62543	0.08227	0.07799	44.1799
													1452	0.00385	255	255	255	2.32417	4.63599	0.07998	0.06135	136.541
													1453	0.00371	255	255	255	3.7406	4.62513	0.07323	0.06443	155.908
													1454	0.00425	255	255	255	3.86783	4.63554	0.0806	0.06712	91.7473
													1455	0.00188	255	255	255	4.29731	4.61805	0.05389	0.04436	163.617
													1456	0.00504	255	255	255	3.16209	4.64148	0.08247	0.07781	43.4142
													1457	0.00198	255	255	255	2.71319	4.63668	0.05402	0.04658	90
													1458	0.00168	255	255	255	2.62595	4.6501	0.05478	0.03904	5.39215
													1459	0.00351	255	255	255	3.96431	4.66206	0.07087	0.06302	16.1877
													1460	0.00158	255	255	255	4.09088	4.65539	0.05029	0.04003	129.872
													1461	0.00301	255	255	255	4.52685	4.67434	0.0774	0.04958	66.8866
													1462	0.00815	255	255	255	2.15711	4.69369	0.12591	0.08244	175.063
													1463	0.00395	255	255	255	4.73605	4.67833	0.07427	0.06776	2.24584
													1464	0.00598	255	255	255	2.46175	4.68872	0.097	0.07847	9.36275
													1465	0.00543	255	255	255	3.65335	4.69537	0.08691	0.07962	90
													1466	0.00183	255	255	255	3.2549	4.67894	0.06133	0.03795	2.75538
													1467	0.00697	255	255	255	3.80311	4.71459	0.10719	0.08275	61.4241
													1468	0.00494	255	255	255	2.82791	4.70711	0.08997	0.06992	153.494
													1469	0.00267	255	255	255	4.92824	4.6985	0.07578	0.04483	159.056
													1470	0.00321	255	255	255	2.26577	4.71424	0.07428	0.05505	129.32
													1471	0.00603	255	255	255	2.35627	4.72723	0.09154	0.08384	71.3188
													1472	0.00109	255	255	255	4.07522	4.69537	0.04494	0.0308	0
													1473	0.00316	255	255	255	4.18379	4.71448	0.06923	0.05815	58.0521
													1474	0.00321	255	255	255	4.6326	4.70981	0.07906	0.05172	152.635
													1475	0.00351	255	255	255	2.54811	4.72067	0.06686	0.0668	8.1301
													1476	0.00208	255	255	255	4.27514	4.72048	0.05485	0.04817	134.837
													1477	0.0038	255	255	255	4.39134	4.72983	0.07851	0.0617	112.542
													1478	0.00188	255	255	255	2.90224	4.727	0.0531	0.04502	71.0912
													1479	0.0041	255	255	255	3.9218	4.75783	0.08937	0.05842	62.8595
													1480	0.00198	255	255	255	4.48643	4.73227	0.05425	0.04639	155.548
													1481	0.00217	255	255	255	3.3081	4.74282	0.0572	0.04839	18.774
													1482	0.0039	255	255	255	4.02152	4.75405	0.07431	0.06688	140.953
													1483	0.00553	255	255	255	4.81323	4.76152	0.08849	0.07962	86.996
													1484	0.00469	255	255	255	2.71183	4.76392	0.08077	0.07399	166.271
													1485	0.00677	255	255	255	4.12436	4.78441	0.10203	0.08447	131.633
													1486	0.00479	255	255	255	4.60519	4.77765	0.08195	0.07446	132.162
													1487	0.00484	255	255	255	2.95103	4.78216	0.08345	0.07387	136.984
													1488	0.00524	255	255	255	3.05881	4.78953	0.09549	0.06983	114.126
													1489	0.00548	255	255	255	3.70583	4.78342	0.09234	0.07562	139.553
													1490	0.00311	255	255	255	2.43878	4.78368	0.06747	0.05874	68.0495
													1491	0.00543	255	255	255	3.61227	4.78841	0.08752	0.07906	158.469
													1492	0.00489	255	255	255	4.33906	4.79197	0.0902	0.06905	111.762
													1493	0.00222	255	255	255	4.50286	4.78323	0.0557	0.05082	40.7865
													1494	0.00351	255	255	255	2.28715	4.79818	0.06859	0.06512	58.1462
													1495	0.00208	255	255	255	2.59521	4.79495	0.05942	0.04447	91.3509
													1496	0.00578	255	255	255	4.97061	4.81003	0.08744	0.08417	77.5138
													1497	0.00598	255	255	255	2.8545	4.82814	0.09721	0.0783	104.04
													1498	0.00539	255	255	255	3.32772	4.82354	0.08726	0.07858	87.3905
													1499	0.00627	255	255	255	4.24621	4.82984	0.09202	0.08682	59.84
													1500	0.00578	255	255	255	2.36105	4.83778	0.08779	0.08384	143.857
													1501	0.00489	255	255	255	2.50634	4.83258	0.08291	0.07511	60.9301
													1502	0.00341	255	255	255	4.44493	4.82755	0.06785	0.06397	164.546
													1503	0.00519	255	255	255	3.80125	4.85426	0.09561	0.06908	148.121
													1504	0.00623	255	255	255	4.04162	4.85693	0.10322	0.07679	129.087
													1505	0.00489	255	255	255	4.87944	4.85544	0.08137	0.07653	64.0262
													1506	0.00632	255	255	255	2.66421	4.87384	0.09262	0.08693	21.5058
													1507	0.00529	255	255	255	2.98158	4.86686	0.08631	0.07799	24.4116
													1508	0.00504	255	255	255	3.25243	4.87192	0.08661	0.07408	1.65026
													1509	0.00573	255	255	255	4.79487	4.88031	0.0859	0.08495	169.237
													1510	0.0039	255	255	255	3.14797	4.88449	0.08183	0.06073	54.5767
													1511	0.00494	255	255	255	4.70205	4.89858	0.08531	0.07374	93.4936
													1512	0.00524	255	255	255	3.45926	4.90637	0.09125	0.07307	104.503
													1513	0.00707	255	255	255	2.42616	4.91944	0.09704	0.0927	124.787
													1514	0.00855	255	255	255	4.44568	4.92507	0.11209	0.09709	23.4636
													1515	0.00583	255	255	255	4.27006	4.92393	0.10493	0.07074	99.8629
													1516	0.00632	255	255	255	3.69605	4.93633	0.10842	0.07427	101.401
													1517	0.00593	255	255	255	2.86689	4.9268	0.11086	0.06809	9.30585
													1518	0.00435	255	255	255	4.11165	4.931	0.08109	0.06826	119.697
													1519	0.00138	255	255	255	2.77068	4.91679	0.04571	0.03854	0
													1520	0.00316	255	255	255	3.82454	4.94139	0.08173	0.04926	63.5002
													1521	0.00697	255	255	255	3.0221	4.96504	0.09984	0.08884	88.3897
													1522	0.00583	255	255	255	3.32519	4.9536	0.09248	0.08027	178.907
													1523	0.0041	255	255	255	3.54994	4.95515	0.08775	0.0595	91.6127
													1524	0.00385	255	255	255	2.5308	4.95382	0.07864	0.06239	28.1018
													1525	0.00519	255	255	255	4.19588	4.96298	0.10173	0.06493	75.7768
													1526	0.00613	255	255	255	4.64356	4.97052	0.09958	0.07833	103.842
													1527	0.00158	255	255	255	3.23048	4.94534	0.05292	0.03804	174.016
													1528	0.00469	255	255	255	4.86758	4.98019	0.08202	0.07286	76.422
													1529	0.00795	255	255	255	3.13465	5.00126	0.10755	0.09417	87.9222
													1530	0.00287	255	255	255	4.55552	4.98174	0.07104	0.05136	114.106
													1531	0.0041	255	255	255	3.90071	4.99139	0.07351	0.07102	151.325
													1532	0.00371	255	255	255	3.41689	4.99692	0.0745	0.06333	86.4795
													1533	0.00682	255	255	255	4.765	5.00989	0.10212	0.08501	77.8935
													1534	0.00316	255	255	255	3.64102	5.00179	0.07101	0.0567	117.716
													1535	0.00138	255	255	255	3.22757	4.9941	0.04571	0.03854	0
													1536	0.00415	255	255	255	3.78353	5.02046	0.08587	0.06154	122.19
													1537	0.00657	255	255	255	4.3004	5.03253	0.09512	0.08796	79.5793
													1538	0.00608	255	255	255	4.49573	5.03211	0.09265	0.08351	2.43681
													1539	0.00524	255	255	255	3.50144	5.04331	0.09591	0.06952	112.376
													1540	0.00405	255	255	255	3.96667	5.03731	0.08075	0.06388	108.491
													1541	0.00425	255	255	255	4.13869	5.04045	0.08348	0.06481	111.489
													1542	0.00138	255	255	255	2.61479	5.02925	0.04722	0.0373	159.495
													1543	0.00652	255	255	255	3.31737	5.05614	0.09526	0.08717	94.7518
													1544	0.00499	255	255	255	2.99529	5.05841	0.08729	0.07279	90.4744
													1545	0.00366	255	255	255	3.58745	5.06401	0.08652	0.0538	104.736
													1546	0.00044	255	255	255	4.88164	5.03628	0.02379	0.02379	0
													1547	0.00484	255	255	255	3.7149	5.07135	0.08489	0.07262	136.891
													1548	0.00385	255	255	255	4.57912	5.06917	0.0732	0.06703	74.1063
													1549	0.00519	255	255	255	4.65444	5.0733	0.0875	0.07549	67.7776
													1550	0.00262	255	255	255	3.87769	5.07103	0.06085	0.05479	134.206
													1551	0.00514	255	255	255	3.2032	5.08217	0.09454	0.0692	158.313
													1552	0.0045	255	255	255	2.92982	5.10804	0.08237	0.0695	98.8591
													1553	0.00356	255	255	255	3.45192	5.10423	0.07838	0.05778	99.5436
													1554	0.01013	255	255	255	3.09247	5.15111	0.13638	0.09456	99.3497
													1555	0.00573	255	255	255	4.0447	5.12044	0.09292	0.07853	70.4249
													1556	0.00474	255	255	255	2.64671	5.12429	0.08727	0.0692	162.986
													1557	0.00459	255	255	255	3.81051	5.12161	0.09227	0.0634	135.046
													1558	0.00499	255	255	255	3.95291	5.12738	0.09684	0.06561	172.6
													1559	0.00484	255	255	255	4.18534	5.14465	0.09485	0.065	35.8342
													1560	0.00623	255	255	255	4.47524	5.14093	0.09717	0.08157	62.6433
													1561	0.00524	255	255	255	3.38247	5.14569	0.09107	0.07322	117.765
													1562	0.00489	255	255	255	3.27683	5.15194	0.08206	0.07589	6.93574
													1563	0.00558	255	255	255	3.59409	5.16025	0.09899	0.07181	97.1424
													1564	0.00504	255	255	255	3.69181	5.15384	0.08137	0.07886	134.985
													1565	0.00296	255	255	255	3.18402	5.15917	0.06595	0.05723	134.998
													1566	0.00721	255	255	255	4.57983	5.17455	0.1018	0.09022	105.773
													1567	0.00662	255	255	255	2.97384	5.18509	0.09891	0.08522	60.1856
													1568	0.00652	255	255	255	3.50007	5.18543	0.10464	0.07936	93.7619
													1569	0.00573	255	255	255	4.25963	5.18352	0.09737	0.07494	50.4962
													1570	0.00914	255	255	255	4.38425	5.19095	0.12801	0.09091	149.985
													1571	0.00618	255	255	255	2.73313	5.19103	0.099	0.07943	95.7037
													1572	0.00578	255	255	255	2.56021	5.18881	0.1049	0.07016	19.5521
													1573	0.00652	255	255	255	3.888	5.20668	0.1034	0.0803	69.0007
													1574	0.00415	255	255	255	3.79859	5.20656	0.08394	0.06295	86.0124
													1575	0.00474	255	255	255	3.3316	5.22189	0.08989	0.06719	176.782
													1576	0.00173	255	255	255	2.46266	5.23008	0.05859	0.03758	86.8202
													1577	0.00632	255	255	255	3.19825	5.23468	0.1465	0.05496	13.1686
													1578	0.00292	255	255	255	3.42283	5.2313	0.0655	0.05666	179.407
													1579	0.00455	255	255	255	3.72193	5.23363	0.09431	0.06136	1.42301
													1580	0.00341	255	255	255	2.64907	5.23309	0.08205	0.0529	176.076
													1581	0.0041	255	255	255	4.05705	5.23783	0.08456	0.06174	170.286
													1582	0.00188	255	255	255	2.90649	5.2366	0.05622	0.04252	155.835
													1583	0.00104	255	255	255	2.8362	5.24012	0.03635	0.03635	0
													1584	0.00217	255	255	255	3.63303	5.24076	0.07452	0.03714	176.973
													1585	0.00188	255	255	255	3.96047	5.23827	0.06933	0.03448	6.4751
													1586	0.00128	255	255	255	4.30851	5.2412	0.04581	0.0357	17.1078
													1587	0.00119	255	255	255	0.25304	6.08008	0.04759	0.03173	0

## Sheet: 7 training
								avg	0.0527617										avg	0.0614085											avg	0.0501114
								stdev	0.0141713										stdev	0.013368											stdev	0.0108756
	S5_E1							n	1446										n	1475											n	1266
	index	area	mean	min	max	XM	YM	Major	Minor	Angle			S8_C6												NTGE8_3_22
	1	0.00114	255	255	255	2.28672	0.0246	0.03819	0.03789	90			1	0.0038	255	255	255	2.12764	0.0414	0.0795	0.06093	62.7332			1	0.00217	255	255	255	2.04544	0.04217	0.06044	0.0458	0
	2	0.00316	255	255	255	4.78851	0.03493	0.07448	0.05406	19.0139			2	0.00445	255	255	255	3.73138	0.04499	0.07827	0.07233	92.8696			2	0.00114	255	255	255	2.16142	0.03866	0.04171	0.03469	134.999
	3	0.00277	255	255	255	3.20322	0.05159	0.06859	0.05136	106.492			3	0.00677	255	255	255	0.42433	0.06457	0.10455	0.08243	163.301			3	0.00618	255	255	255	3.77286	0.08185	0.13264	0.05928	131.071
	4	0.00464	255	255	255	4.22316	0.05825	0.08856	0.06677	59.0035			4	0.00613	255	255	255	1.10361	0.06184	0.10172	0.07669	77.7557			4	0.00795	255	255	255	4.77297	0.08502	0.14172	0.07147	86.8491
	5	0.00558	255	255	255	4.90609	0.06062	0.11308	0.06286	156.359			5	0.00682	255	255	255	1.9425	0.07875	0.11702	0.07419	82.9449			5	0.00168	255	255	255	0.30225	0.04817	0.04634	0.04616	0
	6	0.00119	255	255	255	2.35471	0.0492	0.04759	0.03173	90			6	0.00114	255	255	255	2.01962	0.03866	0.03819	0.03789	90			6	0.00978	255	255	255	0.42934	0.09777	0.1856	0.06711	126.826
	7	0.00193	255	255	255	4.31608	0.05326	0.05485	0.04473	65.0677			7	0.00361	255	255	255	3.565	0.06119	0.08437	0.05443	105.716			7	0.00346	255	255	255	4.03294	0.05904	0.07309	0.06025	29.26
	8	0.00336	255	255	255	4.40439	0.0646	0.06983	0.06126	12.973			8	0.00222	255	255	255	4.30214	0.04866	0.06136	0.04613	84.8345			8	0.00267	255	255	255	4.13487	0.05493	0.06208	0.05472	154.927
	9	0.00509	255	255	255	2.42982	0.08029	0.0814	0.07959	3.77246			9	0.00776	255	255	255	4.68783	0.09216	0.15205	0.06495	88.2354			9	0.00143	255	255	255	4.26721	0.04617	0.04707	0.03875	11.1703
	10	0.00366	255	255	255	2.69771	0.09328	0.08287	0.05618	70.065			10	0.00726	255	255	255	1.54258	0.08327	0.10298	0.0898	75.5954			10	0.00331	255	255	255	4.33369	0.0566	0.06918	0.06093	6.64032
	11	0.00153	255	255	255	3.76607	0.08582	0.0449	0.04344	135			11	0.00504	255	255	255	1.74981	0.07849	0.08902	0.07208	86.8257			11	0.00326	255	255	255	4.54031	0.05559	0.07599	0.05464	175.673
	12	0.004	255	255	255	3.59768	0.10817	0.07587	0.06716	155.634			12	0.00914	255	255	255	0.97648	0.10458	0.1714	0.0679	33.1957			12	0.00336	255	255	255	1.91571	0.06926	0.06739	0.06348	165.457
	13	0.00143	255	255	255	4.05416	0.09392	0.05194	0.03512	2.93512			13	0.00094	255	255	255	2.26278	0.05901	0.03901	0.03064	77.1795			13	0.00296	255	255	255	2.37041	0.06162	0.06781	0.05566	5.2422
	14	0.00183	255	255	255	3.07576	0.11978	0.0515	0.0452	9.268			14	0.00138	255	255	255	3.22631	0.06326	0.04717	0.03734	45.0005			14	0.00366	255	255	255	4.20942	0.06754	0.07551	0.06164	107.038
	15	0.01877	255	255	255	0.18301	0.1884	0.33028	0.07238	151.051			15	0.00445	255	255	255	4.08682	0.07794	0.09824	0.05763	41.8616			15	0.00692	255	255	255	4.41446	0.09193	0.12588	0.06996	118.095
	16	0.00751	255	255	255	3.4862	0.15413	0.12653	0.07557	0.73133			16	0.00133	255	255	255	4.23549	0.06261	0.04534	0.03746	77.5084			16	0.00351	255	255	255	1.78452	0.06806	0.07581	0.05892	0.25732
	17	0.00173	255	255	255	3.65859	0.14409	0.05552	0.03966	0			17	0.00598	255	255	255	4.58573	0.09158	0.10185	0.07474	93.5175			17	0.00227	255	255	255	1.98126	0.07121	0.06147	0.04707	10.4019
	18	0.00405	255	255	255	3.95021	0.16312	0.0727	0.07095	41.2371			18	0.00331	255	255	255	3.35908	0.08534	0.07546	0.05586	71.3337			18	0.0042	255	255	255	0.24209	0.09406	0.07925	0.06747	97.5037
	19	0.00094	255	255	255	2.5051	0.14705	0.03901	0.03064	12.8205			19	0.00672	255	255	255	1.6576	0.10972	0.10963	0.07804	92.7606			19	0.00341	255	255	255	2.28407	0.08399	0.07279	0.05963	175.487
	20	0.00257	255	255	255	3.82229	0.16234	0.06324	0.05172	132.456			20	0.00726	255	255	255	3.826	0.1101	0.10952	0.08444	71.9451			20	0.004	255	255	255	2.20446	0.09264	0.07648	0.06662	11.7434
	21	0.00529	255	255	255	4.99851	0.17641	0.09929	0.06779	143.926			21	0.00514	255	255	255	0.338	0.12497	0.0986	0.06635	97.3701			21	0.00341	255	255	255	2.58234	0.09479	0.06763	0.06418	130.771
	22	0.00296	255	255	255	4.12227	0.17748	0.07167	0.05266	29.1873			22	0.00652	255	255	255	0.58394	0.13701	0.12551	0.06616	95.5098			22	0.00277	255	255	255	2.06038	0.09652	0.06296	0.05595	128.928
	23	0.00124	255	255	255	2.54267	0.17671	0.04761	0.03303	19.9101			23	0.00479	255	255	255	4.92961	0.12315	0.10517	0.05802	83.8218			23	0.00529	255	255	255	2.13002	0.11644	0.09271	0.0726	107.435
	24	0.00193	255	255	255	2.68553	0.18681	0.05367	0.04571	100.73			24	0.00731	255	255	255	0.68248	0.13635	0.10243	0.09089	97.586			24	0.00578	255	255	255	4.08844	0.11646	0.09279	0.07932	79.7121
	25	0.00563	255	255	255	3.36159	0.21438	0.10447	0.06864	111.35			25	0.00306	255	255	255	2.87838	0.11768	0.07369	0.05293	90			25	0.00306	255	255	255	2.50584	0.10328	0.06745	0.05782	0
	26	0.00247	255	255	255	4.69551	0.18486	0.06035	0.05212	18.1454			26	0.00682	255	255	255	0.85015	0.13966	0.09572	0.0907	46.0129			26	0.00178	255	255	255	2.69386	0.10426	0.05383	0.04207	73.2281
	27	0.00539	255	255	255	3.75706	0.21297	0.09733	0.07045	135.331			27	0.00464	255	255	255	1.82358	0.13213	0.08859	0.06675	81.9994			27	0.00647	255	255	255	0.16159	0.13428	0.1091	0.07554	130.317
	28	0.00573	255	255	255	2.58649	0.23456	0.11336	0.06437	145.388			28	0.00114	255	255	255	4.12556	0.11323	0.04663	0.03103	96.1612			28	0.00469	255	255	255	2.40825	0.11775	0.11377	0.05253	2.27954
	29	0.00371	255	255	255	3.57809	0.21757	0.07695	0.06131	176.597			29	0.00534	255	255	255	4.77308	0.14318	0.10933	0.06214	100.283			29	0.00479	255	255	255	4.57396	0.13351	0.09362	0.06518	64.0725
	30	0.00578	255	255	255	2.78423	0.24316	0.10142	0.07257	63.0625			30	0.00311	255	255	255	3.67433	0.13015	0.0927	0.04275	33.0649			30	0.0041	255	255	255	0.35632	0.13258	0.07492	0.06969	132.782
	31	0.00272	255	255	255	3.66026	0.23381	0.05958	0.05807	99.5289			31	0.00573	255	255	255	3.50123	0.15034	0.1097	0.06652	88.703			31	0.00311	255	255	255	2.00165	0.12736	0.06669	0.05942	71.6519
	32	0.00217	255	255	255	4.03848	0.22716	0.05629	0.04917	135.914			32	0.00835	255	255	255	0.45886	0.18365	0.12738	0.08346	24.3353			32	0.00158	255	255	255	0.05909	0.12191	0.05229	0.0385	3.76381
	33	0.00119	255	255	255	2.94105	0.22903	0.04059	0.0372	135			33	0.00509	255	255	255	2.25382	0.16143	0.10582	0.06123	76.0509			33	0.00198	255	255	255	2.33064	0.13197	0.05106	0.04928	62.1027
	34	0.00346	255	255	255	4.20806	0.24622	0.07336	0.06002	179.052			34	0.00736	255	255	255	2.00164	0.17716	0.12022	0.07797	61.3813			34	0.00375	255	255	255	4.17356	0.14354	0.0715	0.06687	116.415
	35	0.01566	255	255	255	0.1168	0.31778	0.18828	0.10592	64.7197			35	0.00287	255	255	255	2.44124	0.14797	0.06784	0.05379	14.358			35	0.00627	255	255	255	3.73708	0.17382	0.1082	0.07384	88.2212
	36	0.00178	255	255	255	4.8422	0.25558	0.05182	0.0437	72.9706			36	0.00099	255	255	255	3.11385	0.13707	0.03966	0.03173	90			36	0.00267	255	255	255	2.239	0.15646	0.06641	0.05115	177.017
	37	0.00099	255	255	255	2.38635	0.25304	0.03966	0.03173	0			37	0.00128	255	255	255	4.86163	0.14085	0.04581	0.0357	107.108			37	0.0043	255	255	255	4.70188	0.17035	0.08001	0.0684	46.4361
	38	0.00331	255	255	255	0.37018	0.27513	0.0688	0.06126	5.44466			38	0.00583	255	255	255	4.04001	0.17811	0.11256	0.06595	103.775			38	0.00425	255	255	255	2.06293	0.17376	0.08599	0.06291	9.229
	39	0.00588	255	255	255	2.69379	0.28769	0.1154	0.06487	145.636			39	0.00707	255	255	255	1.0936	0.1905	0.11552	0.07787	47.7244			39	0.00262	255	255	255	2.60279	0.17301	0.07199	0.04632	112.489
	40	0.00133	255	255	255	4.10559	0.2852	0.04534	0.03746	167.508			40	0.00499	255	255	255	2.13852	0.18258	0.09361	0.06788	53.013			40	0.00469	255	255	255	4.4747	0.1745	0.0893	0.06692	30.2909
	41	0.00188	255	255	255	4.33356	0.28652	0.05286	0.04522	0.40092			41	0.004	255	255	255	0.26255	0.17933	0.07879	0.06467	6.5426			41	0.00371	255	255	255	4.38492	0.17596	0.07716	0.06115	169.182
	42	0.00553	255	255	255	3.44703	0.31819	0.10099	0.06976	107.855			42	0.00474	255	255	255	0.99431	0.18641	0.09121	0.06621	52.3101			42	0.00356	255	255	255	0.31718	0.19398	0.08274	0.05474	121.802
	43	0.00128	255	255	255	3.81567	0.2936	0.04507	0.03629	163.826			43	0.00618	255	255	255	1.53623	0.19605	0.11441	0.06873	58.4155			43	0.00114	255	255	255	2.46489	0.17221	0.03819	0.03789	90
	44	0.00232	255	255	255	3.02509	0.30501	0.05678	0.05207	49.7501			44	0.00618	255	255	255	4.16401	0.18942	0.10474	0.07507	70.0102			44	0.00924	255	255	255	4.83871	0.23979	0.19093	0.06161	85.0735
	45	0.00099	255	255	255	3.90109	0.31279	0.03966	0.03173	90			45	0.00306	255	255	255	5.03333	0.19046	0.08877	0.04393	83.3619			45	0.00361	255	255	255	0.23268	0.19195	0.08006	0.05736	175.962
	46	0.00499	255	255	255	0.50014	0.351	0.08911	0.0713	85.7564			46	0.00489	255	255	255	1.72952	0.19585	0.08559	0.07277	86.1948			46	0.00247	255	255	255	2.38199	0.18557	0.06035	0.05212	15.2474
	47	0.00459	255	255	255	2.80325	0.36305	0.107	0.05468	64.8955			47	0.00514	255	255	255	3.93529	0.19242	0.08697	0.07522	16.9044			47	0.00203	255	255	255	2.5379	0.18678	0.05508	0.04682	80.1006
	48	0.00227	255	255	255	2.94515	0.33953	0.05661	0.05112	18.3076			48	0.00415	255	255	255	3.74821	0.21715	0.11082	0.04768	83.0889			48	0.0044	255	255	255	2.17224	0.20301	0.07737	0.07236	49.3308
	49	0.00301	255	255	255	3.36545	0.34552	0.07452	0.05149	130.879			49	0.01018	255	255	255	4.44526	0.22827	0.12966	0.09994	43.2792			49	0.00484	255	255	255	4.78001	0.23067	0.13108	0.04703	89.0826
	50	0.00094	255	255	255	4.2568	0.33092	0.03901	0.03064	12.8205			50	0.01146	255	255	255	0.74223	0.24674	0.18109	0.08059	34.9111			50	0.0038	255	255	255	0.39166	0.21758	0.08432	0.05745	109.694
	51	0.00647	255	255	255	0.40197	0.38158	0.10298	0.08002	78.8117			51	0.00366	255	255	255	3.18594	0.23623	0.11249	0.04138	92.1561			51	0.00415	255	255	255	1.98921	0.20903	0.07751	0.06818	132.604
	52	0.00138	255	255	255	2.63236	0.34317	0.04571	0.03854	90			52	0.00919	255	255	255	4.33262	0.26858	0.1971	0.05936	97.6416			52	0.00756	255	255	255	0.47322	0.24071	0.1137	0.08465	109.172
	53	0.00282	255	255	255	3.12217	0.35829	0.06458	0.05552	58.1001			53	0.00435	255	255	255	2.34042	0.22293	0.07936	0.06975	132.36			53	0.00509	255	255	255	4.18748	0.22414	0.09123	0.07102	97.7649
	54	0.00682	255	255	255	0.58162	0.39108	0.12038	0.07212	116.065			54	0.00222	255	255	255	4.77621	0.22141	0.05321	0.05321	0			54	0.00489	255	255	255	4.52721	0.22589	0.09458	0.06585	62.6225
	55	0.00346	255	255	255	4.17081	0.36812	0.07285	0.06044	45.0017			55	0.01369	255	255	255	4.87134	0.29115	0.18783	0.09277	103.702			55	0.00731	255	255	255	0.10819	0.26264	0.13839	0.06728	122.745
	56	0.00178	255	255	255	4.94588	0.36473	0.05182	0.0437	162.971			56	0.00776	255	255	255	0.11177	0.2464	0.12676	0.07791	16.5494			56	0.00504	255	255	255	4.27763	0.23327	0.09312	0.06891	81.9791
	57	0.00336	255	255	255	2.70451	0.38608	0.07932	0.05393	55.4878			57	0.00845	255	255	255	0.89439	0.25023	0.11211	0.09595	15.6269			57	0.00168	255	255	255	2.46015	0.23196	0.0494	0.0433	134.999
	58	0.00193	255	255	255	4.06934	0.38362	0.05367	0.04571	79.27			58	0.00613	255	255	255	1.86977	0.24522	0.0969	0.0805	59.5792			58	0.00494	255	255	255	3.49545	0.2683	0.09903	0.06352	93.7548
	59	0.00272	255	255	255	3.06023	0.39152	0.06541	0.05289	165.248			59	0.00781	255	255	255	2.89893	0.27128	0.13414	0.0741	109.51			59	0.00395	255	255	255	4.59222	0.24716	0.08251	0.06099	73.4108
	60	0.00148	255	255	255	3.25794	0.38659	0.04759	0.03966	90			60	0.00588	255	255	255	0.32903	0.25951	0.09665	0.07746	129.514			60	0.00504	255	255	255	0.20053	0.26517	0.11106	0.05777	124.094
	61	0.00183	255	255	255	3.55867	0.40645	0.0519	0.04484	5.97829			61	0.00109	255	255	255	3.56466	0.23899	0.04533	0.03053	90			61	0.0084	255	255	255	0.29166	0.29203	0.17295	0.06183	122.002
	62	0.00133	255	255	255	2.85312	0.41068	0.04534	0.03746	167.508			62	0.00786	255	255	255	0.50898	0.31275	0.177	0.05651	74.8457			62	0.00326	255	255	255	2.23959	0.24538	0.068	0.06106	18.6554
	63	0.00188	255	255	255	3.32546	0.42433	0.05559	0.043	117.417			63	0.00306	255	255	255	1.76893	0.26688	0.07552	0.05165	80.0013			63	0.00331	255	255	255	2.33651	0.25016	0.06643	0.06345	135
	64	0.0041	255	255	255	3.64123	0.44668	0.09404	0.05552	64.2776			64	0.00425	255	255	255	1.02828	0.27953	0.09779	0.05532	135.435			64	0.00168	255	255	255	2.07645	0.24291	0.05478	0.03904	174.608
	65	0.00543	255	255	255	3.42427	0.46302	0.10613	0.0652	125.919			65	0.00534	255	255	255	1.16336	0.27947	0.09668	0.07028	30.1294			65	0.00242	255	255	255	2.53611	0.24867	0.05955	0.05177	22.1981
	66	0.00128	255	255	255	4.06844	0.43093	0.04286	0.03816	15.5241			66	0.00568	255	255	255	1.62043	0.2829	0.10843	0.06672	35.8239			66	0.00657	255	255	255	3.6662	0.29086	0.12426	0.06733	79.5269
	67	0.00316	255	255	255	0.36474	0.45392	0.07812	0.05153	166.468			67	0.00306	255	255	255	3.31905	0.26449	0.07292	0.05349	28.6918			67	0.00094	255	255	255	3.97416	0.24657	0.03901	0.03064	167.179
	68	0.00341	255	255	255	3.17288	0.46172	0.07576	0.05729	99.2849			68	0.00119	255	255	255	3.62404	0.263	0.04059	0.0372	135			68	0.0043	255	255	255	4.13325	0.29356	0.08512	0.0643	68.0135
	69	0.00119	255	255	255	4.10904	0.44693	0.04059	0.0372	45.0013			69	0.00707	255	255	255	4.07989	0.31461	0.13626	0.06602	91.6872			69	0.00405	255	255	255	1.9148	0.29256	0.07859	0.06564	93.7669
	70	0.00094	255	255	255	2.54875	0.4493	0.03901	0.03064	167.179			70	0.00919	255	255	255	0.2148	0.30247	0.12602	0.09285	31.8151			70	0.00212	255	255	255	2.40825	0.27683	0.05424	0.04987	135
	71	0.00242	255	255	255	2.79704	0.45954	0.06195	0.04976	28.6608			71	0.00603	255	255	255	0.60732	0.30017	0.09874	0.07772	140.258			71	0.00539	255	255	255	4.70159	0.29428	0.08952	0.07659	41.5185
	72	0.00114	255	255	255	2.61127	0.4604	0.04171	0.03469	45.0006			72	0.00242	255	255	255	4.24057	0.29644	0.08846	0.03485	90.0991			72	0.00613	255	255	255	0.04314	0.31262	0.10601	0.07358	94.8362
	73	0.00277	255	255	255	4.99963	0.4673	0.07692	0.0458	8.80033			73	0.0042	255	255	255	3.06849	0.31362	0.11082	0.04825	99.4463			73	0.00296	255	255	255	2.00045	0.29569	0.07543	0.05004	77.6417
	74	0.00148	255	255	255	2.73334	0.47188	0.04589	0.04112	135			74	0.00702	255	255	255	4.56578	0.31051	0.11415	0.07826	95.0079			74	0.00247	255	255	255	2.15312	0.29733	0.0755	0.04166	78.3253
	75	0.00114	255	255	255	2.91352	0.47568	0.03819	0.03789	0			75	0.00627	255	255	255	1.95005	0.31683	0.09927	0.08048	81.7808			75	0.00321	255	255	255	2.59127	0.29679	0.0764	0.05352	115.98
	76	0.00578	255	255	255	0.07681	0.52721	0.09344	0.07876	174.508			76	0.00301	255	255	255	3.45475	0.29873	0.07058	0.05437	171.344			76	0.00425	255	255	255	0.38512	0.30633	0.07756	0.06975	137.486
	77	0.00761	255	255	255	0.37263	0.54338	0.13085	0.07404	71.4236			77	0.0038	255	255	255	3.99224	0.3075	0.07149	0.06775	145.677			77	0.00425	255	255	255	4.34923	0.31205	0.09265	0.05839	60.5508
	78	0.0041	255	255	255	3.35415	0.52908	0.09242	0.05649	138.152			78	0.00459	255	255	255	0.40855	0.32519	0.08771	0.0667	107.831			78	0.00375	255	255	255	4.54406	0.31778	0.07558	0.06326	63.4096
	79	0.00287	255	255	255	0.26371	0.53323	0.07772	0.04694	72.2891			79	0.00568	255	255	255	1.49984	0.3296	0.096	0.07536	76.8877			79	0.00366	255	255	255	4.77279	0.33435	0.08251	0.05642	75.3004
	80	0.00257	255	255	255	0.57814	0.52298	0.06142	0.05326	165.151			80	0.00583	255	255	255	2.11007	0.32012	0.10343	0.07177	152.937			80	0.00212	255	255	255	2.08132	0.32391	0.0605	0.04471	167.308
	81	0.00217	255	255	255	4.95592	0.53133	0.07065	0.03918	135.712			81	0.00074	255	255	255	3.85962	0.29592	0.03275	0.02881	45.0006			81	0.00158	255	255	255	2.2227	0.32531	0.04959	0.04059	39.1728
	82	0.00267	255	255	255	3.07271	0.5398	0.07078	0.048	156.847			82	0.00776	255	255	255	4.98775	0.37059	0.16473	0.05995	97.3198			82	0.004	255	255	255	0.25179	0.35262	0.0964	0.05286	128.416
	83	0.00904	255	255	255	3.64845	0.59211	0.17791	0.06471	135.093			83	0.00899	255	255	255	0.82046	0.35319	0.14389	0.07957	139.211			83	0.00109	255	255	255	3.4653	0.32333	0.04619	0.02996	167.443
	84	0.00593	255	255	255	0.15458	0.58481	0.12496	0.06041	42.6373			84	0.00287	255	255	255	2.27037	0.31546	0.06112	0.0597	0			84	0.00203	255	255	255	2.36577	0.33696	0.05508	0.04682	170.101
	85	0.00534	255	255	255	0.51572	0.59779	0.09532	0.07127	64.0179			85	0.00583	255	255	255	2.38128	0.3446	0.10119	0.07336	86.7677			85	0.00143	255	255	255	2.53807	0.33339	0.04707	0.03875	168.83
	86	0.00375	255	255	255	3.18858	0.58405	0.11321	0.04223	173.466			86	0.00459	255	255	255	3.73221	0.35519	0.12252	0.04775	90.2927			86	0.00272	255	255	255	1.94339	0.3611	0.06565	0.0527	80.8128
	87	0.00242	255	255	255	3.36754	0.5928	0.0601	0.05129	25.5559			87	0.00741	255	255	255	4.16384	0.37268	0.14557	0.06482	84.6955			87	0.00509	255	255	255	4.45506	0.37544	0.09419	0.06879	62.9548
	88	0.00208	255	255	255	3.5637	0.59747	0.06241	0.04234	112.678			88	0.00613	255	255	255	1.68418	0.34907	0.09627	0.08103	149.959			88	0.00558	255	255	255	3.53786	0.4018	0.13084	0.05433	80.2231
	89	0.00138	255	255	255	4.181	0.58692	0.04571	0.03854	0			89	0.00588	255	255	255	2.47583	0.3542	0.10648	0.0703	80.9385			89	0.00217	255	255	255	3.88879	0.37685	0.07726	0.03582	82.9362
	90	0.00148	255	255	255	4.08783	0.59512	0.05209	0.03623	14.6037			90	0.00143	255	255	255	2.83572	0.32273	0.04707	0.03875	78.8297			90	0.00489	255	255	255	0.14069	0.38968	0.08643	0.07205	128.759
	91	0.00119	255	255	255	3.7816	0.61855	0.04759	0.03173	0			91	0.00593	255	255	255	4.72126	0.34501	0.09678	0.078	154.109			91	0.00425	255	255	255	3.68835	0.38905	0.08152	0.06636	103.922
	92	0.00361	255	255	255	3.43925	0.66231	0.09956	0.04612	118.239			92	0.0041	255	255	255	3.53597	0.352	0.09219	0.05664	104.776			92	0.00287	255	255	255	2.18953	0.38781	0.06729	0.05422	152.897
	93	0.00128	255	255	255	4.42124	0.63612	0.044	0.03717	0			93	0.00588	255	255	255	1.18781	0.36306	0.10124	0.07394	50.2085			93	0.00133	255	255	255	4.02358	0.38022	0.04534	0.03746	77.5084
	94	0.00114	255	255	255	0.26787	0.64163	0.04228	0.03422	170.444			94	0.00682	255	255	255	4.45965	0.39327	0.17082	0.05082	79.6758			94	0.00711	255	255	255	0.40612	0.42086	0.09628	0.09408	5.01604
	95	0.00044	255	255	255	3.47584	0.63612	0.02379	0.02379	0			95	0.0087	255	255	255	0.2911	0.37737	0.11847	0.09345	45.0261			95	0.00183	255	255	255	2.03661	0.38574	0.05043	0.04615	1.15453
	96	0.00203	255	255	255	3.24234	0.6627	0.05461	0.04723	45.0013			96	0.00539	255	255	255	0.93889	0.37012	0.09027	0.07596	115.291			96	0.00257	255	255	255	2.12627	0.39444	0.06203	0.05273	105.009
	97	0.00094	255	255	255	3.29013	0.6635	0.03901	0.03064	102.82			97	0.00662	255	255	255	1.07979	0.36729	0.102	0.08264	47.5655			97	0.00899	255	255	255	0.08431	0.44433	0.17222	0.06648	131.495
	98	0.00371	255	255	255	0.2544	0.69104	0.09045	0.05216	154.24			98	0.0045	255	255	255	3.30066	0.39003	0.11989	0.04775	109.649			98	0.00301	255	255	255	4.25986	0.41131	0.06695	0.05732	72.004
	99	0.00766	255	255	255	3.75101	0.71893	0.15304	0.06371	125.563			99	0.00356	255	255	255	3.94522	0.37478	0.09624	0.04706	118.709			99	0.0044	255	255	255	4.34933	0.41041	0.0961	0.05826	17.0174
	100	0.00237	255	255	255	3.93273	0.68181	0.06905	0.04373	16.037			100	0.01141	255	255	255	0.73614	0.43058	0.18586	0.07819	115.318			100	0.00484	255	255	255	0.22335	0.42683	0.08354	0.07379	106.871
	101	0.00919	255	255	255	3.5874	0.72701	0.13129	0.08912	55.1841			101	0.00415	255	255	255	1.82637	0.38191	0.08775	0.06022	154.549			101	0.00222	255	255	255	1.98569	0.4112	0.05321	0.05321	0
	102	0.00445	255	255	255	4.58728	0.70196	0.08	0.07077	11.3239			102	0.0044	255	255	255	3.39749	0.39098	0.10412	0.05377	91.0112			102	0.00316	255	255	255	4.1995	0.43261	0.07837	0.05137	91.8287
	103	0.00242	255	255	255	0.37404	0.70412	0.06932	0.04447	101.674			103	0.00543	255	255	255	2.25075	0.40902	0.08903	0.07773	177.03			103	0.0038	255	255	255	4.59007	0.43201	0.07963	0.06083	88.3723
	104	0.00692	255	255	255	0.73227	0.73317	0.10839	0.08125	78.5806			104	0.00212	255	255	255	3.16493	0.38995	0.05462	0.04952	137.609			104	0.00395	255	255	255	0.31578	0.43676	0.08718	0.05773	127.336
	105	0.00232	255	255	255	4.4943	0.71389	0.05891	0.05018	170.743			105	0.004	255	255	255	4.62582	0.39983	0.07972	0.06392	126.67			105	0.00272	255	255	255	2.05675	0.45401	0.06827	0.05068	13.0557
	106	0.00124	255	255	255	4.09018	0.72019	0.04857	0.03238	30.2539			106	0.00366	255	255	255	0.62416	0.41956	0.07607	0.06119	110.432			106	0.00114	255	255	255	3.86885	0.44787	0.04047	0.03576	69.2984
	107	0.00173	255	255	255	4.17472	0.73152	0.04843	0.04546	135			107	0.00558	255	255	255	1.97325	0.42345	0.11085	0.06413	22.4186			107	0.00341	255	255	255	4.65743	0.45683	0.07442	0.05832	16.7036
	108	0.00173	255	255	255	0.55941	0.73754	0.05442	0.04046	30.9073			108	0.00904	255	255	255	0.13668	0.43482	0.11999	0.09594	160.843			108	0.00435	255	255	255	1.90606	0.47142	0.07624	0.07261	133.991
	109	0.00257	255	255	255	3.42407	0.7667	0.05769	0.0567	115.979			109	0.00119	255	255	255	4.81076	0.40475	0.04059	0.0372	135			109	0.00509	255	255	255	4.30083	0.495	0.1218	0.0532	93.9252
	110	0.00469	255	255	255	3.91734	0.7915	0.08544	0.06995	135.921			110	0.00791	255	255	255	0.40544	0.44898	0.1088	0.09251	56.553			110	0.0038	255	255	255	2.18378	0.47784	0.07744	0.06255	147.683
	111	0.004	255	255	255	4.93345	0.78347	0.0792	0.06433	28.7096			111	0.00519	255	255	255	1.61081	0.44855	0.08878	0.0744	86.9176			111	0.00188	255	255	255	3.98211	0.46299	0.054	0.04426	15.8247
	112	0.00292	255	255	255	0.43621	0.78647	0.07575	0.049	13.6064			112	0.00366	255	255	255	4.36482	0.42611	0.08519	0.05464	164.147			112	0.00242	255	255	255	1.98454	0.47847	0.05975	0.05159	97.6562
	113	0.00336	255	255	255	4.73331	0.80244	0.07939	0.05388	131.317			113	0.00371	255	255	255	4.24238	0.44231	0.07578	0.06226	42.9707			113	0.00469	255	255	255	1.80782	0.49414	0.082	0.07288	102.072
	114	0.00109	255	255	255	0.57638	0.80131	0.04619	0.02996	77.4426			114	0.00539	255	255	255	2.44019	0.46653	0.09677	0.07086	79.9868			114	0.00119	255	255	255	2.43906	0.47094	0.04759	0.03173	0
	115	0.00158	255	255	255	4.66484	0.80658	0.05371	0.03748	76.4682			115	0.00272	255	255	255	4.53326	0.44238	0.06618	0.05228	130.069			115	0.00148	255	255	255	4.11407	0.48219	0.05243	0.036	84.5325
	116	0.00356	255	255	255	0.31152	0.82923	0.07762	0.05835	54.5892			116	0.00336	255	255	255	1.70743	0.45823	0.07378	0.05798	82.8756			116	0.00464	255	255	255	4.73254	0.49816	0.09076	0.06515	76.5055
	117	0.00178	255	255	255	3.80796	0.82766	0.05227	0.04333	170.221			117	0.00593	255	255	255	0.87095	0.47153	0.08973	0.08413	20.7833			117	0.00153	255	255	255	2.35528	0.48466	0.04542	0.04294	120.964
	118	0.00178	255	255	255	3.51099	0.84348	0.05665	0.03998	147.254			118	0.00825	255	255	255	1.44955	0.48923	0.18259	0.05753	142.097			118	0.00188	255	255	255	3.45919	0.48944	0.05315	0.04497	92.6643
	119	0.00242	255	255	255	4.00947	0.8437	0.06698	0.04602	177.658			119	0.00514	255	255	255	3.8796	0.47371	0.10213	0.06406	102.042			119	0.0044	255	255	255	0.36239	0.50976	0.08164	0.06857	91.2425
	120	0.00148	255	255	255	3.86244	0.85754	0.04759	0.03966	90			120	0.00336	255	255	255	4.79709	0.45699	0.07465	0.05731	173.21			120	0.00128	255	255	255	3.84054	0.49095	0.04771	0.03428	60.5326
	121	0.00153	255	255	255	4.09281	0.88803	0.05233	0.03726	81.4388			121	0.00435	255	255	255	0.97551	0.4711	0.08323	0.06651	28.2797			121	0.00306	255	255	255	2.10383	0.5096	0.06745	0.05782	90
	122	0.00331	255	255	255	4.54215	0.90302	0.07697	0.05476	177.9			122	0.00534	255	255	255	1.07264	0.48539	0.09152	0.07423	95.7405			122	0.00375	255	255	255	0.20051	0.51922	0.07822	0.06112	112.395
	123	0.00316	255	255	255	4.64134	0.92333	0.06847	0.0588	158.553			123	0.00119	255	255	255	2.16083	0.45396	0.04059	0.0372	135			123	0.00395	255	255	255	4.21784	0.52436	0.08522	0.05905	73.4809
	124	0.00208	255	255	255	4.16	0.93385	0.05948	0.04442	73.7687			124	0.00875	255	255	255	0.26708	0.50464	0.10701	0.10405	80.9883			124	0.00514	255	255	255	4.38589	0.52941	0.09777	0.06691	63.7741
	125	0.00138	255	255	255	4.73755	1.00163	0.04722	0.0373	159.495			125	0.00301	255	255	255	2.0546	0.47895	0.07756	0.04948	25.5872			125	0.00311	255	255	255	0.28378	0.51998	0.0658	0.06023	163.111
	126	0.00173	255	255	255	3.70057	1.02674	0.05729	0.03843	148.229			126	0.00504	255	255	255	0.53358	0.49348	0.09241	0.06944	163.849			126	0.00593	255	255	255	4.66023	0.54358	0.12191	0.06192	122.488
	127	0.00208	255	255	255	4.13171	1.04381	0.05475	0.04826	129.48			127	0.00563	255	255	255	1.28458	0.49598	0.09735	0.07366	43.3102			127	0.00217	255	255	255	2.30998	0.52222	0.0538	0.05145	175.036
	128	0.00119	255	255	255	4.74047	1.05845	0.04059	0.0372	135			128	0.00247	255	255	255	1.80645	0.48303	0.06104	0.05153	15.1449			128	0.00099	255	255	255	2.40146	0.52155	0.03781	0.03328	7.38022
	129	0.00109	255	255	255	3.76467	1.06553	0.03904	0.03545	134.999			129	0.00094	255	255	255	2.73484	0.4752	0.03901	0.03064	77.1795			129	0.00296	255	255	255	4.58443	0.54522	0.06737	0.05602	106.97
	130	0.00509	255	255	255	4.62007	1.10325	0.11744	0.05517	75.5982			130	0.00563	255	255	255	3.72932	0.49567	0.09629	0.07448	127.082			130	0.00351	255	255	255	0.15043	0.56356	0.09653	0.04627	115.628
	131	0.00514	255	255	255	3.86811	1.10997	0.11802	0.05543	26.6465			131	0.00178	255	255	255	4.0487	0.48695	0.05332	0.04247	101.929			131	0.00193	255	255	255	2.02138	0.54078	0.05367	0.04571	10.73
	132	0.00138	255	255	255	4.21288	1.09652	0.04596	0.03832	90			132	0.00257	255	255	255	1.8739	0.50785	0.06142	0.05326	75.1512			132	0.00514	255	255	255	0.0809	0.57719	0.10661	0.06137	114.064
	133	0.00163	255	255	255	4.86545	1.11111	0.04671	0.04444	35.5377			133	0.00227	255	255	255	2.16615	0.50257	0.06206	0.04663	24.4908			133	0.00326	255	255	255	4.52348	0.56211	0.07213	0.05756	103.029
	134	0.00356	255	255	255	4.43872	1.16545	0.07356	0.06157	124.444			134	0.00563	255	255	255	2.32191	0.51719	0.0877	0.08177	138.736			134	0.0039	255	255	255	1.89058	0.57171	0.0817	0.06083	92.2947
	135	0.00133	255	255	255	4.54477	1.16044	0.04534	0.03746	102.492			135	0.0041	255	255	255	1.15619	0.5218	0.08069	0.06471	72.4753			135	0.00208	255	255	255	1.9549	0.56215	0.05998	0.04405	72.8781
	136	0.00138	255	255	255	4.94842	1.15627	0.04722	0.0373	20.5045			136	0.00949	255	255	255	0.06183	0.55752	0.13595	0.08884	90.0082			136	0.0038	255	255	255	2.15932	0.56976	0.07315	0.06621	82.6641
	137	0.00257	255	255	255	3.9749	1.16749	0.06991	0.04679	0			137	0.00543	255	255	255	0.67159	0.53254	0.09213	0.07511	37.3497			137	0.0042	255	255	255	4.45618	0.57187	0.08054	0.06639	47.3497
	138	0.00203	255	255	255	4.11959	1.18181	0.06521	0.03955	79.7472			138	0.00524	255	255	255	3.20894	0.52751	0.0943	0.07071	31.2002			138	0.00593	255	255	255	0.3337	0.5909	0.10781	0.07002	130.895
	139	0.00746	255	255	255	4.27831	1.21646	0.10149	0.09359	109.899			139	0.00879	255	255	255	4.94972	0.55584	0.11112	0.10077	109.665			139	0.00361	255	255	255	1.80082	0.57604	0.0711	0.06459	99.1037
	140	0.00484	255	255	255	4.37111	1.22541	0.10087	0.06111	131.897			140	0.00173	255	255	255	3.97851	0.52125	0.05198	0.04236	113.078			140	0.00311	255	255	255	2.37753	0.56918	0.06886	0.05755	27.1243
	141	0.00346	255	255	255	4.7497	1.22415	0.08346	0.05276	69.3483			141	0.00474	255	255	255	0.91011	0.54907	0.08886	0.06796	45.0549			141	0.00222	255	255	255	2.44648	0.56927	0.05787	0.04891	67.3894
	142	0.00237	255	255	255	4.85455	1.2084	0.06677	0.04523	174.552			142	0.02416	255	255	255	0.38485	0.62622	0.21195	0.14514	52.8769			142	0.00099	255	255	255	3.80269	0.55881	0.03966	0.03173	90
	143	0.0044	255	255	255	4.99189	1.23849	0.0918	0.06099	175.556			143	0.00464	255	255	255	0.79375	0.56449	0.08664	0.06825	22.2789			143	0.00277	255	255	255	2.28442	0.57575	0.06143	0.05734	135.365
	144	0.00158	255	255	255	4.14316	1.24128	0.05292	0.03804	84.0162			144	0.00232	255	255	255	1.93245	0.55342	0.05732	0.05158	173.44			144	0.00292	255	255	255	2.50822	0.5837	0.06425	0.05777	134.324
	145	0.00183	255	255	255	4.81078	1.24632	0.05296	0.04395	172.593			145	0.00578	255	255	255	2.59752	0.56289	0.10191	0.07222	9.27713			145	0.0038	255	255	255	4.31576	0.59377	0.07412	0.06535	74.5171
	146	0.00504	255	255	255	4.64176	1.27983	0.09381	0.0684	151.946			146	0.00662	255	255	255	4.84046	0.59726	0.1317	0.064	102.734			146	0.00296	255	255	255	0.23512	0.59313	0.06889	0.05479	156.51
	147	0.00341	255	255	255	4.83529	1.33291	0.09224	0.04705	173.194			147	0.00514	255	255	255	0.99528	0.59267	0.09534	0.06862	103.257			147	0.00168	255	255	255	2.07045	0.58754	0.05478	0.03904	84.6078
	148	0.00346	255	255	255	4.35095	1.35469	0.09374	0.04698	68.8131			148	0.00301	255	255	255	1.68736	0.57678	0.06319	0.06073	134.993			148	0.00425	255	255	255	3.54801	0.62272	0.12844	0.04212	88.5019
	149	0.00667	255	255	255	4.46641	1.38635	0.09481	0.08958	33.3559			149	0.0039	255	255	255	2.13081	0.58052	0.07651	0.06495	53.6737			149	0.00188	255	255	255	3.45364	0.59025	0.05296	0.04513	160.658
	150	0.00163	255	255	255	4.71294	1.36842	0.05356	0.03876	90			150	0.00524	255	255	255	2.40571	0.58268	0.08561	0.07789	165.185			150	0.00242	255	255	255	1.98454	0.61805	0.05975	0.05159	82.3438
	151	0.00178	255	255	255	4.67175	1.42064	0.05182	0.0437	17.0294			151	0.00168	255	255	255	3.78243	0.57514	0.05303	0.04034	71.9794			151	0.00287	255	255	255	2.24043	0.62837	0.06306	0.05786	46.6758
	152	0.00119	255	255	255	4.56592	1.43099	0.04059	0.0372	45.0013			152	0.00366	255	255	255	1.21098	0.59091	0.07017	0.06634	93.5395			152	0.00296	255	255	255	4.48497	0.63156	0.06684	0.05647	60.2548
	153	0.00119	255	255	255	4.7557	1.45793	0.04059	0.0372	135			153	0.0045	255	255	255	2.22785	0.59642	0.08383	0.06829	88.4629			153	0.00366	255	255	255	4.73375	0.63992	0.07904	0.05889	54.4842
	154	0.00217	255	255	255	2.11765	1.46363	0.07891	0.03508	174.762			154	0.00148	255	255	255	3.5951	0.5806	0.05455	0.03459	110.883			154	0.00548	255	255	255	0.05132	0.66608	0.12214	0.05717	110.583
	155	0.00455	255	255	255	4.52759	1.51093	0.11627	0.04978	77.768			155	0.00366	255	255	255	4.5546	0.58759	0.08182	0.05689	27.6534			155	0.00277	255	255	255	1.76955	0.64479	0.06058	0.05815	68.4381
	156	0.00257	255	255	255	4.93098	1.49961	0.07102	0.04606	34.261			156	0.00756	255	255	255	3.31845	0.62942	0.14934	0.06445	73.6885			156	0.00509	255	255	255	0.30951	0.66601	0.10366	0.06251	139.991
	157	0.00183	255	255	255	2.14432	1.51513	0.05256	0.04428	82.2054			157	0.00287	255	255	255	1.8027	0.60146	0.06789	0.05374	93.6291			157	0.00208	255	255	255	4.06912	0.65286	0.06321	0.0418	69.954
	158	0.00138	255	255	255	4.98708	1.51123	0.05552	0.03173	0			158	0.00479	255	255	255	0.7091	0.61504	0.07973	0.07653	145.767			158	0.00351	255	255	255	4.3316	0.6587	0.07371	0.06059	170.826
	159	0.00272	255	255	255	2.08627	1.5421	0.07896	0.04382	125.078			159	0.00237	255	255	255	2.03431	0.60449	0.06224	0.04851	57.0121			159	0.00316	255	255	255	4.4219	0.65381	0.06577	0.06121	126.369
	160	0.00662	255	255	255	1.59831	1.54281	0.11916	0.07074	174.469			160	0.00351	255	255	255	4.74373	0.629	0.09606	0.04649	107.828			160	0.0039	255	255	255	4.55332	0.6605	0.07748	0.06414	43.4113
	161	0.00301	255	255	255	1.99837	1.54794	0.0713	0.05382	96.5823			161	0.00613	255	255	255	0.54509	0.64485	0.10195	0.07651	102.231			161	0.00203	255	255	255	2.05204	0.6567	0.05508	0.04682	80.1006
	162	0.00193	255	255	255	2.24054	1.56161	0.05976	0.04106	114.486			162	0.00647	255	255	255	0.84302	0.64305	0.10199	0.0808	40.5055			162	0.00252	255	255	255	2.18705	0.65914	0.06527	0.04915	164.248
	163	0.00306	255	255	255	4.84479	1.56781	0.0761	0.05125	115.878			163	0.00489	255	255	255	1.08499	0.63612	0.10055	0.06193	161.658			163	0.00178	255	255	255	2.46718	0.6537	0.04759	0.04759	0
	164	0.004	255	255	255	4.68379	1.5748	0.08279	0.06155	128.187			164	0.0087	255	255	255	1.34989	0.65569	0.14248	0.07771	20.0699			164	0.00415	255	255	255	0.13757	0.67989	0.0865	0.06109	107.524
	165	0.00598	255	255	255	1.71418	1.59143	0.10953	0.06949	162.41			165	0.0038	255	255	255	1.86939	0.64662	0.08685	0.05577	60.2108			165	0.00252	255	255	255	1.89969	0.66052	0.06849	0.04684	2.18232
	166	0.00227	255	255	255	1.86971	1.60261	0.06253	0.04628	80.355			166	0.00203	255	255	255	2.46058	0.64007	0.05827	0.04426	76.7833			166	0.00114	255	255	255	2.29497	0.65843	0.03819	0.03789	0
	167	0.00222	255	255	255	5.01082	1.60503	0.06826	0.04147	155.482			167	0.00469	255	255	255	2.298	0.66683	0.09132	0.06544	125.876			167	0.00287	255	255	255	4.66701	0.67163	0.07099	0.05139	58.7147
	168	0.00306	255	255	255	4.96996	1.64048	0.07369	0.05293	123.668			168	0.00079	255	255	255	3.61993	0.63964	0.03173	0.03173	0			168	0.00534	255	255	255	0.23039	0.69262	0.09321	0.07289	125.768
	169	0.00138	255	255	255	2.41446	1.6365	0.04571	0.03854	90			169	0.00479	255	255	255	0.92939	0.6804	0.09466	0.06446	68.7135			169	0.00119	255	255	255	2.33773	0.68591	0.04059	0.0372	45.0013
	170	0.00563	255	255	255	1.62487	1.65755	0.10717	0.06692	163.766			170	0.00119	255	255	255	3.7365	0.6496	0.04059	0.0372	135			170	0.00277	255	255	255	4.48325	0.70554	0.06735	0.05231	67.2544
	171	0.00539	255	255	255	2.10899	1.68222	0.08592	0.0798	51.3218			171	0.00232	255	255	255	0.18328	0.66439	0.06025	0.04907	31.0445			171	0.00183	255	255	255	2.00735	0.70318	0.0515	0.0452	9.268
	172	0.004	255	255	255	2.20055	1.6936	0.08009	0.06362	108.71			172	0.00623	255	255	255	3.46273	0.67646	0.10678	0.07423	31.4836			172	0.00296	255	255	255	2.10401	0.70723	0.06693	0.05639	16.7427
	173	0.00558	255	255	255	4.84606	1.70012	0.09368	0.07588	59.8206			173	0.00578	255	255	255	0.62549	0.69788	0.1009	0.07294	91.59			173	0.00558	255	255	255	4.29649	0.72694	0.10583	0.06717	127.758
	174	0.00301	255	255	255	2.27895	1.71548	0.06721	0.0571	67.0494			174	0.00642	255	255	255	2.58646	0.68657	0.11419	0.07162	15.3856			174	0.00815	255	255	255	4.40026	0.7537	0.14418	0.07199	76.3535
	175	0.00163	255	255	255	2.3512	1.70538	0.05378	0.0386	0			175	0.00311	255	255	255	3.93317	0.67763	0.07559	0.05243	137.412			175	0.00262	255	255	255	4.04413	0.72458	0.07574	0.04402	70.1867
	176	0.00079	255	255	255	2.96624	1.70102	0.03173	0.03173	0			176	0.00336	255	255	255	2.12948	0.68884	0.0711	0.06016	101.438			176	0.00326	255	255	255	1.74948	0.72771	0.07081	0.05863	70.8969
	177	0.00143	255	255	255	3.1765	1.70502	0.04707	0.03875	168.83			177	0.00366	255	255	255	4.62062	0.68504	0.07731	0.06021	149.329			177	0.00252	255	255	255	2.38745	0.72433	0.0619	0.05183	68.8682
	178	0.00148	255	255	255	4.72864	1.71531	0.04639	0.04068	42.2127			178	0.00188	255	255	255	1.93538	0.6881	0.05212	0.04586	175.51			178	0.00242	255	255	255	2.29282	0.72836	0.05955	0.05177	22.1981
	179	0.00321	255	255	255	1.75233	1.72648	0.07302	0.056	174.923			179	0.00514	255	255	255	2.75327	0.70635	0.10085	0.06487	148.016			179	0.00558	255	255	255	0.17719	0.7703	0.10054	0.0707	118.264
	180	0.00356	255	255	255	3.30597	1.72855	0.07474	0.0606	155.771			180	0.00316	255	255	255	4.47912	0.70532	0.07549	0.05333	67.8965			180	0.00094	255	255	255	2.16216	0.73157	0.03901	0.03064	12.8205
	181	0.00494	255	255	255	2.45853	1.73525	0.10517	0.05981	175.759			181	0.00776	255	255	255	0.75427	0.73108	0.10117	0.09762	138.855			181	0.00375	255	255	255	4.53223	0.75062	0.07427	0.06437	67.089
	182	0.00133	255	255	255	4.95479	1.7251	0.04534	0.03746	167.508			182	0.004	255	255	255	1.15992	0.72099	0.08384	0.06077	142.52			182	0.00677	255	255	255	0.28827	0.78137	0.10936	0.0788	115.935
	183	0.00464	255	255	255	1.92266	1.75673	0.07893	0.07491	17.2478			183	0.0045	255	255	255	3.55015	0.72627	0.11005	0.05202	132.493			183	0.00099	255	255	255	2.44961	0.73804	0.03966	0.03173	0
	184	0.00272	255	255	255	1.69265	1.76485	0.0604	0.05728	1.93326			184	0.00375	255	255	255	4.89514	0.71446	0.0891	0.05366	154.38			184	0.00385	255	255	255	0.09012	0.76039	0.07361	0.06666	175.928
	185	0.00578	255	255	255	1.81742	1.78023	0.09296	0.07918	92.6611			185	0.00267	255	255	255	2.03385	0.71722	0.06308	0.05385	156.121			185	0.00114	255	255	255	1.86498	0.74859	0.03819	0.03789	90
	186	0.00311	255	255	255	2.19154	1.79067	0.07137	0.05553	43.0852			186	0.00361	255	255	255	1.00548	0.72606	0.07121	0.06449	172.363			186	0.00519	255	255	255	4.61789	0.77229	0.0905	0.07299	56.2202
	187	0.00484	255	255	255	2.06825	1.80595	0.08716	0.07073	129.286			187	0.00119	255	255	255	0.19974	0.72106	0.04059	0.0372	135			187	0.00553	255	255	255	4.15979	0.79961	0.13115	0.05372	122.648
	188	0.00232	255	255	255	2.33625	1.78888	0.05443	0.05432	90			188	0.00395	255	255	255	2.20139	0.73936	0.07759	0.06486	75.4042			188	0.00203	255	255	255	1.79591	0.7767	0.05547	0.0465	45.0011
	189	0.00143	255	255	255	2.90698	1.78476	0.04707	0.03875	101.17			189	0.00464	255	255	255	3.84105	0.74769	0.09712	0.06089	100.239			189	0.00188	255	255	255	1.98569	0.77319	0.05263	0.04542	0
	190	0.00371	255	255	255	1.9885	1.80894	0.07373	0.06399	12.6655			190	0.0045	255	255	255	2.37121	0.74612	0.08445	0.06779	131.094			190	0.00114	255	255	255	2.34417	0.77793	0.03819	0.03789	0
	191	0.00208	255	255	255	2.41547	1.81131	0.05448	0.0485	37.487			191	0.00662	255	255	255	1.38534	0.76265	0.09775	0.08623	60.5581			191	0.00267	255	255	255	4.47799	0.80131	0.06243	0.05442	38.0017
	192	0.00099	255	255	255	5.03276	1.80294	0.03966	0.03173	90			192	0.00524	255	255	255	0.8527	0.76742	0.0861	0.07745	91.0429			192	0.00168	255	255	255	2.13785	0.80131	0.04634	0.04616	90
	193	0.00237	255	255	255	1.75022	1.81641	0.06224	0.04851	147.012			193	0.0043	255	255	255	1.26009	0.76006	0.07771	0.07043	43.7732			193	0.00138	255	255	255	2.28091	0.80256	0.04571	0.03854	90
	194	0.00252	255	255	255	2.27843	1.8272	0.06432	0.04988	45.2559			194	0.00865	255	255	255	4.94482	0.83547	0.18981	0.058	64.9439			194	0.00119	255	255	255	1.70512	0.80423	0.04059	0.0372	135
	195	0.00667	255	255	255	3.04186	1.85042	0.0972	0.08737	19.9071			195	0.00237	255	255	255	4.54454	0.76719	0.06217	0.04857	123.272			195	0.00193	255	255	255	2.4105	0.81239	0.05367	0.04571	79.27
	196	0.0038	255	255	255	3.26543	1.86547	0.07997	0.06057	104.963			196	0.00158	255	255	255	0.04283	0.76968	0.05534	0.03637	57.323			196	0.00237	255	255	255	4.04094	0.82591	0.06306	0.04789	28.8854
	197	0.00736	255	255	255	1.46649	1.89144	0.10135	0.09248	65.2033			197	0.01038	255	255	255	0.52641	0.80358	0.12599	0.10485	69.3438			197	0.00148	255	255	255	1.83808	0.82942	0.04759	0.03966	90
	198	0.00257	255	255	255	1.69439	1.86147	0.06425	0.05091	127.621			198	0.0043	255	255	255	2.4875	0.78802	0.08738	0.06263	109.76			198	0.00173	255	255	255	2.21464	0.82992	0.04843	0.04546	45.0026
	199	0.004	255	255	255	2.52241	1.86594	0.07798	0.06534	33.6267			199	0.00425	255	255	255	1.07813	0.79035	0.08285	0.0653	103.81			199	0.00504	255	255	255	3.7098	0.86753	0.12851	0.04993	86.4621
	200	0.00094	255	255	255	4.92455	1.84807	0.03901	0.03064	167.179			200	0.00657	255	255	255	3.45755	0.809	0.10155	0.08239	88.7096			200	0.00534	255	255	255	0.06294	0.85773	0.10131	0.06706	140.716
	201	0.00198	255	255	255	2.14929	1.86181	0.06073	0.04143	172.289			201	0.00222	255	255	255	4.20295	0.78779	0.06136	0.04613	84.8345			201	0.00133	255	255	255	2.32985	0.8358	0.04677	0.03632	62.4394
	202	0.00371	255	255	255	1.81325	1.87707	0.08191	0.0576	22.8736			202	0.00677	255	255	255	4.7858	0.81164	0.11875	0.07257	108.146			202	0.00331	255	255	255	4.52453	0.84762	0.06844	0.06158	43.1205
	203	0.00168	255	255	255	4.98956	1.87674	0.04634	0.04616	90			203	0.00163	255	255	255	0.2163	0.78757	0.04684	0.04432	117.719			203	0.00287	255	255	255	1.98133	0.84978	0.06289	0.05801	122.9
	204	0.00153	255	255	255	2.4394	1.89159	0.06227	0.03132	87.3688			204	0.00539	255	255	255	0.6447	0.81159	0.09222	0.07436	10.8217			204	0.00287	255	255	255	4.43748	0.85475	0.06943	0.05255	161.841
	205	0.00346	255	255	255	3.15411	1.89934	0.07034	0.0626	128.829			205	0.00385	255	255	255	2.07626	0.81347	0.09036	0.0543	88.2803			205	0.00415	255	255	255	0.15481	0.86507	0.09046	0.05841	2.91328
	206	0.00227	255	255	255	1.89493	1.91189	0.06004	0.0482	109.365			206	0.00489	255	255	255	2.25159	0.8181	0.09598	0.06489	57.6572			206	0.00504	255	255	255	0.26545	0.88572	0.08369	0.07667	118.901
	207	0.00193	255	255	255	1.64884	1.91144	0.05367	0.04571	10.73			207	0.00504	255	255	255	2.60342	0.81922	0.09807	0.06543	99.3579			207	0.00252	255	255	255	2.27664	0.87552	0.06421	0.04996	14.6446
	208	0.0042	255	255	255	1.98081	1.91954	0.08264	0.0647	162.909			208	0.0042	255	255	255	4.68111	0.81111	0.0869	0.06153	137.097			208	0.00375	255	255	255	1.59262	0.8925	0.07255	0.0659	89.4605
	209	0.00331	255	255	255	2.63761	1.9174	0.07097	0.05939	25.1342			209	0.00459	255	255	255	0.95092	0.83263	0.09321	0.06276	128.861			209	0.00163	255	255	255	2.36398	0.87511	0.05356	0.03876	0
	210	0.00124	255	255	255	2.07707	1.9154	0.03966	0.03966	0			210	0.00539	255	255	255	2.72432	0.82191	0.09496	0.07221	4.31511			210	0.00361	255	255	255	3.61382	0.89841	0.07731	0.0594	35.3648
	211	0.00267	255	255	255	1.37222	1.93024	0.05898	0.0576	117.573			211	0.00588	255	255	255	3.61494	0.83559	0.09561	0.0783	94.1896			211	0.00277	255	255	255	2.21828	0.90536	0.06458	0.05455	95.625
	212	0.00124	255	255	255	1.75374	1.92243	0.03966	0.03966	0			212	0.00306	255	255	255	0.09387	0.83634	0.08975	0.04346	77.6767			212	0.00074	255	255	255	1.78466	0.90041	0.03275	0.02881	135
	213	0.00119	255	255	255	2.28442	1.91892	0.04759	0.03173	0			213	0.00128	255	255	255	4.07682	0.81888	0.044	0.03717	0			213	0.00316	255	255	255	2.12078	0.91377	0.06694	0.06015	0
	214	0.00375	255	255	255	3.23362	1.93288	0.07507	0.06369	14.7349			214	0.00563	255	255	255	0.75981	0.84915	0.09524	0.0753	44.1264			214	0.00504	255	255	255	0.10185	0.93782	0.08153	0.0787	115.031
	215	0.00203	255	255	255	3.47464	1.92826	0.05972	0.04319	16.4318			215	0.00366	255	255	255	0.24829	0.8639	0.10197	0.04565	66.0346			215	0.00371	255	255	255	2.38053	0.92919	0.07713	0.06117	40.3396
	216	0.0044	255	255	255	1.30301	1.94684	0.07847	0.07134	147.498			216	0.00133	255	255	255	0.32737	0.84413	0.04534	0.03746	102.492			216	0.00361	255	255	255	4.49755	0.92518	0.07212	0.06368	174.183
	217	0.00173	255	255	255	4.85332	1.9395	0.05729	0.03843	31.7712			217	0.00519	255	255	255	1.39827	0.86467	0.08839	0.07473	15.108			217	0.00613	255	255	255	0.20911	0.95645	0.11	0.07091	121.471
	218	0.00514	255	255	255	2.36276	1.95879	0.09643	0.06784	173.671			218	0.00455	255	255	255	1.51322	0.8622	0.09102	0.06358	19.9275			218	0.00183	255	255	255	2.31549	0.92925	0.05332	0.04365	8.88148
	219	0.00138	255	255	255	2.54902	1.94603	0.04738	0.03718	106.206			219	0.0045	255	255	255	2.37105	0.86484	0.08824	0.06488	170.18			219	0.00114	255	255	255	1.90837	0.93012	0.03819	0.03789	0
	220	0.00321	255	255	255	2.78386	1.95022	0.07645	0.05349	177.555			220	0.00301	255	255	255	1.21769	0.87004	0.0658	0.05832	104.222			220	0.0043	255	255	255	4.62052	0.95186	0.08156	0.06711	96.7359
	221	0.00044	255	255	255	1.68345	1.95055	0.02379	0.02379	0			221	0.00519	255	255	255	1.72522	0.86962	0.09293	0.07108	8.77437			221	0.00124	255	255	255	1.71859	0.93837	0.03966	0.03966	0
	222	0.00242	255	255	255	3.30714	1.97163	0.06769	0.04554	61.5424			222	0.00445	255	255	255	4.57346	0.88027	0.09981	0.05673	79.4137			222	0.00148	255	255	255	2.45101	0.93954	0.0546	0.03456	19.4234
	223	0.00222	255	255	255	1.59722	1.98241	0.05718	0.04951	110.118			223	0.00529	255	255	255	1.10989	0.8891	0.09988	0.06739	124.697			223	0.00217	255	255	255	2.55456	0.94396	0.05433	0.05094	152.376
	224	0.00222	255	255	255	2.03099	1.98163	0.06136	0.04613	95.1655			224	0.00356	255	255	255	2.15039	0.87433	0.07172	0.06315	2.44393			224	0.00099	255	255	255	2.63552	0.94013	0.04202	0.02994	102.274
	225	0.00074	255	255	255	2.23874	1.96461	0.03966	0.02379	0			225	0.00148	255	255	255	4.20194	0.86668	0.05285	0.03571	100.461			225	0.00203	255	255	255	1.65533	0.95072	0.05101	0.05056	0
	226	0.00341	255	255	255	1.87139	2.00321	0.08705	0.04987	83.8829			226	0.00341	255	255	255	0.84944	0.88082	0.06882	0.06307	138.865			226	0.00133	255	255	255	2.02266	0.9441	0.04684	0.03626	23.9764
	227	0.00479	255	255	255	2.49011	1.99294	0.09042	0.06749	16.2254			227	0.0045	255	255	255	1.30064	0.89033	0.08265	0.06927	81.4455			227	0.00198	255	255	255	2.76046	0.95559	0.06822	0.03689	165.227
	228	0.00035	255	255	255	1.53684	1.97666	0.02465	0.01786	149.527			228	0.00588	255	255	255	3.52073	0.91215	0.1032	0.07254	73.7754			228	0.00119	255	255	255	3.52153	0.94891	0.04759	0.03173	0
	229	0.00415	255	255	255	1.96335	2.01306	0.0846	0.06246	97.7603			229	0.00657	255	255	255	0.62339	0.91538	0.11608	0.07207	38.1098			229	0.00109	255	255	255	2.21701	0.95882	0.03904	0.03545	134.999
	230	0.00331	255	255	255	2.68817	1.99828	0.06803	0.06195	48.9181			230	0.0042	255	255	255	1.00998	0.91224	0.08033	0.06656	85.9894			230	0.00158	255	255	255	2.91528	0.9599	0.0532	0.03784	4.40085
	231	0.00193	255	255	255	2.59451	1.99561	0.05881	0.04171	9.97569			231	0.00346	255	255	255	2.48184	0.90212	0.06956	0.06331	171.15			231	0.00212	255	255	255	4.54033	0.9776	0.05955	0.04542	76.3589
	232	0.00395	255	255	255	3.38921	2.00406	0.07732	0.06508	6.71334			232	0.00282	255	255	255	2.94534	0.91026	0.07468	0.04801	117.991			232	0.00212	255	255	255	2.28483	0.97662	0.06021	0.04493	175.865
	233	0.00311	255	255	255	2.77685	2.01783	0.07304	0.05426	85.2658			233	0.00375	255	255	255	3.97092	0.90258	0.07877	0.0607	31.8894			233	0.00292	255	255	255	2.11257	0.98829	0.06745	0.05503	6.11924
	234	0.00519	255	255	255	3.54272	2.02666	0.09695	0.06813	48.402			234	0.00153	255	255	255	4.48235	0.89166	0.06928	0.02815	172.343			234	0.00109	255	255	255	2.61766	0.98118	0.03904	0.03545	45
	235	0.00232	255	255	255	1.51101	2.01336	0.06124	0.04828	25.895			235	0.00109	255	255	255	4.67844	0.89556	0.03904	0.03545	45			235	0.00252	255	255	255	2.35795	0.9986	0.06014	0.05335	98.186
	236	0.00257	255	255	255	1.78618	2.02084	0.06203	0.05273	15.0092			236	0.00331	255	255	255	2.81889	0.92568	0.07239	0.05822	144.043			236	0.00193	255	255	255	2.50079	0.99496	0.0602	0.04075	40.4156
	237	0.00193	255	255	255	2.29641	2.01777	0.05386	0.04555	7.56654			237	0.00489	255	255	255	4.81767	0.93191	0.08736	0.07129	141.738			237	0.00044	255	255	255	0.29873	0.98757	0.02379	0.02379	0
	238	0.00395	255	255	255	3.67388	2.02453	0.08816	0.05709	1.37206			238	0.00548	255	255	255	1.78996	0.94774	0.09929	0.07033	86.0846			238	0.00687	255	255	255	0.12083	1.03127	0.10626	0.08229	120.557
	239	0.00296	255	255	255	1.41892	2.03548	0.07258	0.052	5.51188			239	0.0044	255	255	255	2.68125	0.93813	0.09285	0.0603	107.38			239	0.00272	255	255	255	1.57098	1.02195	0.06936	0.04988	109.619
	240	0.0042	255	255	255	3.24686	2.03614	0.09219	0.058	11.877			240	0.00791	255	255	255	0.14524	0.95753	0.10904	0.09231	52.3254			240	0.00247	255	255	255	2.4243	1.01906	0.05959	0.05278	47.6014
	241	0.00311	255	255	255	2.16142	2.05264	0.06949	0.05703	92.6427			241	0.00227	255	255	255	0.46712	0.92584	0.06627	0.04367	174.411			241	0.00326	255	255	255	2.54886	1.02346	0.07046	0.05893	51.2068
	242	0.0039	255	255	255	2.40316	2.05002	0.09643	0.05154	25.007			242	0.00558	255	255	255	1.63779	0.94795	0.09004	0.07895	139.664			242	0.00217	255	255	255	1.64798	1.0232	0.05374	0.05151	146.31
	243	0.00395	255	255	255	3.46205	2.05607	0.07826	0.06431	36.7444			243	0.00425	255	255	255	3.70682	0.94565	0.08588	0.063	56.6443			243	0.00227	255	255	255	2.18205	1.02394	0.05485	0.05276	126.87
	244	0.00791	255	255	255	0.71393	2.09728	0.11229	0.08963	81.6029			244	0.00341	255	255	255	1.54358	0.94428	0.06811	0.06373	58.3188			244	0.00094	255	255	255	2.24281	1.02346	0.03901	0.03064	77.1795
	245	0.0045	255	255	255	2.86285	2.06502	0.08329	0.06873	27.0839			245	0.00721	255	255	255	2.25953	0.98623	0.16275	0.05643	50.0299			245	0.00252	255	255	255	4.57746	1.03375	0.06118	0.05244	96.9483
	246	0.00657	255	255	255	2.96843	2.07585	0.09661	0.0866	20.7111			246	0.00277	255	255	255	2.56458	0.95695	0.06361	0.05538	53.9993			246	0.00306	255	255	255	4.63971	1.03644	0.06776	0.05756	59.3991
	247	0.00099	255	255	255	3.76754	2.04895	0.03966	0.03173	90			247	0.00375	255	255	255	0.79141	0.97259	0.09335	0.05122	134.985			247	0.00257	255	255	255	2.73496	1.03759	0.06271	0.05216	151.647
	248	0.00262	255	255	255	2.56698	2.06978	0.06129	0.0544	172.237			248	0.00474	255	255	255	0.92256	0.96781	0.09101	0.06635	145.332			248	0.00267	255	255	255	1.71443	1.04784	0.06026	0.05637	60.3355
	249	0.004	255	255	255	1.36098	2.08601	0.0737	0.06914	178.099			249	0.00568	255	255	255	0.67689	0.98586	0.09858	0.07338	8.23268			249	0.00262	255	255	255	2.12468	1.04924	0.0597	0.05585	134.996
	250	0.0003	255	255	255	1.899	2.06067	0.02452	0.01539	45.0001			250	0.0038	255	255	255	4.72819	0.99625	0.11492	0.04215	93.7212			250	0.00598	255	255	255	2.65728	1.06995	0.12633	0.06025	70.1483
	251	0.00212	255	255	255	2.66244	2.07331	0.06044	0.04476	13.3345			251	0.00163	255	255	255	4.92573	0.96265	0.04684	0.04432	62.2813			251	0.00247	255	255	255	1.44502	1.05604	0.05912	0.0532	135.039
	252	0.00292	255	255	255	1.72157	2.09006	0.07193	0.0516	125.965			252	0.00385	255	255	255	2.39022	0.97982	0.07532	0.06515	4.23821			252	0.00247	255	255	255	2.29834	1.05154	0.05978	0.05261	0.44087
	253	0.00336	255	255	255	3.12749	2.09619	0.07249	0.05901	96.4857			253	0.004	255	255	255	3.58787	0.9828	0.09209	0.05533	18.9027			253	0.00252	255	255	255	2.48806	1.06489	0.06621	0.04846	78.5063
	254	0.00469	255	255	255	1.5809	2.10223	0.08914	0.06704	17.5226			254	0.00514	255	255	255	3.86723	0.99677	0.11217	0.05833	137.884			254	0.00217	255	255	255	2.80249	1.06122	0.05771	0.04796	65.1509
	255	0.00455	255	255	255	1.66007	2.11512	0.09504	0.06089	91.0528			255	0.0043	255	255	255	1.14544	0.99081	0.08161	0.06706	45.002			255	0.00178	255	255	255	2.59468	1.06489	0.05226	0.04333	90
	256	0.00183	255	255	255	1.923	2.08999	0.05447	0.04273	47.2187			256	0.00652	255	255	255	4.61997	1.03427	0.15969	0.052	82.7573			256	0.00183	255	255	255	2.87895	1.07496	0.0544	0.04279	19.8479
	257	0.00321	255	255	255	2.47729	2.09816	0.07294	0.05606	41.5545			257	0.00109	255	255	255	0.26998	0.98694	0.03904	0.03545	134.999			257	0.00306	255	255	255	2.71807	1.10015	0.07261	0.05371	79.8717
	258	0.00237	255	255	255	3.62799	2.0986	0.06006	0.05027	25.447			258	0.00133	255	255	255	0.3521	0.9881	0.04534	0.03746	167.508			258	0.00168	255	255	255	1.78123	1.08557	0.05478	0.03904	5.39215
	259	0.00346	255	255	255	2.74653	2.10719	0.08982	0.04903	175.081			259	0.00499	255	255	255	1.24368	1.00762	0.08973	0.07081	151.886			259	0.00232	255	255	255	2.53485	1.09914	0.05908	0.05005	102.255
	260	0.00366	255	255	255	2.17538	2.12485	0.08325	0.05592	32.9168			260	0.00791	255	255	255	0.46053	1.02623	0.11933	0.08435	167.063			260	0.00415	255	255	255	4.6665	1.10364	0.07499	0.07047	74.7912
	261	0.00341	255	255	255	3.81568	2.12301	0.0741	0.05858	10.2492			261	0.00331	255	255	255	1.33693	1.00898	0.07002	0.0602	129.53			261	0.00217	255	255	255	1.55213	1.10004	0.05375	0.0515	102.861
	262	0.00509	255	255	255	0.91087	2.14306	0.08793	0.07369	53.8522			262	0.00296	255	255	255	3.98825	1.00702	0.06677	0.05653	159.05			262	0.00227	255	255	255	2.21719	1.1005	0.05518	0.05244	45
	263	0.00217	255	255	255	2.09864	2.12611	0.05852	0.0473	127.314			263	0.00257	255	255	255	4.97518	1.00758	0.06484	0.05045	84.6568			263	0.00183	255	255	255	2.41313	1.097	0.05305	0.04387	9.54806
	264	0.00306	255	255	255	1.77936	2.13364	0.07428	0.05251	9.22873			264	0.00563	255	255	255	1.86034	1.0271	0.09272	0.07735	7.41152			264	0.00119	255	255	255	1.99916	1.09945	0.04059	0.0372	45.0013
	265	0.00351	255	255	255	1.86917	2.13637	0.07362	0.06067	168.989			265	0.00356	255	255	255	2.76865	1.02946	0.07034	0.06439	87.8613			265	0.00346	255	255	255	2.15409	1.11369	0.0674	0.06533	126.87
	266	0.00237	255	255	255	2.55241	2.1374	0.05843	0.05168	38.9889			266	0.00445	255	255	255	0.99	1.03568	0.0888	0.06376	51.2			266	0.00805	255	255	255	0.1008	1.14299	0.12477	0.08218	157.98
	267	0.00272	255	255	255	3.71725	2.13714	0.05993	0.05774	56.6444			267	0.00109	255	255	255	4.91327	1.0192	0.04619	0.02996	77.4426			267	0.00262	255	255	255	2.58475	1.15136	0.07056	0.04725	36.4872
	268	0.00301	255	255	255	3.98781	2.13653	0.06761	0.05675	28.6062			268	0.00351	255	255	255	1.55871	1.04767	0.08077	0.0553	93.8149			268	0.00163	255	255	255	1.89304	1.14924	0.05356	0.03876	0
	269	0.00356	255	255	255	1.30534	2.1498	0.07293	0.0621	45.0933			269	0.00336	255	255	255	1.64541	1.03326	0.0729	0.05868	7.46704			269	0.00301	255	255	255	2.0758	1.16226	0.06642	0.05777	106.747
	270	0.00193	255	255	255	2.82268	2.13727	0.05367	0.04571	169.27			270	0.00558	255	255	255	3.45817	1.03839	0.10999	0.06463	176.734			270	0.00163	255	255	255	2.67752	1.16032	0.04715	0.04403	45
	271	0.00227	255	255	255	2.04483	2.1495	0.05862	0.04936	15.774			271	0.00336	255	255	255	0.23464	1.0467	0.08333	0.05134	51.003			271	0.00208	255	255	255	2.77394	1.16899	0.05448	0.0485	142.513
	272	0.00247	255	255	255	2.36371	2.15031	0.06242	0.05039	68.1541			272	0.00208	255	255	255	1.06573	1.04565	0.06874	0.03843	83.8022			272	0.0082	255	255	255	2.49373	1.22237	0.1186	0.08805	58.3268
	273	0.00173	255	255	255	2.6916	2.15138	0.04843	0.04546	135			273	0.00326	255	255	255	1.7368	1.04306	0.0687	0.06043	103.882			273	0.00242	255	255	255	2.61515	1.19959	0.06135	0.05024	160.658
	274	0.00267	255	255	255	2.9104	2.154	0.07676	0.04426	17.0415			274	0.00292	255	255	255	2.50393	1.04893	0.06682	0.05555	114.286			274	0.00158	255	255	255	4.75863	1.20196	0.04487	0.04487	0
	275	0.00435	255	255	255	2.99915	2.16773	0.08223	0.06732	56.3119			275	0.00415	255	255	255	3.67725	1.0587	0.08095	0.06528	91.7209			275	0.00222	255	255	255	2.36916	1.21297	0.05616	0.0504	167.793
	276	0.00425	255	255	255	2.44707	2.19493	0.08976	0.06027	114.987			276	0.0044	255	255	255	2.85445	1.06466	0.08174	0.0685	113.759			276	0.00509	255	255	255	2.70872	1.24806	0.10741	0.06033	96.0042
	277	0.00445	255	255	255	3.59252	2.17446	0.08688	0.06517	7.80562			277	0.00168	255	255	255	0.3345	1.056	0.05524	0.03872	27.2906			277	0.00168	255	255	255	4.65919	1.21974	0.05744	0.03724	119.741
	278	0.00133	255	255	255	1.36844	2.17261	0.04462	0.03807	81.0943			278	0.00242	255	255	255	2.28952	1.06102	0.05974	0.0516	114.785			278	0.00114	255	255	255	1.50069	1.21831	0.03819	0.03789	0
	279	0.00316	255	255	255	2.24247	2.17976	0.07206	0.05587	10.7708			279	0.00514	255	255	255	2.66852	1.07706	0.08487	0.07709	101.95			279	0.00074	255	255	255	4.39242	1.22375	0.03275	0.02881	135
	280	0.00341	255	255	255	2.61525	2.1821	0.08348	0.05199	31.6209			280	0.00563	255	255	255	0.66399	1.08962	0.10565	0.06788	177.104			280	0.00252	255	255	255	2.78576	1.2431	0.06148	0.05218	87.7016
	281	0.00583	255	255	255	3.08913	2.19436	0.11314	0.06561	124.085			281	0.00301	255	255	255	1.46509	1.08264	0.06978	0.055	151.028			281	0.00173	255	255	255	2.65204	1.25106	0.05698	0.03864	24.0641
	282	0.00257	255	255	255	1.41486	2.18521	0.06168	0.05303	76.0637			282	0.00331	255	255	255	3.76644	1.07696	0.08094	0.05207	174.616			282	0.00143	255	255	255	2.41398	1.2588	0.04707	0.03875	101.17
	283	0.00469	255	255	255	2.77879	2.20011	0.08661	0.069	151.765			283	0.00237	255	255	255	4.85074	1.08642	0.07102	0.04252	77.6014			283	0.00277	255	255	255	2.07393	1.27614	0.07082	0.04974	126.561
	284	0.0038	255	255	255	1.61443	2.19611	0.07772	0.06233	171.652			284	0.00395	255	255	255	0.77618	1.09371	0.08394	0.05995	32.3672			284	0.00553	255	255	255	2.54644	1.28926	0.1122	0.0628	49.6536
	285	0.0041	255	255	255	3.94094	2.19995	0.07605	0.06865	44.7729			285	0.00356	255	255	255	0.88546	1.0891	0.07152	0.06333	23.2828			285	0.00138	255	255	255	1.53584	1.27099	0.04571	0.03854	90
	286	0.00326	255	255	255	4.16117	2.20423	0.0688	0.06035	90			286	0.00405	255	255	255	1.3566	1.1021	0.07299	0.07067	53.5622			286	0.00336	255	255	255	4.68586	1.29468	0.09879	0.0433	106.236
	287	0.00494	255	255	255	0.52373	2.22861	0.10938	0.05751	123.185			287	0.00217	255	255	255	4.05877	1.09125	0.06357	0.04354	146.909			287	0.00168	255	255	255	2.61479	1.29189	0.0491	0.04356	90
	288	0.00583	255	255	255	3.30506	2.22641	0.09495	0.07818	80.5115			288	0.0041	255	255	255	4.15054	1.10029	0.08133	0.0642	47.5118			288	0.00415	255	255	255	2.3312	1.30806	0.07457	0.07086	49.5713
	289	0.00306	255	255	255	3.79668	2.20302	0.078	0.05	4.8876			289	0.00321	255	255	255	1.6961	1.1049	0.07294	0.05606	2.16904			289	0.00637	255	255	255	0.09887	1.34763	0.11525	0.07041	124.383
	290	0.00321	255	255	255	1.3161	2.21949	0.07333	0.05576	85.5994			290	0.00252	255	255	255	1.21278	1.11189	0.06175	0.05196	68.1384			290	0.00282	255	255	255	2.43086	1.32706	0.0647	0.05542	19.7417
	291	0.00306	255	255	255	1.77221	2.21618	0.07278	0.05359	126.664			291	0.00682	255	255	255	0.52473	1.14247	0.11594	0.07488	89.1596			291	0.00326	255	255	255	2.66708	1.33008	0.0678	0.06123	33.2901
	292	0.00183	255	255	255	1.85499	2.20454	0.06008	0.03874	177.786			292	0.00222	255	255	255	1.13003	1.12081	0.06501	0.04355	87.6868			292	0.00464	255	255	255	2.05875	1.33566	0.11301	0.05233	173.034
	293	0.00252	255	255	255	2.13275	2.208	0.06872	0.04669	177.807			293	0.00222	255	255	255	3.91179	1.11941	0.05959	0.04751	74.418			293	0.00114	255	255	255	3.04829	1.332	0.03819	0.03789	90
	294	0.00198	255	255	255	1.48066	2.22573	0.06115	0.04115	45.0005			294	0.00795	255	255	255	0.32047	1.15383	0.10843	0.09341	178.257			294	0.00163	255	255	255	2.9165	1.34307	0.04715	0.04403	45
	295	0.00351	255	255	255	1.6981	2.23319	0.06722	0.06645	162.251			295	0.0043	255	255	255	0.96859	1.13559	0.08252	0.06632	24.0981			295	0.00114	255	255	255	1.54287	1.34605	0.04171	0.03469	45.0006
	296	0.00114	255	255	255	1.93649	2.21887	0.03819	0.03789	0			296	0.00262	255	255	255	1.86925	1.12776	0.06188	0.05388	170.551			296	0.00331	255	255	255	2.38037	1.36756	0.06969	0.06048	111.651
	297	0.00326	255	255	255	2.941	2.22819	0.0688	0.06035	0			297	0.00119	255	255	255	3.27961	1.12171	0.04059	0.0372	45.0013			297	0.00173	255	255	255	1.41052	1.35529	0.05236	0.04205	161.743
	298	0.00237	255	255	255	2.37566	2.23024	0.06069	0.04976	16.7545			298	0.00558	255	255	255	0.14011	1.14427	0.09925	0.07162	171.942			298	0.00262	255	255	255	2.57997	1.36131	0.06223	0.05358	6.59176
	299	0.00222	255	255	255	2.52193	2.23421	0.06201	0.04565	12.2452			299	0.00504	255	255	255	0.4358	1.15448	0.09404	0.06823	107.663			299	0.00163	255	255	255	2.49881	1.3812	0.05442	0.03815	10.9007
	300	0.00375	255	255	255	3.01877	2.24382	0.08179	0.05846	13.261			300	0.00583	255	255	255	1.5266	1.15562	0.09641	0.07699	45.1428			300	0.00301	255	255	255	2.6909	1.39457	0.06919	0.05546	95.4781
	301	0.00632	255	255	255	0.34755	2.28212	0.11932	0.06748	101.581			301	0.00375	255	255	255	4.21666	1.14526	0.07456	0.06413	166.681			301	0.00296	255	255	255	2.96554	1.40041	0.08864	0.04258	61.9712
	302	0.00311	255	255	255	2.85941	2.24643	0.07429	0.05334	173.311			302	0.0039	255	255	255	1.94352	1.15627	0.08056	0.06169	70.8024			302	0.00222	255	255	255	1.38667	1.4076	0.06505	0.04352	99.6497
	303	0.00509	255	255	255	0.63667	2.27252	0.0917	0.07066	145.514			303	0.00336	255	255	255	4.90469	1.15317	0.07268	0.05886	9.03369			303	0.00282	255	255	255	2.84274	1.40709	0.0667	0.05376	148.878
	304	0.00252	255	255	255	2.31923	2.25927	0.06917	0.04638	93.2321			304	0.00138	255	255	255	1.27576	1.15276	0.04722	0.0373	110.505			304	0.00099	255	255	255	1.46555	1.39877	0.03966	0.03173	0
	305	0.00277	255	255	255	2.65144	2.26108	0.0637	0.0553	120.744			305	0.00484	255	255	255	2.90728	1.16861	0.08045	0.07663	146.566			305	0.00247	255	255	255	2.62828	1.411	0.06224	0.05054	175.458
	306	0.00173	255	255	255	2.71028	2.24918	0.04982	0.04419	149.822			306	0.00148	255	255	255	3.38704	1.15182	0.04589	0.04112	45.0013			306	0.00163	255	255	255	3.76808	1.40633	0.04715	0.04403	134.998
	307	0.00326	255	255	255	3.21747	2.25098	0.08149	0.05095	172.515			307	0.00168	255	255	255	4.66023	1.15276	0.0494	0.0433	134.999			307	0.00489	255	255	255	2.74262	1.44503	0.11988	0.05195	76.4032
	308	0.00173	255	255	255	0.16277	2.25641	0.05198	0.04236	156.922			308	0.00524	255	255	255	1.75035	1.17742	0.08456	0.07886	12.9375			308	0.00267	255	255	255	0.0397	1.42415	0.07318	0.04642	160.686
	309	0.00163	255	255	255	1.87941	2.25982	0.05378	0.0386	90			309	0.00504	255	255	255	2.78238	1.18005	0.08872	0.07233	85.3028			309	0.00188	255	255	255	2.31513	1.42855	0.05345	0.04472	164.987
	310	0.00193	255	255	255	2.19963	2.26739	0.05367	0.04571	79.27			310	0.00272	255	255	255	3.44939	1.16598	0.06153	0.05623	49.5618			310	0.00301	255	255	255	1.9797	1.44066	0.06598	0.05816	174.038
	311	0.00044	255	255	255	0.49554	2.25982	0.02379	0.02379	0			311	0.00277	255	255	255	3.98356	1.16493	0.07145	0.0493	149.473			311	0.00504	255	255	255	4.7813	1.45411	0.08732	0.07348	100.305
	312	0.00336	255	255	255	2.58647	2.27719	0.07619	0.05615	12.3156			312	0.00242	255	255	255	1.64314	1.17865	0.06876	0.04483	96.8234			312	0.00133	255	255	255	1.63659	1.43977	0.05365	0.03166	45.0002
	313	0.00721	255	255	255	3.58118	2.29136	0.10307	0.08911	4.04042			313	0.00282	255	255	255	3.82704	1.17958	0.06231	0.05755	148.272			313	0.00143	255	255	255	2.40452	1.44494	0.04707	0.03875	11.1703
	314	0.00534	255	255	255	3.86569	2.28299	0.10542	0.06445	1.585			314	0.00445	255	255	255	2.03341	1.1911	0.08148	0.06948	161.246			314	0.00232	255	255	255	1.52926	1.46181	0.06124	0.04828	115.895
	315	0.00292	255	255	255	4.10309	2.27877	0.06961	0.05332	33.331			315	0.00242	255	255	255	2.61558	1.17994	0.06197	0.04974	142.42			315	0.00148	255	255	255	3.06113	1.46203	0.04759	0.03966	90
	316	0.00459	255	255	255	0.45231	2.29913	0.08221	0.07116	79.8521			316	0.00543	255	255	255	3.71968	1.19314	0.08761	0.07898	42.0057			316	0.00163	255	255	255	3.21875	1.46235	0.04994	0.04157	131.411
	317	0.0038	255	255	255	1.56039	2.28365	0.09078	0.05336	161.262			317	0.0045	255	255	255	0.61465	1.19528	0.07851	0.07291	82.1787			317	0.00119	255	255	255	2.59839	1.46584	0.04349	0.03472	20.5981
	318	0.00158	255	255	255	1.99316	2.27256	0.05362	0.03754	175.919			318	0.00114	255	255	255	2.44136	1.17736	0.03819	0.03789	90			318	0.00094	255	255	255	1.37491	1.47554	0.03901	0.03064	167.179
	319	0.00459	255	255	255	3.4478	2.29837	0.08858	0.06605	89.0522			319	0.00099	255	255	255	3.08573	1.17736	0.03966	0.03173	90			319	0.00301	255	255	255	2.23125	1.48986	0.06585	0.05828	172.214
	320	0.00114	255	255	255	4.25484	2.27388	0.03819	0.03789	90			320	0.00153	255	255	255	0.0475	1.19142	0.0534	0.03652	90			320	0.00296	255	255	255	2.2979	1.49355	0.06443	0.05858	71.6202
	321	0.00232	255	255	255	1.64785	2.2848	0.0657	0.045	171.776			321	0.0041	255	255	255	0.84047	1.20971	0.0862	0.06057	72.5386			321	0.00217	255	255	255	2.51223	1.48599	0.05615	0.04929	134.998
	322	0.00138	255	255	255	1.80921	2.29296	0.04798	0.03671	76.5728			322	0.00351	255	255	255	1.03896	1.19874	0.06859	0.06512	71.2458			322	0.00168	255	255	255	1.63073	1.49366	0.05222	0.04096	61.9318
	323	0.00272	255	255	255	3.16478	2.29586	0.06736	0.05136	29.0763			323	0.00459	255	255	255	1.35701	1.2159	0.07875	0.07429	129.357			323	0.00277	255	255	255	2.91239	1.49705	0.07793	0.0452	22.0826
	324	0.00173	255	255	255	4.17693	2.29457	0.04931	0.04465	79.9469			324	0.00282	255	255	255	1.85596	1.21497	0.06096	0.05882	127.569			324	0.00208	255	255	255	2.63889	1.49935	0.05273	0.05011	32.1778
	325	0.00168	255	255	255	1.34254	2.29848	0.0494	0.0433	45.0012			325	0.00292	255	255	255	4.10511	1.2212	0.08928	0.04157	147.799			325	0.00321	255	255	255	2.05285	1.51518	0.0705	0.058	117.33
	326	0.00089	255	255	255	1.41283	2.29497	0.03927	0.02883	66.8906			326	0.00553	255	255	255	0.13437	1.23484	0.09713	0.07254	52.5586			326	0.00163	255	255	255	2.37037	1.50389	0.04684	0.04432	117.719
	327	0.00489	255	255	255	2.43434	2.31875	0.09747	0.0639	66.399			327	0.00489	255	255	255	0.76023	1.23189	0.09404	0.06622	45.2952			327	0.00217	255	255	255	2.44993	1.51427	0.05374	0.05151	146.31
	328	0.00119	255	255	255	2.79754	2.29145	0.04759	0.03173	0			328	0.00445	255	255	255	1.21406	1.23281	0.08777	0.0645	135.593			328	0.00153	255	255	255	1.98116	1.52269	0.06222	0.03134	106.632
	329	0.00158	255	255	255	0.55529	2.30551	0.04487	0.04487	0			329	0.00489	255	255	255	1.5533	1.2431	0.08206	0.07589	36.1883			329	0.00272	255	255	255	2.5714	1.52408	0.06228	0.05555	134.998
	330	0.00193	255	255	255	1.4578	2.31551	0.07035	0.03487	79.523			330	0.00366	255	255	255	4.31533	1.23473	0.07086	0.06569	179.318			330	0.00287	255	255	255	3.22861	1.54456	0.08705	0.04191	96.8183
	331	0.00346	255	255	255	3.96436	2.31254	0.07978	0.0552	24.5957			331	0.00914	255	255	255	0.46051	1.26558	0.16415	0.0709	151.021			331	0.00138	255	255	255	1.55592	1.53232	0.04596	0.03832	90
	332	0.00316	255	255	255	2.25499	2.32352	0.06613	0.06088	36.5254			332	0.0038	255	255	255	1.10798	1.25239	0.07324	0.06613	113.803			332	0.00252	255	255	255	1.37031	1.54245	0.06093	0.05266	7.17262
	333	0.00114	255	255	255	3.272	2.3078	0.03819	0.03789	0			333	0.00321	255	255	255	2.71498	1.25208	0.07482	0.05465	114.268			333	0.00148	255	255	255	2.18649	1.53701	0.04675	0.04036	19.2349
	334	0.00138	255	255	255	2.69562	2.32083	0.04571	0.03854	90			334	0.00212	255	255	255	3.89807	1.23964	0.05405	0.05005	152.942			334	0.00277	255	255	255	2.91277	1.55479	0.06829	0.05159	72.9385
	335	0.00133	255	255	255	2.88488	2.32022	0.04534	0.03746	77.5084			335	0.00163	255	255	255	4.6467	1.23657	0.04715	0.04403	45			335	0.00084	255	255	255	0.02419	1.55279	0.04001	0.02673	24.9017
	336	0.00252	255	255	255	3.21604	2.32791	0.06175	0.05196	68.1384			336	0.00514	255	255	255	0.29387	1.27252	0.10822	0.06045	133.772			336	0.0041	255	255	255	2.28752	1.56344	0.10455	0.04994	10.9311
	337	0.00252	255	255	255	3.36172	2.33108	0.05849	0.05485	52.2059			337	0.00632	255	255	255	0.91685	1.26055	0.09589	0.08397	15.9116			337	0.00311	255	255	255	2.4158	1.56763	0.06976	0.05681	145.07
	338	0.00356	255	255	255	4.29081	2.33704	0.07126	0.06356	0.03289			338	0.00301	255	255	255	4.0112	1.25537	0.06734	0.05699	144.469			338	0.00252	255	255	255	2.50556	1.56202	0.06614	0.0485	159.148
	339	0.00583	255	255	255	0.69271	2.37824	0.13498	0.05499	108.207			339	0.0038	255	255	255	1.43743	1.26171	0.0696	0.0696	0			339	0.00232	255	255	255	2.62892	1.56515	0.05889	0.05021	20.7623
	340	0.00573	255	255	255	1.85444	2.34956	0.08941	0.08162	1.65514			340	0.00469	255	255	255	1.94862	1.26422	0.08337	0.07169	155.352			340	0.00455	255	255	255	2.7041	1.57282	0.07959	0.07272	25.2016
	341	0.00247	255	255	255	2.11264	2.33967	0.06373	0.04936	121.286			341	0.00148	255	255	255	2.91118	1.25093	0.04885	0.03863	42.3631			341	0.00247	255	255	255	2.81779	1.56325	0.06035	0.05212	15.2474
	342	0.00361	255	255	255	3.10061	2.34013	0.0794	0.05784	14.2546			342	0.00148	255	255	255	4.20334	1.25468	0.04759	0.03966	0			342	0.00257	255	255	255	1.79942	1.57098	0.06103	0.0536	0
	343	0.00336	255	255	255	2.63474	2.34986	0.07508	0.05698	157.683			343	0.00217	255	255	255	1.67674	1.26746	0.05629	0.04917	135.914			343	0.00459	255	255	255	1.71035	1.5929	0.0767	0.07627	8.17709
	344	0.00351	255	255	255	4.05618	2.3513	0.07279	0.06136	33.0229			344	0.00296	255	255	255	1.77318	1.27459	0.07235	0.05217	119.119			344	0.0039	255	255	255	3.09894	1.5878	0.0746	0.06661	90.6052
	345	0.00168	255	255	255	0.10544	2.3512	0.05222	0.04096	118.068			345	0.00326	255	255	255	2.08772	1.27491	0.07034	0.05903	66.9781			345	0.00212	255	255	255	2.14883	1.5839	0.05301	0.05103	25.6701
	346	0.00133	255	255	255	1.78003	2.34547	0.04684	0.03626	23.9764			346	0.00341	255	255	255	2.46122	1.27413	0.07451	0.05825	47.4619			346	0.00173	255	255	255	1.62721	1.58504	0.05552	0.03966	0
	347	0.00114	255	255	255	2.0349	2.34417	0.04171	0.03469	134.999			347	0.00459	255	255	255	2.9829	1.28483	0.09844	0.05943	46.7357			347	0.00163	255	255	255	2.19954	1.58823	0.04994	0.04157	48.5886
	348	0.00524	255	255	255	2.19477	2.37726	0.08404	0.07935	84.3876			348	0.00479	255	255	255	0.57801	1.29786	0.09393	0.06496	81.248			348	0.00119	255	255	255	3.60295	1.58563	0.04059	0.0372	45.0013
	349	0.0041	255	255	255	2.82257	2.36136	0.07785	0.06707	173.149			349	0.00316	255	255	255	1.0192	1.28279	0.06897	0.05838	113.968			349	0.00296	255	255	255	2.36046	1.61034	0.07351	0.05135	80.7414
	350	0.00222	255	255	255	0.57115	2.35745	0.05536	0.05113	47.3061			350	0.0041	255	255	255	2.83044	1.28355	0.09794	0.05331	24.3723			350	0.00227	255	255	255	2.55856	1.5991	0.06184	0.04679	25.9714
	351	0.00188	255	255	255	1.69732	2.35564	0.054	0.04426	15.8247			351	0.00247	255	255	255	4.75357	1.30529	0.0769	0.0409	97.6111			351	0.00459	255	255	255	1.90331	1.61625	0.08308	0.07042	167.245
	352	0.00267	255	255	255	2.55543	2.36331	0.07401	0.0459	139.168			352	0.01868	255	255	255	0.2002	1.34892	0.28468	0.08353	170.318			352	0.00331	255	255	255	1.38728	1.6248	0.06961	0.06055	177.268
	353	0.00133	255	255	255	1.98986	2.35797	0.04677	0.03632	152.439			353	0.00198	255	255	255	1.2603	1.31091	0.05312	0.04737	44.618			353	0.00193	255	255	255	2.24973	1.62163	0.05386	0.04555	82.4335
	354	0.00534	255	255	255	3.85157	2.39025	0.09352	0.07265	120.423			354	0.00385	255	255	255	3.7324	1.31749	0.07897	0.06213	38.1475			354	0.00252	255	255	255	2.43169	1.62611	0.0619	0.05183	21.1318
	355	0.00282	255	255	255	4.1759	2.36859	0.0739	0.04852	30.6817			355	0.00371	255	255	255	4.12382	1.32722	0.0711	0.06635	92.2894			355	0.00163	255	255	255	2.6477	1.62082	0.0535	0.03881	9.38403
	356	0.00341	255	255	255	0.45795	2.39093	0.08982	0.04833	97.2736			356	0.00459	255	255	255	1.99937	1.3357	0.08193	0.07141	157.53			356	0.00252	255	255	255	2.12241	1.63535	0.0619	0.05183	158.868
	357	0.00415	255	255	255	1.35961	2.3784	0.08151	0.06483	159.475			357	0.0044	255	255	255	3.64462	1.33484	0.08149	0.06871	126.014			357	0.00173	255	255	255	2.50001	1.62942	0.05236	0.04205	161.743
	358	0.00119	255	255	255	2.34066	2.36174	0.04759	0.03173	0			358	0.00361	255	255	255	1.85002	1.33652	0.07581	0.06057	148.475			358	0.00128	255	255	255	2.85486	1.62911	0.04507	0.03629	16.1737
	359	0.00203	255	255	255	3.16108	2.3704	0.05145	0.05013	49.065			359	0.00232	255	255	255	4.71115	1.33873	0.06782	0.0436	97.5639			359	0.00232	255	255	255	2.90948	1.64441	0.06285	0.04704	4.79089
	360	0.00356	255	255	255	3.30168	2.37395	0.0766	0.05913	9.34767			360	0.00133	255	255	255	0.74911	1.33616	0.04534	0.03746	102.492			360	0.00158	255	255	255	1.51826	1.65884	0.04487	0.04487	0
	361	0.00301	255	255	255	0.24054	2.38093	0.07684	0.04994	156.732			361	0.00272	255	255	255	1.16534	1.35398	0.06706	0.05159	55.8875			361	0.00227	255	255	255	2.71319	1.65808	0.06204	0.04665	0
	362	0.00208	255	255	255	0.33053	2.37446	0.05903	0.04476	10.7102			362	0.00371	255	255	255	1.35618	1.34671	0.08914	0.05293	6.60773			362	0.00252	255	255	255	2.31923	1.66966	0.06177	0.05194	21.1573
	363	0.00227	255	255	255	1.6399	2.37901	0.05492	0.05269	58.7847			363	0.00188	255	255	255	1.60502	1.34328	0.05212	0.04586	4.49019			363	0.00282	255	255	255	2.97715	1.67309	0.07243	0.0495	146.706
	364	0.00346	255	255	255	1.92153	2.38404	0.06875	0.06405	41.7351			364	0.0038	255	255	255	1.71184	1.36139	0.08448	0.05734	102.81			364	0.00153	255	255	255	2.58542	1.66803	0.05316	0.03669	163.444
	365	0.00509	255	255	255	2.73036	2.39058	0.08928	0.07258	19.7783			365	0.0081	255	255	255	2.13137	1.39856	0.18464	0.05587	123.736			365	0.00212	255	255	255	2.06399	1.68165	0.05266	0.05136	11.3912
	366	0.00326	255	255	255	4.47257	2.38858	0.07598	0.05464	114.914			366	0.00445	255	255	255	4.31034	1.36144	0.08713	0.06498	106.101			366	0.00316	255	255	255	2.50793	1.69069	0.06812	0.0591	92.06
	367	0.00104	255	255	255	4.55027	2.37095	0.03745	0.03527	159.699			367	0.00371	255	255	255	1.04025	1.36358	0.08365	0.0564	44.3748			367	0.00173	255	255	255	3.515	1.68304	0.05142	0.04281	115.252
	368	0.00119	255	255	255	1.42982	2.38576	0.04059	0.0372	45.0013			368	0.00425	255	255	255	1.46367	1.36526	0.08157	0.06632	150.657			368	0.00198	255	255	255	1.60525	1.68907	0.05602	0.04492	136.96
	369	0.00534	255	255	255	4.00048	2.41342	0.08871	0.07658	88.8214			369	0.00114	255	255	255	2.92758	1.34483	0.03819	0.03789	0			369	0.00208	255	255	255	2.64525	1.69014	0.0526	0.05023	36.3843
	370	0.00346	255	255	255	2.4953	2.40683	0.07829	0.05624	59.7514			370	0.00341	255	255	255	3.85969	1.36235	0.07258	0.0598	84.0688			370	0.0043	255	255	255	2.81705	1.70041	0.08191	0.06682	13.1553
	371	0.00287	255	255	255	3.09276	2.4004	0.07083	0.05151	8.88467			371	0.00687	255	255	255	0.4119	1.3903	0.1007	0.08683	49.6478			371	0.00203	255	255	255	1.39131	1.69802	0.05508	0.04682	99.8994
	372	0.00366	255	255	255	3.50082	2.40933	0.07838	0.05939	150.107			372	0.004	255	255	255	4.02749	1.37747	0.0778	0.06549	128.42			372	0.00311	255	255	255	2.1545	1.70208	0.07136	0.05554	29.3545
	373	0.00138	255	255	255	3.69725	2.39438	0.04596	0.03832	0			373	0.00435	255	255	255	0.91585	1.38144	0.09016	0.0614	172.88			373	0.00247	255	255	255	1.70369	1.7169	0.05918	0.05315	88.1207
	374	0.00262	255	255	255	2.41486	2.40664	0.07045	0.04733	20.3038			374	0.00287	255	255	255	3.93139	1.38326	0.07217	0.05056	56.5446			374	0.00267	255	255	255	2.71619	1.71651	0.0595	0.05709	56.1784
	375	0.00128	255	255	255	1.51123	2.40743	0.044	0.03717	0			375	0.00217	255	255	255	3.76499	1.39781	0.06346	0.04361	126.128			375	0.00173	255	255	255	3.57726	1.70855	0.04843	0.04546	135
	376	0.00188	255	255	255	2.92536	2.41335	0.05186	0.04609	104.886			376	0.00464	255	255	255	0.50556	1.41118	0.09104	0.06495	25.7612			376	0.00321	255	255	255	2.44247	1.72465	0.06566	0.06227	145.711
	377	0.00163	255	255	255	4.58238	2.41041	0.04715	0.04403	134.998			377	0.00306	255	255	255	0.73907	1.40818	0.07277	0.0536	147.812			377	0.00292	255	255	255	2.25911	1.76207	0.06515	0.05696	74.3813
	378	0.00044	255	255	255	0.20736	2.40743	0.02379	0.02379	0			378	0.00114	255	255	255	4.23192	1.39954	0.04663	0.03103	83.8388			378	0.00252	255	255	255	2.96589	1.75401	0.06177	0.05194	21.1573
	379	0.00109	255	255	255	0.41056	2.41382	0.03904	0.03545	134.999			379	0.00519	255	255	255	1.20862	1.43355	0.09516	0.06941	109.155			379	0.00267	255	255	255	1.95836	1.76194	0.0679	0.05003	14.1657
	380	0.00692	255	255	255	1.80851	2.4358	0.13376	0.06584	165.655			380	0.00252	255	255	255	1.80514	1.42613	0.07263	0.04417	124.305			380	0.00282	255	255	255	2.18016	1.77174	0.06103	0.05875	55.7705
	381	0.00484	255	255	255	2.80436	2.43533	0.08825	0.06986	172.191			381	0.004	255	255	255	1.91176	1.42832	0.08016	0.06357	134.691			381	0.00158	255	255	255	1.37175	1.77109	0.04766	0.04224	51.7822
	382	0.00212	255	255	255	4.35741	2.41675	0.06085	0.04445	175.139			382	0.00341	255	255	255	1.09576	1.42969	0.06783	0.06399	120.516			382	0.00198	255	255	255	2.31764	1.77535	0.05771	0.0436	76.904
	383	0.0044	255	255	255	2.63813	2.43665	0.09034	0.06197	35.1431			383	0.00306	255	255	255	2.02276	1.42881	0.06918	0.05638	24.8303			383	0.00168	255	255	255	2.89305	1.76821	0.05478	0.03904	5.39215
	384	0.00208	255	255	255	2.2779	2.43036	0.06473	0.04082	21.987			384	0.00138	255	255	255	0.21187	1.42237	0.04738	0.03718	163.794			384	0.00099	255	255	255	2.82214	1.77131	0.03966	0.03173	0
	385	0.00316	255	255	255	3.26684	2.43643	0.07028	0.05729	156.59			385	0.00292	255	255	255	4.10249	1.43421	0.06604	0.0562	150.493			385	0.00193	255	255	255	2.4141	1.78492	0.05563	0.0441	21.7884
	386	0.0044	255	255	255	1.45402	2.45284	0.07915	0.07073	157.481			386	0.00568	255	255	255	1.52917	1.45571	0.08691	0.08324	30.211			386	0.00163	255	255	255	2.4807	1.79186	0.04715	0.04403	134.998
	387	0.00514	255	255	255	1.71102	2.45941	0.08524	0.07676	18.7144			387	0.00183	255	255	255	4.77298	1.438	0.05631	0.04134	61.1899			387	0.00282	255	255	255	2.12171	1.81379	0.06096	0.05882	142.431
	388	0.00504	255	255	255	3.05899	2.46036	0.09454	0.06787	160.211			388	0.00845	255	255	255	0.29577	1.46744	0.11772	0.09137	22.5872			388	0.00366	255	255	255	2.35519	1.82526	0.07061	0.06592	16.2429
	389	0.00163	255	255	255	3.7161	2.44258	0.05356	0.03876	0			389	0.00326	255	255	255	1.31006	1.44755	0.06772	0.0613	13.8547			389	0.00326	255	255	255	1.96855	1.82829	0.07269	0.05712	4.85764
	390	0.00128	255	255	255	4.11899	2.44258	0.044	0.03717	0			390	0.00395	255	255	255	0.65027	1.47196	0.09546	0.05272	110.367			390	0.00133	255	255	255	2.25332	1.82116	0.04534	0.03746	102.492
	391	0.00331	255	255	255	1.92096	2.46398	0.06962	0.06054	40.5175			391	0.00277	255	255	255	1.00352	1.45588	0.06166	0.05713	42.1578			391	0.00301	255	255	255	3.5315	1.82794	0.06805	0.05639	26.2192
	392	0.00237	255	255	255	2.3225	2.46249	0.05943	0.0508	101.199			392	0.00593	255	255	255	3.61865	1.4741	0.08795	0.08583	50.9871			392	0.00133	255	255	255	2.05312	1.82455	0.04534	0.03746	167.508
	393	0.00341	255	255	255	2.55708	2.45867	0.0739	0.05874	167.375			393	0.00469	255	255	255	3.8284	1.4762	0.09736	0.06138	54.4673			393	0.00128	255	255	255	2.98381	1.82754	0.044	0.03717	90
	394	0.00445	255	255	255	0.61676	2.4846	0.09601	0.05897	97.3149			394	0.00371	255	255	255	4.2793	1.46845	0.07602	0.06206	115.64			394	0.00168	255	255	255	1.39877	1.83354	0.04634	0.04616	0
	395	0.00119	255	255	255	1.98921	2.45664	0.04897	0.03083	145.427			395	0.00509	255	255	255	1.40133	1.47865	0.10754	0.06025	153.39			395	0.00217	255	255	255	2.83333	1.83377	0.06306	0.04389	165.893
	396	0.0038	255	255	255	2.42094	2.47425	0.07677	0.06309	36.9437			396	0.0039	255	255	255	0.79388	1.48574	0.08649	0.05746	44.2109			396	0.00371	255	255	255	2.67116	1.85036	0.0742	0.06359	166.992
	397	0.00272	255	255	255	3.33922	2.46724	0.0681	0.0508	51.3243			397	0.00227	255	255	255	1.703	1.47471	0.05969	0.04848	102.979			397	0.00148	255	255	255	2.49483	1.84839	0.05134	0.03676	140.614
	398	0.00306	255	255	255	3.62798	2.46797	0.06738	0.05788	138.958			398	0.00346	255	255	255	2.22498	1.48061	0.07091	0.0621	42.7371			398	0.00114	255	255	255	2.5691	1.84633	0.03819	0.03789	0
	399	0.00479	255	255	255	0.3404	2.47953	0.09172	0.06653	162.113			399	0.00316	255	255	255	4.87088	1.48004	0.06488	0.06205	28.9224			399	0.00222	255	255	255	2.42196	1.8573	0.05671	0.04992	150.166
	400	0.00163	255	255	255	0.6964	2.46771	0.04715	0.04403	134.998			400	0.00316	255	255	255	3.93415	1.48235	0.06767	0.05949	166.932			400	0.00311	255	255	255	2.74315	1.86698	0.06882	0.05758	78.6514
	401	0.00331	255	255	255	2.12354	2.47111	0.09041	0.04662	163.385			401	0.00973	255	255	255	0.12786	1.55889	0.19836	0.06248	92.5046			401	0.00242	255	255	255	2.30157	1.87007	0.06006	0.05133	112.5
	402	0.00311	255	255	255	3.47774	2.47304	0.06754	0.05868	9.37505			402	0.00455	255	255	255	0.49906	1.49702	0.08078	0.07165	18.0854			402	0.00188	255	255	255	2.14384	1.88026	0.05263	0.04542	90
	403	0.00198	255	255	255	4.68641	2.46525	0.07277	0.03458	162.384			403	0.00188	255	255	255	4.03021	1.48312	0.05389	0.04436	16.3833			403	0.00292	255	255	255	2.23111	1.88371	0.06595	0.05628	160.409
	404	0.00287	255	255	255	1.25007	2.4833	0.07727	0.04722	149.417			404	0.00301	255	255	255	0.91014	1.49528	0.0671	0.05719	167.679			404	0.00257	255	255	255	2.36972	1.88837	0.06342	0.05158	17.3556
	405	0.00316	255	255	255	4.41861	2.48563	0.07327	0.05495	134.999			405	0.00395	255	255	255	2.05106	1.50298	0.07417	0.06785	57.4343			405	0.00292	255	255	255	2.62986	1.90873	0.06492	0.05717	69.0437
	406	0.00356	255	255	255	2.72276	2.49432	0.07118	0.06363	86.862			406	0.00464	255	255	255	4.95545	1.51968	0.10533	0.05614	82.2902			406	0.00148	255	255	255	2.86033	1.89455	0.04608	0.04095	11.3595
	407	0.00292	255	255	255	2.87444	2.49059	0.07816	0.04749	39.345			407	0.00311	255	255	255	1.13318	1.5143	0.06617	0.05989	96.151			407	0.00227	255	255	255	2.92712	1.9018	0.05518	0.05244	45
	408	0.00212	255	255	255	4.34024	2.48393	0.05206	0.05196	11.3099			408	0.00459	255	255	255	1.84254	1.51671	0.07713	0.07585	148.644			408	0.00262	255	255	255	1.38425	1.91156	0.06018	0.0554	177.609
	409	0.00287	255	255	255	0.21051	2.49748	0.07275	0.05016	119.066			409	0.00237	255	255	255	4.1474	1.51109	0.06222	0.04853	130.206			409	0.00242	255	255	255	1.65289	1.90723	0.06079	0.05071	162.648
	410	0.00217	255	255	255	4.04982	2.48763	0.05992	0.04619	1.96776			410	0.0039	255	255	255	1.74688	1.54598	0.07419	0.06698	113.027			410	0.00158	255	255	255	1.57757	1.90881	0.05468	0.03681	165.871
	411	0.00272	255	255	255	2.23631	2.50367	0.05987	0.05779	26.0625			411	0.00326	255	255	255	1.93393	1.54233	0.08431	0.04925	141.709			411	0.00242	255	255	255	2.47041	1.91755	0.06002	0.05136	116.725
	412	0.00346	255	255	255	2.95931	2.50443	0.07322	0.06014	171.184			412	0.00459	255	255	255	4.33995	1.54717	0.09257	0.0632	153.312			412	0.00148	255	255	255	2.54497	1.90861	0.04608	0.04095	168.64
	413	0.00227	255	255	255	2.49102	2.51058	0.06375	0.04539	119.516			413	0.0039	255	255	255	1.21935	1.54927	0.08666	0.05734	150.267			413	0.00158	255	255	255	2.30947	1.93715	0.05292	0.03804	95.9838
	414	0.0042	255	255	255	1.76308	2.52155	0.07866	0.06798	41.0944			414	0.00257	255	255	255	1.58152	1.54287	0.06103	0.0536	0			414	0.00153	255	255	255	2.16459	1.93853	0.04829	0.04039	43.6868
	415	0.00301	255	255	255	2.36491	2.52266	0.07954	0.04824	126.651			415	0.00445	255	255	255	4.78495	1.56669	0.09609	0.05892	84.6191			415	0.00158	255	255	255	2.24181	1.93781	0.04717	0.04267	20.4362
	416	0.00212	255	255	255	0.05484	2.5199	0.06038	0.0448	29.4454			416	0.00316	255	255	255	0.98604	1.55868	0.07949	0.05065	156.335			416	0.00336	255	255	255	2.3757	1.94631	0.07296	0.05863	172.623
	417	0.00499	255	255	255	2.62415	2.52679	0.0989	0.06424	10.5402			417	0.00425	255	255	255	1.49015	1.56861	0.07851	0.06891	137.998			417	0.00267	255	255	255	2.83451	1.94925	0.0635	0.0535	40.1816
	418	0.00514	255	255	255	3.43691	2.53551	0.08761	0.07468	164.447			418	0.00356	255	255	255	2.25748	1.56425	0.07253	0.06245	169.279			418	0.00331	255	255	255	2.10036	1.95936	0.07269	0.05798	87.8235
	419	0.00405	255	255	255	3.69057	2.52238	0.09009	0.05726	175.605			419	0.00361	255	255	255	4.2134	1.57348	0.07099	0.06469	65.3764			419	0.00193	255	255	255	2.6794	1.94947	0.05107	0.04804	145.041
	420	0.00627	255	255	255	4.53124	2.53899	0.13123	0.06088	163.395			420	0.00672	255	255	255	0.41161	1.58995	0.10214	0.08376	160.07			420	0.00282	255	255	255	2.57527	1.95696	0.06782	0.05287	7.71815
	421	0.00119	255	255	255	4.73755	2.50935	0.04759	0.03173	0			421	0.00366	255	255	255	0.84775	1.58171	0.07799	0.05969	121.338			421	0.00395	255	255	255	2.9368	1.96504	0.07313	0.06882	131.599
	422	0.00405	255	255	255	2.01355	2.54356	0.08517	0.06056	73.7591			422	0.00212	255	255	255	1.31287	1.56771	0.06044	0.04476	166.665			422	0.00203	255	255	255	1.37074	1.96941	0.06056	0.04259	18.2396
	423	0.00301	255	255	255	3.29032	2.52923	0.06621	0.05796	24.7666			423	0.00375	255	255	255	2.16549	1.57894	0.07251	0.06594	113.916			423	0.00252	255	255	255	2.7327	1.97632	0.05843	0.0549	22.3801
	424	0.00331	255	255	255	0.48537	2.5413	0.08162	0.05164	16.683			424	0.0044	255	255	255	3.35927	1.57769	0.12456	0.04495	154.44			424	0.00331	255	255	255	2.42222	1.98769	0.08768	0.04807	35.6686
	425	0.00524	255	255	255	3.55256	2.5628	0.1063	0.06273	110.728			425	0.00385	255	255	255	0.59566	1.59027	0.08608	0.057	119.902			425	0.00262	255	255	255	2.50624	1.97734	0.06782	0.04916	20.6275
	426	0.00227	255	255	255	4.12541	2.53793	0.06265	0.04619	159.067			426	0.00351	255	255	255	3.8262	1.5892	0.07594	0.05881	53.2925			426	0.00504	255	255	255	2.29028	1.99121	0.12404	0.05173	179.194
	427	0.00163	255	255	255	1.94352	2.53395	0.05442	0.03815	10.9007			427	0.00341	255	255	255	1.07508	1.59166	0.07001	0.062	98.4612			427	0.00459	255	255	255	2.63145	2.00383	0.08229	0.0711	36.942
	428	0.00133	255	255	255	3.16969	2.53239	0.04601	0.03692	7.1907			428	0.0042	255	255	255	2.05292	1.60009	0.08665	0.06171	128.168			428	0.00183	255	255	255	1.98341	1.9931	0.05373	0.04332	67.1156
	429	0.00301	255	255	255	3.88825	2.55216	0.06573	0.05838	128.965			429	0.00277	255	255	255	3.96662	1.5932	0.07983	0.04413	147.746			429	0.00109	255	255	255	2.05534	1.99336	0.03904	0.03545	45
	430	0.00405	255	255	255	1.03978	2.56593	0.08343	0.06183	160.606			430	0.0041	255	255	255	4.42221	1.62493	0.08804	0.0593	79.6703			430	0.00222	255	255	255	3.4446	2.00272	0.06136	0.04613	84.8345
	431	0.00084	255	255	255	3.03095	2.54305	0.03853	0.02775	26.2782			431	0.00474	255	255	255	4.87747	1.63351	0.11292	0.05348	73.058			431	0.00499	255	255	255	2.78728	2.02077	0.10451	0.06079	42.143
	432	0.00158	255	255	255	3.35108	2.54757	0.0532	0.03784	175.599			432	0.00306	255	255	255	1.60624	1.62279	0.07331	0.0532	95.5667			432	0.00173	255	255	255	2.8854	2.00678	0.05552	0.03966	0
	433	0.00657	255	255	255	3.79595	2.57227	0.10105	0.0828	176.424			433	0.00232	255	255	255	1.69526	1.61495	0.05922	0.04993	16.9053			433	0.00331	255	255	255	2.55347	2.02294	0.07173	0.05876	178.24
	434	0.00148	255	255	255	2.46132	2.55879	0.04885	0.03863	137.637			434	0.00163	255	255	255	4.976	1.60911	0.04715	0.04403	134.998			434	0.00375	255	255	255	1.60243	2.0336	0.07506	0.06369	150.605
	435	0.00217	255	255	255	2.71831	2.56367	0.05438	0.0509	9.06093			435	0.00267	255	255	255	1.96187	1.62578	0.05997	0.05664	51.2898			435	0.00227	255	255	255	1.93496	2.03902	0.05846	0.0495	87.8746
	436	0.00346	255	255	255	3.23284	2.56759	0.07536	0.05843	171.964			436	0.00375	255	255	255	1.39368	1.63369	0.07862	0.06081	23.0868			436	0.00163	255	255	255	2.48177	2.03191	0.04715	0.04403	134.998
	437	0.00282	255	255	255	4.40429	2.56614	0.06531	0.0549	24.5001			437	0.0044	255	255	255	0.78934	1.64364	0.08866	0.06315	32.6082			437	0.00212	255	255	255	2.70102	2.03408	0.05243	0.05159	155.772
	438	0.00371	255	255	255	4.64059	2.57313	0.08017	0.05885	67.5018			438	0.00133	255	255	255	0.90739	1.63398	0.04677	0.03632	152.439			438	0.00128	255	255	255	2.21062	2.04544	0.044	0.03717	90
	439	0.00652	255	255	255	4.79298	2.57852	0.1023	0.08117	19.9278			439	0.00366	255	255	255	1.15209	1.64612	0.0715	0.06511	166.209			439	0.00331	255	255	255	2.26843	2.05787	0.06564	0.06421	132.272
	440	0.00198	255	255	255	0.58341	2.57613	0.05515	0.04562	108.435			440	0.00568	255	255	255	2.37626	1.66376	0.0913	0.07924	77.395			440	0.00138	255	255	255	1.37065	2.04795	0.04596	0.03832	0
	441	0.00267	255	255	255	2.30629	2.57977	0.06478	0.05244	150.361			441	0.0043	255	255	255	3.73696	1.64992	0.08535	0.06412	33.9749			441	0.00287	255	255	255	2.08919	2.05901	0.06454	0.05653	130.008
	442	0.00445	255	255	255	3.0723	2.5873	0.07704	0.07349	134.991			442	0.00277	255	255	255	4.27451	1.64403	0.06393	0.05511	47.3594			442	0.00143	255	255	255	2.15027	2.04847	0.04707	0.03875	11.1703
	443	0.00336	255	255	255	0.68512	2.58729	0.08039	0.05321	5.5629			443	0.00262	255	255	255	0.48958	1.65294	0.07422	0.04492	38.4129			443	0.0045	255	255	255	1.8635	2.07267	0.0898	0.06375	173.857
	444	0.00647	255	255	255	1.74376	2.5992	0.1068	0.07716	160.433			444	0.00237	255	255	255	1.88304	1.65767	0.05959	0.05067	4.05543			444	0.00272	255	255	255	2.02557	2.06557	0.06041	0.05728	105.031
	445	0.0044	255	255	255	2.78818	2.59074	0.08838	0.06335	160.768			445	0.00193	255	255	255	1.47312	1.65839	0.05367	0.04571	10.73			445	0.00178	255	255	255	1.44446	2.07355	0.05952	0.03805	90
	446	0.00608	255	255	255	1.53361	2.60613	0.0913	0.08475	54.7829			446	0.0041	255	255	255	1.78846	1.67108	0.0823	0.06344	2.49137			446	0.00222	255	255	255	2.82183	2.06973	0.05487	0.05159	174.59
	447	0.00287	255	255	255	2.93558	2.59855	0.0682	0.0535	87.2224			447	0.00094	255	255	255	4.96895	1.6631	0.03901	0.03064	102.82			447	0.00252	255	255	255	2.88747	2.06963	0.0598	0.05365	167.337
	448	0.00336	255	255	255	3.15923	2.59577	0.06945	0.06159	48.9083			448	0.0044	255	255	255	2.13512	1.68052	0.09371	0.05974	3.4889			448	0.00282	255	255	255	3.4439	2.07399	0.06298	0.05693	131.815
	449	0.00217	255	255	255	3.69022	2.58667	0.063	0.04393	164.518			449	0.00311	255	255	255	3.99989	1.68367	0.06946	0.05705	65.2843			449	0.00168	255	255	255	2.42397	2.08058	0.04634	0.04616	90
	450	0.0038	255	255	255	2.86003	2.60698	0.08411	0.05759	69.7182			450	0.00524	255	255	255	0.3366	1.69538	0.095	0.07019	0.66233			450	0.00227	255	255	255	2.65925	2.08929	0.05982	0.04837	64.2462
	451	0.0045	255	255	255	4.90234	2.60517	0.07968	0.07184	27.4988			451	0.00217	255	255	255	1.3165	1.6868	0.05771	0.04796	114.849			451	0.00479	255	255	255	1.94497	2.11685	0.08962	0.06809	52.7917
	452	0.00099	255	255	255	0.98406	2.59722	0.03966	0.03173	90			452	0.00119	255	255	255	3.49048	1.67583	0.04059	0.0372	135			452	0.00188	255	255	255	3.13586	2.09982	0.05411	0.04418	79.6628
	453	0.0039	255	255	255	2.22726	2.61003	0.08634	0.05756	2.27987			453	0.00208	255	255	255	5.03126	1.68763	0.06119	0.04318	104.519			453	0.00124	255	255	255	3.25091	2.09113	0.03966	0.03966	0
	454	0.00222	255	255	255	2.42133	2.60331	0.0557	0.05082	140.498			454	0.00143	255	255	255	4.08445	1.68393	0.04707	0.03875	11.1703			454	0.00183	255	255	255	2.21898	2.11278	0.05296	0.04395	97.407
	455	0.0043	255	255	255	2.51174	2.61168	0.08339	0.06563	16.2876			455	0.00212	255	255	255	0.09767	1.69767	0.07783	0.03476	159.971			455	0.00242	255	255	255	2.70839	2.1267	0.05906	0.05219	168.391
	456	0.00395	255	255	255	3.39571	2.60987	0.08948	0.05624	9.79323			456	0.00099	255	255	255	2.00326	1.69047	0.03966	0.03173	90			456	0.00217	255	255	255	2.78125	2.12595	0.05629	0.04917	134.086
	457	0.00109	255	255	255	0.38372	2.60488	0.03904	0.03545	134.999			457	0.00114	255	255	255	4.15154	1.6917	0.04102	0.03527	37.8921			457	0.00366	255	255	255	1.83913	2.14432	0.0722	0.06447	36.0397
	458	0.00114	255	255	255	2.06301	2.60547	0.03819	0.03789	0			458	0.00212	255	255	255	1.05165	1.70453	0.05689	0.04754	132.049			458	0.00489	255	255	255	2.92339	2.14502	0.08182	0.07611	66.2442
	459	0.00282	255	255	255	3.88673	2.61522	0.06092	0.05886	54.4623			459	0.00504	255	255	255	1.20547	1.71776	0.08235	0.07792	40.8529			459	0.00321	255	255	255	3.44383	2.14228	0.06764	0.06045	80.1708
	460	0.00346	255	255	255	1.64669	2.62352	0.07017	0.06275	27.7617			460	0.00331	255	255	255	0.83084	1.72216	0.08389	0.05024	43.0078			460	0.00168	255	255	255	1.59558	2.13578	0.04634	0.04616	0
	461	0.00375	255	255	255	1.93769	2.62561	0.08465	0.05648	157.445			461	0.00247	255	255	255	1.63776	1.71072	0.06061	0.05189	0			461	0.00158	255	255	255	2.09354	2.1366	0.04766	0.04224	128.218
	462	0.00509	255	255	255	4.20031	2.63113	0.09632	0.06727	24.1882			462	0.00306	255	255	255	4.47555	1.72052	0.07556	0.05162	103.342			462	0.00212	255	255	255	2.02787	2.14654	0.05689	0.04754	42.0495
	463	0.00119	255	255	255	0.19388	2.61889	0.04059	0.0372	45.0013			463	0.00593	255	255	255	0.4416	1.74981	0.10473	0.07208	147.745			463	0.00257	255	255	255	3.19819	2.14668	0.06141	0.05327	16.8499
	464	0.00845	255	255	255	1.06325	2.66031	0.13998	0.07685	112.198			464	0.00242	255	255	255	0.94024	1.73365	0.0759	0.04061	164.121			464	0.00212	255	255	255	3.52423	2.14654	0.05424	0.04987	45.0024
	465	0.00217	255	255	255	2.67661	2.62789	0.06089	0.04546	82.1882			465	0.00311	255	255	255	1.39849	1.73812	0.08319	0.04764	144.53			465	0.00212	255	255	255	2.62631	2.15439	0.05296	0.05108	90
	466	0.00489	255	255	255	2.59665	2.6521	0.09741	0.06393	73.5799			466	0.00366	255	255	255	1.54885	1.73854	0.07408	0.06284	164.844			466	0.00208	255	255	255	2.98799	2.16192	0.05215	0.05066	139.495
	467	0.00247	255	255	255	3.48807	2.63756	0.07568	0.04156	163.856			467	0.00267	255	255	255	3.92179	1.7441	0.06622	0.0513	37.2602			467	0.00282	255	255	255	3.05003	2.17104	0.06073	0.05904	64.3614
	468	0.00277	255	255	255	4.68646	2.6429	0.07523	0.04683	143.993			468	0.00262	255	255	255	4.26004	1.74008	0.06188	0.05388	170.551			468	0.00277	255	255	255	3.26246	2.17987	0.08311	0.04239	94.585
	469	0.00114	255	255	255	0.93226	2.63358	0.04572	0.03164	150.431			469	0.00435	255	255	255	1.71388	1.75581	0.0781	0.07088	156.544			469	0.00114	255	255	255	1.52056	2.16845	0.03819	0.03789	90
	470	0.00173	255	255	255	0.04971	2.64622	0.05729	0.03843	121.771			470	0.00356	255	255	255	1.83515	1.75432	0.07381	0.06137	23.4154			470	0.00119	255	255	255	3.58479	2.17196	0.04759	0.03173	90
	471	0.00158	255	255	255	0.55112	2.63895	0.05292	0.03804	174.016			471	0.00282	255	255	255	2.03046	1.75078	0.06073	0.05904	154.361			471	0.00208	255	255	255	3.111	2.18217	0.05618	0.04703	128.148
	472	0.00099	255	255	255	2.13154	2.6415	0.04336	0.02902	99.3958			472	0.00514	255	255	255	2.19764	1.75495	0.08751	0.07476	2.00543			472	0.00237	255	255	255	1.88538	2.19085	0.06009	0.05025	23.3891
	473	0.00252	255	255	255	2.37118	2.65028	0.0619	0.05183	111.132			473	0.00756	255	255	255	0.18935	1.77634	0.10756	0.08948	26.5617			473	0.00296	255	255	255	1.97796	2.19539	0.06859	0.05503	131.724
	474	0.00212	255	255	255	3.20645	2.64331	0.06154	0.04396	10.8081			474	0.00445	255	255	255	2.38033	1.78537	0.08491	0.06668	146.686			474	0.00153	255	255	255	2.29293	2.18749	0.0449	0.04344	45.0044
	475	0.00771	255	255	255	3.96792	2.67003	0.10436	0.09403	166.485			475	0.00593	255	255	255	0.31074	1.79937	0.09796	0.07706	173.604			475	0.00208	255	255	255	1.34505	2.19874	0.05204	0.05077	164.469
	476	0.00242	255	255	255	4.82483	2.64599	0.05927	0.052	173.624			476	0.0039	255	255	255	0.83463	1.79716	0.08721	0.05698	146.439			476	0.00094	255	255	255	2.68785	2.18546	0.03901	0.03064	12.8205
	477	0.004	255	255	255	2.29948	2.65796	0.08476	0.06012	18.8916			477	0.00272	255	255	255	1.1201	1.78926	0.06689	0.05173	165.738			477	0.00163	255	255	255	2.79914	2.19273	0.04684	0.04432	117.719
	478	0.00282	255	255	255	3.61432	2.66159	0.06654	0.05389	112.451			478	0.00247	255	255	255	1.31021	1.79239	0.06238	0.05042	114.129			478	0.00212	255	255	255	1.41651	2.20261	0.05686	0.04757	47.2278
	479	0.0081	255	255	255	1.87473	2.68851	0.10953	0.09419	34.9917			479	0.00217	255	255	255	1.47226	1.79016	0.05629	0.04917	135.914			479	0.00242	255	255	255	2.40413	2.21005	0.06698	0.04602	92.3417
	480	0.00163	255	255	255	2.44151	2.6543	0.05477	0.0379	170.928			480	0.00405	255	255	255	2.08616	1.80285	0.0798	0.06464	85.5857			480	0.00356	255	255	255	2.88023	2.21482	0.07536	0.0601	7.96302
	481	0.00321	255	255	255	2.99041	2.66437	0.0705	0.058	27.3303			481	0.00474	255	255	255	2.61728	1.79598	0.08164	0.07397	23.1324			481	0.00148	255	255	255	2.09464	2.21062	0.04759	0.03966	0
	482	0.00292	255	255	255	0.37009	2.6743	0.07038	0.05274	61.4688			482	0.00128	255	255	255	5.01979	1.78185	0.04564	0.03583	18.0854			482	0.00099	255	255	255	2.16493	2.21765	0.03966	0.03173	90
	483	0.00489	255	255	255	2.07799	2.67858	0.09076	0.06862	162.932			483	0.0038	255	255	255	1.60613	1.80294	0.0696	0.0696	0			483	0.00094	255	255	255	2.74889	2.21839	0.03901	0.03064	77.1795
	484	0.00627	255	255	255	0.95647	2.70027	0.10171	0.07855	132.614			484	0.00543	255	255	255	2.4705	1.81744	0.0899	0.07697	76.2323			484	0.00217	255	255	255	3.00777	2.22723	0.06214	0.04455	73.2896
	485	0.00652	255	255	255	1.68291	2.69551	0.09204	0.09021	77.2006			485	0.00366	255	255	255	4.0658	1.80104	0.07993	0.05824	5.09515			485	0.00203	255	255	255	3.08959	2.23291	0.0562	0.04589	104.348
	486	0.00208	255	255	255	4.30309	2.67437	0.062	0.04261	147.668			486	0.00311	255	255	255	1.23158	1.82034	0.06579	0.06024	6.56232			486	0.00227	255	255	255	2.54053	2.23049	0.05485	0.05276	53.1301
	487	0.00158	255	255	255	0.72816	2.67497	0.05292	0.03804	174.016			487	0.00543	255	255	255	1.93783	1.83073	0.10088	0.06859	149.735			487	0.00133	255	255	255	1.56343	2.23587	0.04534	0.03746	77.5084
	488	0.00346	255	255	255	0.86125	2.69311	0.08051	0.05469	55.0784			488	0.00257	255	255	255	4.31405	1.81524	0.06685	0.04893	172.883			488	0.00237	255	255	255	2.95218	2.23727	0.06129	0.04926	180
	489	0.00119	255	255	255	4.4394	2.67395	0.04059	0.0372	135			489	0.00469	255	255	255	2.26382	1.83712	0.08067	0.07408	72.5266			489	0.00227	255	255	255	1.88774	2.24622	0.05518	0.05244	134.996
	490	0.00094	255	255	255	0.16814	2.68082	0.03901	0.03064	77.1795			490	0.004	255	255	255	2.7135	1.83765	0.08439	0.06038	78.606			490	0.00306	255	255	255	2.33918	2.25098	0.06534	0.05969	113.282
	491	0.00578	255	255	255	2.8946	2.70595	0.08913	0.08258	35.7026			491	0.00336	255	255	255	3.62376	1.82485	0.07268	0.05885	20.4144			491	0.00385	255	255	255	2.60028	2.25523	0.08124	0.0604	46.0081
	492	0.00479	255	255	255	3.06787	2.70287	0.08493	0.07184	126.736			492	0.00292	255	255	255	4.16016	1.84118	0.07365	0.0504	78.2056			492	0.00237	255	255	255	2.67278	2.24577	0.05821	0.05188	0
	493	0.0041	255	255	255	1.60333	2.70773	0.08818	0.05921	110.596			493	0.00296	255	255	255	0.43299	1.83726	0.07018	0.05378	25.2287			493	0.00252	255	255	255	3.38184	2.25872	0.07387	0.04343	92.6584
	494	0.00455	255	255	255	1.97744	2.71312	0.08989	0.06438	129.713			494	0.00356	255	255	255	1.67954	1.83672	0.0768	0.05897	148.659			494	0.00247	255	255	255	1.13293	2.25631	0.06013	0.0523	90
	495	0.0041	255	255	255	3.2394	2.70663	0.08214	0.06357	29.9616			495	0.00667	255	255	255	0.53397	1.87286	0.11094	0.07655	60.7379			495	0.00385	255	255	255	2.24685	2.27118	0.07636	0.06426	45.3871
	496	0.00193	255	255	255	3.77863	2.69166	0.05367	0.04571	10.73			496	0.00128	255	255	255	1.40472	1.83295	0.04507	0.03629	163.826			496	0.00326	255	255	255	1.37129	2.26728	0.07336	0.05659	175.485
	497	0.00296	255	255	255	0.60906	2.70335	0.06617	0.05704	14.9371			497	0.00262	255	255	255	4.43165	1.84737	0.06649	0.05015	103.158			497	0.00217	255	255	255	2.47101	2.26637	0.05374	0.05151	146.31
	498	0.00563	255	255	255	1.52708	2.72109	0.08916	0.08044	35.0391			498	0.00326	255	255	255	1.81071	1.85693	0.06797	0.06109	178.321			498	0.00242	255	255	255	3.64855	2.26714	0.06073	0.05076	19.6565
	499	0.00247	255	255	255	2.46591	2.70827	0.07322	0.04296	126.699			499	0.00464	255	255	255	2.9361	1.86605	0.0923	0.06407	132.522			499	0.00296	255	255	255	3.05234	2.28173	0.06879	0.05486	113.187
	500	0.00133	255	255	255	0.29821	2.70551	0.04534	0.03746	102.492			500	0.00435	255	255	255	4.53259	1.86037	0.07487	0.07394	137.409			500	0.00247	255	255	255	3.12762	2.28808	0.06453	0.04874	27.3032
	501	0.00647	255	255	255	4.892	2.72465	0.12618	0.06531	17.3604			501	0.00835	255	255	255	0.2158	1.88167	0.16319	0.06515	161.564			501	0.00138	255	255	255	3.27802	2.28442	0.04596	0.03832	90
	502	0.00321	255	255	255	2.74655	2.71811	0.07715	0.053	22.2516			502	0.00524	255	255	255	2.15518	1.87535	0.08899	0.07493	122.513			502	0.00232	255	255	255	2.74183	2.29108	0.06285	0.04704	175.209
	503	0.00553	255	255	255	3.31204	2.73365	0.0869	0.08108	55.4932			503	0.00529	255	255	255	0.70937	1.88965	0.08932	0.07536	151.923			503	0.00306	255	255	255	2.85185	2.30426	0.06673	0.05845	97.9424
	504	0.00385	255	255	255	1.1432	2.7277	0.08128	0.06037	4.29107			504	0.00163	255	255	255	1.30686	1.87025	0.04715	0.04403	45			504	0.00124	255	255	255	2.11924	2.29497	0.03966	0.03966	0
	505	0.00326	255	255	255	2.15226	2.73918	0.069	0.06017	80.4251			505	0.00459	255	255	255	2.8164	1.88593	0.08004	0.07309	132.152			505	0.0039	255	255	255	2.39044	2.3092	0.07604	0.06536	38.3988
	506	0.00598	255	255	255	2.31286	2.74866	0.08973	0.08483	151.965			506	0.00188	255	255	255	0.94115	1.88026	0.0531	0.04502	108.909			506	0.00277	255	255	255	3.4712	2.30413	0.06752	0.05218	153.584
	507	0.00588	255	255	255	2.62256	2.75758	0.12078	0.06198	64.6901			507	0.00534	255	255	255	1.53564	1.8934	0.10029	0.06774	146.05			507	0.00158	255	255	255	1.08159	2.30661	0.04563	0.04411	20.6078
	508	0.00371	255	255	255	1.75758	2.74548	0.08057	0.05856	38.3272			508	0.00494	255	255	255	0.35588	1.90177	0.08754	0.07186	62.8148			508	0.00267	255	255	255	1.91085	2.31085	0.06256	0.0543	140.118
	509	0.00484	255	255	255	2.5308	2.75372	0.09063	0.06802	169.672			509	0.00277	255	255	255	1.13531	1.89055	0.07367	0.04782	148.229			509	0.00232	255	255	255	1.98734	2.31022	0.05608	0.05272	95.4224
	510	0.00672	255	255	255	3.65425	2.75278	0.1076	0.07951	179.56			510	0.00504	255	255	255	1.74498	1.9052	0.08999	0.07131	135.549			510	0.00267	255	255	255	2.31111	2.31046	0.06053	0.05612	126.021
	511	0.00499	255	255	255	3.99926	2.74984	0.09112	0.06973	14.8665			511	0.00356	255	255	255	0.85812	1.89783	0.07729	0.0586	174.986			511	0.00375	255	255	255	2.66593	2.31291	0.08013	0.05966	175.803
	512	0.00242	255	255	255	0.44921	2.74683	0.0628	0.04908	159.415			512	0.0043	255	255	255	2.54195	1.90942	0.08538	0.0641	92.094			512	0.00203	255	255	255	2.99307	2.31177	0.07136	0.03614	34.0159
	513	0.00044	255	255	255	3.37041	2.73077	0.02379	0.02379	0			513	0.00336	255	255	255	1.4273	1.90858	0.07912	0.05407	39.082			513	0.00138	255	255	255	3.52856	2.302	0.04722	0.0373	159.495
	514	0.00494	255	255	255	2.07398	2.76415	0.09098	0.06914	160.126			514	0.00375	255	255	255	1.62777	1.91374	0.0755	0.06332	64.1784			514	0.00109	255	255	255	1.55756	2.31062	0.03844	0.036	56.3099
	515	0.0043	255	255	255	4.30001	2.76316	0.09315	0.05875	140.328			515	0.00282	255	255	255	2.04661	1.90393	0.06273	0.05716	128.776			515	0.00208	255	255	255	2.06653	2.31187	0.06095	0.04335	16.0665
	516	0.00094	255	255	255	0.15186	2.74889	0.03901	0.03064	12.8205			516	0.0041	255	255	255	2.36983	1.91007	0.07519	0.06944	49.6179			516	0.00385	255	255	255	2.48169	2.33138	0.07297	0.06724	175.646
	517	0.00311	255	255	255	2.78811	2.76658	0.07232	0.0548	175.279			517	0.00222	255	255	255	3.42508	1.91306	0.07709	0.03672	93.4905			517	0.00311	255	255	255	2.5633	2.32554	0.06785	0.05841	21.434
	518	0.0041	255	255	255	3.17436	2.76346	0.07916	0.06596	2.18957			518	0.00395	255	255	255	1.01973	1.9212	0.07545	0.0667	144.069			518	0.00267	255	255	255	2.91951	2.324	0.06616	0.05135	176.675
	519	0.00247	255	255	255	4.37696	2.76563	0.06449	0.04878	66.9378			519	0.00425	255	255	255	3.02492	1.91663	0.07911	0.06839	124.587			519	0.00301	255	255	255	2.25694	2.34048	0.06811	0.05634	164.343
	520	0.00296	255	255	255	4.57717	2.76872	0.0663	0.05693	70.3542			520	0.00267	255	255	255	3.67408	1.90941	0.06627	0.05126	166.766			520	0.00232	255	255	255	3.6405	2.33325	0.06285	0.04704	4.79089
	521	0.00539	255	255	255	2.22313	2.78087	0.09059	0.07569	134.713			521	0.00366	255	255	255	1.22381	1.92367	0.07243	0.06427	11.6677			521	0.00217	255	255	255	3.03573	2.34401	0.05737	0.04825	12.579
	522	0.00326	255	255	255	4.20505	2.77869	0.08052	0.05156	128.288			522	0.00222	255	255	255	4.3315	1.91212	0.06063	0.04669	3.64298			522	0.00158	255	255	255	3.45344	2.35142	0.05124	0.03929	178.519
	523	0.00726	255	255	255	0.79354	2.80211	0.11189	0.08265	123.056			523	0.00247	255	255	255	2.45467	1.92074	0.06273	0.05014	171.078			523	0.00153	255	255	255	1.95213	2.3571	0.05233	0.03726	98.5612
	524	0.00761	255	255	255	1.89924	2.79791	0.10373	0.09339	35.5733			524	0.00198	255	255	255	4.23076	1.92349	0.05442	0.04624	107.685			524	0.00217	255	255	255	2.0218	2.36047	0.05563	0.04976	35.5062
	525	0.00543	255	255	255	0.52756	2.80023	0.09289	0.07449	121.263			525	0.00316	255	255	255	0.42932	1.93583	0.06707	0.06002	90.3638			525	0.00331	255	255	255	2.18292	2.36736	0.08599	0.04901	171.43
	526	0.00222	255	255	255	2.67657	2.78309	0.0616	0.04596	3.93236			526	0.00375	255	255	255	0.62984	1.94	0.07359	0.06497	90			526	0.00242	255	255	255	2.3535	2.36727	0.06044	0.051	177.068
	527	0.0044	255	255	255	4.42365	2.80256	0.0845	0.06626	48.942			527	0.00435	255	255	255	1.96421	1.9448	0.08761	0.06318	119.257			527	0.0039	255	255	255	2.83451	2.37505	0.09298	0.05345	50.1947
	528	0.00198	255	255	255	2.89858	2.79139	0.0553	0.0455	164.872			528	0.00282	255	255	255	3.5523	1.93563	0.06857	0.05229	125.06			528	0.00094	255	255	255	3.78919	2.35897	0.03901	0.03064	77.1795
	529	0.00321	255	255	255	3.2534	2.80052	0.0703	0.05816	46.1729			529	0.00479	255	255	255	2.70432	1.94961	0.08854	0.06892	136.302			529	0.00173	255	255	255	1.71457	2.36827	0.04843	0.04546	45.0026
	530	0.00143	255	255	255	3.88401	2.78991	0.04707	0.03875	101.17			530	0.00272	255	255	255	1.87003	1.94659	0.06207	0.05574	41.6613			530	0.00208	255	255	255	2.95854	2.37396	0.06085	0.04342	74.8168
	531	0.00114	255	255	255	4.50605	2.78975	0.04663	0.03103	96.1612			531	0.00504	255	255	255	2.83427	1.97184	0.08565	0.07492	26.5011			531	0.00548	255	255	255	3.14383	2.40243	0.1241	0.05627	95.4093
	532	0.0038	255	255	255	3.53655	2.80261	0.08256	0.05867	17.0723			532	0.00262	255	255	255	4.41627	1.96381	0.06512	0.0512	90.3909			532	0.00183	255	255	255	1.36334	2.37989	0.0515	0.0452	99.268
	533	0.00627	255	255	255	2.8248	2.83177	0.09891	0.08077	142.122			533	0.008	255	255	255	0.22185	1.98652	0.13077	0.07793	21.4759			533	0.00059	255	255	255	1.80294	2.36877	0.03173	0.02379	90
	534	0.00158	255	255	255	2.96404	2.80413	0.04717	0.04267	69.5638			534	0.00311	255	255	255	2.93528	1.97097	0.07152	0.05541	135			534	0.00247	255	255	255	2.08747	2.38072	0.06035	0.05212	18.1454
	535	0.00375	255	255	255	3.96204	2.81844	0.07938	0.06022	6.68347			535	0.00479	255	255	255	3.10309	1.97279	0.08168	0.07471	6.12798			535	0.00163	255	255	255	2.41851	2.37527	0.04715	0.04403	45
	536	0.00356	255	255	255	0.88292	2.8238	0.06983	0.06486	41.2537			536	0.0082	255	255	255	0.71086	2.01195	0.13974	0.07473	34.5216			536	0.00356	255	255	255	2.65696	2.38166	0.07495	0.06043	0
	537	0.00563	255	255	255	2.50485	2.83337	0.09188	0.07805	2.38614			537	0.00553	255	255	255	0.90586	1.9931	0.09514	0.07405	19.4888			537	0.00499	255	255	255	2.73933	2.39706	0.10398	0.0611	153.759
	538	0.00198	255	255	255	4.14465	2.8116	0.05402	0.04658	0			538	0.00405	255	255	255	2.13519	1.98835	0.08537	0.06042	45.2371			538	0.00623	255	255	255	1.08933	2.40838	0.09102	0.08709	119.127
	539	0.00553	255	255	255	0.63462	2.84298	0.1117	0.06308	60.4416			539	0.00371	255	255	255	3.75072	1.98026	0.08374	0.05634	163.516			539	0.00232	255	255	255	1.53524	2.38979	0.05943	0.04975	86.4047
	540	0.00242	255	255	255	3.01652	2.82257	0.06226	0.04951	27.3633			540	0.00445	255	255	255	1.6804	2.00077	0.09083	0.06233	117.056			540	0.00227	255	255	255	2.29589	2.38772	0.05698	0.05078	34.9863
	541	0.00479	255	255	255	1.97221	2.84359	0.08629	0.07071	55.506			541	0.00588	255	255	255	1.79048	2.00282	0.08954	0.08361	80.0713			541	0.00415	255	255	255	2.51404	2.39831	0.07314	0.07225	52.9496
	542	0.00232	255	255	255	2.42762	2.82917	0.05443	0.05432	90			542	0.00385	255	255	255	2.58739	1.99155	0.07409	0.06622	14.0701			542	0.00292	255	255	255	3.01467	2.40005	0.06495	0.05714	125.022
	543	0.00188	255	255	255	3.3421	2.82658	0.054	0.04426	15.8247			543	0.00405	255	255	255	4.6802	1.99924	0.08079	0.06385	104.026			543	0.00227	255	255	255	3.5935	2.39215	0.06097	0.04746	151.036
	544	0.00217	255	255	255	3.45939	2.8255	0.0603	0.0459	9.23161			544	0.0039	255	255	255	1.58166	2.0034	0.07855	0.06326	137.863			544	0.00188	255	255	255	1.91633	2.39689	0.05389	0.04436	163.617
	545	0.00326	255	255	255	4.06223	2.83077	0.07897	0.05258	21.8303			545	0.00292	255	255	255	0.34174	2.0069	0.08147	0.04556	47.0496			545	0.00153	255	255	255	3.07315	2.39542	0.0449	0.04344	135
	546	0.00094	255	255	255	0.45633	2.82991	0.03901	0.03064	102.82			546	0.00188	255	255	255	1.06582	1.99531	0.05315	0.04497	2.66431			546	0.00262	255	255	255	3.46828	2.40664	0.06709	0.0497	69.9558
	547	0.00445	255	255	255	2.67094	2.84729	0.08035	0.07046	119.806			547	0.00336	255	255	255	1.17384	2.00678	0.06929	0.06173	90			547	0.00272	255	255	255	3.66971	2.41293	0.06211	0.0557	145.908
	548	0.00212	255	255	255	4.59198	2.8344	0.05365	0.05042	30.864			548	0.00361	255	255	255	1.35058	2.00688	0.07264	0.06322	14.8724			548	0.00267	255	255	255	3.7324	2.41147	0.06243	0.05442	128.002
	549	0.00716	255	255	255	1.11734	2.85646	0.11757	0.07758	177.922			549	0.00504	255	255	255	1.4683	2.01236	0.09373	0.06845	146.641			549	0.00351	255	255	255	2.00628	2.44307	0.10444	0.04276	117.175
	550	0.00331	255	255	255	2.1504	2.84795	0.07101	0.05936	135.36			550	0.00168	255	255	255	3.60856	1.99624	0.05503	0.03887	30.1698			550	0.00306	255	255	255	2.15042	2.42546	0.06722	0.05802	64.333
	551	0.00375	255	255	255	2.59722	2.85072	0.0733	0.06522	90			551	0.00573	255	255	255	0.49421	2.03471	0.10098	0.07226	84.9959			551	0.00242	255	255	255	2.59779	2.42493	0.06067	0.05081	106.515
	552	0.00168	255	255	255	3.70676	2.84075	0.05292	0.04041	26.8529			552	0.00494	255	255	255	2.4818	2.01437	0.08293	0.07585	13.917			552	0.00311	255	255	255	2.23918	2.43231	0.06747	0.05874	158.049
	553	0.00301	255	255	255	4.51947	2.84842	0.07614	0.0504	154.056			553	0.00306	255	255	255	1.90996	2.02424	0.06537	0.05966	16.836			553	0.00153	255	255	255	2.07934	2.43963	0.0461	0.0423	29.0546
	554	0.00252	255	255	255	2.34789	2.85274	0.07804	0.04111	29.4507			554	0.00143	255	255	255	2.0046	2.01866	0.04432	0.04116	134.998			554	0.00267	255	255	255	2.30486	2.44388	0.05982	0.05679	39.2775
	555	0.00099	255	255	255	3.83432	2.83972	0.03966	0.03173	0			555	0.00469	255	255	255	4.29416	2.03157	0.07822	0.0764	33.6168			555	0.00242	255	255	255	2.68314	2.4476	0.05857	0.05263	31.9166
	556	0.00336	255	255	255	4.26061	2.85512	0.06621	0.06461	101.452			556	0.0044	255	255	255	2.37774	2.04185	0.08758	0.06393	56.48			556	0.00168	255	255	255	2.94267	2.43927	0.0512	0.04177	165.517
	557	0.00548	255	255	255	3.07943	2.86919	0.09252	0.07547	22.0052			557	0.00479	255	255	255	3.01555	2.04352	0.08344	0.07313	139.407			557	0.00242	255	255	255	1.83148	2.45534	0.05906	0.05219	101.609
	558	0.0038	255	255	255	2.25763	2.86952	0.08102	0.05979	162.964			558	0.00479	255	255	255	3.18961	2.03374	0.09177	0.06649	12.3614			558	0.00193	255	255	255	2.82286	2.44889	0.05597	0.04383	134.999
	559	0.00232	255	255	255	3.21532	2.86836	0.06207	0.04763	53.0405			559	0.00208	255	255	255	0.40316	2.03439	0.05708	0.04629	43.8909			559	0.00114	255	255	255	3.53482	2.43952	0.04663	0.03103	173.839
	560	0.00553	255	255	255	0.98519	2.88622	0.08944	0.07878	137.51			560	0.00356	255	255	255	1.25975	2.05091	0.08939	0.05067	150.354			560	0.00474	255	255	255	2.74863	2.47113	0.09531	0.06336	28.7212
	561	0.00321	255	255	255	3.15478	2.87632	0.06688	0.06114	72.556			561	0.0039	255	255	255	2.745	2.05376	0.07884	0.06304	124.351			561	0.00178	255	255	255	2.88638	2.4539	0.05182	0.0437	17.0294
	562	0.00736	255	255	255	1.71925	2.9039	0.10072	0.09306	67.3811			562	0.00292	255	255	255	3.87435	2.0511	0.0703	0.0528	52.9719			562	0.00178	255	255	255	3.38856	2.45664	0.05003	0.04526	90
	563	0.00153	255	255	255	1.48255	2.88223	0.04542	0.04294	120.964			563	0.00425	255	255	255	4.43971	2.05386	0.09111	0.05938	41.4624			563	0.004	255	255	255	3.47237	2.49187	0.11307	0.04506	61.944
	564	0.00183	255	255	255	3.27257	2.88217	0.0515	0.0452	9.268			564	0.00539	255	255	255	4.77279	2.06572	0.1	0.06857	90.1038			564	0.00252	255	255	255	2.44258	2.46366	0.06655	0.04821	11.9812
	565	0.00148	255	255	255	4.75512	2.88189	0.04759	0.03966	90			565	0.00341	255	255	255	0.98931	2.05934	0.0704	0.06165	123.273			565	0.00301	255	255	255	2.50918	2.46873	0.06632	0.05786	72.2471
	566	0.00341	255	255	255	0.51052	2.91586	0.09489	0.04574	74.2262			566	0.00114	255	255	255	1.0872	2.05598	0.03819	0.03789	90			566	0.00143	255	255	255	3.00902	2.45712	0.04707	0.03875	11.1703
	567	0.00257	255	255	255	2.95853	2.8927	0.06492	0.05039	3.44743			567	0.00499	255	255	255	2.65414	2.08257	0.09834	0.06461	63.925			567	0.00124	255	255	255	3.08222	2.45664	0.03966	0.03966	0
	568	0.00558	255	255	255	3.36207	2.90245	0.11421	0.06224	179.469			568	0.0044	255	255	255	2.89844	2.07525	0.08316	0.06733	154.282			568	0.00138	255	255	255	3.30714	2.46141	0.04571	0.03854	90
	569	0.00331	255	255	255	4.09817	2.89904	0.06856	0.06147	97.3745			569	0.00217	255	255	255	3.78639	2.06972	0.05629	0.04917	134.086			569	0.00346	255	255	255	1.59829	2.47421	0.07031	0.06263	0
	570	0.00094	255	255	255	4.63637	2.88244	0.03901	0.03064	12.8205			570	0.00277	255	255	255	2.10795	2.07983	0.06006	0.05865	86.9423			570	0.00099	255	255	255	1.50772	2.46718	0.03966	0.03173	0
[truncated: 905 more rows]

## Sheet: 5 training
					1297		Avg Minor	0.0566578																			NTG_E8_3_Jun_3_2024_022_16
[truncated: 1,441 more rows]
