# Supplementary material for: FIRM image analysis: A machine learning workflow for quantifying extracellular matrix components from electron microscopy images
Source: PLoS One. 2025 Feb 6;20(2):e0312196. doi: 10.1371/journal.pone.0312196 (PMC11801620; doi:10.1371/journal.pone.0312196)
Supplement: S1 Dataset — (ZIP) [file pone.0312196.s002.zip › S2 Dataset/Ilastik_analysis data/ilastik_IOU and F1.xlsx]

## Sheet: Summary
Ilastik IOU
	for 0.33 threshold
					Image #	GT # Fibrils	RF # of Fibrils	# of TP	# FP	Precision	Recall	F1				Table 2: Summary of Ilastik Performance: Precision, Recall, and F1 score
					S3_C1	898	739	497	242	0.67253	0.553452	0.607208				Image ID	GT # of Fibrils	FIRM # of Fibrils	# of TP	# of FP	Precision	Recall	F1 Score
					S9_D6	1936	1910	1038	872	0.543455	0.536157	0.539782				4	898	739	497	242	0.67253	0.553452	0.607208
					S8_C6	1363	1367	1065	302	0.779078	0.781365	0.78022				5	1936	1910	1038	872	0.543455	0.536157	0.539782
					S6_A1	1920	1546	686	860	0.443726	0.357292	0.395845				6	1363	1367	1065	302	0.779078	0.781365	0.78022
					S5_E1	1544	1077	503	574	0.467038	0.325777	0.383823				7	1920	1546	686	860	0.443726	0.357292	0.395845
					NTG_3	1174	756	565	191	0.747354	0.481261	0.585492				8	1544	1077	503	574	0.467038	0.325777	0.383823
					NTG_8	875	544	322	222	0.591912	0.368	0.453841				9	1174	756	565	191	0.747354	0.481261	0.585492
					NTG_22	1701	1063	902	161	0.848542	0.530276	0.652677				10	875	544	322	222	0.591912	0.368	0.453841
					Totals	11411	9002	5578	3424	0.61964	0.488827	0.546514				11	1701	1063	902	161	0.848542	0.530276	0.652677
																Combined	11411	9002	5578	3424	0.61964	0.488827	0.546514

## Sheet: NTG3
NTG_3																						threshold	0.33
	UNION											Intersection
index	area	XM	YM									index	area	XM	YM		matching index from Union		union value		IOU value	TP	>1 anomaly
1	0.00331	0.59196	0.03803									1	0.00198	0.59272	0.04024		1		0.00331		0.598187	1
2	0.0087	1.41299	0.06138									2	0.00326	1.41634	0.05815		2		0.0087		0.374713	1
3	0.00341	0.65079	0.06983									3	0.00257	0.64761	0.07137		3		0.00341		0.753666	1
4	0.00237	0.71315	0.07132									4	0.00089	0.70798	0.06834		4		0.00237		0.375527	1		565
5	0.00292	4.8708	0.06547									5	0.00193	1.31343	0.09778		7		0.0038		0.507895	1
6	0.00232	0.53772	0.10461									6	0.00173	4.44142	0.11357		11		0.00212		0.816038	1
7	0.0038	1.31191	0.10785									7	0.00237	2.47523	0.13648		8		0.00736		0.322011	0
8	0.00736	2.47664	0.13593									8	0.00341	2.61351	0.13401		9		0.00726		0.469697	1
9	0.00726	2.61787	0.13448									9	0.0043	0.40506	0.16785		13		0.00791		0.543616	1
10	0.00208	4.20953	0.11079									10	0.00227	0.6948	0.15372		14		0.0039		0.582051	1
11	0.00212	4.44078	0.11565									11	0.00272	1.22886	0.17208		15		0.00459		0.592593	1
12	0.00089	4.85821	0.11012									12	0.00208	2.26183	0.15815		17		0.00459		0.453159	1
13	0.00791	0.40465	0.17203									13	0.00282	4.66608	0.16148		16		0.00563		0.500888	1
14	0.0039	0.69796	0.15184									14	0.00193	4.74755	0.15419		20		0.00277		0.696751	1
15	0.00459	1.22611	0.1676									15	0.0039	2.75523	0.17506		18		0.00603		0.646766	1
16	0.00563	4.65856	0.16259									16	0.00217	0.64315	0.18483		22		0.0041		0.529268	1
17	0.00459	2.26421	0.15898									17	0.00094	3.87242	0.17295		19		0.00939		0.100106	0
18	0.00603	2.75099	0.16956									18	0.00366	0.24829	0.19035		21		0.00692		0.528902	1
19	0.00939	3.89717	0.17717									19	0.00272	4.52891	0.22844		25		0.00539		0.504638	1
20	0.00277	4.74721	0.15238									20	0.00222	4.61251	0.23985		27		0.00341		0.651026	1
21	0.00692	0.2533	0.18833									21	0.00173	1.44928	0.24371		26		0.00415		0.416867	1
22	0.0041	0.64324	0.19296									22	0.00168	4.6871	0.24209		28		0.00326		0.515337	1
23	0.00282	2.01751	0.18886									23	0.00346	0.09118	0.2905		30		0.00553		0.625678	1
24	0.00395	0.55353	0.20604									24	0.00074	3.89336	0.28046		31		0.00247		0.299595	0
25	0.00539	4.5289	0.22451									25	0.00188	4.28677	0.31372		37		0.00351		0.535613	1
26	0.00415	1.44454	0.24694									26	0.00183	4.08413	0.32134		36		0.00514		0.356031	1
27	0.00341	4.60873	0.24056									27	0.00247	4.53792	0.31869		38		0.0041		0.602439	1
28	0.00326	4.68579	0.24346									28	0.00143	1.73119	0.32709		34		0.0043		0.332558	1
29	0.00168	4.89177	0.25677									29	0.00415	3.77298	0.3507		39		0.00494		0.840081	1
30	0.00553	0.09062	0.29597									30	0.00217	4.20702	0.35049		40		0.00371		0.584906	1
31	0.00247	3.90109	0.27821									31	0.00099	4.8957	0.33739		41		0.00375		0.264	0
32	0.00583	2.33845	0.31237									32	0.00277	1.41333	0.37894		43		0.00489		0.566462	1
33	0.00208	2.07188	0.29271									33	0.00074	3.93554	0.36621		44		0.00351		0.210826	0
34	0.0043	1.72635	0.31683									34	0.00173	0.53852	0.40075		46		0.00361		0.479224	1
35	0.00267	1.97606	0.31644									35	0.00212	4.26391	0.40776		48		0.00356		0.595506	1
36	0.00514	4.08797	0.31901									36	0.00242	1.26142	0.41421		45		0.00484		0.5	1
37	0.00351	4.29111	0.31467									37	0.00133	2.00834	0.42916		47		0.00459		0.28976	0
38	0.0041	4.54323	0.32092									38	0.00257	1.31997	0.46351		51		0.00341		0.753666	1
39	0.00494	3.77064	0.34751									39	0.00044	4.10845	0.43931		53		0.00301		0.146179	0
40	0.00371	4.20536	0.34494									40	0.00143	0.08253	0.46234		54		0.00321		0.445483	1
41	0.00375	4.90559	0.34155									41	0.00208	0.49253	0.46944		55		0.00405		0.51358	1
42	0.00292	2.09125	0.35687									42	0.00232	2.81302	0.46623		52		0.00613		0.378467	1
43	0.00489	1.40363	0.37662									43	0.00074	1.75608	0.46274		56		0.0045		0.164444	0
44	0.00351	3.92233	0.37328									44	0.0003	4.10845	0.46391		53		0.00301		0.0996678	0
45	0.00484	1.2668	0.41026									45	0.00247	1.60795	0.49864		59		0.00489		0.505112	1
46	0.00361	0.54099	0.40446									46	0.00242	4.20098	0.50085		62		0.0038		0.636842	1
47	0.00459	2.00799	0.4282									47	0.00336	0.18803	0.50898		60		0.00504		0.666667	1
48	0.00356	4.2585	0.40788									48	0.00064	2.24901	0.4896		61		0.00277		0.231047	0
49	0.00316	4.41037	0.41284									49	0.00168	4.36211	0.50919		64		0.00336		0.5	1
50	0.00326	1.91444	0.43069									50	0.00089	2.43555	0.49789		63		0.00188		0.473404	1
51	0.00341	1.32252	0.46132									51	0.00262	1.89312	0.52618		65		0.00613		0.427406	1
52	0.00613	2.81319	0.46902									52	0.00321	3.00273	0.53858		67		0.00573		0.560209	1
53	0.00301	4.1209	0.45107									53	0.00222	4.03441	0.5321		68		0.00375		0.592	1
54	0.00321	0.08278	0.47013									54	0.00133	2.15855	0.54917		71		0.00405		0.328395	0
55	0.00405	0.4928	0.4724									55	0.00227	2.33286	0.55132		69		0.00459		0.494553	1
56	0.0045	1.75211	0.4862									56	0.00267	0.42578	0.56622		66		0.00731		0.365253	1
57	0.00272	2.56297	0.47459									57	0.00282	1.6663	0.57163		72		0.0043		0.655814	1
58	0.00316	4.69801	0.48039									58	0.00296	2.3396	0.62874		76		0.00459		0.64488	1
59	0.00489	1.60726	0.49831									59	0.00044	2.60424	0.60801		75		0.00242		0.181818	0
60	0.00504	0.18716	0.50636									60	0.0045	1.4131	0.65829		77		0.00795		0.566038	1
61	0.00277	2.24313	0.49768									61	0.00267	0.14488	0.6865		80		0.00316		0.844937	1
62	0.0038	4.20038	0.50349									62	0.00198	0.39134	0.68744		81		0.0041		0.482927	1
63	0.00188	2.43462	0.49998									63	0.00128	1.95974	0.6856		78		0.00361		0.354571	1
64	0.00336	4.36604	0.51219									64	0.00242	2.095	0.70197		79		0.00588		0.411565	1
65	0.00613	1.89063	0.52916									65	0.00222	1.58691	0.72672		84		0.00578		0.384083	1
66	0.00731	0.4243	0.56042									66	0.00316	1.77691	0.72926		85		0.00558		0.566308	1
67	0.00573	3.00047	0.54014									67	0.00079	4.18225	0.70993		82		0.0044		0.179545	0
68	0.00375	4.03751	0.53522									68	0.00316	2.3568	0.75551		86		0.00657		0.480974	1
69	0.00459	2.32966	0.54921									69	0.00168	2.92448	0.77092		88		0.0044		0.381818	1
70	0.00153	0.07698	0.54293									70	0.00257	0.42309	0.79901		90		0.00459		0.559913	1
71	0.00405	2.1549	0.55726									71	0.00203	1.49006	0.79608		89		0.00435		0.466667	1
72	0.0043	1.66228	0.57173									72	0.00188	2.44535	0.81888		93		0.00618		0.304207	0
73	0.00356	2.44189	0.57745									73	0.00267	1.67538	0.8315		94		0.00642		0.415888	1
74	0.00079	2.72022	0.56935									74	0.00282	1.90467	0.8539		99		0.00425		0.663529	1
75	0.00242	2.59521	0.60629									75	0.00198	2.2788	0.84594		97		0.00385		0.514286	1
76	0.00459	2.33488	0.63106									76	0.0003	2.90649	0.83645		100		0.00277		0.108303	0
77	0.00795	1.41237	0.65782									77	0.00301	3.14905	0.86486		101		0.00519		0.579961	1
78	0.00361	1.96711	0.66347									78	0.00232	1.33798	0.8965		104		0.00366		0.63388	1
79	0.00588	2.0919	0.69868									79	0.00114	1.78613	0.8852		106		0.00252		0.452381	1
80	0.00316	0.14398	0.68676									80	0.00133	1.72145	0.89958		105		0.00287		0.463415	1
81	0.0041	0.399	0.6932									81	0.00277	2.8431	0.9021		108		0.00435		0.636782	1
82	0.0044	4.17068	0.70112									82	0.00089	4.76059	0.89268		109		0.00287		0.310105	0
83	0.00242	4.67952	0.68992									83	0.00277	0.38032	0.92143		110		0.00667		0.415292	1
84	0.00578	1.58624	0.72516									84	0.00252	2.72263	0.92252		113		0.00405		0.622222	1
85	0.00558	1.78334	0.7313									85	0.00193	1.56287	0.92431		112		0.00405		0.476543	1
86	0.00657	2.35812	0.75747									86	0.00188	1.84086	0.93763		114		0.00341		0.55132	1
87	0.00208	4.34409	0.74005									87	0.00237	1.91218	0.95594		117		0.00371		0.638814	1
88	0.0044	2.94014	0.76454									88	0.00183	0.23566	0.95775		115		0.00415		0.440964	1
89	0.00435	1.48352	0.79388									89	0.00114	0.15815	0.96527		118		0.00252		0.452381	1
90	0.00459	0.41936	0.79908									90	0.00089	1.70805	0.96649		119		0.00188		0.473404	1
91	0.00079	1.6215	0.78154									91	0.00296	2.53934	0.97961		122		0.00583		0.507719	1
92	0.00509	2.08867	0.82229									92	0.00188	2.82103	0.975		120		0.00558		0.336918	1
93	0.00618	2.44477	0.82208									93	0.00336	2.67288	1.00246		126		0.00543		0.618785	1
94	0.00642	1.66609	0.83202									94	0.00064	1.97596	0.9919		125		0.00178		0.359551	1
95	0.00168	1.76076	0.81536									95	0.00178	2.98713	1.01589		127		0.00474		0.375527	1
96	0.00133	2.16845	0.82929									96	0.00296	1.91271	1.05529		129		0.00484		0.61157	1
97	0.00385	2.28262	0.84339									97	0.00257	1.83903	1.04759		128		0.0042		0.611905	1
98	0.00316	4.42662	0.84238									98	0.00331	0.39588	1.06846		131		0.00425		0.778824	1
99	0.00425	1.906	0.84961									99	0.00217	2.05183	1.06234		130		0.00371		0.584906	1
100	0.00277	2.91402	0.85101									100	0.00301	1.75616	1.08149		132		0.0083		0.362651	1
101	0.00519	3.15318	0.86527									101	0.0003	2.94164	1.06841		135		0.00356		0.0842697	0
102	0.00208	1.5186	0.86641									102	0.00292	1.52488	1.09623		133		0.00771		0.378729	1
103	0.00252	4.87323	0.86877									103	0.00316	1.62018	1.09652		134		0.00529		0.597353	1
104	0.00366	1.33731	0.89582									104	5e-05	1.80997	1.07192		128		0.0042		0.0119048	0
105	0.00287	1.72029	0.89523									105	0.00306	2.82872	1.09822		137		0.00479		0.638831	1
106	0.00252	1.78516	0.89137									106	0.00119	2.60454	1.10033		138		0.00356		0.33427	1
107	0.00277	1.42676	0.89808									107	0.00232	2.74752	1.10782		136		0.00479		0.484342	1
108	0.00435	2.84403	0.90299									108	0.00158	2.30705	1.14375		141		0.00326		0.484663	1
109	0.00287	4.75342	0.9002									109	0.00227	0.42525	1.14756		139		0.00425		0.534118	1
110	0.00667	0.38261	0.92754									110	0.00217	1.86093	1.1609		143		0.00509		0.426326	1
111	0.00277	2.17209	0.90787									111	0.00198	2.01732	1.15276		140		0.00519		0.381503	1
112	0.00405	1.5607	0.92037									112	0.00267	2.20724	1.15718		144		0.00489		0.546012	1
113	0.00405	2.72502	0.91926									113	0.00074	2.90227	1.16611		147		0.00188		0.393617	1
114	0.00341	1.83706	0.94051									114	0.00119	0.22434	1.17853		142		0.00326		0.365031	1
115	0.00415	0.23932	0.94599									115	0.00262	1.49937	1.18333		148		0.0042		0.62381	1
116	0.00336	4.24045	0.93537									116	0.00158	2.73582	1.17714		149		0.00341		0.463343	1
117	0.00371	1.91034	0.95655									117	0.00301	3.36372	1.18877		152		0.00504		0.597222	1
118	0.00252	0.15567	0.95712									118	0.00138	1.6837	1.19543		151		0.00331		0.416918	1
119	0.00188	1.70897	0.9589									119	0.00178	1.75569	1.20196		153		0.00292		0.609589	1
120	0.00558	2.81536	0.97731									120	5e-05	2.1825	1.18439		158		0.00445		0.011236	0
121	0.00044	4.64968	0.95243									121	0.00044	2.85026	1.19376		155		0.00217		0.202765	0
122	0.00583	2.54229	0.98614									122	0.00044	2.47069	1.19844		159		0.00143		0.307692	0
123	0.00222	4.71904	0.98351									123	0.00183	2.07669	1.2182		157		0.00435		0.42069	1
124	0.00296	2.13072	0.99285									124	0.00049	2.16704	1.2118		158		0.00445		0.110112	0
125	0.00178	1.9855	0.99089									125	0.00188	2.77609	1.23433		165		0.00311		0.604502	1
126	0.00543	2.6806	1.00834									126	0.00049	2.86643	1.21813		155		0.00217		0.225806	0
127	0.00474	2.98967	1.01108									127	0.00178	1.82715	1.23945		163		0.00296		0.601351	1
128	0.0042	1.83684	1.04596									128	0.00054	1.48919	1.23742		168		0.00217		0.248848	0
129	0.00484	1.91705	1.05378									129	0.00336	2.33487	1.2523		164		0.00692		0.485549	1
130	0.00371	2.05336	1.05768									130	0.00054	3.56786	1.23615		162		0.00543		0.0994475	0
131	0.00425	0.39379	1.06767									131	0.00222	0.46665	1.26889		170		0.00326		0.680982	1
132	0.0083	1.75646	1.08502									132	0.00069	1.3566	1.25116		167		0.00262		0.263359	0
133	0.00771	1.52601	1.09495									133	0.0003	2.17313	1.2453		158		0.00445		0.0674157	0
134	0.00529	1.61841	1.09393									134	0.00094	2.41668	1.25764		171		0.00208		0.451923	1
135	0.00356	2.94086	1.08998									135	0.00222	2.82886	1.26702		173		0.00331		0.670695	1
136	0.00479	2.74961	1.10562									136	0.00059	4.03465	1.24765		169		0.00282		0.20922	0
137	0.00479	2.83678	1.10388									137	0.00237	0.32158	1.26873		166		0.00637		0.372057	1
138	0.00356	2.60298	1.10619									138	0.00148	0.39831	1.2692		172		0.00277		0.534296	1
139	0.00425	0.41961	1.14753									139	0.0003	3.55082	1.25702		162		0.00543		0.0552486	0
140	0.00519	2.01501	1.15393									140	0.00351	1.92392	1.29645		175		0.00588		0.596939	1
141	0.00326	2.31616	1.1437									141	0.00153	2.48747	1.27962		178		0.00296		0.516892	1
142	0.00326	0.22631	1.16532									142	0.00109	2.71351	1.27704		177		0.00282		0.386525	1
143	0.00509	1.85426	1.15996									143	0.00124	0.11654	1.29798		174		0.00301		0.41196	1
144	0.00489	2.20388	1.15208									144	0.00035	1.48965	1.29484		180		0.00222		0.157658	0
145	0.00331	2.39463	1.15512									145	0.00203	2.56498	1.30319		181		0.00351		0.578348	1
146	0.00282	1.936	1.16083									146	0.00183	4.48175	1.31262		182		0.00375		0.488	1
147	0.00188	2.90002	1.15775									147	0.00217	3.30746	1.31922		183		0.00341		0.636364	1
148	0.0042	1.49573	1.17868									148	0.00114	1.63974	1.31855		187		0.00217		0.525346	1
149	0.00341	2.73392	1.17695									149	0.00208	2.21665	1.33032		188		0.00361		0.576177	1
150	0.00178	1.40014	1.17833									150	0.00371	2.6408	1.3364		184		0.00613		0.60522	1
151	0.00331	1.67956	1.18565									151	0.0001	0.30225	1.31091		186		0.00623		0.0160514	0
152	0.00504	3.36131	1.19651									152	0.0002	1.49366	1.32145		180		0.00222		0.0900901	0
153	0.00292	1.75564	1.20154									153	0.00163	1.97866	1.33902		195		0.00272		0.599265	1
154	0.00356	4.10328	1.20606									154	0.00094	3.61716	1.3368		189		0.00208		0.451923	1
155	0.00217	2.86016	1.20483									155	0.00287	0.28734	1.34424		186		0.00623		0.460674	1
156	0.00257	4.72349	1.19844									156	0.00168	1.32745	1.34254		190		0.00252		0.666667	1
157	0.00435	2.07507	1.21698									157	0.00153	2.34735	1.35172		199		0.00262		0.583969	1
158	0.00445	2.17001	1.21977									158	0.00237	2.50013	1.34986		197		0.00484		0.489669	1
159	0.00143	2.46269	1.19844									159	0.00158	1.47873	1.35133		193		0.00316		0.5	1
160	0.00208	2.66399	1.21551									160	0.00124	1.78747	1.35618		194		0.00316		0.392405	1
161	0.00079	3.73943	1.20196									161	0.00292	0.16006	1.37834		201		0.00578		0.50519	1
162	0.00543	3.56977	1.24445									162	0.00198	2.28003	1.36503		202		0.00326		0.607362	1
163	0.00296	1.82754	1.24097									163	0.00153	4.70093	1.36329		200		0.00499		0.306613	0
164	0.00692	2.33795	1.25448									164	0.00138	2.40467	1.36965		204		0.00262		0.526718	1
165	0.00311	2.77673	1.23894									165	0.00267	3.2021	1.38224		203		0.00514		0.519455	1
166	0.00637	0.31922	1.26127									166	0.00188	3.66266	1.3812		205		0.004		0.47	1
167	0.00262	1.36077	1.24924									167	0.00124	3.74266	1.37501		206		0.00262		0.473282	1
168	0.00217	1.48743	1.24094									168	0.0001	2.42501	1.38471		204		0.00262		0.0381679	0
169	0.00282	4.04149	1.2458									169	0.00168	3.4593	1.40993		212		0.00321		0.523364	1
170	0.00326	0.46711	1.26916									170	0.00148	2.45523	1.41166		215		0.00543		0.27256	0
171	0.00208	2.41848	1.25417									171	0.00163	2.55483	1.41634		216		0.00563		0.28952	0
172	0.00277	0.39752	1.26535									172	0.00168	4.52647	1.42048		219		0.00326		0.515337	1
173	0.00331	2.82718	1.27283									173	0.00044	1.50069	1.41634		214		0.00203		0.216749	0
174	0.00301	0.1237	1.28706									174	5e-05	2.15439	1.40931		210		0.00227		0.0220264	0
175	0.00588	1.91971	1.29148									175	0.00128	2.33309	1.43013		221		0.00316		0.405063	1
176	0.00163	2.1316	1.2666									176	0.00217	2.17723	1.44366		224		0.00331		0.655589	1
177	0.00282	2.71215	1.27502									177	0.00287	1.98242	1.44846		223		0.00445		0.644944	1
178	0.00296	2.48721	1.27963									178	0.00054	2.06748	1.43104		217		0.00232		0.232759	0
179	0.00114	0.06891	1.28279									179	0.00395	0.50811	1.46001		220		0.00692		0.570809	1
180	0.00222	1.50054	1.29607									180	0.00301	0.17912	1.4879		231		0.00632		0.476266	1
181	0.00351	2.56118	1.30457									181	0.00272	0.35969	1.49673		232		0.00539		0.504638	1
182	0.00375	4.48099	1.31711									182	0.00262	2.42109	1.4987		233		0.00672		0.389881	1
183	0.00341	3.30643	1.3212									183	0.00109	2.03649	1.49206		238		0.00203		0.536946	1
184	0.00613	2.64319	1.33636									184	0.0003	2.26334	1.50772		239		0.00242		0.123967	0
185	0.00148	4.33619	1.31583									185	0.00183	0.47997	1.54059		250		0.00351		0.521368	1
186	0.00623	0.29053	1.34957									186	0.00168	3.17173	1.54287		249		0.00356		0.47191	1
187	0.00217	1.63664	1.32033									187	0.00049	3.42523	1.53092		247		0.00237		0.206751	0
188	0.00361	2.21428	1.33296									188	0.00099	0.67478	1.54497		256		0.00178		0.55618	1
189	0.00208	3.61324	1.33534									189	0.00301	1.84154	1.5545		252		0.00435		0.691954	1
190	0.00252	1.32455	1.33585									190	0.00109	3.30363	1.54478		251		0.00247		0.441296	1
191	0.00193	1.56828	1.33344									191	0.00059	2.00326	1.54989		253		0.00296		0.199324	0
192	0.00232	4.01842	1.33439									192	0.00044	2.23171	1.54989		254		0.00247		0.178138	0
193	0.00316	1.48136	1.34913									193	0.00089	2.6761	1.56551		259		0.00316		0.281646	0
194	0.00316	1.78635	1.35067									194	0.00173	3.48126	1.57861		262		0.00252		0.686508	1
195	0.00272	1.97419	1.34158									195	0.00059	1.55399	1.57215		263		0.00242		0.243802	0
196	0.00262	2.06726	1.33863									196	0.00054	2.49242	1.58248		268		0.00237		0.227848	0
197	0.00484	2.49651	1.35057									197	0.00133	3.07102	1.58842		269		0.00257		0.51751	1
198	0.00445	2.89337	1.34426									198	0.00059	0.75913	1.58504		265		0.00227		0.259912	0
199	0.00262	2.34629	1.34857									199	0.00128	2.43582	1.59423		267		0.00272		0.470588	1
200	0.00499	4.70522	1.36554									200	0.00237	2.32923	1.61521		270		0.00474		0.5	1
201	0.00578	0.16668	1.38294									201	0.00128	2.91217	1.60505		275		0.00217		0.589862	1
202	0.00326	2.2808	1.36586									202	0.00168	1.60054	1.62205		281		0.00301		0.55814	1
203	0.00514	3.19515	1.38187									203	0.00138	1.95105	1.61642		272		0.00311		0.44373	1
204	0.00262	2.41022	1.37059									204	0.00128	3.19792	1.61613		279		0.00277		0.462094	1
205	0.004	3.66719	1.38267									205	0.00044	1.88026	1.61316		271		0.00232		0.189655	0
206	0.00262	3.74095	1.37404									206	0.00064	2.63236	1.62018		274		0.00321		0.199377	0
207	0.00178	1.68676	1.36987									207	0.00069	2.6906	1.62772		286		0.00341		0.202346	0
208	0.00252	3.37137	1.38699									208	0.00143	0.05126	1.63739		282		0.00539		0.265306	0
209	0.00158	1.58768	1.38669									209	0.00262	0.69037	1.64764		285		0.00351		0.746439	1
210	0.00227	2.13361	1.38945									210	0.00069	2.12979	1.65382		289		0.00242		0.285124	0
211	0.00163	3.0573	1.39291									211	0.00133	2.27727	1.65585		290		0.00267		0.498127	1
212	0.00321	3.46103	1.40531									212	0.00336	2.4309	1.67745		291		0.00558		0.602151	1
213	0.00336	3.93107	1.41045									213	0.00198	3.33878	1.66341		293		0.00336		0.589286	1
214	0.00203	1.51321	1.40434									214	0.00124	2.94614	1.67473		300		0.00252		0.492063	1
215	0.00543	2.45811	1.41832									215	0.00138	3.04356	1.67215		295		0.00252		0.547619	1
216	0.00563	2.54851	1.42103									216	0.00208	1.98787	1.68529		297		0.00415		0.501205	1
217	0.00232	2.06286	1.4156									217	0.00148	2.04942	1.68837		304		0.00282		0.524823	1
218	0.00385	3.29795	1.42283									218	0.00306	2.50607	1.69195		298		0.0043		0.711628	1
219	0.00326	4.52444	1.42614									219	5e-05	2.54801	1.66236		284		0.00292		0.0171233	0
220	0.00692	0.5086	1.44963									220	0.00124	2.83367	1.67923		299		0.00277		0.447653	1
221	0.00316	2.32682	1.43238									221	0.00104	0.55881	1.6888		296		0.00272		0.382353	1
222	0.00188	1.89154	1.43836									222	0.00227	3.2283	1.692		301		0.00356		0.63764	1
223	0.00445	1.97827	1.44852									223	0.00168	4.07765	1.69213		307		0.00336		0.5	1
224	0.00331	2.17663	1.44152									224	0.00336	1.501	1.70805		308		0.00504		0.666667	1
225	0.00163	2.24875	1.43445									225	0.00054	2.58252	1.68792		305		0.00193		0.279793	0
226	0.00168	3.52628	1.4335									226	0.00188	3.693	1.70009		306		0.00435		0.432184	1
227	0.00272	3.02189	1.44983									227	0.00212	0.34892	1.7114		310		0.00331		0.640483	1
228	0.00217	1.56028	1.45005									228	0.00232	2.25923	1.71425		312		0.0042		0.552381	1
229	0.00296	3.38552	1.46707									229	0.00217	2.73492	1.71156		309		0.0039		0.55641	1
230	0.00292	3.8734	1.4796									230	0.00089	1.9154	1.70805		311		0.00237		0.375527	1
231	0.00632	0.17721	1.48982									231	0.00054	2.1218	1.70773		314		0.00247		0.218623	0
232	0.00539	0.35297	1.50179									232	0.00272	2.64105	1.7246		316		0.00375		0.725333	1
233	0.00672	2.42159	1.50152									233	0.00212	1.62329	1.73314		320		0.00356		0.595506	1
234	0.00153	2.91148	1.4787									234	0.00064	2.09708	1.72021		314		0.00247		0.259109	0
235	0.00301	2.84139	1.4917									235	0.00104	3.06715	1.74671		323		0.00193		0.53886	1
236	0.00143	2.962	1.48542									236	0.00025	3.01755	1.74249		317		0.00306		0.0816993	0
237	0.00287	3.27782	1.49063									237	0.00114	0.59792	1.76168		324		0.00237		0.481013	1
238	0.00203	2.0349	1.49435									238	0.00257	1.87323	1.7705		326		0.00519		0.495183	1
239	0.00242	2.27417	1.49696									239	0.00138	2.05523	1.77683		328		0.00326		0.423313	1
240	0.00227	3.48195	1.49886									240	0.00128	2.83972	1.76779		325		0.00326		0.392638	1
241	0.00217	2.34497	1.50325									241	0.00138	1.31894	1.77783		331		0.00242		0.570248	1
242	0.00074	4.8718	1.49788									242	0.00247	2.58569	1.78635		330		0.0044		0.561364	1
243	0.00282	4.06492	1.51611									243	0.00183	3.58337	1.78071		334		0.00277		0.66065	1
244	0.00899	1.17995	1.54812									244	0.00059	0.52717	1.77482		336		0.00173		0.34104	1
245	0.00361	1.92599	1.52852									245	0.00193	2.73942	1.78888		332		0.0038		0.507895	1
246	0.00208	2.16945	1.52697									246	0.00232	0.38368	1.7983		335		0.00361		0.642659	1
247	0.00237	3.41053	1.53013									247	0.00079	2.25631	1.78537		337		0.00366		0.215847	0
248	0.00296	3.55129	1.53092									248	0.00059	3.4653	1.78185		338		0.00272		0.216912	0
249	0.00356	3.17516	1.54238									249	0.00044	0.47446	1.78888		341		0.00247		0.178138	0
250	0.00351	0.48258	1.54009									250	0.00272	2.39095	1.81048		343		0.0044		0.618182	1
251	0.00247	3.29913	1.54315									251	0.00059	0.70993	1.79591		340		0.00247		0.238866	0
252	0.00435	1.84359	1.55381									252	0.00395	0.22572	1.83448		344		0.00791		0.499368	1
253	0.00296	2.00057	1.54708									253	0.00148	2.16798	1.83246		348		0.00341		0.434018	1
254	0.00247	2.23424	1.5475									254	0.00074	1.35308	1.82684		352		0.00222		0.333333	1
255	0.00316	0.54991	1.56933									255	0.0003	2.19891	1.83223		348		0.00341		0.0879765	0
256	0.00178	0.67225	1.54716									256	0.00321	3.65178	1.85257		351		0.0082		0.391463	1
257	0.00114	2.85668	1.545									257	0.00227	0.32425	1.85703		357		0.00351		0.646724	1
258	0.00173	2.56368	1.56094									258	0.00119	1.82403	1.85126		353		0.0038		0.313158	0
259	0.00316	2.68233	1.57087									259	0.00124	1.99553	1.8468		354		0.00262		0.473282	1
260	0.0038	2.78426	1.56414									260	0.00188	3.50507	1.85066		359		0.00341		0.55132	1
261	0.00237	3.35591	1.56512									261	5e-05	2.21062	1.84511		360		0.00287		0.0174216	0
262	0.00252	3.47956	1.57581									262	0.00059	2.46015	1.85214		355		0.00336		0.175595	0
263	0.00242	1.55262	1.58102									263	0.00015	3.18062	1.85917		358		0.00203		0.0738916	0
264	0.00227	2.06958	1.58855									264	0.00138	0.43705	1.88101		361		0.00321		0.429907	1
265	0.00227	0.75638	1.5884									265	0.00109	3.98896	1.88154		362		0.00435		0.250575	0
266	0.00212	2.1333	1.58667									266	0.00153	2.99469	1.89636		366		0.00252		0.607143	1
267	0.00272	2.43759	1.59028									267	0.00188	3.18395	1.90837		367		0.0038		0.494737	1
268	0.00237	2.5032	1.58358									268	0.00203	3.35223	1.90597		370		0.00341		0.595308	1
269	0.00257	3.06883	1.58991									269	0.00178	3.43952	1.90662		371		0.00311		0.572347	1
270	0.00474	2.3337	1.6144									270	0.00208	2.28342	1.91758		373		0.00306		0.679739	1
271	0.00232	1.89312	1.61076									271	0.00074	1.93649	1.9154		368		0.00247		0.299595	0
272	0.00311	1.95624	1.61673									272	0.00173	2.78399	1.92504		375		0.00296		0.584459	1
273	0.00138	2.18853	1.60186									273	0.00193	0.32631	1.93288		376		0.00282		0.684397	1
274	0.00321	2.62663	1.61186									274	0.00203	2.90169	1.93272		377		0.004		0.5075	1
275	0.00217	2.90873	1.60597									275	0.00237	1.83237	1.93898		374		0.00361		0.65651	1
276	0.00173	2.02305	1.61536									276	0.00104	2.41044	1.94653		379		0.00301		0.345515	1
277	0.00148	2.84979	1.60566									277	0.00124	3.09374	1.95673		380		0.00217		0.571429	1
278	0.00168	3.00242	1.60964									278	0.00232	3.43262	1.96969		383		0.0043		0.539535	1
279	0.00277	3.19581	1.61818									279	0.00074	3.55597	1.95476		381		0.00385		0.192208	0
280	0.00242	3.41487	1.61732									280	0.00104	3.00523	1.98		384		0.00311		0.334405	1
281	0.00301	1.60221	1.62698									281	0.00183	2.31492	2.00526		389		0.0042		0.435714	1
282	0.00539	0.04066	1.65185									282	0.00119	1.28162	2.00766		395		0.00425		0.28	0
283	0.00168	0.62124	1.6237									283	0.00287	3.48578	2.02011		393		0.00558		0.514337	1
284	0.00292	2.55206	1.63317									284	0.00262	0.55005	2.01593		394		0.00623		0.420546	1
285	0.00351	0.68741	1.64404									285	0.0002	2.787	2.00854		397		0.00237		0.0843882	0
286	0.00341	2.69898	1.63883									286	0.00222	3.64657	2.02021		399		0.00277		0.801444	1
287	0.00227	2.77309	1.63867									287	0.00069	2.7624	2.01732		397		0.00237		0.291139	0
288	0.00232	0.78777	1.65129									288	0.00094	2.96679	2.03823		398		0.00247		0.380567	1
289	0.00242	2.12111	1.64988									289	0.00035	3.20573	2.01983		402		0.00341		0.102639	0
290	0.00267	2.27987	1.65624									290	0.00079	3.18326	2.03621		402		0.00341		0.231672	0
291	0.00558	2.42983	1.67698									291	0.00346	2.54179	2.05628		403		0.00563		0.614565	1
292	0.00227	3.13325	1.65655									292	0.00035	3.05611	2.03389		401		0.00143		0.244755	0
293	0.00336	3.33846	1.65967									293	0.00356	0.28848	2.06496		405		0.00568		0.626761	1
294	0.00158	2.19195	1.65972									294	0.00173	1.27355	2.05458		395		0.00425		0.407059	1
295	0.00252	3.03908	1.67201									295	0.00232	1.67118	2.0675		406		0.0043		0.539535	1
296	0.00272	0.56801	1.6837									296	0.00064	2.46529	2.04787		407		0.00203		0.315271	0
297	0.00415	1.98678	1.6893									297	0.00193	0.69542	2.07869		411		0.00366		0.527322	1
298	0.0043	2.50996	1.69193									298	0.00069	2.36476	2.07104		414		0.00183		0.377049	1
299	0.00277	2.83269	1.68156									299	0.00198	2.80932	2.07373		412		0.00331		0.598187	1
300	0.00252	2.95032	1.67807									300	0.00044	3.11736	2.06301		410		0.00257		0.171206	0
301	0.00356	3.22895	1.68969									301	0.00212	3.25336	2.08214		413		0.00395		0.536709	1
302	0.00341	0.87623	1.69455									302	0.00143	2.64812	2.08458		415		0.00405		0.353086	1
303	0.00148	1.87206	1.68298									303	0.00128	0.02974	2.09356		419		0.00346		0.369942	1
304	0.00282	2.04834	1.68887									304	0.00059	1.96812	2.09113		417		0.00272		0.216912	0
305	0.00193	2.58856	1.6829									305	0.00301	2.94221	2.10761		416		0.00716		0.420391	1
306	0.00435	3.69901	1.69926									306	0.00193	0.09489	2.11492		419		0.00346		0.557803	1
307	0.00336	4.073	1.6913									307	0.00044	3.55941	2.09972		422		0.00222		0.198198	0
308	0.00504	1.50221	1.71232									308	0.00119	2.42178	2.11192		420		0.00301		0.395349	1
309	0.0039	2.73575	1.70854									309	0.00044	2.50584	2.11924		423		0.00173		0.254335	0
310	0.00331	0.34531	1.71261									310	0.00015	2.8362	2.11924		421		0.00346		0.0433526	0
311	0.00237	1.92419	1.70746									311	0.00217	3.08222	2.13682		424		0.0043		0.504651	1
312	0.0042	2.25817	1.71032									312	0.00153	3.31735	2.13716		433		0.00267		0.573034	1
313	0.00237	1.81626	1.71493									313	0.0003	3.57776	2.12627		422		0.00222		0.135135	0
314	0.00247	2.1087	1.7124									314	0.00059	3.43367	2.13682		429		0.00193		0.305699	0
315	0.00153	3.11441	1.71111									315	0.00069	2.13682	2.14384		432		0.00341		0.202346	0
316	0.00375	2.64041	1.7246									316	0.00252	0.2017	2.16376		431		0.00588		0.428571	1
317	0.00306	3.00172	1.7263									317	5e-05	2.98381	2.14033		437		0.00514		0.00972763	0
318	0.00124	0.64062	1.71747									318	0.00252	2.71988	2.17548		440		0.00415		0.607229	1
319	0.00217	0.70977	1.7229									319	0.00232	2.99069	2.16964		437		0.00514		0.451362	1
320	0.00356	1.62136	1.73597									320	0.00168	1.983	2.17134		439		0.00311		0.540193	1
321	0.00203	3.16725	1.74242									321	0.0003	3.22983	2.1579		438		0.00222		0.135135	0
322	0.00247	0.77783	1.75205									322	0.00168	3.64619	2.17279		436		0.00741		0.226721	0
323	0.00193	3.07212	1.74725									323	0.00089	1.73968	2.17196		441		0.00257		0.346304	1
324	0.00237	0.59483	1.76018									324	0.00346	0.04619	2.19957		448		0.0038		0.910526	1
325	0.00326	2.8362	1.76396									325	0.00371	3.1287	2.21025		445		0.00632		0.587025	1
326	0.00519	1.86653	1.77415									326	0.00153	2.80174	2.21425		444		0.00548		0.279197	0
327	0.00227	1.95131	1.76336									327	0.00138	3.43969	2.20083		447		0.00292		0.472603	1
328	0.00326	2.06035	1.7728									328	0.00212	1.23294	2.2134		453		0.00257		0.824903	1
329	0.00252	2.13275	1.77868									329	0.00183	0.12795	2.22164		448		0.0038		0.481579	1
330	0.0044	2.58726	1.78233									330	0.00133	2.62247	2.21244		454		0.00262		0.507634	1
331	0.00242	1.32454	1.77511									331	0.0004	3.61818	2.20447		436		0.00741		0.0539811	0
332	0.0038	2.74857	1.78651									332	0.00198	1.91663	2.22573		457		0.00361		0.548476	1
333	0.00296	2.96413	1.78361									333	0.0004	2.31518	2.21589		458		0.00306		0.130719	0
334	0.00277	3.58077	1.77884									334	0.0004	3.30802	2.20974		451		0.00247		0.161943	0
335	0.00361	0.38193	1.79235									335	0.00069	2.12928	2.22367		461		0.00346		0.199422	0
336	0.00173	0.52788	1.77804									336	0.0003	3.21928	2.22116		456		0.00208		0.144231	0
337	0.00366	2.24624	1.78375									337	0.00183	0.27917	2.23494		460		0.00341		0.536657	1
338	0.00272	3.46229	1.78479									338	0.00044	1.82403	2.22468		455		0.0043		0.102326	0
339	0.00044	4.27012	1.76779									339	0.0003	2.29965	2.23405		458		0.00306		0.0980392	0
340	0.00247	0.70684	1.79169									340	0.00198	2.69545	2.24787		464		0.0043		0.460465	1
341	0.00247	0.46166	1.80013									341	0.00074	3.26778	2.2453		466		0.00277		0.267148	0
342	0.00148	0.8477	1.79497									342	0.00301	0.17717	2.27526		468		0.00474		0.635021	1
343	0.0044	2.39108	1.80641									343	0.00025	1.76639	2.25139		469		0.00208		0.120192	0
344	0.00791	0.22774	1.83606									344	0.00079	2.13154	2.25719		461		0.00346		0.228324	0
345	0.00242	3.38748	1.81083									345	0.00208	2.96825	2.27539		474		0.00292		0.712329	1
346	0.00208	0.78039	1.82302									346	0.00178	3.19917	2.27662		475		0.00361		0.493075	1
347	0.00222	1.92149	1.83105									347	0.00064	3.56127	2.26253		471		0.00336		0.190476	0
348	0.00341	2.1769	1.82779									348	0.00119	2.08849	2.28208		472		0.00247		0.481781	1
349	0.00128	2.92244	1.8224									349	0.0004	3.13493	2.2651		479		0.00272		0.147059	0
350	0.00321	3.2853	1.8316									350	0.0003	3.58245	2.27505		471		0.00336		0.0892857	0
351	0.0082	3.65356	1.8499									351	0.00094	0.23769	2.30015		487		0.00361		0.260388	0
352	0.00222	1.35683	1.83715									352	0.00178	0.67146	2.30395		480		0.00296		0.601351	1
353	0.0038	1.83644	1.84803									353	0.00059	1.28396	2.29497		476		0.00227		0.259912	0
354	0.00262	1.99471	1.8475									354	0.00148	1.41775	2.30457		477		0.00366		0.404372	1
355	0.00336	2.45467	1.85111									355	0.0004	2.25192	2.29409		478		0.00188		0.212766	0
356	0.00114	3.11064	1.83503									356	0.00222	0.06646	2.31824		486		0.004		0.555	1
357	0.00351	0.3222	1.8559									357	0.00138	3.35133	2.30752		488		0.00217		0.635945	1
358	0.00203	3.19828	1.84974									358	0.00203	0.12404	2.326		489		0.00311		0.652733	1
359	0.00341	3.50314	1.85265									359	0.00143	0.32127	2.32866		490		0.0039		0.366667	1
360	0.00287	2.24068	1.8582									360	0.00059	0.2425	2.3266		487		0.00361		0.163435	0
361	0.00321	0.43012	1.87561									361	0.00217	1.23774	2.34769		495		0.00356		0.609551	1
362	0.00435	3.98896	1.88625									362	0.00242	1.85458	2.35378		499		0.00405		0.597531	1
363	0.00366	2.35766	1.8909									363	0.0003	2.39337	2.3266		496		0.00262		0.114504	0
364	0.00074	3.06441	1.88119									364	0.00173	3.52806	2.34015		497		0.00326		0.530675	1
365	0.00588	1.37836	1.92119									365	0.00173	2.4492	2.35421		501		0.00395		0.437975	1
366	0.00252	2.99497	1.89666									366	0.00282	3.03733	2.36193		503		0.00489		0.576687	1
367	0.0038	3.18135	1.9081									367	0.00044	3.09159	2.33714		504		0.00356		0.123596	0
368	0.00247	1.94956	1.90795									368	0.00316	0.1944	2.36537		505		0.0045		0.702222	1
369	0.00262	3.25794	1.90095									369	0.00178	1.16057	2.35823		508		0.00311		0.572347	1
370	0.00341	3.35563	1.9099									370	0.00287	1.7404	2.36211		498		0.00499		0.57515	1
371	0.00311	3.44192	1.90491									371	0.00074	2.13611	2.34886		500		0.00272		0.272059	0
372	0.00277	2.18702	1.91377									372	0.00104	3.1274	2.34919		504		0.00356		0.292135	0
373	0.00306	2.28579	1.91744									373	0.00114	3.19101	2.3567		506		0.00321		0.35514	1
374	0.00361	1.83144	1.93129									374	0.00044	2.62533	2.36526		512		0.00296		0.148649	0
375	0.00296	2.78384	1.92712									375	0.0001	3.09276	2.37229		504		0.00356		0.0280899	0
376	0.00282	0.32673	1.93328									376	0.00242	0.28224	2.40557		519		0.00361		0.67036	1
377	0.004	2.90137	1.93684									377	0.00346	1.67601	2.42219		520		0.00726		0.476584	1
378	0.00153	0.40326	1.94102									378	0.00054	3.11417	2.41254		523		0.00311		0.173633	0
379	0.00301	2.40305	1.94755									379	0.00217	0.09665	2.42085		525		0.00395		0.549367	1
380	0.00217	3.09771	1.95965									380	0.00124	2.42768	2.4229		528		0.00316		0.392405	1
381	0.00385	3.55613	1.96343									381	0.0004	2.53747	2.41095		522		0.00193		0.207254	0
382	0.00163	1.87855	1.96588									382	0.00094	2.69525	2.42001		529		0.00361		0.260388	0
383	0.0043	3.42922	1.97268									383	0.00267	1.87193	2.43008		526		0.00524		0.509542	1
384	0.00311	3.00479	1.97621									384	0.00079	1.97515	2.41798		521		0.00282		0.280142	0
385	0.00138	1.97163	1.97515									385	0.00064	2.65777	2.4296		529		0.00361		0.177285	0
386	0.00217	2.71655	1.97755									386	0.00178	0.16948	2.43926		533		0.0042		0.42381	1
387	0.00128	3.16332	1.97299									387	0.00208	2.1077	2.4327		527		0.0039		0.533333	1
388	0.00311	3.25247	1.98168									388	0.00049	3.19609	2.41938		535		0.0039		0.125641	0
389	0.0042	2.31134	2.00967									389	0.00069	3.37844	2.42099		524		0.00272		0.253676	0
390	0.00232	2.4843	1.99227									390	0.00084	3.71276	2.42645		536		0.00173		0.485549	1
391	0.00203	2.56859	1.98261									391	0.00109	1.23615	2.43395		534		0.00262		0.416031	1
392	0.004	2.64564	2.0001									392	0.00049	3.31066	2.43555		538		0.00341		0.143695	0
393	0.00558	3.49239	2.0265									393	0.00272	1.37008	2.46328		540		0.0045		0.604444	1
394	0.00623	0.54519	2.01587									394	0.00222	2.49319	2.45632		539		0.00375		0.592	1
395	0.00425	1.27593	2.03203									395	0.00044	0.03163	2.44258		559		0.0042		0.104762	0
396	0.00183	1.9192	2.00621									396	0.00089	2.83894	2.45117		537		0.00311		0.286174	0
397	0.00237	2.76855	2.01996									397	0.0003	3.17711	2.44258		535		0.0039		0.0769231	0
398	0.00247	2.9609	2.03026									398	0.00133	2.92732	2.4595		542		0.00301		0.44186	1
399	0.00277	3.64491	2.02184									399	0.0003	3.04004	2.45312		547		0.00361		0.0831025	0
400	0.00198	2.40269	2.03015									400	0.00054	3.40938	2.46558		545		0.00341		0.158358	0
401	0.00143	3.06767	2.02762									401	0.00138	3.58579	2.46693		546		0.00277		0.498195	1
402	0.00341	3.18969	2.03469									402	0.00227	0.22951	2.4794		543		0.00469		0.484009	1
403	0.00563	2.54456	2.05419									403	0.00015	3.19234	2.46132		535		0.0039		0.0384615	0
404	0.00173	3.56601	2.0349									404	0.00025	0.01617	2.46648		559		0.0042		0.0595238	0
405	0.00568	0.29189	2.06729									405	0.00163	2.58316	2.47772		553		0.00311		0.524116	1
406	0.0043	1.66349	2.06689									406	0.00044	3.11736	2.47069		550		0.00212		0.207547	0
407	0.00203	2.46092	2.05753									407	0.00143	3.33599	2.48887		556		0.0038		0.376316	1
408	0.00114	0.09581	2.05293									408	5e-05	0.20033	2.47069		543		0.00469		0.010661	0
409	0.00232	1.88639	2.0678									409	0.0004	3.02247	2.48124		547		0.00361		0.110803	0
410	0.00257	3.12088	2.06653									410	0.00133	1.70245	2.49621		564		0.00272		0.488971	1
411	0.00366	0.68998	2.07849									411	0.00227	0.04324	2.50721		559		0.0042		0.540476	1
412	0.00331	2.80704	2.07434									412	5e-05	3.13845	2.48475		550		0.00212		0.0235849	0
413	0.00395	3.25372	2.07953									413	0.00237	3.1714	2.51082		565		0.0041		0.578049	1
414	0.00183	2.35785	2.07308									414	0.00277	1.85239	2.5155		560		0.00637		0.434851	1
415	0.00405	2.64942	2.08693									415	0.0003	3.22631	2.49881		563		0.00326		0.0920245	0
416	0.00716	2.93994	2.10465									416	0.0003	2.44609	2.50584		566		0.00183		0.163934	0
417	0.00272	1.96064	2.09292									417	0.0004	3.71571	2.50496		558		0.00257		0.155642	0
418	0.00173	3.60999	2.08089									418	0.00252	0.1197	2.52941		567		0.00568		0.443662	1
419	0.00346	0.09369	2.11452									419	0.00044	3.39149	2.51287		573		0.00267		0.164794	0
420	0.00301	2.42195	2.11486									420	0.00015	3.27434	2.51521		563		0.00326		0.0460123	0
421	0.00346	2.85377	2.12286									421	0.00054	1.3959	2.5314		571		0.00272		0.198529	0
422	0.00222	3.56706	2.1144									422	0.00025	1.68626	2.52833		564		0.00272		0.0919118	0
423	0.00173	2.4958	2.11603									423	0.00178	2.48963	2.5486		576		0.00375		0.474667	1
424	0.0043	3.08133	2.13581									424	0.00267	1.20105	2.55361		578		0.00598		0.446488	1
425	0.00341	3.17054	2.1278									425	0.00173	1.63264	2.544		574		0.00529		0.327032	0
426	0.00242	2.57312	2.12584									426	0.00178	2.2647	2.55367		584		0.0039		0.45641	1
427	0.00198	1.88764	2.13488									427	0.00133	3.76403	2.54098		577		0.00272		0.488971	1
428	0.00262	2.35253	2.14099									428	0.00267	1.7471	2.5609		579		0.00583		0.457976	1
429	0.00193	3.43114	2.13528									429	0.00044	1.30388	2.54801		582		0.00306		0.143791	0
430	0.00257	3.50747	2.13979									430	5e-05	3.24388	2.54098		590		0.00277		0.0180505	0
431	0.00588	0.20576	2.15923									431	0.00212	3.47077	2.56501		587		0.00395		0.536709	1
432	0.00341	2.13901	2.15001									432	0.00089	3.22514	2.56207		590		0.00277		0.3213	0
433	0.00267	3.31456	2.13994									433	0.00208	1.8975	2.5778		592		0.0039		0.533333	1
434	0.00203	0.73916	2.16245									434	0.00094	0.06456	2.57724		594		0.00272		0.345588	1
435	0.00262	2.2764	2.16195									435	0.00158	0.22207	2.57569		588		0.0038		0.415789	1
436	0.00741	3.63704	2.18063									436	0.00079	2.39821	2.57042		593		0.00178		0.44382	1
437	0.00514	2.99077	2.17703									437	0.00193	2.962	2.5828		595		0.00311		0.620579	1
438	0.00222	3.23842	2.16626									438	0.00262	3.56974	2.58249		597		0.00385		0.680519	1
439	0.00311	1.97989	2.17347									439	0.00262	2.8606	2.60226		598		0.00479		0.546973	1
440	0.00415	2.71989	2.1769									440	0.00188	3.07482	2.60221		602		0.00435		0.432184	1
441	0.00257	1.74171	2.17629									441	0.00079	3.71131	2.5937		600		0.00366		0.215847	0
442	0.00143	2.44767	2.17257									442	0.00272	0.12556	2.61702		604		0.00474		0.57384	1
443	0.00336	2.51173	2.18013									443	0.0001	2.41095	2.59019		593		0.00178		0.0561798	0
444	0.00548	2.81037	2.2098									444	0.00435	2.0956	2.63052		607		0.0087		0.5	1
445	0.00632	3.12736	2.20755									445	0.00292	2.42423	2.62926		605		0.00657		0.444444	1
446	0.00227	0.99277	2.20466									446	0.00173	2.79563	2.63397		611		0.00351		0.492877	1
447	0.00292	3.43498	2.19835									447	0.0001	2.9803	2.60424		595		0.00311		0.0321543	0
448	0.0038	0.12757	2.21464									448	0.00143	1.39259	2.62848		610		0.00385		0.371429	1
449	0.00198	1.11515	2.20693									449	0.00193	1.47456	2.64119		614		0.0043		0.448837	1
450	0.00242	2.3753	2.20402									450	0.00069	3.69826	2.62031		600		0.00366		0.188525	0
451	0.00247	3.32542	2.20359									451	0.00044	2.33714	2.62533		608		0.00385		0.114286	0
452	0.00479	0.3667	2.23772									452	0.00138	2.98607	2.64366		617		0.0045		0.306667	0
453	0.00257	1.23278	2.21454									453	0.00163	3.22684	2.63449		612		0.00326		0.5	1
454	0.00262	2.62374	2.21221									454	0.00306	1.98082	2.65379		615		0.00687		0.445415	1
455	0.0043	1.82217	2.23268									455	0.0003	2.95804	2.63353		617		0.0045		0.0666667	0
456	0.00208	3.21058	2.21631									456	0.00059	3.82026	2.63587		613		0.00341		0.173021	0
457	0.00361	1.91454	2.22814									457	0.00044	2.54098	2.63939		616		0.00331		0.132931	0
458	0.00306	2.29848	2.22423									458	0.00242	3.1274	2.6523		619		0.00415		0.583133	1
459	0.00232	2.43989	2.23036									459	0.00124	3.48934	2.64782		618		0.00341		0.363636	1
460	0.00341	0.27887	2.23914									460	0.00277	3.56082	2.65935		621		0.00455		0.608791	1
461	0.00346	2.1339	2.23914									461	0.00262	3.73605	2.65955		622		0.00425		0.616471	1
462	0.00178	3.05098	2.23093									462	0.00099	0.03866	2.68297		628		0.00346		0.286127	0
463	0.00128	2.03679	2.23333									463	0.00015	0.10426	2.67922		628		0.00346		0.0433526	0
464	0.0043	2.70136	2.24851									464	0.00296	0.20185	2.70101		629		0.00489		0.605317	1
465	0.00247	3.37519	2.24633									465	0.0002	2.40568	2.67981		632		0.00311		0.0643087	0
466	0.00277	3.27137	2.25443									466	0.00049	3.38798	2.68859		625		0.00247		0.198381	0
467	0.00212	3.47666	2.24887									467	0.00035	0.06376	2.70064		628		0.00346		0.101156	0
468	0.00474	0.17389	2.27527									468	0.00143	0.10071	2.70435		628		0.00346		0.413295	1
469	0.00208	1.76629	2.26484									469	0.00178	1.72913	2.70616		637		0.00277		0.642599	1
470	0.00222	1.98366	2.26045									470	0.00282	1.05836	2.7262		631		0.00539		0.523191	1
471	0.00336	3.56257	2.26458									471	0.00035	2.49078	2.70767		633		0.00474		0.0738397	0
472	0.00247	2.0938	2.28274									472	0.00227	3.28163	2.7245		643		0.00375		0.605333	1
473	0.00267	2.35667	2.27948									473	0.00035	0.01958	2.71269		628		0.00346		0.101156	0
474	0.00292	2.96499	2.27722									474	0.00203	1.87134	2.72802		638		0.00702		0.289174	0
475	0.00361	3.19815	2.28043									475	0.00262	3.35064	2.73448		644		0.00464		0.564655	1
476	0.00227	1.2889	2.28412									476	0.00242	3.77522	2.73206		646		0.00405		0.597531	1
477	0.00366	1.41454	2.29221									477	0.00104	2.84357	2.73043		647		0.00277		0.375451	1
478	0.00188	2.25723	2.27832									478	0.00193	3.7078	2.74032		648		0.00459		0.420479	1
479	0.00272	3.12746	2.28398									479	0.00227	2.11512	2.75185		649		0.00361		0.628809	1
480	0.00296	0.67022	2.29731									480	0.00044	2.50662	2.7292		633		0.00474		0.092827	0
481	0.00163	2.4364	2.28687									481	0.00282	1.93772	2.75629		651		0.00366		0.770492	1
482	0.00336	3.43563	2.29197									482	0.0003	2.91703	2.7378		653		0.00232		0.12931	0
483	0.00217	1.92818	2.29625									483	0.00306	2.0383	2.77283		655		0.00509		0.601179	1
484	0.00094	2.03342	2.28572									484	0.0001	3.1279	2.74482		642		0.00316		0.0316456	0
485	0.00292	2.50786	2.29735									485	0.00193	3.56794	2.76789		659		0.00316		0.610759	1
486	0.004	0.06018	2.31875									486	0.00262	2.55942	2.78023		661		0.00455		0.575824	1
487	0.00361	0.24394	2.31837									487	0.00153	3.20556	2.77067		658		0.00267		0.573034	1
488	0.00217	3.34724	2.31046									488	0.00217	3.10155	2.78253		657		0.00573		0.378709	1
489	0.00311	0.12334	2.3271									489	0.00217	2.64881	2.79483		663		0.0045		0.482222	1
490	0.0039	0.32009	2.32495									490	0.00138	3.27702	2.78323		664		0.00311		0.44373	1
491	0.0003	1.87674	2.302									491	0.00361	1.69115	2.80953		662		0.00702		0.514245	1
492	0.00227	3.27261	2.32293									492	0.00049	3.34791	2.78911		669		0.0038		0.128947	0
493	0.00257	1.98677	2.33944									493	0.0004	2.41534	2.78612		656		0.00366		0.10929	0
494	0.00247	2.30734	2.33138									494	0.00153	2.94776	2.804		666		0.00301		0.508306	1
495	0.00356	1.23574	2.34856									495	0.00247	2.33419	2.82116		671		0.00499		0.49499	1
496	0.00262	2.38064	2.34404									496	0.00054	3.38958	2.80489		669		0.0038		0.142105	0
497	0.00326	3.52195	2.34332									497	0.00257	1.95825	2.82647		670		0.00504		0.509921	1
498	0.00499	1.74622	2.3631									498	0.00282	2.49511	2.82646		672		0.0038		0.742105	1
499	0.00405	1.84863	2.3524									499	0.00227	2.87685	2.82719		675		0.004		0.5675	1
500	0.00272	2.12806	2.34353									500	0.00242	3.78081	2.83276		674		0.00405		0.597531	1
501	0.00395	2.45444	2.35867									501	0.00242	3.22064	2.83563		676		0.00366		0.661202	1
502	0.00296	2.55539	2.34851									502	0.00074	0.03163	2.82964		693		0.00543		0.13628	0
503	0.00489	3.0377	2.36277									503	5e-05	3.12439	2.82214		680		0.00316		0.0158228	0
504	0.00356	3.11248	2.34876									504	0.00035	3.16255	2.83419		680		0.00316		0.110759	0
505	0.0045	0.19422	2.36549									505	0.00232	1.28309	2.85639		682		0.00385		0.602597	1
506	0.00321	3.20052	2.35531									506	0.00148	2.61104	2.85705		686		0.00272		0.544118	1
507	0.00208	3.39835	2.34718									507	0.00208	3.41576	2.86114		687		0.00435		0.478161	1
508	0.00311	1.15794	2.3637									508	0.00054	3.59406	2.8477		688		0.00296		0.182432	0
509	0.00237	1.92448	2.36116									509	0.00124	2.41727	2.86066		685		0.00385		0.322078	0
510	0.00208	2.71554	2.36225									510	0.00153	3.31757	2.85865		681		0.00455		0.336264	1
511	0.00208	2.25213	2.37229									511	0.00049	0.03304	2.85729		693		0.00543		0.0902394	0
512	0.00296	2.61432	2.38271									512	0.00079	2.17196	2.8608		690		0.00178		0.44382	1
513	0.00237	3.45475	2.3758									513	0.00183	2.70436	2.86394		679		0.00435		0.42069	1
514	0.00351	2.03955	2.39694									514	0.0003	3.05996	2.85495		691		0.0039		0.0769231	0
515	0.00306	3.32075	2.38306									515	0.00074	3.62064	2.87182		688		0.00296		0.25	0
516	0.00198	3.58953	2.38845									516	0.00148	2.10331	2.88002		689		0.00371		0.398922	1
517	0.00257	2.34282	2.40351									517	0.00089	2.8034	2.87955		695		0.00282		0.315603	0
518	0.00188	3.2498	2.39004									518	0.00277	3.68182	2.88992		696		0.00469		0.590618	1
519	0.00361	0.28516	2.40926									519	0.00277	0.08397	2.89469		693		0.00543		0.510129	1
520	0.00726	1.67838	2.42493									520	0.00133	1.86099	2.88931		697		0.00356		0.373596	1
521	0.00282	1.96609	2.40978									521	0.00054	2.01317	2.88093		694		0.00212		0.254717	0
522	0.00193	2.55126	2.40653									522	0.00025	3.48849	2.87416		692		0.00217		0.115207	0
523	0.00311	3.13287	2.41011									523	0.0003	3.5309	2.87838		699		0.00405		0.0740741	0
524	0.00272	3.38523	2.41191									524	0.00203	2.93015	2.89826		700		0.00321		0.632399	1
525	0.00395	0.10183	2.42553									525	0.00044	3.55316	2.89243		699		0.00405		0.108642	0
526	0.00524	1.87343	2.42978									526	0.0001	1.01218	2.89243		678		0.00336		0.0297619	0
527	0.0039	2.1018	2.4287									527	0.00114	2.52693	2.9016		698		0.00356		0.320225	0
528	0.00316	2.4216	2.42588									528	0.0003	3.40204	2.89243		687		0.00435		0.0689655	0
529	0.00361	2.67685	2.42159									529	0.00163	3.84518	2.90841		701		0.00375		0.434667	1
530	0.00301	2.99119	2.42241									530	0.00252	3.15554	2.92524		704		0.00514		0.490272	1
531	0.00217	3.50204	2.41798									531	0.00109	3.24931	2.91352		702		0.00356		0.30618	0
532	0.00212	3.64535	2.41528									532	0.00054	3.73847	2.91352		706		0.00282		0.191489	0
533	0.0042	0.16874	2.43927									533	0.00183	1.58694	2.92891		711		0.00282		0.648936	1
534	0.00262	1.23651	2.42905									534	0.00124	2.86319	2.9273		708		0.00282		0.439716	1
535	0.0039	3.19842	2.43759									535	0.00015	3.57659	2.90883		699		0.00405		0.037037	0
536	0.00173	3.71121	2.42792									536	0.00089	2.36526	2.92524		712		0.00306		0.29085	0
537	0.00311	2.83709	2.44191									537	0.00089	3.31808	2.93031		710		0.00277		0.3213	0
538	0.00341	3.29166	2.43901									538	0.00336	3.40472	2.93998		713		0.00632		0.531646	1
539	0.00375	2.4928	2.45331									539	0.00114	2.45908	2.93858		715		0.00326		0.349693	1
540	0.0045	1.36753	2.46498									540	0.00015	2.5035	2.92289		698		0.00356		0.0421348	0
541	0.00198	2.24612	2.4489									541	0.00242	2.71341	2.94235		707		0.00464		0.521552	1
542	0.00301	2.92631	2.45468									542	0.00148	1.80856	2.94632		716		0.00316		0.468354	1
543	0.00469	0.22792	2.47868									543	0.00242	1.95528	2.96158		717		0.0044		0.55	1
544	0.00282	2.30582	2.4612									544	0.00089	2.03138	2.95062		720		0.00247		0.360324	1
545	0.00341	3.42429	2.46387									545	0.00054	2.11988	2.95122		714		0.00336		0.160714	0
546	0.00277	3.5878	2.46279									546	0.0003	2.16493	2.94867		714		0.00336		0.0892857	0
547	0.00361	3.04322	2.47743									547	0.00237	3.55946	2.96653		722		0.0043		0.551163	1
548	0.00044	4.23497	2.44961									548	0.00178	1.33844	2.96995		723		0.00277		0.642599	1
549	0.00425	2.02403	2.49333									549	0.00044	3.07519	2.96272		721		0.00336		0.130952	0
550	0.00212	3.11671	2.46955									550	0.00054	3.72952	2.9672		728		0.00292		0.184932	0
551	0.00138	1.19518	2.47371									551	5e-05	2.44961	2.96272		715		0.00326		0.0153374	0
552	0.00287	1.95903	2.47942									552	0.00138	2.57111	2.98507		727		0.00395		0.349367	1
553	0.00311	2.5778	2.47661									553	0.00044	0.35496	2.97678		725		0.00296		0.148649	0
554	0.00217	3.66706	2.48299									554	0.00025	3.36759	2.97538		731		0.00188		0.132979	0
555	0.00148	0.33763	2.48335									555	0.00153	1.7526	2.99152		726		0.0041		0.373171	1
556	0.0038	3.33261	2.49123									556	0.00015	2.67453	2.97678		729		0.00336		0.0446429	0
557	0.00212	3.48974	2.48573									557	0.00025	2.94726	2.97959		724		0.00642		0.0389408	0
558	0.00257	3.72523	2.49205									558	0.00227	2.44105	3.00551		732		0.00519		0.43738	1
559	0.0042	0.04958	2.50633									559	0.00203	3.19742	3.00918		734		0.0042		0.483333	1
560	0.00637	1.8444	2.51625									560	0.00153	3.83749	3.00376		735		0.00292		0.523973	1
561	0.00124	2.37397	2.48559									561	0.00059	2.66399	2.99787		729		0.00336		0.175595	0
562	0.00232	2.67498	2.49552									562	0.00104	2.99653	3.00624		733		0.00282		0.368794	1
563	0.00326	3.25432	2.49924									563	0.00183	3.6907	3.01364		739		0.0042		0.435714	1
564	0.00272	1.70044	2.50379									564	0.0002	3.72537	2.99787		728		0.00292		0.0684932	0
565	0.0041	3.17148	2.51007									565	5e-05	2.12627	2.99787		737		0.00361		0.0138504	0
566	0.00183	2.43574	2.50698									566	0.00153	2.15189	3.01601		737		0.00361		0.423823	1
567	0.00568	0.1315	2.52827									567	0.00124	2.35233	3.01389		738		0.00301		0.41196	1
568	0.00272	2.96183	2.51402									568	0.00287	2.91703	3.02598		724		0.00642		0.44704	1
569	0.00222	3.54285	2.51943									569	0.00035	3.75901	3.00088		728		0.00292		0.119863	0
570	0.00222	0.30436	2.52443									570	0.00292	0.04748	3.0348		718		0.00316		0.924051	1
571	0.00272	1.40957	2.53447									571	0.00133	3.61876	3.03015		743		0.00282		0.471631	1
572	0.00222	1.56177	2.53536									572	0.00183	2.00127	3.03681		745		0.00267		0.685393	1
573	0.00267	3.40425	2.52732									573	0.00015	2.48944	3.02364		746		0.00316		0.0474684	0
574	0.00529	1.63641	2.54519									574	5e-05	3.01896	3.01896		733		0.00282		0.0177305	0
575	0.00326	2.33214	2.54375									575	0.00133	0.18939	3.04239		744		0.00277		0.480144	1
576	0.00375	2.48031	2.54764									576	0.00044	3.12517	3.03379		740		0.00262		0.167939	0
577	0.00272	3.7671	2.53919									577	0.00198	3.42593	3.04391		748		0.00336		0.589286	1
578	0.00598	1.2021	2.5558									578	0.00292	3.04028	3.06268		750		0.00553		0.528029	1
579	0.00583	1.75731	2.56118									579	0.00198	2.71565	3.07325		758		0.00341		0.580645	1
580	0.00222	3.08846	2.53973									580	0.00296	2.82542	3.07296		756		0.00445		0.665169	1
581	0.00193	3.62958	2.54188									581	0.00203	3.84838	3.08925		765		0.00272		0.746324	1
582	0.00306	1.29243	2.55141									582	0.00143	2.9237	3.09749		762		0.00351		0.407407	1
583	0.00044	1.50069	2.53395									583	0.00292	3.76879	3.10021		764		0.00445		0.65618	1
584	0.0039	2.25947	2.55664									584	0.00044	3.51801	3.08925		766		0.00198		0.222222	0
585	0.00267	2.55452	2.54788									585	0.0004	3.10067	3.09364		768		0.00405		0.0987654	0
586	0.00257	3.02598	2.55342									586	0.00178	3.58733	3.10526		767		0.00375		0.474667	1
587	0.00395	3.47373	2.56497									587	0.00178	2.48046	3.11424		771		0.00311		0.572347	1
588	0.0038	0.2299	2.57211									588	0.00128	2.57991	3.11141		761		0.0044		0.290909	0
589	0.00356	2.63548	2.57281									589	0.00227	3.31005	3.12454		772		0.00336		0.675595	1
590	0.00277	3.2248	2.56031									590	0.00158	1.9567	3.12769		770		0.00445		0.355056	1
591	0.00163	3.32994	2.55866									591	0.00054	2.03234	3.118		774		0.00217		0.248848	0
592	0.0039	1.90134	2.58031									592	0.00306	2.09271	3.14219		775		0.00405		0.755556	1
593	0.00178	2.4006	2.56305									593	0.00128	3.11628	3.12628		768		0.00405		0.316049	0
594	0.00272	0.06154	2.58201									594	0.00138	3.39325	3.12891		773		0.00316		0.436709	1
595	0.00311	2.96484	2.58137									595	0.00035	2.77997	3.13142		780		0.00282		0.124113	0
596	0.00311	3.14403	2.58238									596	0.00119	2.35179	3.14606		779		0.00247		0.481781	1
597	0.00385	3.57037	2.58307									597	0.00277	2.86633	3.16882		783		0.00588		0.471088	1
598	0.00479	2.86591	2.60453									598	0.00119	2.73399	3.16774		785		0.00267		0.445693	1
599	0.00336	3.38508	2.59711									599	0.00044	3.60705	3.16344		788		0.00292		0.150685	0
600	0.00366	3.70628	2.59798									600	0.00015	3.02598	3.15954		776		0.0041		0.0365854	0
601	0.00341	0.33795	2.61148									601	0.0004	3.6665	3.16569		782		0.00262		0.152672	0
602	0.00435	3.06992	2.60728									602	0.00425	2.44266	3.19983		792		0.00632		0.672468	1
603	0.00188	3.64398	2.59814									603	0.00321	2.63863	3.21058		799		0.00623		0.515249	1
604	0.00474	0.1296	2.61779									604	0.00306	3.28549	3.20262		796		0.00445		0.68764	1
605	0.00657	2.43296	2.63088									605	0.00198	1.90134	3.21225		797		0.00371		0.533693	1
606	0.00168	3.28957	2.60218									606	0.00044	3.08925	3.19468		793		0.004		0.11	0
607	0.0087	2.09348	2.63639									607	0.00183	2.55333	3.21653		798		0.00405		0.451852	1
608	0.00385	2.33246	2.62533									608	0.00188	1.13426	3.21762		790		0.00618		0.304207	0
609	0.00351	1.31655	2.63107									609	0.00277	3.9503	3.22631		804		0.00361		0.767313	1
610	0.00385	1.39715	2.63128									610	0.00183	1.76817	3.234		801		0.004		0.4575	1
611	0.00351	2.79403	2.63236									611	0.00109	3.65412	3.22152		800		0.00331		0.329305	0
612	0.00326	3.2196	2.6313									612	0.00153	2.92055	3.23799		805		0.00375		0.408	1
613	0.00341	3.81802	2.63735									613	0.00049	3.48638	3.2228		806		0.00484		0.10124	0
614	0.0043	1.47977	2.63947									614	0.00366	3.73648	3.24683		808		0.00474		0.772152	1
615	0.00687	1.97851	2.65228									615	0.00025	3.25654	3.23123		796		0.00445		0.0561798	0
616	0.00331	2.5391	2.63782									616	0.00272	2.49664	3.26331		813		0.00509		0.534381	1
617	0.0045	2.98412	2.64302									617	0.00099	3.5746	3.24283		807		0.00351		0.282051	0
618	0.00341	3.48236	2.64408									618	0.00153	2.29792	3.26134		812		0.00405		0.377778	1
619	0.00415	3.13259	2.65537									619	0.0004	3.48199	3.25003		806		0.00484		0.0826446	0
620	0.00183	3.3383	2.64243									620	0.0001	2.66399	3.25794		819		0.00227		0.0440529	0
621	0.00455	3.56393	2.662									621	0.00114	2.77875	3.272		815		0.00301		0.378738	1
622	0.00425	3.73828	2.66105									622	0.00128	2.86297	3.27578		820		0.00306		0.418301	1
623	0.00237	3.646	2.65696									623	0.00064	2.68967	3.27903		819		0.00227		0.281938	0
624	0.00168	3.27593	2.66585									624	0.00074	3.22561	3.27481		816		0.00385		0.192208	0
625	0.00247	3.40766	2.68311									625	0.00331	3.40471	3.29067		821		0.00494		0.67004	1
626	0.00336	2.29983	2.68777									626	0.0004	3.50308	3.27112		806		0.00484		0.0826446	0
627	0.00208	2.91938	2.6819									627	0.00208	3.66345	3.28556		822		0.00371		0.560647	1
628	0.00346	0.09459	2.70114									628	0.00109	2.1841	3.2867		824		0.00188		0.579787	1
629	0.00489	0.19443	2.70336									629	0.00094	1.39896	3.29605		823		0.0041		0.229268	0
630	0.00326	3.04185	2.69253									630	0.0004	0.03075	3.29397		855		0.00079		0.506329	1
631	0.00539	1.05522	2.72458									631	0.0002	3.34229	3.28957		814		0.0041		0.0487805	0
632	0.00311	2.39137	2.70187									632	0.00203	3.57819	3.31349		827		0.00356		0.570225	1
633	0.00474	2.48841	2.70865									633	0.00267	3.85424	3.30727		826		0.0041		0.65122	1
634	0.00311	2.56832	2.70633									634	0.00163	3.15229	3.31971		829		0.00212		0.768868	1
635	0.00351	2.6486	2.7078									635	0.00059	2.47479	3.31476		833		0.00188		0.31383	0
636	0.00292	3.20922	2.69931									636	0.00109	1.86364	3.34005		834		0.00227		0.480176	1
637	0.00277	1.72838	2.70516									637	0.00435	3.72265	3.35148		836		0.00657		0.6621	1
638	0.00702	1.85887	2.74032									638	0.00099	3.93097	3.34053		832		0.00311		0.318328	0
639	0.00222	3.61689	2.7139									639	0.0004	2.18163	3.34141		837		0.00208		0.192308	0
640	0.00282	3.85639	2.71683									640	0.00044	2.72374	3.34229		835		0.00282		0.156028	0
641	0.00237	1.27225	2.71788									641	0.00094	2.91759	3.34858		839		0.00252		0.373016	1
642	0.00316	3.13087	2.72033									642	0.00148	3.43718	3.35682		845		0.00296		0.5	1
643	0.00375	3.28606	2.72272									643	0.00227	3.63567	3.36368		846		0.00366		0.620219	1
644	0.00464	3.35739	2.73241									644	0.00128	1.78077	3.37122		847		0.00425		0.301176	0
645	0.00351	3.50643	2.72205									645	0.0002	2.27037	3.35986		838		0.00311		0.0643087	0
646	0.00405	3.77997	2.72742									646	0.0004	2.82478	3.36426		842		0.00282		0.141844	0
647	0.00277	2.84549	2.726									647	0.00415	3.35618	3.38974		849		0.00642		0.646417	1
648	0.00459	3.70228	2.74052									648	0.0003	3.40907	3.37041		845		0.00296		0.101351	0
649	0.00361	2.11453	2.7559									649	0.00054	3.82282	3.36977		853		0.00074		0.72973	1
650	0.00247	2.97945	2.73709									650	0.00124	3.00349	3.38756		850		0.00336		0.369048	1
651	0.00366	1.93478	2.75584									651	0.00296	2.77763	3.41071		857		0.00415		0.713253	1
652	0.00331	2.34008	2.74934									652	0.00049	1.74811	3.40344		847		0.00425		0.115294	0
653	0.00232	2.90186	2.74931									653	0.00104	2.3435	3.40455		856		0.00277		0.375451	1
654	0.00321	3.43518	2.75942									654	0.00237	3.08485	3.41229		860		0.0041		0.578049	1
655	0.00509	2.03824	2.77178									655	0.00044	3.17437	3.40243		851		0.00227		0.193833	0
656	0.00366	2.43488	2.76857									656	0.00267	2.85469	3.42534		861		0.00455		0.586813	1
657	0.00573	3.09888	2.78476									657	0.00212	3.61838	3.42468		863		0.00336		0.630952	1
658	0.00267	3.20653	2.77008									658	0.00133	3.73097	3.4144		864		0.00351		0.378917	1
659	0.00316	3.56897	2.76965									659	0.00074	3.88633	3.40836		859		0.00326		0.226994	0
660	0.00173	1.30549	2.76852									660	0.00044	3.29074	3.41492		858		0.00301		0.146179	0
661	0.00455	2.56612	2.78486									661	0.00237	2.59107	3.44245		869		0.00366		0.647541	1
662	0.00702	1.68904	2.80744									662	0.00044	3.44772	3.42664		867		0.00257		0.171206	0
663	0.0045	2.64541	2.79349									663	0.00168	1.24475	3.44607		868		0.00296		0.567568	1
664	0.00311	3.27936	2.78611									664	0.00267	3.1719	3.45098		871		0.0045		0.593333	1
665	0.00282	3.62826	2.79501									665	0.0001	3.26146	3.42664		858		0.00301		0.0332226	0
666	0.00301	2.95062	2.8029									666	0.00277	3.53182	3.45212		873		0.00425		0.651765	1
667	0.00178	3.02501	2.79051									667	0.0002	3.71131	3.4407		864		0.00351		0.0569801	0
668	0.00262	3.51351	2.80013									668	0.00188	3.24444	3.46511		872		0.00346		0.543353	1
669	0.0038	3.36949	2.80261									669	0.00025	3.36338	3.4407		879		0.0039		0.0641026	0
670	0.00504	1.95282	2.82607									670	0.00272	3.67725	3.47328		878		0.00474		0.57384	1
671	0.00499	2.33533	2.82924									671	0.00059	2.74482	3.46764		874		0.00287		0.205575	0
672	0.0038	2.5	2.82433									672	0.0001	3.09276	3.45475		881		0.00237		0.0421941	0
673	0.00212	3.70126	2.81691									673	0.00237	3.36455	3.47701		879		0.0039		0.607692	1
674	0.00405	3.78032	2.83123									674	0.00272	3.86653	3.48313		882		0.00361		0.753463	1
675	0.004	2.87456	2.8283									675	0.00044	2.96975	3.46881		875		0.00425		0.103529	0
676	0.00366	3.22061	2.8363									676	0.00084	2.88292	3.47625		885		0.004		0.21	0
677	0.00262	1.54764	2.83912									677	0.00227	2.80106	3.49754		886		0.00331		0.685801	1
678	0.00336	1.00721	2.86866									678	0.0004	3.0831	3.48199		881		0.00237		0.168776	0
679	0.00435	2.7116	2.85881									679	0.00232	3.76134	3.50231		891		0.00395		0.587342	1
680	0.00316	3.14262	2.84576									680	0.00296	1.10449	3.50735		888		0.00736		0.402174	1
681	0.00455	3.30944	2.85561									681	0.00153	2.15076	3.50917		889		0.00371		0.412399	1
682	0.00385	1.28856	2.86008									682	0.00049	3.32401	3.51028		892		0.0039		0.125641	0
683	0.00203	2.24302	2.85523									683	0.00188	2.57798	3.51894		894		0.00351		0.535613	1
684	0.00217	2.98445	2.85218									684	0.00138	2.89319	3.51149		885		0.004		0.345	1
685	0.00385	2.40617	2.86369									685	0.00079	1.75022	3.5145		883		0.00346		0.228324	0
686	0.00272	2.61779	2.85869									686	0.00128	2.44825	3.5191		893		0.00282		0.453901	1
687	0.00435	3.41154	2.86376									687	0.00064	3.39852	3.5218		901		0.00311		0.205788	0
688	0.00296	3.61091	2.8594									688	0.00242	3.5259	3.53508		902		0.0039		0.620513	1
689	0.00371	2.09863	2.87491									689	0.0003	2.71319	3.52504		897		0.00321		0.0934579	0
690	0.00178	2.17274	2.86529									690	0.00133	2.98381	3.53832		905		0.00321		0.41433	1
691	0.0039	3.06816	2.87873									691	0.00054	3.59789	3.5244		890		0.00311		0.173633	0
692	0.00217	3.48287	2.8648									692	0.00208	3.05628	3.55132		906		0.0038		0.547368	1
693	0.00543	0.08377	2.88847									693	0.00094	3.22354	3.53799		899		0.00237		0.396624	1
694	0.00212	2.00351	2.88017									694	0.00227	3.6453	3.5524		907		0.00341		0.665689	1
695	0.00282	2.80056	2.88294									695	0.0001	2.17899	3.53559		904		0.00301		0.0332226	0
696	0.00469	3.68294	2.89266									696	0.00128	2.20062	3.5491		904		0.00301		0.425249	1
697	0.00356	1.86161	2.89741									697	0.00079	3.41609	3.54789		901		0.00311		0.254019	0
698	0.00356	2.51667	2.89673									698	0.00079	3.92921	3.54262		903		0.00331		0.238671	0
699	0.00405	3.55445	2.89672									699	5e-05	3.61642	3.5391		907		0.00341		0.0146628	0
700	0.00321	2.93212	2.89773									700	0.00257	2.89487	3.57181		912		0.00385		0.667532	1
701	0.00375	3.83228	2.90455									701	0.00143	3.34447	3.56843		913		0.00435		0.328736	0
702	0.00356	3.23998	2.91098									702	0.0001	3.37743	3.54964		901		0.00311		0.0321543	0
703	0.00287	1.51075	2.9151									703	0.00272	3.18727	3.60211		920		0.00435		0.625287	1
704	0.00514	3.15967	2.92508									704	0.00035	3.26397	3.5863		916		0.00395		0.0886076	0
705	0.00242	2.59306	2.9184									705	0.00119	3.48228	3.59475		917		0.00306		0.388889	1
706	0.00282	3.75527	2.915									706	0.00311	4.0472	3.62289		922		0.00425		0.731765	1
707	0.00464	2.71506	2.93663									707	0.00326	3.63666	3.62558		925		0.00479		0.680585	1
708	0.00282	2.8658	2.92437									708	0.00025	2.92196	3.60658		928		0.00252		0.0992063	0
709	0.00301	2.99579	2.92585									709	0.0004	3.27376	3.60851		916		0.00395		0.101266	0
710	0.00277	3.31179	2.92808									710	0.00193	1.14005	3.62832		923		0.00702		0.274929	0
711	0.00282	1.58492	2.92881									711	0.00217	3.56242	3.63272		927		0.0045		0.482222	1
712	0.00306	2.37308	2.93177									712	0.00099	2.93882	3.63118		928		0.00252		0.392857	1
713	0.00632	3.40374	2.94334									713	0.00109	3.41098	3.62984		926		0.00287		0.379791	1
714	0.00336	2.14147	2.94102									714	0.00183	2.50413	3.64701		930		0.00292		0.626712	1
715	0.00326	2.4577	2.9378									715	0.00074	3.81604	3.63329		929		0.00336		0.220238	0
716	0.00316	1.81381	2.95064									716	0.00306	3.32653	3.65723		934		0.0044		0.695455	1
717	0.0044	1.95094	2.95925									717	0.00262	2.16022	3.6643		937		0.0043		0.609302	1
718	0.00316	0.15189	2.95262									718	0.00198	2.59247	3.65543		931		0.00385		0.514286	1
719	0.00272	3.47827	2.9525									719	0.00237	1.05655	3.66753		935		0.00593		0.399663	1
720	0.00247	2.02716	2.95626									720	0.00173	2.43394	3.66301		938		0.00321		0.538941	1
721	0.00336	3.08015	2.96179									721	0.00119	2.98322	3.6791		940		0.00415		0.286747	0
722	0.0043	3.56617	2.96798									722	0.00074	3.47865	3.67546		943		0.00385		0.192208	0
723	0.00277	1.33476	2.97302									723	0.00203	2.63785	3.69305		945		0.00341		0.595308	1
724	0.00642	2.92585	3.01085									724	0.00099	2.8847	3.69269		944		0.0044		0.225	0
725	0.00296	0.35379	2.98158									725	0.00217	3.37312	3.71163		947		0.00326		0.665644	1
726	0.0041	1.75179	2.98652									726	0.00188	3.7004	3.70872		949		0.00326		0.576687	1
727	0.00395	2.56884	2.9868									727	0.00198	2.32484	3.72133		952		0.00366		0.540984	1
728	0.00292	3.74664	2.98119									728	0.004	3.58084	3.72472		948		0.00603		0.66335	1
729	0.00336	2.6612	2.99673									729	0.00287	3.83323	3.72767		951		0.00598		0.479933	1
730	0.00282	3.2683	2.99035									730	0.00015	2.90883	3.70311		944		0.0044		0.0340909	0
731	0.00188	3.34839	2.98973									731	0.00331	3.29057	3.72742		953		0.00524		0.631679	1
732	0.00519	2.44659	3.00764									732	0.00331	1.1975	3.75595		955		0.00445		0.74382	1
733	0.00282	3.00416	2.99812									733	0.00163	2.46281	3.73932		954		0.00375		0.434667	1
734	0.0042	3.19691	3.00845									734	0.00346	3.43487	3.75278		956		0.00632		0.547468	1
735	0.00292	3.83539	3.00037									735	0.0003	3.73006	3.74411		960		0.00375		0.08	0
736	0.00217	2.06924	3.00937									736	0.00222	0.93634	3.75778		962		0.00385		0.576623	1
737	0.00361	2.14717	3.01366									737	0.00168	3.03549	3.75431		958		0.00371		0.45283	1
738	0.00301	2.35051	3.00962									738	0.00143	3.75409	3.76064		960		0.00375		0.381333	1
739	0.0042	3.69506	3.02044									739	0.00074	2.93508	3.75887		961		0.00331		0.223565	0
740	0.00262	3.11431	3.02413									740	0.00015	3.63048	3.757		967		0.00326		0.0460123	0
741	0.00227	3.47645	3.01972									741	0.00153	4.12908	3.76426		966		0.00237		0.64557	1
742	0.00262	3.54865	3.03076									742	0.00059	2.83269	3.76403		965		0.00346		0.17052	0
743	0.00282	3.61654	3.03203									743	0.00178	2.58745	3.78414		968		0.00267		0.666667	1
744	0.00277	0.18526	3.04117									744	0.00035	3.19368	3.76905		959		0.00296		0.118243	0
745	0.00267	2.0034	3.03497									745	0.00301	3.25183	3.79468		971		0.00459		0.655773	1
746	0.00316	2.51441	3.04224									746	0.00361	3.50694	3.7908		969		0.00539		0.669759	1
747	0.00148	1.61972	3.03957									747	0.00089	3.64922	3.77809		967		0.00326		0.273006	0
748	0.00336	3.4194	3.04842									748	0.00262	2.51061	3.80196		972		0.00415		0.631325	1
749	0.00222	2.61627	3.04707									749	0.00124	2.011	3.80255		974		0.00346		0.358382	1
750	0.00553	3.04255	3.06075									750	0.00198	2.20254	3.80497		970		0.00499		0.396794	1
751	0.00341	3.33577	3.05542									751	0.00385	2.96389	3.81882		973		0.00583		0.660377	1
752	0.00469	1.01465	3.08658									752	0.00267	3.39943	3.82247		978		0.00371		0.719677	1
753	0.00183	1.80522	3.05372									753	0.00025	2.85167	3.81464		979		0.00371		0.0673854	0
754	0.00079	0.72926	3.05586									754	0.00059	3.11736	3.81675		976		0.00247		0.238866	0
755	0.00168	1.75167	3.05679									755	0.00331	1.83913	3.83946		977		0.00603		0.548922	1
756	0.00445	2.82691	3.07456									756	0.00336	3.56277	3.84331		981		0.00459		0.732026	1
757	0.00247	3.25527	3.06043									757	0.00074	2.87556	3.83151		979		0.00371		0.199461	0
758	0.00341	2.71712	3.07386									758	0.00287	3.75688	3.84571		983		0.00464		0.618534	1
759	0.00346	1.14774	3.09396									759	0.00287	2.07792	3.85468		984		0.00479		0.599165	1
760	0.00371	3.17641	3.08971									760	0.00232	3.19049	3.85421		987		0.00331		0.700906	1
761	0.0044	2.57171	3.10425									761	0.00143	3.65932	3.85201		988		0.00425		0.336471	1
762	0.00351	2.92392	3.09865									762	0.00212	1.95055	3.86767		989		0.00464		0.456897	1
763	0.00227	3.67387	3.08925									763	0.00222	2.17266	3.8804		990		0.00662		0.335347	1
764	0.00445	3.76575	3.09955									764	0.00059	2.86315	3.86185		979		0.00371		0.15903	0
765	0.00272	3.84914	3.09461									765	5e-05	3.43367	3.86244		993		0.00257		0.0194553	0
766	0.00198	3.51538	3.10278									766	0.00089	3.64219	3.88118		988		0.00425		0.209412	0
767	0.00375	3.58405	3.10414									767	0.00104	1.29785	3.89557		986		0.00534		0.194757	0
768	0.00405	3.10536	3.11659									768	0.004	2.90345	3.91251		996		0.00618		0.647249	1
769	0.00262	3.45794	3.10569									769	0.00119	3.354	3.89524		992		0.00356		0.33427	1
770	0.00445	1.95094	3.12213									770	0.00217	3.04579	3.91403		998		0.00316		0.686709	1
771	0.00311	2.48341	3.11435									771	0.0003	3.4407	3.89407		993		0.00257		0.116732	0
772	0.00336	3.3089	3.12346									772	0.00351	2.64701	3.93193		1000		0.00603		0.58209	1
773	0.00316	3.38512	3.1256									773	0.00198	3.49253	3.93009		1001		0.0039		0.507692	1
774	0.00217	2.0349	3.1279									774	0.00356	3.5883	3.92716		999		0.00539		0.660482	1
775	0.00405	2.09473	3.14342									775	0.00247	3.70583	3.92668		1002		0.00425		0.581176	1
776	0.0041	3.01938	3.13599									776	0.00237	3.27039	3.93346		1003		0.00361		0.65651	1
777	0.00133	1.07583	3.13402									777	0.00262	3.18831	3.95501		1006		0.00479		0.546973	1
778	0.00282	2.66985	3.13746									778	0.00069	2.12276	3.9503		1007		0.00553		0.124774	0
779	0.00247	2.35233	3.14941									779	0.00208	2.22384	3.96754		1005		0.00445		0.467416	1
780	0.00282	2.79341	3.14017									780	0.0003	3.1197	3.94795		1004		0.00227		0.132159	0
781	0.00198	3.24617	3.1453									781	0.00212	3.34441	3.96231		1008		0.004		0.53	1
782	0.00262	3.67013	3.14866									782	0.00059	2.96624	3.98193		1010		0.00435		0.135632	0
783	0.00588	2.86473	3.17076									783	0.00242	3.68958	4.00345		1015		0.00361		0.67036	1
784	0.00306	2.94549	3.16736									784	0.00148	0.97	3.9995		1013		0.00489		0.302658	0
785	0.00267	2.73441	3.17216									785	5e-05	3.38446	3.98193		1011		0.00222		0.0225225	0
786	0.00336	3.18765	3.17535									786	0.00025	3.08503	3.99458		1014		0.00306		0.0816993	0
787	0.00336	3.51626	3.17328									787	0.00262	3.46735	4.01668		1022		0.00519		0.504817	1
788	0.00292	3.59164	3.16835									788	0.00198	3.55316	4.00741		1017		0.00375		0.528	1
789	0.00257	3.73929	3.1694									789	0.00178	3.23471	4.01844		1019		0.00504		0.353175	1
790	0.00618	1.12585	3.20025									790	0.00306	3.30839	4.04451		1023		0.01082		0.28281	0
791	0.00375	3.43783	3.18386									791	0.00163	2.89605	4.04924		1026		0.00583		0.279588	0
792	0.00632	2.43851	3.19809									792	0.00287	2.98987	4.05476		1027		0.00494		0.580972	1
793	0.004	3.08656	3.19642									793	0.00198	3.4124	4.07559		1031		0.00366		0.540984	1
794	0.00173	1.43221	3.18725									794	0.0002	3.08222	4.07682		1029		0.00247		0.0809717	0
795	0.00262	3.35595	3.19654									795	0.00208	2.83034	4.10895		1037		0.00267		0.779026	1
796	0.00445	3.28137	3.20608									796	0.00222	3.09987	4.11579		1035		0.00435		0.510345	1
797	0.00371	1.90341	3.21221									797	0.00247	3.31305	4.1197		1023		0.01082		0.228281	0
798	0.00405	2.55658	3.21525									798	0.00143	3.01071	4.13414		1041		0.00356		0.401685	1
799	0.00623	2.63833	3.21515									799	0.00301	3.17094	4.14025		1042		0.0041		0.734146	1
800	0.00331	3.64328	3.21755									800	0.00133	1.18126	4.14021		1043		0.00316		0.420886	1
801	0.004	1.76458	3.2333									801	0.00128	3.4726	4.13765		1039		0.00262		0.48855	1
802	0.00059	4.64265	3.20522									802	0.00079	1.0873	4.1414		1040		0.00316		0.25	0
803	0.00346	1.96882	3.2487									803	0.00296	2.02224	4.16117		1044		0.00573		0.516579	1
804	0.00361	3.95246	3.22886									804	0.00296	3.39384	4.16703		1046		0.0045		0.657778	1
805	0.00375	2.91861	3.24148									805	0.00277	2.81411	4.18464		1047		0.00588		0.471088	1
806	0.00484	3.48488	3.25041									806	0.0045	3.27733	4.19913		1048		0.00623		0.722311	1
807	0.00351	3.56771	3.23913									807	0.00262	2.68607	4.2103		1049		0.0043		0.609302	1
808	0.00474	3.73599	3.24652									808	0.00198	3.11191	4.22039		1053		0.00351		0.564103	1
809	0.0044	1.06166	3.26979									809	0.00138	1.03828	4.22192		1054		0.00301		0.458472	1
810	0.00252	3.15747	3.24002									810	0.00321	3.45064	4.23757		1056		0.00534		0.601124	1
811	0.00331	3.02819	3.24808									811	0.00316	2.42501	4.25211		1059		0.00553		0.571429	1
812	0.00405	2.29737	3.26154									812	0.00321	1.19315	4.2553		1058		0.00474		0.677215	1
813	0.00509	2.49458	3.26947									813	0.00247	2.15664	4.24748		1057		0.00672		0.36756	1
814	0.0041	3.32959	3.26777									814	0.00262	1.71024	4.27264		1062		0.00583		0.4494	1
815	0.00301	2.77732	3.27073									815	0.00277	2.8662	4.26936		1063		0.0041		0.67561	1
816	0.00385	3.22054	3.2729									816	0.00138	2.9936	4.26334		1061		0.00385		0.358442	1
817	0.00232	3.10106	3.27379									817	0.00124	3.40555	4.30442		1067		0.00203		0.610837	1
818	0.00208	3.79984	3.27551									818	0.00222	3.27794	4.34166		1071		0.004		0.555	1
819	0.00227	2.68049	3.27949									819	0.00262	2.84708	4.35645		1070		0.00524		0.5	1
820	0.00306	2.85876	3.28084									820	0.00114	2.68615	4.35813		1068		0.0038		0.3	0
821	0.00494	3.40696	3.28887									821	0.00089	3.08222	4.35212		1074		0.00217		0.410138	1
822	0.00371	3.66038	3.29074									822	0.00212	1.15006	4.36918		1073		0.00375		0.565333	1
823	0.0041	1.39305	3.29715									823	0.00094	2.92499	4.38221		1078		0.00257		0.365759	1
824	0.00188	2.18713	3.28476									824	0.00346	1.66055	4.40347		1080		0.00459		0.753813	1
825	0.00252	0.84107	3.30632									825	0.00158	3.14877	4.39203		1076		0.00242		0.652893	1
826	0.0041	3.85227	3.31087									826	0.00198	2.41446	4.40718		1081		0.00543		0.364641	1
827	0.00356	3.5722	3.31632									827	0.00044	0.96649	4.4107		1079		0.00395		0.111392	0
828	0.00282	3.04078	3.31602									828	0.00089	2.25475	4.41812		1084		0.004		0.2225	0
829	0.00212	3.15153	3.3212									829	0.00227	0.66653	4.44554		1082		0.00539		0.42115	1
830	0.00425	3.29619	3.33256									830	0.00153	1.09709	4.45899		1086		0.00292		0.523973	1
831	0.00331	3.49577	3.32844									831	0.00138	2.89243	4.46467		1087		0.00252		0.547619	1
832	0.00311	3.92547	3.33325									832	0.00054	1.73201	4.46246		1088		0.00178		0.303371	0
833	0.00188	2.47143	3.33064									833	0.00109	2.70393	4.47268		1089		0.00346		0.315029	0
834	0.00227	1.86651	3.34214									834	0.00217	3.2867	4.48818		1090		0.00464		0.467672	1
835	0.00282	2.72879	3.34254									835	0.00104	0.96247	4.52617		1092		0.00242		0.429752	1
836	0.00657	3.72883	3.34948									836	0.00311	2.196	4.56779		1097		0.00568		0.547535	1
837	0.00208	2.16393	3.34062									837	0.00119	2.45781	4.56299		1093		0.00489		0.243354	0
838	0.00311	2.25302	3.34921									838	0.00287	3.20244	4.56861		1098		0.00509		0.563851	1
839	0.00252	2.91462	3.34436									839	0.00094	1.2728	4.57532		1099		0.00301		0.312292	0
840	0.00282	3.21342	3.35018									840	0.00153	0.96331	4.60978		1100		0.00361		0.423823	1
841	0.00173	0.59957	3.34811									841	0.00247	2.91479	4.67077		1106		0.00563		0.438721	1
842	0.00282	2.81795	3.35166									842	0.00232	0.43094	4.67526		1109		0.00292		0.794521	1
843	0.00178	3.09627	3.34951									843	0.00247	0.86724	4.6778		1110		0.00479		0.515658	1
844	0.00124	1.94155	3.34819									844	0.00193	1.59964	4.6769		1107		0.00371		0.520216	1
845	0.00296	3.43367	3.36127									845	0.00267	0.61842	4.69264		1112		0.00697		0.38307	1
846	0.00366	3.64226	3.36746									846	0.00193	1.90315	4.71727		1111		0.00583		0.331046	1
847	0.00425	1.77213	3.38373									847	0.00336	2.37094	4.73093		1117		0.00623		0.539326	1
848	0.00346	2.4235	3.37743									848	0.00094	0.46336	4.7418		1118		0.00232		0.405172	1
849	0.00642	3.3597	3.39014									849	0.00212	0.78275	4.75512		1119		0.004		0.53	1
850	0.00336	3.00821	3.38498									850	0.00059	1.10355	4.74809		1120		0.00296		0.199324	0
851	0.00227	3.16167	3.38798									851	0.00094	1.07192	4.76363		1120		0.00296		0.317568	0
852	0.00247	3.55161	3.38868									852	0.00119	1.5619	4.77474		1123		0.00292		0.407534	1
853	0.00074	3.82307	3.37322									853	0.00133	0.95061	4.7749		1121		0.00267		0.498127	1
854	0.00178	2.67883	3.39247									854	0.00183	0.40379	4.79007		1124		0.0041		0.446341	1
855	0.00079	0.17572	3.38798									855	0.00301	0.87776	4.79614		1122		0.0042		0.716667	1
856	0.00277	2.35158	3.39927									856	0.00272	1.64063	4.82771		1127		0.00558		0.487455	1
857	0.00415	2.77712	3.41032									857	0.00311	0.66145	4.83712		1126		0.00731		0.425445	1
858	0.00301	3.27788	3.40428									858	0.00193	2.2728	4.86776		1129		0.0045		0.428889	1
859	0.00326	3.8848	3.40704									859	0.00064	1.26062	4.90111		1131		0.00247		0.259109	0
860	0.0041	3.08459	3.41698									860	0.00356	1.59139	4.93055		1132		0.00746		0.477212	1
861	0.00455	2.85721	3.42526									861	0.00341	0.82102	4.98453		1135		0.00568		0.600352	1
862	0.00257	2.18575	3.41636									862	0.00188	0.37698	4.97579		1134		0.00682		0.27566	0
863	0.00336	3.61776	3.42767									863	0.00346	0.49956	5.02804		1139		0.00672		0.514881	1
864	0.00351	3.73552	3.42426									864	0.00163	2.48433	5.04203		1141		0.00306		0.53268	1
865	0.00262	3.80528	3.42558									865	0.00247	1.52459	5.12302		1144		0.00553		0.446655	1
866	0.00316	2.28442	3.43872									866	0.00277	1.02146	5.15376		1149		0.0045		0.615556	1
867	0.00257	3.44516	3.42758									867	0.00104	1.76411	5.16648		1151		0.0044		0.236364	0
868	0.00296	1.24788	3.43917
869	0.00366	2.59076	3.4444
870	0.00272	2.43862	3.443
871	0.0045	3.17236	3.45174
872	0.00346	3.24378	3.46128
873	0.00425	3.53076	3.45475
874	0.00287	2.72822	3.46142
875	0.00425	2.96607	3.46505
876	0.00242	2.50971	3.46279
877	0.00168	2.67123	3.46282
878	0.00474	3.68071	3.47577
879	0.0039	3.36916	3.47362
880	0.00193	2.37842	3.47494
881	0.00237	3.10067	3.4795
882	0.00361	3.87081	3.48595
883	0.00346	1.76468	3.50104
884	0.00366	2.05247	3.4899
885	0.004	2.89009	3.50005
886	0.00331	2.80336	3.49798
887	0.00292	3.46143	3.49383
888	0.00736	1.10457	3.51433
889	0.00371	2.1423	3.50846
890	0.00311	3.59333	3.50429
891	0.00395	3.75401	3.50703
892	0.0039	3.29869	3.5133
893	0.00282	2.4406	3.51345
894	0.00351	2.57494	3.51999
895	0.00474	0.42482	3.53464
896	0.00257	2.50462	3.53559
897	0.00321	2.7326	3.52937
898	0.00425	3.13869	3.53632
899	0.00237	3.22031	3.52958
900	0.00415	2.33923	3.55031
901	0.00311	3.40678	3.53932
902	0.0039	3.53136	3.53794
903	0.00331	3.92307	3.53994
904	0.00301	2.19599	3.54613
905	0.00321	2.97992	3.54656
906	0.0038	3.05702	3.55517
907	0.00341	3.64423	3.55184
908	0.00301	3.82533	3.54867
909	0.00153	2.0816	3.54726
910	0.00267	2.82253	3.56162
911	0.00044	0.6783	3.54613
912	0.00385	2.8964	3.57335
913	0.00435	3.34189	3.57409
914	0.00326	2.45291	3.57904
915	0.00267	3.71079	3.57633
916	0.00395	3.26479	3.59041
917	0.00306	3.48004	3.59216
918	0.00044	0.53069	3.57425
919	0.00247	2.55237	3.58957
920	0.00435	3.18486	3.60308
921	0.00301	2.7545	3.60743
922	0.00425	4.04731	3.61985
923	0.00702	1.14172	3.62899
924	0.00272	2.09854	3.61757
925	0.00479	3.63816	3.62555
926	0.00287	3.40943	3.62272
927	0.0045	3.55818	3.63063
928	0.00252	2.93254	3.62621
929	0.00336	3.81241	3.63038
930	0.00292	2.50262	3.64561
931	0.00385	2.58829	3.64679
932	0.00217	2.8263	3.63607
933	0.0003	2.87486	3.62345
934	0.0044	3.32586	3.65496
935	0.00593	1.05136	3.66674
936	0.00163	3.6997	3.64347
937	0.0043	2.15827	3.66595
938	0.00321	2.43587	3.65795
939	0.00074	0.1202	3.65578
940	0.00415	2.97988	3.67935
941	0.00435	3.15362	3.67737
942	0.00252	3.23989	3.66893
943	0.00385	3.47395	3.67491
944	0.0044	2.88438	3.69192
945	0.00341	2.64	3.69802
946	0.00227	2.79663	3.70153
947	0.00326	3.37328	3.71429
948	0.00603	3.5845	3.72335
949	0.00326	3.69491	3.70758
950	0.00301	2.55815	3.71921
951	0.00598	3.83263	3.72586
952	0.00366	2.3228	3.71863
953	0.00524	3.29587	3.7324
954	0.00375	2.46903	3.73841
955	0.00445	1.19759	3.75474
956	0.00632	3.4329	3.7576
957	0.00257	2.73834	3.74943
958	0.00371	3.02973	3.75213
959	0.00296	3.18683	3.75009
960	0.00375	3.74738	3.75783
961	0.00331	2.92338	3.75532
962	0.00385	0.93333	3.76367
963	0.00158	1.70299	3.75876
964	0.00227	2.66949	3.76143
965	0.00346	2.8357	3.76513
966	0.00237	4.13159	3.76608
967	0.00326	3.64645	3.77862
968	0.00267	2.58771	3.78564
969	0.00539	3.50763	3.79434
970	0.00499	2.20658	3.8005
971	0.00459	3.25719	3.79804
972	0.00415	2.51228	3.80445
973	0.00583	2.96677	3.81883
974	0.00346	2.01471	3.8062
975	0.00148	1.41213	3.81112
976	0.00247	3.11413	3.81506
977	0.00603	1.83975	3.83783
978	0.00371	3.40124	3.82982
979	0.00371	2.86666	3.83582
980	0.00119	3.31681	3.81704
981	0.00459	3.56367	3.84566
982	0.00287	3.04307	3.83977
983	0.00464	3.76223	3.84703
984	0.00479	2.07577	3.85584
985	0.00222	2.77778	3.8476
986	0.00534	1.29906	3.88463
987	0.00331	3.19405	3.85656
988	0.00425	3.65369	3.8644
989	0.00464	1.95122	3.87261
990	0.00662	2.17416	3.88893
991	0.00153	3.27336	3.86221
992	0.00356	3.34785	3.88518
993	0.00257	3.45056	3.88136
994	0.00415	0.86691	3.91097
995	0.00158	3.11538	3.87759
996	0.00618	2.90514	3.91434
997	0.00292	2.97928	3.89591
998	0.00316	3.04652	3.91647
999	0.00539	3.5925	3.92531
1000	0.00603	2.64187	3.93451
1001	0.0039	3.4931	3.92997
1002	0.00425	3.70559	3.92578
1003	0.00361	3.27113	3.93196
1004	0.00227	3.11446	3.94526
1005	0.00445	2.22265	3.9635
1006	0.00479	3.18939	3.95338
1007	0.00553	2.10744	3.99366
1008	0.004	3.34975	3.96666
1009	0.00203	2.35309	3.97627
1010	0.00435	2.96656	3.97722
1011	0.00222	3.41664	3.9799
1012	0.00479	1.69642	4.01417
1013	0.00489	0.9765	4.00181
1014	0.00306	3.06328	3.99281
1015	0.00361	3.68681	4.00167
1016	0.00074	0.78655	3.98615
1017	0.00375	3.55334	4.00579
1018	0.0039	3.78796	4.00871
1019	0.00504	3.23382	4.0219
1020	0.00346	1.10918	4.03264
1021	0.00237	2.03563	4.01444
1022	0.00519	3.47296	4.0231
1023	0.01082	3.31257	4.07603
1024	0.00366	1.04077	4.05013
1025	0.00247	2.31507	4.05362
1026	0.00583	2.88975	4.05955
1027	0.00494	2.99063	4.0551
1028	0.00193	3.16062	4.0369
1029	0.00247	3.07167	4.05278
1030	0.00366	3.62041	4.0677
1031	0.00366	3.41058	4.07853
1032	0.00311	0.86563	4.08848
1033	0.00272	3.5354	4.08583
1034	0.00336	1.26129	4.10432
1035	0.00435	3.09723	4.11404
1036	0.00133	0.95555	4.09752
1037	0.00267	2.83477	4.10741
1038	0.00277	2.39915	4.12627
1039	0.00262	3.47001	4.13471
1040	0.00316	1.07423	4.13832
1041	0.00356	3.01271	4.13461
1042	0.0041	3.16961	4.14089
1043	0.00316	1.17692	4.14447
1044	0.00573	2.02538	4.16602
1045	0.00242	0.91987	4.15751
1046	0.0045	3.39729	4.16723
1047	0.00588	2.81104	4.18152
1048	0.00623	3.27864	4.20061
1049	0.0043	2.68649	4.20944
1050	0.00311	3.04584	4.1938
1051	0.00242	3.51672	4.18806
1052	0.00321	2.29735	4.19561
1053	0.00351	3.11627	4.21557
1054	0.00301	1.03977	4.22748
1055	0.00326	3.19628	4.21964
1056	0.00534	3.44636	4.23927
1057	0.00672	2.16013	4.24438
1058	0.00474	1.19383	4.25569
1059	0.00553	2.42199	4.25405
1060	0.00292	1.11076	4.25189
1061	0.00385	2.99246	4.25975
1062	0.00583	1.70358	4.27709
1063	0.0041	2.86728	4.26758
1064	0.00158	3.52856	4.25979
1065	0.00385	3.17567	4.28859
1066	0.00044	5.03628	4.26309
1067	0.00203	3.40469	4.30543
1068	0.0038	2.6917	4.33986
1069	0.00257	1.0557	4.33122
1070	0.00524	2.84807	4.35069
1071	0.004	3.27669	4.34119
1072	0.00198	3.19415	4.34884
1073	0.00375	1.14748	4.36658
1074	0.00217	3.08797	4.35526
1075	0.00479	1.26359	4.38476
1076	0.00242	3.14706	4.3866
1077	0.00222	3.46006	4.37899
1078	0.00257	2.9196	4.38258
1079	0.00395	0.96974	4.40534
1080	0.00459	1.66251	4.40578
1081	0.00543	2.41657	4.40936
1082	0.00539	0.66256	4.44849
1083	0.00287	1.03617	4.42912
1084	0.004	2.26668	4.42493
1085	0.00311	1.16397	4.44428
1086	0.00292	1.09098	4.46002
1087	0.00252	2.89808	4.46252
1088	0.00178	1.7223	4.46107
1089	0.00346	2.70155	4.48028
1090	0.00464	3.28733	4.48689
1091	0.00479	1.25482	4.50686
1092	0.00242	0.95774	4.52589
1093	0.00489	2.46288	4.56171
1094	0.0042	2.73002	4.56451
1095	0.0044	0.86461	4.58334
1096	0.00257	1.35727	4.56439
1097	0.00568	2.20115	4.5679
1098	0.00509	3.19864	4.56731
1099	0.00301	1.2753	4.57167
1100	0.00361	0.96735	4.60972
1101	0.00232	1.40229	4.61544
1102	0.00044	0.35496	4.60751
1103	0.00603	3.04782	4.65844
1104	0.00371	2.00144	4.64809
1105	0.00341	1.14894	4.66262
1106	0.00563	2.91981	4.6733
1107	0.00371	1.5991	4.68061
1108	0.00282	2.79045	4.6651
1109	0.00292	0.43145	4.67208
1110	0.00479	0.86591	4.68729
1111	0.00583	1.90319	4.71217
1112	0.00697	0.61828	4.69874
1113	0.00558	1.42144	4.71979
1114	0.00296	0.98289	4.69221
1115	0.00064	2.7378	4.69186
1116	0.00361	1.23734	4.71477
1117	0.00623	2.36247	4.73386
1118	0.00232	0.45831	4.7436
1119	0.004	0.7872	4.75434
1120	0.00296	1.0875	4.75594
1121	0.00267	0.94865	4.76345
1122	0.0042	0.8814	4.79175
1123	0.00292	1.56228	4.7849
1124	0.0041	0.39739	4.79289
1125	0.00158	1.72496	4.77599
1126	0.00731	0.65693	4.83799
1127	0.00558	1.64208	4.83175
1128	0.00232	1.06444	4.83393
1129	0.0045	2.27767	4.87701
1130	0.00252	1.16743	4.88536
1131	0.00247	1.25819	4.89556
1132	0.00746	1.59272	4.92987
1133	0.00183	1.85689	4.90653
1134	0.00682	0.37157	4.97668
1135	0.00568	0.82102	4.98225
1136	0.00282	1.11286	4.96981
1137	0.00059	1.65533	4.96247
1138	0.00489	0.70343	5.02598
1139	0.00672	0.50381	5.0276
1140	0.00311	2.12125	5.0461
1141	0.00306	2.48872	5.04648
1142	0.00282	1.59503	5.05256
1143	0.00385	1.20664	5.1245
1144	0.00553	1.52222	5.11749
1145	0.00504	0.17256	5.13875
1146	0.00301	0.65929	5.13088
1147	0.00208	2.48174	5.12983
1148	0.00272	2.55888	5.12791
1149	0.0045	1.02341	5.1523
1150	0.00336	2.04161	5.18316
1151	0.0044	1.76234	5.18681
1152	0.0041	0.68473	5.21243
1153	0.00484	1.58468	5.21681
1154	0.00252	1.91402	5.21559
1155	0.00178	0.3249	5.21845
1156	0.00301	1.13207	5.22975
1157	0.00425	0.50388	5.27101
1158	0.00277	0.36224	5.27363
1159	0.00203	2.59499	5.28607
1160	0.00212	0.60572	5.28981

## Sheet: NTG_8
ntg_8																						threshold	0.33
	UNION											Intersection
index	area	XM	YM									index	area	XM	YM	matching index from Union	union value	IOU value	TP	>1 anomaly
1	0.00321	4.82465	1.78574									1	0.00044	2.97912	1.92477	4	0.00163	0.269939	0
2	0.00178	4.95525	1.86503									2	0.00133	3.18765	1.93649	7	0.00208	0.639423	1		322
3	0.0001	4.86407	1.88026									3	0.00158	3.12593	1.94154	6	0.00306	0.51634	1
4	0.00163	2.97976	1.91349									4	5e-05	2.87135	1.97163	10	0.00178	0.0280899	0
5	0.0001	5.02574	1.89432									5	0.00015	2.89478	1.97398	10	0.00178	0.0842697	0
6	0.00306	3.12178	1.94227									6	0.00054	3.25155	1.98569	11	0.00148	0.364865	1
7	0.00208	3.18732	1.93465									7	0.00025	3.0302	2.00537	14	0.00222	0.112613	0
8	0.00015	4.99176	1.92477									8	0.0001	3.33526	2.01029	16	0.00435	0.0229885	0
9	0.00054	4.95385	1.95246									9	5e-05	3.23685	2.02787	20	0.00341	0.0146628	0
10	0.00178	2.8936	1.97378									10	0.00015	2.87603	2.10284	26	0.00208	0.0721154	0
11	0.00148	3.25443	1.99366									11	0.00069	3.09326	2.10669	31	0.00316	0.218354	0
12	0.00064	5.01195	1.98731									12	0.00035	2.79202	2.11523	30	0.00237	0.147679	0
13	5e-05	4.90976	1.97866									13	0.00227	3.58189	2.13254	34	0.0038	0.597368	1
14	0.00222	3.03223	2.01068									14	5e-05	3.31417	2.11924	32	0.00257	0.0194553	0
15	5e-05	4.98708	1.98569									15	0.0003	3.41375	2.12744	38	0.00163	0.184049	0
16	0.00435	3.31178	2.03697									16	0.00044	2.93226	2.13408	36	0.00222	0.198198	0
17	5e-05	4.88867	1.99975									17	0.00059	3.48814	2.14209	40	0.00183	0.322404	0
18	0.00035	4.97503	2.01682									18	0.00183	3.27428	2.16313	42	0.00405	0.451852	1
19	5e-05	4.87461	2.01381									19	0.00099	2.87064	2.16423	44	0.00173	0.572254	1
20	0.00341	3.23502	2.05293									20	0.00133	2.52328	2.17548	46	0.00188	0.707447	1
21	0.00168	2.84158	2.04647									21	0.00168	2.81387	2.17837	50	0.00252	0.666667	1
22	0.00193	4.90994	2.06067									22	0.0001	2.64642	2.17196	43	0.00282	0.035461	0
23	0.0001	4.9941	2.05247									23	0.0003	3.37041	2.18016	48	0.00153	0.196078	0
24	0.0002	2.43555	2.07355									24	5e-05	3.06816	2.1825	47	0.00119	0.0420168	0
25	0.00069	5.02473	2.08159									25	0.0001	3.13493	2.1825	45	0.00153	0.0653595	0
26	0.00208	2.88256	2.10686									26	0.0002	2.75537	2.19305	59	0.00232	0.0862069	0
27	0.00336	3.01534	2.11149									27	0.00084	2.92055	2.20649	60	0.00198	0.424242	1
28	0.0001	2.42852	2.09464									28	5e-05	3.25794	2.18953	42	0.00405	0.0123457	0
29	0.00015	2.48007	2.09347									29	0.0001	2.57261	2.20008	55	0.00198	0.0505051	0
30	0.00237	2.78993	2.11778									30	5e-05	3.18062	2.19656	61	0.00287	0.0174216	0
31	0.00316	3.09375	2.12045									31	0.00173	3.33787	2.21183	63	0.00267	0.64794	1
32	0.00257	3.33945	2.11451									32	0.00099	3.42593	2.21238	56	0.00292	0.339041	1
33	0.0002	2.56207	2.10343									33	0.0002	2.96975	2.20711	53	0.00272	0.0735294	0
34	0.0038	3.57835	2.13029									34	0.0002	3.19819	2.20711	61	0.00287	0.0696864	0
35	0.00138	4.91754	2.12577									35	0.00069	3.11485	2.21815	65	0.00237	0.291139	0
36	0.00222	2.94398	2.12752									36	5e-05	3.48287	2.21062	57	0.00306	0.0163399	0
37	0.00222	3.19452	2.12768									37	0.00015	3.17828	2.22234	61	0.00287	0.0522648	0
38	0.00163	3.41194	2.1316									38	0.00257	2.43109	2.24982	70	0.00292	0.880137	1
39	0.00252	2.72071	2.14061									39	0.0001	2.76943	2.22819	59	0.00232	0.0431034	0
40	0.00183	3.48078	2.14641									40	5e-05	2.66751	2.23171	62	0.00321	0.0155763	0
41	5e-05	4.97302	2.12627									41	0.00114	2.89763	2.24668	74	0.00217	0.525346	1
42	0.00405	3.25854	2.16356									42	5e-05	3.27903	2.23171	68	0.00301	0.0166113	0
43	0.00282	2.64876	2.16832									43	5e-05	3.50396	2.23171	57	0.00306	0.0163399	0
44	0.00173	2.87235	2.16684									44	5e-05	3.03301	2.23874	64	0.00188	0.0265957	0
45	0.00153	3.13641	2.16346									45	0.0001	3.25443	2.23874	68	0.00301	0.0332226	0
46	0.00188	2.52193	2.17381									46	0.0001	3.33878	2.23874	63	0.00267	0.0374532	0
47	0.00119	3.05205	2.1705									47	0.0001	2.59019	2.24928	76	0.00173	0.0578035	0
48	0.00153	3.3729	2.17185									48	0.00119	2.80896	2.2607	77	0.00247	0.481781	1
49	5e-05	4.90976	2.15439									49	0.0003	3.12322	2.24694	65	0.00237	0.126582	0
50	0.00252	2.8158	2.18402									50	0.00128	3.40068	2.26496	79	0.00203	0.630542	1
51	0.0002	4.81487	2.16845									51	0.00099	2.62814	2.27177	80	0.00198	0.5	1
52	0.0001	4.85352	2.16493									52	5e-05	3.16656	2.25279	61	0.00287	0.0174216	0
53	0.00272	2.9856	2.19273									53	0.0001	2.48124	2.25982	71	0.00272	0.0367647	0
54	0.00079	4.88472	2.18514									54	0.0002	2.74482	2.26158	82	0.00198	0.10101	0
55	0.00198	2.5742	2.19885									55	5e-05	3.56019	2.25982	72	0.00277	0.0180505	0
56	0.00292	3.42771	2.20037									56	5e-05	2.27388	2.26685	86	0.00188	0.0265957	0
57	0.00306	3.51178	2.20609									57	0.0001	2.72725	2.27037	82	0.00198	0.0505051	0
58	0.00138	2.46266	2.19832									58	0.0001	3.1033	2.27037	83	0.00237	0.0421941	0
59	0.00232	2.75858	2.20853									59	0.00064	2.85188	2.28632	88	0.00212	0.301887	0
60	0.00198	2.91703	2.20183									60	0.0002	3.54437	2.27915	72	0.00277	0.0722022	0
61	0.00287	3.17808	2.22504									61	0.0004	2.27388	2.29058	86	0.00188	0.212766	0
62	0.00321	2.69054	2.22392									62	5e-05	2.58316	2.28091	76	0.00173	0.0289017	0
63	0.00267	3.33682	2.21752									63	5e-05	2.79403	2.28091	77	0.00247	0.0202429	0
64	0.00188	3.04522	2.22375									64	0.00044	3.31652	2.2895	81	0.00232	0.189655	0
65	0.00237	3.11385	2.22995									65	0.00084	3.14713	2.30076	97	0.00292	0.287671	0
66	0.00143	3.62636	2.23171									66	0.00074	3.65859	2.29778	90	0.00153	0.48366	1
67	0.00025	4.80854	2.21906									67	0.00128	2.44366	2.32092	100	0.00257	0.498054	1
68	0.00301	3.26036	2.24519									68	0.00044	2.50896	2.31059	95	0.00257	0.171206	0
69	5e-05	2.0841	2.22468									69	0.00069	2.87135	2.30802	88	0.00212	0.325472	0
70	0.00292	2.43043	2.25089									70	0.00059	2.94925	2.30961	99	0.00217	0.271889	0
71	0.00272	2.5052	2.245									71	5e-05	2.29497	2.302	86	0.00188	0.0265957	0
72	0.00277	3.55416	2.25254									72	0.00183	3.27466	2.32403	101	0.00272	0.672794	1
73	0.00044	5.00426	2.23093									73	0.00025	3.5869	2.30621	87	0.00193	0.129534	0
74	0.00217	2.9025	2.25104									74	5e-05	2.54098	2.30903	95	0.00257	0.0194553	0
75	0.00138	2.33639	2.25254									75	0.0003	3.51099	2.31606	98	0.00227	0.132159	0
76	0.00173	2.57512	2.26344									76	0.0001	3.53207	2.31254	98	0.00227	0.0440529	0
77	0.00247	2.80991	2.26292									77	0.0001	2.36877	2.31957	94	0.00227	0.0440529	0
78	0.00262	3.46881	2.26805									78	0.00035	3.36338	2.32509	107	0.00257	0.136187	0
79	0.00203	3.40555	2.26445									79	5e-05	3.68671	2.31606	105	0.00183	0.0273224	0
80	0.00198	2.63289	2.27335									80	0.00069	2.60876	2.33363	106	0.00311	0.221865	0
81	0.00232	3.32404	2.27777									81	0.00252	3.42995	2.34417	104	0.00366	0.688525	1
82	0.00198	2.7399	2.28249									82	0.00015	3.12908	2.33246	97	0.00292	0.0513699	0
83	0.00237	3.08163	2.2815									83	5e-05	2.41446	2.33714	100	0.00257	0.0194553	0
84	0.00282	3.20381	2.29041									84	5e-05	2.77997	2.33714	103	0.00153	0.0326797	0
85	0.00153	4.94762	2.28023									85	0.00138	3.54262	2.34919	119	0.00227	0.60793	1
86	0.00188	2.27943	2.28757									86	5e-05	3.69374	2.33714	105	0.00183	0.0273224	0
87	0.00193	3.59641	2.28992									87	0.00143	4.84843	2.35532	114	0.00212	0.674528	1
88	0.00212	2.86236	2.29709									88	0.00119	2.23581	2.36526	124	0.00198	0.60101	1
89	0.00212	3.01896	2.29693									89	0.00138	2.36375	2.3625	115	0.00208	0.663462	1
90	0.00153	3.65655	2.29678									90	0.0002	2.52165	2.34944	116	0.00188	0.106383	0
91	0.00049	4.86407	2.28021									91	0.00054	2.84259	2.35951	109	0.00188	0.287234	0
92	5e-05	4.88867	2.27388									92	0.00074	2.89665	2.36151	117	0.00208	0.355769	1
93	0.0001	5.00113	2.2774									93	5e-05	3.19468	2.34417	111	0.00217	0.0230415	0
94	0.00227	2.37397	2.30047									94	0.00178	2.30102	2.37229	125	0.00262	0.679389	1
95	0.00257	2.51854	2.30605									95	5e-05	3.37041	2.3512	107	0.00257	0.0194553	0
96	0.00212	2.68042	2.30183									96	5e-05	3.59533	2.3512	112	0.00158	0.0316456	0
97	0.00292	3.13916	2.3101									97	0.0004	3.06728	2.36614	110	0.00282	0.141844	0
98	0.00227	3.51771	2.30291									98	5e-05	3.20171	2.35823	111	0.00217	0.0230415	0
99	0.00217	2.93732	2.30775									99	0.00074	2.41118	2.38025	130	0.00198	0.373737	1
100	0.00257	2.43893	2.31889									100	0.0002	2.6183	2.36877	106	0.00311	0.0643087	0
101	0.00272	3.27903	2.32513									101	0.0002	3.17008	2.37053	132	0.00193	0.103627	0
102	0.00015	4.70123	2.29731									102	0.00133	3.48651	2.3801	133	0.00242	0.549587	1
103	0.00153	2.79063	2.3224									103	0.0001	3.67617	2.36526	129	0.00208	0.0480769	0
104	0.00366	3.43091	2.34056									104	0.00119	2.47538	2.38927	131	0.00257	0.463035	1
105	0.00183	3.70077	2.33068									105	0.0004	2.68684	2.3802	127	0.00188	0.212766	0
106	0.00311	2.61005	2.3454									106	0.0001	2.99787	2.3758	118	0.00178	0.0561798	0
107	0.00257	3.35162	2.33741									107	5e-05	4.90976	2.37229	134	0.00356	0.0140449	0
108	0.00168	2.72498	2.33983									108	0.00178	2.15868	2.40138	135	0.00336	0.529762	1
109	0.00188	2.83565	2.35157									109	0.00133	3.25534	2.40405	139	0.00237	0.561181	1
110	0.00282	3.08086	2.35305									110	0.00084	4.88619	2.39544	134	0.00356	0.235955	0
111	0.00217	3.21737	2.35184									111	0.00015	2.76825	2.39572	136	0.00296	0.0506757	0
112	0.00158	3.614	2.34747									112	0.0001	2.79403	2.39689	136	0.00296	0.0337838	0
113	5e-05	4.71997	2.33011									113	0.00015	3.14313	2.39572	132	0.00193	0.0777202	0
114	0.00212	4.84699	2.35447									114	5e-05	3.41258	2.39337	142	0.00133	0.037594	0
115	0.00208	2.36342	2.36509									115	0.00015	3.73357	2.39572	138	0.00203	0.0738916	0
116	0.00188	2.5371	2.35841									116	0.00173	2.08209	2.41988	144	0.00272	0.636029	1
117	0.00208	2.89863	2.36258									117	5e-05	2.61127	2.4004	141	0.00361	0.0138504	0
118	0.00178	3.00802	2.36116									118	5e-05	3.08222	2.4004	147	0.00212	0.0235849	0
119	0.00227	3.54369	2.35349									119	0.0003	3.11502	2.4086	147	0.00212	0.141509	0
120	0.00178	3.80796	2.35882									120	5e-05	3.67265	2.4004	129	0.00208	0.0240385	0
121	5e-05	4.79026	2.33714									121	0.00035	4.76416	2.40442	140	0.00158	0.221519	0
122	5e-05	5.01519	2.33714									122	0.0001	2.64642	2.41095	153	0.00163	0.0613497	0
123	0.00035	5.03829	2.34417									123	0.00015	3.01193	2.41446	146	0.00212	0.0707547	0
124	0.00198	2.23926	2.36719									124	5e-05	3.4899	2.40743	133	0.00242	0.0206612	0
125	0.00262	2.30677	2.37242									125	5e-05	2.19656	2.41446	150	0.00217	0.0230415	0
126	0.00044	4.69811	2.35901									126	0.00198	2.27968	2.43537	151	0.00356	0.55618	1
127	0.00188	2.67509	2.36822									127	0.00133	2.52354	2.44023	152	0.00292	0.455479	1
128	0.00227	2.95203	2.37489									128	0.00064	2.66102	2.43068	153	0.00163	0.392638	1
129	0.00208	3.6678	2.37865									129	0.00049	3.18203	2.42922	156	0.00227	0.215859	0
130	0.00198	2.41675	2.38125									130	0.00079	3.47804	2.42764	157	0.00217	0.364055	1
131	0.00257	2.47948	2.3858									131	0.00074	2.20359	2.43742	150	0.00217	0.341014	1
132	0.00193	3.15359	2.37914									132	0.00049	2.40532	2.43906	154	0.00277	0.176895	0
133	0.00242	3.48416	2.38061									133	0.00089	2.43789	2.44258	154	0.00277	0.3213	0
134	0.00356	4.8997	2.39347									134	0.0001	2.49881	2.42501	152	0.00292	0.0342466	0
135	0.00336	2.15625	2.40361									135	5e-05	2.87135	2.42852	145	0.00232	0.0215517	0
136	0.00296	2.76603	2.3956									136	5e-05	2.11221	2.43555	144	0.00272	0.0183824	0
137	0.00188	3.30714	2.38986									137	0.00168	2.36671	2.45808	169	0.00267	0.629213	1
138	0.00203	3.72306	2.39817									138	0.00015	2.57613	2.44023	141	0.00361	0.0415512	0
139	0.00237	3.25047	2.40319									139	0.00227	2.98671	2.45679	159	0.00371	0.61186	1
140	0.00158	4.76478	2.39491									140	5e-05	3.01896	2.43555	146	0.00212	0.0235849	0
141	0.00361	2.58932	2.41754									141	0.0001	3.30714	2.43906	160	0.00306	0.0326797	0
142	0.00133	3.39149	2.39884									142	5e-05	3.67265	2.43555	161	0.00178	0.0280899	0
143	0.00193	3.61011	2.40545									143	5e-05	2.85729	2.44258	145	0.00232	0.0215517	0
144	0.00272	2.08921	2.4206									144	0.0001	3.14196	2.44258	170	0.00212	0.0471698	0
145	0.00232	2.85086	2.42029									145	0.00035	3.24188	2.44559	171	0.00232	0.150862	0
146	0.00212	3.03416	2.41462									146	5e-05	3.77106	2.44258	167	0.00133	0.037594	0
147	0.00212	3.0966	2.41413									147	0.00015	2.77763	2.45664	165	0.00212	0.0707547	0
148	0.00208	3.5458	2.41563									148	0.0001	3.45827	2.45312	157	0.00217	0.0460829	0
149	0.0002	4.96599	2.40216									149	0.00015	3.4899	2.45429	157	0.00217	0.0691244	0
150	0.00217	2.20982	2.43379									150	0.00148	4.80151	2.47233	174	0.00252	0.587302	1
151	0.00356	2.28296	2.43945									151	0.00104	3.07351	2.47906	175	0.00193	0.53886	1
152	0.00292	2.52049	2.43674									152	0.0001	3.18414	2.45664	156	0.00227	0.0440529	0
153	0.00163	2.65643	2.42447									153	5e-05	3.30714	2.45664	160	0.00306	0.0163399	0
154	0.00277	2.42726	2.44057									154	5e-05	2.29497	2.46366	151	0.00356	0.0140449	0
155	0.00178	2.91957	2.43125									155	0.0002	2.5937	2.47069	178	0.00183	0.10929	0
156	0.00227	3.18475	2.43876									156	0.00035	2.62031	2.46969	178	0.00183	0.191257	0
157	0.00217	3.47856	2.43842									157	0.00035	3.28505	2.46869	180	0.00173	0.202312	0
158	0.00222	4.69483	2.43321									158	5e-05	3.42664	2.46366	166	0.00267	0.0187266	0
159	0.00371	2.98737	2.45579									159	5e-05	3.60939	2.46366	172	0.00242	0.0206612	0
160	0.00306	3.3356	2.44711									160	0.0001	2.48124	2.47421	182	0.00257	0.0389105	0
161	0.00178	3.65274	2.44277									161	0.00084	2.89078	2.48765	179	0.00232	0.362069	1
162	0.0001	4.94842	2.42501									162	0.00044	3.23451	2.48007	171	0.00232	0.189655	0
163	0.00025	5.00957	2.43555									163	0.0004	3.41609	2.48299	166	0.00267	0.149813	0
164	0.00227	2.72053	2.45175									164	0.00262	2.19471	2.50186	181	0.00375	0.698667	1
165	0.00212	2.79615	2.45386									165	0.00035	2.29899	2.48475	187	0.00336	0.104167	0
166	0.00267	3.42104	2.46171									166	0.00212	1.98831	2.51156	185	0.00346	0.612717	1
167	0.00133	3.75752	2.44544									167	0.00217	2.2996	2.51526	187	0.00336	0.645833	1
168	5e-05	4.98005	2.42852									168	0.00049	3.28957	2.49108	180	0.00173	0.283237	0
169	0.00267	2.36448	2.46041									169	0.00138	2.12602	2.5086	190	0.00272	0.507353	1
170	0.00212	3.13436	2.46154									170	0.0004	2.55943	2.50145	191	0.00168	0.238095	0
171	0.00232	3.23356	2.46591									171	0.00094	2.95495	2.51398	196	0.00212	0.443396	1
172	0.00242	3.59132	2.47256									172	0.00089	3.17242	2.51833	198	0.00262	0.339695	1
173	5e-05	4.9449	2.44258									173	5e-05	3.5883	2.49178	172	0.00242	0.0206612	0
174	0.00252	4.8006	2.47566									174	5e-05	3.60939	2.49178	172	0.00242	0.0206612	0
175	0.00193	3.07807	2.47646									175	0.00015	2.76825	2.50584	192	0.00311	0.0482315	0
176	0.00148	3.53324	2.47351									176	5e-05	3.0049	2.49881	197	0.00316	0.0158228	0
177	0.00212	3.71107	2.48181									177	0.00025	3.03864	2.50724	197	0.00316	0.0791139	0
178	0.00183	2.60576	2.48152									178	0.00094	2.8251	2.51805	193	0.00247	0.380567	1
179	0.00232	2.88765	2.48565									179	0.00025	3.13704	2.51708	198	0.00262	0.0954198	0
180	0.00173	3.28786	2.48355									180	0.0001	3.21225	2.50935	201	0.00212	0.0471698	0
181	0.00375	2.19314	2.50242									181	0.0001	3.35635	2.50935	189	0.00193	0.0518135	0
182	0.00257	2.49313	2.49462									182	5e-05	2.47772	2.51287	182	0.00257	0.0194553	0
183	0.00282	2.67034	2.4993									183	5e-05	2.92758	2.51287	196	0.00212	0.0235849	0
184	0.00178	4.92694	2.5156									184	0.0001	2.99787	2.51638	197	0.00316	0.0316456	0
185	0.00346	1.9887	2.51357									185	0.00015	2.23639	2.52458	203	0.00316	0.0474684	0
186	0.00193	2.05598	2.5044									186	0.00064	2.36147	2.53936	204	0.00257	0.249027	0
187	0.00336	2.30799	2.5077									187	5e-05	2.44258	2.5199	188	0.00262	0.019084	0
188	0.00262	2.42852	2.50252									188	0.00064	3.03301	2.53017	197	0.00316	0.202532	0
189	0.00193	3.37149	2.50043									189	0.00015	3.10096	2.52693	205	0.00153	0.0980392	0
190	0.00272	2.12154	2.51172									190	0.00094	3.2831	2.55208	210	0.00217	0.43318	1
191	0.00168	2.5567	2.50873									191	5e-05	3.54613	2.52693	202	0.00173	0.0289017	0
192	0.00311	2.74315	2.51376									192	0.00089	2.90766	2.55973	213	0.00208	0.427885	1
193	0.00247	2.82566	2.50977									193	0.00168	3.34622	2.55711	214	0.00296	0.567568	1
194	5e-05	3.34229	2.48475									194	0.00099	2.24752	2.55118	203	0.00316	0.313291	0
195	0.00148	3.47443	2.50279									195	5e-05	2.51287	2.54098	212	0.00193	0.0259067	0
196	0.00212	2.94916	2.51483									196	0.0001	2.8854	2.5445	213	0.00208	0.0480769	0
197	0.00316	3.02291	2.5222									197	5e-05	3.4407	2.54098	207	0.00247	0.0202429	0
198	0.00262	3.16046	2.51751									198	5e-05	3.77809	2.54098	200	0.00247	0.0202429	0
199	0.00198	3.65807	2.51093									199	5e-05	2.39337	2.54801	204	0.00257	0.0194553	0
200	0.00247	3.76881	2.52875									200	0.00094	2.49141	2.55948	212	0.00193	0.487047	1
201	0.00212	3.22803	2.52758									201	5e-05	2.6183	2.54801	206	0.00306	0.0163399	0
202	0.00173	3.54131	2.52773									202	0.00232	2.76726	2.57583	220	0.004	0.58	1
203	0.00316	2.25466	2.54439									203	5e-05	3.22983	2.54801	201	0.00212	0.0235849	0
204	0.00257	2.3708	2.53679									204	0.00035	2.63236	2.56207	206	0.00306	0.114379	0
205	0.00153	3.08607	2.53191									205	0.00138	2.85478	2.57211	221	0.00267	0.516854	1
206	0.00306	2.61842	2.5496									206	0.0001	2.5445	2.56207	225	0.00301	0.0332226	0
207	0.00247	3.41933	2.54576									207	0.0003	2.69914	2.56559	226	0.00203	0.147783	0
208	0.00262	3.59639	2.54549									208	5e-05	2.8854	2.56207	213	0.00208	0.0240385	0
209	5e-05	2.0841	2.52693									209	0.0002	2.95218	2.57261	227	0.00296	0.0675676	0
210	0.00217	3.2819	2.54865									210	0.0003	3.59416	2.56676	208	0.00262	0.114504	0
211	0.00044	4.88555	2.5402									211	0.0003	4.78675	2.5691	224	0.00153	0.196078	0
212	0.00193	2.49376	2.55432									212	0.00025	2.07285	2.57332	215	0.00128	0.195312	0
213	0.00208	2.90381	2.55354									213	0.0002	3.21577	2.57964	228	0.00217	0.0921659	0
214	0.00296	3.3485	2.55832									214	5e-05	3.50396	2.5691	216	0.00168	0.0297619	0
215	0.00128	2.08058	2.56072									215	0.00015	2.55973	2.58081	225	0.00301	0.0498339	0
216	0.00168	3.4837	2.5567									216	0.00015	2.99787	2.58316	227	0.00296	0.0506757	0
217	0.00203	3.71037	2.56516									217	0.00035	3.04707	2.58316	230	0.00232	0.150862	0
218	0.00198	2.15562	2.56875									218	0.00109	3.54741	2.59242	231	0.00252	0.43254	1
219	0.00247	2.43667	2.57543									219	0.0001	2.29848	2.58316	233	0.00306	0.0326797	0
220	0.004	2.77433	2.57717									220	0.00015	2.35823	2.59019	234	0.00143	0.104895	0
221	0.00267	2.84844	2.57795									221	0.0001	2.66751	2.58667	226	0.00203	0.0492611	0
222	0.00217	3.12695	2.57341									222	0.00015	2.27154	2.59487	233	0.00306	0.0490196	0
223	0.00163	3.64944	2.56718									223	5e-05	2.52693	2.59019	225	0.00301	0.0166113	0
224	0.00153	4.77779	2.56774									224	0.0003	2.57496	2.59722	225	0.00301	0.0996678	0
225	0.00301	2.55654	2.58419									225	0.00025	2.83761	2.59581	221	0.00267	0.093633	0
226	0.00203	2.68756	2.57801									226	0.00109	3.272	2.61511	238	0.00222	0.490991	1
227	0.00296	2.97702	2.57999									227	0.00015	2.38869	2.6019	234	0.00143	0.104895	0
228	0.00217	3.19819	2.57661									228	5e-05	2.42149	2.59722	219	0.00247	0.0202429	0
229	0.00124	3.82476	2.58006									229	0.00114	3.40097	2.62289	239	0.00301	0.378738	1
230	0.00232	3.06442	2.59258									230	0.0002	3.46354	2.60424	240	0.00208	0.0961538	0
231	0.00252	3.54889	2.5957									231	0.0004	3.49341	2.60952	240	0.00208	0.192308	0
232	0.00222	2.21702	2.59925									232	0.0001	3.74294	2.60073	236	0.00208	0.0480769	0
233	0.00306	2.29043	2.60799									233	0.00193	1.99903	2.62894	244	0.00262	0.736641	1
234	0.00143	2.37374	2.59213									234	5e-05	2.04192	2.60424	245	0.00163	0.0306748	0
235	0.0002	5.04331	2.57964									235	0.0002	2.29145	2.60776	233	0.00306	0.0653595	0
236	0.00208	3.7565	2.60408									236	0.00015	3.07987	2.60659	230	0.00232	0.0646552	0
237	0.0002	4.97653	2.58667									237	0.00015	3.30012	2.61127	238	0.00222	0.0675676	0
238	0.00222	3.27918	2.61127									238	0.0003	3.35635	2.61713	250	0.00188	0.159574	0
239	0.00301	3.40958	2.61703									239	0.0003	3.43132	2.61479	239	0.00301	0.0996678	0
240	0.00208	3.48103	2.61328									240	0.0003	3.62345	2.6101	243	0.00227	0.132159	0
241	0.00287	4.80723	2.63224									241	0.00232	2.47324	2.63356	246	0.00361	0.642659	1
242	0.00158	2.10672	2.61984									242	0.00089	2.63744	2.6265	247	0.00316	0.281646	0
243	0.00227	3.63629	2.62212									243	0.0002	2.92055	2.61479	249	0.00247	0.0809717	0
244	0.00262	1.99829	2.62838									244	0.0004	2.87486	2.62797	256	0.00158	0.253165	0
245	0.00163	2.05257	2.6215									245	0.00054	3.13973	2.63428	253	0.00222	0.243243	0
246	0.00361	2.4732	2.63486									246	0.00138	4.80231	2.63738	241	0.00287	0.480836	1
247	0.00316	2.64444	2.63587									247	5e-05	2.27388	2.62533	233	0.00306	0.0163399	0
248	0.00267	2.72842	2.63145									248	0.00025	2.29919	2.62955	233	0.00306	0.0816993	0
249	0.00247	2.92758	2.62969									249	0.00109	2.81064	2.65409	261	0.00247	0.441296	1
250	0.00188	3.34007	2.62274									250	5e-05	3.11033	2.62533	253	0.00222	0.0225225	0
251	0.00138	4.87562	2.63713									251	0.0002	3.34053	2.63587	250	0.00188	0.106383	0
252	0.00336	3.01947	2.64115									252	0.00049	2.5691	2.6429	260	0.00183	0.26776	0
253	0.00222	3.12642	2.63142									253	5e-05	2.95569	2.63236	249	0.00247	0.0202429	0
254	0.00247	3.69669	2.63672									254	5e-05	2.99084	2.63236	252	0.00336	0.014881	0
255	0.00292	3.82431	2.64797									255	5e-05	2.04895	2.63939	245	0.00163	0.0306748	0
256	0.00158	2.86937	2.63478									256	0.0003	2.21413	2.65696	263	0.00282	0.106383	0
257	0.00267	3.2116	2.64069									257	0.0001	2.74482	2.64993	248	0.00267	0.0374532	0
258	0.00257	2.15993	2.64872									258	0.00173	4.71857	2.67273	262	0.00341	0.507331	1
259	0.00158	2.34834	2.6462									259	0.00015	2.41446	2.65345	266	0.00262	0.0572519	0
260	0.00183	2.55504	2.64205									260	0.0002	3.00138	2.66048	252	0.00336	0.0595238	0
261	0.00247	2.81511	2.64726									261	0.0004	3.03477	2.6596	252	0.00336	0.119048	0
262	0.00341	4.72079	2.66914									262	5e-05	2.17548	2.66048	258	0.00257	0.0194553	0
263	0.00282	2.23602	2.66467									263	0.00138	3.08648	2.68031	269	0.00247	0.558704	1
264	0.00351	3.52247	2.67246									264	0.0001	3.28606	2.66399	270	0.00148	0.0675676	0
265	0.00316	3.58852	2.66663									265	0.0003	3.33057	2.67336	271	0.00212	0.141509	0
266	0.00262	2.40942	2.67493									266	0.00292	2.88743	2.69657	278	0.00361	0.808864	1
267	0.00173	3.45315	2.66449									267	0.00153	2.95207	2.69177	279	0.00237	0.64557	1
268	5e-05	4.90976	2.64642									268	5e-05	3.36338	2.66751	271	0.00212	0.0235849	0
269	0.00247	3.08657	2.67749									269	0.00133	1.962	2.6925	273	0.00301	0.44186	1
270	0.00148	3.27177	2.67266									270	0.00094	2.03194	2.69673	282	0.00173	0.543353	1
271	0.00212	3.34752	2.67911									271	0.0001	2.59019	2.67805	276	0.00227	0.0440529	0
272	0.00203	3.75289	2.67728									272	0.00035	2.61931	2.68658	276	0.00227	0.154185	0
273	0.00301	1.96518	2.69147									273	5e-05	2.40743	2.68156	266	0.00262	0.019084	0
274	0.00287	2.29994	2.68871									274	0.0002	2.47421	2.68156	285	0.00292	0.0684932	0
275	0.00193	3.64652	2.68391									275	0.00015	3.57659	2.68625	265	0.00316	0.0474684	0
276	0.00227	2.60348	2.69302									276	0.00069	2.1333	2.71119	288	0.00178	0.38764	1
277	0.00247	2.69984	2.69281									277	5e-05	2.302	2.68859	274	0.00287	0.0174216	0
278	0.00361	2.88454	2.69658									278	0.00035	3.02699	2.70566	286	0.00227	0.154185	0
279	0.00237	2.95584	2.69504									279	0.0003	3.52856	2.69211	264	0.00351	0.0854701	0
280	0.00188	3.17119	2.68933									280	5e-05	2.42149	2.69562	266	0.00262	0.019084	0
281	0.00079	4.97565	2.67805									281	0.0001	2.97678	2.69914	279	0.00237	0.0421941	0
282	0.00173	2.02927	2.69663									282	0.0002	3.18414	2.70265	280	0.00188	0.106383	0
283	0.00232	2.53889	2.69532									283	0.0002	3.63399	2.69914	275	0.00193	0.103627	0
284	0.00222	2.77091	2.695									284	0.0003	2.28442	2.70616	274	0.00287	0.10453	0
285	0.00292	2.47331	2.7092									285	5e-05	2.32308	2.70265	274	0.00287	0.0174216	0
286	0.00227	3.01315	2.71258									286	5e-05	2.60424	2.70265	276	0.00227	0.0220264	0
287	0.00188	3.41073	2.70136									287	0.00025	2.17969	2.7153	289	0.00198	0.126263	0
288	0.00178	2.13564	2.70675									288	0.00015	2.36292	2.71437	293	0.00104	0.144231	0
289	0.00198	2.19375	2.71038									289	0.00025	2.45382	2.7153	285	0.00292	0.0856164	0
290	0.00178	3.70311	2.71358									290	0.00015	2.55036	2.71202	283	0.00232	0.0646552	0
291	0.00153	3.23232	2.72124									291	0.00138	3.2966	2.73001	292	0.00257	0.536965	1
292	0.00257	3.29768	2.72833									292	5e-05	2.61127	2.71671	276	0.00227	0.0220264	0
293	0.00104	2.37128	2.72374									293	5e-05	2.64642	2.71671	294	0.00208	0.0240385	0
294	0.00208	2.65094	2.73495									294	0.0001	3.05761	2.71671	296	0.00217	0.0460829	0
295	0.00292	2.82286	2.73446									295	0.00035	2.26484	2.73077	299	0.00242	0.144628	0
296	0.00217	3.06704	2.73524									296	0.00094	2.8251	2.74371	295	0.00292	0.321918	0
297	0.00272	3.4844	2.73371									297	0.00015	2.99318	2.72842	286	0.00227	0.0660793	0
298	0.00277	3.13732	2.73968									298	0.0003	3.63399	2.73428	301	0.00242	0.123967	0
299	0.00242	2.24921	2.7454									299	0.0001	2.48475	2.73428	285	0.00292	0.0342466	0
300	0.00247	3.36661	2.74862									300	0.00178	2.74151	2.74658	305	0.00247	0.720648	1
301	0.00242	3.64941	2.74755									301	0.0001	3.51099	2.73428	297	0.00272	0.0367647	0
302	0.00114	5.02986	2.75063									302	0.0001	2.302	2.74131	303	0.00301	0.0332226	0
303	0.00301	2.32539	2.75715									303	0.00025	2.63517	2.74623	294	0.00208	0.120192	0
304	0.00212	2.58332	2.75234									304	0.00015	2.67219	2.74014	294	0.00208	0.0721154	0
305	0.00247	2.7437	2.75087									305	0.00079	2.08366	2.75932	306	0.00296	0.266892	0
306	0.00296	2.09663	2.76287									306	0.0001	2.24577	2.74834	299	0.00242	0.0413223	0
307	0.00212	2.40776	2.76084									307	0.00054	2.4151	2.75569	307	0.00212	0.254717	0
308	0.00222	2.51646	2.75951									308	0.00104	2.51755	2.76156	308	0.00222	0.468468	1
309	0.00227	2.91963	2.75751									309	0.00049	3.53418	2.75115	311	0.00227	0.215859	0
310	0.00282	2.99577	2.77689									310	0.00025	3.58971	2.74764	312	0.00227	0.110132	0
311	0.00227	3.53559	2.76943									311	0.00035	2.23572	2.75989	299	0.00242	0.144628	0
312	0.00227	3.59182	2.76943									312	5e-05	2.26685	2.75185	299	0.00242	0.0206612	0
313	0.00168	2.18023	2.76653									313	0.00124	2.32533	2.76647	303	0.00301	0.41196	1
314	0.00227	3.42373	2.77844									314	0.0003	2.59956	2.7624	304	0.00212	0.141509	0
315	0.00212	3.73902	2.78095									315	0.0003	2.90415	2.7624	309	0.00227	0.132159	0
316	0.00168	4.73031	2.77356									316	0.00025	2.981	2.76169	310	0.00282	0.0886525	0
317	0.00163	1.98867	2.78231									317	5e-05	2.56207	2.75888	304	0.00212	0.0235849	0
318	0.00301	3.20044	2.78539									318	0.0003	2.11456	2.7788	306	0.00296	0.101351	0
319	0.00242	2.6708	2.79058									319	0.00025	2.16563	2.77153	313	0.00168	0.14881	0
320	0.00198	3.09364	2.78665									320	5e-05	3.2228	2.76591	318	0.00301	0.0166113	0
321	0.00163	3.31865	2.78934									321	5e-05	2.19656	2.77294	313	0.00168	0.0297619	0
322	0.00173	2.44198	2.80025									322	0.00114	2.44044	2.79739	322	0.00173	0.65896	1
323	0.00193	2.75203	2.80268									323	0.00153	2.67272	2.79153	319	0.00242	0.632231	1
324	0.00173	3.48006	2.79865									324	0.00089	3.42156	2.787	314	0.00227	0.39207	1
325	0.00015	4.77621	2.787									325	0.00035	4.73102	2.78097	316	0.00168	0.208333	0
326	5e-05	4.82541	2.77997									326	0.0001	3.20171	2.78348	318	0.00301	0.0332226	0
327	0.00425	2.26432	2.821									327	0.00025	1.99975	2.79403	317	0.00163	0.153374	0
328	0.00272	2.6077	2.81166									328	5e-05	2.40743	2.787	307	0.00212	0.0235849	0
329	0.00237	2.87384	2.80721									329	0.0002	3.26497	2.79051	330	0.00198	0.10101	0
330	0.00198	3.26005	2.81107									330	5e-05	3.55316	2.787	311	0.00227	0.0220264	0
331	5e-05	4.68483	2.787									331	0.00054	2.53523	2.80233	334	0.00296	0.182432	0
332	0.00069	5.00565	2.80156									332	0.00203	2.60682	2.81563	328	0.00272	0.746324	1
333	0.00301	2.06912	2.82525									333	0.00183	2.79346	2.82062	338	0.00208	0.879808	1
334	0.00296	2.54415	2.8198									334	0.00025	3.00068	2.79965	310	0.00282	0.0886525	0
335	0.00183	2.94829	2.81283									335	0.00015	3.49693	2.80106	324	0.00173	0.0867052	0
336	0.00069	1.91189	2.81311									336	5e-05	2.73077	2.80106	323	0.00193	0.0259067	0
337	0.00148	2.18625	2.81886									337	0.0001	2.85377	2.80457	329	0.00237	0.0421941	0
338	0.00208	2.80173	2.82415									338	0.0002	3.14548	2.80457	339	0.00217	0.0921659	0
339	0.00217	3.13509	2.82614									339	0.0001	3.30714	2.80457	321	0.00163	0.0613497	0
340	0.00237	3.38446	2.82566									340	0.00015	3.36806	2.80574	340	0.00237	0.0632911	0
341	0.00153	3.6298	2.81852									341	0.00025	3.46459	2.80949	324	0.00173	0.144509	0
342	0.0001	1.94352	2.8116									342	5e-05	3.64454	2.80106	341	0.00153	0.0326797	0
343	0.00242	2.338	2.83046									343	0.0002	2.23346	2.81336	327	0.00425	0.0470588	0
344	0.00252	2.482	2.83841									344	0.0002	2.35471	2.81511	343	0.00242	0.0826446	0
345	0.00311	3.05622	2.84078									345	5e-05	2.64642	2.80809	319	0.00242	0.0206612	0
346	0.00252	3.68368	2.8362									346	0.0001	2.92758	2.8116	335	0.00183	0.0546448	0
347	0.00193	4.64698	2.83404									347	5e-05	3.18765	2.80809	318	0.00301	0.0166113	0
348	0.00203	3.5403	2.83432									348	0.0001	3.20522	2.80809	318	0.00301	0.0332226	0
349	0.00242	2.13445	2.84337									349	0.0002	2.48651	2.81687	344	0.00252	0.0793651	0
350	0.00153	2.7056	2.84006									350	0.00069	2.55554	2.83118	334	0.00296	0.233108	0
351	0.00173	2.3996	2.85006									351	0.00148	3.05129	2.84229	345	0.00311	0.475884	1
352	0.00203	3.31863	2.85335									352	0.0002	3.24037	2.82214	330	0.00198	0.10101	0
353	0.00208	3.475	2.85076									353	5e-05	3.40555	2.81511	340	0.00237	0.021097	0
354	0.00252	2.0065	2.86225									354	5e-05	3.65157	2.81511	341	0.00153	0.0326797	0
355	0.00326	2.64919	2.86549									355	5e-05	2.70968	2.82214	350	0.00153	0.0326797	0
356	0.00277	3.18489	2.86243									356	5e-05	3.52504	2.82214	348	0.00203	0.0246305	0
357	0.00178	2.84186	2.86217									357	0.00064	4.64374	2.83999	347	0.00193	0.331606	1
358	0.00222	2.91477	2.86354									358	0.00054	2.13905	2.84067	349	0.00242	0.22314	0
359	0.00301	2.99672	2.86962									359	5e-05	2.46366	2.82917	344	0.00252	0.0198413	0
360	0.00272	2.21228	2.87416									360	5e-05	3.272	2.82917	330	0.00198	0.0252525	0
361	0.00193	2.75492	2.87657									361	0.00069	3.38898	2.83972	340	0.00237	0.291139	0
362	0.00311	3.25326	2.87748									362	0.0003	3.46178	2.83972	353	0.00208	0.144231	0
363	0.00138	2.52241	2.87587									363	0.0002	3.12088	2.84323	339	0.00217	0.0921659	0
364	0.00025	4.76496	2.86572									364	0.00049	3.19257	2.84393	356	0.00277	0.176895	0
365	0.00341	2.33674	2.89254									365	0.00015	3.56253	2.83854	348	0.00203	0.0738916	0
366	0.00262	2.58409	2.89018									366	0.0001	2.31606	2.84674	343	0.00242	0.0413223	0
367	0.00272	3.36261	2.89192									367	0.00064	2.4004	2.85621	351	0.00173	0.369942	1
368	0.00183	2.45303	2.89357									368	5e-05	2.46366	2.84323	344	0.00252	0.0198413	0
369	0.00217	3.52872	2.89627									369	0.00069	2.64993	2.84725	355	0.00326	0.211656	0
370	0.00203	2.0889	2.89843									370	0.0001	2.72022	2.84674	350	0.00153	0.0653595	0
371	0.00272	2.15209	2.90509									371	0.00059	2.85436	2.86197	357	0.00178	0.331461	1
372	0.00445	3.43773	2.91602									372	0.00015	2.99787	2.84323	359	0.00301	0.0498339	0
373	0.00232	2.70729	2.91397									373	0.00044	3.68202	2.85182	346	0.00252	0.174603	0
374	0.00336	3.12677	2.91672									374	0.0001	2.27037	2.85026	327	0.00425	0.0235294	0
375	0.00109	1.72466	2.90905									375	0.00015	2.89712	2.85495	358	0.00222	0.0675676	0
376	0.00198	2.80773	2.91247									376	0.00035	3.30714	2.86432	352	0.00203	0.172414	0
377	0.00336	2.86969	2.92313									377	0.00054	3.48479	2.86048	353	0.00208	0.259615	0
378	0.00119	4.81399	2.90386									378	0.0001	2.11924	2.8608	349	0.00242	0.0413223	0
379	0.00188	2.03342	2.91944									379	0.0003	2.22936	2.87017	360	0.00272	0.110294	0
380	5e-05	2.6183	2.89946									380	0.0002	2.8239	2.86607	357	0.00178	0.11236	0
381	0.00237	2.93739	2.92494									381	0.00237	2.34066	2.88994	365	0.00341	0.695015	1
382	0.0043	2.24261	2.9397									382	0.00222	2.58285	2.88868	366	0.00262	0.847328	1
383	0.00292	2.3923	2.93628									383	0.00158	2.64927	2.87728	355	0.00326	0.484663	1
384	0.00316	2.52132	2.93571									384	0.0001	2.93461	2.86783	358	0.00222	0.045045	0
385	0.00212	2.62353	2.93412									385	0.00015	3.18297	2.86666	356	0.00277	0.0541516	0
386	0.0043	3.2072	2.94616									386	0.00084	3.26745	2.88292	362	0.00311	0.270096	0
387	0.00138	1.77482	2.93812									387	0.0003	2.53747	2.87838	363	0.00138	0.217391	0
388	0.00282	3.00194	2.94509									388	0.00035	2.74583	2.8834	361	0.00193	0.181347	0
389	0.00208	2.30802	2.95837									389	5e-05	2.96975	2.87135	359	0.00301	0.0166113	0
390	0.00366	3.07148	2.9575									390	0.0001	3.20171	2.87486	356	0.00277	0.0361011	0
391	0.00198	3.55263	2.94673									391	0.00148	2.08855	2.89689	370	0.00203	0.729064	1
392	5e-05	4.92381	2.92758									392	0.00044	2.19891	2.89243	360	0.00272	0.161765	0
393	0.00232	3.36233	2.95884									393	0.0001	2.50584	2.88189	363	0.00138	0.0724638	0
394	0.00277	2.0959	2.96925									394	0.00208	2.15138	2.90833	371	0.00272	0.764706	1
395	0.00252	2.165	2.96245									395	5e-05	3.17359	2.8854	356	0.00277	0.0180505	0
396	0.00282	2.45429	2.96716									396	0.00015	3.38681	2.88775	367	0.00272	0.0551471	0
397	0.00306	3.49387	2.97769									397	0.00025	3.54332	2.89384	369	0.00217	0.115207	0
398	0.00208	2.0118	2.96791									398	0.00035	2.46366	2.90448	368	0.00183	0.191257	0
399	0.00193	3.67716	2.97714									399	0.00074	3.11736	2.90321	374	0.00336	0.220238	0
400	0.00232	3.91867	2.97588									400	0.00203	3.43864	2.91455	372	0.00445	0.45618	1
401	0.00296	2.86959	2.99342									401	5e-05	1.71859	2.89946	375	0.00109	0.0458716	0
402	0.00168	2.36112	2.99559									402	0.00208	2.86984	2.92256	377	0.00336	0.619048	1
403	0.00193	2.64047	2.99769									403	0.00104	3.13677	2.92892	374	0.00336	0.309524	0
404	5e-05	4.58642	2.97678									404	5e-05	3.34229	2.90649	367	0.00272	0.0183824	0
405	5e-05	4.79729	2.97678									405	0.00257	2.24239	2.93636	382	0.0043	0.597674	1
406	0.00178	1.7635	3.00665									406	0.00143	2.52281	2.938	384	0.00316	0.452532	1
407	0.00346	2.53606	3.01594									407	5e-05	2.92055	2.91352	381	0.00237	0.021097	0
408	0.00267	3.39527	3.00763									408	0.00316	3.20731	2.94702	386	0.0043	0.734884	1
409	0.00183	3.59096	3.01478									409	0.0003	3.01661	2.92641	388	0.00282	0.106383	0
410	0.0002	4.8588	2.98908									410	0.00054	2.94036	2.941	381	0.00237	0.227848	0
411	5e-05	4.88164	2.98381									411	0.00035	3.5622	2.93662	391	0.00198	0.176768	0
412	0.00232	2.20195	3.01223									412	0.0001	2.36526	2.93812	383	0.00292	0.0342466	0
413	0.00405	3.15885	3.0223									413	0.00242	3.07031	2.95612	390	0.00366	0.661202	1
414	0.00114	3.2231	3.00918									414	5e-05	2.15439	2.94164	395	0.00252	0.0198413	0
415	0.00296	3.28032	3.02317									415	5e-05	2.302	2.94164	389	0.00208	0.0240385	0
416	0.00237	2.74936	3.02613									416	0.00025	2.32449	2.94726	389	0.00208	0.120192	0
417	5e-05	4.8465	2.99787									417	5e-05	2.45664	2.94164	396	0.00282	0.0177305	0
418	0.00321	2.46842	3.03572									418	5e-05	2.47069	2.94164	396	0.00282	0.0177305	0
419	0.0041	2.11874	3.04394									419	0.00217	2.09528	2.96879	394	0.00277	0.783394	1
420	0.00064	4.85136	3.02544									420	5e-05	2.63939	2.94867	385	0.00212	0.0235849	0
421	0.00287	2.68544	3.04574									421	0.00109	3.36338	2.96145	393	0.00232	0.469828	1
422	0.00267	4.24838	3.04994									422	0.00183	3.49484	2.97203	397	0.00306	0.598039	1
423	0.00222	4.18265	3.05004									423	0.00124	2.01212	2.96975	398	0.00208	0.596154	1
424	0.0039	2.29657	3.06593									424	0.0004	2.15351	2.97327	395	0.00252	0.15873	0
425	0.00242	2.91022	3.05812									425	0.00059	2.30141	2.96858	389	0.00208	0.283654	0
426	0.00222	3.53051	3.05551									426	0.00153	3.91595	2.97814	400	0.00232	0.659483	1
427	0.00217	2.62613	3.0656									427	5e-05	2.18953	2.96975	395	0.00252	0.0198413	0
428	0.00247	2.84253	3.0638									428	0.0001	2.45312	2.96975	396	0.00282	0.035461	0
429	0.00203	3.362	3.06387									429	0.00227	2.87074	2.99588	401	0.00296	0.766892	1
430	0.00203	3.61882	3.06353									430	0.00025	2.43274	2.9824	396	0.00282	0.0886525	0
431	0.0001	4.32283	3.04004									431	0.00124	3.39796	3.00293	408	0.00267	0.464419	1
432	0.00287	2.3695	3.07276									432	0.00059	2.21882	3.00607	412	0.00232	0.25431	0
433	0.00188	3.88815	3.06927									433	0.00183	2.53851	3.01402	407	0.00346	0.528902	1
434	0.0002	4.90624	3.06289									434	0.00074	1.75936	3.00771	406	0.00178	0.41573	1
435	0.00311	2.22256	3.08869									435	0.00208	3.15518	3.01929	413	0.00405	0.51358	1
436	0.00222	3.42039	3.08643									436	0.00183	3.2796	3.01668	415	0.00296	0.618243	1
437	0.00257	2.42771	3.096									437	0.00193	2.46421	3.0395	418	0.00321	0.601246	1
438	0.00158	2.54274	3.08705									438	0.00109	2.75728	3.02503	416	0.00237	0.459916	1
439	0.00272	2.75019	3.09078									439	0.00247	2.11995	3.04159	419	0.0041	0.602439	1
440	0.00282	3.30542	3.09751									440	5e-05	2.49178	3.02598	418	0.00321	0.0155763	0
441	0.0002	4.79378	3.07167									441	5e-05	2.19656	3.03301	412	0.00232	0.0215517	0
442	0.00672	1.74733	3.12175									442	0.00109	2.29912	3.05474	424	0.0039	0.279487	0
443	0.00267	2.49035	3.09927									443	5e-05	2.49178	3.04004	418	0.00321	0.0155763	0
444	0.00351	3.47267	3.10984									444	0.00059	2.62182	3.05351	427	0.00217	0.271889	0
445	0.00247	2.67805	3.10583									445	0.0001	3.5145	3.04356	426	0.00222	0.045045	0
446	0.00208	3.24472	3.10414									446	0.0003	4.19397	3.0459	423	0.00222	0.135135	0
447	0.00178	3.67617	3.1076									447	0.00015	4.23732	3.04473	422	0.00267	0.0561798	0
448	0.00212	2.58561	3.11589									448	0.00079	2.37404	3.06025	432	0.00287	0.275261	0
449	0.00336	2.97141	3.11664									449	0.00094	2.84619	3.06631	428	0.00247	0.380567	1
450	5e-05	4.80432	3.08925									450	0.0001	3.34229	3.05761	429	0.00203	0.0492611	0
451	0.00371	2.87894	3.12861									451	0.00044	3.63126	3.0666	430	0.00203	0.216749	0
452	0.00089	4.28964	3.11619									452	0.00124	3.89055	3.06816	433	0.00188	0.659574	1
453	0.00015	4.60048	3.09862									453	0.0001	3.41609	3.06464	436	0.00222	0.045045	0
454	0.00198	2.80615	3.12492									454	0.0004	2.43555	3.07694	437	0.00257	0.155642	0
455	0.00336	3.13617	3.13349									455	0.00227	2.74956	3.09184	439	0.00272	0.834559	1
456	0.00282	3.36473	3.13191									456	0.00415	1.7452	3.12548	442	0.00672	0.61756	1
457	0.0001	4.62157	3.10682									457	0.00148	2.22351	3.09721	435	0.00311	0.475884	1
458	0.00311	2.30055	3.14146									458	5e-05	2.24577	3.07519	435	0.00311	0.0160772	0
459	0.00282	3.03548	3.14165									459	0.00015	2.47772	3.07753	443	0.00267	0.0561798	0
460	0.00143	3.85928	3.1336									460	0.00124	2.49234	3.10162	443	0.00267	0.464419	1
461	0.00336	2.37994	3.14879									461	0.00124	2.42262	3.10387	437	0.00257	0.48249	1
462	5e-05	5.00113	3.11736									462	5e-05	2.27388	3.08925	424	0.0039	0.0128205	0
463	0.00183	2.73419	3.14662									463	0.0002	2.3512	3.09276	432	0.00287	0.0696864	0
464	0.00479	3.53917	3.16736									464	0.0002	3.23158	3.09803	446	0.00208	0.0961538	0
465	0.00133	4.40367	3.14574									465	0.00015	2.54333	3.09862	438	0.00158	0.0949367	0
466	0.00178	4.16039	3.15407									466	0.00168	2.80622	3.12501	454	0.00198	0.848485	1
467	0.00227	3.19529	3.1629									467	0.00148	2.8922	3.13142	451	0.00371	0.398922	1
468	0.00262	2.20585	3.17068									468	0.00069	2.97477	3.11385	449	0.00336	0.205357	0
469	0.00321	2.62922	3.17532									469	0.00227	3.13891	3.1305	455	0.00336	0.675595	1
470	0.0001	4.26309	3.14899									470	0.00035	3.41459	3.10732	436	0.00222	0.157658	0
471	0.00153	2.68564	3.17201									471	0.00084	3.47791	3.11529	444	0.00351	0.239316	0
472	0.00287	3.28024	3.17784									472	0.0002	3.68671	3.11385	447	0.00178	0.11236	0
473	0.00054	4.21964	3.16656									473	0.00044	2.57379	3.1283	448	0.00212	0.207547	0
474	0.00351	2.4701	3.1926									474	5e-05	2.32308	3.12439	458	0.00311	0.0160772	0
475	0.00252	2.83138	3.18324									475	0.00257	2.38107	3.1494	461	0.00336	0.764881	1
476	0.00232	3.09598	3.19169									476	5e-05	2.69562	3.12439	445	0.00247	0.0202429	0
477	5e-05	3.93975	3.15954									477	0.0003	3.38095	3.13493	456	0.00282	0.106383	0
478	0.0002	4.68834	3.16481									478	0.0001	2.72725	3.13142	463	0.00183	0.0546448	0
479	5e-05	0.45337	3.16656									479	5e-05	2.85729	3.13142	451	0.00371	0.0134771	0
480	0.00395	2.55794	3.19802									480	5e-05	3.11033	3.13845	455	0.00336	0.014881	0
481	0.00321	2.76732	3.19598									481	0.00025	3.35213	3.14688	456	0.00282	0.0886525	0
482	0.00232	3.41811	3.19289									482	0.00099	4.16433	3.15462	466	0.00178	0.55618	1
483	0.00257	2.89825	3.19576									483	5e-05	2.62533	3.14548	469	0.00321	0.0155763	0
484	0.00262	3.3525	3.2029									484	0.0001	2.6429	3.14548	469	0.00321	0.0311526	0
485	0.00208	4.11096	3.20355									485	0.00277	2.76579	3.19594	481	0.00321	0.862928	1
486	0.00015	4.62391	3.18531									486	0.00035	3.0551	3.15652	459	0.00282	0.124113	0
487	5e-05	4.67077	3.18062									487	0.00104	2.20761	3.16288	468	0.00262	0.396947	1
488	0.00272	2.25982	3.21002									488	0.00015	2.27857	3.15485	458	0.00311	0.0482315	0
489	0.00311	2.96819	3.21487									489	0.00158	3.52307	3.18458	464	0.00479	0.329854	0
490	5e-05	0.20033	3.19468									490	0.00015	2.8198	3.16422	475	0.00252	0.0595238	0
491	0.00375	2.33446	3.22206									491	0.00119	3.28664	3.17301	472	0.00287	0.414634	1
492	5e-05	3.9749	3.19468									492	5e-05	3.54613	3.15954	464	0.00479	0.0104384	0
493	0.00257	3.03829	3.22509									493	0.00237	2.47157	3.19161	474	0.00351	0.675214	1
494	0.00301	3.21266	3.23271									494	0.00015	2.62299	3.17125	469	0.00321	0.046729	0
495	5e-05	4.81838	3.20171									495	0.00114	2.8362	3.19071	475	0.00252	0.452381	1
496	0.0001	0.23196	3.20874									496	5e-05	3.25794	3.16656	472	0.00287	0.0174216	0
497	0.00296	2.69211	3.23076									497	0.00119	3.42371	3.18765	482	0.00232	0.512931	1
498	0.00222	3.15204	3.23295									498	0.00217	2.55456	3.19804	480	0.00395	0.549367	1
499	0.0001	4.58291	3.20874									499	0.00183	3.09589	3.19259	476	0.00232	0.788793	1
500	0.00025	0.06959	3.22139									500	5e-05	2.92055	3.18062	483	0.00257	0.0194553	0
501	0.00094	0.11265	3.24018									501	0.0003	3.33526	3.19117	484	0.00262	0.114504	0
502	0.00035	0.24853	3.23384									502	0.00044	2.63392	3.19156	469	0.00321	0.137072	0
503	0.00301	2.84369	3.24642									503	0.00114	2.97128	3.20385	489	0.00311	0.366559	1
504	0.00272	2.39312	3.25896									504	0.00311	2.3329	3.22313	491	0.00375	0.829333	1
505	0.00128	3.27092	3.24767									505	0.00035	2.67052	3.22179	497	0.00296	0.118243	0
506	0.00366	2.77845	3.26858									506	0.0004	2.71407	3.22983	497	0.00296	0.135135	0
507	0.00282	2.57946	3.27151									507	5e-05	3.06113	3.21577	493	0.00257	0.0194553	0
508	0.00287	2.91304	3.27491									508	0.0002	3.15602	3.21577	498	0.00222	0.0900901	0
509	0.00331	3.09176	3.27462									509	0.0003	3.03418	3.231	493	0.00257	0.116732	0
510	0.00119	3.33321	3.25677									510	5e-05	3.37041	3.2228	484	0.00262	0.019084	0
511	0.0038	4.09667	3.28058									511	0.0001	2.76943	3.23685	506	0.00366	0.0273224	0
512	0.00346	0.66765	3.27381									512	0.00208	2.77997	3.26748	506	0.00366	0.568306	1
513	0.00252	2.45981	3.27352									513	0.0003	3.33995	3.25911	510	0.00119	0.252101	0
514	0.00133	3.84187	3.26914									514	0.0001	2.90298	3.25091	508	0.00287	0.0348432	0
515	0.00331	4.29907	3.2892									515	0.00015	3.15954	3.25326	498	0.00222	0.0675676	0
516	5e-05	2.00678	3.25794									516	0.00237	4.09512	3.28371	511	0.0038	0.623684	1
517	0.00296	2.64478	3.28313									517	0.00138	0.64843	3.27049	512	0.00346	0.398844	1
518	0.00247	2.98522	3.28339									518	0.00074	2.84557	3.26591	503	0.00301	0.245847	0
519	0.0002	4.45639	3.26146									519	0.0001	3.8308	3.26146	514	0.00133	0.075188	0
520	0.00257	3.40596	3.29349									520	5e-05	2.96975	3.26497	518	0.00247	0.0202429	0
521	0.00104	3.68771	3.27769									521	0.00015	2.71905	3.27669	522	0.00183	0.0819672	0
522	0.00183	2.71557	3.29366									522	0.00015	2.91118	3.27669	508	0.00287	0.0522648	0
523	0.0001	4.62508	3.27551									523	5e-05	2.47069	3.27903	513	0.00252	0.0198413	0
524	0.00356	3.22817	3.3049									524	0.00035	3.40756	3.28606	520	0.00257	0.136187	0
525	0.00124	3.6018	3.29702									525	0.0001	4.06628	3.28254	511	0.0038	0.0263158	0
526	0.00341	3.34046	3.31601									526	5e-05	4.12251	3.27903	511	0.0038	0.0131579	0
527	5e-05	0.05272	3.29309									527	5e-05	0.69236	3.28606	512	0.00346	0.0144509	0
528	0.00208	1.59675	3.32221									528	5e-05	2.64642	3.28606	517	0.00296	0.0168919	0
529	0.00331	2.86274	3.32183									529	5e-05	2.99084	3.28606	518	0.00247	0.0202429	0
530	0.0003	4.42593	3.30597									530	0.0002	3.07343	3.29484	509	0.00331	0.060423	0
531	0.00188	1.47701	3.32268									531	0.0003	3.20522	3.2966	524	0.00356	0.0842697	0
532	0.00193	3.1343	3.32355									532	0.00178	3.33721	3.31593	526	0.00341	0.521994	1
533	0.00163	2.03191	3.32589									533	0.00089	4.2912	3.30636	515	0.00331	0.268882	0
534	0.00272	2.54495	3.33385									534	0.00054	2.84323	3.31673	529	0.00331	0.163142	0
535	0.00252	4.04574	3.33636									535	5e-05	3.0049	3.30012	518	0.00247	0.0202429	0
536	0.00296	4.20885	3.33772									536	0.00084	3.24223	3.31417	524	0.00356	0.235955	0
537	5e-05	0.09489	3.31417									537	5e-05	2.63236	3.30714	517	0.00296	0.0168919	0
538	0.00292	2.75829	3.33848									538	5e-05	2.65345	3.30714	517	0.00296	0.0168919	0
539	0.00208	2.94616	3.33777									539	5e-05	2.91352	3.30714	508	0.00287	0.0174216	0
540	0.00227	3.50212	3.34076									540	0.00035	3.14548	3.31719	532	0.00193	0.181347	0
541	0.00232	3.01208	3.34812									541	0.0002	4.04519	3.31945	535	0.00252	0.0793651	0
542	0.00074	3.45007	3.33198									542	0.00054	2.03553	3.33398	533	0.00163	0.331288	1
543	0.00277	4.3443	3.34894									543	0.00025	2.78138	3.32683	538	0.00292	0.0856164	0
544	0.00015	0.25656	3.33292									544	0.00074	3.51661	3.33807	540	0.00227	0.325991	0
545	0.00321	2.61906	3.35775									545	0.0001	2.92758	3.33175	539	0.00208	0.0480769	0
546	0.00217	2.68428	3.34916									546	0.0004	3.01193	3.33175	541	0.00232	0.172414	0
547	0.00311	3.07296	3.35858									547	0.00084	4.21595	3.34146	536	0.00296	0.283784	0
548	0.00114	1.23084	3.35971									548	5e-05	2.70265	3.33526	546	0.00217	0.0230415	0
549	0.00232	3.2047	3.36368									549	0.00153	3.07473	3.35521	547	0.00311	0.491961	1
550	0.00025	0.28046	3.35775									550	5e-05	2.85026	3.34932	529	0.00331	0.0151057	0
551	0.0001	4.4353	3.35283									551	0.00049	4.26239	3.37743	554	0.00222	0.220721	0
552	0.00282	0.96131	3.39236									552	0.00089	2.08683	3.38915	559	0.00183	0.486339	1
553	0.00222	3.42414	3.38868									553	0.00153	2.19724	3.38832	560	0.00247	0.619433	1
554	0.00222	4.27246	3.37665									554	0.0001	2.67805	3.37041	546	0.00217	0.0460829	0
555	0.00267	2.80509	3.38642									555	5e-05	2.8854	3.37041	556	0.00257	0.0194553	0
556	0.00257	2.8754	3.38879									556	0.00128	3.26281	3.38609	557	0.00188	0.680851	1
557	0.00188	3.25961	3.38946									557	0.00262	4.01734	3.40409	561	0.00435	0.602299	1
558	0.00089	0.03163	3.37978									558	0.00035	3.31919	3.40153	566	0.00301	0.116279	0
559	0.00183	2.09075	3.39244									559	5e-05	4.08736	3.39149	562	0.00282	0.0177305	0
560	0.00247	2.19923	3.39599									560	0.00025	2.80949	3.40133	555	0.00267	0.093633	0
561	0.00435	4.02274	3.40491									561	0.00158	1.49871	3.42049	569	0.00287	0.550523	1
562	0.00282	4.11055	3.39519									562	0.0002	3.41609	3.40907	553	0.00222	0.0900901	0
563	0.00252	2.71781	3.40059									563	0.0002	3.35108	3.42312	566	0.00301	0.0664452	0
564	0.00301	2.94002	3.40981									564	0.00074	4.21435	3.42476	575	0.00153	0.48366	1
565	0.00242	3.15222	3.40254									565	0.00208	3.22146	3.44471	574	0.00331	0.628399	1
566	0.00301	3.33584	3.40981									566	0.00015	3.49927	3.42195	567	0.00242	0.0619835	0
567	0.00242	3.49449	3.40498									567	0.0003	2.16727	3.42898	577	0.00237	0.126582	0
568	0.00232	3.01611	3.41722									568	5e-05	3.15954	3.42664	565	0.00242	0.0206612	0
569	0.00287	1.49233	3.42373									569	0.00153	1.77142	3.45407	584	0.00222	0.689189	1
570	0.00341	2.57307	3.42939									570	0.00099	0.81923	3.45194	582	0.00227	0.436123	1
571	0.00119	0.91816	3.43132									571	0.00099	2.17548	3.45897	577	0.00237	0.417722	1
572	0.00311	2.26373	3.434									572	0.00015	2.26217	3.44538	572	0.00311	0.0482315	0
573	0.00222	2.65376	3.4346									573	5e-05	3.06113	3.4407	585	0.00208	0.0240385	0
574	0.00331	3.2229	3.44584									574	0.00099	3.98158	3.46705	586	0.00247	0.40081	1
575	0.00153	4.21003	3.42868									575	0.00035	1.56395	3.46982	583	0.00212	0.165094	0
576	0.00054	0.20033	3.43047									576	0.00237	2.00488	3.48756	594	0.00346	0.684971	1
577	0.00237	2.16933	3.45212									577	0.00015	4.16703	3.46413	587	0.00188	0.0797872	0
578	0.00252	2.35037	3.44014									578	0.00049	4.4346	3.47092	581	0.00242	0.202479	0
579	0.00267	2.85026	3.45124									579	0.00133	1.62643	3.49016	593	0.00292	0.455479	1
580	0.00203	3.10999	3.44567									580	0.00138	2.10167	3.48287	589	0.00252	0.547619	1
581	0.00242	4.42834	3.46063									581	0.0001	3.04004	3.47233	585	0.00208	0.0480769	0
582	0.00227	0.81353	3.45445									582	0.00168	4.06276	3.51016	595	0.004	0.42	1
583	0.00212	1.5579	3.46129									583	0.00222	4.2192	3.50146	597	0.00361	0.614958	1
584	0.00222	1.76732	3.45491									584	0.00168	1.46885	3.50644	598	0.00296	0.567568	1
585	0.00208	3.05025	3.45743									585	0.00064	1.69913	3.49368	603	0.00188	0.340426	1
586	0.00247	3.9794	3.46333									586	0.00104	1.8411	3.50764	604	0.0045	0.231111	0
587	0.00188	4.15654	3.45142									587	0.00222	2.33496	3.50724	599	0.00311	0.713826	1
588	0.00351	3.28329	3.47307									588	0.00138	3.18263	3.51124	600	0.00306	0.45098	1
589	0.00252	2.10615	3.47722									589	5e-05	3.20874	3.4899	600	0.00306	0.0163399	0
590	0.00351	2.96441	3.47871									590	0.00079	3.34317	3.5044	601	0.00296	0.266892	0
591	0.00015	0.02226	3.46647									591	0.0003	3.10447	3.50278	605	0.00193	0.15544	0
592	0.00059	0.14585	3.46823									592	0.00128	1.89513	3.52396	609	0.00208	0.615385	1
593	0.00292	1.62662	3.493									593	0.00109	2.24001	3.52408	612	0.00232	0.469828	1
594	0.00346	2.00859	3.48879									594	5e-05	2.95569	3.50396	590	0.00351	0.014245	0
595	0.004	4.0609	3.50708									595	0.00054	2.85473	3.52696	606	0.00346	0.156069	0
596	0.0044	2.64184	3.5004									596	0.00356	0.66649	3.56038	616	0.00514	0.692607	1
597	0.00361	4.21764	3.50203									597	0.0001	2.91703	3.52504	615	0.00296	0.0337838	0
598	0.00296	1.47234	3.50114									598	0.00035	2.15037	3.54713	620	0.00089	0.393258	1
599	0.00311	2.33603	3.50808									599	0.00064	2.7378	3.54613	621	0.00173	0.369942	1
600	0.00306	3.18493	3.50668									600	0.0001	3.12088	3.53207	618	0.00193	0.0518135	0
601	0.00296	3.34182	3.50384									601	0.00015	3.93507	3.53676	613	0.00158	0.0949367	0
602	0.00015	0.18158	3.48521									602	0.00064	1.53962	3.551	617	0.00188	0.340426	1
603	0.00188	1.70102	3.50322									603	5e-05	2.16845	3.5391	620	0.00089	0.0561798	0
604	0.0045	1.82433	3.51632									604	0.0003	3.05879	3.54613	622	0.00188	0.159574	0
605	0.00193	3.09123	3.49873									605	0.00208	3.68253	3.55634	624	0.00504	0.412698	1
606	0.00346	2.86291	3.51922									606	0.0001	1.69399	3.54964	628	0.00188	0.0531915	0
607	5e-05	3.88352	3.4899									607	5e-05	3.14548	3.54613	618	0.00193	0.0259067	0
608	0.00059	3.89934	3.50571									608	0.00079	4.27803	3.55755	626	0.00158	0.5	1
609	0.00208	1.898	3.52404									609	0.00183	2.29554	3.57805	629	0.00336	0.544643	1
610	0.00188	3.01415	3.51413									610	0.00025	2.92898	3.55738	615	0.00296	0.0844595	0
611	0.00119	1.75432	3.51743									611	0.00242	0.27148	3.58429	633	0.00464	0.521552	1
612	0.00232	2.24248	3.53103									612	0.0001	2.71671	3.5637	621	0.00173	0.0578035	0
613	0.00158	3.94898	3.52526									613	5e-05	2.99787	3.56019	630	0.00153	0.0326797	0
614	0.00015	3.80152	3.51333									614	5e-05	3.20874	3.56019	623	0.00336	0.014881	0
615	0.00296	2.92617	3.54953									615	5e-05	3.06816	3.56722	622	0.00188	0.0265957	0
616	0.00514	0.67499	3.55749									616	0.00069	3.22832	3.58027	623	0.00336	0.205357	0
617	0.00188	1.53343	3.54946									617	0.00025	3.29168	3.57284	631	0.00168	0.14881	0
618	0.00193	3.12836	3.55244									618	5e-05	3.99599	3.56722	632	0.00272	0.0183824	0
619	0.0001	0.0492	3.53207									619	0.00163	1.99208	3.59043	638	0.00227	0.718062	1
620	0.00089	2.15244	3.54496									620	0.00099	1.7699	3.59709	636	0.00326	0.303681	0
621	0.00173	2.73036	3.54914									621	0.0001	3.11033	3.59182	647	0.00208	0.0480769	0
622	0.00188	3.07371	3.55168									622	0.0004	1.84423	3.60148	639	0.00148	0.27027	0
623	0.00336	3.23499	3.5667									623	0.00158	2.12122	3.61532	648	0.00212	0.745283	1
624	0.00504	3.68623	3.56515									624	5e-05	3.74294	3.60236	643	0.00237	0.021097	0
625	5e-05	4.18577	3.53207									625	5e-05	0.28467	3.60939	633	0.00464	0.0107759	0
626	0.00158	4.27934	3.55492									626	0.00222	1.43821	3.63267	650	0.00395	0.562025	1
627	5e-05	0.08786	3.5391									627	0.00025	1.66517	3.61501	654	0.00311	0.0803859	0
628	0.00188	1.6877	3.55797									628	0.00084	2.34169	3.62345	645	0.00247	0.340081	1
629	0.00336	2.29683	3.58107									629	0.00025	2.99365	3.62486	652	0.00138	0.181159	0
630	0.00153	2.98789	3.5654									630	0.00237	0.07878	3.64703	656	0.00479	0.494781	1
631	0.00168	3.29598	3.56494									631	0.00084	0.50588	3.63503	653	0.00257	0.326848	0
632	0.00272	3.99151	3.56977									632	0.00203	1.95826	3.65842	659	0.00385	0.527273	1
633	0.00464	0.26777	3.58412									633	0.00089	2.17587	3.65586	660	0.00282	0.315603	0
634	0.00242	1.61588	3.57525									634	0.00114	2.26441	3.67051	664	0.00222	0.513514	1
635	5e-05	4.34744	3.55316									635	0.00163	3.06262	3.67521	661	0.00331	0.492447	1
636	0.00326	1.76545	3.58564									636	0.00059	2.06418	3.67207	668	0.00267	0.220974	0
637	0.00188	2.19656	3.57776									637	0.0001	3.24037	3.66211	666	0.00188	0.0531915	0
638	0.00227	1.99303	3.59197									638	0.00109	0.46775	3.69342	671	0.00217	0.502304	1
639	0.00148	1.84769	3.59088									639	5e-05	1.99975	3.66562	659	0.00385	0.012987	0
640	0.00208	4.13908	3.61274									640	5e-05	0.43931	3.67265	671	0.00217	0.0230415	0
641	0.0001	4.18225	3.57425									641	5e-05	2.23874	3.67265	664	0.00222	0.0225225	0
642	0.00054	0.14409	3.60108									642	0.00015	2.33246	3.675	669	0.00049	0.306122	0
643	0.00237	3.76125	3.61071									643	0.0002	3.21752	3.68144	666	0.00188	0.106383	0
644	5e-05	1.31091	3.5883									644	5e-05	1.72562	3.67968	673	0.00346	0.0144509	0
645	0.00247	2.3467	3.61459									645	0.0001	3.15602	3.6832	665	0.00168	0.0595238	0
646	0.00163	3.05112	3.60534									646	5e-05	0.43931	3.68671	671	0.00217	0.0230415	0
647	0.00208	3.12573	3.60956									647	0.00044	1.69828	3.69608	673	0.00346	0.127168	0
648	0.00212	2.1217	3.61707									648	0.00262	1.36436	3.7196	677	0.00455	0.575824	1
649	0.0003	0.03749	3.61056									649	0.0003	1.67407	3.70428	673	0.00346	0.0867052	0
650	0.00395	1.4319	3.63461									650	0.0001	1.72562	3.69725	673	0.00346	0.0289017	0
651	0.00188	2.23263	3.6216									651	0.00015	2.30434	3.69608	678	0.00089	0.168539	0
652	0.00138	2.98783	3.62219									652	0.00015	1.99506	3.70311	681	0.00178	0.0842697	0
653	0.00257	0.51487	3.6371									653	0.00138	3.84762	3.72587	679	0.00405	0.340741	1
654	0.00311	1.67218	3.63059									654	0.00252	2.18843	3.73178	684	0.0042	0.6	1
655	0.00089	3.36103	3.62735									655	0.00059	1.00515	3.72186	687	0.00084	0.702381	1
656	0.00479	0.0833	3.64874									656	5e-05	1.71859	3.71483	673	0.00346	0.0144509	0
657	0.00119	3.20083	3.64014									657	0.00015	1.91775	3.71951	683	0.00104	0.144231	0
658	5e-05	0.01757	3.63048									658	5e-05	3.1033	3.71483	685	0.00292	0.0171233	0
659	0.00385	1.96659	3.65886									659	0.00128	3.12926	3.7297	685	0.00292	0.438356	1
660	0.00282	2.17486	3.66081									660	5e-05	0.10895	3.72186	686	0.00371	0.0134771	0
661	0.00331	3.0711	3.66772									661	0.00193	1.61171	3.74637	691	0.00301	0.641196	1
662	5e-05	3.38446	3.63751									662	0.00089	2.65735	3.73552	692	0.00292	0.304795	0
663	0.0001	1.04732	3.64454									663	5e-05	1.93649	3.72888	683	0.00104	0.0480769	0
664	0.00222	2.26264	3.67078									664	0.00049	2.43906	3.73732	688	0.00188	0.260638	0
665	0.00168	3.15106	3.67141									665	0.0003	2.72725	3.73357	693	0.00242	0.123967	0
666	0.00188	3.22631	3.67561									666	0.00044	3.04395	3.73826	698	0.00257	0.171206	0
667	0.00395	0.36823	3.68662									667	0.00054	0.11342	3.74358	686	0.00371	0.145553	0
668	0.00267	2.06405	3.6763									668	0.00346	1.82413	3.76835	696	0.00469	0.73774	1
669	0.00049	2.33293	3.67125									669	0.00287	1.70817	3.78415	699	0.00573	0.500873	1
670	5e-05	3.82729	3.65859									670	0.00158	0.44173	3.77216	703	0.00262	0.603053	1
671	0.00217	0.46264	3.68863									671	0.00015	0.95009	3.75231	704	0.00356	0.0421348	0
672	0.00015	0.53538	3.66797									672	0.00035	0.18627	3.76403	705	0.00217	0.16129	0
673	0.00346	1.69931	3.69655									673	0.00084	1.03926	3.77147	708	0.00267	0.314607	0
674	5e-05	0.22844	3.67265									674	0.0001	2.02787	3.76051	697	0.00232	0.0431034	0
675	5e-05	3.27903	3.67265									675	0.00064	3.03896	3.76511	698	0.00257	0.249027	0
676	0.0001	0.02109	3.67968									676	0.00025	1.00585	3.77246	708	0.00267	0.093633	0
677	0.00455	1.37012	3.72086									677	0.00143	0.92456	3.79966	704	0.00356	0.401685	1
678	0.00089	2.29926	3.6996									678	0.00158	2.1232	3.79215	713	0.00331	0.477341	1
679	0.00405	3.84143	3.7276									679	0.00049	2.35964	3.78723	718	0.00158	0.310127	0
680	0.00173	0.05292	3.71181									680	0.00114	2.05018	3.80559	717	0.00257	0.44358	1
681	0.00178	2.006	3.71268									681	0.00203	3.06542	3.80775	719	0.00326	0.622699	1
682	0.0001	0.60449	3.70077									682	0.0001	2.27037	3.79215	710	0.00143	0.0699301	0
683	0.00104	1.92578	3.72353									683	0.00124	2.98297	3.8107	714	0.00262	0.473282	1
684	0.0042	2.1849	3.72888									684	0.00128	3.82864	3.81512	720	0.00316	0.405063	1
685	0.00292	3.12189	3.72638									685	0.00074	1.51569	3.80855	724	0.00277	0.267148	0
686	0.00371	0.11514	3.75353									686	0.00099	2.70054	3.80972	723	0.00163	0.607362	1
687	0.00084	1.00577	3.72103									687	0.00124	0.05412	3.8242	721	0.00212	0.584906	1
688	0.00188	2.44332	3.73129									688	5e-05	2.1825	3.8062	726	0.00173	0.0289017	0
689	0.0001	0.2671	3.71483									689	0.0001	1.02975	3.82378	728	0.00287	0.0348432	0
690	0.0001	0.49906	3.71834									690	0.00035	2.1805	3.82729	726	0.00173	0.202312	0
691	0.00301	1.60924	3.74525									691	0.00173	2.3986	3.84075	729	0.00301	0.574751	1
692	0.00292	2.66214	3.74842									692	0.00079	0.7789	3.8475	736	0.00257	0.307393	0
693	0.00242	2.72532	3.75155									693	0.00168	1.07378	3.84631	732	0.00316	0.531646	1
694	0.00015	0.20501	3.73123									694	0.00252	3.37936	3.85582	735	0.004	0.63	1
695	5e-05	0.31279	3.72888									695	0.00361	0.96418	3.86359	737	0.00316	1.14241	1
696	0.00469	1.82787	3.76773									696	0.00247	0.1351	3.85527	730	0.00479	0.515658	1
697	0.00232	2.05359	3.74743									697	0.00178	3.67539	3.86107	738	0.00296	0.601351	1
698	0.00257	3.04356	3.75173									698	0.00257	3.75714	3.86676	741	0.00366	0.702186	1
699	0.00573	1.71568	3.77863									699	0.00128	2.2263	3.86676	742	0.00227	0.563877	1
700	0.00183	2.7794	3.75358									700	0.00148	1.77435	3.88516	752	0.00267	0.554307	1
701	0.00163	3.17572	3.76296									701	0.00109	2.34225	3.88192	753	0.00173	0.630058	1
702	0.00138	0.23748	3.76704									702	0.00015	2.59019	3.86946	747	0.00252	0.0595238	0
703	0.00262	0.44356	3.77238									703	0.0001	0.05623	3.86946	755	0.00267	0.0374532	0
704	0.00356	0.93134	3.7898									704	0.00242	0.83322	3.89529	750	0.00435	0.556322	1
705	0.00217	0.18259	3.7709									705	0.00217	1.69	3.89087	751	0.00415	0.522892	1
706	5e-05	0.05272	3.757									706	5e-05	2.07707	3.86946	740	0.00262	0.019084	0
707	0.00015	0.8962	3.757									707	0.00015	2.50584	3.87415	734	0.00356	0.0421348	0
708	0.00267	1.02467	3.77535									708	0.00138	0.21238	3.90436	760	0.00301	0.458472	1
709	0.00247	1.89881	3.78245									709	0.00124	0.32488	3.89842	745	0.00331	0.374622	1
710	0.00143	2.26976	3.77712									710	0.00059	2.14326	3.88352	757	0.0042	0.140476	0
711	0.00188	3.36264	3.77494									711	0.00227	2.63801	3.89972	758	0.00484	0.469008	1
712	0.0004	3.70077	3.76403									712	0.00252	2.93392	3.90296	743	0.00395	0.637975	1
713	0.00331	2.12313	3.79529									713	5e-05	0.2917	3.88352	745	0.00331	0.0151057	0
714	0.00262	2.98752	3.79917									714	0.0003	2.10167	3.89055	757	0.0042	0.0714286	0
715	0.00257	0.34293	3.79228									715	0.00049	0.05904	3.90531	755	0.00267	0.183521	0
716	5e-05	3.27903	3.77106									716	0.00025	1.61034	3.92007	765	0.00212	0.117925	0
717	0.00257	2.04368	3.80445									717	0.00094	3.67709	3.93125	770	0.00163	0.576687	1
718	0.00158	2.35142	3.79852									718	5e-05	3.18765	3.91867	767	0.00311	0.0160772	0
719	0.00326	3.06752	3.81057									719	0.00109	3.57105	3.93017	768	0.00212	0.514151	1
720	0.00316	3.83223	3.80653									720	0.00287	0.15961	3.95478	774	0.00489	0.586912	1
721	0.00212	0.05828	3.8232									721	0.00336	0.69804	3.97221	772	0.00524	0.641221	1
722	0.00128	1.32794	3.8108									722	0.00069	0.27011	3.96436	771	0.00445	0.155056	0
723	0.00163	2.69775	3.80471									723	5e-05	0.28467	3.93975	771	0.00445	0.011236	0
724	0.00277	1.52065	3.81888									724	5e-05	2.59019	3.93975	776	0.0042	0.0119048	0
725	0.0002	4.05749	3.79742									725	0.00237	2.85246	3.95952	777	0.0041	0.578049	1
726	0.00173	2.18592	3.81825									726	0.00074	0.57708	3.95522	775	0.00237	0.312236	0
727	0.00282	0.26137	3.83802									727	0.0001	2.54801	3.9503	776	0.0042	0.0238095	0
728	0.00287	1.01266	3.84426									728	0.00044	0.30029	3.97412	771	0.00445	0.0988764	0
729	0.00301	2.40386	3.84054									729	0.00069	2.57814	3.99348	776	0.0042	0.164286	0
730	0.00479	0.13388	3.85287									730	0.00138	3.02373	3.98118	787	0.0041	0.336585	1
731	0.00208	0.4778	3.84988									731	0.00193	3.3066	3.98355	788	0.00371	0.520216	1
732	0.00316	1.08433	3.85101									732	0.00025	2.06863	3.97068	778	0.00237	0.105485	0
733	0.00114	1.97622	3.83738									733	0.00064	2.16682	3.97382	780	0.00168	0.380952	1
734	0.00356	2.49822	3.85463									734	0.00035	2.94465	3.97088	783	0.00336	0.104167	0
735	0.004	3.38038	3.85949									735	0.00168	1.96729	3.99971	791	0.00375	0.448	1
736	0.00257	0.78765	3.85013									736	5e-05	2.8854	3.9749	777	0.0041	0.0121951	0
737	0.00316	0.95133	3.86705									737	0.00064	2.92001	3.99328	783	0.00336	0.190476	0
738	0.00296	3.67921	3.86302									738	5e-05	3.59533	3.9749	789	0.00198	0.0252525	0
739	5e-05	1.85917	3.84135									739	0.00168	3.65756	3.99826	785	0.0042	0.4	1
740	0.00262	2.05121	3.86124									740	0.00158	2.74922	4.00214	794	0.00287	0.550523	1
741	0.00366	3.75852	3.86994									741	0.00089	3.57971	3.9995	789	0.00198	0.449495	1
742	0.00227	2.21933	3.87038									742	0.00089	0.08318	4.0077	792	0.00173	0.514451	1
743	0.00395	2.93101	3.90066									743	0.00094	2.63458	4.02558	799	0.00212	0.443396	1
744	0.00311	3.30748	3.88129									744	0.00188	0.14816	4.03187	800	0.00385	0.488312	1
745	0.00331	0.31929	3.89454									745	0.00025	0.44494	4.01286	797	0.00193	0.129534	0
746	0.0001	0.56935	3.85541									746	0.00138	1.76729	4.03013	802	0.00193	0.715026	1
747	0.00252	2.57103	3.88669									747	0.00138	2.22819	4.02762	807	0.00163	0.846626	1
748	0.0001	2.87135	3.85892									748	5e-05	2.66048	4.01707	799	0.00212	0.0235849	0
749	5e-05	4.03816	3.85541									749	0.00074	0.54428	4.03863	804	0.00227	0.325991	0
750	0.00435	0.8307	3.89886									750	0.00242	2.50684	4.05408	819	0.00296	0.817568	1
751	0.00415	1.69089	3.8908									751	0.00188	2.80235	4.06054	820	0.00296	0.635135	1
752	0.00267	1.7756	3.88587									752	0.00064	1.69156	4.05654	818	0.0041	0.156098	0
753	0.00173	2.34618	3.88111									753	0.00074	2.0035	4.07003	826	0.00321	0.23053	0
754	5e-05	4.10142	3.86244									754	0.0001	3.35986	4.05222	809	0.00272	0.0367647	0
755	0.00267	0.06573	3.89315									755	0.00015	2.87603	4.06159	821	0.00296	0.0506757	0
756	5e-05	0.53772	3.86946									756	0.00025	3.04567	4.06206	814	0.00267	0.093633	0
757	0.0042	2.13016	3.8932									757	0.00025	2.89384	4.07471	821	0.00296	0.0844595	0
758	0.00484	2.6386	3.91135									758	0.00104	1.58504	4.08703	832	0.00198	0.525253	1
759	0.0001	3.0541	3.87298									759	0.00069	2.14033	4.08686	835	0.00292	0.236301	0
760	0.00301	0.21369	3.90023									760	0.00069	0.09339	4.0974	829	0.00326	0.211656	0
761	5e-05	1.55692	3.87649									761	0.00099	0.49554	4.09826	833	0.00173	0.572254	1
762	0.00069	1.53483	3.89457									762	5e-05	1.73265	4.08033	818	0.0041	0.0121951	0
763	0.0002	1.5745	3.89758									763	0.00262	1.76899	4.10606	834	0.00395	0.663291	1
764	0.0003	0.39011	3.91281									764	0.00089	2.62299	4.09517	836	0.00287	0.310105	0
765	0.00212	1.62574	3.92439									765	0.0001	2.69914	4.08033	824	0.00257	0.0389105	0
766	0.00212	2.02492	3.92668									766	0.00015	0.05272	4.09439	829	0.00326	0.0460123	0
767	0.00311	3.15306	3.92938									767	0.00015	1.95289	4.08971	826	0.00321	0.046729	0
768	0.00212	3.57376	3.92602									768	0.00227	2.54068	4.12113	838	0.0039	0.582051	1
769	5e-05	0.01757	3.91164									769	0.00015	1.71859	4.09439	818	0.0041	0.0365854	0
770	0.00163	3.67627	3.93081									770	0.00015	0.02226	4.10845	829	0.00326	0.0460123	0
771	0.00445	0.28546	3.97303									771	0.00015	0.31982	4.10142	843	0.00168	0.0892857	0
772	0.00524	0.69335	3.96542									772	5e-05	2.51287	4.10142	838	0.0039	0.0128205	0
773	5e-05	1.90134	3.91867									773	0.0001	2.7624	4.10142	841	0.00301	0.0332226	0
774	0.00489	0.16376	3.96077									774	0.0002	3.16832	4.11021	837	0.00222	0.0900901	0
775	0.00237	0.57711	3.94869									775	0.00114	2.94958	4.12832	844	0.00316	0.360759	1
776	0.0042	2.57919	3.96291									776	5e-05	3.39149	4.10845	847	0.00178	0.0280899	0
777	0.0041	2.855	3.96431									777	0.0003	3.40672	4.12368	847	0.00178	0.168539	0
778	0.00237	2.08088	3.95542									778	0.00168	1.53025	4.13843	848	0.00326	0.515337	1
779	0.0001	1.74671	3.94327									779	0.00203	1.83003	4.14805	855	0.00321	0.632399	1
780	0.00168	2.16803	3.96498									780	0.00089	2.32933	4.13618	857	0.00183	0.486339	1
781	5e-05	0.48852	3.95381									781	0.00114	2.84873	4.14421	849	0.00331	0.344411	1
782	0.0001	0.62558	3.95381									782	0.00242	3.29294	4.14833	850	0.00366	0.661202	1
783	0.00336	2.93843	3.98772									783	0.00094	1.66606	4.14619	854	0.00301	0.312292	0
784	0.00227	3.19437	3.97811									784	0.00193	2.22089	4.15261	856	0.00301	0.641196	1
785	0.0042	3.65256	3.99384									785	5e-05	0.54475	4.13657	858	0.00237	0.021097	0
786	0.00054	1.87003	3.98001									786	0.00059	1.98101	4.14828	860	0.00272	0.216912	0
787	0.0041	3.01684	3.99201									787	0.00054	2.41446	4.15318	862	0.00232	0.232759	0
788	0.00371	3.30574	3.98868									788	0.00064	2.58586	4.16252	866	0.00178	0.359551	1
789	0.00198	3.58215	3.99564									789	0.00133	0.47394	4.17327	861	0.00232	0.573276	1
790	0.0001	1.79942	3.96787									790	0.00168	2.09361	4.17688	865	0.00553	0.303797	0
791	0.00375	1.96183	3.99497									791	0.00133	2.66464	4.18004	869	0.00257	0.51751	1
792	0.00173	0.07862	4.00824									792	0.00044	3.36338	4.16937	870	0.00163	0.269939	0
793	0.00025	0.34794	3.99036									793	0.00237	1.74056	4.19236	872	0.00351	0.675214	1
794	0.00287	2.75622	4.00399									794	0.0002	2.05071	4.16995	865	0.00553	0.0361664	0
795	0.00104	3.52504	3.99599									795	0.00089	2.49959	4.18421	875	0.00267	0.333333	1
796	5e-05	0.36199	3.99599									796	5e-05	2.86432	4.16468	849	0.00331	0.0151057	0
797	0.00193	0.44868	4.02068									797	0.0002	2.98381	4.1682	867	0.0038	0.0526316	0
798	0.00044	1.68266	4.00302									798	0.0001	3.11385	4.16468	863	0.00198	0.0505051	0
799	0.00212	2.63563	4.01969									799	0.00138	3.1869	4.18602	877	0.00247	0.558704	1
800	0.00385	0.14518	4.03329									800	0.00089	0.40963	4.19866	874	0.00242	0.367769	1
801	0.00015	0.25422	4.0077									801	0.00292	2.75388	4.1984	876	0.0045	0.648889	1
802	0.00193	1.77104	4.03041									802	0.00015	0.23547	4.18577	878	0.00242	0.0619835	0
803	5e-05	0.01757	4.01004									803	0.00025	2.884	4.18858	880	0.00306	0.0816993	0
804	0.00227	0.55025	4.03923									804	0.00178	1.6153	4.21603	883	0.00277	0.642599	1
805	0.0003	1.02623	4.01356									805	0.00064	2.2728	4.2101	879	0.00208	0.307692	0
806	0.0044	1.86501	4.03927									806	0.00015	0.48149	4.20686	889	0.00287	0.0522648	0
807	0.00163	2.22787	4.02602									807	0.0003	2.91235	4.21506	880	0.00306	0.0980392	0
808	0.0001	3.15602	4.01004									808	0.00124	3.04426	4.22935	885	0.00277	0.447653	1
809	0.00272	3.37692	4.02947									809	0.00242	3.2479	4.23024	888	0.00341	0.709677	1
810	0.0001	0.23547	4.02762									810	0.0001	2.51638	4.21389	875	0.00267	0.0374532	0
811	5e-05	0.95243	4.0241									811	0.00015	2.36057	4.22326	881	0.00257	0.0583658	0
812	5e-05	1.05786	4.0241									812	0.00198	3.34545	4.24306	893	0.00366	0.540984	1
813	0.0001	1.34254	4.0241									813	0.00025	0.34794	4.24481	886	0.00262	0.0954198	0
814	0.00267	3.03965	4.04766									814	0.00015	0.50023	4.242	889	0.00287	0.0522648	0
815	0.00119	3.12615	4.03904									815	0.00069	2.63186	4.25807	899	0.00237	0.291139	0
816	5e-05	0.27062	4.03113									816	0.00222	3.18187	4.25668	895	0.00346	0.641618	1
817	0.00138	1.64177	4.04569									817	0.00015	0.47914	4.24434	889	0.00287	0.0522648	0
818	0.0041	1.69962	4.07043									818	0.0001	2.57964	4.242	892	0.00163	0.0613497	0
819	0.00296	2.50396	4.0562									819	0.00025	2.43414	4.25184	891	0.00232	0.107759	0
820	0.00296	2.80235	4.05843									820	0.00084	0.29418	4.28045	902	0.00227	0.370044	1
821	0.00296	2.89759	4.05866									821	0.00104	2.17179	4.27581	903	0.00212	0.490566	1
822	0.0002	0.37781	4.0487									822	0.00044	2.36213	4.26621	909	0.00227	0.193833	0
823	0.00035	1.20547	4.04519									823	0.00237	2.49295	4.28315	910	0.00366	0.647541	1
824	0.00257	2.69413	4.05979									824	0.00015	2.70968	4.26309	900	0.00208	0.0721154	0
825	0.00054	1.52114	4.04838									825	0.0002	2.91703	4.2666	896	0.00212	0.0943396	0
826	0.00321	1.99326	4.07374									826	0.00119	1.61872	4.2874	908	0.00361	0.32964	0
827	0.00282	2.4337	4.07848									827	0.0002	3.10682	4.27363	915	0.00163	0.122699	0
828	5e-05	0.32685	4.05925									828	5e-05	0.16518	4.27715	904	0.00257	0.0194553	0
829	0.00326	0.07764	4.09429									829	0.00035	2.85026	4.28418	914	0.00242	0.144628	0
830	0.00059	0.60859	4.08268									830	0.00227	1.45668	4.31489	917	0.00385	0.58961	1
831	0.0003	1.45149	4.06979									831	0.00025	2.38213	4.2898	909	0.00227	0.110132	0
832	0.00198	1.58768	4.08332									832	5e-05	2.3512	4.2912	909	0.00227	0.0220264	0
833	0.00173	0.49856	4.09499									833	0.00133	2.73337	4.30917	921	0.00212	0.627358	1
834	0.00395	1.76621	4.10652									834	0.0001	3.08573	4.2912	915	0.00163	0.0613497	0
835	0.00292	2.14379	4.10047									835	0.00084	1.17364	4.31146	912	0.00371	0.226415	0
836	0.00287	2.62254	4.09839									836	0.00282	3.17964	4.32758	924	0.00395	0.713924	1
837	0.00222	3.15922	4.09845									837	5e-05	0.18627	4.30526	904	0.00257	0.0194553	0
838	0.0039	2.53734	4.11477									838	0.0002	2.56734	4.31581	922	0.00173	0.115607	0
839	0.00064	0.20303	4.09872									839	0.00104	3.01126	4.32032	923	0.00292	0.356164	1
840	5e-05	0.70641	4.08736									840	0.00198	2.11573	4.33531	925	0.00385	0.514286	1
841	0.00301	2.74079	4.11225									841	0.0001	2.23522	4.31229	919	0.00222	0.045045	0
842	0.00183	3.06056	4.10465									842	0.00035	2.30802	4.31932	920	0.00272	0.128676	0
843	0.00168	0.31403	4.11403									843	0.00084	2.43679	4.33131	928	0.00287	0.292683	0
844	0.00316	2.95646	4.12558									844	0.00183	2.64433	4.34345	931	0.00287	0.637631	1
845	0.00025	0.16096	4.10423									845	5e-05	0.22141	4.32635	933	0.00163	0.0306748	0
846	5e-05	1.50772	4.10142									846	0.0002	2.22644	4.32811	919	0.00222	0.0900901	0
847	0.00178	3.39911	4.12017									847	0.00287	1.93164	4.36283	936	0.00464	0.618534	1
848	0.00326	1.52955	4.13944									848	0.0001	2.39689	4.33689	928	0.00287	0.0348432	0
849	0.00331	2.85561	4.14832									849	0.0003	2.93344	4.33924	929	0.00208	0.144231	0
850	0.00366	3.29195	4.15148									850	0.00143	3.11179	4.35253	932	0.00267	0.535581	1
851	0.0004	0.37517	4.13129									851	0.00143	2.50923	4.36125	937	0.00252	0.56746	1
852	5e-05	0.9946	4.12251									852	0.00326	2.86623	4.38034	939	0.00474	0.687764	1
853	0.0001	1.08949	4.12251									853	0.00282	3.03696	4.37074	941	0.00282	1	1
854	0.00301	1.6604	4.1459									854	0.0001	2.06301	4.35798	938	0.00361	0.0277008	0
855	0.00321	1.83257	4.14911									855	5e-05	2.36526	4.35447	940	0.00257	0.0194553	0
856	0.00301	2.22307	4.14878									856	0.00217	2.7723	4.38178	942	0.00336	0.645833	1
857	0.00183	2.3284	4.14208									857	0.0001	2.94515	4.35447	929	0.00208	0.0480769	0
858	0.00237	0.56496	4.15926									858	5e-05	0.22844	4.36149	933	0.00163	0.0306748	0
859	5e-05	1.06489	4.12954									859	0.00143	2.02617	4.37604	938	0.00361	0.396122	1
860	0.00272	1.9862	4.15497									860	0.00015	2.36526	4.3779	940	0.00257	0.0583658	0
861	0.00232	0.4767	4.16917									861	0.00089	2.57339	4.39312	944	0.00183	0.486339	1
862	0.00232	2.42613	4.15541									862	0.00015	2.32543	4.38727	940	0.00257	0.0583658	0
863	0.00198	3.09961	4.15783									863	0.00173	2.41346	4.40748	948	0.00479	0.361169	1
864	0.0001	0.82239	4.14711									864	0.00059	2.95628	4.39898	951	0.00262	0.225191	0
865	0.00553	2.08171	4.17799									865	0.0003	2.21882	4.4025	946	0.00257	0.116732	0
866	0.00178	2.5898	4.16136									866	0.00089	2.64642	4.41226	954	0.00227	0.39207	1
867	0.0038	3.00052	4.17828									867	0.00109	3.08797	4.41198	952	0.00153	0.712418	1
868	5e-05	0.65721	4.15062									868	0.0004	2.72374	4.41158	955	0.00227	0.176211	0
869	0.00257	2.66048	4.18023									869	0.0001	2.92055	4.40718	951	0.00262	0.0381679	0
870	0.00163	3.36103	4.16532									870	0.00084	3.02226	4.42517	958	0.00272	0.308824	0
871	0.00104	0.29907	4.17305									871	0.00069	2.47019	4.43078	957	0.00198	0.348485	1
872	0.00351	1.73601	4.18844									872	0.00054	2.74291	4.43115	955	0.00227	0.237885	0
873	5e-05	0.16518	4.16468									873	0.00148	0.61761	4.44327	963	0.00336	0.440476	1
874	0.00242	0.40919	4.19251									874	0.00089	2.3594	4.43413	948	0.00479	0.185804	0
875	0.00267	2.50675	4.19124									875	0.00049	2.28724	4.44514	962	0.00208	0.235577	0
876	0.0045	2.75239	4.2006									876	0.00143	2.51166	4.45796	965	0.00287	0.498258	1
877	0.00247	3.18315	4.18872									877	0.00044	3.00724	4.45131	958	0.00272	0.161765	0
878	0.00242	0.22357	4.19897									878	0.00119	2.89038	4.46547	966	0.00212	0.561321	1
879	0.00208	2.26953	4.20217									879	0.00044	0.54475	4.47005	969	0.0042	0.104762	0
880	0.00306	2.89663	4.20482									880	0.00143	2.58704	4.47008	967	0.00267	0.535581	1
881	0.00257	2.34755	4.20861									881	5e-05	2.00678	4.4599	961	0.00287	0.0174216	0
882	5e-05	0.18627	4.1928									882	5e-05	2.02787	4.4599	961	0.00287	0.0174216	0
883	0.00277	1.61491	4.21489									883	0.0004	0.4481	4.47308	968	0.00104	0.384615	1
884	0.00168	2.14384	4.21554									884	0.00331	2.07707	4.49421	972	0.00509	0.650295	1
885	0.00277	3.04305	4.22958									885	0.00044	2.6964	4.48333	970	0.00237	0.185654	0
886	0.00262	0.3429	4.24134									886	0.00188	2.96994	4.49024	974	0.00321	0.58567	1
887	5e-05	0.53069	4.19983									887	0.00054	0.12556	4.48802	975	0.00316	0.170886	0
888	0.00341	3.24806	4.22876									888	0.00015	2.53161	4.47864	965	0.00287	0.0522648	0
889	0.00287	0.47785	4.23521									889	0.00222	2.7959	4.49676	973	0.00529	0.41966	1
890	0.00455	1.92625	4.25446									890	0.00119	0.57081	4.5053	969	0.0042	0.283333	0
891	0.00232	2.42957	4.23378									891	0.00044	2.38088	4.50051	976	0.00203	0.216749	0
892	0.00163	2.57442	4.22581									892	5e-05	2.62533	4.50207	981	0.00316	0.0158228	0
893	0.00366	3.34742	4.23507									893	0.00109	2.86815	4.52476	984	0.00227	0.480176	1
894	0.00015	0.26359	4.22091									894	5e-05	0.08083	4.5091	975	0.00316	0.0158228	0
895	0.00346	3.18022	4.25124									895	0.00044	1.51006	4.51769	982	0.00336	0.130952	0
896	0.00212	2.93117	4.25786									896	0.00124	2.15355	4.52541	987	0.00267	0.464419	1
897	0.0002	1.78888	4.24024									897	0.00074	2.46976	4.51894	983	0.00183	0.404372	1
898	5e-05	1.817	4.23497									898	0.00015	0.04803	4.52785	993	0.0043	0.0348837	0
899	0.00237	2.63309	4.25987									899	0.00158	2.2752	4.5471	988	0.00292	0.541096	1
900	0.00208	2.69579	4.26075									900	0.00114	2.5471	4.53753	989	0.00257	0.44358	1
901	0.0002	0.26007	4.24903									901	0.00049	2.6415	4.53019	981	0.00316	0.155063	0
902	0.00227	0.29308	4.2773									902	0.00064	2.40635	4.53668	990	0.00331	0.193353	0
903	0.00212	2.17597	4.27355									903	5e-05	1.51475	4.53722	982	0.00336	0.014881	0
904	0.00257	0.17235	4.28404									904	5e-05	1.18439	4.54425	992	0.00227	0.0220264	0
905	0.00119	0.23401	4.27685									905	5e-05	1.19844	4.54425	992	0.00227	0.0220264	0
906	0.00084	0.40582	4.26722									906	5e-05	1.25468	4.54425	980	0.00247	0.0202429	0
907	0.0001	0.52366	4.25957									907	0.0002	2.20359	4.54952	994	0.00168	0.119048	0
908	0.00361	1.62625	4.2913									908	5e-05	0.01757	4.55128	993	0.0043	0.0116279	0
909	0.00227	2.36831	4.2799									909	0.0001	0.09841	4.55128	975	0.00316	0.0316456	0
910	0.00366	2.49131	4.28399									910	0.0001	2.12979	4.55128	987	0.00267	0.0374532	0
911	0.00143	2.9809	4.27303									911	0.00084	2.39668	4.56451	990	0.00331	0.253776	0
912	0.00371	1.18992	4.29983									912	0.0002	0.07029	4.56534	993	0.0043	0.0465116	0
913	0.0002	1.7221	4.26836									913	0.0003	2.21062	4.56885	994	0.00168	0.178571	0
914	0.00242	2.85915	4.28991									914	0.00059	2.67512	4.57119	995	0.00222	0.265766	0
915	0.00163	3.095	4.27906									915	0.00296	0.36141	4.59486	996	0.00632	0.468354	1
916	5e-05	0.83294	4.27715									916	0.00035	1.18639	4.56935	992	0.00227	0.154185	0
917	0.00385	1.45473	4.31626									917	0.00035	2.44459	4.57638	999	0.00183	0.191257	0
918	0.00025	1.80013	4.28839									918	0.00044	2.07551	4.58798	1001	0.00168	0.261905	0
919	0.00222	2.23186	4.30979									919	0.00084	2.34417	4.59345	1005	0.00193	0.435233	1
920	0.00272	2.30634	4.31881									920	0.00133	0.65669	4.59762	1000	0.00277	0.480144	1
921	0.00212	2.73338	4.30608									921	0.00356	0.82337	4.61952	1002	0.00563	0.632327	1
922	0.00173	2.57553	4.31048									922	0.0001	2.15087	4.58642	1004	0.00227	0.0440529	0
923	0.00292	3.00835	4.32802									923	0.00198	1.98675	4.60821	1003	0.00331	0.598187	1
924	0.00395	3.17851	4.32591									924	0.00094	2.60609	4.60529	1006	0.00222	0.423423	1
925	0.00385	2.11834	4.33131									925	0.0003	2.13682	4.61102	1004	0.00227	0.132159	0
926	5e-05	0.39714	4.30526									926	5e-05	2.47069	4.60048	999	0.00183	0.0273224	0
927	5e-05	0.62207	4.30526									927	0.00124	2.75045	4.61904	1011	0.0042	0.295238	0
928	0.00287	2.42561	4.33544									928	0.00173	2.84685	4.61273	1007	0.00356	0.485955	1
929	0.00208	2.94247	4.33187									929	0.00044	0.03866	4.61454	993	0.0043	0.102326	0
930	0.0001	1.85566	4.31581									930	0.0001	0.07029	4.60751	993	0.0043	0.0232558	0
931	0.00287	2.64557	4.34744									931	0.00069	0.12451	4.61655	1014	0.00163	0.423313	1
932	0.00267	3.1115	4.35225									932	0.004	0.73557	4.643	1012	0.00489	0.817996	1
933	0.00163	0.22802	4.34637									933	5e-05	2.51287	4.60751	1013	0.00282	0.0177305	0
934	5e-05	0.44634	4.33338									934	5e-05	2.54098	4.60751	1010	0.0003	0.166667	0
935	0.00252	0.87332	4.35364									935	0.00366	1.50858	4.65909	1016	0.00469	0.780384	1
936	0.00464	1.93402	4.36957									936	0.00163	2.25727	4.63818	1008	0.00277	0.588448	1
937	0.00252	2.51149	4.36273									937	0.00094	2.51657	4.63341	1013	0.00282	0.333333	1
938	0.00361	2.0349	4.3692									938	0.00143	2.43918	4.65235	1018	0.00242	0.590909	1
939	0.00474	2.86117	4.38156									939	0.00015	2.72374	4.63563	1011	0.0042	0.0357143	0
940	0.00257	2.34552	4.3692									940	0.00114	2.37107	4.64785	1024	0.00208	0.548077	1
941	0.00282	3.04448	4.3758									941	0.00178	0.24055	4.66648	1025	0.00267	0.666667	1
942	0.00336	2.77459	4.38186									942	0.00173	2.14435	4.66957	1023	0.00301	0.574751	1
943	5e-05	0.27765	4.36149									943	0.00168	0.13748	4.68049	1028	0.00301	0.55814	1
944	0.00183	2.57195	4.38733									944	0.0003	1.34605	4.66491	1027	0.00351	0.0854701	0
945	0.00025	0.39152	4.37977									945	0.00025	2.75045	4.65952	1011	0.0042	0.0595238	0
946	0.00257	2.20886	4.40313									946	0.00089	2.03685	4.67663	1029	0.00316	0.281646	0
947	5e-05	0.36199	4.38258									947	0.00203	2.8734	4.68449	1031	0.00306	0.663399	1
948	0.00479	2.38895	4.42244									948	0.00158	1.92946	4.70548	1033	0.0038	0.415789	1
949	0.00059	0.34266	4.40425									949	0.00114	1.42887	4.71508	1034	0.00227	0.502203	1
950	0.00025	0.47024	4.39523									950	0.00366	0.61019	4.73907	1039	0.00534	0.685393	1
951	0.00262	2.94243	4.41348									951	0.00158	1.14221	4.73403	1040	0.00311	0.508039	1
952	0.00153	3.08834	4.40956									952	0.0001	1.30388	4.72349	1041	0.0038	0.0263158	0
953	0.0004	0.25129	4.4063									953	0.00099	2.06125	4.73052	1036	0.00232	0.426724	1
954	0.00227	2.64046	4.41712									954	0.00183	1.29001	4.74999	1041	0.0038	0.481579	1
955	0.00227	2.73153	4.42583									955	0.00188	1.4883	4.77843	1049	0.00282	0.666667	1
956	0.0003	0.52483	4.4107									956	0.00138	1.3812	4.79654	1048	0.0043	0.32093	0
957	0.00198	2.47069	4.42563									957	5e-05	1.34605	4.78323	1048	0.0043	0.0116279	0
958	0.00272	3.01666	4.43549									958	5e-05	0.62207	4.80432	1061	0.00499	0.01002	0
959	5e-05	1.68345	4.41773									959	5e-05	0.63612	4.80432	1061	0.00499	0.01002	0
960	0.0003	1.84628	4.42476									960	0.00148	0.97047	4.8233	1064	0.00232	0.637931	1
961	0.00287	2.02896	4.4416									961	0.00257	0.54367	4.84055	1067	0.00351	0.732194	1
962	0.00208	2.29396	4.43714									962	0.00025	0.42807	4.824	1070	0.00272	0.0919118	0
963	0.00336	0.61773	4.45422									963	0.00272	0.62616	4.85071	1061	0.00499	0.54509	1
964	5e-05	0.73453	4.42476									964	0.0002	0.47094	4.83595	1070	0.00272	0.0735294	0
965	0.00287	2.51469	4.46293									965	0.00104	1.14757	4.85955	1077	0.00395	0.263291	0
966	0.00212	2.89358	4.46431									966	0.00015	1.12113	4.85118	1077	0.00395	0.0379747	0
967	0.00267	2.5855	4.46979									967	0.0004	0.99109	4.86407	1082	0.00395	0.101266	0
968	0.00104	0.45069	4.47095									968	0.00143	0.95413	4.89037	1082	0.00395	0.362025	1
969	0.0042	0.5593	4.48578									969	0.00148	0.48828	4.89734	1086	0.00252	0.587302	1
970	0.00237	2.69416	4.4763									970	0.0003	1.10707	4.9121	1077	0.00395	0.0759494	0
971	0.00252	1.79164	4.51021									971	0.0038	1.20164	4.95093	1094	0.00504	0.753968	1
972	0.00509	2.08191	4.49157									972	0.00257	0.97581	4.95828	1097	0.00405	0.634568	1
973	0.00529	2.79895	4.49945									973	0.00351	0.39546	5.00509	1103	0.00524	0.669847	1
974	0.00321	2.96845	4.48877									974	0.00301	1.13	5.0107	1105	0.0043	0.7	1
975	0.00316	0.11148	4.50383									975	0.00252	1.31298	5.01202	1106	0.00326	0.773006	1
976	0.00203	2.37452	4.49642									976	0.00217	0.87735	5.05066	1109	0.00435	0.498851	1
977	0.00015	0.49789	4.48567									977	5e-05	1.22656	5.02222	1112	0.00287	0.0174216	0
978	0.00044	1.9935	4.49192									978	0.00025	1.42759	5.03066	1113	0.00247	0.101215	0
979	0.00128	2.31443	4.49342									979	0.00044	1.22187	5.03862	1112	0.00287	0.15331	0
980	0.00247	1.25215	4.51894									980	0.00044	1.40931	5.05737	1113	0.00247	0.178138	0
981	0.00316	2.6328	4.51866									981	5e-05	1.12113	5.05737	1125	5e-05	1	1
982	0.00336	1.51217	4.52926									982	0.0003	1.30154	5.07259	1121	0.00163	0.184049	0
983	0.00183	2.4686	4.52069									983	5e-05	1.31794	5.07845	1121	0.00163	0.0306748	0
984	0.00227	2.86753	4.5198									984	0.00138	1.12087	5.11661	1120	0.00375	0.368	1
985	5e-05	0.75562	4.50207									985	0.0003	1.25585	5.09837	1131	0.00198	0.151515	0
986	0.00015	0.77202	4.50676									986	0.00089	1.03678	5.13156	1135	0.00326	0.273006	0
987	0.00267	2.14788	4.53162									987	0.0001	1.30388	5.15226	1136	0.00178	0.0561798	0
988	0.00292	2.27412	4.54818									988	5e-05	1.1633	5.17686	1143	0.00316	0.0158228	0
989	0.00257	2.54882	4.5356
990	0.00331	2.40261	4.54792
991	0.00015	0.71813	4.52785
992	0.00227	1.18928	4.55968
993	0.0043	0.06047	4.59087
994	0.00168	2.21062	4.56947
995	0.00222	2.67047	4.57221
996	0.00632	0.35941	4.59933
997	0.00054	1.7154	4.58003
998	0.00079	1.94396	4.58115
999	0.00183	2.45759	4.58509
1000	0.00277	0.64479	4.59684
1001	0.00168	2.08679	4.58477
1002	0.00563	0.8243	4.62255
1003	0.00331	1.99094	4.60604
1004	0.00227	2.15439	4.60155
1005	0.00193	2.33913	4.59724
1006	0.00222	2.59784	4.60501
1007	0.00356	2.84977	4.61249
1008	0.00277	2.25894	4.63249
1009	5e-05	0.55881	4.59345
1010	0.0003	2.55738	4.59814
1011	0.0042	2.74458	4.63116
1012	0.00489	0.73687	4.6401
1013	0.00282	2.51718	4.62625
1014	0.00163	0.1196	4.6205
1015	5e-05	0.53772	4.60751
1016	0.00469	1.50979	4.65923
1017	5e-05	1.87323	4.61454
1018	0.00242	2.43698	4.64983
1019	5e-05	1.85917	4.62157
1020	0.00104	2.66617	4.64299
1021	5e-05	2.97678	4.6286
1022	0.0003	0.4932	4.64031
1023	0.00301	2.14713	4.67031
1024	0.00208	2.37078	4.65303
1025	0.00267	0.23573	4.66556
1026	0.00025	0.43791	4.64687
1027	0.00351	1.34694	4.67057
1028	0.00301	0.13741	4.67607
1029	0.00316	2.03061	4.67209
1030	0.00025	2.3034	4.65671
1031	0.00306	2.87407	4.6812
1032	0.00104	1.80963	4.68215
1033	0.0038	1.93293	4.7061
1034	0.00227	1.43132	4.72013
1035	0.0003	0.28819	4.70943
1036	0.00232	2.06436	4.72087
1037	0.00385	2.4579	4.7526
1038	0.0003	0.26593	4.7188
1039	0.00534	0.60833	4.73794
1040	0.00311	1.14433	4.73359
1041	0.0038	1.2942	4.75074
1042	5e-05	1.76779	4.71997
1043	0.00193	2.37085	4.74124
1044	0.00539	2.12737	4.78633
1045	5e-05	2.49178	4.73403
1046	0.0001	0.27413	4.74106
1047	0.00059	1.23828	4.75043
1048	0.0043	1.37805	4.78396
1049	0.00282	1.49194	4.77978
1050	0.00064	1.81429	4.76215
1051	0.00074	1.83808	4.77386
1052	0.00188	2.2626	4.78527
1053	0.00035	2.61529	4.76416
1054	0.0004	1.57274	4.77445
1055	0.00222	1.04209	4.79339
1056	5e-05	2.1825	4.77621
1057	0.00262	2.36393	4.80233
1058	0.00015	1.64361	4.78558
1059	5e-05	1.70453	4.78323
1060	0.00183	2.68688	4.80584
1061	0.00499	0.62582	4.84114
1062	0.00188	1.1855	4.81634
1063	0.00015	0.8634	4.81135
1064	0.00232	0.96918	4.82406
1065	5e-05	1.75374	4.80432
1066	5e-05	1.82403	4.80432
1067	0.00351	0.54386	4.84194
1068	0.0003	2.02552	4.82072
1069	0.00084	2.41653	4.82541
1070	0.00272	0.448	4.8387
1071	0.00375	1.07756	4.84724
1072	0.00119	1.74495	4.85118
1073	0.00069	1.79089	4.82993
1074	0.00346	1.86158	4.85844
1075	0.00015	1.60378	4.83712
1076	5e-05	2.06301	4.83244
1077	0.00395	1.12982	4.87944
1078	5e-05	2.00678	4.83947
1079	0.00193	2.56297	4.87515
1080	0.0002	2.65696	4.84298
1081	0.00035	1.98569	4.85553
1082	0.00395	0.96491	4.88621
1083	0.00138	1.94026	4.88114
1084	5e-05	2.00678	4.85352
1085	0.0001	2.42501	4.85352
1086	0.00252	0.49169	4.8906
1087	5e-05	2.36526	4.86055
1088	5e-05	2.45664	4.86758
1089	5e-05	0.45337	4.87461
1090	0.00287	2.05792	4.91267
1091	0.00173	2.20198	4.90654
1092	0.00015	1.62487	4.89101
1093	5e-05	2.45664	4.88867
1094	0.00504	1.20348	4.9509
1095	0.00267	1.85357	4.96352
1096	5e-05	2.32308	4.91679
1097	0.00405	0.9808	4.95536
1098	0.00079	2.29365	4.94534
1099	0.00099	1.65779	4.9558
1100	0.00079	2.41183	4.94886
1101	0.00262	1.74949	4.95922
1102	0.00089	1.9564	4.96247
1103	0.00524	0.39581	4.99994
1104	0.00163	2.64897	4.98495
1105	0.0043	1.12815	5.01107
1106	0.00326	1.31059	5.01242
1107	0.00178	2.07961	5.01578
1108	0.00074	1.45899	5.02831
1109	0.00435	0.88286	5.04506
1110	0.00094	1.89543	5.02666
1111	0.00124	2.01015	5.02728
1112	0.00287	1.23335	5.04197
1113	0.00247	1.40735	5.04387
1114	0.00025	1.8184	5.02784
1115	5e-05	2.38635	5.02222
1116	0.00025	2.50724	5.02644
1117	0.00158	1.73594	5.05297
1118	5e-05	1.95758	5.02925
1119	5e-05	2.39337	5.03628
1120	0.00375	1.11909	5.10657
1121	0.00163	1.3124	5.07781
1122	5e-05	1.94352	5.05737
1123	0.00074	1.97819	5.06955
1124	0.00044	2.48475	5.06518
1125	5e-05	1.10707	5.06439
1126	0.00089	1.45461	5.08158
1127	0.00247	1.81053	5.09406
1128	5e-05	1.84511	5.07142
1129	0.00252	1.65409	5.11208
1130	0.00212	2.00776	5.10624
1131	0.00198	1.25538	5.11184
1132	0.0002	1.41634	5.09603
1133	0.00099	1.91329	5.10762
1134	5e-05	2.25982	5.09251
1135	0.00326	1.04359	5.14129
1136	0.00178	1.2947	5.1423
1137	0.0001	1.42337	5.12414
1138	0.0001	1.86268	5.13117
1139	0.0003	1.77599	5.14171
1140	0.0004	2.32836	5.14786
1141	5e-05	2.36526	5.14171
1142	0.00015	1.46086	5.15577
1143	0.00316	1.14529	5.18345
1144	0.0001	1.76779	5.16631
1145	0.00277	1.21162	5.20723
1146	0.00479	0.78562	5.2286
1147	0.00311	0.28724	5.23008
1148	0.00306	1.08235	5.2637
1149	0.00252	1.15351	5.27623
1150	0.00217	1.22353	5.27798

## Sheet: NTG_22
NTG_22																						threshold	0.33
	UNION											Intersection
index	area	XM	YM									index	area	XM	YM		matching index from Union		union value		IOU value	TP	>1 anomaly
1	0.00044	0.24094	0.01132									1	0.00025	2.31465	0.01617		8		0.00193		0.129534	0
2	0.00277	0.3035	0.0428									2	5e-05	3.98193	0.01054		22		0.00247		0.0202429	0
3	5e-05	0.32685	0.01054									3	5e-05	3.99599	0.01054		22		0.00247		0.0202429	0
4	0.0002	0.35145	0.01054									4	0.00163	0.30022	0.03972		2		0.00277		0.588448	1
5	0.00351	0.39169	0.04361									5	0.00044	2.24577	0.02148		8		0.00193		0.227979	0
6	5e-05	1.67642	0.01054									6	0.0002	2.31957	0.03866		8		0.00193		0.103627	0
7	5e-05	1.93649	0.01054									7	0.00099	4.03605	0.0608		22		0.00247		0.40081	1
8	0.00193	2.30722	0.02694									8	0.00237	4.54	0.05447		24		0.00272		0.871324	1
9	0.00336	3.75896	0.04652									9	0.00084	0.38432	0.05727		5		0.00351		0.239316	0
10	0.00049	4.07893	0.01336									10	5e-05	2.28794	0.03866		8		0.00193		0.0259067	0
11	0.00015	4.16468	0.01054									11	0.0003	4.11782	0.04803		17		0.00262		0.114504	0
12	5e-05	4.1928	0.01054									12	0.00109	4.33913	0.05432		14		0.00296		0.368243	1
13	0.00183	4.26537	0.03125									13	0.00232	4.40143	0.06005		23		0.00262		0.885496	1
14	0.00296	4.33935	0.04253									14	0.0001	4.1436	0.05623		17		0.00262		0.0381679	0
15	0.0001	4.80081	0.01054									15	0.00282	0.2478	0.09612		27		0.00459		0.614379	1
16	0.00178	2.04544	0.03749									16	5e-05	1.99272	0.05975		30		0.00114		0.0438596	0
17	0.00262	4.12954	0.05166									17	0.00044	2.35198	0.07224		21		0.00267		0.164794	0
18	0.00267	4.20738	0.05805									18	0.0001	2.38635	0.06326		21		0.00267		0.0374532	0
19	0.0042	4.76984	0.07091									19	0.0001	1.91892	0.06678		28		0.00178		0.0561798	0
20	5e-05	0.22844	0.03163									20	0.00035	2.21865	0.08184		32		0.00375		0.0933333	0
21	0.00267	2.36539	0.05818									21	0.0003	2.2692	0.07498		31		0.00257		0.116732	0
22	0.00247	4.03971	0.05876									22	5e-05	2.17548	0.0738		32		0.00375		0.0133333	0
23	0.00262	4.40102	0.0555									23	0.0002	2.30551	0.08435		31		0.00257		0.077821	0
24	0.00272	4.53888	0.0554									24	0.00089	2.58238	0.08982		35		0.00311		0.286174	0
25	5e-05	0.35496	0.03866									25	0.00079	3.80049	0.10456		33		0.00237		0.333333	1
26	0.00351	0.13756	0.07826									26	0.0001	2.04192	0.09138		36		0.00168		0.0595238	0
27	0.00459	0.24333	0.09361									27	0.00025	2.19797	0.09208		32		0.00375		0.0666667	0
28	0.00178	1.92165	0.06326									28	0.00257	4.08588	0.12233		40		0.00341		0.753666	1
29	0.00212	1.77711	0.07577									29	0.00267	4.42554	0.11416		41		0.00346		0.771676	1
30	0.00114	1.97866	0.068									30	0.00025	2.3765	0.10333		43		0.00217		0.115207	0
31	0.00257	2.28348	0.08786									31	0.0001	2.5199	0.09841		38		0.00326		0.0306748	0
32	0.00375	2.1985	0.09415									32	0.00326	0.35944	0.13451		45		0.00469		0.695096	1
33	0.00237	3.79537	0.09723									33	5e-05	0.41823	0.10192		39		0.00375		0.0133333	0
34	0.00326	0.05964	0.10842									34	0.00212	4.57285	0.12758		44		0.00316		0.670886	1
35	0.00311	2.57546	0.10203									35	0.0003	2.12744	0.11481		37		0.00311		0.096463	0
36	0.00168	2.05929	0.09882									36	0.00015	2.33714	0.11598		48		0.00247		0.0607287	0
37	0.00311	2.12839	0.11609									37	0.0003	2.39806	0.12418		43		0.00217		0.138249	0
38	0.00326	2.50616	0.10852									38	0.00272	4.17363	0.14563		49		0.00371		0.733154	1
39	0.00375	0.43977	0.12671									39	0.00143	0.1756	0.14046		50		0.00287		0.498258	1
40	0.00341	4.08747	0.12117									40	0.00089	0.43775	0.13785		39		0.00375		0.237333	0
41	0.00346	4.42506	0.11287									41	0.00015	2.20359	0.12301		32		0.00375		0.04	0
42	0.0001	0.31279	0.09841									42	0.00035	2.11724	0.13907		37		0.00311		0.11254	0
43	0.00217	2.38603	0.11518									43	0.00153	2.23193	0.1518		51		0.00287		0.533101	1
44	0.00316	4.5772	0.12564									44	5e-05	2.43555	0.13004		46		0.00198		0.0252525	0
45	0.00469	0.35778	0.13625									45	5e-05	2.14736	0.13707		37		0.00311		0.0160772	0
46	0.00198	2.44556	0.12178									46	0.00361	3.74314	0.17751		52		0.00568		0.635563	1
47	0.00148	2.0042	0.12746									47	0.00272	4.70732	0.16684		56		0.00455		0.597802	1
48	0.00247	2.32533	0.13524									48	0.00282	2.06807	0.17418		53		0.00455		0.61978	1
49	0.00371	4.17293	0.14288									49	0.00326	4.47289	0.17178		55		0.00464		0.702586	1
50	0.00287	0.17318	0.14276									50	0.00242	4.38043	0.17623		54		0.0042		0.57619	1
51	0.00287	2.24237	0.14858									51	0.00282	0.24028	0.19194		61		0.00435		0.648276	1
52	0.00568	3.74203	0.17912									52	0.00282	0.31661	0.1986		59		0.00445		0.633708	1
53	0.00455	2.0653	0.17061									53	0.00133	2.37958	0.18445		63		0.00257		0.51751	1
54	0.0042	4.3825	0.17701									54	5e-05	2.44961	0.17221		60		0.00212		0.0235849	0
55	0.00464	4.47448	0.17348									55	0.00148	0.02835	0.2104		34		0.00326		0.453988	1
56	0.00455	4.71019	0.16984									56	0.00272	4.18718	0.2209		70		0.00504		0.539683	1
57	0.0001	4.78323	0.14058									57	0.00341	4.52601	0.22661		71		0.0045		0.757778	1
58	0.00208	2.5937	0.16987									58	0.00272	4.27408	0.22819		73		0.00479		0.56785	1
59	0.00445	0.31599	0.20158									59	0.00168	0.39259	0.22493		68		0.0043		0.390698	1
60	0.00212	2.46824	0.1745									60	5e-05	2.28794	0.20736		64		0.00232		0.0215517	0
61	0.00435	0.23963	0.19394									61	0.00198	0.4727	0.23899		72		0.00435		0.455172	1
62	0.00292	2.53133	0.18734									62	0.00015	2.00912	0.22141		69		0.00252		0.0595238	0
63	0.00257	2.37499	0.18803									63	5e-05	2.07707	0.21438		74		0.00385		0.012987	0
64	0.00232	2.28734	0.19419									64	5e-05	2.09113	0.21438		74		0.00385		0.012987	0
65	0.00277	2.16769	0.20221									65	0.00277	2.33601	0.24639		76		0.00464		0.596983	1
66	0.00069	4.77721	0.20083									66	5e-05	0.42525	0.22141		68		0.0043		0.0116279	0
67	5e-05	4.83244	0.17924									67	0.00267	4.59111	0.24758		77		0.00341		0.782991	1
68	0.0043	0.39641	0.22287									68	0.00222	0.19439	0.25437		78		0.00282		0.787234	1
69	0.00252	1.99079	0.20722									69	0.00064	2.23387	0.24142		79		0.00296		0.216216	0
70	0.00504	4.18591	0.22617									70	0.00015	0.41823	0.2425		68		0.0043		0.0348837	0
71	0.0045	4.52795	0.22551									71	0.00015	2.06301	0.2425		74		0.00385		0.038961	0
72	0.00435	0.47278	0.24306									72	0.0002	2.44961	0.23723		75		0.00217		0.0921659	0
73	0.00479	4.28048	0.23156									73	0.00054	3.6816	0.2457		84		0.00563		0.0959147	0
74	0.00385	2.09293	0.24214									74	0.00292	0.11991	0.27205		81		0.00578		0.50519	1
75	0.00217	2.45951	0.22972									75	0.0001	2.09464	0.2425		74		0.00385		0.025974	0
76	0.00464	2.33669	0.24908									76	5e-05	2.47772	0.2425		75		0.00217		0.0230415	0
77	0.00341	4.59274	0.24871									77	0.00188	0.28393	0.2708		82		0.0043		0.437209	1
78	0.00282	0.19478	0.25261									78	0.00104	2.39973	0.27363		87		0.00316		0.329114	0
79	0.00296	2.24483	0.24391									79	0.00198	4.13252	0.29205		88		0.00301		0.657807	1
80	5e-05	4.82541	0.22141									80	5e-05	1.99975	0.27062		96		0.00356		0.0140449	0
81	0.00578	0.1173	0.27074									81	5e-05	2.01381	0.27062		96		0.00356		0.0140449	0
82	0.0043	0.28783	0.27773									82	0.00277	2.16681	0.30501		91		0.00425		0.651765	1
83	0.00257	2.53071	0.25453									83	0.00114	3.66899	0.28315		84		0.00563		0.202487	0
84	0.00563	3.66834	0.29059									84	0.00267	4.70175	0.29444		89		0.00469		0.569296	1
85	0.00212	4.77424	0.27307									85	0.0041	0.04018	0.31736		90		0.00573		0.715532	1
86	5e-05	4.82541	0.23547									86	0.00292	4.34767	0.31041		94		0.00494		0.591093	1
87	0.00316	2.41303	0.27808									87	0.00133	0.37709	0.30576		97		0.00237		0.561181	1
88	0.00301	4.13115	0.29447									88	0.00094	2.01603	0.30206		96		0.00356		0.264045	0
89	0.00469	4.69918	0.2923									89	0.0002	2.20711	0.29873		103		0.00331		0.060423	0
90	0.00573	0.04133	0.31764									90	0.00257	4.54722	0.31549		101		0.00395		0.650633	1
91	0.00425	2.15177	0.3002									91	0.00044	2.29653	0.30186		98		0.00217		0.202765	0
92	0.00163	2.58188	0.2883									92	0.00168	2.08348	0.3314		104		0.00366		0.459016	1
93	0.00618	3.48113	0.32089									93	0.00143	3.66005	0.32297		84		0.00563		0.253996	0
94	0.00494	4.34891	0.31047									94	0.00158	0.24514	0.33717		102		0.00366		0.431694	1
95	0.00292	1.91874	0.29742									95	0.0001	0.30928	0.31279		109		0.00153		0.0653595	0
96	0.00356	2.00746	0.29971									96	0.00079	2.35471	0.3308		106		0.00257		0.307393	0
97	0.00237	0.37942	0.30869									97	0.00049	2.22679	0.34161		103		0.00331		0.148036	0
98	0.00217	2.28474	0.29554									98	0.0002	2.3881	0.34091		106		0.00257		0.077821	0
99	0.0001	4.82189	0.28116									99	0.00015	2.26685	0.34794		111		0.00292		0.0513699	0
100	0.00227	2.48338	0.31035									100	0.00049	2.42501	0.35145		108		0.00212		0.231132	0
101	0.00395	4.54293	0.32202									101	5e-05	2.44961	0.34091		108		0.00212		0.0235849	0
102	0.00366	0.23889	0.32913									102	0.00267	4.45417	0.38178		112		0.00514		0.519455	1
103	0.00331	2.21933	0.32003									103	0.00208	0.13372	0.38542		113		0.00464		0.448276	1
104	0.00366	2.08039	0.3277									104	0.0001	1.95406	0.36199		110		0.00287		0.0348432	0
105	0.00242	2.53969	0.33603									105	0.0002	2.03138	0.36551		116		0.00262		0.0763359	0
106	0.00257	2.36593	0.33591									106	0.00044	2.18016	0.37293		114		0.00267		0.164794	0
107	0.00183	4.77184	0.3354									107	5e-05	2.28794	0.36199		111		0.00292		0.0171233	0
108	0.00212	2.43718	0.35202									108	0.0003	2.30551	0.37254		111		0.00292		0.10274	0
109	0.00153	0.31665	0.34998									109	0.00059	2.12393	0.37722		117		0.00356		0.16573	0
110	0.00287	1.95055	0.35884									110	0.00168	3.68981	0.39073		115		0.00326		0.515337	1
111	0.00292	2.28806	0.36033									111	5e-05	1.96461	0.37605		110		0.00287		0.0174216	0
112	0.00514	4.45618	0.37517									112	0.00015	2.06301	0.39011		116		0.00262		0.0572519	0
113	0.00464	0.13856	0.38547									113	5e-05	2.14736	0.38308		117		0.00356		0.0140449	0
114	0.00267	2.19084	0.38646									114	0.00326	0.05634	0.42515		113		0.00464		0.702586	1
115	0.00326	3.6914	0.38936									115	0.00301	0.22568	0.42721		128		0.00509		0.591356	1
116	0.00262	2.03848	0.38746									116	0.0004	2.12891	0.40592		117		0.00356		0.11236	0
117	0.00356	2.12012	0.39802									117	0.00128	4.36095	0.41012		125		0.00356		0.359551	1
118	0.00282	2.47723	0.40281									118	0.00025	1.97726	0.41541		129		0.00153		0.163399	0
119	0.00405	3.53036	0.41205									119	0.00049	4.32424	0.41612		125		0.00356		0.13764	0
120	0.00405	5.01476	0.41874									120	0.0001	3.52504	0.41471		119		0.00405		0.0246914	0
121	0.00385	0.40029	0.41723									121	0.00168	4.58932	0.43063		132		0.00262		0.641221	1
122	0.00178	2.35393	0.39811									122	5e-05	3.5391	0.41823		119		0.00405		0.0123457	0
123	0.00193	2.40978	0.40705									123	0.00158	4.19983	0.44019		131		0.00237		0.666667	1
124	0.00208	2.54048	0.40283									124	0.0002	0.29346	0.43228		126		0.00292		0.0684932	0
125	0.00356	4.35505	0.40553									125	5e-05	2.11221	0.42525		117		0.00356		0.0140449	0
126	0.00292	0.30302	0.42621									126	0.00133	2.05416	0.45051		133		0.00326		0.407975	1
127	0.00287	2.24758	0.42065									127	5e-05	3.5391	0.43228		119		0.00405		0.0123457	0
128	0.00509	0.22175	0.43235									128	0.00267	2.17769	0.47055		134		0.0039		0.684615	1
129	0.00153	1.98297	0.41346									129	0.00168	4.64824	0.46288		138		0.00212		0.792453	1
130	0.00232	4.25651	0.42122									130	0.00267	0.1178	0.48383		146		0.00296		0.902027	1
131	0.00237	4.19866	0.44107									131	0.00114	1.90165	0.47629		139		0.00316		0.360759	1
132	0.00262	4.59027	0.43666									132	0.0002	2.41622	0.46743		137		0.00267		0.0749064	0
133	0.00326	2.05588	0.46051									133	0.00109	1.98218	0.48532		141		0.00247		0.441296	1
134	0.0039	2.1817	0.46467									134	0.00168	1.81121	0.49182		143		0.00316		0.531646	1
135	0.00198	2.30252	0.4553									135	5e-05	2.35823	0.47446		144		0.00153		0.0326797	0
136	0.00252	2.51549	0.46123									136	0.00143	4.7304	0.49894		142		0.00301		0.475083	1
137	0.00267	2.43997	0.46535									137	0.00193	0.20051	0.51321		146		0.00296		0.652027	1
138	0.00212	4.64838	0.46105									138	0.00178	2.10421	0.51819		148		0.00341		0.521994	1
139	0.00316	1.91189	0.47446									139	0.00242	4.2202	0.52237		147		0.0041		0.590244	1
140	0.00114	4.29884	0.46315									140	0.00059	0.36551	0.5096		145		0.00306		0.19281	0
141	0.00247	1.98499	0.48416									141	0.00158	0.27852	0.52037		152		0.00212		0.745283	1
142	0.00301	4.72781	0.502									142	0.0001	2.30551	0.50609		153		0.00173		0.0578035	0
143	0.00316	1.81183	0.4962									143	0.00094	4.63822	0.51552		151		0.00163		0.576687	1
144	0.00153	2.34757	0.48738									144	5e-05	0.0246	0.5096		149		0.00603		0.00829187	0
145	0.00306	0.35236	0.50325									145	0.00084	4.30444	0.52325		150		0.00183		0.459016	1
146	0.00296	0.19798	0.51546									146	0.00124	4.38961	0.52872		155		0.00301		0.41196	1
147	0.0041	4.221	0.52053									147	0.0001	2.32308	0.52015		153		0.00173		0.0578035	0
148	0.00341	2.10233	0.51551									148	0.00054	2.01445	0.53388		158		0.00242		0.22314	0
149	0.00603	0.06574	0.55679									149	5e-05	2.4004	0.52366		156		0.00143		0.034965	0
150	0.00183	4.30412	0.52214									150	0.00198	4.58396	0.54633		159		0.00311		0.636656	1
151	0.00163	4.64223	0.5128									151	0.00277	0.07129	0.56445		149		0.00603		0.45937	1
152	0.00212	0.27797	0.52382									152	0.00158	4.66901	0.55573		160		0.00257		0.614786	1
153	0.00173	2.30822	0.52286									153	0.00193	1.88873	0.57629		161		0.00321		0.601246	1
154	0.00193	2.49575	0.5206									154	0.00059	1.9523	0.55471		162		0.00183		0.322404	0
155	0.00301	4.38258	0.53173									155	5e-05	2.39337	0.54475		156		0.00143		0.034965	0
156	0.00143	2.41155	0.5256									156	0.0003	4.52433	0.54709		163		0.00198		0.151515	0
157	0.00958	3.46714	0.57602									157	0.00178	1.80704	0.57208		170		0.00331		0.537764	1
158	0.00242	2.02356	0.54087									158	0.00158	2.37558	0.57023		164		0.00242		0.652893	1
159	0.00311	4.58553	0.54664									159	0.00099	0.15288	0.57884		168		0.00222		0.445946	1
160	0.00257	4.66915	0.5584									160	0.00044	0.30967	0.57286		169		0.00469		0.0938166	0
161	0.00321	1.89086	0.57254									161	0.00143	2.44524	0.57601		165		0.00247		0.578947	1
162	0.00183	1.95587	0.56298									162	0.00119	2.07766	0.58458		172		0.00296		0.402027	1
163	0.00198	4.5207	0.56337									163	0.00099	2.2897	0.5806		173		0.00212		0.466981	1
164	0.00242	2.37602	0.56885									164	0.00114	2.50706	0.58081		174		0.00178		0.640449	1
165	0.00247	2.44328	0.57132									165	0.00133	4.31802	0.58328		175		0.00272		0.488971	1
166	0.00217	4.45111	0.57542									166	0.0003	4.4435	0.57286		166		0.00217		0.138249	0
167	5e-05	4.6286	0.54475									167	5e-05	4.53722	0.56583		163		0.00198		0.0252525	0
168	0.00222	0.15222	0.57677									168	0.00084	0.22638	0.58899		177		0.00227		0.370044	1
169	0.00469	0.32973	0.59084									169	0.0002	2.1579	0.57638		171		0.00331		0.060423	0
170	0.00331	1.80357	0.57874									170	5e-05	4.53722	0.57989		163		0.00198		0.0252525	0
171	0.00331	2.16079	0.57863									171	0.00133	0.34013	0.60853		169		0.00469		0.283582	0
172	0.00296	2.06758	0.58704									172	0.00035	1.98067	0.61504		179		0.00232		0.150862	0
173	0.00212	2.28173	0.58071									173	0.00044	2.00522	0.61816		179		0.00232		0.189655	0
174	0.00178	2.50701	0.58087									174	0.00094	2.24244	0.62984		184		0.00217		0.43318	1
175	0.00272	4.31906	0.58782									175	0.00208	4.73604	0.64048		186		0.00267		0.779026	1
176	0.0004	4.93612	0.56671									176	0.00257	0.04609	0.65775		194		0.00385		0.667532	1
177	0.00227	0.22997	0.59991									177	0.00124	1.89994	0.66087		195		0.00306		0.405229	1
178	0.00351	3.54603	0.60692									178	0.00064	4.34095	0.65937		187		0.00272		0.235294	0
179	0.00232	1.99407	0.61399									179	0.00084	4.40822	0.65638		189		0.00331		0.253776	0
180	0.00025	4.86618	0.58973									180	0.00222	4.66968	0.67361		198		0.00351		0.632479	1
181	5e-05	4.88867	0.59395									181	0.00114	0.12851	0.66638		194		0.00385		0.296104	0
182	0.00173	2.34196	0.62327									182	5e-05	1.76779	0.65018		185		0.00247		0.0202429	0
183	0.00203	4.4875	0.62687									183	0.00049	2.06301	0.66283		191		0.00217		0.225806	0
184	0.00217	2.24065	0.62862									184	0.0004	2.29848	0.66073		192		0.00232		0.172414	0
185	0.00247	1.77496	0.6447									185	0.00025	2.41446	0.66283		197		0.00272		0.0919118	0
186	0.00267	4.73507	0.63951									186	0.00099	0.31174	0.67197		190		0.00306		0.323529	0
187	0.00272	4.3367	0.65632									187	5e-05	4.43881	0.65721		189		0.00331		0.0151057	0
188	0.00208	2.46316	0.65068									188	0.0001	0.28116	0.67127		190		0.00306		0.0326797	0
189	0.00331	4.41993	0.6634									189	0.00084	2.34417	0.68988		200		0.00237		0.35443	1
190	0.00306	0.30406	0.66424									190	0.0001	2.31606	0.69587		200		0.00237		0.0421941	0
191	0.00217	2.05247	0.65721									191	0.0001	0.12652	0.69939		194		0.00385		0.025974	0
192	0.00232	2.28644	0.66125									192	0.00035	2.01381	0.71144		201		0.00212		0.165094	0
193	0.00247	4.55423	0.65988									193	5e-05	2.10519	0.69939		204		0.00143		0.034965	0
194	0.00385	0.13752	0.67749									194	0.00158	2.39052	0.72355		209		0.00193		0.818653	1
195	0.00306	1.8993	0.67195									195	0.00025	4.28418	0.7036		205		0.00356		0.0702247	0
196	0.00188	2.18805	0.66498									196	0.00025	4.46834	0.70923		202		0.00257		0.0972763	0
197	0.00272	2.40475	0.66999									197	5e-05	0.13707	0.71344		194		0.00385		0.012987	0
198	0.00351	4.6675	0.67374									198	0.00015	1.75842	0.72282		206		0.00292		0.0513699	0
199	0.00306	0.22776	0.68249									199	0.0004	4.42036	0.72838		212		0.00242		0.165289	0
200	0.00237	2.34007	0.68957									200	0.00035	2.29196	0.73353		211		0.00232		0.150862	0
201	0.00212	2.00792	0.70069									201	0.00064	4.30148	0.74264		205		0.00356		0.179775	0
202	0.00257	4.48666	0.70371									202	5e-05	2.16142	0.73453		208		0.00242		0.0206612	0
203	0.00168	2.23874	0.69587									203	5e-05	2.46366	0.73453		214		0.00237		0.021097	0
204	0.00143	2.10325	0.70375									204	0.00267	4.61701	0.76968		222		0.00301		0.887043	1
205	0.00356	4.29052	0.72213									205	0.00128	0.0811	0.76427		216		0.00257		0.498054	1
206	0.00292	1.75421	0.72607									206	0.00188	0.28763	0.77559		217		0.00366		0.513661	1
207	0.00272	1.93559	0.72533									207	0.0001	4.54776	0.74859		215		0.00198		0.0505051	0
208	0.00242	2.16414	0.73267									208	5e-05	2.23171	0.76265		220		0.00188		0.0265957	0
209	0.00193	2.38725	0.7266									209	0.00049	2.34769	0.77811		225		0.00148		0.331081	1
210	0.00267	1.86177	0.75301									210	0.00015	1.86151	0.77905		210		0.00267		0.0561798	0
211	0.00232	2.28405	0.73737									211	0.00124	4.48211	0.79948		233		0.00227		0.546256	1
212	0.00242	4.41185	0.73726									212	0.0002	1.78888	0.79603		221		0.00331		0.060423	0
213	0.00044	5.04175	0.73297									213	5e-05	1.92946	0.79779		228		0.00212		0.0235849	0
214	0.00237	2.44668	0.74302									214	0.00025	2.29216	0.80623		230		0.00252		0.0992063	0
215	0.00198	4.53142	0.74455									215	5e-05	1.85917	0.81888		237		0.00262		0.019084	0
216	0.00257	0.08354	0.76062									216	0.00084	2.33466	0.83666		240		0.00222		0.378378	1
217	0.00366	0.28059	0.7767									217	0.00044	1.82949	0.83528		237		0.00262		0.167939	0
218	0.00168	2.64621	0.75355									218	0.00089	2.21492	0.8384		238		0.00252		0.353175	1
219	0.00208	2.77897	0.75009									219	0.00133	4.75121	0.84986		242		0.00346		0.384393	1
220	0.00188	2.22079	0.75673									220	0.0001	1.85566	0.83645		237		0.00262		0.0381679	0
221	0.00331	1.80042	0.77429									221	5e-05	1.95758	0.83997		245		0.00287		0.0174216	0
222	0.00301	4.61523	0.76968									222	0.00227	2.27831	0.8693		253		0.00282		0.804965	1
223	0.00262	0.18348	0.7771									223	0.0003	4.51496	0.84231		247		0.00183		0.163934	0
224	0.00227	1.98126	0.77716									224	0.00015	0.07146	0.85402		244		0.00227		0.0660793	0
225	0.00148	2.34113	0.77202									225	0.00015	1.98101	0.84934		245		0.00287		0.0522648	0
226	0.00173	2.58597	0.78855									226	0.0001	0.04569	0.85754		244		0.00227		0.0440529	0
227	0.00301	1.70142	0.81093									227	0.00114	0.26206	0.88336		249		0.00375		0.304	0
228	0.00212	1.91459	0.79763									228	0.00133	2.35927	0.87849		257		0.00198		0.671717	1
229	0.00188	2.14606	0.79631									229	0.0001	1.71156	0.87862		252		0.00188		0.0531915	0
230	0.00252	2.27264	0.80289									230	0.00183	3.60673	0.90152		260		0.00361		0.506925	1
231	0.00336	2.85222	0.81495									231	0.00188	2.21432	0.90212		262		0.00277		0.6787	1
232	0.00104	4.38894	0.79444									232	0.0001	1.59207	0.89268		258		0.00282		0.035461	0
233	0.00227	4.47931	0.80069									233	0.00015	3.7078	0.88917		243		0.00316		0.0474684	0
234	0.00326	2.76666	0.82974									234	5e-05	1.76779	0.8962		259		0.00341		0.0146628	0
235	0.00311	2.94744	0.8162									235	0.00193	2.11942	0.91837		266		0.00212		0.910377	1
236	0.00212	2.41266	0.81136									236	0.00203	2.38395	0.92689		270		0.00272		0.746324	1
237	0.00262	1.84418	0.8328									237	0.00138	2.3143	0.92456		269		0.00188		0.734043	1
238	0.00252	2.21296	0.83004									238	0.00198	2.00731	0.93855		265		0.00583		0.339623	1
239	0.00346	3.53047	0.84358									239	0.00242	2.91252	0.95042		272		0.0042		0.57619	1
240	0.00222	2.32527	0.83637									240	0.0002	1.71156	0.92959		274		0.00232		0.0862069	0
241	0.00168	2.64601	0.83459									241	0.0001	1.92243	0.92783		268		0.00267		0.0374532	0
242	0.00346	4.75401	0.85643									242	0.0004	2.46454	0.94364		275		0.00242		0.165289	0
243	0.00316	3.70999	0.8616									243	0.00025	2.43836	0.94399		275		0.00242		0.103306	0
244	0.00227	0.057	0.85525									244	0.00049	2.55293	0.94751		276		0.00242		0.202479	0
245	0.00287	1.97769	0.85402									245	0.00084	2.744	0.94747		271		0.00336		0.25	0
246	0.00158	2.58404	0.86017									246	0.0004	4.62772	0.94452		280		0.00227		0.176211	0
247	0.00183	4.51803	0.84585									247	0.00015	0.08786	0.95243		264		0.00292		0.0513699	0
248	0.00208	1.90971	0.85453									248	0.0003	2.77528	0.9536		271		0.00336		0.0892857	0
249	0.00375	0.25397	0.87641									249	5e-05	1.6483	0.95243		283		0.00178		0.0280899	0
250	0.00138	4.44936	0.85302									250	0.00015	1.66939	0.95946		283		0.00178		0.0842697	0
251	0.00336	0.16249	0.87501									251	5e-05	1.71156	0.95243		274		0.00232		0.0215517	0
252	0.00188	1.72469	0.86882									252	0.00025	2.17548	0.96086		279		0.00217		0.115207	0
253	0.00282	2.27425	0.874									253	0.00049	2.23874	0.96297		285		0.00212		0.231132	0
254	0.00138	2.7024	0.86733									254	0.0002	3.52153	0.95594		278		0.00336		0.0595238	0
255	0.00143	2.16408	0.87269									255	0.0001	2.27388	0.96297		288		0.00188		0.0531915	0
256	0.00287	1.66333	0.8899									256	0.00025	1.81981	0.97352		284		0.00326		0.0766871	0
257	0.00198	2.35471	0.88109									257	0.00044	2.29419	0.98133		288		0.00188		0.234043	0
258	0.00282	1.59601	0.89546									258	0.00168	2.11325	0.99212		294		0.00222		0.756757	1
259	0.00341	1.78053	0.90343									259	0.00079	2.51067	0.98757		292		0.00282		0.280142	0
260	0.00361	3.60304	0.89803									260	0.00099	2.61655	0.98933		290		0.00237		0.417722	1
261	0.00242	1.84569	0.89878									261	0.00168	2.35471	0.99812		295		0.00212		0.792453	1
262	0.00277	2.21501	0.90072									262	0.00044	1.76857	0.99773		293		0.00316		0.139241	0
263	0.00242	2.64154	0.90739									263	0.00015	1.90369	0.9946		297		0.00311		0.0482315	0
264	0.00292	0.0943	0.92991									264	0.00114	0.03835	1.01814		296		0.00346		0.32948	0
265	0.00583	2.00565	0.94141									265	0.0003	1.79239	1.00163		293		0.00316		0.0949367	0
266	0.00212	2.11843	0.91647									266	0.00153	2.55164	1.02068		301		0.00212		0.721698	1
267	0.00198	4.49382	0.92168									267	0.00203	0.11426	1.02563		296		0.00346		0.586705	1
268	0.00267	1.9102	0.93108									268	0.00124	1.65196	1.01935		299		0.00287		0.432056	1
269	0.00188	2.31661	0.92468									269	0.00015	2.16142	1.00632		303		0.00257		0.0583658	0
270	0.00272	2.38149	0.93032									270	0.00143	2.18129	1.02563		303		0.00257		0.55642	1
271	0.00336	2.75289	0.9453									271	0.00133	2.41759	1.01621		298		0.00346		0.384393	1
272	0.0042	2.91377	0.94987									272	0.0001	2.25982	1.0192		300		0.00188		0.0531915	0
273	0.00306	0.20645	0.95028									273	0.00232	2.66945	1.03782		308		0.00311		0.745981	1
274	0.00232	1.72024	0.9439									274	0.00148	2.73569	1.03303		304		0.00257		0.575875	1
275	0.00242	2.45463	0.94181									275	0.00015	4.58642	1.02975		306		0.00198		0.0757576	0
276	0.00242	2.5615	0.94354									276	0.00069	1.70102	1.04531		307		0.00311		0.221865	0
277	5e-05	2.98381	0.91728									277	0.0001	2.24225	1.02975		300		0.00188		0.0531915	0
278	0.00336	3.51595	0.94943									278	5e-05	1.5991	1.03678		305		0.00222		0.0225225	0
279	0.00217	2.16126	0.95451									279	0.0001	2.12276	1.03678		315		0.00242		0.0413223	0
280	0.00227	4.61744	0.95518									280	0.00163	2.29795	1.05382		312		0.00222		0.734234	1
281	5e-05	4.85352	0.93134									281	0.00025	2.10237	1.05505		315		0.00242		0.103306	0
282	0.0001	4.87813	0.93134									282	0.00099	2.49037	1.06349		316		0.00183		0.540984	1
283	0.00178	1.65904	0.95829									283	0.00109	2.87901	1.06394		313		0.00371		0.293801	0
284	0.00326	1.83734	0.97107									284	0.00035	2.13431	1.06188		315		0.00242		0.144628	0
285	0.00212	2.22386	0.96338									285	0.00064	2.59667	1.06976		317		0.00183		0.349727	1
286	5e-05	2.63236	0.9454									286	5e-05	2.72374	1.05786		304		0.00257		0.0194553	0
287	5e-05	4.86055	0.9454									287	0.0002	1.44797	1.06841		314		0.0039		0.0512821	0
288	0.00188	2.28664	0.97463									288	0.00015	2.80574	1.06958		309		0.00321		0.046729	0
289	0.00227	2.82138	0.97795									289	0.0003	2.84674	1.07192		313		0.00371		0.0808625	0
290	0.00237	2.61889	0.98098									290	0.00133	2.53057	1.10212		325		0.00301		0.44186	1
291	0.00143	4.53673	0.97764									291	0.00208	2.7142	1.10188		323		0.00282		0.737589	1
292	0.00282	2.49708	0.993									292	5e-05	1.76779	1.07895		319		0.00292		0.0171233	0
293	0.00316	1.77416	1.01064									293	0.00035	1.80294	1.08698		319		0.00292		0.119863	0
294	0.00222	2.10956	0.99289									294	0.0003	1.93415	1.08949		320		0.00257		0.116732	0
295	0.00212	2.35414	0.99902									295	0.00242	2.15037	1.1118		330		0.00341		0.709677	1
296	0.00346	0.11307	1.02151									296	0.00089	2.41641	1.10004		322		0.00292		0.304795	0
297	0.00311	1.92165	1.00822									297	5e-05	2.66751	1.08598		329		0.00232		0.0215517	0
298	0.00346	2.4247	1.01599									298	0.00054	2.00039	1.10259		321		0.00301		0.179402	0
299	0.00287	1.64915	1.02102									299	0.00079	2.63851	1.10707		329		0.00232		0.340517	1
300	0.00188	2.24521	1.01643									300	0.00183	0.10458	1.13461		331		0.00346		0.528902	1
301	0.00212	2.55161	1.02125									301	5e-05	1.56395	1.10707		327		0.00282		0.0177305	0
302	0.00193	1.98677	1.02254									302	5e-05	2.51287	1.12113		325		0.00301		0.0166113	0
303	0.00257	2.17642	1.02272									303	0.00054	2.59722	1.1486		334		0.00232		0.232759	0
304	0.00257	2.73333	1.02988									304	0.0001	1.4796	1.14573		332		0.00371		0.0269542	0
305	0.00222	1.57536	1.03381									305	5e-05	1.90837	1.14221		337		0.00262		0.019084	0
306	0.00198	4.57078	1.0301									306	0.00109	2.45887	1.15116		335		0.00252		0.43254	1
307	0.00311	1.71402	1.04916									307	0.00163	2.7706	1.1633		338		0.00287		0.567944	1
308	0.00311	2.66684	1.04102									308	0.0002	2.90825	1.14924		333		0.00336		0.0595238	0
309	0.00321	2.79457	1.05051									309	0.00138	2.07581	1.16455		341		0.00257		0.536965	1
310	0.00217	4.64234	1.04221									310	0.00128	2.67237	1.16357		343		0.00158		0.810127	1
311	0.00252	1.84746	1.05166									311	0.00074	1.7528	1.18064		340		0.00459		0.16122	0
312	0.00222	2.30059	1.05115									312	0.00163	2.47857	1.20015		347		0.00262		0.622137	1
313	0.00371	2.86863	1.05768									313	0.00208	2.61613	1.19711		348		0.00277		0.750903	1
314	0.0039	1.44909	1.06338									314	0.00114	2.54037	1.19539		346		0.00227		0.502203	1
315	0.00242	2.12154	1.05385									315	0.00148	2.70195	1.21274		352		0.00203		0.729064	1
316	0.00183	2.48817	1.06299									316	5e-05	2.37229	1.2125		350		0.00203		0.0246305	0
317	0.00183	2.5881	1.06945									317	0.00203	2.77894	1.23856		353		0.00296		0.685811	1
318	0.00015	0.13941	1.06724									318	0.0004	2.63763	1.2415		356		0.00217		0.184332	0
319	0.00292	1.78459	1.08884									319	0.00059	2.66516	1.25116		356		0.00217		0.271889	0
320	0.00257	1.91757	1.08895									320	0.00099	2.41657	1.25503		354		0.00247		0.40081	1
321	0.00301	1.99514	1.09197									321	0.00133	2.48579	1.26431		358		0.00257		0.51751	1
322	0.00292	2.42006	1.09361									322	0.00114	2.56238	1.25468		355		0.00198		0.575758	1
323	0.00282	2.71646	1.10115									323	0.00158	2.71275	1.26698		359		0.00272		0.580882	1
324	0.00212	2.21634	1.0984									324	0.00104	2.07908	1.27242		361		0.00212		0.490566	1
325	0.00301	2.53303	1.10027									325	0.00212	2.60735	1.2993		363		0.00292		0.726027	1
326	0.00227	4.66496	1.09744									326	0.00277	2.33275	1.30765		364		0.0039		0.710256	1
327	0.00282	1.54607	1.10398									327	0.00138	2.53245	1.3099		365		0.00198		0.69697	1
328	0.00163	2.08708	1.10174									328	0.00212	2.66522	1.3284		370		0.00292		0.726027	1
329	0.00232	2.64642	1.10632									329	0.00311	0.10114	1.34025		367		0.00677		0.45938	1
330	0.00341	2.15347	1.11542									330	0.00193	2.43411	1.33308		368		0.00361		0.534626	1
331	0.00346	0.11578	1.14432									331	0.00114	2.03123	1.33138		374		0.0045		0.253333	0
332	0.00371	1.48082	1.14099									332	0.00158	2.08586	1.3399		374		0.0045		0.351111	1
333	0.00336	2.89667	1.14201									333	0.00025	3.05691	1.33059		366		0.00356		0.0702247	0
334	0.00232	2.58405	1.14236									334	0.00074	2.91399	1.33949		371		0.00287		0.25784	0
335	0.00252	2.4536	1.14704									335	0.0003	1.52646	1.3484		373		0.00292		0.10274	0
336	0.00044	0.06912	1.13987									336	0.00208	2.37563	1.36681		376		0.00306		0.679739	1
337	0.00262	1.89299	1.15123									337	5e-05	2.58316	1.33902		377		0.00282		0.0177305	0
338	0.00287	2.77149	1.15894									338	0.00015	1.40463	1.3484		372		0.00306		0.0490196	0
339	0.00015	1.3484	1.13987									339	0.00158	2.57525	1.36802		377		0.00282		0.560284	1
340	0.00459	1.76311	1.17607									340	5e-05	2.75185	1.35308		375		0.00158		0.0316456	0
341	0.00257	2.07504	1.16425									341	0.0004	2.98381	1.37065		379		0.00227		0.176211	0
342	0.00361	4.97918	1.18564									342	0.00089	2.50037	1.38198		381		0.00188		0.473404	1
343	0.00158	2.67168	1.16352									343	0.00242	2.68658	1.39755		382		0.00311		0.778135	1
344	0.00232	1.83823	1.18214									344	0.00198	2.6227	1.4058		384		0.00316		0.626582	1
345	0.00311	2.84066	1.18718									345	0.00217	2.84323	1.4082		385		0.00425		0.510588	1
346	0.00227	2.54373	1.19493									346	0.0003	1.455	1.39877		386		0.00287		0.10453	0
347	0.00262	2.47984	1.20216									347	0.00183	2.74919	1.41463		388		0.00262		0.698473	1
348	0.00277	2.61742	1.19895									348	0.00094	3.77513	1.41042		390		0.00227		0.414097	1
349	0.00346	1.49477	1.212									349	5e-05	1.50069	1.40931		386		0.00287		0.0174216	0
350	0.00203	2.37383	1.20702									350	0.00079	2.30903	1.42733		393		0.00237		0.333333	1
351	0.00148	1.88471	1.21063									351	0.00099	1.98675	1.44481		398		0.00222		0.445946	1
352	0.00203	2.70076	1.2113									352	0.00133	2.40223	1.44915		399		0.00301		0.44186	1
353	0.00296	2.77575	1.2398									353	0.00079	1.5354	1.45325		400		0.00282		0.280142	0
354	0.00247	2.41755	1.25369									354	5e-05	1.63424	1.43743		391		0.00292		0.0171233	0
355	0.00198	2.56225	1.25696									355	5e-05	2.33714	1.43743		393		0.00237		0.021097	0
356	0.00217	2.64977	1.251									356	0.0001	2.36877	1.44094		399		0.00301		0.0332226	0
357	0.00336	5.0033	1.26553									357	5e-05	2.55504	1.43743		395		0.00163		0.0306748	0
358	0.00257	2.488	1.2663									358	5e-05	3.02598	1.43743		396		0.00479		0.0104384	0
359	0.00272	2.71249	1.26733									359	0.00242	3.05109	1.46555		396		0.00479		0.505219	1
360	0.00252	1.51778	1.27549									360	0.00257	4.78148	1.46311		401		0.00341		0.753666	1
361	0.00212	2.07462	1.27527									361	0.0002	2.47069	1.44797		394		0.00227		0.0881057	0
362	0.00371	1.44624	1.28832									362	0.00074	2.60143	1.46039		403		0.00178		0.41573	1
363	0.00292	2.60603	1.30019									363	0.00306	2.71694	1.48743		404		0.00499		0.613226	1
364	0.0039	2.33225	1.30842									364	0.00168	2.22902	1.48643		407		0.00217		0.774194	1
365	0.00198	2.53185	1.31179									365	0.00168	2.51059	1.48684		408		0.00232		0.724138	1
366	0.00356	3.04639	1.32555									366	0.00173	2.29577	1.49366		410		0.00242		0.714876	1
367	0.00677	0.10413	1.35442									367	0.00237	2.05232	1.51006		409		0.0041		0.578049	1
368	0.00361	2.4343	1.32583									368	0.00143	2.36938	1.50021		414		0.00217		0.658986	1
369	5e-05	2.04192	1.30388									369	0.00153	2.63871	1.49888		415		0.00193		0.792746	1
370	0.00292	2.66584	1.32937									370	5e-05	2.77997	1.4796		406		0.00326		0.0153374	0
371	0.00287	2.91364	1.33975									371	0.00044	2.80574	1.49366		406		0.00326		0.134969	0
372	0.00306	1.40138	1.34753									372	0.00203	2.45304	1.51526		417		0.00252		0.805556	1
373	0.00292	1.53262	1.34296									373	0.00064	2.89676	1.50448		411		0.00306		0.20915	0
374	0.0045	2.05799	1.33709									374	0.00015	1.61784	1.50772		412		0.00346		0.0433526	0
375	0.00158	2.74329	1.34517									375	0.00178	2.56929	1.51924		418		0.00267		0.666667	1
376	0.00306	2.37739	1.36793									376	0.0001	1.63776	1.50772		412		0.00346		0.0289017	0
377	0.00282	2.5744	1.36739									377	5e-05	1.66236	1.50772		412		0.00346		0.0144509	0
378	0.00109	3.72825	1.35244									378	0.00326	1.97344	1.5385		419		0.0042		0.77619	1
379	0.00227	2.99237	1.38487									379	0.00049	2.20148	1.5281		423		0.00198		0.247475	0
380	0.00015	4.91913	1.3648									380	0.0001	2.69914	1.52178		404		0.00499		0.0200401	0
381	0.00188	2.4964	1.38397									381	5e-05	2.92758	1.52178		411		0.00306		0.0163399	0
382	0.00311	2.68591	1.39927									382	0.0001	1.46906	1.53232		416		0.00296		0.0337838	0
383	0.00296	1.57543	1.40275									383	5e-05	1.57098	1.52881		421		0.00232		0.0215517	0
384	0.00316	2.62467	1.40701									384	0.00222	2.50178	1.56426		428		0.00292		0.760274	1
385	0.00425	2.84601	1.4107									385	0.00054	2.7084	1.54414		429		0.0043		0.125581	0
386	0.00287	1.47597	1.40592									386	0.00232	2.82259	1.55962		426		0.00361		0.642659	1
387	0.00217	1.38887	1.41187									387	0.00015	2.17548	1.54755		423		0.00198		0.0757576	0
388	0.00262	2.75225	1.41555									388	0.00015	2.34886	1.54755		425		0.00232		0.0646552	0
389	0.00415	2.9357	1.42371									389	0.00208	2.40559	1.56429		427		0.00301		0.69103	1
390	0.00227	3.77106	1.40901									390	0.00163	2.62682	1.56246		432		0.00222		0.734234	1
391	0.00292	1.63794	1.43552									391	0.00084	2.91476	1.57305		430		0.00262		0.320611	0
392	0.00109	2.05407	1.42497									392	0.00193	1.79825	1.5699		424		0.00464		0.415948	1
393	0.00237	2.31972	1.43113									393	0.00025	2.67735	1.56114		429		0.0043		0.0581395	0
394	0.00227	2.46137	1.43101									394	0.00331	1.70978	1.5885		438		0.00425		0.778824	1
395	0.00163	2.54311	1.43104									395	0.00163	2.26621	1.57226		435		0.00247		0.659919	1
396	0.00479	3.04751	1.45605									396	0.00272	3.09985	1.58312		436		0.00469		0.579957	1
397	0.00109	5.01775	1.432									397	0.00158	1.6226	1.58438		431		0.00375		0.421333	1
398	0.00222	1.98272	1.44102									398	0.00153	2.15031	1.58549		440		0.00163		0.93865	1
399	0.00301	2.39533	1.44169									399	5e-05	2.30903	1.56395		425		0.00232		0.0215517	0
400	0.00282	1.52548	1.46111									400	0.00128	2.71184	1.5818		429		0.0043		0.297674	0
401	0.00341	4.78191	1.46035									401	0.00044	3.73904	1.57489		437		0.00208		0.211538	0
402	0.00252	1.44859	1.46555									402	0.0002	2.18602	1.58152		444		0.00163		0.122699	0
403	0.00178	2.59624	1.46125									403	0.00089	2.20984	1.58621		444		0.00163		0.546012	1
404	0.00499	2.71727	1.48712									404	0.0001	1.65533	1.58152		431		0.00375		0.0266667	0
405	0.00203	1.38291	1.47258									405	0.00311	1.90614	1.60813		443		0.00548		0.567518	1
406	0.00326	2.79722	1.48408									406	0.00178	2.55856	1.59968		445		0.00267		0.666667	1
407	0.00217	2.23171	1.48504									407	5e-05	2.36526	1.58504		447		0.00296		0.0168919	0
408	0.00232	2.51317	1.48813									408	0.00035	2.97678	1.60111		441		0.00262		0.133588	0
409	0.0041	2.0559	1.50882									409	0.0001	1.57098	1.60261		446		0.00222		0.045045	0
410	0.00242	2.29554	1.49366									410	0.00183	2.36184	1.61639		447		0.00296		0.618243	1
411	0.00306	2.9125	1.50035									411	0.00163	2.4347	1.62018		449		0.00252		0.646825	1
412	0.00346	1.64308	1.50692									412	0.00114	2.64917	1.62416		450		0.00227		0.502203	1
413	0.00425	2.12652	1.51786									413	0.00015	3.65625	1.60847		448		0.00296		0.0506757	0
414	0.00217	2.36558	1.50325									414	0.00059	3.67441	1.62428		448		0.00296		0.199324	0
415	0.00193	2.63939	1.49853									415	0.00054	1.38439	1.6253		452		0.00212		0.254717	0
416	0.00296	1.4871	1.51651									416	0.00153	2.24803	1.62835		453		0.00232		0.659483	1
417	0.00252	2.45581	1.5153									417	0.00015	2.47772	1.62018		454		0.00203		0.0738916	0
418	0.00267	2.57183	1.52113									418	0.00143	2.12046	1.63497		456		0.00193		0.740933	1
419	0.0042	1.97445	1.53732									419	0.00089	2.49881	1.63502		454		0.00203		0.438424	1
420	0.00301	1.37025	1.54171									420	0.00064	2.86161	1.62884		451		0.00287		0.222997	0
421	0.00232	1.55318	1.53539									421	0.00153	2.91035	1.64989		458		0.00272		0.5625	1
422	0.00242	1.87165	1.54086									422	0.0002	2.1825	1.63249		459		0.00242		0.0826446	0
423	0.00198	2.1883	1.5332									423	0.00178	2.70773	1.65045		457		0.00242		0.735537	1
424	0.00464	1.80324	1.55909									424	0.00217	2.58204	1.65709		462		0.00306		0.70915	1
425	0.00232	2.32682	1.55289									425	0.00079	1.66324	1.64918		461		0.00287		0.275261	0
426	0.00361	2.82445	1.55625									426	0.00025	2.84042	1.64408		451		0.00287		0.087108	0
427	0.00301	2.41124	1.56234									427	0.00198	2.32168	1.67079		463		0.00247		0.801619	1
428	0.00292	2.5031	1.56193									428	0.00035	2.1805	1.66738		459		0.00242		0.144628	0
429	0.0043	2.70225	1.56856									429	0.00124	2.41109	1.67445		465		0.00173		0.716763	1
430	0.00262	2.91007	1.56687									430	0.00178	2.97873	1.67622		464		0.00366		0.486339	1
431	0.00375	1.62999	1.57792									431	5e-05	1.52881	1.66236		460		0.00242		0.0206612	0
432	0.00222	2.62752	1.5652									432	0.00114	2.06057	1.68283		467		0.00227		0.502203	1
433	0.00089	0.04139	1.57098									433	0.00015	2.94632	1.66939		464		0.00366		0.0409836	0
434	0.00198	1.43005	1.57045									434	0.00119	3.50601	1.68432		471		0.00188		0.632979	1
435	0.00247	2.27009	1.57239									435	0.0001	2.20359	1.6729		459		0.00242		0.0413223	0
436	0.00469	3.09872	1.58275									436	0.00109	2.26813	1.69143		468		0.00267		0.40824	1
437	0.00208	3.73156	1.57818									437	0.00227	2.51027	1.68971		469		0.00371		0.61186	1
438	0.00425	1.70911	1.58904									438	0.0004	1.59558	1.68345		466		0.00237		0.168776	0
439	0.00217	1.49398	1.58456									439	0.00178	2.15029	1.69985		474		0.00277		0.642599	1
440	0.00163	2.14949	1.5844									440	0.0001	2.23874	1.67993		468		0.00267		0.0374532	0
441	0.00262	2.96962	1.59313									441	0.00173	2.64441	1.69429		473		0.00252		0.686508	1
442	0.00173	3.59875	1.57942									442	0.00361	2.8182	1.70434		470		0.00529		0.68242	1
443	0.00548	1.9073	1.60917									443	0.00099	3.5753	1.70524		476		0.00217		0.456221	1
444	0.00163	2.20338	1.58696									444	0.00173	2.72073	1.71658		478		0.00321		0.538941	1
445	0.00267	2.5596	1.59845									445	0.00168	1.70329	1.72314		477		0.0038		0.442105	1
446	0.00222	1.55021	1.60269									446	0.0001	2.34769	1.6975		480		0.00306		0.0326797	0
447	0.00296	2.3601	1.61444									447	5e-05	1.44446	1.70453		475		0.00272		0.0183824	0
448	0.00296	3.67546	1.61714									448	0.00025	2.19375	1.71859		483		0.00173		0.144509	0
449	0.00252	2.43693	1.62046									449	0.00227	2.44747	1.72608		481		0.00356		0.63764	1
450	0.00227	2.65161	1.62232									450	5e-05	2.68859	1.70453		478		0.00321		0.0155763	0
451	0.00287	2.84674	1.62309									451	0.00015	3.70545	1.71156		485		0.00203		0.0738916	0
452	0.00212	1.38921	1.62721									452	0.00079	2.33407	1.72782		480		0.00306		0.25817	0
453	0.00232	2.2498	1.62691									453	0.00094	2.36748	1.72266		480		0.00306		0.30719	0
454	0.00203	2.49692	1.6279									454	5e-05	2.55504	1.71859		484		0.00198		0.0252525	0
455	0.00282	1.45704	1.63807									455	0.0001	2.59722	1.72913		484		0.00198		0.0505051	0
456	0.00193	2.12141	1.63424									456	0.00148	2.96038	1.74858		486		0.00306		0.48366	1
457	0.00242	2.70896	1.65045									457	0.0001	2.1087	1.73968		488		0.00153		0.0653595	0
458	0.00272	2.90777	1.64971									458	0.00114	1.95544	1.76107		494		0.00272		0.419118	1
459	0.00242	2.19441	1.6526									459	0.00173	2.2534	1.76478		489		0.00252		0.686508	1
460	0.00242	1.51504	1.66006									460	0.00173	2.1815	1.77161		497		0.00193		0.896373	1
461	0.00287	1.66478	1.65751									461	0.00188	2.31587	1.77501		496		0.00282		0.666667	1
462	0.00306	2.58134	1.65862									462	0.00015	2.8362	1.75374		499		0.00217		0.0691244	0
463	0.00247	2.32266	1.66981									463	0.00168	2.89285	1.76841		495		0.00247		0.680162	1
464	0.00366	2.97127	1.67053									464	0.0003	1.60261	1.77131		493		0.00316		0.0949367	0
465	0.00173	2.41085	1.67019									465	0.00049	1.63073	1.7692		493		0.00316		0.155063	0
466	0.00237	1.60129	1.68857									466	0.00193	2.40905	1.78401		501		0.00287		0.672474	1
467	0.00227	2.06989	1.68345									467	0.0004	2.52429	1.77394		498		0.00232		0.172414	0
468	0.00267	2.26308	1.68644									468	0.00084	2.82504	1.77317		499		0.00217		0.387097	1
469	0.00371	2.51221	1.68935									469	0.00114	2.48108	1.79316		504		0.00208		0.548077	1
470	0.00529	2.81938	1.70315									470	5e-05	1.56395	1.77482		503		0.00099		0.0505051	0
471	0.00188	3.50988	1.68049									471	5e-05	1.97866	1.78185		494		0.00272		0.0183824	0
472	0.00183	1.39298	1.69465									472	0.0002	2.93812	1.79239		486		0.00306		0.0653595	0
473	0.00252	2.64339	1.69296									473	5e-05	1.95758	1.79591		494		0.00272		0.0183824	0
474	0.00277	2.14974	1.70215									474	0.00163	2.12329	1.81401		506		0.00212		0.768868	1
475	0.00272	1.46248	1.71105									475	0.00242	3.5358	1.8223		508		0.0041		0.590244	1
476	0.00217	3.57377	1.70405									476	0.00133	2.26243	1.81908		507		0.00227		0.585903	1
477	0.0038	1.69431	1.72306									477	0.00193	2.35607	1.82655		512		0.00316		0.610759	1
478	0.00321	2.71206	1.71589									478	5e-05	2.06301	1.80997		511		0.00212		0.0235849	0
479	0.00212	1.5481	1.71647									479	0.00094	1.40007	1.83401		513		0.00203		0.463054	1
480	0.00306	2.35358	1.72188									480	5e-05	1.51475	1.817		509		0.00158		0.0316456	0
481	0.00356	2.44843	1.72425									481	0.00212	1.96935	1.83678		510		0.00292		0.726027	1
482	0.00272	3.19289	1.73866									482	0.0001	2.21062	1.82051		515		0.00252		0.0396825	0
483	0.00173	2.21223	1.7216									483	5e-05	2.95569	1.817		517		0.00287		0.0174216	0
484	0.00198	2.57894	1.72738									484	0.00079	2.9882	1.83413		517		0.00287		0.275261	0
485	0.00203	3.71586	1.72322									485	0.0001	2.04544	1.82754		511		0.00212		0.0471698	0
486	0.00306	2.9549	1.75748									486	0.0001	2.06301	1.82754		511		0.00212		0.0471698	0
487	0.00292	2.03978	1.76124									487	0.00222	2.67266	1.84667		520		0.00346		0.641618	1
488	0.00153	2.10541	1.75646									488	0.00054	2.82278	1.83489		521		0.00242		0.22314	0
489	0.00252	2.25472	1.75939									489	0.00054	2.85154	1.83681		521		0.00242		0.22314	0
490	0.00242	2.66148	1.76148									490	0.00109	2.9017	1.83712		516		0.00217		0.502304	1
491	0.00257	1.37687	1.76509									491	0.00178	2.42266	1.85488		522		0.00277		0.642599	1
492	0.00138	1.51123	1.75926									492	0.00128	2.49475	1.84782		523		0.00198		0.646465	1
493	0.00316	1.62161	1.76637									493	0.00158	2.56471	1.85016		519		0.00257		0.614786	1
494	0.00272	1.96179	1.76652									494	5e-05	2.21765	1.83808		515		0.00252		0.0198413	0
495	0.00247	2.89117	1.76878									495	0.00227	2.74635	1.8636		524		0.00301		0.754153	1
496	0.00282	2.31532	1.77334									496	0.00188	2.30237	1.87267		526		0.00237		0.793249	1
497	0.00193	2.1807	1.77122									497	0.00212	2.23252	1.88107		530		0.00277		0.765343	1
498	0.00232	2.53964	1.77736									498	0.00188	2.14736	1.88377		529		0.00247		0.761134	1
499	0.00217	2.82901	1.77754									499	0.00208	2.36727	1.89247		532		0.00301		0.69103	1
500	0.00262	1.45149	1.78265									500	0.0001	2.65696	1.87323		520		0.00346		0.0289017	0
501	0.00287	2.40937	1.78452									501	0.00168	2.85915	1.89039		533		0.00232		0.724138	1
502	0.00292	2.6071	1.789									502	0.0001	2.08058	1.88026		535		0.00188		0.0531915	0
503	0.00099	1.55903	1.77939									503	5e-05	2.09816	1.88026		535		0.00188		0.0265957	0
504	0.00208	2.47337	1.79306									504	0.00074	2.64361	1.89994		538		0.00262		0.282443	0
505	0.00188	3.45068	1.82199									505	0.00148	1.37604	1.91236		534		0.00336		0.440476	1
506	0.00212	2.12284	1.81585									506	5e-05	1.40229	1.88729		534		0.00336		0.014881	0
507	0.00227	2.26257	1.82234									507	5e-05	1.53584	1.88729		531		0.00247		0.0202429	0
508	0.0041	3.53487	1.82911									508	5e-05	1.99272	1.88729		528		0.00168		0.0297619	0
509	0.00158	1.50311	1.82293									509	0.00089	2.46249	1.90369		541		0.00272		0.327206	0
510	0.00292	1.9652	1.83344									510	0.00198	2.54344	1.90749		537		0.00247		0.801619	1
511	0.00212	2.06121	1.82779									511	0.00133	2.92914	1.89978		539		0.00198		0.671717	1
512	0.00316	2.35406	1.82853									512	0.0004	1.57274	1.90398		540		0.00217		0.184332	0
513	0.00203	1.4076	1.8314									513	0.00138	1.65633	1.91189		536		0.00326		0.423313	1
514	0.00267	1.63606	1.83535									514	0.00094	2.61682	1.91355		538		0.00262		0.358779	1
515	0.00252	2.19146	1.83009									515	5e-05	1.40229	1.90134		534		0.00336		0.014881	0
516	0.00217	2.90633	1.83681									516	0.00015	1.53349	1.90369		531		0.00247		0.0607287	0
517	0.00287	2.97508	1.83554									517	0.00074	2.48241	1.92243		541		0.00272		0.272059	0
518	0.00212	1.56542	1.8389									518	5e-05	1.62721	1.9154		536		0.00326		0.0153374	0
519	0.00257	2.5641	1.84308									519	0.00163	2.16845	1.93713		545		0.00212		0.768868	1
520	0.00346	2.66911	1.84893									520	0.00084	2.24122	1.92739		546		0.00252		0.333333	1
521	0.00242	2.83534	1.83651									521	0.0003	2.02552	1.93063		544		0.00198		0.151515	0
522	0.00277	2.42639	1.85892									522	5e-05	2.04895	1.92243		544		0.00198		0.0252525	0
523	0.00198	2.49319	1.85267									523	0.00119	2.30961	1.9359		547		0.00148		0.804054	1
524	0.00301	2.74482	1.86413									524	0.00203	2.67608	1.94849		548		0.00257		0.789883	1
525	0.00247	1.45894	1.87154									525	5e-05	2.84323	1.92243		549		0.00247		0.0202429	0
526	0.00237	2.30156	1.87264									526	0.00148	2.83526	1.95383		549		0.00247		0.59919	1
527	0.00361	1.91723	1.887									527	0.00212	2.10192	1.9548		550		0.00292		0.726027	1
528	0.00168	2.01298	1.87984									528	0.00178	2.37639	1.95406		551		0.00237		0.751055	1
529	0.00247	2.14891	1.88293									529	0.00168	2.57758	1.95964		553		0.00232		0.724138	1
530	0.00277	2.23234	1.87976									530	5e-05	1.99272	1.94352		542		0.00227		0.0220264	0
531	0.00247	1.51826	1.8908									531	0.0001	2.04544	1.94703		544		0.00198		0.0505051	0
532	0.00301	2.36791	1.89247									532	0.00153	2.93257	1.96143		554		0.00282		0.542553	1
533	0.00232	2.86192	1.89327									533	0.00025	2.2303	1.95476		546		0.00252		0.0992063	0
534	0.00336	1.38058	1.90455									534	0.00153	2.43827	1.97254		557		0.00252		0.607143	1
535	0.00188	2.08428	1.89561									535	0.00203	2.51081	1.97712		558		0.00252		0.805556	1
536	0.00326	1.64926	1.90933									536	0.00128	3.5464	1.97245		555		0.00217		0.589862	1
537	0.00247	2.54436	1.90851									537	5e-05	2.14736	1.95758		545		0.00212		0.0235849	0
538	0.00262	2.62958	1.90718									538	0.00208	2.73244	1.98117		561		0.00252		0.825397	1
539	0.00198	2.92705	1.90099									539	5e-05	1.38823	1.96461		559		0.00257		0.0194553	0
540	0.00217	1.58152	1.91189									540	0.00109	1.55469	1.98218		560		0.00203		0.536946	1
541	0.00272	2.47312	1.91016									541	5e-05	1.90837	1.96461		556		0.00212		0.0235849	0
542	0.00227	1.97225	1.92854									542	0.00025	1.36292	1.97866		559		0.00257		0.0972763	0
543	0.00183	1.44674	1.93098									543	0.00074	2.18813	1.99272		562		0.00203		0.364532	1
544	0.00198	2.03454	1.93333									544	0.00178	2.2733	1.99604		564		0.00257		0.692607	1
545	0.00212	2.16812	1.9391									545	0.00316	2.63104	2.00425		566		0.00405		0.780247	1
546	0.00252	2.23998	1.93883									546	0.00109	2.05566	2.00422		568		0.00212		0.514151	1
547	0.00148	2.30762	1.93836									547	0.00064	2.32146	1.99651		565		0.00232		0.275862	0
548	0.00257	2.67994	1.94947									548	0.00054	1.97483	1.99975		563		0.00188		0.287234	0
549	0.00247	2.83606	1.94928									549	0.00128	2.8162	2.00543		570		0.00188		0.680851	1
550	0.00292	2.10304	1.95674									550	5e-05	2.82917	1.98569		570		0.00188		0.0265957	0
551	0.00237	2.37888	1.95172									551	0.00084	3.44731	2.00389		572		0.00168		0.5	1
552	0.00212	1.50085	1.96166									552	0.0003	2.1497	2.00326		569		0.00168		0.178571	0
553	0.00232	2.57837	1.95862									553	5e-05	2.40743	1.99272		573		0.00217		0.0230415	0
554	0.00282	2.93843	1.96436									554	0.00099	2.8847	2.00573		571		0.00183		0.540984	1
555	0.00217	3.54805	1.96572									555	0.0004	2.12539	2.01029		569		0.00168		0.238095	0
556	0.00212	1.90559	1.96591									556	0.0001	2.21413	2.00326		562		0.00203		0.0492611	0
557	0.00252	2.44272	1.9697									557	0.00198	2.5503	2.01732		575		0.00277		0.714801	1
558	0.00252	2.50942	1.9748									558	0.00074	1.511	2.03021		574		0.00292		0.253425	0
559	0.00257	1.37417	1.97515									559	0.00217	1.60038	2.03458		576		0.00296		0.733108	1
560	0.00203	1.5583	1.97592									560	0.00025	2.33995	2.01662		565		0.00232		0.107759	0
561	0.00252	2.73476	1.98059									561	0.00128	1.93568	2.03246		577		0.00237		0.540084	1
562	0.00203	2.19811	1.99152									562	0.00059	2.39396	2.02377		573		0.00217		0.271889	0
563	0.00188	1.98273	1.99161									563	0.00084	2.75268	2.03448		580		0.00237		0.35443	1
564	0.00257	2.26915	1.99461									564	0.00114	2.48078	2.03703		578		0.00178		0.640449	1
565	0.00232	2.33281	1.999									565	0.00178	2.70128	2.03724		579		0.00267		0.666667	1
566	0.00405	2.63356	2.00507									566	0.00069	2.77947	2.0364		580		0.00237		0.291139	0
567	0.00198	1.43848	2.0001									567	0.00138	2.20811	2.0482		583		0.00193		0.715026	1
568	0.00212	2.04895	1.99975									568	0.00366	1.86155	2.06396		582		0.00479		0.764092	1
569	0.00168	2.13454	2.00326									569	0.00163	2.09155	2.05705		585		0.00232		0.702586	1
570	0.00188	2.81752	2.00419									570	0.00074	2.16001	2.05036		586		0.00163		0.453988	1
571	0.00183	2.88464	2.00678									571	0.00059	1.36421	2.05071		581		0.00237		0.248945	0
572	0.00168	3.44566	2.00326									572	0.0002	1.91189	2.04544		577		0.00237		0.0843882	0
573	0.00217	2.39673	2.01477									573	0.00193	2.26865	2.06121		584		0.00296		0.652027	1
574	0.00292	1.49807	2.02894									574	0.0003	2.32426	2.05247		588		0.00296		0.101351	0
575	0.00277	2.55416	2.02184									575	0.00148	2.81465	2.06863		589		0.00232		0.637931	1
576	0.00296	1.60238	2.03408									576	0.00178	2.02572	2.06789		587		0.00227		0.784141	1
577	0.00237	1.93195	2.03358									577	5e-05	2.1333	2.04895		586		0.00163		0.0306748	0
578	0.00178	2.48065	2.03665									578	0.0001	2.36174	2.05247		588		0.00296		0.0337838	0
579	0.00267	2.70044	2.03815									579	5e-05	2.80106	2.04895		589		0.00232		0.0215517	0
580	0.00237	2.76591	2.03577									580	0.00158	2.88343	2.07312		590		0.00212		0.745283	1
581	0.00237	1.37022	2.04822									581	0.00158	3.44487	2.07114		593		0.00222		0.711712	1
582	0.00479	1.86207	2.06352									582	0.00084	2.59349	2.07748		595		0.00148		0.567568	1
583	0.00193	2.21098	2.04787									583	0.0002	2.34769	2.06653		588		0.00296		0.0675676	0
584	0.00296	2.27271	2.05657									584	0.0003	1.45032	2.07941		592		0.00262		0.114504	0
585	0.00232	2.09083	2.05568									585	0.00069	1.53483	2.07757		594		0.00227		0.303965	0
586	0.00163	2.15162	2.05236									586	0.00015	2.39337	2.0841		596		0.00163		0.0920245	0
587	0.00227	2.02863	2.06668									587	5e-05	2.40743	2.07707		596		0.00163		0.0306748	0
588	0.00296	2.34441	2.06723									588	0.00183	2.65288	2.09436		598		0.00282		0.648936	1
589	0.00232	2.81781	2.06959									589	0.00385	1.94424	2.11312		599		0.00479		0.803758	1
590	0.00212	2.8841	2.07037									590	5e-05	2.36526	2.0841		588		0.00296		0.0168919	0
591	0.00183	3.60939	2.0727									591	0.00015	2.53864	2.08878		597		0.00158		0.0949367	0
592	0.00262	1.44061	2.07707									592	0.00104	2.22234	2.11155		604		0.00203		0.512315	1
593	0.00222	3.44038	2.07254									593	0.00035	3.13443	2.09715		602		0.00203		0.172414	0
594	0.00227	1.53691	2.08257									594	0.00044	3.675	2.10519		600		0.00143		0.307692	0
595	0.00148	2.59253	2.07332									595	0.00208	2.78064	2.12359		605		0.00247		0.842105	1
596	0.00163	2.41382	2.0809									596	5e-05	2.45664	2.10519		601		0.00153		0.0326797	0
597	0.00158	2.53044	2.08058									597	5e-05	2.48475	2.10519		601		0.00153		0.0326797	0
598	0.00282	2.65419	2.09063									598	0.00183	2.70987	2.12418		607		0.00247		0.740891	1
599	0.00479	1.94374	2.11627									599	0.00143	2.09282	2.13209		613		0.00212		0.674528	1
600	0.00143	3.67895	2.09694									600	0.00079	2.8485	2.12759		616		0.00163		0.484663	1
601	0.00153	2.47341	2.10292									601	0.00015	1.4632	2.12627		612		0.00257		0.0583658	0
602	0.00203	3.13211	2.10261									602	0.00138	1.59533	2.13656		610		0.00316		0.436709	1
603	0.00217	2.16014	2.11189									603	0.00128	2.03571	2.13817		619		0.00282		0.453901	1
604	0.00203	2.22708	2.11444									604	0.00301	2.92009	2.14367		617		0.0042		0.716667	1
605	0.00247	2.77955	2.12248									605	0.00148	3.19819	2.1415		618		0.00282		0.524823	1
606	0.00227	2.29268	2.11756									606	0.00193	3.44682	2.14123		611		0.00356		0.542135	1
607	0.00247	2.7094	2.1243									607	0.00015	1.37183	2.12862		609		0.00257		0.0583658	0
608	5e-05	3.23685	2.09816									608	0.00158	1.83962	2.1445		621		0.00193		0.818653	1
609	0.00257	1.37214	2.13263									609	0.00193	2.62299	2.14952		623		0.00282		0.684397	1
610	0.00316	1.58548	2.1355									610	0.00138	3.52052	2.14485		620		0.00242		0.570248	1
611	0.00356	3.44831	2.14219									611	0.0001	2.28442	2.13682		606		0.00227		0.0440529	0
612	0.00257	1.45122	2.14357									612	5e-05	2.57613	2.14033		622		0.00292		0.0171233	0
613	0.00212	2.09587	2.13248									613	0.00025	3.59393	2.14736		624		0.00198		0.126263	0
614	0.00208	2.3517	2.13464									614	0.00035	2.56307	2.15439		622		0.00292		0.119863	0
615	0.00193	2.4141	2.13528									615	0.00133	2.98589	2.1661		626		0.00222		0.599099	1
616	0.00163	2.84302	2.13096									616	0.00188	3.0467	2.17067		628		0.00247		0.761134	1
617	0.0042	2.9189	2.14405									617	0.00148	3.11596	2.1736		630		0.00208		0.711538	1
618	0.00282	3.19801	2.14169									618	0.0001	1.49718	2.16493		627		0.00287		0.0348432	0
619	0.00282	2.02614	2.14119									619	5e-05	1.53584	2.16142		627		0.00287		0.0174216	0
620	0.00242	3.52088	2.14492									620	5e-05	2.00678	2.16142		619		0.00282		0.0177305	0
621	0.00193	1.84025	2.1452									621	0.00158	2.68332	2.18097		629		0.00267		0.59176	1
622	0.00292	2.54682	2.14903									622	0.00015	1.51709	2.17079		627		0.00287		0.0522648	0
623	0.00282	2.62508	2.15168									623	0.00188	1.88747	2.19175		633		0.00252		0.746032	1
624	0.00198	3.58989	2.16405									624	0.00267	1.97307	2.18901		631		0.00331		0.806647	1
625	0.00173	2.46909	2.16142									625	0.00084	2.29621	2.19119		635		0.00247		0.340081	1
626	0.00222	2.98209	2.16657									626	5e-05	2.48475	2.16845		625		0.00173		0.0289017	0
627	0.00287	1.51839	2.1722									627	5e-05	3.59533	2.16845		624		0.00198		0.0252525	0
628	0.00247	3.04749	2.17112									628	0.00059	2.79637	2.1907		637		0.00296		0.199324	0
629	0.00267	2.68508	2.18185									629	5e-05	1.42337	2.1825		638		0.00242		0.0206612	0
630	0.00208	3.11435	2.17548									630	0.0004	2.23259	2.19041		634		0.00282		0.141844	0
631	0.00331	1.9752	2.19184									631	0.00277	2.87737	2.20798		641		0.00361		0.767313	1
632	0.00262	1.34698	2.18967									632	5e-05	3.58128	2.1825		624		0.00198		0.0252525	0
633	0.00252	1.88632	2.1927									633	0.00069	1.34405	2.20008		632		0.00262		0.263359	0
634	0.00282	2.23257	2.19114									634	5e-05	2.41446	2.18953		643		0.00163		0.0306748	0
635	0.00247	2.30383	2.19122									635	0.00035	2.82616	2.19857		637		0.00296		0.118243	0
636	0.00015	2.76591	2.16845									636	0.00059	1.41224	2.20359		638		0.00242		0.243802	0
637	0.00296	2.81008	2.19609									637	0.00074	2.08972	2.20687		642		0.00232		0.318966	0
638	0.00242	1.41634	2.20072									638	0.00217	2.54434	2.21701		645		0.00301		0.72093	1
639	0.00099	2.36174	2.18953									639	0.00099	2.75115	2.21449		647		0.00242		0.409091	1
640	0.0001	3.23685	2.17899									640	0.00114	2.16784	2.22254		646		0.00222		0.513514	1
641	0.00361	2.87876	2.21303									641	0.0001	2.21062	2.20711		634		0.00282		0.035461	0
642	0.00232	2.09128	2.21645									642	5e-05	2.4004	2.20359		643		0.00163		0.0306748	0
643	0.00163	2.40445	2.20657									643	0.00025	2.48053	2.21203		644		0.00212		0.117925	0
644	0.00212	2.45941	2.21389									644	0.0001	2.31957	2.21062		635		0.00247		0.0404858	0
645	0.00301	2.54098	2.21834									645	0.0004	2.45312	2.22116		644		0.00212		0.188679	0
646	0.00222	2.16111	2.2253									646	0.00124	3.00405	2.23002		649		0.00227		0.546256	1
647	0.00242	2.73966	2.21779									647	0.0001	2.11221	2.22116		642		0.00232		0.0431034	0
648	5e-05	3.39852	2.19656									648	0.00025	2.399	2.22187		643		0.00163		0.153374	0
649	0.00227	3.00383	2.22605									649	0.00193	2.67652	2.24126		656		0.00232		0.831897	1
650	0.00222	3.08534	2.2264									650	0.00198	2.94304	2.23522		655		0.00287		0.689895	1
651	0.00035	3.38848	2.21363									651	0.00074	1.56114	2.23592		653		0.00336		0.220238	0
652	0.00331	1.47971	2.24136									652	0.00183	2.33619	2.24786		658		0.00237		0.772152	1
653	0.00336	1.54648	2.24194									653	0.0004	3.06728	2.23083		650		0.00222		0.18018	0
654	0.00296	2.02892	2.24155									654	0.00168	1.13167	2.25011		657		0.00252		0.666667	1
655	0.00287	2.94503	2.2374									655	0.00114	1.8879	2.2479		660		0.00168		0.678571	1
656	0.00232	2.67678	2.24337									656	0.00282	2.60301	2.25588		659		0.00425		0.663529	1
657	0.00252	1.12953	2.25362									657	0.00015	3.09862	2.23405		650		0.00222		0.0675676	0
658	0.00237	2.3367	2.24679									658	0.00069	1.95858	2.25079		662		0.00198		0.348485	1
659	0.00425	2.60024	2.25892									659	0.00035	2.03791	2.24175		654		0.00296		0.118243	0
660	0.00168	1.88853	2.24928									660	0.00178	1.36812	2.26724		661		0.00277		0.642599	1
661	0.00277	1.37065	2.26735									661	0.00163	2.47836	2.26792		664		0.00222		0.734234	1
662	0.00198	1.95248	2.26088									662	0.0002	2.01381	2.25631		654		0.00296		0.0675676	0
663	0.00277	2.24639	2.27112									663	0.00212	2.24495	2.27306		663		0.00277		0.765343	1
664	0.00222	2.4796	2.26685									664	0.00109	3.65572	2.26557		665		0.00163		0.668712	1
665	0.00163	3.6522	2.26472									665	0.0001	2.0349	2.26334		654		0.00296		0.0337838	0
666	0.00222	3.04973	2.28091									666	0.0001	3.03653	2.26334		666		0.00222		0.045045	0
667	0.00282	3.12908	2.27894									667	0.00138	3.0531	2.28468		666		0.00222		0.621622	1
668	0.00257	2.12181	2.28591									668	0.00119	3.13288	2.2812		667		0.00282		0.421986	1
669	0.00301	1.07573	2.29635									669	0.00104	2.11891	2.28426		668		0.00257		0.404669	1
670	0.00232	1.42921	2.29198									670	0.00173	1.07072	2.29979		669		0.00301		0.574751	1
671	0.00316	1.81579	2.29036									671	0.00094	1.81367	2.28942		671		0.00316		0.297468	0
672	0.00222	2.74404	2.28716									672	0.00143	2.74361	2.29036		672		0.00222		0.644144	1
673	0.00301	2.85314	2.299									673	0.00015	1.95055	2.28091		662		0.00198		0.0757576	0
674	0.00277	3.47358	2.30049									674	0.00203	2.85317	2.3008		673		0.00301		0.674419	1
675	0.00277	2.3153	2.30765									675	0.00173	3.47423	2.29858		674		0.00277		0.624549	1
676	0.00375	2.39467	2.31263									676	0.00178	1.91111	2.30805		681		0.00257		0.692607	1
677	0.00351	2.66256	2.3114									677	0.00148	1.99413	2.3102		682		0.00208		0.711538	1
678	0.00277	2.98406	2.30727									678	0.00064	2.18575	2.30578		683		0.00173		0.369942	1
679	0.00212	1.48533	2.31246									679	0.0002	2.29497	2.29673		675		0.00277		0.0722022	0
680	0.00237	1.5496	2.31386									680	0.00227	2.39337	2.30872		676		0.00375		0.605333	1
681	0.00257	1.90837	2.30903									681	0.00173	2.6659	2.30682		677		0.00351		0.492877	1
682	0.00208	1.99373	2.30903									682	0.00074	2.98897	2.2945		678		0.00277		0.267148	0
683	0.00173	2.18391	2.30501									683	0.00069	3.52906	2.30099		685		0.00109		0.633028	1
684	5e-05	3.40555	2.28794									684	0.00059	2.08176	2.31254		686		0.00222		0.265766	0
685	0.00109	3.52952	2.30264									685	5e-05	2.09816	2.29497		668		0.00257		0.0194553	0
686	0.00222	2.06723	2.31871									686	0.00049	2.05247	2.31957		686		0.00222		0.220721	0
687	0.00292	2.56314	2.32201									687	0.0001	2.31606	2.30551		675		0.00277		0.0361011	0
688	0.0039	2.47968	2.32958									688	0.00025	2.33433	2.31324		675		0.00277		0.0902527	0
689	0.00163	3.19553	2.32308									689	0.00178	2.56305	2.32035		687		0.00292		0.609589	1
690	0.00301	2.25406	2.33853									690	0.00015	1.54989	2.30903		680		0.00237		0.0632911	0
691	0.00198	2.91493	2.32642									691	0.00242	2.25624	2.33772		690		0.00301		0.803987	1
692	0.00138	3.63977	2.32936									692	0.00252	2.48158	2.33053		688		0.0039		0.646154	1
693	0.00336	3.79638	2.35327									693	0.00168	2.91331	2.32577		691		0.00198		0.848485	1
694	0.00178	3.04082	2.34144									694	0.00054	2.97998	2.31925		678		0.00277		0.194946	0
695	0.0001	3.37743	2.3266									695	0.0002	3.19468	2.3143		689		0.00163		0.122699	0
696	5e-05	3.40555	2.32308									696	0.0001	1.80645	2.31606		671		0.00316		0.0316456	0
697	0.00208	2.84474	2.35773									697	5e-05	1.82403	2.31606		671		0.00316		0.0158228	0
698	0.00133	3.45111	2.35042									698	5e-05	1.46555	2.32308		679		0.00212		0.0235849	0
699	0.00252	1.4406	2.36085									699	0.00124	3.0406	2.34333		694		0.00178		0.696629	1
700	0.00321	1.78964	2.3658									700	0.0002	3.62872	2.33187		692		0.00138		0.144928	0
701	0.00203	1.95552	2.35549									701	0.00035	3.64755	2.33212		692		0.00138		0.253623	0
702	0.00232	2.02069	2.36017									702	0.00094	3.45401	2.3475		698		0.00133		0.706767	1
703	0.00158	2.14384	2.35384									703	0.00074	1.96414	2.35448		701		0.00203		0.364532	1
704	0.00351	1.37645	2.37615									704	0.0001	2.02435	2.33714		702		0.00232		0.0431034	0
705	0.00366	1.52453	2.38074									705	0.00049	2.14244	2.34417		703		0.00158		0.310127	0
706	0.00217	1.72051	2.37596									706	5e-05	2.38635	2.33714		676		0.00375		0.0133333	0
707	0.00262	2.09153	2.38024									707	0.00089	2.83972	2.34847		697		0.00208		0.427885	1
708	0.00247	2.2005	2.37707									708	0.00109	3.79023	2.35695		693		0.00336		0.324405	0
709	0.00237	2.35603	2.37214									709	0.00015	1.93649	2.3512		701		0.00203		0.0738916	0
710	0.00158	2.42435	2.37361									710	0.00109	2.02116	2.36558		702		0.00232		0.469828	1
711	0.00375	2.65483	2.37913									711	0.0004	2.20886	2.35911		708		0.00247		0.161943	0
712	0.00237	2.95716	2.37375									712	0.00237	2.66004	2.37478		711		0.00375		0.632	1
713	0.00217	3.14276	2.37037									713	0.00138	2.95469	2.37354		712		0.00237		0.582278	1
714	0.00336	2.72953	2.38893									714	0.00178	3.14411	2.36838		713		0.00217		0.820276	1
715	0.00227	2.89549	2.38543									715	0.00079	1.71156	2.36833		706		0.00217		0.364055	1
716	0.00124	3.20705	2.38157									716	0.00064	1.8051	2.36526		700		0.00321		0.199377	0
717	0.00637	1.0887	2.40934									717	0.00183	2.09113	2.37932		707		0.00262		0.698473	1
718	0.00222	2.29591	2.38681									718	0.00163	2.35546	2.37506		709		0.00237		0.687764	1
719	0.004	2.5107	2.40101									719	0.00094	2.42001	2.37488		710		0.00158		0.594937	1
720	0.00217	3.01113	2.39353									720	0.00375	1.0857	2.40327		717		0.00637		0.588697	1
721	0.00277	2.8003	2.39915									721	0.0003	1.36128	2.37112		704		0.00351		0.0854701	0
722	0.00158	3.07651	2.39118									722	0.00138	1.53308	2.38459		705		0.00366		0.377049	1
723	0.00242	3.59562	2.39266									723	0.00015	2.13564	2.36994		703		0.00158		0.0949367	0
724	0.00217	1.91636	2.39689									724	0.00163	2.29412	2.38826		718		0.00222		0.734234	1
725	0.00529	3.47065	2.43739									725	0.0002	2.51287	2.36877		719		0.004		0.05	0
726	0.00208	3.73273	2.40944									726	0.00198	2.73077	2.38529		714		0.00336		0.589286	1
727	0.00188	1.98754	2.41187									727	0.00025	2.85869	2.37369		697		0.00208		0.120192	0
728	0.00094	2.04303	2.40854									728	0.00138	2.89595	2.38283		715		0.00227		0.60793	1
729	0.0039	2.58574	2.42612									729	5e-05	2.15439	2.37229		703		0.00158		0.0316456	0
730	0.00173	3.66803	2.41145									730	0.00158	3.01083	2.39074		720		0.00217		0.728111	1
731	0.00306	1.44797	2.43305									731	0.00153	3.59488	2.39224		723		0.00242		0.632231	1
732	0.00361	1.7624	2.43227									732	0.00133	1.91696	2.39832		724		0.00217		0.612903	1
733	0.00272	2.14723	2.42239									733	0.0001	2.22116	2.37932		708		0.00247		0.0404858	0
734	0.00287	3.15251	2.43252									734	0.0001	2.8116	2.37932		721		0.00277		0.0361011	0
735	0.00252	2.23901	2.435									735	0.00094	3.07445	2.38931		722		0.00158		0.594937	1
736	0.00237	2.38195	2.42896									736	5e-05	1.50069	2.38635		705		0.00366		0.0136612	0
737	0.00208	2.94933	2.43722									737	5e-05	2.17548	2.38635		708		0.00247		0.0202429	0
738	0.00356	1.37183	2.45088									738	0.00158	2.51331	2.40392		719		0.004		0.395	1
739	0.00148	2.07918	2.44469									739	0.00015	2.77997	2.39337		721		0.00277		0.0541516	0
740	0.00208	2.30635	2.44291									740	0.00084	3.47543	2.3942		725		0.00529		0.15879	0
741	0.00252	2.88279	2.44919									741	0.00094	1.98976	2.40484		727		0.00188		0.5	1
742	0.00128	3.31634	2.44014									742	0.00079	2.04456	2.40919		728		0.00094		0.840426	1
743	0.00163	1.94757	2.44918									743	0.00054	2.80553	2.40935		721		0.00277		0.194946	0
744	0.00232	2.68186	2.44871									744	0.00143	3.66853	2.41325		730		0.00173		0.82659	1
745	0.00183	2.82005	2.45132									745	0.00109	3.73048	2.40775		726		0.00208		0.524038	1
746	0.00217	3.02071	2.44993									746	0.00148	2.14689	2.42243		733		0.00272		0.544118	1
747	0.00277	3.08774	2.45425									747	0.00119	2.38927	2.43467		736		0.00237		0.50211	1
748	0.00124	3.53798	2.44314									748	0.00247	2.58302	2.42866		729		0.0039		0.633333	1
749	0.00208	1.83423	2.46099									749	0.00336	3.47191	2.45271		725		0.00529		0.635161	1
750	0.00306	2.44167	2.45879									750	0.00183	2.2357	2.43593		735		0.00252		0.72619	1
751	0.00277	2.75838	2.46266									751	0.00015	2.77763	2.4168		721		0.00277		0.0541516	0
752	0.00119	3.38944	2.45693									752	0.00188	3.15251	2.43203		734		0.00287		0.655052	1
753	0.00237	1.51241	2.46703									753	0.00133	2.94867	2.43815		737		0.00208		0.639423	1
754	0.00178	2.01127	2.4623									754	0.00015	1.44915	2.43321		731		0.00306		0.0490196	0
755	0.00252	1.59703	2.47042									755	0.00099	2.08058	2.44539		739		0.00148		0.668919	1
756	0.00193	2.18575	2.47159									756	0.00128	2.30551	2.44177		740		0.00208		0.615385	1
757	0.00188	2.50917	2.46847									757	0.0001	2.35823	2.43203		736		0.00237		0.0421941	0
758	0.00267	1.89393	2.48332									758	0.00198	2.68068	2.44855		744		0.00232		0.853448	1
759	0.00178	3.68398	2.4787									759	0.00124	2.82327	2.45242		745		0.00183		0.677596	1
760	0.00321	1.70821	2.49373									760	0.00203	2.88129	2.45081		741		0.00252		0.805556	1
761	0.00193	2.12014	2.48457									761	0.00099	3.53875	2.44187		748		0.00124		0.798387	1
762	0.00188	2.36082	2.48993									762	5e-05	1.42337	2.43555		731		0.00306		0.0163399	0
763	0.00222	2.96741	2.49522									763	0.00104	1.8334	2.45496		749		0.00208		0.5	1
764	5e-05	3.31417	2.47069									764	0.00138	3.01946	2.44986		746		0.00217		0.635945	1
765	0.00242	3.619	2.49838									765	0.00188	3.08555	2.45127		747		0.00277		0.6787	1
766	0.00282	2.28757	2.50806									766	0.00193	2.44312	2.4606		750		0.00306		0.630719	1
767	0.00138	2.63236	2.49103									767	0.00222	2.75982	2.46445		751		0.00277		0.801444	1
768	0.00208	2.7065	2.50048									768	5e-05	2.80106	2.44258		745		0.00183		0.0273224	0
769	0.00262	1.35733	2.51035									769	0.00183	1.59587	2.46917		755		0.00252		0.72619	1
770	0.00227	1.80019	2.50324									770	5e-05	1.73968	2.44961		732		0.00361		0.0138504	0
771	0.00316	1.97361	2.51408									771	0.00109	2.01189	2.4659		754		0.00178		0.61236	1
772	0.00148	2.05294	2.50022									772	0.00143	2.5102	2.46657		757		0.00188		0.760638	1
773	0.00232	2.84413	2.50539									773	0.0004	1.51563	2.46103		753		0.00237		0.168776	0
774	0.00232	2.90754	2.50524									774	0.0001	1.96461	2.46015		743		0.00163		0.0613497	0
775	0.00217	3.03126	2.51079									775	5e-05	2.19656	2.45664		756		0.00193		0.0259067	0
776	0.00292	3.16335	2.5137									776	0.00237	1.70746	2.49295		760		0.00321		0.738318	1
777	0.00257	1.4473	2.51625									777	0.00124	1.88757	2.48869		758		0.00267		0.464419	1
778	0.00203	2.22468	2.51595									778	0.00064	2.11654	2.48962		761		0.00193		0.331606	1
779	0.00153	2.57681	2.51128									779	5e-05	2.16142	2.47069		756		0.00193		0.0259067	0
780	0.00277	3.09125	2.51889									780	0.0001	2.20359	2.47421		756		0.00193		0.0518135	0
781	0.00183	3.46558	2.5123									781	0.00079	2.36482	2.48651		762		0.00188		0.420213	1
782	0.00128	3.73456	2.50692									782	0.00138	2.96649	2.49228		763		0.00222		0.621622	1
783	0.00435	1.58744	2.53787									783	0.00138	3.62044	2.48801		765		0.00242		0.570248	1
784	0.00321	3.53478	2.52595									784	0.00054	3.6784	2.48411		759		0.00178		0.303371	0
785	0.00203	2.41772	2.52658									785	5e-05	1.817	2.47772		749		0.00208		0.0240385	0
786	0.00222	2.49647	2.52864									786	0.00059	2.62885	2.49119		767		0.00138		0.427536	1
787	0.00198	2.78559	2.52587									787	0.00138	1.79465	2.49981		770		0.00227		0.60793	1
788	0.00237	1.51182	2.53835									788	0.00242	1.97967	2.51186		771		0.00316		0.765823	1
789	0.00222	2.16142	2.53395									789	0.00109	2.05566	2.50137		772		0.00148		0.736486	1
790	0.00252	2.09967	2.54526									790	0.0002	2.1825	2.48827		756		0.00193		0.103627	0
791	0.00212	1.91622	2.54883									791	0.00099	2.70089	2.50584		768		0.00208		0.475962	1
792	0.00484	2.32308	2.56874									792	0.00148	2.84557	2.50678		773		0.00232		0.637931	1
793	0.00341	2.67026	2.55351									793	5e-05	2.89243	2.48475		774		0.00232		0.0215517	0
794	0.00257	1.76806	2.55653									794	0.00054	2.91863	2.49945		774		0.00232		0.232759	0
795	0.00227	1.839	2.55642									795	0.00203	3.16279	2.51012		776		0.00292		0.695205	1
796	0.00356	2.02201	2.56363									796	0.00133	2.28924	2.50714		766		0.00282		0.471631	1
797	0.00148	2.97959	2.55059									797	0.00158	3.03104	2.50825		775		0.00217		0.728111	1
798	0.00212	1.39346	2.5606									798	0.00168	3.09173	2.51411		780		0.00277		0.606498	1
799	0.00198	1.69188	2.56207									799	0.00015	2.21765	2.50115		778		0.00203		0.0738916	0
800	0.00153	2.55572	2.5589									800	0.00074	2.57566	2.51474		779		0.00153		0.48366	1
801	0.00203	2.73557	2.56173									801	0.00054	2.89627	2.51415		774		0.00232		0.232759	0
802	0.00232	2.85116	2.56401									802	0.00203	3.53464	2.5259		784		0.00321		0.632399	1
803	0.00222	3.6247	2.56285									803	0.00049	3.73943	2.50584		782		0.00128		0.382812	1
804	0.00326	2.22095	2.57826									804	0.00158	2.49508	2.52671		786		0.00222		0.711712	1
805	0.00242	2.91567	2.56939									805	0.00153	2.78314	2.52284		787		0.00198		0.772727	1
806	0.00168	3.03239	2.56931									806	0.00094	3.46474	2.51805		781		0.00183		0.513661	1
807	0.00188	2.45016	2.57261									807	0.00025	1.34605	2.51849		769		0.00262		0.0954198	0
808	0.00222	3.12345	2.57863									808	0.00074	1.44774	2.52224		777		0.00257		0.287938	0
809	5e-05	3.30714	2.55504									809	0.00094	1.51845	2.53395		788		0.00237		0.396624	1
810	0.00212	2.1472	2.59346									810	0.00277	1.5878	2.53709		783		0.00435		0.636782	1
811	0.00311	2.78544	2.59922									811	0.00015	2.15439	2.51287		789		0.00222		0.0675676	0
812	0.00242	3.19095	2.59607									812	0.00094	2.1629	2.53506		789		0.00222		0.423423	1
813	0.00331	0.45306	2.59963									813	0.00015	2.20593	2.52693		778		0.00203		0.0738916	0
814	0.00252	1.45411	2.60135									814	0.0002	2.23522	2.5199		778		0.00203		0.0985222	0
815	0.00504	1.58587	2.61362									815	0.0003	1.9318	2.53513		791		0.00212		0.141509	0
816	0.00242	1.9418	2.60467									816	0.00173	2.10117	2.54641		790		0.00252		0.686508	1
817	0.00212	2.38912	2.59591									817	0.00133	1.84199	2.554		795		0.00227		0.585903	1
818	0.00217	3.476	2.60201									818	5e-05	2.01381	2.53395		796		0.00356		0.0140449	0
819	0.00153	3.69034	2.59472									819	5e-05	2.23874	2.53395		778		0.00203		0.0246305	0
820	0.00168	1.51537	2.60238									820	0.00277	2.31995	2.56897		792		0.00484		0.572314	1
821	0.00277	3.06929	2.61366									821	5e-05	2.43555	2.53395		785		0.00203		0.0246305	0
822	0.00301	1.36714	2.62706									822	0.00237	2.67043	2.5546		793		0.00341		0.695015	1
823	0.00227	1.73387	2.61326									823	0.00064	2.97192	2.55018		797		0.00148		0.432432	1
824	0.00217	1.79958	2.60984									824	0.00128	1.69345	2.56099		799		0.00198		0.646465	1
825	0.00341	1.87078	2.61627									825	0.00163	1.76652	2.56015		794		0.00257		0.634241	1
826	0.00227	2.07493	2.60868									826	0.00049	1.90345	2.55012		791		0.00212		0.231132	0
827	0.00163	2.48922	2.61085									827	0.00208	2.02519	2.56425		796		0.00356		0.58427	1
828	0.00212	2.55439	2.61536									828	0.00128	2.74077	2.5591		801		0.00203		0.630542	1
829	0.00292	2.66751	2.61902									829	0.0002	2.99435	2.54801		797		0.00148		0.135135	0
830	0.00198	2.85799	2.61971									830	5e-05	1.99272	2.54801		796		0.00356		0.0140449	0
831	0.00148	2.981	2.61338									831	0.0002	2.36877	2.55504		817		0.00212		0.0943396	0
832	0.00173	3.53529	2.6181									832	0.00089	2.55543	2.55895		800		0.00153		0.581699	1
833	0.00237	2.2607	2.63134									833	0.00163	2.85218	2.56697		802		0.00232		0.702586	1
834	0.00173	3.60417	2.62453									834	0.00143	2.91425	2.56837		805		0.00242		0.590909	1
835	0.0004	3.29572	2.6227									835	0.00104	3.62579	2.56408		803		0.00222		0.468468	1
836	5e-05	3.31417	2.61127									836	5e-05	1.52881	2.55504		788		0.00237		0.021097	0
837	0.00168	1.99293	2.63691									837	0.00133	2.45169	2.57014		807		0.00188		0.707447	1
838	0.00212	2.19542	2.64119									838	0.00124	3.03105	2.57107		806		0.00168		0.738095	1
839	0.00217	2.32963	2.64131									839	0.00099	3.13247	2.5807		808		0.00222		0.445946	1
840	0.00143	2.42828	2.63309									840	5e-05	1.40931	2.56207		798		0.00212		0.0235849	0
841	0.00247	2.92125	2.64375									841	0.00193	2.21693	2.57973		804		0.00326		0.592025	1
842	0.00292	1.30328	2.6569									842	5e-05	3.1033	2.56207		808		0.00222		0.0225225	0
843	0.00296	2.73065	2.65064									843	0.00015	1.39057	2.57613		798		0.00212		0.0707547	0
844	0.00237	3.12761	2.65242									844	0.00183	3.18879	2.59589		812		0.00242		0.756198	1
845	0.0001	3.31769	2.62533									845	0.00049	2.13611	2.58808		810		0.00212		0.231132	0
846	0.00208	3.7078	2.65228									846	0.00119	2.38722	2.59604		817		0.00212		0.561321	1
847	0.00282	1.43102	2.66566									847	0.00193	3.47638	2.60226		818		0.00217		0.889401	1
848	0.00227	1.63577	2.65681									848	0.00094	3.68745	2.59093		819		0.00153		0.614379	1
849	0.00203	1.68842	2.65362									849	0.00114	1.46066	2.60241		814		0.00252		0.452381	1
850	0.00242	2.12584	2.65488									850	0.00321	1.58601	2.6169		815		0.00504		0.636905	1
851	0.0039	2.60327	2.66101									851	5e-05	1.5991	2.58316		815		0.00504		0.00992063	0
852	0.00203	3.19194	2.66116									852	5e-05	2.41446	2.58316		817		0.00212		0.0235849	0
853	0.00267	2.0608	2.6705									853	0.00188	2.78589	2.60128		811		0.00311		0.604502	1
854	0.00163	2.78913	2.6592									854	5e-05	1.52881	2.59019		820		0.00168		0.0297619	0
855	0.00212	3.01062	2.66129									855	0.00183	1.73493	2.61279		823		0.00227		0.806167	1
856	0.00336	1.49532	2.67774									856	0.00124	1.80181	2.61212		824		0.00217		0.571429	1
857	0.00104	1.76043	2.65914									857	0.00133	1.94378	2.60424		816		0.00242		0.549587	1
858	0.00198	1.82385	2.66592									858	0.0002	2.09464	2.59722		826		0.00227		0.0881057	0
859	0.00296	1.90462	2.67582									859	0.00198	3.06956	2.61233		821		0.00277		0.714801	1
860	0.00282	0.45732	2.67749									860	0.00035	1.5017	2.60224		820		0.00168		0.208333	0
861	0.00217	2.47197	2.67326									861	0.00232	1.86949	2.61785		825		0.00341		0.680352	1
862	0.00198	2.85694	2.67752									862	0.00059	2.48182	2.61537		827		0.00163		0.361963	1
863	0.00227	3.07014	2.68401									863	0.00025	2.49881	2.60003		827		0.00163		0.153374	0
864	0.00227	1.96827	2.6834									864	0.00104	2.98247	2.61161		831		0.00148		0.702703	1
865	0.00287	2.4004	2.68508									865	0.00109	2.07132	2.61734		826		0.00227		0.480176	1
866	0.00326	2.25141	2.69541									866	0.00015	2.16142	2.60893		810		0.00212		0.0707547	0
867	0.00336	2.53592	2.69603									867	0.00079	2.56339	2.61611		828		0.00212		0.372642	1
868	0.00252	2.67329	2.69273									868	0.00178	2.66731	2.62201		829		0.00292		0.609589	1
869	0.00153	3.59103	2.69041									869	0.00054	2.84451	2.62022		830		0.00198		0.272727	0
870	0.0044	1.24804	2.70913									870	0.00054	2.87071	2.62086		830		0.00198		0.272727	0
871	0.00395	1.57573	2.70871									871	0.00114	3.60389	2.62411		834		0.00173		0.65896	1
872	0.00296	2.32519	2.70335									872	5e-05	2.24577	2.61127		833		0.00237		0.021097	0
873	0.00306	1.37859	2.71059									873	0.00044	3.54691	2.62221		832		0.00173		0.254335	0
874	0.00212	1.71565	2.70527									874	0.00104	2.19623	2.64307		838		0.00212		0.490566	1
875	0.00188	2.17326	2.70136									875	5e-05	2.28091	2.6183		833		0.00237		0.021097	0
876	0.00262	2.9602	2.70583									876	0.00104	2.42852	2.63236		840		0.00143		0.727273	1
877	0.00193	3.66779	2.70265									877	0.00168	2.92241	2.64352		841		0.00247		0.680162	1
878	0.00208	2.76072	2.7147									878	0.0001	3.52153	2.6183		832		0.00173		0.0578035	0
879	0.00208	1.77968	2.7152									879	0.00128	1.99164	2.63858		837		0.00168		0.761905	1
880	0.00282	1.84943	2.72152									880	0.00079	2.25763	2.64246		833		0.00237		0.333333	1
881	0.00257	2.10627	2.7213									881	0.00089	2.33285	2.64134		839		0.00217		0.410138	1
882	0.00217	3.12583	2.71463									882	0.00208	2.7316	2.6506		843		0.00296		0.702703	1
883	0.00242	3.18837	2.72489									883	5e-05	1.35308	2.63236		822		0.00301		0.0166113	0
884	0.00366	1.64564	2.73314									884	0.00153	2.12718	2.65367		850		0.00242		0.632231	1
885	0.00262	2.81671	2.72811									885	0.00153	3.12825	2.64937		844		0.00237		0.64557	1
886	0.00153	2.89742	2.72056									886	0.00178	1.63424	2.65911		848		0.00227		0.784141	1
887	0.00173	3.54151	2.72454									887	0.00153	1.68798	2.65549		849		0.00203		0.753695	1
888	0.00469	2.03393	2.74549									888	0.00242	2.60668	2.66162		851		0.0039		0.620513	1
889	0.00168	2.45643	2.72767									889	0.0001	2.79051	2.63939		854		0.00163		0.0613497	0
890	0.00148	3.02575	2.73006									890	5e-05	1.817	2.64642		858		0.00198		0.0252525	0
891	0.00242	1.44876	2.74109									891	0.00138	1.82377	2.66851		858		0.00198		0.69697	1
892	0.00212	1.9566	2.73878									892	5e-05	2.77294	2.64642		854		0.00163		0.0306748	0
893	0.00242	2.71169	2.74339									893	0.00153	3.01238	2.66138		855		0.00212		0.721698	1
894	0.00143	3.62272	2.73755									894	0.00128	3.18819	2.66399		852		0.00203		0.630542	1
895	0.00247	2.20893	2.7489									895	0.00079	3.71263	2.65872		846		0.00208		0.379808	1
896	0.00311	0.45861	2.75386									896	0.00143	1.50457	2.67502		856		0.00336		0.425595	1
897	0.00296	1.89947	2.76228									897	0.00064	1.76293	2.66048		857		0.00104		0.615385	1
898	0.00212	2.27928	2.75578									898	0.00198	1.90187	2.67418		859		0.00296		0.668919	1
899	0.00272	2.51057	2.75377									899	0.00188	2.4718	2.67527		861		0.00217		0.866359	1
900	0.00232	1.5152	2.76098									900	0.00069	2.78901	2.666		854		0.00163		0.423313	1
901	0.00257	1.73224	2.76537									901	5e-05	1.4304	2.66048		847		0.00282		0.0177305	0
902	0.00351	2.34368	2.77017									902	0.00212	2.40155	2.68565		865		0.00287		0.738676	1
903	0.00208	2.40676	2.76223									903	0.00109	1.971	2.68188		864		0.00227		0.480176	1
904	0.00326	3.74177	2.76708									904	0.00104	2.06	2.67956		853		0.00267		0.389513	1
905	0.00212	2.91744	2.76967									905	0.00188	2.53802	2.69544		867		0.00336		0.559524	1
906	0.00277	2.97892	2.77081									906	0.00168	2.67536	2.69479		868		0.00252		0.666667	1
907	0.00158	3.06596	2.76481									907	0.00104	2.8516	2.68357		862		0.00198		0.525253	1
908	0.00331	1.39735	2.78731									908	5e-05	2.87838	2.66751		862		0.00198		0.0252525	0
909	0.00183	1.8037	2.76876									909	0.00153	3.07133	2.68564		863		0.00227		0.674009	1
910	0.00321	2.14076	2.77445									910	0.00208	2.24694	2.69596		866		0.00326		0.638037	1
911	0.00237	2.6596	2.77294									911	0.0002	2.5076	2.68508		867		0.00336		0.0595238	0
912	0.00198	2.85272	2.77206									912	0.00044	3.58987	2.68		869		0.00153		0.287582	0
913	0.00227	3.13753	2.77508									913	0.00242	1.57069	2.70566		871		0.00395		0.612658	1
914	0.00301	1.30837	2.7938									914	0.00193	2.32489	2.70571		872		0.00296		0.652027	1
915	0.00247	1.58574	2.78967									915	0.00188	2.95958	2.70635		876		0.00262		0.717557	1
916	0.00138	3.20824	2.78097									916	0.00143	1.71495	2.70629		874		0.00212		0.674528	1
917	0.00464	1.22409	2.819									917	0.0003	2.15907	2.70382		875		0.00188		0.159574	0
918	0.00395	2.55847	2.80369									918	0.0001	2.19305	2.69211		875		0.00188		0.0531915	0
919	0.00198	3.61818	2.79104									919	0.00084	3.6681	2.701		877		0.00193		0.435233	1
920	0.00282	2.46798	2.80476									920	0.00173	1.24684	2.71008		870		0.0044		0.393182	1
921	0.00272	2.72859	2.80617									921	0.00168	1.78123	2.71423		879		0.00208		0.807692	1
922	0.00193	1.46609	2.81151									922	0.00158	1.85126	2.71803		880		0.00282		0.560284	1
923	0.00227	1.83396	2.81527									923	0.00153	2.10383	2.71875		881		0.00257		0.595331	1
924	0.00208	1.95189	2.80859									924	0.00143	2.76276	2.7138		878		0.00208		0.6875	1
925	0.00326	2.01477	2.81618									925	0.00148	3.12298	2.71343		882		0.00217		0.682028	1
926	0.00282	2.80118	2.81536									926	0.00054	1.36586	2.71351		873		0.00306		0.176471	0
927	0.00227	3.02155	2.81359									927	5e-05	3.17359	2.70265		883		0.00242		0.0206612	0
928	0.00203	1.76385	2.81786									928	0.00104	3.19234	2.72708		883		0.00242		0.429752	1
929	0.00375	2.08863	2.82788									929	0.00247	1.64507	2.734		884		0.00366		0.674863	1
930	0.00128	2.2263	2.81079									930	0.00099	2.45558	2.7276		889		0.00168		0.589286	1
931	0.00183	2.29193	2.81454									931	0.00168	2.82173	2.72746		885		0.00262		0.641221	1
932	0.00464	2.62683	2.83373									932	5e-05	2.89243	2.70968		886		0.00153		0.0326797	0
933	0.00494	3.08109	2.84457									933	0.00044	2.90883	2.72061		886		0.00153		0.287582	0
934	0.00178	3.67636	2.81414									934	0.00099	3.02352	2.72936		890		0.00148		0.668919	1
935	0.00198	2.39583	2.82531									935	0.00074	3.53816	2.72561		887		0.00173		0.427746	1
936	0.00296	2.89431	2.82859									936	0.00193	2.04841	2.7387		888		0.00469		0.411514	1
937	0.00292	0.46505	2.83215									937	0.0001	3.16656	2.72022		883		0.00242		0.0413223	0
938	0.00282	2.16438	2.83472									938	0.00015	1.46555	2.73077		891		0.00242		0.0619835	0
939	0.00351	1.89392	2.8461									939	0.00015	1.60144	2.72608		871		0.00395		0.0379747	0
940	0.00267	3.15003	2.84531									940	0.00158	2.70858	2.74109		893		0.00242		0.652893	1
941	0.00168	3.20708	2.83496									941	0.00015	2.88306	2.72842		886		0.00153		0.0980392	0
942	0.00203	3.56945	2.84494									942	0.00099	1.95723	2.74201		892		0.00212		0.466981	1
943	0.00242	1.53325	2.8527									943	0.00035	2.00477	2.74583		888		0.00469		0.0746269	0
944	0.00301	2.33657	2.8574									944	0.00025	2.22187	2.73358		895		0.00247		0.101215	0
945	0.00222	2.50974	2.85198									945	0.0002	1.43392	2.74131		891		0.00242		0.0826446	0
946	0.00242	1.60369	2.86131									946	0.00148	1.89689	2.76146		897		0.00296		0.5	1
947	0.00168	1.71053	2.85315									947	5e-05	2.12627	2.7378		881		0.00257		0.0194553	0
948	0.00222	2.44414	2.86088									948	5e-05	2.27388	2.7378		898		0.00212		0.0235849	0
949	0.00183	1.97163	2.86432									949	0.00064	2.29281	2.75672		898		0.00212		0.301887	0
950	0.00183	2.97944	2.86394									950	0.00173	2.50865	2.75567		899		0.00272		0.636029	1
951	0.0039	1.36785	2.88549									951	0.0002	3.60588	2.74131		894		0.00143		0.13986	0
952	0.00272	1.43756	2.87914									952	0.00015	3.63516	2.74248		894		0.00143		0.104895	0
953	0.00232	1.78409	2.87598									953	5e-05	2.11221	2.74482		881		0.00257		0.0194553	0
954	0.00203	2.26188	2.86877									954	0.00099	2.205	2.75642		895		0.00247		0.40081	1
955	0.00242	2.82573	2.86848									955	0.00049	2.26615	2.75959		898		0.00212		0.231132	0
956	0.00247	2.19783	2.88287									956	0.00114	2.41354	2.7601		903		0.00208		0.548077	1
957	0.00198	3.27762	2.87697									957	0.00173	2.9802	2.76712		906		0.00277		0.624549	1
958	0.00267	2.04479	2.88449									958	0.00119	3.06933	2.76503		907		0.00158		0.753165	1
959	0.00267	2.70864	2.8953									959	0.00138	3.74294	2.7624		904		0.00326		0.423313	1
960	0.0039	2.91441	2.89653									960	0.00069	1.51123	2.76641		900		0.00232		0.297414	0
961	0.00351	0.49614	2.90441									961	5e-05	1.75374	2.75185		901		0.00257		0.0194553	0
962	0.00395	1.28938	2.90298									962	0.00237	2.14077	2.77455		910		0.00321		0.738318	1
963	0.00301	1.84845	2.90257									963	0.00183	2.34246	2.7699		902		0.00351		0.521368	1
964	0.00188	2.76869	2.89946									964	0.00158	2.65652	2.77052		911		0.00237		0.666667	1
965	0.00119	3.6255	2.89243									965	0.00173	2.85086	2.77073		912		0.00198		0.873737	1
966	0.00341	1.65176	2.91077									966	0.00158	2.91528	2.76899		905		0.00212		0.745283	1
967	0.00242	1.7216	2.90979									967	0.00138	3.14021	2.77344		913		0.00227		0.60793	1
968	0.00247	2.52397	2.90818									968	0.00104	1.72662	2.77294		901		0.00257		0.404669	1
969	0.00222	1.49304	2.91571									969	0.00015	1.78654	2.76357		909		0.00183		0.0819672	0
970	0.00222	1.919	2.91415									970	0.00025	1.82121	2.76732		909		0.00183		0.136612	0
971	0.00193	2.30632	2.91388									971	0.00173	1.58363	2.7864		915		0.00247		0.700405	1
972	0.00252	2.38745	2.91297									972	5e-05	1.75374	2.76591		901		0.00257		0.0194553	0
973	0.00306	2.4555	2.91522									973	0.00079	2.03182	2.7725		888		0.00469		0.168443	0
974	0.00287	2.64412	2.92128									974	0.0002	2.3881	2.77294		903		0.00208		0.0961538	0
975	0.00163	3.154	2.90841									975	0.00099	3.20768	2.78243		916		0.00138		0.717391	1
976	0.00222	3.2217	2.91477									976	0.00138	1.38873	2.78976		908		0.00331		0.416918	1
977	0.00163	3.56147	2.90862									977	0.00198	2.56119	2.80018		918		0.00395		0.501266	1
978	0.00247	1.9819	2.92336									978	0.00119	3.6173	2.79168		919		0.00198		0.60101	1
979	0.00321	3.02577	2.93158									979	5e-05	1.32497	2.787		914		0.00301		0.0166113	0
980	0.00267	3.47194	2.92289									980	0.00124	1.95701	2.80809		924		0.00208		0.596154	1
981	0.00163	2.24321	2.93056									981	0.00183	2.46784	2.80524		920		0.00282		0.648936	1
982	0.00153	2.8387	2.92123									982	0.00168	2.72705	2.80416		921		0.00272		0.617647	1
983	0.00163	3.09414	2.92587									983	5e-05	1.23359	2.79403		917		0.00464		0.0107759	0
984	0.00158	3.68276	2.93461									984	0.0001	1.30739	2.79403		914		0.00301		0.0332226	0
985	0.00455	0.42923	2.95562									985	0.00119	1.46994	2.81541		922		0.00193		0.61658	1
986	0.00267	1.55185	2.94359									986	0.00119	1.84189	2.81658		923		0.00227		0.524229	1
987	0.00232	1.79277	2.94268									987	0.00232	2.01545	2.8184		925		0.00326		0.711656	1
988	0.00222	2.04755	2.94539									988	0.0003	2.22116	2.79754		930		0.00128		0.234375	0
989	0.0039	2.16889	2.94395									989	0.00153	3.02326	2.81239		927		0.00227		0.674009	1
990	0.00366	2.57214	2.95484									990	0.00301	2.08928	2.82618		929		0.00375		0.802667	1
991	0.00212	2.96207	2.94572									991	0.0002	2.27564	2.80633		931		0.00183		0.10929	0
992	0.00193	2.70049	2.95696									992	0.00015	2.31137	2.80574		931		0.00183		0.0819672	0
993	0.00242	2.77409	2.96129									993	0.00272	2.62329	2.82994		932		0.00464		0.586207	1
994	0.00208	1.35911	2.96557									994	0.00153	2.80378	2.81534		926		0.00282		0.542553	1
995	0.00232	1.43175	2.96886									995	0.00188	3.08888	2.82381		933		0.00494		0.380567	1
996	0.00198	1.87674	2.9578									996	0.00079	3.67836	2.81599		934		0.00178		0.44382	1
997	0.00188	2.34602	2.95606									997	5e-05	1.74671	2.80809		928		0.00203		0.0246305	0
998	0.00173	2.88802	2.9577									998	5e-05	1.92946	2.80809		924		0.00208		0.0240385	0
999	0.00183	3.14605	2.96044									999	0.00203	2.16725	2.83397		938		0.00282		0.719858	1
1000	0.00208	3.58914	2.96055									1000	0.00044	2.22624	2.81668		930		0.00128		0.34375	1
1001	0.00321	1.63446	2.98013									1001	0.00114	2.39368	2.82887		935		0.00198		0.575758	1
1002	0.00168	1.94042	2.97182									1002	0.0001	2.41446	2.8116		935		0.00198		0.0505051	0
1003	0.00227	2.48995	2.96929									1003	0.00163	2.89925	2.83088		936		0.00296		0.550676	1
1004	0.00217	2.11078	2.98014									1004	0.00025	1.20969	2.82074		917		0.00464		0.0538793	0
1005	0.0041	1.27365	3.00016									1005	0.00054	1.76204	2.82981		928		0.00203		0.26601	0
1006	0.00341	2.253	2.99726									1006	5e-05	1.78185	2.81511		928		0.00203		0.0246305	0
1007	0.00138	2.43454	2.98431									1007	0.00015	2.54098	2.82214		918		0.00395		0.0379747	0
1008	0.00212	2.64315	2.98397									1008	0.00133	1.88026	2.84609		939		0.00351		0.378917	1
1009	0.00212	2.83571	2.98283									1009	0.00089	1.91111	2.8444		939		0.00351		0.253561	0
1010	0.00212	3.08091	2.98545									1010	0.00015	2.2856	2.82917		931		0.00183		0.0819672	0
1011	0.00242	4.07044	2.99902									1011	5e-05	2.30903	2.82214		931		0.00183		0.0273224	0
1012	0.00193	2.00083	2.99084									1012	0.00084	3.2075	2.83786		941		0.00168		0.5	1
1013	0.00237	2.98425	2.99977									1013	0.00173	1.53122	2.85006		943		0.00242		0.714876	1
1014	0.00178	1.82695	2.99631									1014	0.00148	3.15133	2.85026		940		0.00267		0.554307	1
1015	0.00222	2.31606	3.00583									1015	0.00104	3.57023	2.84022		942		0.00203		0.512315	1
1016	0.00272	2.382	3.00183									1016	0.00069	1.70202	2.84976		947		0.00168		0.410714	1
1017	0.00203	3.19177	2.99804									1017	0.00163	2.51223	2.85367		945		0.00222		0.734234	1
1018	0.00375	3.70354	3.01646									1018	0.00119	1.60115	2.85758		946		0.00242		0.491736	1
1019	0.00212	3.78871	3.00915									1019	0.00143	2.33302	2.85777		944		0.00301		0.475083	1
1020	0.00212	4.0071	3.00343									1020	0.00163	2.44194	2.8607		948		0.00222		0.734234	1
1021	0.00296	1.56325	3.01228									1021	0.00064	1.96515	2.86594		949		0.00183		0.349727	1
1022	0.00217	2.05502	3.00953									1022	0.00124	2.26573	2.86291		954		0.00203		0.610837	1
1023	0.00366	2.71994	3.01858									1023	0.00099	2.83163	2.86994		955		0.00242		0.409091	1
1024	0.00203	2.92004	3.00644									1024	0.00104	2.97812	2.86666		950		0.00183		0.568306	1
1025	0.00326	1.49089	3.01927									1025	0.00128	1.43743	2.88027		952		0.00272		0.470588	1
1026	0.00232	3.61328	3.01297									1026	0.00168	1.78537	2.87486		953		0.00232		0.724138	1
1027	0.00262	1.76793	3.02293									1027	0.00119	3.06611	2.87691		933		0.00494		0.240891	0
1028	0.00262	1.88516	3.01869									1028	0.00025	1.36152	2.87275		951		0.0039		0.0641026	0
1029	0.00242	2.59248	3.01967									1029	0.00015	1.38823	2.87135		951		0.0039		0.0384615	0
1030	0.00455	0.39324	3.03874									1030	0.00203	2.04364	2.8854		958		0.00267		0.7603	1
1031	0.00222	2.46835	3.02895									1031	0.00158	2.19788	2.88189		956		0.00247		0.639676	1
1032	0.00183	2.78662	3.02275									1032	0.00183	2.77674	2.89186		964		0.00188		0.973404	1
1033	0.00158	3.03741	3.02247									1033	0.00124	3.281	2.87922		957		0.00198		0.626263	1
1034	0.00222	1.67079	3.03098									1034	0.00153	2.71172	2.89085		959		0.00267		0.573034	1
1035	0.00173	1.94733	3.03442									1035	0.00163	2.91948	2.88924		960		0.0039		0.417949	1
1036	0.00203	2.8686	3.02993									1036	5e-05	1.85214	2.87838		963		0.00301		0.0166113	0
1037	0.00158	3.14306	3.03016									1037	0.0001	1.27225	2.8854		962		0.00395		0.0253165	0
1038	0.00321	3.54527	3.04318									1038	5e-05	1.5991	2.8854		946		0.00242		0.0206612	0
1039	0.00277	2.18464	3.04531									1039	0.00208	1.65299	2.91268		966		0.00341		0.609971	1
1040	0.00306	2.65685	3.05013									1040	0.00163	1.72264	2.90798		967		0.00242		0.673554	1
1041	0.00222	3.24232	3.03942									1041	0.0003	1.82754	2.89712		963		0.00301		0.0996678	0
1042	0.00375	1.33708	3.05743									1042	0.0001	1.50772	2.89595		969		0.00222		0.045045	0
1043	0.00119	2.00502	3.04092									1043	0.00198	1.9205	2.91405		970		0.00222		0.891892	1
1044	0.00232	2.09621	3.04931									1044	0.00133	2.38504	2.90779		972		0.00252		0.527778	1
1045	0.00237	2.53923	3.04678									1045	0.00173	2.45583	2.91332		973		0.00306		0.565359	1
1046	0.00183	3.08963	3.04308									1046	0.00025	2.50303	2.90087		968		0.00247		0.101215	0
1047	0.00336	1.4272	3.06464									1047	0.00079	2.52429	2.91308		968		0.00247		0.319838	0
1048	0.00193	3.83648	3.05734									1048	0.00035	3.14447	2.90348		975		0.00163		0.214724	0
1049	0.00237	2.26539	3.06084									1049	0.00044	3.55238	2.90415		977		0.00163		0.269939	0
1050	0.00242	2.36239	3.05912									1050	0.00128	2.63587	2.91514		974		0.00287		0.445993	1
1051	0.00217	2.94787	3.05921									1051	0.00094	1.48626	2.92129		969		0.00222		0.423423	1
1052	0.00237	2.81233	3.0683									1052	5e-05	1.87323	2.90649		963		0.00301		0.0166113	0
1053	0.00178	3.00724	3.06523									1053	0.00079	2.84806	2.91967		982		0.00153		0.51634	1
1054	0.00158	3.64256	3.07057									1054	0.00178	3.03204	2.93031		979		0.00321		0.554517	1
1055	0.00459	1.79735	3.08698									1055	0.00133	3.47037	2.92081		980		0.00267		0.498127	1
1056	0.00267	1.88794	3.07623									1056	5e-05	1.96461	2.91352		978		0.00247		0.0202429	0
1057	0.00326	1.57332	3.08925									1057	0.0001	2.89243	2.91703		960		0.0039		0.025641	0
1058	0.00257	1.69642	3.08506									1058	0.00059	3.10389	2.92465		983		0.00163		0.361963	1
1059	0.00277	2.03427	3.08222									1059	0.00015	1.86854	2.92289		963		0.00301		0.0498339	0
1060	0.00262	2.48104	3.08527									1060	0.0001	1.99975	2.92406		978		0.00247		0.0404858	0
1061	0.00183	2.88293	3.08165									1061	0.00227	2.16967	2.9476		989		0.0039		0.582051	1
1062	0.00198	3.16621	3.08011									1062	0.00015	2.82214	2.92758		982		0.00153		0.0980392	0
1063	0.00252	1.5	3.09214									1063	0.00015	3.07519	2.92758		983		0.00163		0.0920245	0
1064	0.00237	2.41563	3.09115									1064	0.00089	1.5577	2.94164		986		0.00267		0.333333	1
1065	0.00257	2.59708	3.09114									1065	0.00064	1.77861	2.9438		987		0.00232		0.275862	0
1066	0.00331	2.72898	3.09837									1066	5e-05	1.85214	2.92758		963		0.00301		0.0166113	0
1067	0.00188	3.06427	3.09609									1067	0.00168	2.04606	2.94536		988		0.00222		0.756757	1
1068	0.00168	1.95055	3.09483									1068	0.00025	2.302	2.9318		971		0.00193		0.129534	0
1069	0.0038	2.127	3.10513									1069	5e-05	2.36526	2.92758		972		0.00252		0.0198413	0
1070	0.00371	2.21306	3.10499									1070	0.00203	2.56876	2.94884		990		0.00366		0.554645	1
1071	0.00203	2.30611	3.09885									1071	0.00104	2.95904	2.94431		991		0.00212		0.490566	1
1072	0.00203	3.11496	3.09627									1072	0.00025	2.98662	2.94304		991		0.00212		0.117925	0
1073	0.00173	3.57927	3.09507									1073	0.0001	3.21928	2.93461		976		0.00222		0.045045	0
1074	0.0043	0.37541	3.11914									1074	0.00015	1.817	2.94867		987		0.00232		0.0646552	0
1075	0.00425	1.28475	3.11793									1075	0.00119	1.87791	2.95452		996		0.00198		0.60101	1
1076	0.00104	1.36312	3.10498									1076	0.0001	2.25982	2.94515		981		0.00163		0.0613497	0
1077	0.00168	2.5383	3.1031									1077	0.00128	2.34363	2.95326		997		0.00188		0.680851	1
1078	0.00178	3.22006	3.10389									1078	0.0001	2.65696	2.94515		974		0.00287		0.0348432	0
1079	0.00217	2.93013	3.11337									1079	0.00119	2.69767	2.95599		992		0.00193		0.61658	1
1080	0.00084	4.17212	3.10578									1080	0.00173	2.77736	2.95971		993		0.00242		0.714876	1
1081	0.00237	3.32823	3.11912									1081	0.00079	2.88145	2.96097		998		0.00173		0.456647	1
1082	0.00203	3.77483	3.12233									1082	0.00015	3.15719	2.94632		999		0.00183		0.0819672	0
1083	0.00257	1.64871	3.12507									1083	0.00074	3.58643	2.95148		1000		0.00208		0.355769	1
1084	0.00267	1.85813	3.13064									1084	0.00074	1.43649	2.966		995		0.00232		0.318966	0
1085	0.00296	2.358	3.12919									1085	0.00128	2.48745	2.96867		1003		0.00227		0.563877	1
1086	0.00361	2.65345	3.12882									1086	0.0001	2.90298	2.94867		998		0.00173		0.0578035	0
1087	0.00277	2.83608	3.12376									1087	0.00114	2.11802	2.97739		1004		0.00217		0.525346	1
1088	0.00222	3.00802	3.12392									1088	5e-05	2.24577	2.95569		981		0.00163		0.0306748	0
1089	0.00222	3.63438	3.13454									1089	0.00128	1.63208	2.98084		1001		0.00321		0.398754	1
1090	0.00133	4.31828	3.11736									1090	0.00064	2.65399	2.98705		1008		0.00212		0.301887	0
1091	0.00385	1.4022	3.148									1091	0.00153	3.07882	2.982		1010		0.00212		0.721698	1
1092	0.00257	1.98637	3.13804									1092	5e-05	3.12439	2.96272		999		0.00183		0.0273224	0
1093	0.00296	2.0609	3.14079									1093	0.0002	2.00326	2.97327		1012		0.00193		0.103627	0
1094	0.00306	2.4241	3.15409									1094	0.00064	2.43825	2.97948		1007		0.00138		0.463768	1
1095	0.00282	2.4887	3.15732									1095	0.0004	2.57701	2.97854		990		0.00366		0.10929	0
1096	0.00163	2.57016	3.14548									1096	0.00025	1.36011	2.97959		994		0.00208		0.120192	0
1097	0.00242	0.48278	3.15294									1097	0.0001	1.8416	2.97678		1014		0.00178		0.0561798	0
1098	0.00282	1.91429	3.15978									1098	0.00168	2.2499	2.99539		1006		0.00341		0.492669	1
1099	0.00395	2.15948	3.16885									1099	0.00015	2.62767	2.97912		1008		0.00212		0.0707547	0
1100	0.004	2.24611	3.16665									1100	5e-05	3.13142	2.97678		999		0.00183		0.0273224	0
1101	0.00119	3.10535	3.14782									1101	0.00138	3.19217	2.99837		1017		0.00203		0.679803	1
1102	0.00193	3.16765	3.15197									1102	0.0001	1.92946	2.98732		1002		0.00168		0.0595238	0
1103	0.0039	0.18538	3.17413									1103	0.00227	2.38283	3.00322		1016		0.00272		0.834559	1
1104	0.00198	1.49314	3.16235									1104	0.00025	2.85307	2.98943		1009		0.00212		0.117925	0
1105	0.00351	2.78195	3.16567									1105	0.00168	2.98484	3.00138		1013		0.00237		0.708861	1
1106	0.00282	1.56124	3.16965									1106	0.0002	1.25819	2.99787		1005		0.0041		0.0487805	0
1107	0.00272	2.71032	3.16771									1107	0.00064	1.82132	3.00382		1014		0.00178		0.359551	1
1108	0.00212	2.94229	3.16951									1108	0.00133	2.31527	3.00594		1015		0.00222		0.599099	1
1109	0.00227	3.2364	3.16611									1109	0.00099	2.9209	3.00103		1024		0.00203		0.487685	1
1110	0.00252	1.80707	3.17511									1110	0.00035	1.51174	3.01092		1025		0.00326		0.107362	0
1111	0.00257	2.87581	3.17454									1111	0.00015	1.58504	3.0049		1021		0.00296		0.0506757	0
1112	0.00212	3.06064	3.17637									1112	0.00015	1.99038	3.00021		1012		0.00193		0.0777202	0
1113	0.00385	1.34741	3.20189									1113	0.00168	2.59391	3.01999		1029		0.00242		0.694215	1
1114	0.00208	1.6647	3.1833									1114	0.00188	2.72041	3.02229		1023		0.00366		0.513661	1
1115	0.00188	2.61183	3.18247									1115	0.00119	1.75989	3.0213		1027		0.00262		0.454198	1
1116	0.00262	2.99933	3.18513									1116	0.00183	1.88463	3.02143		1028		0.00262		0.698473	1
1117	0.00227	3.57394	3.17986									1117	5e-05	2.77997	3.0049		1032		0.00183		0.0273224	0
1118	0.00267	2.34261	3.18895									1118	0.00292	2.80201	3.04993		1052		0.00237		1.23207	1
1119	0.00183	2.0083	3.19411									1119	0.0001	2.83269	3.0049		1009		0.00212		0.0471698	0
1120	0.00208	2.54985	3.19853									1120	0.00133	3.03588	3.02416		1033		0.00158		0.841772	1
1121	0.00138	3.76378	3.19393									1121	0.00114	3.61642	3.01865		1026		0.00232		0.491379	1
1122	0.00247	1.86437	3.20396									1122	0.0003	1.49015	3.01896		1025		0.00326		0.0920245	0
1123	0.00292	2.08755	3.20469									1123	0.00035	1.56094	3.02498		1021		0.00296		0.118243	0
1124	0.00217	3.11768	3.20842									1124	0.00104	1.66939	3.02532		1034		0.00222		0.468468	1
1125	0.00375	0.12181	3.22539									1125	0.00035	2.04192	3.01896		1022		0.00217		0.16129	0
1126	0.00198	0.3395	3.20417									1126	5e-05	2.27388	3.01193		1006		0.00341		0.0146628	0
1127	0.0041	0.51206	3.22449									1127	0.00099	2.47913	3.0288		1031		0.00222		0.445946	1
1128	0.0043	1.45868	3.22579									1128	0.00138	3.14121	3.0305		1037		0.00158		0.873418	1
1129	0.00178	1.94274	3.20698									1129	0.00049	3.70428	3.01755		1018		0.00375		0.130667	0
1130	0.00163	3.1753	3.21406									1130	0.0002	1.79239	3.02247		1027		0.00262		0.0763359	0
1131	0.00232	3.32778	3.21248									1131	0.00168	2.18602	3.03922		1039		0.00277		0.606498	1
1132	0.00138	4.27363	3.20598									1132	0.00044	2.85104	3.02833		1036		0.00203		0.216749	0
1133	0.00173	4.40307	3.20573									1133	0.00049	2.88962	3.0295		1036		0.00203		0.241379	0
1134	0.00371	0.41935	3.22467									1134	0.00153	3.2423	3.03641		1041		0.00222		0.689189	1
1135	0.00464	2.2833	3.23805									1135	0.00272	3.5446	3.04349		1038		0.00321		0.847352	1
1136	0.00316	2.4249	3.2295									1136	5e-05	2.25982	3.02598		1006		0.00341		0.0146628	0
1137	0.00237	2.64979	3.22807									1137	0.00025	2.4482	3.03301		1031		0.00222		0.112613	0
1138	0.00104	2.7388	3.21342									1138	0.00015	2.67219	3.02833		1040		0.00306		0.0490196	0
1139	0.00262	2.81962	3.22558									1139	0.00064	3.10222	3.04004		1046		0.00183		0.349727	1
1140	0.00163	3.23387	3.22897									1140	0.00119	2.10314	3.05293		1044		0.00232		0.512931	1
1141	0.00232	3.44025	3.22609									1141	0.00153	2.5403	3.0448		1045		0.00237		0.64557	1
1142	0.00227	2.20115	3.22937									1142	5e-05	3.06816	3.03301		1046		0.00183		0.0273224	0
1143	0.00262	2.90119	3.23394									1143	0.0002	1.78185	3.04356		1027		0.00262		0.0763359	0
1144	0.00168	2.95921	3.22983									1144	0.00183	2.26666	3.06208		1049		0.00237		0.772152	1
1145	0.00366	1.69598	3.24436									1145	0.00188	2.36211	3.05909		1050		0.00242		0.77686	1
1146	0.00326	2.49966	3.24431									1146	0.00025	2.63377	3.0541		1040		0.00306		0.0816993	0
1147	0.00242	2.0349	3.24575									1147	0.00168	2.94991	3.05948		1051		0.00217		0.774194	1
1148	0.00203	2.35994	3.24423									1148	0.00104	1.4294	3.06113		1047		0.00336		0.309524	0
1149	0.00227	3.06663	3.25061									1149	0.0001	1.99272	3.05059		1043		0.00119		0.0840336	0
1150	0.00351	0.21914	3.2619									1150	0.00015	2.07004	3.0541		1044		0.00232		0.0646552	0
1151	0.00168	2.14219	3.24885									1151	0.00015	3.0705	3.05176		1046		0.00183		0.0819672	0
1152	0.00301	2.58558	3.25621									1152	0.00158	1.8886	3.07343		1056		0.00267		0.59176	1
1153	0.00257	2.70765	3.25672									1153	0.0003	2.67453	3.06464		1040		0.00306		0.0980392	0
1154	0.00193	2.76753	3.25632									1154	0.00094	3.00934	3.0652		1053		0.00178		0.52809	1
1155	0.00208	1.83557	3.2566									1155	0.00104	3.64286	3.06983		1054		0.00158		0.658228	1
1156	0.00227	1.90196	3.25779									1156	0.00099	0.0355	3.09065		1125		0.00375		0.264	0
1157	0.00252	1.97053	3.26166									1157	0.00301	1.80006	3.08729		1055		0.00459		0.655773	1
1158	0.00262	1.54194	3.27956									1158	0.00054	2.0547	3.07774		1059		0.00277		0.194946	0
1159	0.00208	3.00557	3.26882									1159	0.00124	2.88316	3.08109		1061		0.00183		0.677596	1
1160	0.00158	3.15075	3.26409									1160	0.00153	3.16656	3.08222		1062		0.00198		0.772727	1
1161	0.00257	3.3873	3.28308									1161	0.00143	1.69459	3.08779		1058		0.00257		0.55642	1
1162	0.00282	0.3155	3.27928									1162	0.00049	2.02787	3.07589		1059		0.00277		0.176895	0
1163	0.00252	1.39898	3.27503									1163	0.00163	2.48326	3.08371		1060		0.00262		0.622137	1
1164	0.00346	0.07762	3.29299									1164	0.00104	2.59788	3.09092		1065		0.00257		0.404669	1
1165	0.00208	3.22263	3.28405									1165	0.00252	2.12724	3.10358		1069		0.0038		0.663158	1
1166	0.00277	2.09552	3.28907									1166	0.00133	2.41186	3.09289		1064		0.00237		0.561181	1
1167	0.00173	2.22689	3.28927									1167	0.00193	2.73185	3.09537		1066		0.00331		0.583082	1
1168	0.00356	2.87105	3.30099									1168	0.00143	3.06428	3.09918		1067		0.00188		0.760638	1
1169	0.00198	4.30772	3.28395									1169	0.00163	3.11459	3.09585		1072		0.00203		0.802956	1
1170	0.00282	2.38203	3.29827									1170	0.00138	3.57977	3.09527		1073		0.00173		0.797688	1
1171	0.00277	2.44797	3.2971									1171	0.00124	1.57576	3.09571		1057		0.00326		0.380368	1
1172	0.00193	2.65994	3.29561									1172	0.00109	1.94895	3.09595		1068		0.00168		0.64881	1
1173	0.00158	2.94273	3.28694									1173	0.00301	2.21419	3.10653		1070		0.00371		0.811321	1
1174	0.00163	3.28393	3.29245									1174	0.00148	2.30739	3.09955		1071		0.00203		0.729064	1
1175	0.00257	2.03273	3.30674									1175	0.00015	3.22748	3.0869		1078		0.00178		0.0842697	0
1176	0.00193	2.16538	3.30066									1176	0.0003	2.01498	3.09627		1059		0.00277		0.108303	0
1177	0.00252	2.80657	3.30921									1177	0.00114	2.53823	3.10605		1077		0.00168		0.678571	1
1178	0.00143	3.05701	3.29963									1178	0.00178	2.92895	3.11482		1079		0.00217		0.820276	1
1179	0.00173	3.11495	3.30574									1179	0.00069	1.63725	3.12037		1083		0.00257		0.268482	0
1180	0.00282	1.8662	3.3143									1180	5e-05	1.65533	3.1033		1083		0.00257		0.0194553	0
1181	0.00341	2.29324	3.31173									1181	0.0001	1.8908	3.1033		1056		0.00267		0.0374532	0
1182	0.00267	2.52497	3.30806									1182	0.00262	2.65411	3.12638		1086		0.00361		0.725762	1
1183	0.00237	2.73487	3.31242									1183	0.00074	2.84276	3.11361		1087		0.00277		0.267148	0
1184	0.00267	0.16388	3.31782									1184	0.00148	3.00537	3.12252		1088		0.00222		0.666667	1
1185	0.00252	0.39218	3.315									1185	0.0001	3.20171	3.10682		1078		0.00178		0.0561798	0
1186	0.0045	0.48342	3.32769									1186	0.00198	0.37834	3.13265		1074		0.0043		0.460465	1
1187	0.00257	2.60438	3.31593									1187	0.00198	1.86233	3.13054		1084		0.00267		0.741573	1
1188	0.00148	1.94071	3.31534									1188	0.00217	2.36063	3.13158		1085		0.00296		0.733108	1
1189	0.00143	3.17723	3.31587									1189	0.00064	3.32823	3.11844		1081		0.00237		0.270042	0
1190	0.00277	3.4481	3.33338									1190	0.0002	3.64278	3.1156		1089		0.00222		0.0900901	0
1191	0.00094	4.04408	3.31454									1191	0.0001	0.05272	3.12088		1125		0.00375		0.0266667	0
1192	0.00371	1.49376	3.34163									1192	0.00069	1.27526	3.12539		1075		0.00425		0.162353	0
1193	0.00203	3.01467	3.332									1193	0.00158	1.98789	3.13845		1092		0.00257		0.614786	1
1194	0.00252	2.95363	3.34022									1194	0.00015	2.07707	3.12439		1093		0.00296		0.0506757	0
1195	0.00158	3.33658	3.33153									1195	5e-05	2.70265	3.11736		1066		0.00331		0.0151057	0
1196	0.00351	1.78423	3.3512									1196	0.00015	1.414	3.12673		1091		0.00385		0.038961	0
1197	0.00227	0.34259	3.35406									1197	5e-05	3.61642	3.12439		1089		0.00222		0.0225225	0
1198	0.00435	1.42721	3.36873									1198	0.00133	0.48175	3.14756		1097		0.00242		0.549587	1
1199	0.00469	1.63691	3.36863									1199	5e-05	1.66939	3.13142		1083		0.00257		0.0194553	0
1200	0.00124	1.99328	3.34623									1200	0.00094	2.06671	3.14918		1093		0.00296		0.317568	0
1201	0.00262	2.08569	3.35396									1201	0.00158	2.4283	3.15251		1094		0.00306		0.51634	1
1202	0.00232	2.14601	3.35336									1202	0.00153	2.57001	3.14752		1096		0.00163		0.93865	1
1203	0.00292	3.56924	3.35456									1203	5e-05	2.80809	3.13142		1087		0.00277		0.0180505	0
1204	0.00277	2.22719	3.35773									1204	0.00044	2.83854	3.14157		1087		0.00277		0.158845	0
1205	0.00277	2.4348	3.35936									1205	0.00049	3.62626	3.14688		1089		0.00222		0.220721	0
1206	0.00272	2.68731	3.3566									1206	0.00015	3.65625	3.13611		1089		0.00222		0.0675676	0
1207	0.00183	3.07728	3.35426									1207	0.00025	1.39947	3.14407		1091		0.00385		0.0649351	0
1208	0.00267	3.13363	3.36637									1208	0.00222	1.9154	3.15954		1098		0.00282		0.787234	1
1209	0.00287	2.50499	3.3738									1209	0.00104	2.2625	3.16389		1100		0.004		0.26	0
1210	0.00203	2.56498	3.362									1210	0.00198	2.49037	3.15602		1095		0.00282		0.702128	1
1211	0.00282	2.8891	3.37127									1211	5e-05	3.08925	3.13845		1101		0.00119		0.0420168	0
1212	0.00203	0.25399	3.37195									1212	0.00064	3.10871	3.15088		1101		0.00119		0.537815	1
1213	0.00267	2.31853	3.37405									1213	0.00119	3.17066	3.15602		1102		0.00193		0.61658	1
1214	0.00208	2.62751	3.3699									1214	0.00025	1.37839	3.1511		1091		0.00385		0.0649351	0
1215	0.00232	2.7698	3.36996									1215	5e-05	1.65533	3.14548		1083		0.00257		0.0194553	0
1216	0.00153	3.28538	3.37177									1216	0.0002	2.03841	3.15251		1093		0.00296		0.0675676	0
1217	0.00217	1.87131	3.37536									1217	0.00124	2.17351	3.17416		1099		0.00395		0.313924	0
1218	0.00227	1.93175	3.37835									1218	0.00232	2.71058	3.16746		1107		0.00272		0.852941	1
1219	0.00163	3.21108	3.37999									1219	0.00232	2.77892	3.16881		1105		0.00351		0.660969	1
1220	0.00232	0.54789	3.38446									1220	5e-05	2.79403	3.14548		1105		0.00351		0.014245	0
1221	0.00252	0.16697	3.39122									1221	0.00059	2.1333	3.17594		1099		0.00395		0.149367	0
1222	0.00158	2.02633	3.38908									1222	5e-05	2.4004	3.15251		1094		0.00306		0.0163399	0
1223	0.00208	2.82783	3.39099									1223	0.00074	2.89103	3.17359		1111		0.00257		0.287938	0
1224	0.00227	2.99359	3.39042									1224	0.00163	2.94206	3.16955		1108		0.00212		0.768868	1
1225	0.00208	3.05594	3.40404									1225	0.00138	3.23911	3.16807		1109		0.00227		0.60793	1
1226	0.00237	0.403	3.41082									1226	0.00143	1.56686	3.1765		1106		0.00282		0.507092	1
1227	0.00153	2.71467	3.40374									1227	0.00153	1.80997	3.17359		1110		0.00252		0.607143	1
1228	0.00277	0.31618	3.41747									1228	0.00035	2.22066	3.1746		1100		0.004		0.0875	0
1229	0.00306	1.82811	3.41825									1229	0.0002	2.62182	3.16305		1115		0.00188		0.106383	0
1230	0.00203	2.17548	3.41258									1230	0.00163	3.57489	3.17956		1117		0.00227		0.718062	1
1231	0.00306	2.40086	3.4187									1231	0.00109	3.00138	3.17711		1116		0.00262		0.416031	1
1232	0.00282	3.31898	3.42183									1232	0.0004	3.04619	3.18326		1112		0.00212		0.188679	0
1233	0.00351	4.00925	3.42674									1233	0.0002	1.3566	3.17711		1113		0.00385		0.0519481	0
1234	0.00158	0.03844	3.42598									1234	0.00054	1.65341	3.18382		1114		0.00208		0.259615	0
1235	0.00311	1.5027	3.42708									1235	0.0002	1.68696	3.18062		1114		0.00208		0.0961538	0
1236	0.00158	2.11749	3.42137									1236	0.00153	2.34349	3.19037		1118		0.00267		0.573034	1
1237	0.00212	2.25296	3.41945									1237	0.00089	2.00678	3.19117		1119		0.00183		0.486339	1
1238	0.00232	2.46606	3.42619									1238	0.00128	2.07788	3.20468		1123		0.00292		0.438356	1
1239	0.00351	2.58405	3.42882									1239	5e-05	2.54098	3.18062		1120		0.00208		0.0240385	0
1240	0.00282	2.93362	3.42516									1240	0.00094	2.61127	3.19172		1115		0.00188		0.5	1
1241	5e-05	3.71483	3.39852									1241	0.00183	1.86202	3.20418		1122		0.00247		0.740891	1
1242	0.00326	0.48362	3.43281									1242	0.00124	1.94717	3.2079		1129		0.00178		0.696629	1
1243	0.00178	1.97281	3.42508									1243	0.00015	2.10987	3.18999		1123		0.00292		0.0513699	0
1244	0.00173	2.65626	3.42342									1244	0.00133	2.55088	3.20301		1120		0.00208		0.639423	1
1245	0.00242	2.06029	3.43668									1245	0.00015	3.07519	3.19234		1112		0.00212		0.0707547	0
1246	0.00292	2.33273	3.4407									1246	0.00173	3.11977	3.21035		1124		0.00217		0.797235	1
1247	0.00163	3.15954	3.42664									1247	0.00183	0.41234	3.22603		1134		0.00371		0.493261	1
1248	0.00287	0.11949	3.44845									1248	5e-05	2.85729	3.19468		1111		0.00257		0.0194553	0
1249	0.0039	0.24063	3.45093									1249	0.0003	2.98732	3.19819		1116		0.00262		0.114504	0
1250	0.00262	3.21749	3.45117									1250	5e-05	0.44634	3.20171		1134		0.00371		0.0134771	0
1251	0.00198	2.7689	3.44772									1251	5e-05	2.28794	3.20171		1135		0.00464		0.0107759	0
1252	0.00163	2.86283	3.44261									1252	0.00208	2.8203	3.2243		1139		0.00262		0.793893	1
1253	0.00282	3.01501	3.45525									1253	0.00104	3.17493	3.2161		1130		0.00163		0.638037	1
1254	0.00257	3.09736	3.4534									1254	0.00059	3.3212	3.21284		1131		0.00232		0.25431	0
1255	0.00138	3.51676	3.44521									1255	0.00193	1.4587	3.22838		1128		0.0043		0.448837	1
1256	0.00301	1.93061	3.47146									1256	0.00109	2.20774	3.23302		1142		0.00227		0.480176	1
1257	0.0038	2.52008	3.47283									1257	0.00079	2.30815	3.23246		1135		0.00464		0.170259	0
1258	0.00282	2.68181	3.47633									1258	0.00178	2.42266	3.22748		1136		0.00316		0.563291	1
1259	0.00301	3.8266	3.48506									1259	0.00183	2.65022	3.22565		1137		0.00237		0.772152	1
1260	0.00316	0.34936	3.48803									1260	0.00049	2.74412	3.21577		1138		0.00104		0.471154	1
1261	0.00262	1.8597	3.48512									1261	0.0002	0.33212	3.22104		1126		0.00198		0.10101	0
1262	0.00198	2.00643	3.47637									1262	0.00109	0.50673	3.23526		1127		0.0041		0.265854	0
1263	0.00247	2.14188	3.47472									1263	0.00044	2.27857	3.22904		1135		0.00464		0.0948276	0
1264	0.00183	2.20492	3.47204									1264	0.00188	2.89965	3.23519		1143		0.00262		0.717557	1
1265	0.00247	2.27332	3.48006									1265	0.00124	3.23236	3.23067		1140		0.00163		0.760736	1
1266	0.00336	2.4433	3.49434									1266	0.00203	1.70025	3.2408		1145		0.00366		0.554645	1
1267	0.00321	2.91493	3.49249									1267	0.00193	2.03309	3.24298		1147		0.00242		0.797521	1
1268	0.00217	3.15954	3.48638									1268	5e-05	2.1825	3.2228		1142		0.00227		0.0220264	0
1269	0.00296	3.46705	3.4933									1269	0.00079	2.35471	3.23905		1148		0.00203		0.389163	1
1270	0.00257	3.63737	3.49152									1270	0.00188	2.50047	3.2461		1146		0.00326		0.576687	1
1271	0.00267	2.0815	3.49511									1271	0.00054	2.72246	3.24005		1153		0.00257		0.210117	0
1272	0.00301	0.4513	3.50177									1272	0.00084	2.96396	3.23809		1144		0.00168		0.5	1
1273	0.00237	2.35589	3.5003									1273	5e-05	1.36714	3.22983		1113		0.00385		0.012987	0
1274	0.00198	2.60864	3.49341									1274	0.0003	2.15087	3.23685		1151		0.00168		0.178571	0
1275	0.00163	2.84792	3.49245									1275	0.00114	1.82953	3.25886		1155		0.00208		0.548077	1
1276	0.00336	3.26983	3.50881									1276	0.00178	1.90447	3.2556		1156		0.00227		0.784141	1
1277	0.00267	0.05688	3.51463									1277	0.00163	1.96716	3.2605		1157		0.00252		0.646825	1
1278	0.0002	0.14409	3.48638									1278	0.00035	2.3753	3.25192		1148		0.00203		0.172414	0
1279	0.00311	1.79881	3.51467									1279	0.00183	2.58886	3.253		1152		0.00301		0.607973	1
1280	0.00133	2.73806	3.49849									1280	0.00133	2.76799	3.26002		1154		0.00193		0.689119	1
1281	0.00252	3.05245	3.50961									1281	0.00143	3.06913	3.25212		1149		0.00227		0.629956	1
1282	0.00212	0.16306	3.52521									1282	0.0001	1.85566	3.2474		1155		0.00208		0.0480769	0
1283	0.00183	2.97374	3.50928									1283	0.00114	2.69868	3.26405		1153		0.00257		0.44358	1
1284	0.0001	4.43881	3.49341									1284	0.00158	3.00907	3.26805		1159		0.00208		0.759615	1
1285	0.00232	0.29275	3.52041									1285	0.00104	3.14983	3.26162		1160		0.00158		0.658228	1
1286	0.00336	2.79062	3.52938									1286	5e-05	1.99272	3.25091		1157		0.00252		0.0198413	0
1287	0.00212	3.11115	3.51965									1287	0.00049	0.2179	3.26497		1150		0.00351		0.139601	0
1288	0.00059	4.38727	3.50454									1288	0.00109	0.31471	3.27456		1162		0.00282		0.386525	1
1289	0.00198	1.49314	3.52698									1289	5e-05	2.12627	3.25794		1151		0.00168		0.0297619	0
1290	0.00217	2.22596	3.52632									1290	5e-05	2.25279	3.25794		1135		0.00464		0.0107759	0
1291	0.00203	3.32823	3.52676									1291	0.00124	1.5468	3.28156		1158		0.00262		0.473282	1
1292	0.00158	1.96922	3.52834									1292	0.00049	2.08691	3.28254		1166		0.00277		0.176895	0
1293	0.00227	2.0245	3.5365									1293	0.00084	2.22881	3.28854		1167		0.00173		0.485549	1
1294	0.00326	2.16184	3.53569									1294	0.00198	2.38283	3.29414		1170		0.00282		0.702128	1
1295	0.00287	2.29448	3.54649									1295	0.0001	2.48124	3.272		1146		0.00326		0.0306748	0
1296	0.00208	2.55102	3.53107									1296	0.00148	2.65977	3.29426		1172		0.00193		0.766839	1
1297	0.0045	3.8656	3.55942									1297	0.00025	2.87838	3.27481		1168		0.00356		0.0702247	0
1298	0.00252	1.90245	3.54241									1298	0.00099	2.94269	3.29063		1173		0.00158		0.626582	1
1299	0.00346	2.48566	3.55677									1299	0.00054	2.11285	3.2982		1166		0.00277		0.194946	0
1300	0.00247	2.70082	3.5481									1300	0.00143	2.4513	3.29793		1171		0.00277		0.516245	1
1301	0.00188	2.85192	3.54724									1301	0.00212	2.60294	3.3127		1187		0.00257		0.824903	1
1302	0.00188	0.39473	3.55316									1302	0.00153	2.87044	3.30374		1168		0.00356		0.429775	1
1303	0.00287	1.56844	3.56055									1303	0.00015	3.19937	3.28137		1165		0.00208		0.0721154	0
1304	0.00237	2.0942	3.55418									1304	0.00208	1.8662	3.31183		1180		0.00282		0.737589	1
1305	0.00203	2.91009	3.55419									1305	0.00138	2.02837	3.30514		1175		0.00257		0.536965	1
1306	0.00212	3.01144	3.55512									1306	0.00203	2.52693	3.3068		1182		0.00267		0.7603	1
1307	0.00287	3.44263	3.56322									1307	0.00183	2.80429	3.30771		1177		0.00252		0.72619	1
1308	0.00296	0.2377	3.5705									1308	0.00109	3.05825	3.30107		1178		0.00143		0.762238	1
1309	0.00474	1.69758	3.58281									1309	0.0001	3.1279	3.28957		1179		0.00173		0.0578035	0
1310	0.00198	3.19661	3.56212									1310	0.0004	3.2351	3.29133		1165		0.00208		0.192308	0
1311	0.00247	2.35275	3.57382									1311	0.00025	3.28746	3.2973		1174		0.00163		0.153374	0
1312	0.00168	3.99971	3.5759									1312	0.00089	0.40534	3.31027		1185		0.00252		0.353175	1
1313	0.00227	1.84603	3.57944									1313	0.00044	2.17157	3.29855		1176		0.00193		0.227979	0
1314	0.00198	3.1265	3.57337									1314	0.00203	2.29291	3.31692		1181		0.00341		0.595308	1
1315	0.00331	3.77714	3.58946									1315	5e-05	2.42149	3.29309		1171		0.00277		0.0180505	0
1316	0.00178	1.49796	3.57854									1316	0.00025	2.75326	3.29871		1183		0.00237		0.105485	0
1317	0.00257	2.2363	3.5852									1317	0.00311	0.48037	3.32868		1186		0.0045		0.691111	1
1318	0.00341	0.33591	3.60124									1318	0.00094	1.94241	3.31417		1188		0.00148		0.635135	1
1319	0.00198	2.14367	3.58953									1319	0.0001	2.07707	3.30363		1166		0.00277		0.0361011	0
1320	0.00237	2.5713	3.58904									1320	0.00069	3.17912	3.31719		1189		0.00143		0.482517	1
1321	0.00237	2.77792	3.59387									1321	0.00025	0.18205	3.31277		1184		0.00267		0.093633	0
1322	0.00351	0.46208	3.60197									1322	0.0002	2.71144	3.31417		1183		0.00237		0.0843882	0
1323	0.00212	2.04356	3.5973									1323	0.00044	3.11346	3.31574		1179		0.00173		0.254335	0
1324	0.00212	3.04429	3.60171									1324	0.00089	1.50264	3.33057		1192		0.00371		0.239892	0
1325	0.00321	1.78109	3.60799									1325	0.00153	3.01623	3.33073		1193		0.00203		0.753695	1
1326	0.00267	2.70187	3.60861									1326	0.00049	3.3458	3.32823		1195		0.00158		0.310127	0
1327	0.00232	2.86551	3.60326									1327	5e-05	0.16518	3.3212		1184		0.00267		0.0187266	0
1328	0.00163	2.92715	3.61195									1328	0.00015	2.0513	3.32355		1175		0.00257		0.0583658	0
1329	0.00242	3.68743	3.62115									1329	0.00168	2.95487	3.33919		1194		0.00252		0.666667	1
1330	0.00222	0.16909	3.62048									1330	0.00109	3.4522	3.34197		1190		0.00277		0.393502	1
1331	0.00212	1.96608	3.61691									1331	0.0001	4.04167	3.3212		1191		0.00094		0.106383	0
1332	0.00188	3.10497	3.62271									1332	0.00351	1.6382	3.36813		1199		0.00469		0.748401	1
1333	0.00257	3.52356	3.63751									1333	0.00222	1.78326	3.34885		1196		0.00351		0.632479	1
1334	0.00272	3.59636	3.62754									1334	5e-05	1.99975	3.32823		1200		0.00124		0.0403226	0
1335	0.00148	1.59183	3.62415									1335	0.00148	2.14291	3.354		1202		0.00232		0.637931	1
1336	0.00212	2.09113	3.62721									1336	5e-05	2.16845	3.32823		1176		0.00193		0.0259067	0
1337	0.00217	2.39817	3.62537									1337	5e-05	2.85729	3.32823		1168		0.00356		0.0140449	0
1338	0.00193	3.23992	3.62399									1338	5e-05	0.16518	3.33526		1184		0.00267		0.0187266	0
1339	0.00203	3.34572	3.62311									1339	5e-05	1.98569	3.33526		1200		0.00124		0.0403226	0
1340	0.00361	3.42259	3.63847									1340	0.00119	2.07824	3.35781		1201		0.00262		0.454198	1
1341	0.00208	2.18384	3.63383									1341	0.00173	2.22669	3.35795		1204		0.00277		0.624549	1
1342	0.00272	2.32538	3.63444									1342	0.00158	2.43116	3.3592		1205		0.00277		0.570397	1
1343	0.00217	3.17423	3.63064									1343	0.00203	2.68808	3.35652		1206		0.00272		0.746324	1
1344	0.00257	0.0857	3.64629									1344	0.00168	3.56949	3.35221		1203		0.00292		0.575342	1
1345	0.00217	2.81416	3.64534									1345	0.00015	2.10519	3.34932		1201		0.00262		0.0572519	0
1346	0.00287	1.52844	3.65193									1346	0.00049	2.55574	3.35213		1210		0.00203		0.241379	0
1347	0.00336	2.57892	3.64805									1347	0.00153	2.32036	3.37358		1213		0.00267		0.573034	1
1348	0.00203	2.75168	3.64848									1348	0.00188	2.50565	3.37096		1209		0.00287		0.655052	1
1349	0.00296	2.25982	3.65824									1349	0.0001	2.62182	3.34932		1214		0.00208		0.0480769	0
1350	0.00232	3.01567	3.65276									1350	0.00035	2.64441	3.36538		1214		0.00208		0.168269	0
1351	0.00375	0.40278	3.67219									1351	0.0001	2.77645	3.34932		1215		0.00232		0.0431034	0
1352	0.00326	2.65867	3.66861									1352	0.00035	3.06715	3.36338		1207		0.00183		0.191257	0
1353	0.00158	1.65884	3.66211									1353	0.00133	3.13272	3.36962		1208		0.00267		0.498127	1
1354	0.00178	1.83184	3.66797									1354	0.00148	1.41447	3.37275		1198		0.00435		0.34023	1
1355	0.00247	2.87444	3.66689									1355	5e-05	1.85917	3.35635		1217		0.00217		0.0230415	0
1356	0.00227	2.94683	3.66471									1356	0.00183	1.93231	3.37838		1218		0.00227		0.806167	1
1357	0.00237	2.12642	3.67265									1357	5e-05	1.98569	3.35635		1200		0.00124		0.0403226	0
1358	0.00212	2.43751	3.67494									1358	0.00099	2.77118	3.37322		1215		0.00232		0.426724	1
1359	0.00217	2.50983	3.6693									1359	0.00124	2.87922	3.3794		1211		0.00282		0.439716	1
1360	0.00168	3.07395	3.66955									1360	0.00015	3.09159	3.35869		1207		0.00183		0.0819672	0
1361	0.0045	1.60404	3.70046									1361	0.00079	1.87762	3.37919		1217		0.00217		0.364055	1
1362	0.00336	1.74381	3.68475									1362	0.00049	3.27762	3.37392		1216		0.00153		0.320261	0
1363	0.00173	2.36546	3.67928									1363	5e-05	3.30012	3.36338		1216		0.00153		0.0326797	0
1364	0.00272	3.15877	3.69297									1364	0.00015	1.85214	3.37743		1217		0.00217		0.0691244	0
1365	0.00203	4.16125	3.68431									1365	0.0004	2.61479	3.38183		1214		0.00208		0.192308	0
1366	0.00341	2.19554	3.69832									1366	0.00183	2.82632	3.39016		1223		0.00208		0.879808	1
1367	0.00217	3.34149	3.69646									1367	0.00044	3.22045	3.37822		1219		0.00163		0.269939	0
1368	0.00208	3.61224	3.70328									1368	5e-05	0.23547	3.37743		1212		0.00203		0.0246305	0
1369	0.00346	0.3156	3.70649									1369	5e-05	2.58316	3.37743		1210		0.00203		0.0246305	0
1370	0.00247	2.76085	3.69824									1370	5e-05	2.91352	3.37743		1211		0.00282		0.0177305	0
1371	0.00203	2.59087	3.70505									1371	5e-05	3.01193	3.37743		1224		0.00227		0.0220264	0
1372	0.00188	3.68357	3.71723									1372	5e-05	2.72374	3.38446		1227		0.00153		0.0326797	0
1373	0.00188	0.17887	3.71575									1373	0.00044	2.97522	3.40165		1224		0.00227		0.193833	0
1374	0.00143	2.29933	3.71119									1374	0.00143	3.05289	3.40385		1225		0.00208		0.6875	1
1375	0.00227	2.91642	3.7159									1375	0.0001	0.40768	3.39149		1226		0.00237		0.0421941	0
1376	0.00198	2.47034	3.72238									1376	0.00035	2.01481	3.39953		1222		0.00158		0.221519	0
1377	0.00336	2.84664	3.72527									1377	5e-05	2.99084	3.39149		1224		0.00227		0.0220264	0
1378	0.00321	3.02588	3.7278									1378	0.0001	3.01193	3.39501		1224		0.00227		0.0440529	0
1379	0.00262	3.09747	3.72345									1379	5e-05	0.1933	3.39852		1221		0.00252		0.0198413	0
1380	0.00277	3.24075	3.72637									1380	0.0003	2.19305	3.40555		1230		0.00203		0.147783	0
1381	0.00262	1.87363	3.73949									1381	0.00143	2.25328	3.41549		1237		0.00212		0.674528	1
1382	0.00321	2.11351	3.7357									1382	0.00173	2.40141	3.41881		1231		0.00306		0.565359	1
1383	0.00163	2.40594	3.73038									1383	0.00272	4.01068	3.42677		1233		0.00351		0.774929	1
1384	0.00227	1.79835	3.73454									1384	0.00074	1.97351	3.41961		1243		0.00178		0.41573	1
1385	0.00356	2.70626	3.74128									1385	0.00084	2.10312	3.42622		1236		0.00158		0.531646	1
1386	0.00277	0.23397	3.74922									1386	0.00109	2.46686	3.42632		1238		0.00232		0.469828	1
1387	0.00148	1.71039	3.74341									1387	0.0001	2.57964	3.40555		1239		0.00351		0.02849	0
1388	0.00455	3.51847	3.76823									1388	0.00153	2.59336	3.43503		1239		0.00351		0.435897	1
1389	0.00222	2.24842	3.75044									1389	0.0003	2.66633	3.40789		1244		0.00173		0.17341	0
1390	0.00237	2.78553	3.75275									1390	0.00015	2.72842	3.41258		1227		0.00153		0.0980392	0
1391	0.00237	2.96536	3.75158									1391	0.00208	2.93411	3.42413		1240		0.00282		0.737589	1
1392	0.00143	0.1138	3.75409									1392	0.0001	2.99787	3.40907		1224		0.00227		0.0440529	0
1393	0.00198	2.34136	3.75472									1393	0.00183	3.32044	3.42664		1232		0.00282		0.648936	1
1394	0.00242	2.17318	3.76546									1394	0.00193	1.50285	3.43295		1235		0.00311		0.620579	1
1395	0.00499	2.62895	3.77649									1395	0.00049	1.82051	3.42664		1229		0.00306		0.160131	0
1396	0.00173	3.28726	3.76262									1396	0.0002	1.85214	3.42312		1229		0.00306		0.0653595	0
1397	0.00138	3.34932	3.76051									1397	0.00128	2.05328	3.43583		1245		0.00242		0.528926	1
1398	0.00208	2.5035	3.76788									1398	0.00198	2.33539	3.4428		1246		0.00292		0.678082	1
1399	0.00227	2.89778	3.7813									1399	5e-05	2.44258	3.41961		1238		0.00232		0.0215517	0
1400	0.00232	3.1205	3.77824									1400	5e-05	2.70265	3.41961		1227		0.00153		0.0326797	0
1401	0.00222	2.83901	3.78855									1401	0.00069	3.16205	3.43216		1247		0.00163		0.423313	1
1402	0.00237	1.75725	3.79215									1402	0.0002	0.47797	3.43015		1242		0.00326		0.0613497	0
1403	0.00232	1.92438	3.79499									1403	0.00119	2.54216	3.45944		1257		0.0038		0.313158	0
1404	0.00188	2.06856	3.79104									1404	0.00025	2.64501	3.43507		1244		0.00173		0.144509	0
1405	0.00163	2.43576	3.79385									1405	0.00099	2.77224	3.44456		1251		0.00198		0.5	1
1406	0.00183	3.22109	3.79348									1406	0.00104	2.86867	3.44237		1252		0.00163		0.638037	1
1407	0.00227	1.13473	3.80254									1407	0.00198	3.01562	3.45352		1253		0.00282		0.702128	1
1408	0.00341	1.69047	3.81252									1408	0.00044	3.07909	3.45007		1254		0.00257		0.171206	0
1409	0.00267	1.83144	3.80764									1409	0.00074	3.11127	3.45382		1254		0.00257		0.287938	0
1410	0.00242	2.00707	3.80391									1410	0.00059	3.5186	3.4448		1255		0.00138		0.427536	1
1411	0.00153	2.21629	3.80779									1411	0.00049	0.10895	3.45335		1248		0.00287		0.170732	0
1412	0.00193	2.29082	3.80494									1412	0.00074	0.22844	3.45757		1249		0.0039		0.189744	0
1413	0.00227	2.95615	3.8085									1413	5e-05	0.27062	3.44772		1249		0.0039		0.0128205	0
1414	0.00203	2.38035	3.81512									1414	0.00193	1.93577	3.47296		1256		0.00301		0.641196	1
1415	0.00296	2.78571	3.82588									1415	0.0004	2.5076	3.45387		1257		0.0038		0.105263	0
1416	0.00222	3.06035	3.81417									1416	5e-05	2.92055	3.44772		1240		0.00282		0.0177305	0
1417	0.00489	1.57993	3.84099									1417	0.00074	3.22373	3.46131		1250		0.00262		0.282443	0
1418	0.00262	2.68103	3.82649									1418	0.00094	2.00863	3.47436		1262		0.00198		0.474747	1
1419	0.0042	3.60856	3.84929									1419	5e-05	2.07707	3.45475		1245		0.00242		0.0206612	0
1420	0.00237	0.07864	3.82861									1420	0.00143	2.14445	3.47317		1263		0.00247		0.578947	1
1421	0.00242	2.49881	3.83604									1421	0.00109	2.20519	3.47233		1264		0.00183		0.595628	1
1422	0.00267	3.27473	3.83276									1422	0.00128	2.68373	3.47773		1258		0.00282		0.453901	1
1423	0.00282	3.43946	3.83864									1423	0.00217	0.34714	3.48638		1260		0.00316		0.686709	1
1424	0.00242	0.16303	3.83489									1424	0.0003	1.87674	3.47233		1261		0.00262		0.114504	0
1425	0.00143	0.23377	3.83287									1425	0.00025	2.29075	3.47303		1265		0.00247		0.101215	0
1426	0.00296	2.14185	3.84006									1426	0.00217	2.44402	3.49677		1266		0.00336		0.645833	1
1427	0.00287	3.14136	3.85383									1427	0.00183	2.91352	3.49199		1267		0.00321		0.570093	1
1428	0.00356	2.73077	3.86927									1428	0.00193	3.46809	3.49008		1269		0.00296		0.652027	1
1429	0.00128	2.91352	3.84919									1429	0.00198	2.08392	3.49535		1271		0.00267		0.741573	1
1430	0.00183	3.20513	3.85864									1430	0.0002	2.25279	3.48638		1265		0.00247		0.0809717	0
1431	0.00252	1.1746	3.86919									1431	0.0001	2.27388	3.47935		1265		0.00247		0.0404858	0
1432	0.00287	1.7707	3.86716									1432	0.00094	2.84434	3.4899		1275		0.00163		0.576687	1
1433	0.00212	1.91459	3.86162									1433	0.00124	3.16066	3.49074		1268		0.00217		0.571429	1
1434	0.00198	1.99518	3.86595									1434	0.00232	3.27006	3.50874		1276		0.00336		0.690476	1
1435	0.00222	2.31621	3.8615									1435	5e-05	1.85917	3.48287		1261		0.00262		0.019084	0
1436	0.00341	2.84914	3.86936									1436	0.0001	2.11924	3.48638		1263		0.00247		0.0404858	0
1437	0.00242	2.22152	3.86989									1437	0.00109	2.60776	3.49884		1274		0.00198		0.550505	1
1438	0.00212	2.54818	3.87519									1438	0.0001	2.73428	3.48287		1280		0.00133		0.075188	0
1439	0.00203	3.0109	3.87272									1439	0.00158	3.04971	3.50703		1281		0.00252		0.626984	1
1440	0.00212	2.40678	3.8742									1440	0.00133	2.35745	3.50187		1273		0.00237		0.561181	1
1441	0.00311	1.66861	3.88977									1441	0.00025	2.50303	3.49833		1257		0.0038		0.0657895	0
1442	0.00227	1.8497	3.88368									1442	0.00133	2.97366	3.50552		1283		0.00183		0.726776	1
1443	0.00306	1.1065	3.89679									1443	0.00015	1.77482	3.50396		1279		0.00311		0.0482315	0
1444	0.00242	3.2796	3.89471									1444	0.0002	1.79239	3.50747		1279		0.00311		0.0643087	0
1445	0.00193	2.4907	3.90461									1445	0.00025	1.84792	3.50536		1261		0.00262		0.0954198	0
1446	0.00301	2.78539	3.91187									1446	5e-05	0.44634	3.50396		1272		0.00301		0.0166113	0
1447	0.00222	2.95866	3.9068									1447	0.0003	2.79637	3.50513		1286		0.00336		0.0892857	0
1448	0.00366	2.27531	3.92123									1448	0.0001	1.97515	3.51099		1292		0.00158		0.0632911	0
1449	0.00148	2.90204	3.90953									1449	0.00252	2.16348	3.53621		1294		0.00326		0.773006	1
1450	0.00237	0.08039	3.91911									1450	5e-05	2.56207	3.51099		1296		0.00208		0.0240385	0
1451	0.00242	2.04235	3.92082									1451	5e-05	2.72374	3.51099		1280		0.00133		0.037594	0
1452	0.00193	2.17079	3.91957									1452	5e-05	3.09627	3.51099		1287		0.00212		0.0235849	0
1453	0.00193	2.3503	3.91957									1453	0.00035	3.1274	3.52404		1287		0.00212		0.165094	0
1454	0.00267	1.76636	3.9283									1454	0.00104	3.33124	3.53006		1291		0.00203		0.512315	1
1455	0.00237	1.95816	3.92731									1455	0.00163	2.02488	3.53505		1293		0.00227		0.718062	1
1456	0.00257	1.88526	3.93638									1456	0.00025	2.20921	3.52926		1290		0.00217		0.115207	0
1457	0.00163	1.16756	3.93912									1457	0.0003	2.24225	3.52504		1290		0.00217		0.138249	0
1458	0.00203	2.43452	3.93993									1458	5e-05	2.7378	3.51801		1280		0.00133		0.037594	0
1459	0.00543	3.06004	3.9556									1459	5e-05	2.76591	3.51801		1286		0.00336		0.014881	0
1460	0.00208	1.7047	3.95314									1460	0.00084	2.80023	3.53083		1286		0.00336		0.25	0
1461	0.00405	2.84494	3.95938									1461	0.00114	1.91143	3.54613		1298		0.00252		0.452381	1
1462	0.00262	3.222	3.9505									1462	5e-05	1.95055	3.52504		1292		0.00158		0.0316456	0
1463	0.00247	2.57669	3.95915									1463	0.00198	2.29075	3.54736		1295		0.00287		0.689895	1
1464	0.00277	2.91741	3.96712									1464	5e-05	2.48475	3.52504		1299		0.00346		0.0144509	0
1465	0.00227	1.82876	3.96695									1465	0.0002	2.53044	3.53383		1296		0.00208		0.0961538	0
1466	0.00217	2.10582	3.96787									1466	0.00163	2.70073	3.5472		1300		0.00247		0.659919	1
1467	0.00247	2.36948	3.97223									1467	0.00035	3.1023	3.53207		1287		0.00212		0.165094	0
1468	0.004	2.65727	3.9782									1468	0.00035	0.40015	3.54111		1302		0.00188		0.18617	0
1469	0.00158	2.98117	3.96326									1469	0.0004	1.4796	3.54086		1289		0.00198		0.20202	0
1470	0.0002	3.67617	3.95381									1470	5e-05	2.09113	3.53207		1304		0.00237		0.021097	0
1471	0.00212	2.51368	3.97572									1471	0.0004	2.56031	3.54437		1296		0.00208		0.192308	0
1472	0.00035	3.70278	3.95984									1472	0.00114	2.8527	3.54858		1301		0.00188		0.606383	1
1473	0.00252	1.92781	3.99227									1473	5e-05	1.97163	3.5391		1292		0.00158		0.0316456	0
1474	0.00445	2.77349	4.00098									1474	0.00089	2.09542	3.56253		1304		0.00237		0.375527	1
1475	0.00262	1.15826	4.00209									1475	0.0001	2.76591	3.54262		1286		0.00336		0.0297619	0
1476	0.00341	2.03968	4.01076									1476	0.00104	2.90984	3.5555		1305		0.00203		0.512315	1
1477	0.00188	3.25831	3.99432									1477	0.00198	3.44175	3.56089		1307		0.00287		0.689895	1
1478	0.00242	1.75876	4.00043									1478	0.00054	1.57865	3.55572		1303		0.00287		0.188153	0
1479	0.0039	2.30734	4.01414									1479	5e-05	1.88026	3.54613		1298		0.00252		0.0198413	0
1480	0.00212	2.44013	4.0053									1480	0.00138	3.01243	3.56295		1306		0.00212		0.650943	1
1481	0.00282	0.09686	4.01818									1481	0.00059	3.87356	3.5555		1297		0.0045		0.131111	0
1482	0.00287	1.86632	4.02241									1482	5e-05	0.37605	3.55316		1302		0.00188		0.0265957	0
1483	0.00341	3.55397	4.0293									1483	0.00138	2.35898	3.57098		1311		0.00247		0.558704	1
1484	0.00287	1.6626	4.0378									1484	0.00109	2.47932	3.56466		1299		0.00346		0.315029	0
1485	0.00188	1.97589	4.03576									1485	0.00089	3.12869	3.56995		1314		0.00198		0.449495	1
1486	0.00193	2.13006	4.03402									1486	0.00054	3.18126	3.56466		1310		0.00198		0.272727	0
1487	0.00272	2.55632	4.04008									1487	0.00054	3.20874	3.56402		1310		0.00198		0.272727	0
1488	0.00124	2.69169	4.02523									1488	0.00133	2.23796	3.587		1317		0.00257		0.51751	1
1489	0.00217	3.1212	4.03273									1489	0.00395	2.57455	3.62266		1347		0.00336		1.1756	1
1490	0.00212	2.48786	4.04078									1490	0.00148	1.68743	3.59252		1309		0.00474		0.312236	0
1491	0.00341	2.91036	4.05334									1491	0.00128	2.03625	3.59858		1323		0.00212		0.603774	1
1492	0.00292	2.99835	4.05103									1492	0.00064	2.12898	3.58885		1319		0.00198		0.323232	0
1493	0.00292	3.22899	4.05198									1493	0.00133	2.77841	3.59273		1321		0.00237		0.561181	1
1494	0.00257	1.11558	4.05492									1494	5e-05	1.84511	3.58128		1313		0.00227		0.0220264	0
1495	0.00336	1.7313	4.07093									1495	0.0001	2.06301	3.58479		1323		0.00212		0.0471698	0
1496	0.00232	1.80174	4.06418									1496	0.0003	2.1579	3.59182		1319		0.00198		0.151515	0
1497	0.00227	2.36144	4.05833									1497	0.00148	2.87088	3.60049		1327		0.00232		0.637931	1
1498	0.00405	2.73248	4.07271									1498	0.00178	3.04531	3.60256		1324		0.00212		0.839623	1
1499	0.00277	3.36965	4.06239									1499	0.00059	3.77282	3.59358		1315		0.00331		0.178248	0
1500	0.00178	3.17047	4.06569									1500	0.00128	0.46851	3.60236		1322		0.00351		0.364672	1
1501	0.00198	1.1814	4.07454									1501	5e-05	1.80294	3.59533		1325		0.00321		0.0155763	0
1502	0.00247	3.29027	4.07331									1502	0.00158	1.9679	3.61466		1331		0.00212		0.745283	1
1503	0.00247	2.07271	4.08441									1503	0.00119	2.92524	3.61027		1328		0.00163		0.730061	1
1504	0.00321	2.44679	4.09245									1504	0.00168	2.0934	3.6251		1336		0.00212		0.792453	1
1505	0.00084	3.8521	4.08323									1505	0.00114	2.70357	3.61184		1326		0.00267		0.426966	1
1506	0.00321	1.92632	4.09807									1506	0.00015	2.31371	3.61408		1342		0.00272		0.0551471	0
1507	0.00272	2.0032	4.10283									1507	0.00128	2.32579	3.63534		1342		0.00272		0.470588	1
1508	0.00464	3.44032	4.11443									1508	0.00153	2.39904	3.62526		1337		0.00217		0.705069	1
1509	0.0002	3.82729	4.08385									1509	5e-05	2.84323	3.60939		1327		0.00232		0.0215517	0
1510	0.00321	1.85549	4.11061									1510	0.00015	3.08925	3.61642		1332		0.00188		0.0797872	0
1511	0.00208	2.15472	4.10025									1511	0.00054	3.11161	3.62792		1332		0.00188		0.287234	0
1512	0.00168	2.93543	4.10556									1512	0.00104	3.34262	3.62211		1339		0.00203		0.512315	1
1513	0.0039	3.02803	4.1202									1513	0.00119	3.52182	3.64131		1333		0.00257		0.463035	1
1514	0.00287	1.23165	4.12154									1514	5e-05	0.18627	3.61642		1330		0.00222		0.0225225	0
1515	0.00341	2.36964	4.12383									1515	0.00143	2.1859	3.63218		1341		0.00208		0.6875	1
1516	0.00272	2.51031	4.1211									1516	0.0002	3.15426	3.62169		1343		0.00217		0.0921659	0
1517	0.00479	3.59896	4.14881									1517	0.00084	3.24802	3.62965		1338		0.00193		0.435233	1
1518	0.00025	0.02601	4.11267									1518	0.00257	3.41907	3.63818		1340		0.00361		0.711911	1
1519	0.00311	1.67017	4.13936									1519	5e-05	3.60236	3.61642		1334		0.00272		0.0183824	0
1520	0.00326	1.7564	4.14615									1520	0.00148	2.81465	3.64243		1345		0.00217		0.682028	1
1521	0.00247	2.0557	4.15808									1521	0.00114	2.75369	3.64668		1348		0.00203		0.561576	1
1522	0.00292	2.20931	4.16004									1522	0.0003	3.19117	3.63751		1343		0.00217		0.138249	0
1523	0.00415	2.8593	4.16518									1523	0.00178	2.25397	3.6582		1349		0.00296		0.601351	1
1524	0.00242	1.97536	4.16999									1524	5e-05	2.28091	3.63751		1349		0.00296		0.0168919	0
1525	0.00232	2.42164	4.17052									1525	0.00133	3.01713	3.65443		1350		0.00232		0.573276	1
1526	0.00079	2.96448	4.1537									1526	0.00049	0.07591	3.65016		1344		0.00257		0.190661	0
1527	0.00119	3.08163	4.15707									1527	0.00237	2.65725	3.66636		1352		0.00326		0.726994	1
1528	0.00301	1.82852	4.18058									1528	0.00173	2.87717	3.66362		1355		0.00247		0.700405	1
1529	0.00311	2.13252	4.17762									1529	0.00153	2.94549	3.66358		1356		0.00227		0.674009	1
1530	0.00331	2.31668	4.18052									1530	5e-05	3.09627	3.64454		1332		0.00188		0.0265957	0
1531	0.00277	1.9085	4.18037									1531	0.00044	1.521	3.66328		1346		0.00287		0.15331	0
1532	0.00257	3.13764	4.18604									1532	5e-05	1.6483	3.65157		1353		0.00158		0.0316456	0
1533	0.00474	1.23593	4.2144									1533	0.00188	2.12794	3.67284		1357		0.00237		0.793249	1
1534	5e-05	3.89758	4.16468									1534	0.00104	2.42919	3.67232		1358		0.00212		0.490566	1
1535	0.00133	2.99839	4.19774									1535	0.00133	2.51391	3.66823		1359		0.00217		0.612903	1
1536	0.00208	2.6834	4.2164									1536	0.00079	3.07563	3.66694		1360		0.00168		0.470238	1
1537	0.0044	2.91234	4.22431									1537	0.00252	2.19587	3.69732		1366		0.00341		0.739003	1
1538	0.00366	2.37362	4.22851									1538	0.00079	2.36614	3.68495		1363		0.00173		0.456647	1
1539	0.00262	1.71925	4.2359									1539	0.00188	3.15362	3.69411		1364		0.00272		0.691176	1
1540	0.00346	2.07707	4.23537									1540	0.00148	3.33971	3.69116		1367		0.00217		0.682028	1
1541	0.0045	2.25318	4.24092									1541	0.00252	1.60475	3.71042		1361		0.0045		0.56	1
1542	0.00237	1.65284	4.23878									1542	0.0001	1.71508	3.67968		1362		0.00336		0.0297619	0
1543	0.00282	2.78256	4.24249									1543	0.0002	1.73616	3.6832		1362		0.00336		0.0595238	0
1544	0.00212	1.78904	4.24298									1544	0.00168	2.76012	3.69539		1370		0.00247		0.680162	1
1545	0.00188	1.92835	4.24848									1545	0.00128	2.58802	3.7005		1371		0.00203		0.630542	1
1546	0.00252	2.00609	4.2522									1546	0.00015	2.90649	3.70077		1375		0.00227		0.0660793	0
1547	0.00361	3.10398	4.26184									1547	0.00015	0.1933	3.7078		1373		0.00188		0.0797872	0
1548	0.00222	1.8587	4.25996									1548	0.00044	0.30967	3.71092		1369		0.00346		0.127168	0
1549	0.00222	2.14002	4.25996									1549	0.00064	2.30038	3.71104		1374		0.00143		0.447552	1
1550	0.004	2.47477	4.26699									1550	0.00198	2.84815	3.72027		1377		0.00336		0.589286	1
1551	0.00237	2.57261	4.25752									1551	0.00089	2.92094	3.71873		1375		0.00227		0.39207	1
1552	0.00168	2.71092	4.26764									1552	0.00133	3.10356	3.72706		1379		0.00262		0.507634	1
1553	0.00292	2.87838	4.28787									1553	0.00227	3.24327	3.72461		1380		0.00277		0.819495	1
1554	0.00395	1.26724	4.30913									1554	0.00124	2.46957	3.72692		1376		0.00198		0.626263	1
1555	0.00188	2.39929	4.2888									1555	0.00133	3.02885	3.73383		1378		0.00321		0.41433	1
1556	0.004	2.31788	4.30509									1556	0.00227	2.11665	3.73515		1382		0.00321		0.707165	1
1557	0.00237	2.64261	4.29692									1557	0.00074	2.41071	3.73451		1383		0.00163		0.453988	1
1558	0.0038	1.65168	4.31978									1558	0.00138	2.71721	3.73943		1385		0.00356		0.38764	1
1559	0.00346	1.72662	4.31199									1559	0.0002	0.30225	3.73416		1369		0.00346		0.0578035	0
1560	0.00326	2.22319	4.31666									1560	0.0004	1.87411	3.74119		1381		0.00262		0.152672	0
1561	0.00217	2.76831	4.30942									1561	0.00178	2.24967	3.74821		1389		0.00222		0.801802	1
1562	0.00237	1.90486	4.31288									1562	0.00119	2.78758	3.74909		1390		0.00237		0.50211	1
1563	0.00282	1.7932	4.32388									1563	0.00361	3.51965	3.76634		1388		0.00455		0.793407	1
1564	0.00168	1.97412	4.32035									1564	0.00114	0.24433	3.74722		1386		0.00277		0.411552	1
1565	0.00208	2.03908	4.32384									1565	0.00133	2.96559	3.74997		1391		0.00237		0.561181	1
1566	0.00306	2.15042	4.32998									1566	0.0003	1.70453	3.74646		1387		0.00148		0.202703	0
1567	0.00178	2.54918	4.32713									1567	0.00163	2.17313	3.76296		1394		0.00242		0.673554	1
1568	0.00178	2.82644	4.32537									1568	5e-05	2.35823	3.74294		1393		0.00198		0.0252525	0
1569	0.00242	2.44086	4.33467									1569	0.00316	2.63533	3.77501		1395		0.00499		0.633267	1
1570	0.00143	2.71937	4.32805									1570	0.00079	3.28738	3.76535		1396		0.00173		0.456647	1
1571	0.00232	2.90664	4.34445									1571	5e-05	2.3512	3.757		1393		0.00198		0.0252525	0
1572	0.00272	3.01448	4.35293									1572	0.0001	2.48124	3.757		1398		0.00208		0.0480769	0
1573	0.00292	3.12916	4.35506									1573	0.00074	2.51052	3.77246		1398		0.00208		0.355769	1
1574	0.00232	3.49887	4.35118									1574	0.00015	2.68859	3.76169		1385		0.00356		0.0421348	0
1575	0.00193	2.09365	4.36113									1575	0.00173	2.89766	3.7801		1399		0.00227		0.762115	1
1576	0.00321	2.37121	4.36614									1576	0.00035	3.35735	3.76905		1397		0.00138		0.253623	0
1577	0.00178	2.59663	4.35603									1577	0.00163	2.83492	3.78831		1401		0.00222		0.734234	1
1578	0.00198	2.66505	4.3578									1578	0.00094	2.06856	3.79621		1404		0.00188		0.5	1
1579	0.00247	1.85186	4.36698									1579	0.00049	3.13072	3.78933		1400		0.00232		0.211207	0
1580	0.00287	2.2877	4.37543									1580	0.00094	3.22095	3.79067		1406		0.00183		0.513661	1
1581	0.00316	2.78447	4.37698									1581	0.00104	1.13485	3.80051		1407		0.00227		0.45815	1
1582	0.00178	2.48788	4.3777									1582	0.00084	2.43844	3.79835		1405		0.00163		0.515337	1
1583	0.00183	2.95455	4.37574									1583	0.0003	2.22936	3.80855		1411		0.00153		0.196078	0
1584	0.00277	1.93084	4.3866									1584	5e-05	1.73265	3.79917		1402		0.00237		0.021097	0
1585	0.00292	2.01071	4.38985									1585	0.00178	2.78251	3.82456		1415		0.00296		0.601351	1
1586	0.00158	2.85773	4.38895									1586	0.00049	1.67853	3.81604		1408		0.00341		0.143695	0
1587	0.00198	2.21783	4.39436									1587	5e-05	1.85214	3.8062		1409		0.00267		0.0187266	0
1588	0.00292	1.79734	4.41368									1588	5e-05	2.02787	3.8062		1410		0.00242		0.0206612	0
1589	0.00217	2.14592	4.41006									1589	0.0001	2.19656	3.80972		1411		0.00153		0.0653595	0
1590	0.00193	2.6046	4.40637									1590	0.0001	2.29497	3.80972		1412		0.00193		0.0518135	0
1591	0.00252	2.6715	4.41442									1591	0.00049	2.36666	3.81815		1414		0.00203		0.241379	0
1592	0.00173	2.72775	4.41813									1592	0.00153	2.68451	3.82548		1418		0.00262		0.583969	1
1593	0.00277	3.11485	4.42438									1593	0.00109	2.95761	3.81515		1413		0.00227		0.480176	1
1594	0.00237	2.06462	4.429									1594	5e-05	2.26685	3.81323		1412		0.00193		0.0259067	0
1595	0.00257	2.41041	4.4303									1595	0.0001	3.04004	3.81675		1416		0.00222		0.045045	0
1596	0.00188	2.55171	4.42513									1596	0.00015	3.05879	3.81558		1416		0.00222		0.0675676	0
1597	0.00163	2.99212	4.42071									1597	0.00198	3.2727	3.83291		1422		0.00267		0.741573	1
1598	0.00237	2.91777	4.42944									1598	0.00227	3.43963	3.83539		1423		0.00282		0.804965	1
1599	0.00237	2.49354	4.43881									1599	0.00292	3.60617	3.84659		1419		0.0042		0.695238	1
1600	0.00222	2.78981	4.44163									1600	0.00277	1.58303	3.84775		1417		0.00489		0.566462	1
1601	0.00252	1.98431	4.45397									1601	0.00025	1.82965	3.82448		1409		0.00267		0.093633	0
1602	0.00242	2.33671	4.44799									1602	0.00163	2.14693	3.83666		1426		0.00296		0.550676	1
1603	0.00242	3.30772	4.45373									1603	5e-05	0.06678	3.82729		1420		0.00237		0.021097	0
1604	0.00321	3.37754	4.4572									1604	0.00084	2.49674	3.84052		1421		0.00242		0.347107	1
1605	0.00242	1.90292	4.45517									1605	0.00158	3.13911	3.85079		1427		0.00287		0.550523	1
1606	0.00222	2.26826	4.46021									1606	0.00064	2.91298	3.84946		1429		0.00128		0.5	1
1607	0.00158	2.8608	4.45792									1607	0.0001	0.06326	3.84135		1420		0.00237		0.0421941	0
1608	0.00292	2.20049	4.47432									1608	0.00104	2.31974	3.85507		1435		0.00222		0.468468	1
1609	0.00212	2.62206	4.46644									1609	0.00242	2.73593	3.86645		1428		0.00356		0.679775	1
1610	0.00128	2.13222	4.47071									1610	0.00143	2.85438	3.86849		1436		0.00341		0.419355	1
1611	0.00193	2.74464	4.47288									1611	0.0002	1.79064	3.85892		1432		0.00287		0.0696864	0
1612	0.00262	3.07161	4.48152									1612	0.00054	1.1863	3.86755		1431		0.00252		0.214286	0
1613	0.00321	1.83527	4.48488									1613	0.00133	3.01115	3.87207		1439		0.00203		0.655172	1
1614	0.00183	2.95227	4.48232									1614	0.00064	3.21252	3.86676		1430		0.00183		0.349727	1
1615	0.00203	2.68259	4.49282									1615	0.00015	1.77014	3.86712		1432		0.00287		0.0522648	0
1616	0.00217	2.81511	4.49856									1616	0.0002	2.24401	3.86946		1437		0.00242		0.0826446	0
1617	0.00257	2.44758	4.50572									1617	0.00104	2.4148	3.87515		1440		0.00212		0.490566	1
1618	0.00198	2.89735	4.50084									1618	0.00054	2.56079	3.8733		1438		0.00212		0.254717	0
1619	0.00267	3.16748	4.50455									1619	0.0001	1.97866	3.87298		1434		0.00198		0.0505051	0
1620	0.00252	1.94738	4.51724									1620	0.00109	1.65916	3.88991		1441		0.00311		0.350482	1
1621	0.00296	2.08211	4.51848									1621	0.00153	3.27903	3.89055		1444		0.00242		0.632231	1
1622	0.00296	2.38611	4.52515									1622	0.00025	1.10285	3.89196		1443		0.00306		0.0816993	0
1623	0.00252	2.59267	4.51999									1623	5e-05	2.38635	3.88352		1440		0.00212		0.0235849	0
1624	0.00148	3.33737	4.51777									1624	0.00119	2.77645	3.91252		1446		0.00301		0.395349	1
1625	0.00316	2.3087	4.52964									1625	0.00212	2.27584	3.91899		1448		0.00366		0.579235	1
1626	0.00208	2.73562	4.53471									1626	5e-05	2.97678	3.89758		1447		0.00222		0.0225225	0
1627	0.00247	3.27495	4.53258									1627	5e-05	1.83808	3.90461		1442		0.00227		0.0220264	0
1628	0.00272	2.15873	4.54271									1628	0.00099	2.05177	3.91972		1451		0.00242		0.409091	1
1629	0.00222	2.23358	4.54206									1629	0.0001	0.07732	3.91164		1450		0.00237		0.0421941	0
1630	0.00257	3.39703	4.53803									1630	5e-05	2.37229	3.91164		1453		0.00193		0.0259067	0
1631	0.00257	2.01043	4.54749									1631	0.0001	2.81511	3.91515		1446		0.00301		0.0332226	0
1632	0.00188	2.97216	4.54702									1632	0.00025	2.89103	3.91867		1449		0.00148		0.168919	0
1633	0.00173	1.87865	4.55429									1633	0.0001	2.97678	3.91515		1447		0.00222		0.045045	0
1634	0.00252	2.91021	4.56658									1634	0.00069	2.17246	3.92871		1452		0.00193		0.357513	1
1635	0.00257	1.77144	4.57737									1635	5e-05	2.3512	3.91867		1453		0.00193		0.0259067	0
1636	0.00148	2.85143	4.56932									1636	0.00015	0.09021	3.93038		1450		0.00237		0.0632911	0
1637	0.00287	1.93407	4.59442									1637	5e-05	1.79591	3.9257		1454		0.00267		0.0187266	0
1638	0.00262	2.07375	4.59478									1638	5e-05	2.94867	3.9257		1447		0.00222		0.0225225	0
1639	0.00198	2.34663	4.59468									1639	0.00301	3.05733	3.95485		1459		0.00543		0.554328	1
1640	0.00247	2.65991	4.59373									1640	0.00025	1.18157	3.93835		1457		0.00163		0.153374	0
1641	0.00336	2.77036	4.59934									1641	5e-05	2.33714	3.93273		1453		0.00193		0.0259067	0
1642	0.00252	2.27857	4.60365									1642	0.0001	2.80457	3.93273		1446		0.00301		0.0332226	0
1643	0.00242	2.41475	4.60407									1643	0.00277	2.8421	3.95695		1461		0.00405		0.683951	1
1644	0.00272	2.4799	4.60125									1644	0.00163	3.22344	3.9504		1462		0.00262		0.622137	1
1645	0.00277	1.8367	4.61052									1645	5e-05	2.43555	3.93975		1458		0.00203		0.0246305	0
1646	0.00346	2.14686	4.61946									1646	0.00133	2.58003	3.95694		1463		0.00247		0.538462	1
1647	0.00282	2.00111	4.61898									1647	5e-05	2.04192	3.94678		1451		0.00242		0.0206612	0
1648	0.00217	2.21589	4.6147									1648	0.00138	2.91955	3.96436		1464		0.00277		0.498195	1
1649	0.00385	2.99859	4.62454									1649	0.00015	1.68579	3.9585		1460		0.00208		0.0721154	0
1650	0.00267	2.90428	4.63654									1650	0.0001	2.12276	3.95733		1466		0.00217		0.0460829	0
1651	0.00267	2.7059	4.65033									1651	0.0001	2.38635	3.95733		1467		0.00247		0.0404858	0
1652	0.00188	2.83213	4.64376									1652	0.00247	2.66034	3.97968		1468		0.004		0.6175	1
1653	0.00188	2.05154	4.6569									1653	0.0002	2.89243	3.96436		1464		0.00277		0.0722022	0
1654	0.00227	2.33943	4.6616									1654	0.00089	2.98303	3.96826		1469		0.00158		0.563291	1
1655	0.00272	1.92448	4.67959									1655	0.00059	2.36936	3.979		1467		0.00247		0.238866	0
1656	0.00267	2.27505	4.67481									1656	0.0001	2.76943	3.96787		1474		0.00445		0.0224719	0
1657	0.00311	2.44057	4.67825									1657	0.00025	2.80387	3.98615		1474		0.00445		0.0561798	0
1658	0.00415	1.60454	4.6947									1658	0.00168	3.25939	3.99537		1477		0.00188		0.893617	1
1659	0.00272	1.85649	4.67959									1659	0.0001	1.81348	3.98193		1465		0.00227		0.0440529	0
1660	0.00272	2.10429	4.68393									1660	0.00198	2.30621	4.01584		1479		0.0039		0.507692	1
1661	0.00277	2.20221	4.68822									1661	5e-05	2.49178	3.98193		1471		0.00212		0.0235849	0
1662	0.00198	1.99624	4.69186									1662	5e-05	1.95055	3.98896		1473		0.00252		0.0198413	0
1663	0.00366	1.6806	4.71351									1663	0.0001	2.7624	3.99247		1474		0.00445		0.0224719	0
1664	0.00217	2.37852	4.71742									1664	0.0001	2.33714	4.00653		1479		0.0039		0.025641	0
1665	0.00267	2.61622	4.71373									1665	5e-05	2.43555	4.00302		1480		0.00212		0.0235849	0
1666	0.00217	2.75553	4.7155									1666	0.00252	3.55206	4.03237		1483		0.00341		0.739003	1
1667	0.00321	2.04528	4.7389									1667	0.00015	2.01615	4.01473		1476		0.00341		0.0439883	0
1668	0.00188	2.30755	4.72959									1668	5e-05	2.0349	4.01004		1476		0.00341		0.0146628	0
1669	0.00188	2.49086	4.72515									1669	0.0001	2.42501	4.01356		1480		0.00212		0.0471698	0
1670	0.00193	2.69166	4.72646									1670	0.00035	2.75286	4.0231		1474		0.00445		0.0786517	0
1671	0.00277	2.15087	4.74458									1671	0.00074	2.69468	4.02738		1488		0.00124		0.596774	1
1672	0.00375	1.88229	4.75327									1672	0.00124	3.11596	4.03338		1489		0.00217		0.571429	1
1673	0.00203	2.23959	4.74878									1673	0.0002	1.88377	4.02762		1482		0.00287		0.0696864	0
1674	0.00321	2.42906	4.76334									1674	0.0002	2.1456	4.03113		1486		0.00193		0.103627	0
1675	0.0038	2.62296	4.78369									1675	0.00044	2.50271	4.0366		1490		0.00212		0.207547	0
1676	0.00282	2.34972	4.78607									1676	0.00138	2.55981	4.04469		1487		0.00272		0.507353	1
1677	0.00301	1.68448	4.79464									1677	0.00015	1.6647	4.03582		1484		0.00287		0.0522648	0
1678	0.0038	1.99126	4.7983									1678	0.00217	2.91384	4.0535		1491		0.00341		0.636364	1
1679	0.00361	2.18241	4.81125									1679	0.00237	3.00036	4.05178		1492		0.00292		0.811644	1
1680	0.00395	1.88096	4.83586									1680	0.00198	3.2293	4.05064		1493		0.00292		0.678082	1
1681	0.00292	2.26268	4.83363									1681	0.0001	1.84511	4.04167		1482		0.00287		0.0348432	0
1682	0.00212	2.42672	4.83342									1682	0.0003	2.47187	4.05222		1490		0.00212		0.141509	0
1683	0.00237	3.00153	4.84576									1683	5e-05	2.48475	4.03816		1490		0.00212		0.0235849	0
1684	0.00217	2.37053	4.86407									1684	5e-05	2.11924	4.04519		1486		0.00193		0.0259067	0
1685	0.00356	1.99428	4.87442									1685	0.00208	2.73495	4.06879		1498		0.00405		0.51358	1
1686	0.00306	2.6598	4.8796									1686	0.00074	3.16375	4.06768		1500		0.00178		0.41573	1
1687	0.00247	2.06976	4.89218									1687	0.00015	3.18297	4.04988		1500		0.00178		0.0842697	0
1688	0.00257	2.17007	4.88448									1688	0.00138	3.36237	4.0605		1499		0.00277		0.498195	1
1689	0.00272	3.02074	4.91947									1689	5e-05	1.1141	4.05222		1494		0.00257		0.0194553	0
1690	0.00336	2.13154	4.94728									1690	5e-05	1.817	4.05222		1496		0.00232		0.0215517	0
1691	0.00277	2.40982	4.93122									1691	0.0002	2.3389	4.061		1497		0.00227		0.0881057	0
1692	0.00296	2.68988	4.94654									1692	5e-05	2.38635	4.05222		1497		0.00227		0.0220264	0
1693	0.00247	2.60692	4.94504									1693	0.00089	1.18907	4.07643		1501		0.00198		0.449495	1
1694	0.004	2.78865	4.96191									1694	5e-05	2.36526	4.05925		1497		0.00227		0.0220264	0
1695	0.00193	2.88144	4.96527									1695	0.00089	3.28996	4.07955		1502		0.00247		0.360324	1
1696	0.00306	2.48101	4.99705									1696	5e-05	3.30714	4.05925		1502		0.00247		0.0202429	0
1697	0.00227	2.38191	5.0019									1697	5e-05	2.09113	4.07331		1503		0.00247		0.0202429	0
1698	0.00203	2.25879	5.00851									1698	0.00371	3.44013	4.11229		1508		0.00464		0.799569	1
1699	0.00292	2.15701	5.02746									1699	0.0001	1.79239	4.08385		1496		0.00232		0.0431034	0
1700	0.00346	2.6166	5.02162									1700	0.00128	2.44312	4.09656		1504		0.00321		0.398754	1
1701	0.00242	2.32323	5.0281									1701	5e-05	2.05598	4.09439		1503		0.00247		0.0202429	0
1702	0.00366	2.70218	5.04806									1702	0.00094	2.93387	4.10956		1512		0.00168		0.559524	1
1703	0.00474	1.95025	5.06088									1703	0.00277	3.02824	4.12037		1513		0.0039		0.710256	1
1704	0.0041	2.07834	5.07405									1704	0.00267	2.37047	4.12355		1515		0.00341		0.782991	1
1705	0.00242	2.21292	5.06583									1705	0.00124	2.51793	4.12138		1516		0.00272		0.455882	1
1706	0.00153	2.39836	5.06054									1706	0.0002	1.83281	4.12251		1510		0.00321		0.0623053	0
1707	0.00232	2.46576	5.078									1707	5e-05	2.48475	4.11548		1516		0.00272		0.0183824	0
1708	0.00351	2.29725	5.10261									1708	0.00193	1.76112	4.15171		1520		0.00326		0.592025	1
1709	0.00198	2.36034	5.1013									1709	0.0003	1.6729	4.1436		1519		0.00311		0.096463	0
1710	0.00336	2.59422	5.11277									1710	0.00074	3.59158	4.15625		1517		0.00479		0.154489	0
1711	0.00232	1.91765	5.13439									1711	0.0002	2.22292	4.15062		1522		0.00292		0.0684932	0
1712	0.00371	2.78269	5.15052									1712	0.00247	2.85855	4.16412		1523		0.00415		0.595181	1
1713	0.00529	2.86905	5.17607									1713	5e-05	2.07707	4.15062		1521		0.00247		0.0202429	0
1714	0.00242	2.61343	5.17672									1714	0.00158	2.30793	4.18379		1530		0.00331		0.477341	1
1715	0.00178	2.54684	5.20107									1715	5e-05	2.33714	4.15765		1530		0.00331		0.0151057	0
1716	0.00252	1.84553	5.22179									1716	0.0001	2.0349	4.1682		1521		0.00247		0.0404858	0
1717	0.00341	2.77528	5.21374									1717	0.00064	2.14412	4.17496		1529		0.00311		0.205788	0
1718	0.00242	1.76622	5.25188									1718	5e-05	2.95569	4.16468		1526		0.00079		0.0632911	0
1719	0.00168	2.11924	5.25769									1719	0.00015	3.07284	4.16937		1527		0.00119		0.12605	0
1720	0.00104	2.50149	5.26522									1720	0.00188	3.13974	4.18577		1532		0.00257		0.731518	1
1721	0.00133	2.56988	5.26615									1721	0.0002	2.43731	4.17874		1525		0.00232		0.0862069	0
												1722	0.0001	2.11221	4.18928		1529		0.00311		0.0321543	0
												1723	0.0001	2.88189	4.18928		1523		0.00415		0.0240964	0
												1724	0.00257	2.91136	4.22064		1537		0.0044		0.584091	1
												1725	0.00049	3.00138	4.20545		1535		0.00133		0.368421	1
												1726	0.0003	2.68274	4.21271		1536		0.00208		0.144231	0
												1727	0.00025	1.72562	4.22373		1539		0.00262		0.0954198	0
												1728	0.00311	2.25257	4.242		1541		0.0045		0.691111	1
												1729	0.00079	2.06301	4.242		1540		0.00346		0.228324	0
												1730	0.00104	2.37162	4.23999		1538		0.00366		0.284153	0
												1731	0.00049	2.02787	4.24552		1546		0.00252		0.194444	0
												1732	0.00084	2.79072	4.24407		1543		0.00282		0.297872	0
												1733	0.00306	3.10353	4.26309		1547		0.00361		0.847645	1
												1734	0.0003	1.77951	4.24669		1544		0.00212		0.141509	0
												1735	0.00015	1.87557	4.24669		1548		0.00222		0.0675676	0
												1736	0.00237	2.47567	4.26382		1550		0.004		0.5925	1
												1737	0.00035	1.99875	4.25405		1546		0.00252		0.138889	0
												1738	0.0002	2.57261	4.25254		1551		0.00237		0.0843882	0
												1739	0.00025	2.13892	4.26731		1549		0.00222		0.112613	0
												1740	0.00203	2.87872	4.28709		1553		0.00292		0.695205	1
												1741	5e-05	2.41446	4.27012		1555		0.00188		0.0265957	0
												1742	0.00198	2.64185	4.29577		1557		0.00237		0.835443	1
												1743	5e-05	2.33011	4.28418		1556		0.004		0.0125	0
												1744	0.0001	2.37932	4.28769		1555		0.00188		0.0531915	0
												1745	0.00049	2.04544	4.31089		1565		0.00208		0.235577	0
												1746	0.00054	2.23874	4.31293		1560		0.00326		0.165644	0
												1747	5e-05	2.82917	4.30526		1568		0.00178		0.0280899	0
												1748	5e-05	1.817	4.31229		1563		0.00282		0.0177305	0
												1749	0.00119	2.54831	4.32664		1567		0.00178		0.668539	1
												1750	0.00025	2.20359	4.32635		1560		0.00326		0.0766871	0
												1751	0.0003	2.45546	4.32401		1569		0.00242		0.123967	0
												1752	0.0002	2.91703	4.32459		1571		0.00232		0.0862069	0
												1753	0.0003	1.79591	4.32986		1563		0.00282		0.106383	0
												1754	0.00183	3.50111	4.34991		1574		0.00232		0.788793	1
												1755	0.0002	2.43906	4.33689		1569		0.00242		0.0826446	0
												1756	0.00163	3.00873	4.35383		1572		0.00272		0.599265	1
												1757	0.00212	3.12978	4.35447		1573		0.00292		0.726027	1
												1758	0.00015	2.13564	4.34509		1566		0.00306		0.0490196	0
												1759	0.00015	2.42383	4.35212		1569		0.00242		0.0619835	0
												1760	0.0001	1.79239	4.35447		1563		0.00282		0.035461	0
												1761	0.0003	2.50115	4.36618		1582		0.00178		0.168539	0
												1762	5e-05	2.68859	4.36149		1578		0.00198		0.0252525	0
												1763	5e-05	2.89946	4.36149		1571		0.00232		0.0215517	0
												1764	0.0001	2.30903	4.37204		1580		0.00287		0.0348432	0
												1765	5e-05	2.47069	4.38258		1582		0.00178		0.0280899	0
												1766	0.0001	1.85566	4.38961		1579		0.00247		0.0404858	0
												1767	0.00015	2.72374	4.40367		1592		0.00173		0.0867052	0
												1768	0.00059	1.79357	4.42124		1588		0.00292		0.202055	0
												1769	5e-05	2.67453	4.41773		1591		0.00252		0.0198413	0
												1770	0.00059	2.99553	4.42944		1597		0.00163		0.361963	1
												1771	0.00133	3.11476	4.43178		1593		0.00277		0.480144	1
												1772	0.0002	2.35471	4.43881		1602		0.00242		0.0826446	0
												1773	0.00025	2.66188	4.4346		1591		0.00252		0.0992063	0
												1774	5e-05	1.9154	4.44584		1605		0.00242		0.0206612	0
												1775	5e-05	3.38446	4.44584		1604		0.00321		0.0155763	0
												1776	0.00044	3.29543	4.46068		1603		0.00242		0.181818	0
												1777	0.00035	1.88729	4.46693		1605		0.00242		0.144628	0
												1778	5e-05	2.31606	4.4599		1602		0.00242		0.0206612	0
												1779	0.00168	3.07188	4.4843		1612		0.00262		0.641221	1
												1780	5e-05	3.08925	4.4599		1612		0.00262		0.019084	0
												1781	5e-05	2.25279	4.46693		1606		0.00222		0.0225225	0
												1782	0.0004	2.96448	4.48011		1614		0.00183		0.218579	0
												1783	5e-05	2.12627	4.48099		1610		0.00128		0.0390625	0
												1784	0.00015	1.8334	4.49036		1613		0.00321		0.046729	0
												1785	5e-05	2.75185	4.48802		1611		0.00193		0.0259067	0
												1786	0.00119	3.17359	4.50998		1619		0.00267		0.445693	1
												1787	0.0001	2.95218	4.50207		1614		0.00183		0.0546448	0
												1788	0.00025	2.10237	4.52035		1621		0.00296		0.0844595	0
												1789	0.0001	2.44961	4.51262		1617		0.00257		0.0389105	0
												1790	5e-05	2.0841	4.51613		1621		0.00296		0.0168919	0
												1791	0.00089	3.2677	4.53527		1627		0.00247		0.360324	1
												1792	0.00109	3.4014	4.54233		1630		0.00257		0.424125	1
												1793	5e-05	2.24577	4.53019		1629		0.00222		0.0225225	0
												1794	0.00025	2.28653	4.53863		1625		0.00316		0.0791139	0
												1795	5e-05	2.30903	4.53019		1625		0.00316		0.0158228	0
												1796	0.00049	2.15228	4.55549		1628		0.00272		0.180147	0
												1797	0.0004	2.74043	4.54864		1626		0.00208		0.192308	0
												1798	0.00035	1.8672	4.55931		1633		0.00173		0.202312	0
												1799	0.00025	1.76639	4.57799		1635		0.00257		0.0972763	0
												1800	0.00025	1.95195	4.58923		1637		0.00287		0.087108	0
												1801	0.00059	2.08996	4.59579		1638		0.00262		0.225191	0
												1802	0.00208	2.7716	4.59998		1641		0.00336		0.619048	1
												1803	0.00015	2.84792	4.58174		1636		0.00148		0.101351	0
												1804	0.00099	1.92384	4.60399		1637		0.00287		0.344948	1
												1805	0.0004	2.66399	4.59345		1640		0.00247		0.161943	0
												1806	0.00074	2.49319	4.6061		1644		0.00272		0.272059	0
												1807	5e-05	2.15439	4.60048		1646		0.00346		0.0144509	0
												1808	0.00163	2.14651	4.62689		1646		0.00346		0.471098	1
												1809	0.0001	2.70616	4.64968		1651		0.00267		0.0374532	0
												1810	0.00059	1.93825	4.67604		1655		0.00272		0.216912	0
												1811	0.00074	2.11268	4.68858		1660		0.00272		0.272059	0
												1812	0.0001	2.21765	4.68131		1661		0.00277		0.0361011	0
												1813	5e-05	1.63424	4.68483		1658		0.00415		0.0120482	0
												1814	0.0002	1.98394	4.70064		1662		0.00198		0.10101	0
												1815	0.00133	2.61492	4.70487		1665		0.00267		0.498127	1
												1816	0.00025	2.19094	4.70451		1661		0.00277		0.0902527	0
												1817	5e-05	2.67453	4.70592		1670		0.00193		0.0259067	0
												1818	0.00114	2.1498	4.73953		1671		0.00277		0.411552	1
												1819	0.00069	1.89683	4.75411		1672		0.00375		0.184	0
												1820	0.00128	2.05274	4.74728		1667		0.00321		0.398754	1
												1821	0.00025	2.29075	4.74247		1668		0.00188		0.132979	0
												1822	5e-05	2.23874	4.74106		1673		0.00203		0.0246305	0
												1823	0.0001	2.24225	4.75863		1673		0.00203		0.0492611	0
												1824	0.00222	1.98819	4.79792		1678		0.0038		0.584211	1
												1825	0.00104	2.61562	4.79461		1675		0.0038		0.273684	0
												1826	0.00272	2.18557	4.81007		1679		0.00361		0.753463	1
												1827	0.0001	2.33011	4.80081		1676		0.00282		0.035461	0
												1828	0.00193	1.88332	4.83965		1680		0.00395		0.488608	1
												1829	0.00173	2.26203	4.83806		1681		0.00292		0.592466	1
												1830	0.00025	2.99787	4.8465		1683		0.00237		0.105485	0
												1831	0.00267	1.9909	4.87162		1685		0.00356		0.75	1
												1832	0.00044	2.07473	4.87539		1687		0.00247		0.178138	0
												1833	0.0002	2.35296	4.87637		1684		0.00217		0.0921659	0
												1834	0.00133	2.17469	4.88893		1688		0.00257		0.51751	1
												1835	0.0001	2.66048	4.87813		1686		0.00306		0.0326797	0
												1836	5e-05	2.99787	4.91679		1689		0.00272		0.0183824	0
												1837	0.00148	2.13354	4.95123		1690		0.00336		0.440476	1
												1838	0.00025	2.41024	4.93225		1691		0.00277		0.0902527	0
												1839	0.0001	3.0049	4.93436		1689		0.00272		0.0367647	0
												1840	0.0002	3.02423	4.93963		1689		0.00272		0.0735294	0
												1841	0.00267	2.78999	4.96391		1694		0.004		0.6675	1
												1842	0.0001	2.69562	4.94842		1692		0.00296		0.0337838	0
												1843	0.00119	2.88306	4.95984		1695		0.00193		0.61658	1
												1844	0.00069	2.48124	4.99611		1696		0.00306		0.22549	0
												1845	0.00015	2.16142	5.00113		1699		0.00292		0.0513699	0
												1846	0.00173	2.60967	5.02644		1700		0.00346		0.5	1
												1847	0.0001	2.14384	5.00816		1699		0.00292		0.0342466	0
												1848	0.00277	2.70265	5.04971		1702		0.00366		0.756831	1
												1849	0.00247	1.95097	5.05132		1703		0.00474		0.521097	1
												1850	0.00059	2.0718	5.06908		1704		0.0041		0.143902	0
												1851	0.00069	2.47571	5.08297		1707		0.00232		0.297414	0
												1852	0.00173	2.5944	5.10838		1710		0.00336		0.514881	1
																						902

## Sheet: S5_E1
S5_E1																						threshold	0.33
	UNION											Intersection
index	area	XM	YM									index	area	XM	YM		matching index from Union		union value		IOU value	TP	>1 anomaly
1	0.00257	3.05728	0.04098									1	0.00044	4.4474	0.03475		6		0.00198		0.222222	0
2	0.00064	3.96841	0.03271									2	0.00064	3.06005	0.04623		1		0.00257		0.249027	0
3	0.00277	2.9562	0.04544									3	0.00262	4.23603	0.05816		23		0.00351		0.746439	1
4	0.00627	3.1845	0.06755									4	0.00074	4.31229	0.04288		6		0.00198		0.373737	1
5	0.00242	4.77248	0.04124									5	0.00321	4.39361	0.07045		6		0.00198		1.62121	1
6	0.00198	4.52773	0.05395									6	0.00074	3.60377	0.11551		11		0.00277		0.267148	0
7	0.0124	2.76028	0.0982									7	0.00079	3.07167	0.11202		14		0.00252		0.313492	0
8	0.00272	4.67884	0.08155									8	0.00277	3.93913	0.15878		17		0.00682		0.406158	1
9	0.00242	2.4268	0.0804									9	0.00074	4.51801	0.1605		20		0.00277		0.267148	0
10	5e-05	4.8957	0.06678									10	0.00069	4.12452	0.17924		23		0.00351		0.196581	0
11	0.00277	3.59777	0.1047									11	0.00232	4.69784	0.18612		25		0.00366		0.63388	1
12	0.00143	4.04301	0.09368									12	0.00375	5.00086	0.19459		26		0.00687		0.545852	1
13	0.00193	2.90271	0.10354									13	0.00104	3.76436	0.22208		27		0.00479		0.217119	0
14	0.00252	3.06619	0.12295									14	0.00252	4.19831	0.25187		37		0.00558		0.451613	1
15	0.00618	3.82577	0.14005									15	0.00138	4.83344	0.25907		43		0.00277		0.498195	1
16	0.00198	4.5866	0.10948									16	0.00054	2.77486	0.2572		29		0.00573		0.0942408	0
17	0.00682	3.93105	0.16405									17	0.00124	4.35194	0.28214		42		0.01077		0.115135	0
18	0.00287	3.13857	0.14615									18	5e-05	4.10845	0.27765		41		0.0042		0.0119048	0
19	0.00385	3.4999	0.15536									19	0.0004	4.13042	0.28643		41		0.0042		0.0952381	0
20	0.00277	4.52432	0.15334									20	0.0003	4.32049	0.29873		42		0.01077		0.0278552	0
21	0.00287	2.97121	0.16046									21	0.0002	4.78148	0.304		50		0.00311		0.0643087	0
22	0.00217	3.21832	0.16119									22	0.0003	3.80972	0.31279		48		0.00558		0.0537634	0
23	0.00351	4.11899	0.18095									23	0.0002	3.02247	0.31631		47		0.00306		0.0653595	0
24	0.00173	2.87717	0.17442									24	0.00287	4.41106	0.34091		42		0.01077		0.266481	0
25	0.00366	4.69908	0.18851									25	0.00242	4.17774	0.35927		56		0.00494		0.489879	1
26	0.00687	4.99427	0.19576									26	0.00015	4.48333	0.33153		52		0.00272		0.0551471	0
27	0.00479	3.76262	0.21363									27	0.0002	4.89043	0.34091		53		0.00351		0.0569801	0
28	0.00292	4.02923	0.20438									28	0.00025	4.86758	0.34794		53		0.00351		0.0712251	0
29	0.00573	2.79628	0.23521									29	0.00079	4.93743	0.36595		59		0.00257		0.307393	0
30	0.00282	3.02315	0.22228									30	0.00153	4.07263	0.40077		62		0.00445		0.34382	1
31	0.00301	3.3537	0.22038									31	0.0001	4.90273	0.41471		67		0.00356		0.0280899	0
32	0.00371	2.93836	0.23725									32	0.00074	4.36196	0.45618		70		0.00356		0.207865	0
33	0.00247	3.26258	0.22029									33	5e-05	5.00816	0.44634		72		0.00395		0.0126582	0
34	0.00287	3.58152	0.22347									34	0.00252	4.6421	0.47335		71		0.00553		0.455696	1
35	0.00711	4.45619	0.23874									35	0.00035	4.24301	0.47446		73		0.00464		0.075431	0
36	0.00425	3.09938	0.24258									36	5e-05	4.51613	0.49554		75		0.00702		0.00712251	0
37	0.00558	4.20578	0.24754									37	5e-05	4.43178	0.51663		75		0.00702		0.00712251	0
38	0.0039	4.61899	0.23992									38	5e-05	4.51613	0.52366		75		0.00702		0.00712251	0
39	0.00341	3.65299	0.24291									39	0.00035	4.35547	0.54676		80		0.0042		0.0833333	0
40	0.00331	3.18933	0.26579									40	5e-05	3.89758	0.54475		79		0.00242		0.0206612	0
41	0.0042	4.10873	0.27162									41	0.00168	3.9288	0.57121		82		0.00519		0.323699	0
42	0.01077	4.37293	0.30742									42	0.00203	4.42716	0.6231		88		0.00415		0.489157	1
43	0.00277	4.83846	0.26228									43	0.00025	4.73403	0.6544		90		0.00474		0.0527426	0
44	0.00341	4.92117	0.27367									44	5e-05	4.75512	0.65018		90		0.00474		0.0105485	0
45	0.00193	2.71328	0.29729									45	0.00119	4.58672	0.70056		97		0.00529		0.224953	0
46	0.00316	3.29144	0.30005									46	0.00158	4.48472	0.71564		99		0.0038		0.415789	1
47	0.00306	3.0262	0.31191									47	0.00109	4.18194	0.74539		101		0.0041		0.265854	0
48	0.00558	3.80502	0.32745									48	0.00015	0.38308	0.73687		95		0.00573		0.026178	0
49	0.00277	4.56935	0.30865									49	0.00074	4.82213	0.75983		102		0.0041		0.180488	0
50	0.00311	4.7609	0.3123									50	5e-05	4.07331	0.75562		100		0.00361		0.0138504	0
51	0.00237	3.44816	0.32055									51	0.00128	4.44719	0.77887		104		0.00499		0.256513	0
52	0.00272	4.4971	0.32448									52	0.00598	4.72143	0.7975		106		0.00884		0.676471	1
53	0.00351	4.86595	0.3363									53	0.00015	4.21389	0.76968		101		0.0041		0.0365854	0
54	0.00326	3.12546	0.34559									54	5e-05	3.93273	0.7767		103		0.00464		0.0107759	0
55	0.00366	3.35901	0.3523									55	0.00049	4.92311	0.79217		107		0.00385		0.127273	0
56	0.00494	4.17023	0.36471									56	0.00064	4.26525	0.83023		110		0.00351		0.182336	0
57	0.00079	4.25079	0.3352									57	0.00015	4.85118	0.86808		113		0.00356		0.0421348	0
58	0.00138	3.19242	0.35622									58	0.00015	0.80951	0.87042		116		0.00296		0.0506757	0
59	0.00257	4.94625	0.36498									59	0.00311	4.53253	0.89854		115		0.00568		0.547535	1
60	0.00311	3.05522	0.38085									60	0.00326	4.64777	0.9175		118		0.00697		0.467719	1
61	0.00731	3.21278	0.43105									61	0.0004	0.82591	0.89708		116		0.00296		0.135135	0
62	0.00445	4.07358	0.4024									62	0.00178	0.51741	0.92197		120		0.00543		0.327808	0
63	0.00203	4.80964	0.39011									63	5e-05	4.60751	0.91026		118		0.00697		0.0071736	0
64	0.00306	4.49584	0.41516									64	0.00128	0.42147	0.93459		123		0.0045		0.284444	0
65	0.0043	4.74639	0.42404									65	5e-05	4.46693	0.92431		121		0.00405		0.0123457	0
66	0.00287	3.32557	0.43228									66	0.00277	4.74307	0.97025		125		0.00667		0.415292	1
67	0.00356	4.87943	0.43406									67	0.0001	0.54826	0.96297		120		0.00543		0.0184162	0
68	0.0044	3.4061	0.457									68	5e-05	4.25606	0.9946		129		0.00627		0.00797448	0
69	0.00331	3.88373	0.47016									69	0.0001	4.34392	1.04381		139		0.0042		0.0238095	0
70	0.00356	4.34987	0.46451									70	0.0003	0.34676	1.05669		145		0.00242		0.123967	0
71	0.00553	4.64306	0.47269									71	5e-05	0.14409	1.06489		146		0.0045		0.0111111	0
72	0.00395	5.02205	0.47542									72	0.00109	0.52973	1.14061		149		0.00262		0.416031	1
73	0.00464	4.23692	0.48527									73	0.00015	0.45571	1.1469		150		0.00287		0.0522648	0
74	0.00168	3.95154	0.48314									74	5e-05	0.43931	1.17736		150		0.00287		0.0174216	0
75	0.00702	4.48297	0.50884									75	0.00084	4.35447	1.37045		167		0.00558		0.150538	0
76	0.00227	4.7458	0.50532									76	5e-05	4.95193	1.46555		172		0.00618		0.00809061	0
77	0.00514	4.93645	0.53137									77	0.00128	4.95463	1.49339		172		0.00618		0.20712	0
78	0.00282	3.99907	0.52909									78	0.0001	1.59558	1.52178		174		0.00623		0.0160514	0
79	0.00242	3.85928	0.54432									79	0.00119	1.72943	1.58563		178		0.0041		0.290244	0
80	0.0042	4.33314	0.54748									80	0.00109	4.68643	1.57769		177		0.00242		0.450413	1
81	0.00652	4.59036	0.56323									81	0.00193	4.99591	1.62073		181		0.00632		0.30538	0
82	0.00519	3.92653	0.57321									82	0.00183	1.62455	1.65647		187		0.00356		0.514045	1
83	0.00222	4.72528	0.56974									83	0.00148	2.10847	1.68743		190		0.0043		0.344186	1
84	0.00652	4.84112	0.61312									84	0.0001	2.18602	1.67642		192		0.00405		0.0246914	0
85	0.00405	0.13681	0.60535									85	0.00326	4.84543	1.70986		194		0.00529		0.616257	1
86	0.00519	4.02999	0.60741									86	0.0001	2.21765	1.70805		192		0.00405		0.0246914	0
87	0.00435	4.30446	0.61488									87	5e-05	2.27388	1.70453		196		0.00326		0.0153374	0
88	0.00415	4.42711	0.6185									88	0.00109	2.43683	1.72115		198		0.00647		0.16847	0
89	5e-05	3.76403	0.60098									89	5e-05	2.35823	1.71156		197		0.00212		0.0235849	0
90	0.00474	4.75508	0.64283									90	5e-05	2.25982	1.72562		196		0.00326		0.0153374	0
91	5e-05	3.77809	0.62207									91	0.00222	1.92274	1.75998		201		0.00371		0.598383	1
92	0.00366	4.67419	0.66956									92	0.00025	2.46648	1.74108		198		0.00647		0.0386399	0
93	0.00484	4.23913	0.68174									93	5e-05	2.18953	1.73968		192		0.00405		0.0123457	0
94	0.00568	3.93169	0.68588									94	5e-05	2.27388	1.74671		196		0.00326		0.0153374	0
95	0.00573	0.36923	0.70696									95	0.00089	2.50896	1.75998		198		0.00647		0.137558	0
96	0.0004	0.62822	0.67918									96	0.00227	2.19962	1.79453		208		0.00395		0.574684	1
97	0.00529	4.59	0.70004									97	0.0001	2.3512	1.77834		207		0.00282		0.035461	0
98	0.00637	3.59288	0.72614									98	0.0001	2.40392	1.77482		211		0.00351		0.02849	0
99	0.0038	4.48556	0.71473									99	0.00178	2.06399	1.81524		212		0.00894		0.199105	0
100	0.00361	4.08842	0.74309									100	0.00094	2.42334	1.80849		211		0.00351		0.267806	0
101	0.0041	4.18503	0.75569									101	0.0001	1.76076	1.79942		213		0.00311		0.0321543	0
102	0.0041	4.84006	0.75995									102	0.00148	1.97773	1.81582		209		5e-05		29.6	1
103	0.00464	3.92313	0.78556									103	0.0003	2.32426	1.80645		207		0.00282		0.106383	0
104	0.00499	4.44084	0.79132									104	0.0001	2.00678	1.81348		212		0.00894		0.0111857	0
105	0.00217	0.43308	0.78741									105	0.00227	2.27098	1.83411		214		0.0044		0.515909	1
106	0.00884	4.71676	0.79906									106	0.00044	4.94256	1.82168		215		0.00687		0.0640466	0
107	0.00385	4.93055	0.78458									107	0.00025	1.77201	1.82262		213		0.00311		0.0803859	0
108	0.00385	4.14053	0.82365									108	5e-05	2.39337	1.817		211		0.00351		0.014245	0
109	0.0004	0.67303	0.80482									109	0.00316	3.03938	1.85027		216		0.00464		0.681034	1
110	0.00351	4.27279	0.83915									110	0.00015	1.73733	1.8334		213		0.00311		0.0482315	0
111	5e-05	0.23547	0.83997									111	0.0001	2.40392	1.83105		211		0.00351		0.02849	0
112	0.00287	4.37022	0.86832									112	0.00163	2.53225	1.86471		220		0.00474		0.343882	1
113	0.00356	4.84583	0.86531									113	0.00212	1.81585	1.88238		223		0.01275		0.166275	0
114	0.00455	4.93925	0.8829									114	0.0002	2.17196	1.8662		224		0.00242		0.0826446	0
115	0.00568	4.53249	0.89596									115	5e-05	2.302	1.85917		214		0.0044		0.0113636	0
116	0.00296	0.81691	0.88979									116	0.00035	2.35421	1.88026		222		0.00227		0.154185	0
117	0.00321	4.22091	0.89371									117	0.0003	2.49295	1.87909		220		0.00474		0.0632911	0
118	0.00697	4.64054	0.91429									118	0.00104	3.15284	1.8913		229		0.00321		0.323988	0
119	0.00385	4.30103	0.91719									119	0.00173	1.4782	1.90436		227		0.00504		0.343254	1
120	0.00543	0.51935	0.93562									120	0.00158	1.89673	1.91167		223		0.01275		0.123922	0
121	0.00405	4.44188	0.93394									121	0.00257	1.97961	1.91608		223		0.01275		0.201569	0
122	5e-05	0.17924	0.91026									122	0.00025	1.76498	1.90416		230		0.00484		0.0516529	0
123	0.0045	0.4119	0.94618									123	0.00133	2.08019	1.92165		235		0.01047		0.12703	0
124	0.00455	4.15773	0.9467									124	5e-05	2.43555	1.89432		226		0.00519		0.00963391	0
125	0.00667	4.74598	0.98542									125	0.00262	2.63077	1.91819		234		0.00405		0.646914	1
126	5e-05	0.79076	0.95243									126	0.00114	1.74059	1.92977		230		0.00484		0.235537	0
127	0.00356	4.36843	0.98279									127	5e-05	1.8662	1.90837		223		0.01275		0.00392157	0
128	5e-05	0.18627	0.95946									128	0.00025	1.94633	1.91681		223		0.01275		0.0196078	0
129	0.00627	4.24785	0.99901									129	5e-05	2.30903	1.90837		237		0.00786		0.00636132	0
130	0.00395	4.88928	0.98757									130	0.0003	2.42501	1.9154		226		0.00519		0.0578035	0
131	0.0001	0.16167	0.96649									131	5e-05	2.44258	1.90837		226		0.00519		0.00963391	0
132	5e-05	5.04331	0.98055									132	0.00049	2.28302	1.92524		237		0.00786		0.062341	0
133	0.00217	4.50351	1.0109									133	0.0003	2.31488	1.93063		237		0.00786		0.0381679	0
134	0.00385	0.41886	1.03029									134	0.00321	2.36612	1.96331		237		0.00786		0.408397	1
135	0.00385	0.50492	1.02948									135	0.0001	2.21062	1.94703		247		0.00341		0.0293255	0
136	0.00371	4.44134	1.04146									136	0.00015	2.32777	1.9482		237		0.00786		0.019084	0
137	5e-05	4.95896	1.00866									137	5e-05	2.77294	1.94352		245		0.00301		0.0166113	0
138	0.00079	0.89137	1.0381									138	0.00212	3.30322	1.97441		251		0.00879		0.241183	0
139	0.0042	4.34617	1.05337									139	0.00203	2.03867	1.98004		235		0.01047		0.193887	0
140	5e-05	0.16518	1.02975									140	0.00099	2.24506	1.97409		247		0.00341		0.290323	0
141	5e-05	0.17924	1.02975									141	0.0004	1.30739	1.96812		242		0.00341		0.117302	0
142	0.0001	0.19681	1.02975									142	0.00237	1.58899	1.98979		253		0.00726		0.326446	0
143	0.00356	4.62625	1.07007									143	0.00356	2.48436	1.9976		257		0.00539		0.660482	1
144	0.00642	0.25223	1.09723									144	5e-05	1.39526	1.97163		239		0.00267		0.0187266	0
145	0.00242	0.33797	1.07452									145	0.00336	3.39129	2.00068		251		0.00879		0.382253	1
146	0.0045	0.12235	1.09416									146	0.00301	1.87012	2.00632		254		0.00464		0.648707	1
147	0.00845	0.95839	1.15717									147	0.00217	1.51028	2.00965		291		0.0001		21.7	1
148	0.0038	4.42895	1.14732									148	5e-05	3.33526	1.98569		251		0.00879		0.00568828	0
149	0.00262	0.53217	1.14611									149	5e-05	1.4304	1.99272		272		0.0045		0.0111111	0
150	0.00287	0.44535	1.16746									150	0.00371	1.77735	2.02665		263		0.00623		0.595506	1
151	0.00632	4.79125	1.20108									151	0.00247	1.96461	2.02126		260		0.00455		0.542857	1
152	0.00277	0.85427	1.211									152	0.00064	2.68535	1.99921		264		0.00267		0.2397	0
153	5e-05	0.05272	1.17736									153	0.00183	2.29953	2.01704		268		0.0041		0.446341	1
154	0.00459	4.28266	1.22127									154	0.00331	3.66699	2.02608		275		0.01294		0.255796	0
155	0.00385	4.36582	1.22665									155	0.00079	2.15307	2.02084		267		0.0038		0.207895	0
156	0.00064	0.75291	1.22386									156	0.00035	1.44546	2.02787		272		0.0045		0.0777778	0
157	5e-05	4.85352	1.20547									157	5e-05	2.76591	2.02084		274		0.00316		0.0158228	0
158	0.00534	4.99957	1.24459									158	0.00054	2.07387	2.0432		235		0.01047		0.0515759	0
159	5e-05	0.55881	1.23359									159	0.00049	2.10589	2.04895		267		0.0038		0.128947	0
160	0.00158	0.8973	1.27225									160	0.00247	2.40181	2.0602		282		0.01067		0.23149	0
161	0.0001	4.61454	1.26522									161	0.00015	2.75185	2.03724		274		0.00316		0.0474684	0
162	0.00015	1.00866	1.27342									162	0.00227	2.56482	2.06836		301		0.0001		22.7	1
163	5e-05	1.55692	1.27576									163	0.00015	3.74763	2.04661		275		0.01294		0.011592	0
164	0.00059	4.64675	1.29158									164	0.00069	3.77056	2.06201		275		0.01294		0.053323	0
165	5e-05	4.61454	1.28279									165	0.00148	1.71929	2.06723		263		0.00623		0.23756	0
166	0.00074	0.91963	1.30903									166	5e-05	1.95055	2.04895		260		0.00455		0.010989	0
167	0.00558	4.36193	1.37136									167	0.00094	2.22431	2.06893		288		0.00292		0.321918	0
168	0.00504	4.46796	1.38044									168	0.00232	1.90942	2.08754		294		0.00361		0.642659	1
169	5e-05	1.15627	1.36714									169	0.00212	2.65639	2.08295		295		0.00296		0.716216	1
170	5e-05	0.91728	1.4304									170	0.0001	3.74646	2.06301		275		0.01294		0.00772798	0
171	0.0001	0.82942	1.46555									171	0.00292	1.56979	2.10638		337		0.00292		1	1
172	0.00618	4.94015	1.50421									172	5e-05	2.30903	2.07707		300		0.00227		0.0220264	0
173	5e-05	1.60613	1.47258									173	0.00321	2.47534	2.10724		282		0.01067		0.300843	0
174	0.00623	1.59442	1.54192									174	0.00114	2.72954	2.09602		298		5e-05		22.8	1
175	0.0001	2.00326	1.52529									175	0.00025	2.97538	2.08129		293		0.00479		0.0521921	0
176	0.00415	4.8557	1.56379									176	0.0002	3.63751	2.08058		304		0.0041		0.0487805	0
177	0.00242	4.68536	1.57608									177	0.00119	1.6483	2.10665		338		0.00524		0.227099	0
178	0.0041	1.71343	1.58792									178	5e-05	1.75374	2.0841		263		0.00623		0.00802568	0
179	0.0001	1.26522	1.57801									179	5e-05	2.95569	2.0841		293		0.00479		0.0104384	0
180	5e-05	2.00678	1.57801									180	0.00064	3.1444	2.1041		303		0.00988		0.0647773	0
181	0.00632	4.98739	1.62028									181	5e-05	1.69047	2.09113		262		0.00025		0.2	0
182	0.00025	2.04474	1.59347									182	0.00044	0.38542	2.10987		308		0.00489		0.0899796	0
183	0.00178	0.61269	1.61823									183	0.00044	1.43665	2.11143		305		0.00203		0.216749	0
184	0.0001	2.13682	1.6237									184	0.0001	1.52178	2.10167		291		0.0001		1	1
185	0.00128	0.51149	1.64722									185	0.0002	1.70805	2.10167		263		0.00623		0.0321027	0
186	0.0001	0.55529	1.63424									186	0.0002	1.73441	2.10694		263		0.00623		0.0321027	0
187	0.00356	1.62636	1.65572									187	5e-05	2.27388	2.09816		300		0.00227		0.0220264	0
188	0.00025	2.41727	1.63987									188	0.00054	3.12056	2.11094		303		0.00988		0.0546559	0
189	0.0001	0.54826	1.6483									189	0.00054	1.68408	2.11477		292		0.04931		0.0109511	0
190	0.0043	2.11392	1.68769									190	0.00237	2.16845	2.13081		327		0.0003		7.9	1
191	0.0002	0.74156	1.65709									191	5e-05	2.69562	2.10519		302		0.00598		0.0083612	0
192	0.00405	2.19207	1.70762									192	0.00094	3.81434	2.11702		339		0.00321		0.292835	0
193	0.0003	0.61269	1.67759									193	0.00351	3.98391	2.13419		311		0.00568		0.617958	1
194	0.00529	4.84373	1.70782									194	0.00222	1.7792	2.13018		263		0.00623		0.35634	1
195	5e-05	2.4004	1.67642									195	0.00173	2.55364	2.13712		287		0.01161		0.149009	0
196	0.00326	2.27133	1.71492									196	0.0001	2.95218	2.11221		293		0.00479		0.0208768	0
197	0.00212	2.34579	1.71334									197	0.0001	3.62696	2.11221		304		0.0041		0.0243902	0
198	0.00647	2.47367	1.74296									198	5e-05	1.61316	2.11924		338		0.00524		0.00954198	0
199	0.00267	1.75647	1.72783									199	0.00208	2.69094	2.14853		302		0.00598		0.347826	1
200	0.0002	1.14924	1.72738									200	0.00069	2.82817	2.1318		314		0.01285		0.0536965	0
201	0.00371	1.92095	1.75924									201	0.0001	0.35496	2.12979		308		0.00489		0.0204499	0
202	0.00084	0.77629	1.74753									202	0.00128	1.86647	2.14303		320		0.00963		0.132918	0
203	0.00222	1.69047	1.75764									203	5e-05	3.60236	2.12627		304		0.0041		0.0121951	0
204	0.00198	0.47744	1.77482									204	0.00069	1.65935	2.14184		292		0.04931		0.0139931	0
205	0.0038	1.82494	1.77547									205	5e-05	2.787	2.1333		314		0.01285		0.00389105	0
206	0.00143	0.62037	1.77094									206	5e-05	3.61642	2.1333		304		0.0041		0.0121951	0
207	0.00282	2.33069	1.78632									207	0.00025	2.06582	2.15158		317		0.00326		0.0766871	0
208	0.00395	2.19867	1.79504									208	0.00015	2.36994	2.14502		321		0.00267		0.0561798	0
209	5e-05	1.96461	1.76779									209	5e-05	2.38635	2.14033		321		0.00267		0.0187266	0
210	0.00059	2.11866	1.77717									210	0.00188	2.90372	2.1579		322		0.00356		0.52809	1
211	0.00351	2.40782	1.80324									211	0.00114	2.03306	2.16081		317		0.00326		0.349693	1
212	0.00894	2.02882	1.81353									212	0.0002	2.80457	2.15087		314		0.01285		0.0155642	0
213	0.00311	1.7485	1.81562									213	0.00114	2.99023	2.16845		328		0.00267		0.426966	1
214	0.0044	2.27617	1.83802									214	0.00198	4.08965	2.17249		332		0.00306		0.647059	1
215	0.00687	4.91657	1.84913									215	0.00074	1.76873	2.16423		320		0.00963		0.0768432	0
216	0.00464	3.03945	1.85288									216	0.00212	2.24593	2.18708		310		0.02154		0.0984215	0
217	0.0001	3.30363	1.817									217	0.00163	2.6085	2.1825		287		0.01161		0.140396	0
218	0.00133	4.78245	1.83444									218	0.00084	2.64352	2.17175		287		0.01161		0.0723514	0
219	0.00277	1.66951	1.84925									219	0.00044	3.09471	2.16532		303		0.00988		0.0445344	0
220	0.00474	2.51864	1.86385									220	0.00217	3.59358	2.17452		334		0.00326		0.665644	1
221	5e-05	3.16656	1.83105									221	0.00064	1.54503	2.17223		337		0.00292		0.219178	0
222	0.00227	2.35185	1.86606									222	0.0003	2.22116	2.16845		310		0.02154		0.0139276	0
223	0.01275	1.89684	1.90453									223	5e-05	3.06113	2.16142		324		0.00015		0.333333	1
224	0.00242	2.15112	1.87211									224	0.00287	1.61728	2.19668		338		0.00524		0.54771	1
225	5e-05	4.42476	1.85214									225	5e-05	1.85917	2.16845		320		0.00963		0.00519211	0
226	0.00519	2.44144	1.90591									226	5e-05	1.87323	2.16845		320		0.00963		0.00519211	0
227	0.00504	1.46496	1.90588									227	0.00217	2.77454	2.19225		314		0.01285		0.168872	0
228	0.00262	2.21807	1.89981									228	5e-05	2.80106	2.17548		314		0.01285		0.00389105	0
229	0.00321	3.15911	1.90158									229	0.0003	1.43626	2.18719		329		0.00593		0.0505902	0
230	0.00484	1.73811	1.91414									230	0.00292	2.12723	2.21062		327		0.0003		9.73333	1
231	0.0002	3.32472	1.88377									231	0.0004	3.05674	2.1869		303		0.00988		0.0404858	0
232	0.00133	4.80614	1.89952									232	0.00173	3.93192	2.21122		335		0.00469		0.36887	1
233	0.00178	1.64459	1.9074									233	0.0001	1.76428	2.18953		367		0.00227		0.0440529	0
234	0.00405	2.63315	1.9223									234	0.00059	1.85858	2.20359		320		0.00963		0.0612669	0
235	0.01047	2.06387	1.98494									235	0.00148	2.4557	2.2057		343		0.00311		0.475884	1
236	0.00301	0.81277	1.94628									236	0.00025	2.81371	2.20359		314		0.01285		0.0194553	0
237	0.00786	2.34252	1.95127									237	0.00188	4.15747	2.21654		344		0.00346		0.543353	1
238	0.00371	3.23395	1.93855									238	0.00346	3.29419	2.22749		386		0.0003		11.5333	1
239	0.00267	1.37939	1.94326									239	0.0003	1.54404	2.20945		337		0.00292		0.10274	0
240	0.00306	3.47686	1.94034									240	0.00331	1.70296	2.23464		292		0.04931		0.0671263	0
241	5e-05	0.08083	1.9154									241	0.00153	1.77573	2.21924		367		0.00227		0.674009	1
242	0.00341	1.30475	1.95045									242	0.0003	1.8334	2.21179		320		0.00963		0.0311526	0
243	0.00203	2.15747	1.93906									243	0.00257	2.93893	2.22982		352		0.004		0.6425	1
244	0.0003	2.5199	1.92595									244	0.00114	1.48113	2.22254		348		0.00919		0.124048	0
245	0.00301	2.77248	1.94718									245	0.00044	1.92477	2.22077		320		0.00963		0.0456906	0
246	0.0001	0.01054	1.94									246	0.00138	3.10732	2.2292		303		0.00988		0.139676	0
247	0.00341	2.23285	1.96985									247	0.0002	2.40392	2.22116		351		0.00336		0.0595238	0
248	0.00094	3.5883	1.94759									248	0.00277	2.85578	2.24526		314		0.01285		0.215564	0
249	0.00148	4.84134	1.95078									249	0.00296	3.02235	2.24846		356		0.00464		0.637931	1
250	0.00015	2.5363	1.95523									250	0.0038	2.20843	2.25608		310		0.02154		0.176416	0
251	0.00879	3.36284	1.99532									251	0.00183	2.52332	2.23893		353		0.00371		0.493261	1
252	5e-05	4.51613	1.95055									252	0.00069	2.7378	2.24426		355		0.00287		0.240418	0
253	0.00726	1.54995	1.9988									253	5e-05	2.76591	2.22468		355		0.00287		0.0174216	0
254	0.00464	1.87023	2.0075									254	5e-05	1.95758	2.23171		349		0.0003		0.166667	0
255	0.00025	1.91259	1.96601									255	0.00099	2.7037	2.24858		355		0.00287		0.344948	1
256	5e-05	1.65533	1.96461									256	0.00183	3.21387	2.2526		345		0.0166		0.110241	0
257	0.00539	2.48687	1.99927									257	0.00094	2.04969	2.24873		350		0.00321		0.292835	0
258	0.0001	2.68508	1.96461									258	0.00109	2.31382	2.2643		358		0.00267		0.40824	1
259	5e-05	0.35496	1.97163									259	5e-05	2.37229	2.23874		351		0.00336		0.014881	0
260	0.00455	1.96272	2.02259									260	0.00114	2.63939	2.26471		355		0.00287		0.397213	1
261	0.00054	2.56463	1.98505									261	5e-05	2.3512	2.24577		351		0.00336		0.014881	0
262	0.00025	1.68204	1.9871									262	5e-05	3.24388	2.24577		345		0.0166		0.00301205	0
263	0.00623	1.78023	2.0248									263	0.0003	2.67102	2.25982		355		0.00287		0.10453	0
264	0.00267	2.68719	2.00409									264	0.00331	1.55336	2.28217		402		0.0004		8.275	1
265	0.0004	3.52504	1.98218									265	0.00153	1.8018	2.28318		367		0.00227		0.674009	1
266	0.00015	0.14878	1.98804									266	0.00099	1.99799	2.2788		366		0.00361		0.274238	0
267	0.0038	2.15569	2.03494									267	0.0003	2.60307	2.26685		353		0.00371		0.0808625	0
268	0.0041	2.29962	2.02355									268	0.00163	3.14463	2.27665		383		0.0001		16.3	1
269	0.0004	2.62094	1.99096									269	0.00267	3.58206	2.28664		369		0.0039		0.684615	1
270	5e-05	4.71294	1.98569									270	0.00252	3.87663	2.2867		360		0.00795		0.316981	0
271	5e-05	1.14221	1.99272									271	0.00198	1.64689	2.29093		292		0.04931		0.0401541	0
272	0.0045	1.42094	2.02854									272	5e-05	1.87323	2.26685		365		0.00128		0.0390625	0
273	5e-05	2.59019	1.99272									273	0.00089	4.09556	2.28638		370		0.01235		0.0720648	0
274	0.00316	2.76868	2.02057									274	0.00025	4.24622	2.27107		390		0.00366		0.068306	0
275	0.01294	3.73285	2.05936									275	0.0002	1.43743	2.28267		348		0.00919		0.0217628	0
276	0.00494	3.86588	2.04052									276	0.00173	2.79644	2.29517		368		0.00356		0.485955	1
277	0.0043	3.53444	2.02668									277	0.00025	3.34651	2.2795		363		0.00217		0.115207	0
278	5e-05	4.88867	1.99975									278	0.0004	1.46467	2.29233		348		0.00919		0.0435256	0
279	5e-05	1.14221	2.00678									279	0.0001	1.96461	2.28442		366		0.00361		0.0277008	0
280	5e-05	1.9154	2.01381									280	0.00346	2.42922	2.31144		375		0.00573		0.603839	1
281	0.00252	3.2578	2.03751									281	0.00074	2.56957	2.29872		353		0.00371		0.199461	0
282	0.01067	2.43634	2.08219									282	0.00059	4.18343	2.29438		370		0.01235		0.0477733	0
283	0.00326	0.27275	2.07377									283	5e-05	1.40931	2.28794		348		0.00919		0.0054407	0
284	0.0002	0.98406	2.03138									284	5e-05	4.242	2.28794		390		0.00366		0.0136612	0
285	0.00049	2.62955	2.037									285	5e-05	2.61127	2.29497		359		0.02559		0.00195389	0
286	0.00237	3.45885	2.05305									286	0.00257	3.9649	2.31889		384		0.00371		0.692722	1
287	0.01161	2.5852	2.13283									287	0.0001	4.12602	2.29848		370		0.01235		0.00809717	0
288	0.00292	2.23005	2.07319									288	5e-05	1.44446	2.302		348		0.00919		0.0054407	0
289	0.00287	2.86456	2.07004									289	0.00163	2.8854	2.3233		382		0.00311		0.524116	1
290	0.00119	1.00163	2.0595									290	0.0002	3.44421	2.30551		376		0.00479		0.0417537	0
291	0.0001	1.50421	2.04895									291	0.00015	2.25514	2.31137		380		5e-05		3	1
292	0.04931	1.65743	2.20956									292	0.00054	2.68859	2.325		355		0.00287		0.188153	0
293	0.00479	2.96561	2.08312									293	0.00035	3.14648	2.31204		383		0.0001		3.5	1
294	0.00361	1.91115	2.08831									294	0.00168	3.21783	2.3297		389		0.00282		0.595745	1
295	0.00296	2.65794	2.08365									295	0.00292	1.69429	2.34358		397		0.00277		1.05415	1
296	0.0002	2.80106	2.06125									296	0.00212	2.11156	2.34433		393		0.0087		0.243678	0
297	0.00529	0.71292	2.10269									297	0.00025	2.27107	2.3259		380		5e-05		5	1
298	5e-05	2.73077	2.06301									298	0.00035	2.71972	2.33112		368		0.00356		0.0983146	0
299	0.00331	1.36368	2.10414									299	0.00227	3.09444	2.34005		420		0.00124		1.83065	1
300	0.00227	2.29802	2.10075									300	0.00212	4.29464	2.33796		390		0.00366		0.579235	1
301	0.0001	2.60424	2.08058									301	0.00015	1.47258	2.33011		402		0.0004		0.375	1
302	0.00598	2.71075	2.12666									302	0.00351	2.01341	2.351		392		0.00598		0.586957	1
303	0.00988	3.10426	2.16033									303	0.0004	2.23522	2.33451		380		5e-05		8	1
304	0.0041	3.62995	2.11032									304	0.00158	3.36184	2.33473		387		0.00282		0.560284	1
305	0.00203	1.446	2.10936									305	0.00015	1.5991	2.3348		402		0.0004		0.375	1
306	0.0002	4.45639	2.08761									306	0.00267	1.85175	2.3525		391		0.0044		0.606818	1
307	0.0001	4.49153	2.0841									307	0.00311	2.63292	2.35745		359		0.02559		0.121532	0
308	0.00489	0.38506	2.12545									308	0.00277	2.82415	2.36049		382		0.00311		0.890675	1
309	0.0001	1.99975	2.09464									309	0.0001	3.41609	2.33363		376		0.00479		0.0208768	0
310	0.02154	2.19672	2.21553									310	0.00212	4.05238	2.35104		396		0.00904		0.234513	0
311	0.00568	3.98399	2.13536									311	0.00133	1.76936	2.35094		397		0.00277		0.480144	1
312	0.00104	0.17991	2.12393									312	0.0001	0.42174	2.34417		395		0.00815		0.0122699	0
313	0.00385	0.91179	2.14637									313	0.00094	2.34343	2.35897		403		0.00272		0.345588	1
314	0.01285	2.81768	2.1993									314	0.00044	2.54801	2.34808		359		0.02559		0.0171942	0
315	0.00015	4.41304	2.10753									315	0.00252	4.18522	2.36526		370		0.01235		0.204049	0
316	0.00089	1.09613	2.12041									316	0.00138	1.63249	2.37907		402		0.0004		3.45	1
317	0.00326	2.03921	2.15287									317	0.00227	2.18923	2.37962		393		0.0087		0.26092	0
318	0.00267	3.72602	2.13617									318	0.00163	3.16678	2.37463		409		0.00242		0.673554	1
319	5e-05	4.08033	2.11221									319	0.00217	3.30219	2.36957		405		0.00721		0.300971	0
320	0.00963	1.88316	2.19705									320	0.00415	3.86068	2.38911		406		0.00642		0.646417	1
321	0.00267	2.38307	2.156									321	0.00015	1.57567	2.36526		402		0.0004		0.375	1
322	0.00356	2.90464	2.15213									322	0.0001	2.41798	2.35823		375		0.00573		0.017452	0
323	0.00301	1.30768	2.15566									323	0.00361	2.72605	2.3927		429		0.00553		0.652803	1
324	0.00015	3.04239	2.13096									324	0.00173	0.24391	2.38373		414		0.00311		0.55627	1
325	0.0003	0.25304	2.14033									325	5e-05	0.39714	2.36526		395		0.00815		0.00613497	0
326	0.00114	0.08389	2.17089									326	0.00331	0.43816	2.40911		395		0.00815		0.406135	1
327	0.0003	2.10753	2.14502									327	0.00217	1.92627	2.38746		411		0.00385		0.563636	1
328	0.00267	2.99556	2.16998									328	0.0003	2.31606	2.3758		403		0.00272		0.110294	0
329	0.00593	1.40422	2.18485									329	0.00094	2.55097	2.37377		359		0.02559		0.0367331	0
330	5e-05	1.98569	2.14736									330	5e-05	3.51099	2.36526		394		0.00292		0.0171233	0
331	0.0002	2.43379	2.15263									331	0.00193	4.46765	2.38869		418		0.00504		0.382937	1
332	0.00306	4.09248	2.17231									332	0.00316	2.50112	2.40205		359		0.02559		0.123486	0
333	0.00015	1.9318	2.15673									333	0.00015	4.03113	2.37463		396		0.00904		0.0165929	0
334	0.00326	3.59329	2.17684									334	0.00109	4.34903	2.41318		421		0.0042		0.259524	0
335	0.00469	3.93112	2.20666									335	5e-05	0.47446	2.38635		395		0.00815		0.00613497	0
336	0.00015	4.18577	2.15907									336	0.00178	3.08964	2.40372		422		0.00781		0.227913	0
337	0.00292	1.54045	2.18784									337	5e-05	3.40555	2.38635		417		0.00247		0.0202429	0
338	0.00524	1.61712	2.20217									338	0.00316	3.50132	2.41062		423		0.00455		0.694505	1
339	0.00321	3.8022	2.19537									339	5e-05	3.59533	2.38635		398		0.00351		0.014245	0
340	0.0003	0.29287	2.1825									340	0.00301	4.00025	2.41204		396		0.00904		0.332965	1
341	0.00025	2.30481	2.18813									341	5e-05	0.27765	2.39337		414		0.00311		0.0160772	0
342	5e-05	0.0246	2.1825									342	0.00124	2.40603	2.40771		403		0.00272		0.455882	1
343	0.00311	2.45531	2.21105									343	0.0001	2.81863	2.39337		388		0.04881		0.00204876	0
344	0.00346	4.15422	2.21456									344	0.00212	2.91221	2.41462		424		0.00287		0.738676	1
345	0.0166	3.20181	2.27043									345	0.0001	3.67617	2.39337		413		0.00356		0.0280899	0
346	0.00232	1.31614	2.21615									346	0.00025	4.19842	2.39619		438		0.0001		2.5	1
347	0.00015	2.3348	2.19891									347	0.0001	4.24552	2.39337		426		0.00568		0.0176056	0
348	0.00919	1.45836	2.27793									348	5e-05	4.27715	2.39337		426		0.00568		0.00880282	0
349	0.0003	1.99155	2.20945									349	5e-05	1.53584	2.40743		419		0.00262		0.019084	0
350	0.00321	2.04924	2.23685									350	0.00054	1.75374	2.42341		397		0.00277		0.194946	0
351	0.00336	2.37872	2.23006									351	0.00203	2.28108	2.43212		427		0.01443		0.140679	0
352	0.004	2.93982	2.23174									352	0.0002	2.43906	2.41446		375		0.00573		0.034904	0
353	0.00371	2.52589	2.24305									353	0.00395	2.64141	2.43977		429		0.00553		0.714286	1
354	0.0001	0.09489	2.22116									354	0.00301	2.80255	2.43728		388		0.04881		0.0616677	0
355	0.00287	2.71855	2.24506									355	0.00267	3.26588	2.43034		405		0.00721		0.370319	1
356	0.00464	3.02406	2.25231									356	0.00148	1.8416	2.44633		435		0.00371		0.398922	1
357	0.00183	0.33141	2.25336									357	0.0001	3.01193	2.42501		432		0.00212		0.0471698	0
358	0.00267	2.31122	2.2646									358	0.0002	4.44936	2.42501		418		0.00504		0.0396825	0
359	0.02559	2.55845	2.36883									359	5e-05	2.73077	2.42852		429		0.00553		0.00904159	0
360	0.00795	3.86076	2.27686									360	5e-05	4.46693	2.42852		418		0.00504		0.00992063	0
361	0.00054	0.15687	2.25152									361	0.00232	0.60861	2.46591		450		0.00015		15.4667	1
362	0.004	1.35697	2.27484									362	0.00301	2.55423	2.46436		429		0.00553		0.544304	1
363	0.00217	3.36459	2.26995									363	0.00227	3.62574	2.46428		436		0.0041		0.553659	1
364	5e-05	0.62207	2.25279									364	5e-05	3.64454	2.43555		436		0.0041		0.0121951	0
365	0.00128	1.87954	2.26631									365	0.00375	0.34044	2.47661		439		0.00593		0.632378	1
366	0.00361	1.98311	2.28145									366	0.00341	1.71401	2.46978		428		0.02381		0.143217	0
367	0.00227	1.8024	2.28265									367	0.00232	1.9178	2.468		435		0.00371		0.625337	1
368	0.00356	2.79068	2.29187									368	0.00222	2.42493	2.47257		427		0.01443		0.153846	0
369	0.0039	3.5793	2.28842									369	0.00025	2.83198	2.4482		388		0.04881		0.0051219	0
370	0.01235	4.17388	2.32183									370	0.0002	2.96975	2.44785		432		0.00212		0.0943396	0
371	0.00109	0.42206	2.2857									371	0.00227	3.06021	2.46519		422		0.00781		0.290653	0
372	5e-05	0.60098	2.26685									372	0.00015	3.70545	2.44726		413		0.00356		0.0421348	0
373	5e-05	1.12113	2.26685									373	0.00044	4.4271	2.45039		444		0.01393		0.0315865	0
374	5e-05	3.98193	2.26685									374	0.0039	2.11631	2.48244		442		0.00573		0.680628	1
375	0.00573	2.43003	2.3179									375	0.0003	2.30903	2.45781		427		0.01443		0.02079	0
376	0.00479	3.44037	2.30978									376	0.00227	3.33068	2.47482		440		0.01927		0.1178	0
377	0.00494	4.40244	2.32362									377	0.0001	3.65859	2.45312		436		0.0041		0.0243902	0
378	0.00114	0.37238	2.29986									378	0.0038	2.71999	2.48676		388		0.04881		0.0778529	0
379	0.00015	2.34651	2.2856									379	0.0001	2.99435	2.45664		432		0.00212		0.0471698	0
380	5e-05	2.25982	2.28794									380	0.00064	3.45908	2.46961		447		0.00716		0.0893855	0
381	5e-05	0.55178	2.29497									381	0.0002	1.79064	2.47069		428		0.02381		0.00839983	0
382	0.00311	2.89146	2.32475									382	0.00311	2.87202	2.49301		388		0.04881		0.0637165	0
383	0.0001	3.19819	2.29497									383	0.00064	3.39582	2.47556		447		0.00716		0.0893855	0
384	0.00371	3.96376	2.32084									384	5e-05	3.42664	2.46366		447		0.00716		0.00698324	0
385	5e-05	0.57989	2.302									385	0.00079	3.47935	2.48739		447		0.00716		0.110335	0
386	0.0003	3.26848	2.30434									386	0.0001	3.72537	2.46718		413		0.00356		0.0280899	0
387	0.00282	3.36079	2.33768									387	0.00208	0.20384	2.48944		449		0.00296		0.702703	1
388	0.04881	2.80722	2.48545									388	0.00015	0.64784	2.47304		450		0.00015		1	1
389	0.00282	3.21863	2.33298									389	0.00133	4.33468	2.49204		468		0.00469		0.283582	0
390	0.00366	4.29246	2.33577									390	0.00089	4.41421	2.48046		444		0.01393		0.0638909	0
391	0.0044	1.85053	2.3553									391	0.00217	2.49769	2.50216		459		0.00736		0.294837	0
392	0.00598	2.01467	2.35475									392	0.00306	2.95535	2.50709		460		0.00015		20.4	1
393	0.0087	2.16147	2.36804									393	0.00257	0.05339	2.50841		445		0.00519		0.495183	1
394	0.00292	3.52292	2.34092									394	0.00212	2.23416	2.50633		455		0.00321		0.660436	1
395	0.00815	0.43307	2.39502									395	0.0001	3.12439	2.4953		443		0.00119		0.0840336	0
396	0.00904	4.02463	2.38722									396	0.00578	0.48215	2.5384		457		0.00746		0.774799	1
397	0.00277	1.77149	2.35633									397	0.00084	1.77896	2.51163		428		0.02381		0.0352793	0
398	0.00351	3.60684	2.36314									398	0.00089	2.36799	2.52653		427		0.01443		0.0616771	0
399	5e-05	4.01004	2.33011									399	0.00173	3.68048	2.5219		437		0.03513		0.0492457	0
400	5e-05	0.30576	2.33714									400	0.00049	4.42968	2.50303		444		0.01393		0.0351759	0
401	0.00158	0.56913	2.36021									401	0.00198	4.48977	2.5329		444		0.01393		0.142139	0
402	0.0004	1.51826	2.34417									402	0.0044	2.6172	2.53451		459		0.00736		0.597826	1
403	0.00272	2.33439	2.36323									403	0.00114	3.28728	2.52937		440		0.01927		0.0591593	0
404	0.00242	0.1167	2.3644									404	0.00292	3.4339	2.53967		447		0.00716		0.407821	1
405	0.00721	3.28044	2.40457									405	0.0002	3.71131	2.51287		437		0.03513		0.00569314	0
406	0.00642	3.86153	2.38784									406	5e-05	3.79917	2.50584		471		0.00163		0.0306748	0
407	0.00272	1.36101	2.37714									407	0.0001	1.73968	2.51638		428		0.02381		0.00419992	0
408	0.0003	2.93578	2.3594									408	0.00415	2.01557	2.54684		463		0.00603		0.688226	1
409	0.00242	3.16633	2.3753									409	5e-05	3.45475	2.51287		447		0.00716		0.00698324	0
410	0.0002	3.4653	2.35471									410	5e-05	2.4004	2.5199		427		0.01443		0.003465	0
411	0.00385	1.92497	2.38668									411	5e-05	3.09627	2.5199		467		0.0004		0.125	0
412	0.00059	3.00548	2.3676									412	5e-05	3.74997	2.5199		437		0.03513		0.00142328	0
413	0.00356	3.67867	2.39328									413	0.00084	0.58982	2.54967		434		0.02006		0.0418744	0
414	0.00311	0.24723	2.38531									414	0.00064	3.02923	2.54639		456		0.01122		0.057041	0
415	0.00114	0.32715	2.37687									415	0.00138	3.36087	2.55178		440		0.01927		0.0716139	0
416	0.00212	1.44757	2.38177									416	5e-05	3.60939	2.53395		437		0.03513		0.00142328	0
417	0.00247	3.4203	2.38718									417	0.00015	4.11548	2.5363		466		0.00188		0.0797872	0
418	0.00504	4.45909	2.39734									418	0.00124	2.45635	2.55476		427		0.01443		0.0859321	0
419	0.00262	1.51535	2.40268									419	0.00272	3.54575	2.56539		491		0.00425		0.64	1
420	0.00124	3.04201	2.39169									420	0.00025	3.7809	2.5438		437		0.03513		0.00711642	0
421	0.0042	4.35809	2.40831									421	0.00588	4.79251	2.58056		472		0.00954		0.616352	1
422	0.00781	3.0808	2.45042									422	0.00104	3.24623	2.56307		470		0.0001		10.4	1
423	0.00455	3.50233	2.41274									423	0.00035	4.28116	2.55404		468		0.00469		0.0746269	0
424	0.00287	2.91256	2.41446									424	0.00247	4.40718	2.57402		475		0.00405		0.609877	1
425	5e-05	3.2228	2.38635									425	0.0001	2.35471	2.55504		427		0.01443		0.00693001	0
426	0.00568	4.25822	2.43145									426	0.00277	2.93975	2.58441		456		0.01122		0.246881	0
427	0.01443	2.3516	2.47479									427	5e-05	3.5883	2.55504		437		0.03513		0.00142328	0
428	0.02381	1.75645	2.50751									428	0.00094	3.76403	2.58649		437		0.03513		0.0267578	0
429	0.00553	2.64151	2.43841									429	5e-05	3.82729	2.55504		471		0.00163		0.0306748	0
430	5e-05	2.10519	2.41446									430	0.00242	4.63505	2.58144		476		0.0126		0.192063	0
431	0.0044	1.46349	2.45569									431	0.0001	1.72913	2.56207		428		0.02381		0.00419992	0
432	0.00212	2.98744	2.43834									432	0.00124	2.30846	2.57725		455		0.00321		0.386293	1
433	5e-05	3.58128	2.42149									433	0.00296	3.07812	2.59007		456		0.01122		0.263815	0
434	0.02006	0.59265	2.60018									434	0.00035	4.56734	2.56508		495		0.00296		0.118243	0
435	0.00371	1.91825	2.46856									435	0.00138	2.77369	2.59696		388		0.04881		0.0282729	0
436	0.0041	3.6311	2.46037									436	0.0003	2.85026	2.5773		388		0.04881		0.00614628	0
437	0.03513	3.67778	2.56521									437	0.00143	3.15275	2.59503		482		0.00632		0.226266	0
438	0.0001	4.1928	2.43203									438	0.0004	3.63487	2.57964		437		0.03513		0.0113863	0
439	0.00593	0.34058	2.47572									439	0.00173	3.69354	2.58999		437		0.03513		0.0492457	0
440	0.01927	3.33584	2.54126									440	0.0002	3.7816	2.57261		437		0.03513		0.00569314	0
441	0.00114	3.56783	2.45511									441	0.0003	4.25957	2.57261		468		0.00469		0.0639659	0
442	0.00573	2.1185	2.48243									442	0.0041	4.90484	2.60543		479		0.00519		0.789981	1
443	0.00119	3.15163	2.45459									443	0.00049	0.59536	2.58316		434		0.02006		0.0244267	0
444	0.01393	4.44105	2.5031									444	0.00247	1.5454	2.60748		481		0.00583		0.423671	1
445	0.00519	0.05595	2.5061									445	0.00395	1.73968	2.60504		474		5e-05		79	1
446	0.0001	1.98218	2.44961									446	5e-05	2.42149	2.57613		427		0.01443		0.003465	0
447	0.00716	3.44908	2.51576									447	0.00173	2.06763	2.59922		483		0.00232		0.74569	1
448	0.0001	1.99975	2.46015									448	0.00306	2.2359	2.61048		455		0.00321		0.953271	1
449	0.00296	0.20458	2.48992									449	0.00385	2.50953	2.61542		486		0.00879		0.437998	1
450	0.00015	0.6783	2.47069									450	0.00138	2.86557	2.605		508		0.00707		0.195191	0
451	0.09955	2.46595	2.78794									451	5e-05	2.41446	2.59019		427		0.01443		0.003465	0
452	0.0001	3.20522	2.47421									452	0.00203	2.67059	2.62362		510		5e-05		40.6	1
453	5e-05	0.13004	2.47772									453	0.00296	3.3902	2.61303		484		0.00133		2.22556	1
454	0.0004	2.0472	2.48212									454	0.0001	3.82026	2.5937		492		0.00188		0.0531915	0
455	0.00321	2.23527	2.50629									455	0.00049	2.42922	2.60987		427		0.01443		0.033957	0
456	0.01122	3.01722	2.54747									456	0.0002	3.32647	2.60424		484		0.00133		0.150376	0
457	0.00746	0.48181	2.53869									457	5e-05	4.22091	2.59722		487		0.00494		0.0101215	0
458	5e-05	1.98569	2.48475									458	0.00267	0.05454	2.63444		488		0.00524		0.509542	1
459	0.00736	2.61816	2.53366									459	0.00267	1.63958	2.62806		485		0.0038		0.702632	1
460	0.00015	3.00724	2.48709									460	0.00227	1.94214	2.62136		489		0.0041		0.553659	1
461	0.00287	4.17862	2.5079									461	0.00316	2.16263	2.64686		483		0.00232		1.36207	1
462	0.0002	1.63776	2.50232									462	0.0001	2.91703	2.60776		508		0.00707		0.0141443	0
463	0.00603	2.01673	2.54626									463	5e-05	3.30714	2.60424		484		0.00133		0.037594	0
464	0.00084	0.12797	2.53354									464	0.00074	3.57706	2.61783		499		5e-05		14.8	1
465	0.00084	1.94517	2.52817									465	0.00035	3.60537	2.61328		499		5e-05		7	1
466	0.00188	4.11014	2.52942									466	5e-05	3.8062	2.60424		492		0.00188		0.0265957	0
467	0.0004	3.16481	2.52693									467	0.00222	4.19561	2.63283		487		0.00494		0.449393	1
468	0.00469	4.27933	2.55444									468	0.00183	0.54171	2.64148		434		0.02006		0.0912263	0
469	0.00158	0.2838	2.57349									469	0.00054	2.12819	2.62597		483		0.00232		0.232759	0
470	0.0001	3.18765	2.53747									470	0.00035	2.18853	2.62232		483		0.00232		0.150862	0
471	0.00163	3.88544	2.55781									471	0.00183	3.20456	2.64129		482		0.00632		0.289557	0
472	0.00954	4.79796	2.59513									472	0.00277	3.48739	2.64642		491		0.00425		0.651765	1
473	0.00558	0.94739	2.59429									473	0.00025	4.56534	2.62393		495		0.00296		0.0844595	0
474	5e-05	1.79591	2.54801									474	0.00282	2.30335	2.65505		533		0.00716		0.393855	1
475	0.00405	4.40416	2.57599									475	0.00158	2.3613	2.65103		533		0.00716		0.22067	0
476	0.0126	4.67371	2.63515									476	0.00252	2.59032	2.65565		486		0.00879		0.286689	0
477	0.00084	0.21149	2.58068									477	0.0001	4.23849	2.62533		487		0.00494		0.0202429	0
478	0.00089	0.15659	2.57418									478	0.00035	2.85528	2.63638		508		0.00707		0.049505	0
479	0.00519	4.90474	2.60496									479	0.00292	2.99429	2.66155		496		0.01215		0.240329	0
480	0.00173	0.68332	2.58878									480	0.00054	4.66374	2.63556		476		0.0126		0.0428571	0
481	0.00583	1.53913	2.61054									481	0.00183	3.61547	2.66124		499		5e-05		36.6	1
482	0.00632	3.1788	2.61486									482	0.00351	3.96272	2.66939		498		0.01314		0.267123	0
483	0.00232	2.06664	2.60218									483	0.00193	4.68735	2.66462		476		0.0126		0.153175	0
484	0.00133	3.31681	2.60324									484	5e-05	4.81135	2.63939		472		0.00954		0.00524109	0
485	0.0038	1.64078	2.62643									485	0.00074	4.82916	2.65579		472		0.00954		0.0775681	0
486	0.00879	2.62653	2.63905									486	0.00015	0.57286	2.65345		434		0.02006		0.00747757	0
487	0.00494	4.20491	2.62888									487	0.00094	2.42075	2.66307		451		0.09955		0.00944249	0
488	0.00524	0.05375	2.63832									488	0.00208	4.30543	2.67169		494		0.00539		0.3859	1
489	0.0041	1.94004	2.62461									489	0.0001	4.56885	2.64642		495		0.00296		0.0337838	0
490	0.00044	0.38699	2.6144									490	0.00015	4.74106	2.64642		476		0.0126		0.0119048	0
491	0.00425	3.48973	2.64576									491	0.00109	0.3719	2.67294		504		0.0039		0.279487	0
492	0.00188	3.88149	2.62848									492	0.00193	2.06049	2.68733		501		0.01072		0.180037	0
493	0.00064	0.20844	2.62912									493	0.00074	2.10331	2.67547		501		0.01072		0.0690299	0
494	0.00539	4.30491	2.65861									494	5e-05	0.03866	2.66751		488		0.00524		0.00954198	0
495	0.00296	4.57013	2.6482									495	0.00025	0.72328	2.67313		509		0.01334		0.0187406	0
496	0.01215	3.04027	2.68813									496	0.00133	1.68709	2.68234		507		0.0086		0.154651	0
497	0.00138	3.32673	2.6547									497	0.00494	2.89834	2.70764		508		0.00707		0.698727	1
498	0.01314	3.9732	2.74215									498	0.00015	4.44116	2.66985		502		0.00618		0.0242718	0
499	5e-05	3.66562	2.63939									499	5e-05	0.59395	2.67453		434		0.02006		0.00249252	0
500	0.00296	4.49563	2.66516									500	0.00306	0.61254	2.71342		553		0.00168		1.82143	1
501	0.01072	2.07422	2.72645									501	5e-05	1.87323	2.67453		505		0.00509		0.00982318	0
502	0.00618	4.40694	2.68548									502	0.004	3.07432	2.70699		496		0.01215		0.329218	0
503	0.00015	0.25422	2.65579									503	0.00015	4.4107	2.67453		502		0.00618		0.0242718	0
504	0.0039	0.36746	2.68899									504	0.0003	0.86105	2.69445		506		0.00445		0.0674157	0
505	0.00509	1.87582	2.69146									505	0.0001	0.88565	2.68508		521		0.0001		1	1
506	0.00445	0.86196	2.71559									506	0.00203	1.98175	2.71037		516		0.00484		0.419421	1
507	0.0086	1.6571	2.70002									507	0.00252	3.22941	2.70679		513		0.01892		0.133192	0
508	0.00707	2.89797	2.70693									508	5e-05	1.62018	2.68859		507		0.0086		0.00581395	0
509	0.01334	0.73962	2.72199									509	0.00025	1.88166	2.69281		505		0.00509		0.0491159	0
510	5e-05	2.66048	2.66751									510	0.00277	2.75361	2.71658		541		0.00262		1.05725	1
511	0.00672	3.45336	2.72684									511	0.00049	0.30295	2.70687		520		0.00178		0.275281	0
512	0.0001	0.16518	2.67805									512	5e-05	0.83997	2.69562		506		0.00445		0.011236	0
513	0.01892	3.24827	2.75539									513	5e-05	1.85917	2.69562		505		0.00509		0.00982318	0
514	0.00143	3.67289	2.69271									514	0.00301	2.17271	2.72754		501		0.01072		0.280784	0
515	0.00124	3.78427	2.69									515	0.00044	2.45117	2.69953		451		0.09955		0.00441989	0
516	0.00484	1.96997	2.71329									516	0.00049	3.48076	2.71601		511		0.00672		0.0729167	0
517	0.0247	2.83742	2.83264									517	0.00084	4.9234	2.7134		526		0.00193		0.435233	1
518	0.0039	1.52979	2.72045									518	0.0001	1.93649	2.70616		516		0.00484		0.0206612	0
519	5e-05	0.25656	2.69562									519	0.00193	2.63849	2.72464		510		5e-05		38.6	1
520	0.00178	0.2976	2.71818									520	0.00049	4.38469	2.70757		502		0.00618		0.079288	0
521	0.0001	0.91026	2.69914									521	0.00089	4.84064	2.71476		525		0.0043		0.206977	0
522	5e-05	0.9454	2.69562									522	0.00025	0.80482	2.71671		506		0.00445		0.0561798	0
523	0.00287	1.13786	2.72856									523	0.00232	3.33018	2.73735		497		0.00138		1.68116	1
524	0.02638	2.26648	2.82198									524	0.00173	0.43108	2.73759		530		0.00415		0.416867	1
525	0.0043	4.83821	2.7289									525	0.00025	1.6975	2.72374		507		0.0086		0.0290698	0
526	0.00193	4.91933	2.71574									526	0.00173	1.75293	2.74141		532		0.00296		0.584459	1
527	5e-05	0.95946	2.70265									527	0.00469	2.30777	2.75193		533		0.00716		0.655028	1
528	5e-05	3.73591	2.70265									528	0.00143	2.44815	2.72883		451		0.09955		0.0143646	0
529	0.02752	4.45528	2.81956									529	0.00049	3.44702	2.72444		511		0.00672		0.0729167	0
530	0.00415	0.44013	2.74258									530	5e-05	1.92946	2.72374		516		0.00484		0.0103306	0
531	0.00049	0.92853	2.71671									531	0.00049	3.9749	2.7399		498		0.01314		0.0372907	0
532	0.00296	1.74984	2.7367									532	0.00015	4.80901	2.72842		525		0.0043		0.0348837	0
533	0.00716	2.31031	2.75185									533	0.0001	0.88214	2.73428		506		0.00445		0.0224719	0
534	0.00356	0.14976	2.76308									534	0.00217	2.52565	2.7477		451		0.09955		0.0217981	0
535	0.00998	3.66315	2.79289									535	0.00257	3.62669	2.75942		535		0.00998		0.257515	0
536	0.00119	4.68834	2.7378									536	0.00015	4.48333	2.7378		500		0.00296		0.0506757	0
537	0.00257	4.76447	2.75013									537	0.0003	1.1387	2.746		523		0.00287		0.10453	0
538	5e-05	0.03866	2.7378									538	0.00049	4.01496	2.75256		498		0.01314		0.0372907	0
539	0.004	4.3013	2.76614									539	0.00292	4.30216	2.76246		539		0.004		0.73	1
540	0.00519	4.57953	2.79262									540	0.00746	4.41051	2.78942		529		0.02752		0.271076	0
541	0.00262	2.67944	2.77997									541	0.00326	2.07547	2.76932		501		0.01072		0.304104	0
542	0.00153	4.21048	2.78269									542	0.00351	3.18151	2.77472		513		0.01892		0.185518	0
543	0.00608	0.53124	2.8024									543	0.0002	4.81311	2.74658		525		0.0043		0.0465116	0
544	0.00499	1.90649	2.79403									544	0.0004	2.58491	2.758		541		0.00262		0.152672	0
545	5e-05	0.1933	2.76591									545	0.00158	2.78832	2.76899		517		0.0247		0.0639676	0
546	0.00598	2.9224	2.80757									546	0.0001	3.43718	2.75537		511		0.00672		0.014881	0
547	0.00173	3.89689	2.79086									547	5e-05	4.42476	2.75185		502		0.00618		0.00809061	0
548	0.00469	4.6738	2.81519									548	0.00203	4.57031	2.7774		540		0.00519		0.391137	1
549	0.00469	0.80445	2.81265									549	0.0001	4.75863	2.75185		537		0.00257		0.0389105	0
550	0.05652	3.40141	2.97099									550	0.0001	0.46743	2.7624		530		0.00415		0.0240964	0
551	0.00321	0.27169	2.82031									551	0.00227	2.23446	2.78486		524		0.02638		0.08605	0
552	0.00514	0.44099	2.8329									552	5e-05	2.61127	2.75888		541		0.00262		0.019084	0
553	0.00168	0.64088	2.81677									553	0.00099	2.68613	2.7754		541		0.00262		0.377863	1
554	0.00321	0.88643	2.81892									554	0.00242	0.53542	2.79876		543		0.00608		0.398026	1
555	5e-05	4.17171	2.787									555	5e-05	2.62533	2.76591		541		0.00262		0.019084	0
556	0.00395	4.06125	2.8243									556	0.00104	4.50676	2.78599		529		0.02752		0.0377907	0
557	0.0001	4.18577	2.79754									557	5e-05	2.17548	2.77294		564		0.00588		0.0085034	0
558	0.03004	3.1233	2.90934									558	5e-05	2.18953	2.77294		524		0.02638		0.00189538	0
559	5e-05	4.00302	2.80106									559	5e-05	2.20359	2.77294		524		0.02638		0.00189538	0
560	0.00128	4.13684	2.82052									560	5e-05	2.59722	2.77294		541		0.00262		0.019084	0
561	0.0045	4.81676	2.83412									561	5e-05	2.50584	2.77997		451		0.09955		0.00050226	0
562	0.00771	1.11115	2.85453									562	5e-05	2.66048	2.77997		541		0.00262		0.019084	0
563	0.00341	1.97176	2.84215									563	0.00188	2.89632	2.79902		546		0.00598		0.314381	0
564	0.00588	2.13945	2.85187									564	0.00069	3.2479	2.79202		513		0.01892		0.0364693	0
565	0.00311	2.74165	2.83991									565	0.00198	3.53014	2.80088		578		5e-05		39.6	1
566	0.00385	4.2573	2.85937									566	0.0001	4.60048	2.78348		540		0.00519		0.0192678	0
567	0.00736	0.16378	2.88243									567	0.00163	0.89236	2.82172		554		0.00321		0.507788	1
568	0.0001	3.77106	2.83269									568	0.0004	3.27727	2.79842		513		0.01892		0.0211416	0
569	0.0163	1.01831	2.92778									569	5e-05	3.67265	2.787		535		0.00998		0.00501002	0
570	0.00025	3.83573	2.84042									570	0.00015	0.27296	2.79871		551		0.00321		0.046729	0
571	0.00548	1.71473	2.90339									571	0.00059	2.95862	2.80281		546		0.00598		0.0986622	0
572	5e-05	3.83432	2.86432									572	5e-05	3.89055	2.79403		547		0.00173		0.0289017	0
573	0.00341	4.09791	2.89449									573	0.00252	2.50694	2.82628		451		0.09955		0.0253139	0
574	0.00217	4.74215	2.88642									574	5e-05	2.60424	2.80106		541		0.00262		0.019084	0
575	0.00015	2.40743	2.87369									575	0.00237	2.8217	2.81907		517		0.0247		0.0959514	0
576	0.00237	3.90563	2.89243									576	0.00232	3.96069	2.83007		559		5e-05		46.4	1
577	0.00138	4.64211	2.88749									577	0.00203	4.06473	2.8266		556		0.00395		0.513924	1
578	5e-05	3.5883	2.87838									578	0.00193	2.42726	2.83422		575		0.00015		12.8667	1
579	0.0042	3.74315	2.91535									579	0.00059	3.03184	2.81511		546		0.00598		0.0986622	0
580	5e-05	0.22141	2.8854									580	0.00025	0.27624	2.81933		551		0.00321		0.0778816	0
581	0.00484	1.32088	2.92378									581	0.00593	1.11193	2.85459		562		0.00771		0.769131	1
582	0.0001	2.7624	2.8854									582	0.00158	1.97954	2.84213		563		0.00341		0.463343	1
583	0.00489	4.35468	2.91831									583	0.00272	2.599	2.84821		541		0.00262		1.03817	1
584	0.00479	0.25691	2.9297									584	0.00049	3.23756	2.82566		513		0.01892		0.0258985	0
585	0.00726	3.61235	2.93091									585	5e-05	3.46881	2.81511		511		0.00672		0.00744048	0
586	0.03641	3.87387	3.01751									586	0.00069	0.43279	2.8362		552		0.00514		0.134241	0
587	0.00242	4.81135	2.92758									587	5e-05	0.80482	2.82214		549		0.00469		0.010661	0
588	0.00385	0.05932	2.94604									588	0.00015	2.23171	2.82214		524		0.02638		0.00568613	0
589	0.0043	0.37122	2.93816									589	0.00188	2.7426	2.84064		565		0.00311		0.604502	1
590	0.00059	0.44458	2.93109									590	0.00064	3.01085	2.83999		546		0.00598		0.107023	0
591	0.00371	4.73788	2.95094									591	0.00064	3.33796	2.83188		513		0.01892		0.0338266	0
592	5e-05	0.46743	2.92758									592	5e-05	3.50396	2.82214		578		5e-05		1	1
593	0.00455	1.43286	2.96163									593	0.00138	3.68495	2.83796		535		0.00998		0.138277	0
594	0.00771	4.50151	2.99013									594	0.00074	4.59158	2.83573		540		0.00519		0.142582	0
595	0.00326	1.20229	2.96539									595	0.00272	2.14864	2.8532		564		0.00588		0.462585	1
596	0.02386	2.93672	3.02887									596	0.00173	2.67253	2.85428		565		0.00311		0.55627	1
597	0.00128	4.62065	2.94943									597	0.0003	2.85377	2.84674		517		0.0247		0.0121457	0
598	5e-05	0.47446	2.94164									598	0.00025	3.47022	2.83901		511		0.00672		0.0372024	0
599	0.00272	4.05887	2.96733									599	5e-05	4.32635	2.82917		539		0.004		0.0125	0
600	0.00301	4.28282	2.96413									600	0.00539	4.51433	2.87135		529		0.02752		0.195858	0
601	0.00025	0.54896	2.95429									601	0.0002	0.46567	2.84674		552		0.00514		0.0389105	0
602	5e-05	1.24765	2.94867									602	0.00049	2.35471	2.84815		575		0.00015		3.26667	1
603	0.00766	2.37791	2.99417									603	0.00015	3.04239	2.83854		558		0.03004		0.00499334	0
604	0.00252	4.67021	2.98314									604	0.00341	3.08303	2.86432		558		0.03004		0.113515	0
605	0.00524	0.91477	2.9966									605	0.00227	4.25743	2.86019		566		0.00385		0.58961	1
606	5e-05	5.04331	2.96272									606	5e-05	0.22844	2.84323		580		5e-05		1	1
607	5e-05	0.57989	2.97678									607	0.00405	0.96966	2.87118		569		0.0163		0.248466	0
608	0.00232	1.57771	3.00086									608	0.00158	3.21423	2.863		558		0.03004		0.0525965	0
609	0.00459	3.71096	3.00899									609	0.00272	2.24359	2.87978		524		0.02638		0.103108	0
610	5e-05	0.39011	2.98381									610	5e-05	2.38635	2.85026		575		0.00015		0.333333	1
611	0.01102	2.71443	3.07011									611	0.00015	3.43132	2.8526		550		0.05652		0.00265393	0
612	0.0044	4.35959	3.01663									612	0.0004	3.71395	2.85641		568		0.0001		4	1
613	0.0003	0.59161	2.99904									613	0.00044	0.17846	2.87057		567		0.00736		0.0597826	0
614	0.0003	1.23945	2.9967									614	0.00074	2.287	2.87791		524		0.02638		0.0280516	0
615	5e-05	1.50069	2.99084									615	0.00128	2.48502	2.89		575		0.00015		8.53333	1
616	0.00529	2.11369	3.0358									616	5e-05	2.87838	2.85729		517		0.0247		0.00202429	0
617	0.0001	2.57261	2.99084									617	5e-05	2.89946	2.85729		546		0.00598		0.0083612	0
618	0.0043	4.619	3.02905									618	0.00193	3.15269	2.8809		558		0.03004		0.0642477	0
619	0.00459	0.39916	3.03525									619	0.0001	2.81863	2.86432		517		0.0247		0.00404858	0
620	0.00124	1.17483	3.02992									620	5e-05	2.86432	2.87135		517		0.0247		0.00202429	0
621	0.01823	1.38635	3.06766									621	0.00148	3.27692	2.89243		513		0.01892		0.0782241	0
622	5e-05	2.59722	3.0049									622	5e-05	3.48287	2.87135		578		5e-05		1	1
623	5e-05	3.08925	3.0049									623	0.00208	4.09807	2.89528		573		0.00341		0.609971	1
624	0.00336	3.61929	3.03262									624	0.0001	4.63211	2.87135		577		0.00138		0.0724638	0
625	0.00212	0.23401	3.04407									625	5e-05	2.31606	2.87838		524		0.02638		0.00189538	0
626	0.0002	1.14573	3.01896									626	0.00015	2.92055	2.8854		546		0.00598		0.0250836	0
627	0.0044	4.44451	3.04844									627	0.00163	2.96613	2.89542		546		0.00598		0.272575	0
[truncated: 1,222 more rows]

## Sheet: S3_C1
S5_E1																						threshold	0.33
[truncated: 941 more rows]

[truncated: 3 more sheets: S6_A1, S8_C6, S9_D6]
