# Supplementary material for: FIRM image analysis: A machine learning workflow for quantifying extracellular matrix components from electron microscopy images
Source: PLoS One. 2025 Feb 6;20(2):e0312196. doi: 10.1371/journal.pone.0312196 (PMC11801620; doi:10.1371/journal.pone.0312196)
Supplement: S1 Dataset — (ZIP) [file pone.0312196.s002.zip › S2 Dataset/Ilastik_analysis data/ilastik_particle analysis.xlsx]

## Sheet: Summary Sheet
Expanded dataset: summary page
	Image Scale adjustment			*original images were 2400pix wide, which were downsized to 720 to reduce computational costs
											ex calculation:
ImageID	scale from OG image		size of og image(p x p)		new size of image		adjusted pixel scale				0.002081	um	2432	old pixels	or	2950	old
S5_E1_21Feb24_011_16	0.002081	um/px	2432	2950	720	873	0.00702916	um/pix			1	old pixels	720	new pixels		873	new
S6_A1_022024_011_16	0.002081	um/px	2432	2950	720	873	0.00702916	um/pix
S8_C6_21Feb24_010_16	0.002081	um/px	2432	2950	720	873	0.00702916	um/pix
S9_D6_022024_007_16	0.002081	um/px	2432	2950	720	873	0.00702916	um/pix
S10_E6_21Feb24_012_16	0.002081	um/px	2432	2950	720	873	0.00702916	um/pix
NTG_E8_2_Jun3_2024_004_16	0.002081	um/px	2392	2930	720	882	0.00691354	um/pix
NTG_E8_3_Jun3_2024_014_16	0.004298	um/px	2448	2970	720	874	0.0146132	um/pix
NTG_E8_6_Jun3_2024_005_16	0.002081	um/px	2392	2930	720	882	0.00691354	um/pix
S2_B1_21Feb24_010_16	0.001682	um/px	2432	2950	720	873	0.00568142	um/pix
S3_C1_21Feb24_013_16	0.002081	um/px	2432	2950	720	873	0.00702916	um/pix
NTG_E8_3_Jun_3_2024_022_16	0.002081	um/px	2432	2950	720	873	0.00702916	um/pix
NTG_E8_6_3_2024_008_16	0.002081	um/px	2432	2950	720	873	0.00702916	um/pix
NTG_E8_6_3_2024_003_16	0.002081	um/px	2432	2950	720	873	0.00702916	um/pix
Count, Size
R^2					in nm
Image ID	Number of fibrils	avg fibril diameter	stdev	stderror
S5_E1_21Feb24_011_16	1077	0.0430664	0.0159902	0.000487244	43.0664	15.9902	0.487244
S6_A1_022024_011_16	1546	0.0454957	0.0167006	0.000424745	45.4957	16.7006	0.424745
S8_C6_21Feb24_010_16	1367	0.0667563	0.0194772	0.000526797	66.7563	19.4772	0.526797
S9_D6_022024_007_16	1910	0.0521357	0.0196995	0.000450754	52.1357	19.6995	0.450754
S3_C1_21Feb24_013_16	739	0.0534762	0.018928	0.000696276	53.4762	18.928	0.696276
NTG_E8_3_Jun_3_2024_022_16	1063	0.0414095	0.0129902		41.4095	12.9902	0
NTG_E8_6_3_2024_008_16	544	0.0375403	0.0137383		37.5403	13.7383	0
NTG_E8_6_3_2024_003_16	756	0.0505173	0.0185441		50.5173	18.5441	0
Size Distributions
Number of fibrils/bin												Percentage of fibrils/bin
Image ID/binsize	S5_E1_21Feb24_011_16	S6_A1_022024_011_16	S8_C6_21Feb24_010_16	S9_D6_022024_007_16	S3_C1_21Feb24_013_16	NTG_E8_3_Jun_3_2024_022_16	NTG_E8_6_3_2024_008_16	NTG_E8_6_3_2024_003_16				Image ID/binsize	S5_E1_21Feb24_011_16	S6_A1_022024_011_16	S8_C6_21Feb24_010_16	S9_D6_022024_007_16	S3_C1_21Feb24_013_16	NTG_E8_3_Jun_3_2024_022_16	NTG_E8_6_3_2024_008_16	NTG_E8_6_3_2024_003_16
0.02	34	45	9	71	9	26	51	0				0.02	3.15692	2.91074	0.658376	3.71728	1.21786	2.44591	9.375	0
0.03	238	316	85	254	102	221	138	120				0.03	22.0984	20.4398	6.218	13.2984	13.8024	20.7902	25.3676	15.873
0.04	244	269	82	258	97	244	128	146				0.04	22.6555	17.3997	5.99854	13.5079	13.1258	22.9539	23.5294	19.3122
0.05	223	271	104	310	117	295	122	126				0.05	20.7057	17.5291	7.6079	16.2304	15.8322	27.7516	22.4265	16.6667
0.06	172	286	142	303	119	189	70	138				0.06	15.9703	18.4994	10.3877	15.8639	16.1028	17.7799	12.8676	18.254
0.07	103	234	222	302	116	71	30	95				0.07	9.5636	15.1358	16.2399	15.8115	15.6969	6.67921	5.51471	12.5661
0.08	42	108	348	251	125	14	4	69				0.08	3.89972	6.98577	25.4572	13.1414	16.9147	1.31703	0.735294	9.12698
0.09	15	16	268	130	47	2	1	49				0.09	1.39276	1.03493	19.605	6.80628	6.35995	0.188147	0.183824	6.48148
0.1	5	1	100	28	7	1	0	10				0.1	0.464253	0.0646831	7.31529	1.46597	0.947226	0.0940734	0	1.32275
0.11	1	0	7	2	0	0	0	3				0.11	0.0928505	0	0.51207	0.104712	0	0	0	0.396825
0.12	0	0	0	1	0	0	0	0				0.12	0	0	0	0.052356	0	0	0	0
0.13	0	0	0	0	0	0	0	0				0.13	0	0	0	0	0	0	0	0
0.14	0	0	0	0	0	0	0	0				0.14	0	0	0	0	0	0	0	0
0.15	0	0	0	0	0	0	0	0				0.15	0	0	0	0	0	0	0	0
	0	0	0	0	0	0	0	0
												sum check	100	100	100	100	100	100	100	100

## Sheet: R^2
ilastik R^2 valued
number	0.871212					avg	0.787227
	898		739			58.4879	53.4762
	2160		1910			59.1921	52.1357
	1492		1367			65.6151	66.7563
	1920		1546			50.9656	45.4956
	1544		1077			55.8123	43.0664
	1174		756			50.4259	50.5173
	875		544			45.4765	37.5403
	1701		1063			48.3867	41.4095

## Sheet: NTG_E8_3_Jun_3_2024_022_16
	n	1063						avg minor	0.0414095
								stdev	0.0129902
	index	area	mean	min	max	XM	YM	Major	Minor	Angle
	1	0.00173	255	255	255	0.29954	0.03906	0.04904	0.0449	76.3196
	2	0.00104	255	255	255	2.24275	0.02527	0.05143	0.02569	164.04
	3	0.0042	255	255	255	4.76984	0.07091	0.10552	0.05067	79.4239
	4	0.00178	255	255	255	4.04519	0.05838	0.05666	0.03997	51.8963
	5	0.00262	255	255	255	4.53762	0.05564	0.072	0.04631	29.7918
	6	0.00138	255	255	255	0.38735	0.06652	0.06959	0.02531	131.628
	7	0.00059	255	255	255	4.11255	0.0492	0.03356	0.0225	87.6345
	8	0.00124	255	255	255	4.33928	0.05581	0.0532	0.02956	28.9479
	9	0.00257	255	255	255	4.40218	0.06029	0.06378	0.05129	12.4317
	10	0.004	255	255	255	0.24424	0.09723	0.08185	0.06225	68.2584
	11	0.00212	255	255	255	1.77711	0.07577	0.0618	0.04377	151.845
	12	0.00133	255	255	255	2.35511	0.09281	0.04218	0.04027	102.361
	13	0.00104	255	255	255	2.58517	0.08954	0.04368	0.03024	168.588
	14	0.00079	255	255	255	3.80049	0.10456	0.04708	0.02138	71.6871
	15	0.00321	255	255	255	4.08682	0.1203	0.08056	0.05075	80.5086
	16	0.00321	255	255	255	4.42616	0.11479	0.06684	0.06118	4.45306
	17	0.00277	255	255	255	4.57801	0.12602	0.07367	0.04782	47.8087
	18	0.00415	255	255	255	0.35496	0.13497	0.07834	0.06745	155.899
	19	0.00623	255	255	255	0.21706	0.17567	0.14981	0.05291	137.728
	20	0.00336	255	255	255	4.17181	0.14533	0.0704	0.06076	138.232
	21	0.00059	255	255	255	2.39513	0.12945	0.04465	0.01691	38.4474
	22	0.00089	255	255	255	0.43775	0.13785	0.04447	0.02546	120.009
	23	0.00178	255	255	255	2.22858	0.14819	0.06142	0.03687	124.1
	24	0.00415	255	255	255	2.07749	0.17204	0.08826	0.05987	47.4361
	25	0.00499	255	255	255	3.74092	0.18328	0.10072	0.06308	100.447
	26	0.0042	255	255	255	4.3825	0.17701	0.08062	0.06632	55.0457
	27	0.00484	255	255	255	4.47575	0.17429	0.08531	0.07227	13.3509
	28	0.00455	255	255	255	4.71019	0.16984	0.09121	0.06345	48.7061
	29	0.00435	255	255	255	0.31615	0.20232	0.10211	0.05421	116.779
	30	0.00133	255	255	255	2.37958	0.18445	0.0511	0.03324	123.533
	31	0.00311	255	255	255	0.38554	0.21372	0.07352	0.05391	98.5917
	32	0.00069	255	255	255	4.77721	0.20083	0.0342	0.02575	136.431
	33	0.00153	255	255	255	0.028	0.21121	0.04728	0.04124	67.0435
	34	0.00514	255	255	255	4.18509	0.22716	0.08913	0.0734	68.706
	35	0.00425	255	255	255	4.52864	0.22705	0.08828	0.06128	51.0087
	36	0.00469	255	255	255	0.46269	0.24361	0.09424	0.06341	135.855
	37	0.00459	255	255	255	4.28093	0.23268	0.08627	0.06782	73.9121
	38	0.00469	255	255	255	2.33418	0.25907	0.10055	0.05943	49.7444
	39	0.00331	255	255	255	4.5924	0.24974	0.07324	0.05755	51.7191
	40	0.00455	255	255	255	0.11414	0.27719	0.09725	0.05951	118.87
	41	0.00252	255	255	255	0.19647	0.25573	0.06474	0.04956	136.757
	42	0.0042	255	255	255	0.2879	0.27731	0.09918	0.05391	122.82
	43	0.00064	255	255	255	2.23387	0.24142	0.03032	0.02697	68.2741
	44	0.00069	255	255	255	3.67667	0.24451	0.04842	0.01819	165.473
	45	0.00212	255	255	255	4.77424	0.27307	0.06744	0.04011	79.5266
	46	0.00109	255	255	255	2.39913	0.27317	0.04083	0.0339	103.283
	47	0.00287	255	255	255	4.13051	0.29595	0.07415	0.04921	82.5887
	48	0.00469	255	255	255	4.69918	0.2923	0.09711	0.06154	28.513
	49	0.00563	255	255	255	0.04088	0.31729	0.10899	0.0658	94.1567
	50	0.00366	255	255	255	2.17111	0.3051	0.07479	0.06224	0.90091
	51	0.00494	255	255	255	4.34891	0.31047	0.09632	0.06531	67.7928
	52	0.00114	255	255	255	3.66899	0.28315	0.04251	0.03403	176.005
	53	0.00188	255	255	255	0.38031	0.30539	0.05676	0.04212	127.382
	54	0.00094	255	255	255	2.01603	0.30206	0.04758	0.02512	130.928
	55	0.00395	255	255	255	4.54293	0.32202	0.08279	0.06079	55.5429
	56	0.00296	255	255	255	0.23383	0.32345	0.09179	0.04112	131.311
	57	0.00212	255	255	255	2.08737	0.33208	0.05931	0.04561	152.064
	58	0.00168	255	255	255	3.66314	0.32478	0.05356	0.03994	152.433
	59	0.00094	255	255	255	2.35305	0.32944	0.04019	0.02974	78.8504
	60	0.00183	255	255	255	4.77184	0.3354	0.05567	0.04181	79.3299
	61	0.00514	255	255	255	4.45618	0.37517	0.09345	0.07001	53.0698
	62	0.00464	255	255	255	0.13856	0.38547	0.08261	0.07158	111.833
	63	0.00054	255	255	255	2.42405	0.35049	0.03167	0.02185	120.286
	64	0.00089	255	255	255	2.17821	0.36902	0.05679	0.01994	38.1939
	65	0.00321	255	255	255	3.69168	0.38914	0.07526	0.05433	126.229
	66	0.00064	255	255	255	2.12303	0.37659	0.03529	0.02318	159.559
	67	0.00405	255	255	255	5.01476	0.41874	0.10218	0.05048	64.8893
	68	0.00242	255	255	255	4.36623	0.4013	0.06226	0.04951	12.6407
	69	0.00445	255	255	255	0.21829	0.42955	0.078	0.07258	152.546
	70	0.00227	255	255	255	4.19845	0.44084	0.06743	0.04292	98.7353
	71	0.00069	255	255	255	4.32133	0.41471	0.02997	0.02939	90
	72	0.00242	255	255	255	4.58972	0.43673	0.06471	0.04763	69.3165
	73	0.00124	255	255	255	0.30379	0.45365	0.07255	0.02168	127.596
	74	0.00138	255	255	255	2.05548	0.45061	0.05313	0.03315	24.282
	75	0.00287	255	255	255	2.17802	0.46985	0.07361	0.04957	150.987
	76	0.00193	255	255	255	4.65004	0.46274	0.05642	0.04349	42.8428
	77	0.00114	255	255	255	1.90165	0.47629	0.04175	0.03466	99.7453
	78	0.00193	255	255	255	4.73115	0.4923	0.05917	0.04146	79.0374
	79	0.00109	255	255	255	1.98218	0.48532	0.03989	0.03469	157.554
	80	0.00188	255	255	255	1.80867	0.49111	0.05686	0.04204	178.759
	81	0.00405	255	255	255	4.22083	0.52092	0.07983	0.06461	82.7876
	82	0.00227	255	255	255	0.19666	0.51388	0.05652	0.0512	22.6516
	83	0.00242	255	255	255	2.10978	0.51721	0.07215	0.04272	56.0098
	84	0.00618	255	255	255	0.06475	0.55571	0.12796	0.06145	118.535
	85	0.00069	255	255	255	0.36752	0.51111	0.0389	0.02264	135
	86	0.00203	255	255	255	0.27696	0.52417	0.05218	0.04943	91.1048
	87	0.00109	255	255	255	4.6369	0.51631	0.04249	0.03257	28.2524
	88	0.00119	255	255	255	4.30673	0.52747	0.04196	0.03598	70.939
	89	0.00124	255	255	255	4.38961	0.52872	0.04569	0.03442	110.919
	90	0.00282	255	255	255	4.58605	0.54771	0.06324	0.0567	15.6748
	91	0.00054	255	255	255	2.01445	0.53388	0.02824	0.02451	119.767
	92	0.00237	255	255	255	4.66931	0.56042	0.0568	0.05316	177.101
	93	0.00237	255	255	255	1.88597	0.57491	0.06704	0.04504	104.249
	94	0.00059	255	255	255	1.9523	0.55471	0.0378	0.01997	49.1012
	95	0.00109	255	255	255	0.30321	0.57063	0.04828	0.02866	75.5072
	96	0.00208	255	255	255	1.8108	0.57303	0.06552	0.04032	154.51
	97	0.00183	255	255	255	2.37381	0.57058	0.05503	0.0423	149.329
	98	0.00099	255	255	255	0.15288	0.57884	0.04634	0.02715	51.8209
	99	0.00148	255	255	255	2.44492	0.57685	0.0491	0.03843	35.1958
	100	0.00198	255	255	255	4.32354	0.58499	0.05822	0.04322	130.39
	101	0.00104	255	255	255	0.2261	0.58558	0.04509	0.0293	74.8718
	102	0.00133	255	255	255	2.07941	0.58432	0.04581	0.03708	141.037
	103	0.00099	255	255	255	2.2897	0.5806	0.04199	0.02996	54.645
	104	0.00158	255	255	255	2.50782	0.58297	0.04654	0.04325	4.23409
	105	0.00173	255	255	255	0.34151	0.61022	0.06652	0.0331	1.02023
	106	0.00163	255	255	255	2.24747	0.63229	0.05366	0.03869	41.451
	107	0.00242	255	255	255	4.73317	0.64115	0.06015	0.05124	43.5265
	108	0.00153	255	255	255	0.12641	0.66469	0.05483	0.03557	39.5188
	109	0.00124	255	255	255	1.89994	0.66087	0.04531	0.03471	20.413
	110	0.00119	255	255	255	4.34832	0.65926	0.04186	0.03607	53.7462
	111	0.00094	255	255	255	4.40626	0.65684	0.04366	0.02738	27.6648
	112	0.00292	255	255	255	4.67244	0.67318	0.07707	0.04816	63.7896
	113	0.00074	255	255	255	2.06629	0.6633	0.04074	0.02316	58.2065
	114	0.00119	255	255	255	0.31425	0.67361	0.04422	0.03414	122.622
	115	0.00089	255	255	255	2.34261	0.69158	0.04692	0.02413	51.8003
	116	0.00158	255	255	255	2.39052	0.72355	0.05229	0.0385	71.7705
	117	0.00109	255	255	255	4.30942	0.74124	0.04498	0.03077	28.2723
	118	0.00074	255	255	255	4.4271	0.73031	0.03789	0.02491	141.567
	119	0.00232	255	255	255	0.28782	0.77102	0.07685	0.03847	114.615
	120	0.00272	255	255	255	4.61748	0.7698	0.0647	0.05348	52.8696
	121	0.00143	255	255	255	0.07889	0.76386	0.04504	0.0405	26.9509
	122	0.00059	255	255	255	2.34769	0.78022	0.02748	0.02748	0
	123	0.00208	255	255	255	4.48266	0.80649	0.07343	0.03598	130.862
	124	0.00346	255	255	255	4.75401	0.85643	0.10073	0.04372	76.6458
	125	0.00099	255	255	255	2.33714	0.83715	0.03896	0.03229	77.4426
	126	0.00089	255	255	255	2.21492	0.8384	0.04058	0.0279	1.26399
	127	0.00282	255	255	255	2.27968	0.87363	0.06758	0.05306	35.5243
	128	0.00138	255	255	255	0.26534	0.88465	0.0484	0.0364	125.665
	129	0.00133	255	255	255	2.35927	0.87849	0.0493	0.03445	169.635
	130	0.00242	255	255	255	3.61083	0.90237	0.06788	0.04541	64.553
	131	0.00257	255	255	255	2.21751	0.90525	0.06055	0.05403	80.3392
	132	0.00212	255	255	255	2.11957	0.91827	0.05654	0.04784	145.779
	133	0.00282	255	255	255	2.38129	0.92937	0.06171	0.05811	154.34
	134	0.00217	255	255	255	2.0047	0.93693	0.07468	0.03706	153.526
	135	0.00158	255	255	255	2.31715	0.92497	0.05233	0.03847	168.475
	136	0.00287	255	255	255	2.9111	0.95158	0.06563	0.05559	131.821
	137	0.00084	255	255	255	2.744	0.94747	0.04336	0.02466	162.337
	138	0.00222	255	255	255	2.113	0.98992	0.06193	0.04571	18.435
	139	0.00193	255	255	255	2.35643	0.99929	0.05056	0.04852	105.009
	140	0.00089	255	255	255	2.51209	0.98679	0.03807	0.02974	106.098
	141	0.00109	255	255	255	2.6167	0.99045	0.05015	0.0276	168.462
	142	0.00212	255	255	255	0.047	1.01209	0.05874	0.04605	79.4701
	143	0.00272	255	255	255	0.117	1.02067	0.06304	0.05489	74.0664
	144	0.00153	255	255	255	2.55164	1.02068	0.05263	0.03705	54.6437
	145	0.00203	255	255	255	1.64984	1.02306	0.06506	0.03964	175.279
	146	0.00158	255	255	255	2.18338	1.02536	0.05109	0.03941	21.2552
	147	0.00153	255	255	255	2.41446	1.0166	0.05867	0.03324	8.51158
	148	0.00272	255	255	255	2.67019	1.04304	0.06892	0.0502	92.237
	149	0.00148	255	255	255	2.73569	1.03303	0.05021	0.03759	2.19779
	150	0.00079	255	255	255	1.70014	1.04293	0.04153	0.02424	118.465
	151	0.00128	255	255	255	2.49286	1.05624	0.05944	0.02752	66.8067
	152	0.00188	255	255	255	2.29996	1.05509	0.05305	0.04506	163.465
	153	0.00114	255	255	255	2.8799	1.06337	0.04861	0.02976	41.2704
	154	0.00089	255	255	255	2.59878	1.07114	0.04802	0.02358	81.0652
	155	0.00277	255	255	255	2.71771	1.10042	0.07748	0.04547	81.2809
	156	0.00148	255	255	255	2.53161	1.10519	0.06207	0.0304	108.404
	157	0.00321	255	255	255	2.15363	1.1168	0.06601	0.06195	39.1266
	158	0.00089	255	255	255	2.41641	1.10004	0.04303	0.02632	9.3302
	159	0.00054	255	255	255	2.00039	1.10259	0.02984	0.02319	43.453
	160	0.00148	255	255	255	2.64173	1.1148	0.05453	0.03461	140.932
	161	0.00336	255	255	255	0.11629	1.14531	0.08229	0.05199	127.978
	162	0.00059	255	255	255	2.59839	1.14748	0.0396	0.01906	65.3122
	163	0.00119	255	255	255	2.46074	1.15129	0.05271	0.02864	178.407
	164	0.00178	255	255	255	2.76962	1.16369	0.0536	0.04225	164.129
	165	0.00361	255	255	255	4.97918	1.18564	0.08936	0.05139	111.179
	166	0.00203	255	255	255	2.07347	1.1693	0.05654	0.04562	168.3
	167	0.00148	255	255	255	2.67219	1.16213	0.04938	0.03822	178.116
	168	0.00074	255	255	255	1.7528	1.18064	0.03262	0.02893	14.0362
	169	0.00212	255	255	255	2.47919	1.19959	0.05812	0.04654	163.087
	170	0.00168	255	255	255	2.54057	1.19824	0.0515	0.04153	175.763
	171	0.00321	255	255	255	2.6222	1.20547	0.07649	0.05346	113.03
	172	0.00168	255	255	255	2.70058	1.21044	0.05243	0.04079	156.635
	173	0.00217	255	255	255	2.77805	1.23998	0.06145	0.04505	59.3635
	174	0.00153	255	255	255	2.56388	1.25332	0.05615	0.03473	5.98927
	175	0.00064	255	255	255	2.66534	1.25251	0.03997	0.02046	92.0001
	176	0.00336	255	255	255	5.0033	1.26553	0.08466	0.05053	107.277
	177	0.00099	255	255	255	2.41657	1.25503	0.03741	0.03363	2.36547
	178	0.00203	255	255	255	2.49007	1.26925	0.05836	0.0442	25.0197
	179	0.00232	255	255	255	2.71491	1.26993	0.06352	0.04654	42.023
	180	0.00128	255	255	255	2.07626	1.27009	0.04931	0.03317	152.022
	181	0.00282	255	255	255	2.60609	1.30006	0.07546	0.04752	56.5552
	182	0.0039	255	255	255	2.33225	1.30842	0.07162	0.06939	29.1768
	183	0.00183	255	255	255	2.53205	1.31281	0.05666	0.04108	51.7832
	184	0.00677	255	255	255	0.10413	1.35442	0.11596	0.07432	109.167
	185	0.00272	255	255	255	2.66674	1.33072	0.06488	0.05332	34.233
	186	0.00203	255	255	255	2.43281	1.33354	0.05398	0.04778	179.242
	187	0.00119	255	255	255	2.03021	1.33112	0.05983	0.02523	1.81249
	188	0.00163	255	255	255	2.08538	1.34073	0.05036	0.04122	41.4485
	189	0.00074	255	255	255	2.91399	1.33949	0.03647	0.02587	0.27283
	190	0.00282	255	255	255	2.3766	1.36887	0.068	0.05273	117.725
	191	0.00168	255	255	255	2.57696	1.36776	0.05747	0.03722	12.2676
	192	0.00311	255	255	255	2.68591	1.39927	0.07439	0.05328	96.1215
	193	0.00089	255	255	255	2.50037	1.38198	0.04651	0.02434	12.1705
	194	0.00445	255	255	255	2.61877	1.41892	0.10162	0.05571	67.3524
	195	0.00222	255	255	255	2.84401	1.40853	0.07151	0.03958	154.645
	196	0.00237	255	255	255	2.75303	1.41503	0.06225	0.0485	176.415
	197	0.00148	255	255	255	3.77926	1.4133	0.05341	0.03534	33.3648
	198	0.00084	255	255	255	2.3082	1.42709	0.03567	0.02998	97.0181
	199	0.00109	255	255	255	5.01775	1.432	0.04522	0.03061	70.5283
	200	0.00104	255	255	255	1.9877	1.44479	0.03798	0.03478	147.083
	201	0.00153	255	255	255	2.40403	1.44922	0.05496	0.03548	33.3168
	202	0.00341	255	255	255	4.78191	1.46035	0.0731	0.05938	61.64
	203	0.00094	255	255	255	1.53769	1.45297	0.04251	0.02812	107.412
	204	0.00277	255	255	255	3.05259	1.46894	0.06762	0.05209	77.4117
	205	0.00405	255	255	255	2.71919	1.48312	0.08247	0.06255	32.1852
	206	0.00217	255	255	255	2.23171	1.48504	0.05292	0.0523	90
	207	0.00212	255	255	255	2.51418	1.48909	0.0555	0.04874	134.11
	208	0.00301	255	255	255	2.04872	1.50691	0.0717	0.05352	76.6718
	209	0.00227	255	255	255	2.29634	1.49412	0.06233	0.04643	179.778
	210	0.00148	255	255	255	2.36994	1.50069	0.04716	0.04002	153.573
	211	0.00183	255	255	255	2.64053	1.49822	0.04991	0.04664	32.216
	212	0.00069	255	255	255	2.80959	1.50119	0.04914	0.01792	115.614
	213	0.00237	255	255	255	2.45605	1.51665	0.06111	0.04941	168.555
	214	0.00252	255	255	255	2.57213	1.52247	0.06222	0.05156	2.89463
	215	0.00089	255	255	255	2.89243	1.50694	0.04471	0.02533	41.2418
	216	0.00375	255	255	255	1.97617	1.53806	0.07722	0.06191	45.668
	217	0.00064	255	255	255	2.20305	1.52881	0.04297	0.01903	84.5362
	218	0.00133	255	255	255	2.71384	1.53714	0.05176	0.03282	177.222
	219	0.00133	255	255	255	2.91456	1.56265	0.05944	0.02858	58.5188
	220	0.00257	255	255	255	2.8212	1.55949	0.05961	0.05488	115.932
	221	0.00282	255	255	255	2.41224	1.56186	0.07008	0.05117	2.71022
	222	0.00272	255	255	255	2.50315	1.56344	0.06843	0.05056	175.901
	223	0.00217	255	255	255	2.62725	1.56571	0.05972	0.04635	17.9156
	224	0.00089	255	255	255	0.04139	1.57098	0.04576	0.02474	25.1177
	225	0.00193	255	255	255	1.79825	1.5699	0.05912	0.0415	172.076
	226	0.00277	255	255	255	2.27489	1.57261	0.07333	0.04804	0.67389
	227	0.00469	255	255	255	3.09872	1.58275	0.08542	0.06996	127.985
	228	0.00395	255	255	255	1.71042	1.59057	0.07285	0.06908	46.2442
	229	0.00198	255	255	255	1.61948	1.58627	0.05113	0.04922	123.026
	230	0.00198	255	255	255	2.15527	1.58469	0.059	0.04265	176.454
	231	0.00148	255	255	255	2.71179	1.58481	0.05449	0.03464	47.8974
	232	0.00104	255	255	255	2.20962	1.58839	0.04381	0.03016	64.4446
	233	0.00232	255	255	255	2.56207	1.59895	0.06191	0.04776	36.2176
	234	0.00469	255	255	255	1.90837	1.61427	0.08577	0.06967	27.5063
	235	0.00227	255	255	255	2.35991	1.6208	0.05936	0.04875	22.8212
	236	0.00252	255	255	255	2.44396	1.62225	0.07536	0.04257	5.41892
	237	0.00198	255	255	255	2.24946	1.6309	0.05705	0.0441	169.392
	238	0.00163	255	255	255	2.64791	1.62785	0.05683	0.03653	168.37
	239	0.00059	255	255	255	3.67441	1.62428	0.03551	0.02126	79.722
	240	0.00054	255	255	255	1.38439	1.6253	0.03359	0.0206	29.9293
	241	0.00193	255	255	255	2.12141	1.63424	0.05076	0.04833	0
	242	0.00114	255	255	255	2.50217	1.63608	0.04561	0.03173	29.0215
	243	0.00217	255	255	255	2.7092	1.65245	0.05607	0.04937	110.431
	244	0.00064	255	255	255	2.86161	1.62884	0.0358	0.02284	147.66
	245	0.00178	255	255	255	2.91469	1.6524	0.05485	0.04129	163.478
	246	0.00094	255	255	255	1.6594	1.64793	0.05288	0.0226	167.35
	247	0.00257	255	255	255	2.57883	1.6583	0.06332	0.05166	160.9
	248	0.00459	255	255	255	2.30585	1.6808	0.11347	0.05156	20.8901
	249	0.00608	255	255	255	2.82163	1.7011	0.10537	0.07343	78.5502
	250	0.00148	255	255	255	2.41235	1.6722	0.05259	0.03589	28.68
	251	0.00198	255	255	255	2.98012	1.67694	0.06075	0.04142	38.8749
	252	0.00119	255	255	255	2.06008	1.68198	0.05214	0.02896	104.05
	253	0.00371	255	255	255	2.51221	1.68935	0.06943	0.06795	158.018
	254	0.00143	255	255	255	3.50468	1.68126	0.05034	0.03624	89.9168
	255	0.00193	255	255	255	2.64299	1.69354	0.06256	0.03922	18.315
	256	0.00277	255	255	255	2.14974	1.70215	0.06185	0.05696	87.8845
	257	0.00158	255	255	255	3.57974	1.70695	0.05064	0.03975	69.7133
	258	0.00198	255	255	255	2.72321	1.71771	0.05366	0.04689	86.2
	259	0.00198	255	255	255	1.70629	1.72193	0.05523	0.04556	66.2967
	260	0.00346	255	255	255	2.4491	1.72401	0.06919	0.06364	140.148
	261	0.00084	255	255	255	2.33342	1.72686	0.04221	0.02534	122.041
	262	0.00109	255	255	255	2.37005	1.72306	0.04308	0.03212	151.599
	263	0.00173	255	255	255	2.96192	1.74711	0.0524	0.04202	132.54
	264	0.00237	255	255	255	2.25528	1.75945	0.06146	0.04913	43.9021
	265	0.00124	255	255	255	1.9542	1.7602	0.04416	0.03562	177.347
	266	0.00267	255	255	255	2.3154	1.77196	0.06737	0.05042	170.508
	267	0.00178	255	255	255	2.18094	1.77111	0.05341	0.0424	158.993
	268	0.00198	255	255	255	2.89032	1.77008	0.05802	0.04337	169.499
	269	0.00054	255	255	255	1.63233	1.76843	0.03383	0.02046	9.82691
	270	0.00257	255	255	255	2.41081	1.78645	0.06443	0.05077	38.9727
	271	0.00084	255	255	255	2.82504	1.77317	0.0433	0.0247	174.837
	272	0.00114	255	255	255	2.48108	1.79316	0.05145	0.02812	76.9148
	273	0.00212	255	255	255	2.12284	1.81585	0.0548	0.04936	11.9812
	274	0.00168	255	255	255	2.26044	1.817	0.05149	0.04154	20.5295
	275	0.00395	255	255	255	3.53524	1.83026	0.07556	0.0666	7.00691
	276	0.00321	255	255	255	2.35369	1.82813	0.07028	0.05818	166.015
	277	0.00099	255	255	255	1.39947	1.83492	0.04056	0.03102	88.2959
	278	0.00227	255	255	255	1.96736	1.83732	0.06344	0.04562	9.35178
	279	0.00296	255	255	255	2.67067	1.84558	0.07379	0.05115	154.141
	280	0.00069	255	255	255	2.85377	1.83407	0.04044	0.02178	73.7222
	281	0.00079	255	255	255	2.9882	1.83413	0.03523	0.02857	66.2552
	282	0.00069	255	255	255	2.81963	1.83557	0.03315	0.02657	178.467
	283	0.00114	255	255	255	2.90068	1.83717	0.05026	0.02879	18.2017
	284	0.00272	255	255	255	2.42673	1.8593	0.06384	0.0542	107.475
	285	0.00133	255	255	255	2.49386	1.84772	0.0508	0.03344	150.695
	286	0.00158	255	255	255	2.56471	1.85016	0.0527	0.0382	0.6278
	287	0.00267	255	255	255	2.74613	1.86295	0.06355	0.05345	167.659
	288	0.00232	255	255	255	2.30185	1.87308	0.0578	0.05115	55.4176
	289	0.00257	255	255	255	2.14925	1.88391	0.06167	0.05304	52.2746
	290	0.00415	255	255	255	2.23547	1.89457	0.09106	0.05803	108.84
	291	0.00282	255	255	255	2.36797	1.89111	0.0689	0.05204	173.116
	292	0.00212	255	255	255	2.86039	1.89366	0.05764	0.04693	160.566
	293	0.00124	255	255	255	2.64726	1.89291	0.0507	0.03102	90.5602
	294	0.00227	255	255	255	2.54373	1.907	0.06322	0.04577	27.4172
	295	0.00148	255	255	255	1.37604	1.91236	0.05365	0.03518	104.901
	296	0.00104	255	255	255	2.45998	1.90402	0.04592	0.02877	30.7289
	297	0.00143	255	255	255	2.92903	1.89892	0.05286	0.03451	170.205
	298	0.00168	255	255	255	1.65946	1.91209	0.04815	0.04442	71.565
	299	0.00109	255	255	255	2.61607	1.91444	0.04619	0.02996	108.267
	300	0.00079	255	255	255	2.48255	1.92331	0.04545	0.02215	50.2615
	301	0.00193	255	255	255	2.16899	1.93955	0.05125	0.04787	150.412
	302	0.00148	255	255	255	2.30762	1.93836	0.04516	0.04179	116.236
	303	0.00252	255	255	255	2.67977	1.95	0.05712	0.05616	118.068
	304	0.00188	255	255	255	2.83528	1.9561	0.05919	0.04039	33.7325
	305	0.00292	255	255	255	2.10364	1.9571	0.06876	0.05398	4.22743
	306	0.00272	255	255	255	2.37433	1.9563	0.07001	0.04942	28.5066
	307	0.00301	255	255	255	2.93795	1.96207	0.06727	0.05705	121.383
	308	0.00208	255	255	255	2.57981	1.95975	0.06157	0.04291	18.01
	309	0.00188	255	255	255	2.43795	1.97034	0.05859	0.0408	95.4897
	310	0.00247	255	255	255	2.50949	1.97529	0.06121	0.05139	47.3481
	311	0.00054	255	255	255	2.2266	1.95949	0.03331	0.02078	9.99155
	312	0.00133	255	255	255	3.54717	1.97294	0.04654	0.0365	139.956
	313	0.00242	255	255	255	2.73478	1.97952	0.05727	0.05382	0.99235
	314	0.00119	255	255	255	1.55312	1.98218	0.03973	0.038	134.761
	315	0.00119	255	255	255	2.19334	1.99653	0.04575	0.033	119.85
	316	0.00326	255	255	255	2.29018	1.99986	0.09712	0.04275	177.522
	317	0.004	255	255	255	2.63366	2.00548	0.07501	0.06793	25.6607
	318	0.00114	255	255	255	2.05629	2.00464	0.04953	0.02921	47.5835
	319	0.00054	255	255	255	1.97483	1.99975	0.03221	0.02149	155.556
	320	0.00133	255	255	255	2.8172	2.00548	0.05303	0.03203	160.097
	321	0.00119	255	255	255	3.45153	2.00356	0.043	0.03511	78.9965
	322	0.00109	255	255	255	2.88668	2.00614	0.04841	0.02859	177.156
	323	0.00079	255	255	255	1.51123	2.02831	0.03668	0.02744	74.9248
	324	0.00054	255	255	255	2.12244	2.00997	0.03105	0.02228	135
	325	0.00277	255	255	255	2.55416	2.02184	0.06419	0.05488	9.29883
	326	0.00277	255	255	255	1.60299	2.03552	0.06088	0.05787	109.239
	327	0.00163	255	255	255	1.93883	2.03447	0.05417	0.03832	105.416
	328	0.00079	255	255	255	2.39952	2.02523	0.05577	0.01805	171.955
	329	0.00267	255	255	255	2.70044	2.03815	0.05866	0.0579	43.9833
	330	0.00099	255	255	255	2.7508	2.03595	0.04896	0.0257	78.2674
	331	0.00119	255	255	255	2.48007	2.03636	0.04422	0.03414	147.378
	332	0.00124	255	255	255	2.78587	2.03771	0.04203	0.03742	60.7919
	333	0.00163	255	255	255	2.20892	2.04895	0.05076	0.0409	44.9587
	334	0.00306	255	255	255	2.27161	2.05644	0.06418	0.06077	161.747
	335	0.00464	255	255	255	1.86493	2.06511	0.08901	0.06643	11.5363
	336	0.00198	255	255	255	2.08884	2.05669	0.05648	0.04455	157.091
	337	0.00079	255	255	255	2.16098	2.05027	0.03523	0.02857	91.1303
	338	0.00059	255	255	255	1.36421	2.05071	0.0311	0.02427	32.0668
	339	0.00208	255	255	255	2.81963	2.07155	0.05406	0.04887	179.598
	340	0.00178	255	255	255	2.88326	2.07141	0.05581	0.04058	136.541
	341	0.00188	255	255	255	2.02602	2.06912	0.05345	0.04472	105.013
	342	0.00168	255	255	255	3.44524	2.07128	0.05553	0.03852	108.864
	343	0.00089	255	255	255	2.59448	2.07785	0.0366	0.03094	1.01816
	344	0.00094	255	255	255	1.52955	2.07744	0.04542	0.02631	12.0155
	345	0.00282	255	255	255	2.65419	2.09063	0.06509	0.05509	38.6477
	346	0.00464	255	255	255	1.94427	2.11678	0.07843	0.0754	174.386
	347	0.00119	255	255	255	2.22263	2.11514	0.05346	0.02824	86.2932
	348	0.00247	255	255	255	2.77955	2.12248	0.05915	0.05317	52.5086
	349	0.00054	255	255	255	3.67521	2.10774	0.03369	0.02054	130.657
	350	0.00262	255	255	255	2.70769	2.1276	0.06102	0.05464	15.6415
	351	0.00519	255	255	255	3.46975	2.14334	0.12612	0.05237	176.972
	352	0.00148	255	255	255	2.09206	2.13166	0.05974	0.03159	131.964
	353	0.00089	255	255	255	2.85026	2.12783	0.03429	0.03302	33.0188
	354	0.0045	255	255	255	2.92148	2.1445	0.07825	0.07315	20.2645
	355	0.00138	255	255	255	1.59533	2.13656	0.04328	0.0407	0.25578
	356	0.00153	255	255	255	2.03875	2.13942	0.04973	0.03922	128.176
	357	0.00222	255	255	255	3.19515	2.14627	0.05805	0.04876	154.238
	358	0.00168	255	255	255	1.8387	2.14509	0.0524	0.04082	26.0014
	359	0.00282	255	255	255	2.62508	2.15168	0.06332	0.05663	14.7025
	360	0.00109	255	255	255	3.59565	2.16557	0.06408	0.0216	80.7159
	361	0.00153	255	255	255	2.98767	2.16777	0.05061	0.03853	53.5754
	362	0.00227	255	255	255	3.04875	2.17211	0.06099	0.04745	165.586
	363	0.00183	255	255	255	3.11755	2.17643	0.05144	0.04525	65.4942
	364	0.00331	255	255	255	1.9752	2.19226	0.06887	0.0612	130.09
	365	0.00198	255	255	255	2.68068	2.18075	0.05761	0.04368	12.9941
	366	0.00247	255	255	255	1.88602	2.19235	0.05992	0.05249	34.9223
	367	0.00114	255	255	255	2.29191	2.19228	0.04071	0.03554	157.998
	368	0.00059	255	255	255	2.79637	2.1907	0.02922	0.02583	53.3496
	369	0.0043	255	255	255	2.87143	2.21127	0.08868	0.06171	169.551
	370	0.00069	255	255	255	1.34405	2.20008	0.02997	0.02939	90
	371	0.00089	255	255	255	2.09113	2.20437	0.03789	0.02988	40.4903
	372	0.00287	255	255	255	2.54183	2.21922	0.07015	0.05201	43.6503
	373	0.00059	255	255	255	1.41224	2.20359	0.04019	0.01878	169.535
	374	0.00124	255	255	255	2.16817	2.2213	0.05157	0.03049	113.023
	375	0.00099	255	255	255	2.75115	2.21449	0.04036	0.03117	123.093
	376	0.0042	255	255	255	2.96487	2.23526	0.1074	0.04979	7.13657
	377	0.00272	255	255	255	2.33331	2.24577	0.06919	0.05001	96.2522
	378	0.00054	255	255	255	2.44897	2.22212	0.03517	0.01968	20.4732
	379	0.00208	255	255	255	2.67721	2.24175	0.05709	0.04628	21.8893
	380	0.00079	255	255	255	1.5622	2.2361	0.03403	0.02958	14.8724
	381	0.00425	255	255	255	2.60024	2.25892	0.07723	0.07005	9.53361
	382	0.00193	255	255	255	1.1332	2.25009	0.05833	0.04206	140.641
	383	0.00143	255	255	255	1.88826	2.2477	0.04903	0.0372	3.02784
	384	0.00074	255	255	255	1.95992	2.25139	0.04254	0.02218	159.654
	385	0.00188	255	255	255	1.36714	2.26815	0.05432	0.04401	42.5483
	386	0.00262	255	255	255	2.24802	2.27096	0.0607	0.05493	52.2322
	387	0.00647	255	255	255	2.48126	2.31155	0.11921	0.06913	94.2802
	388	0.00138	255	255	255	3.65282	2.26284	0.0486	0.03624	151.112
	389	0.00173	255	255	255	3.05249	2.28372	0.06078	0.03622	58.167
	390	0.00168	255	255	255	3.1339	2.28691	0.05235	0.04086	57.3743
	391	0.00138	255	255	255	2.1205	2.2907	0.05473	0.03218	108.7
	392	0.00193	255	255	255	1.06976	2.30164	0.06039	0.04063	132.928
	393	0.00094	255	255	255	1.81367	2.28942	0.04042	0.02957	3.2208
	394	0.00361	255	255	255	2.66317	2.31018	0.07204	0.06374	36.3885
	395	0.00163	255	255	255	2.74504	2.29241	0.05582	0.03719	176.781
	396	0.00301	255	255	255	2.85314	2.299	0.06867	0.05588	6.9592
	397	0.004	255	255	255	3.46838	2.31423	0.09458	0.05388	68.8952
	398	0.00331	255	255	255	2.3961	2.3105	0.07189	0.05863	156.045
	399	0.00104	255	255	255	2.99251	2.29263	0.05127	0.02577	164.424
	400	0.00292	255	255	255	1.91099	2.31475	0.07383	0.05027	125.672
	401	0.00203	255	255	255	1.99392	2.31177	0.06039	0.04271	138.688
	402	0.00074	255	255	255	2.18672	2.30809	0.03919	0.02408	84.7361
	403	0.00074	255	255	255	3.5302	2.30153	0.03899	0.0242	162.186
	404	0.00074	255	255	255	2.08457	2.30996	0.03497	0.02698	80.7825
	405	0.00292	255	255	255	2.56314	2.32201	0.06839	0.05427	19.0001
	406	0.00069	255	255	255	2.04946	2.32007	0.0399	0.02207	93.6185
	407	0.00054	255	255	255	2.33842	2.31542	0.03502	0.01976	76.7175
	408	0.00212	255	255	255	2.91842	2.32603	0.06568	0.04119	16.4723
	409	0.0038	255	255	255	2.25097	2.34162	0.09123	0.0531	22.8127
	410	0.00094	255	255	255	2.98196	2.32419	0.04274	0.02797	176.501
	411	0.00148	255	255	255	3.04098	2.34441	0.05596	0.03373	1.41193
	412	0.00114	255	255	255	2.83987	2.34723	0.04862	0.02976	16.0664
	413	0.00109	255	255	255	1.96652	2.35727	0.04997	0.02769	87.6997
	414	0.00064	255	255	255	2.13925	2.34309	0.03822	0.0214	7.1907
	415	0.00114	255	255	255	3.7897	2.35792	0.04855	0.0298	97.4227
	416	0.00084	255	255	255	1.71197	2.36733	0.03563	0.03002	40.3325
	417	0.00148	255	255	255	2.01732	2.36713	0.05386	0.03504	177.201
	418	0.00257	255	255	255	2.09275	2.38067	0.06145	0.05323	68.1986
	419	0.00222	255	255	255	2.35604	2.37447	0.05941	0.04765	176.893
	420	0.00138	255	255	255	2.42375	2.37555	0.04837	0.03642	151.498
	421	0.00375	255	255	255	2.65483	2.37913	0.0782	0.06114	20.6968
	422	0.00203	255	255	255	2.95998	2.37366	0.05579	0.04623	96.5418
	423	0.00212	255	255	255	3.14303	2.37	0.0594	0.04554	6.08937
	424	0.00064	255	255	255	1.8051	2.36526	0.03562	0.02296	0
	425	0.00341	255	255	255	2.73566	2.38859	0.08286	0.05238	170.062
	426	0.00217	255	255	255	2.89643	2.38651	0.06085	0.04549	35.3773
	427	0.00637	255	255	255	1.0887	2.40934	0.09521	0.08523	65.712
	428	0.00178	255	255	255	1.53545	2.38927	0.05679	0.03988	91.3656
	429	0.00208	255	255	255	2.29581	2.38819	0.05528	0.04779	7.04848
	430	0.00217	255	255	255	3.01113	2.39353	0.05676	0.04877	64.4806
	431	0.00128	255	255	255	2.81511	2.39689	0.05158	0.03171	62.5227
	432	0.00158	255	255	255	3.59402	2.39206	0.05036	0.03997	0.17052
	433	0.00168	255	255	255	1.9123	2.39813	0.05611	0.03812	175.784
	434	0.00148	255	255	255	3.07636	2.39244	0.05236	0.03604	4.34523
	435	0.00272	255	255	255	2.51427	2.41101	0.06439	0.05373	4.36202
	436	0.00084	255	255	255	3.47543	2.3942	0.04581	0.02335	167.52
	437	0.00173	255	255	255	3.73431	2.40603	0.05159	0.04268	20.938
	438	0.00114	255	255	255	1.98722	2.40377	0.05079	0.02849	170.86
	439	0.00089	255	255	255	2.04271	2.40938	0.03576	0.03166	25.4062
	440	0.0038	255	255	255	2.58617	2.4256	0.07449	0.06502	152.418
	441	0.00153	255	255	255	3.66698	2.4131	0.04765	0.04092	13.9795
	442	0.00252	255	255	255	2.14612	2.42149	0.06118	0.05244	21.5552
	443	0.00287	255	255	255	3.15251	2.43252	0.06875	0.05307	123.619
	444	0.00252	255	255	255	2.23901	2.435	0.05983	0.05362	115.33
	445	0.00138	255	255	255	2.39137	2.43178	0.05533	0.03183	68.1861
	446	0.00415	255	255	255	3.47174	2.45413	0.0802	0.06589	105.563
	447	0.00114	255	255	255	2.07951	2.44563	0.04583	0.03157	56.4368
	448	0.00222	255	255	255	2.30465	2.44555	0.06541	0.04328	62.6137
	449	0.00277	255	255	255	2.88352	2.45199	0.06248	0.05638	121.021
	450	0.00163	255	255	255	2.94973	2.44045	0.05425	0.03826	4.25727
	451	0.00128	255	255	255	3.31634	2.44014	0.06074	0.02693	160.355
	452	0.00217	255	255	255	2.683	2.44833	0.06086	0.04548	21.6653
	453	0.00153	255	255	255	2.82509	2.45573	0.05515	0.03536	79.0113
	454	0.00193	255	255	255	3.02184	2.44834	0.05435	0.04514	167.276
	455	0.00252	255	255	255	3.08869	2.45402	0.06317	0.05079	10.869
	456	0.00109	255	255	255	3.53846	2.44098	0.04045	0.03422	15.0128
	457	0.00153	255	255	255	1.83899	2.46072	0.05873	0.03321	123.098
	458	0.00306	255	255	255	2.44167	2.45879	0.06799	0.05736	155.391
	459	0.00301	255	255	255	2.75842	2.46378	0.07758	0.04946	18.4201
	460	0.00119	255	255	255	3.38944	2.45693	0.05103	0.02959	148.921
	461	0.00237	255	255	255	1.59705	2.46923	0.06751	0.04473	0.66143
	462	0.00143	255	255	255	2.01478	2.46948	0.04677	0.03901	169.833
	463	0.00183	255	255	255	2.50964	2.46822	0.05178	0.04495	123.11
	464	0.00114	255	255	255	2.36679	2.48231	0.04034	0.03587	120.384
	465	0.00262	255	255	255	1.70732	2.49218	0.06125	0.05443	8.81195
	466	0.00143	255	255	255	1.88486	2.4896	0.04571	0.03991	9.34652
	467	0.00099	255	255	255	2.11538	2.49178	0.04895	0.0257	148.261
	468	0.00257	255	255	255	2.94907	2.49665	0.08018	0.0408	11.507
	469	0.00148	255	255	255	3.62064	2.4878	0.04828	0.03909	12.2533
	470	0.00054	255	255	255	3.6784	2.48411	0.0306	0.02261	58.6081
	471	0.00212	255	255	255	1.80294	2.50061	0.05923	0.04567	164.252
	472	0.00084	255	255	255	2.6336	2.49426	0.04455	0.024	156.866
	473	0.00143	255	255	255	2.70532	2.50487	0.05081	0.0359	158.143
	474	0.00415	255	255	255	1.9718	2.51923	0.0824	0.06413	20.252
	475	0.00109	255	255	255	2.05566	2.50137	0.03865	0.03581	53.1851
	476	0.00183	255	255	255	2.84646	2.50869	0.05567	0.04181	14.1333
	477	0.00217	255	255	255	3.03126	2.51079	0.05464	0.05066	143.395
	478	0.00287	255	255	255	3.16305	2.51396	0.0651	0.05605	140.087
	479	0.00217	255	255	255	2.28746	2.51095	0.06527	0.04241	172.018
	480	0.00287	255	255	255	3.09167	2.52026	0.06807	0.0536	87.4963
	481	0.00385	255	255	255	1.58864	2.53657	0.08118	0.06044	7.54829
	482	0.00094	255	255	255	2.57428	2.51583	0.04363	0.0274	142.411
	483	0.00069	255	255	255	2.89645	2.51688	0.04272	0.02061	138.47
	484	0.00292	255	255	255	3.53577	2.52812	0.07318	0.05072	37.8197
	485	0.00079	255	255	255	3.74031	2.51111	0.03403	0.02958	75.1276
	486	0.00208	255	255	255	2.4968	2.52726	0.05747	0.04598	176.942
	487	0.00193	255	255	255	2.7852	2.52638	0.05115	0.04796	98.1117
	488	0.00114	255	255	255	3.46453	2.52051	0.04677	0.03093	162.336
	489	0.00074	255	255	255	1.44774	2.52224	0.03769	0.02503	177.928
	490	0.00094	255	255	255	1.51845	2.53395	0.04412	0.02709	52.62
	491	0.00252	255	255	255	2.09967	2.54526	0.05902	0.05436	23.0184
	492	0.00094	255	255	255	2.1629	2.53506	0.04573	0.02614	4.34318
	493	0.00415	255	255	255	2.22359	2.5722	0.08594	0.06149	85.7696
	494	0.00321	255	255	255	2.45707	2.58175	0.09418	0.04342	125.876
	495	0.00094	255	255	255	2.9716	2.5469	0.05484	0.02179	81.9599
	496	0.0043	255	255	255	2.31371	2.57395	0.11561	0.04734	36.7593
	497	0.00316	255	255	255	2.67179	2.55208	0.07363	0.05468	153.819
	498	0.00183	255	255	255	1.83941	2.55314	0.05471	0.04254	6.67073
	499	0.00168	255	255	255	1.69027	2.56269	0.04934	0.04335	159.034
	500	0.00188	255	255	255	1.76409	2.56096	0.05147	0.04644	159.359
	501	0.00287	255	255	255	2.02847	2.56983	0.0646	0.05648	3.33784
	502	0.00198	255	255	255	2.73551	2.56225	0.05432	0.04633	76.0137
	503	0.00203	255	255	255	2.38172	2.59156	0.07317	0.03525	107.948
	504	0.00104	255	255	255	2.55839	2.55939	0.04703	0.02809	177.664
	505	0.00193	255	255	255	2.85206	2.56766	0.06056	0.04051	7.66402
	506	0.00212	255	255	255	2.91516	2.57139	0.05522	0.04899	4.59679
	507	0.00163	255	255	255	3.0328	2.56889	0.0466	0.04455	173.186
	508	0.00153	255	255	255	3.62753	2.56774	0.05178	0.03766	24.7667
	509	0.00104	255	255	255	3.13242	2.58182	0.04496	0.02939	90.6726
	510	0.00336	255	255	255	2.78534	2.60218	0.07106	0.0602	114.388
	511	0.00227	255	255	255	3.19147	2.59569	0.05831	0.04963	150.919
	512	0.00405	255	255	255	1.58838	2.6159	0.079	0.06529	36.9461
	513	0.00059	255	255	255	2.13447	2.58843	0.0299	0.02525	132.618
	514	0.00282	255	255	255	3.06976	2.61275	0.06335	0.0566	50.977
	515	0.00217	255	255	255	3.476	2.60201	0.05631	0.04915	85.0929
	516	0.00094	255	255	255	3.68745	2.59093	0.04447	0.02688	26.7445
	517	0.00114	255	255	255	1.46066	2.60241	0.04634	0.03122	30.1608
	518	0.00282	255	255	255	2.66751	2.61719	0.06502	0.05515	121.556
	519	0.00212	255	255	255	1.73249	2.61422	0.05418	0.04992	81.5204
	520	0.00148	255	255	255	1.80434	2.61174	0.05403	0.03493	38.707
	521	0.00341	255	255	255	1.87078	2.61627	0.07037	0.06168	23.773
	522	0.00193	255	255	255	1.94244	2.60947	0.05484	0.04474	22.2837
	523	0.00138	255	255	255	2.98055	2.61253	0.047	0.03748	36.6056
	524	0.00124	255	255	255	2.06863	2.61662	0.05122	0.0307	155.994
	525	0.00484	255	255	255	2.59298	2.64972	0.09705	0.06353	133.434
	526	0.00064	255	255	255	2.84323	2.62047	0.03562	0.02296	90
	527	0.00064	255	255	255	2.87189	2.61884	0.04297	0.01903	86.302
	528	0.00138	255	255	255	3.60337	2.62684	0.04638	0.03798	88.325
	529	0.00138	255	255	255	2.19957	2.64341	0.04587	0.0384	9.50538
	530	0.00133	255	255	255	2.33818	2.63861	0.04466	0.03803	51.9945
	531	0.00143	255	255	255	2.42828	2.63309	0.04967	0.03673	1.21435
	532	0.00212	255	255	255	2.92202	2.64691	0.05578	0.04849	40.004
	533	0.00143	255	255	255	1.99102	2.63866	0.04987	0.03658	163.08
	534	0.00509	255	255	255	2.25061	2.68832	0.10484	0.0618	77.0526
	535	0.00277	255	255	255	2.7319	2.65044	0.06641	0.05305	55.6591
	536	0.00237	255	255	255	3.12761	2.65242	0.05666	0.05329	116.318
	537	0.00222	255	255	255	1.63596	2.65626	0.05726	0.04944	81.1704
	538	0.00198	255	255	255	1.68801	2.65327	0.05262	0.04782	58.8077
	539	0.00188	255	255	255	2.12609	2.65678	0.0587	0.04072	46.8046
	540	0.00193	255	255	255	3.19198	2.66012	0.05794	0.04234	61.9326
	541	0.00208	255	255	255	3.00958	2.66165	0.05895	0.04482	143.121
	542	0.00153	255	255	255	1.50523	2.6734	0.04685	0.04162	93.3143
	543	0.00173	255	255	255	1.82463	2.66871	0.05291	0.04161	165.384
	544	0.00296	255	255	255	1.90462	2.67582	0.0633	0.05963	148.343
	545	0.00109	255	255	255	3.70939	2.66175	0.0516	0.02682	18.5652
	546	0.00084	255	255	255	1.75952	2.66213	0.03982	0.02685	15.6521
	547	0.00247	255	255	255	2.47604	2.67439	0.06513	0.04829	161.58
	548	0.00099	255	255	255	2.79262	2.6661	0.05224	0.02408	32.0616
	549	0.00222	255	255	255	3.06988	2.68438	0.05567	0.05085	165.54
	550	0.00203	255	255	255	1.96855	2.68139	0.0612	0.04215	165.937
	551	0.00257	255	255	255	2.39865	2.68427	0.06191	0.05284	168.727
	552	0.00133	255	255	255	2.05702	2.68026	0.05259	0.0323	172.603
	553	0.00301	255	255	255	2.32516	2.70277	0.06627	0.0579	175.449
	554	0.00257	255	255	255	2.54179	2.69954	0.06325	0.05172	69.3814
	555	0.00212	255	255	255	2.67437	2.6948	0.05901	0.04584	69.0208
	556	0.00114	255	255	255	2.8524	2.68523	0.05155	0.02806	140.554
	557	0.00054	255	255	255	3.58894	2.67901	0.03368	0.02055	23.9754
	558	0.00267	255	255	255	1.56994	2.70434	0.07851	0.04327	44.919
	559	0.00193	255	255	255	1.71607	2.70481	0.05165	0.0475	41.7472
	560	0.00257	255	255	255	2.96016	2.7063	0.05918	0.05527	9.72596
	561	0.00143	255	255	255	3.67314	2.70095	0.04967	0.03673	107.578
	562	0.00203	255	255	255	2.76025	2.71448	0.05406	0.04771	71.8263
	563	0.00178	255	255	255	1.24765	2.71105	0.06008	0.0377	148.869
	564	0.00203	255	255	255	1.77928	2.71482	0.05596	0.04609	37.7486
	565	0.00252	255	255	255	1.84897	2.72801	0.07766	0.04131	53.5499
	566	0.0043	255	255	255	2.07521	2.7285	0.11418	0.04793	20.3434
	567	0.00237	255	255	255	3.13098	2.71554	0.07276	0.0415	0.34914
	568	0.00158	255	255	255	3.1949	2.72879	0.062	0.03247	76.1981
	569	0.00054	255	255	255	1.36586	2.71351	0.03334	0.02076	9.64502
	570	0.0038	255	255	255	1.64337	2.73323	0.07831	0.06185	10.5765
	571	0.00257	255	255	255	2.81633	2.72887	0.06615	0.04945	30.8542
	572	0.00148	255	255	255	2.4564	2.72959	0.04955	0.03809	22.2813
	573	0.00133	255	255	255	3.02546	2.73207	0.04399	0.03861	131.219
	574	0.00114	255	255	255	3.53574	2.72893	0.04555	0.03176	131.098
	575	0.00089	255	255	255	2.00209	2.73858	0.04813	0.02353	66.9222
	576	0.00252	255	255	255	2.71051	2.74358	0.06529	0.04914	155.817
	577	0.00163	255	255	255	1.9514	2.74461	0.05109	0.04064	162.159
	578	0.00203	255	255	255	1.8926	2.75803	0.05799	0.04448	74.0225
	579	0.00079	255	255	255	2.29321	2.75317	0.04702	0.02141	91.0891
	580	0.00257	255	255	255	2.51125	2.75239	0.06451	0.05071	179.508
	581	0.00509	255	255	255	2.15848	2.76966	0.11824	0.0548	10.609
	582	0.00425	255	255	255	2.34491	2.77278	0.0836	0.06471	26.1667
	583	0.00124	255	255	255	2.41193	2.7586	0.05794	0.02714	134.639
	584	0.00326	255	255	255	3.74177	2.76708	0.06861	0.06051	68.7841
	585	0.00064	255	255	255	2.26361	2.75996	0.03202	0.02554	116.325
	586	0.00203	255	255	255	2.91884	2.76865	0.06458	0.03994	20.3541
	587	0.00242	255	255	255	2.98137	2.77194	0.06668	0.04623	66.4534
	588	0.00158	255	255	255	3.06596	2.76481	0.04812	0.04183	19.5162
	589	0.00069	255	255	255	1.51123	2.76641	0.03778	0.02331	41.1463
	590	0.00227	255	255	255	2.65895	2.7737	0.06537	0.04427	139.334
	591	0.00198	255	255	255	2.85272	2.77206	0.05579	0.0451	7.42007
	592	0.00193	255	255	255	3.13827	2.77799	0.0565	0.04343	13.6308
	593	0.00148	255	255	255	1.72585	2.77716	0.0569	0.03317	130.513
	594	0.00237	255	255	255	1.5865	2.79051	0.0586	0.05153	90
	595	0.0041	255	255	255	2.01847	2.8058	0.08858	0.05895	71.3651
	596	0.00119	255	255	255	3.20932	2.78319	0.04801	0.03144	3.96523
	597	0.00148	255	255	255	1.38729	2.78934	0.04737	0.03984	109.087
	598	0.00321	255	255	255	2.56239	2.79998	0.07416	0.05514	127.818
	599	0.00282	255	255	255	2.46872	2.80463	0.07084	0.05062	8.83147
	600	0.00272	255	255	255	2.72859	2.80617	0.06689	0.05173	12.073
	601	0.00193	255	255	255	3.62291	2.79475	0.07155	0.03429	179.128
	602	0.00316	255	255	255	1.86159	2.83565	0.08679	0.04639	127.382
	603	0.00133	255	255	255	1.9581	2.80809	0.05002	0.03396	74.5555
	604	0.00287	255	255	255	2.8013	2.81584	0.06613	0.05517	24.0522
	605	0.00133	255	255	255	1.46789	2.8172	0.05322	0.03191	38.9763
	606	0.00341	255	255	255	2.09082	2.82724	0.07032	0.06172	140.187
	607	0.00464	255	255	255	2.62683	2.83373	0.08352	0.0708	85.9004
	608	0.00232	255	255	255	3.01955	2.81736	0.05749	0.05143	37.1187
	609	0.00484	255	255	255	3.08085	2.84445	0.11171	0.05518	70.8845
	610	0.00109	255	255	255	3.67968	2.81448	0.04786	0.02892	66.0005
	611	0.00479	255	255	255	2.90758	2.85722	0.10924	0.05586	115.91
	612	0.00247	255	255	255	2.16578	2.83733	0.06576	0.04783	30.2356
	613	0.00064	255	255	255	2.22738	2.81944	0.03647	0.02242	17.9762
	614	0.00119	255	255	255	2.39308	2.828	0.04333	0.03485	100.816
	615	0.00069	255	255	255	1.76177	2.83269	0.03048	0.02889	138.058
	616	0.00292	255	255	255	2.51489	2.84823	0.0787	0.04716	42.9974
	617	0.00128	255	255	255	1.91297	2.84729	0.06312	0.02591	90.5317
	618	0.00326	255	255	255	2.33501	2.8559	0.07287	0.05698	134.922
	619	0.00114	255	255	255	3.2069	2.8414	0.04297	0.03367	8.27338
	620	0.00133	255	255	255	3.57294	2.83698	0.0491	0.03459	20.4257
	621	0.00178	255	255	255	1.53096	2.85085	0.0524	0.04322	19.2909
	622	0.00173	255	255	255	3.1501	2.85327	0.05469	0.04026	20.974
	623	0.00158	255	255	255	1.5991	2.85531	0.05207	0.03866	44.1566
	624	0.00074	255	255	255	1.70172	2.84885	0.03703	0.02548	54.2175
	625	0.00222	255	255	255	2.44414	2.86088	0.05962	0.04748	172.569
	626	0.00148	255	255	255	1.43837	2.87861	0.05029	0.03752	0.13059
	627	0.00069	255	255	255	1.9641	2.86532	0.04005	0.02199	174.642
	628	0.00124	255	255	255	2.26573	2.86291	0.05277	0.0298	150.869
	629	0.00158	255	255	255	2.83554	2.87003	0.05734	0.0351	58.4458
	630	0.00124	255	255	255	2.97622	2.86825	0.04196	0.03748	7.68423
	631	0.00292	255	255	255	1.79317	2.88076	0.07937	0.04676	158.344
	632	0.00267	255	255	255	2.19695	2.88606	0.0689	0.0493	55.2773
	633	0.00227	255	255	255	2.77691	2.89075	0.0748	0.03868	35.489
	634	0.00282	255	255	255	2.04476	2.88614	0.06486	0.05528	141.72
	635	0.00173	255	255	255	2.71189	2.88822	0.05184	0.04247	135.694
	636	0.00138	255	255	255	3.28154	2.88089	0.0433	0.04068	85.935
	637	0.00623	255	255	255	1.64295	2.94069	0.13396	0.05917	71.0482
	638	0.00212	255	255	255	1.72219	2.91221	0.05497	0.04921	15.2539
	639	0.00163	255	255	255	2.53012	2.91416	0.05943	0.03493	47.8215
	640	0.00217	255	255	255	1.91876	2.91464	0.05517	0.05017	166.91
	641	0.00222	255	255	255	2.38978	2.91165	0.06271	0.04514	149.047
	642	0.00336	255	255	255	2.45953	2.91404	0.08121	0.05267	14.9061
	643	0.00148	255	255	255	2.63587	2.91235	0.05059	0.03731	56.733
	644	0.00301	255	255	255	3.02149	2.93484	0.07778	0.04933	18.4578
	645	0.00267	255	255	255	3.47194	2.92289	0.06092	0.05576	159.108
	646	0.00094	255	255	255	1.48626	2.92129	0.03968	0.03012	29.9431
	647	0.00084	255	255	255	2.84861	2.92055	0.03952	0.02706	90
	648	0.00084	255	255	255	3.10372	2.92303	0.04727	0.02262	112.674
	649	0.00183	255	255	255	1.87019	2.9519	0.05186	0.04488	29.9746
	650	0.00301	255	255	255	2.16315	2.94648	0.07761	0.04944	168.824
	651	0.00257	255	255	255	2.57086	2.94664	0.07123	0.04593	12.4437
	652	0.00153	255	255	255	2.95501	2.94458	0.05449	0.03579	79.2717
	653	0.00119	255	255	255	1.5496	2.93988	0.0646	0.02337	174.01
	654	0.00069	255	255	255	1.77783	2.94465	0.03399	0.02591	65.0151
	655	0.00178	255	255	255	2.04759	2.94476	0.06304	0.03592	17.3247
	656	0.00203	255	255	255	2.33989	2.94798	0.07552	0.03415	167.889
	657	0.00198	255	255	255	2.70107	2.95921	0.062	0.04059	112.496
	658	0.00237	255	255	255	2.77397	2.96082	0.06176	0.04889	20.1782
	659	0.00267	255	255	255	2.24915	2.98811	0.07612	0.04463	58.8428
	660	0.00119	255	255	255	2.6555	2.98	0.05275	0.02862	85.6013
	661	0.00257	255	255	255	2.90419	2.98259	0.10135	0.03228	140.566
	662	0.00079	255	255	255	3.58523	2.9513	0.04343	0.02318	13.0204
	663	0.00074	255	255	255	1.43649	2.966	0.03663	0.02576	109.714
	664	0.00227	255	255	255	2.48995	2.96929	0.05504	0.05257	52.0934
	665	0.00114	255	255	255	2.11802	2.97739	0.04729	0.0306	118.506
	666	0.00079	255	255	255	2.43731	2.97678	0.03851	0.02614	136.301
	667	0.00188	255	255	255	3.08111	2.984	0.06003	0.03982	155.911
	668	0.00524	255	255	255	2.57043	3.0238	0.1058	0.06303	32.4268
	669	0.00232	255	255	255	2.98396	2.99847	0.0589	0.0502	69.5495
	670	0.00237	255	255	255	2.31108	3.00651	0.06037	0.05002	177.99
	671	0.00296	255	255	255	2.38681	3.00138	0.07196	0.05245	7.47547
	672	0.00163	255	255	255	3.1917	2.99616	0.05227	0.03972	135
	673	0.00287	255	255	255	2.72095	3.02405	0.06654	0.05483	0.14286
	674	0.00128	255	255	255	1.81159	3.01057	0.05443	0.03005	27.9201
	675	0.00148	255	255	255	1.66751	3.02341	0.04959	0.03805	19.0346
	676	0.00158	255	255	255	1.75681	3.02005	0.04983	0.04039	60.5641
	677	0.00203	255	255	255	1.88266	3.02221	0.06058	0.04257	5.75402
	678	0.00395	255	255	255	2.48071	3.06746	0.10533	0.04778	89.5914
	679	0.00326	255	255	255	2.80031	3.04984	0.08449	0.04914	125.41
	680	0.00188	255	255	255	3.04134	3.02691	0.06498	0.03679	141.079
	681	0.00133	255	255	255	3.61798	3.02052	0.05133	0.03309	12.2752
	682	0.00153	255	255	255	2.05508	3.0541	0.07569	0.02577	102.708
	683	0.00153	255	255	255	3.14298	3.03075	0.04442	0.04391	104.15
	684	0.00311	255	255	255	3.54446	3.04372	0.06498	0.06099	8.59479
	685	0.00173	255	255	255	2.18672	3.03904	0.05615	0.03921	171.734
	686	0.00054	255	255	255	2.89116	3.02918	0.0351	0.01972	28.9314
	687	0.00212	255	255	255	3.24323	3.04315	0.06231	0.04341	77.7133
	688	0.00632	255	255	255	2.23583	3.08705	0.13926	0.05782	42.1711
	689	0.00074	255	255	255	3.10283	3.04239	0.042	0.02247	95.4137
	690	0.00138	255	255	255	2.10519	3.0536	0.04982	0.03536	48.4785
	691	0.00222	255	255	255	2.94632	3.05863	0.06185	0.04577	169.793
	692	0.00484	255	255	255	1.79591	3.08394	0.08306	0.07422	88.7694
	693	0.00237	255	255	255	2.36321	3.05893	0.0596	0.05066	4.79657
	694	0.00104	255	255	255	1.4294	3.06113	0.047	0.02811	19.2992
	695	0.00193	255	255	255	1.88548	3.07266	0.06236	0.03934	168.979
	696	0.00158	255	255	255	2.88365	3.08266	0.0462	0.04357	82.911
	697	0.00104	255	255	255	3.01126	3.06582	0.04905	0.02693	6.49325
	698	0.00138	255	255	255	3.64303	3.0792	0.06136	0.02871	94.8692
	699	0.00104	255	255	255	0.03598	3.09025	0.05427	0.02434	87.7808
	700	0.00301	255	255	255	1.69082	3.10031	0.08992	0.04267	56.0779
	701	0.00198	255	255	255	3.16621	3.08011	0.05271	0.04774	95.1334
	702	0.00064	255	255	255	2.02354	3.07465	0.03882	0.02107	158.782
	703	0.00217	255	255	255	2.41686	3.09212	0.06048	0.04577	22.2964
	704	0.00568	255	255	255	2.63621	3.1206	0.10958	0.06602	144.8
	705	0.00247	255	255	255	2.73484	3.09445	0.06842	0.04597	128.757
	706	0.00163	255	255	255	3.0639	3.09862	0.0494	0.04202	61.6033
	707	0.00133	255	255	255	1.95237	3.09367	0.05421	0.03133	34.3286
	708	0.00375	255	255	255	2.11841	3.10784	0.09286	0.05149	22.3803
	709	0.00203	255	255	255	2.30611	3.09885	0.05585	0.04618	64.4606
	710	0.00124	255	255	255	2.53902	3.10387	0.04578	0.03435	45.5894
	711	0.00193	255	255	255	3.11538	3.09718	0.05413	0.04532	71.649
	712	0.00163	255	255	255	3.57915	3.09627	0.09238	0.02247	180
	713	0.00153	255	255	255	1.5805	3.09605	0.05919	0.03294	14.0113
	714	0.00212	255	255	255	2.93052	3.11295	0.05727	0.04723	58.6593
	715	0.00099	255	255	255	1.63354	3.11771	0.03691	0.03409	116.565
	716	0.00588	255	255	255	1.88935	3.14524	0.12474	0.06001	149.458
	717	0.00726	255	255	255	2.34781	3.1657	0.15207	0.06081	62.9546
	718	0.00099	255	255	255	2.8471	3.11314	0.04825	0.02608	168.901
	719	0.00183	255	255	255	3.00756	3.12059	0.05544	0.04198	178.745
	720	0.00212	255	255	255	0.38014	3.13256	0.05791	0.04671	16.7491
	721	0.00208	255	255	255	1.98837	3.13644	0.0605	0.04367	36.3079
	722	0.00064	255	255	255	3.32823	3.11844	0.03642	0.02246	0
	723	0.00069	255	255	255	1.27526	3.12539	0.03755	0.02346	23.1246
	724	0.00203	255	255	255	2.42903	3.15371	0.06905	0.03735	71.1369
	725	0.00277	255	255	255	2.48889	3.1569	0.06748	0.05221	122.994
	726	0.00183	255	255	255	2.5691	3.1489	0.05198	0.04478	34.717
	727	0.00133	255	255	255	0.48175	3.14756	0.05221	0.03253	2.21303
	728	0.00104	255	255	255	2.06803	3.1505	0.0464	0.02847	122.582
	729	0.00173	255	255	255	2.26705	3.16456	0.06995	0.03147	104.964
	730	0.00089	255	255	255	2.84479	3.14548	0.04632	0.02444	175.639
	731	0.00277	255	255	255	2.77997	3.16744	0.07096	0.04965	154.574
	732	0.00079	255	255	255	3.10945	3.15163	0.04186	0.02405	31.9523
	733	0.00311	255	255	255	3.17136	3.18754	0.10451	0.03792	96.7753
	734	0.00133	255	255	255	2.17469	3.17359	0.05098	0.03332	63.652
	735	0.00272	255	255	255	2.71032	3.16771	0.0656	0.05275	21.4904
	736	0.00208	255	255	255	2.94264	3.16907	0.05658	0.0467	58.8944
	737	0.00252	255	255	255	1.80707	3.17511	0.05888	0.05449	30.7411
	738	0.00099	255	255	255	2.12768	3.18203	0.04066	0.03094	78.7482
	739	0.00094	255	255	255	2.89206	3.17026	0.04779	0.02501	101.46
	740	0.00247	255	255	255	3.01867	3.17908	0.09341	0.03367	164.12
	741	0.00158	255	255	255	3.24169	3.1692	0.05253	0.03832	167.637
	742	0.00148	255	255	255	1.5663	3.17711	0.04714	0.04004	26.4129
	743	0.00193	255	255	255	3.57461	3.18242	0.05324	0.04608	116.687
	744	0.00059	255	255	255	1.6524	3.18472	0.03564	0.02118	22.7368
	745	0.00588	255	255	255	2.03785	3.22209	0.09253	0.08091	11.0276
	746	0.00272	255	255	255	1.86352	3.20708	0.0623	0.05553	81.5419
	747	0.00099	255	255	255	2.61233	3.19187	0.0509	0.02472	10.5893
	748	0.00198	255	255	255	3.11894	3.20927	0.05981	0.04207	49.8861
	749	0.00158	255	255	255	1.94352	3.20896	0.05406	0.03723	28.2622
	750	0.00153	255	255	255	2.54915	3.20284	0.05887	0.03313	172.465
	751	0.00237	255	255	255	0.40988	3.22924	0.07248	0.04166	105.214
	752	0.00069	255	255	255	2.98933	3.20522	0.03599	0.02447	141.198
	753	0.00316	255	255	255	2.4249	3.2295	0.06688	0.0602	11.2943
	754	0.00203	255	255	255	2.64865	3.2252	0.05889	0.04379	23.2287
	755	0.00079	255	255	255	2.74087	3.21094	0.03858	0.02609	141.457
	756	0.00262	255	255	255	2.81962	3.22558	0.06066	0.05496	147.708
	757	0.00153	255	255	255	3.23277	3.23028	0.05276	0.03696	64.998
	758	0.00059	255	255	255	3.3212	3.21284	0.03102	0.02434	7.88359
	759	0.00208	255	255	255	1.46103	3.22949	0.06961	0.03795	162.242
	760	0.00119	255	255	255	2.2074	3.23305	0.05389	0.02801	37.0198
	761	0.00331	255	255	255	2.89946	3.23927	0.08539	0.04936	49.3652
	762	0.00128	255	255	255	0.50474	3.23848	0.0498	0.03284	57.9105
	763	0.00287	255	255	255	2.50232	3.24207	0.06505	0.05609	143.699
	764	0.00326	255	255	255	1.69654	3.2474	0.0784	0.05295	22.1987
	765	0.00114	255	255	255	2.35059	3.24022	0.04962	0.02916	57.1538
	766	0.00074	255	255	255	2.71952	3.23685	0.03827	0.02466	114.006
	767	0.00089	255	255	255	2.9635	3.23881	0.03696	0.03064	20.5238
	768	0.00222	255	255	255	3.06675	3.25029	0.06487	0.04364	144.743
	769	0.00227	255	255	255	2.58667	3.25076	0.0703	0.04116	155.687
	770	0.00153	255	255	255	2.76727	3.25839	0.04778	0.04081	32.8701
	771	0.00133	255	255	255	1.82845	3.26054	0.0476	0.03568	130.444
	772	0.00198	255	255	255	1.9038	3.25706	0.05112	0.04922	18.3428
	773	0.00203	255	255	255	1.96838	3.26446	0.05654	0.04562	107.849
	774	0.00361	255	255	255	2.38336	3.29078	0.07699	0.05965	90.6134
	775	0.00124	255	255	255	2.69731	3.26328	0.04808	0.03271	132.335
	776	0.00203	255	255	255	3.00558	3.26943	0.05246	0.04916	91.4818
	777	0.00168	255	255	255	3.14527	3.26848	0.04971	0.04303	25.1156
	778	0.00114	255	255	255	0.31554	3.27383	0.05521	0.02621	31.8223
	779	0.00128	255	255	255	1.54746	3.28119	0.04497	0.03637	6.89005
	780	0.00089	255	255	255	2.08097	3.28332	0.03847	0.02943	104.368
	781	0.00114	255	255	255	2.23201	3.28697	0.04	0.03617	100.588
	782	0.00064	255	255	255	2.11384	3.29471	0.05163	0.01584	75.9352
	783	0.00203	255	255	255	2.45646	3.29326	0.05713	0.04514	51.8574
	784	0.00183	255	255	255	2.66067	3.29632	0.05365	0.04338	99.7536
	785	0.00519	255	255	255	2.83352	3.30969	0.11962	0.05522	5.55526
	786	0.00356	255	255	255	2.94896	3.32228	0.08734	0.05186	93.939
	787	0.00198	255	255	255	2.02365	3.30662	0.06303	0.03992	53.8307
	788	0.00292	255	255	255	2.60555	3.31703	0.06839	0.05427	120.697
	789	0.00341	255	255	255	1.86396	3.32293	0.08974	0.04837	74.0661
	790	0.00074	255	255	255	2.18063	3.29777	0.04586	0.02058	5.15948
	791	0.00252	255	255	255	2.52431	3.30701	0.06281	0.05108	12.5196
	792	0.00109	255	255	255	3.05825	3.30107	0.04418	0.03133	10.9476
	793	0.00059	255	255	255	3.23627	3.29602	0.03136	0.02407	109.427
	794	0.00089	255	255	255	0.40534	3.31027	0.04525	0.02502	115.62
	795	0.00375	255	255	255	0.47982	3.32416	0.07618	0.06276	47.3122
	796	0.00494	255	255	255	2.306	3.34601	0.11905	0.05284	116.734
	797	0.00133	255	255	255	1.93909	3.31495	0.04355	0.039	37.8416
	798	0.00074	255	255	255	3.18015	3.31605	0.03612	0.02612	1.90704
	799	0.00366	255	255	255	2.68403	3.35511	0.08229	0.05657	21.1829
	800	0.00222	255	255	255	3.01458	3.33542	0.05875	0.04818	93.4496
	801	0.00064	255	255	255	3.11682	3.31958	0.03522	0.02322	158.776
	802	0.00094	255	255	255	1.50328	3.33008	0.03644	0.0328	72.504
	803	0.00054	255	255	255	3.34676	3.32759	0.03743	0.01848	85.2688
	804	0.00173	255	255	255	2.07386	3.35474	0.07053	0.03122	127.216
	805	0.00109	255	255	255	3.4522	3.34197	0.04803	0.02881	75.6514
	806	0.00435	255	255	255	1.63616	3.37112	0.09447	0.0586	117.153
	807	0.00257	255	255	255	1.78023	3.35135	0.06658	0.04913	34.4539
	808	0.00237	255	255	255	2.13872	3.35005	0.06603	0.04573	11.7203
	809	0.00292	255	255	255	3.56924	3.35456	0.0614	0.06044	62.327
	810	0.00217	255	255	255	2.23075	3.35922	0.05603	0.0494	19.4449
	811	0.00267	255	255	255	2.43685	3.36077	0.07208	0.04713	178.837
	812	0.00064	255	255	255	2.55342	3.3504	0.03385	0.02416	67.9774
	813	0.00168	255	255	255	2.88065	3.37454	0.05831	0.03668	120.145
	814	0.00331	255	255	255	2.51738	3.37859	0.09161	0.04601	160.52
	815	0.00346	255	255	255	2.80317	3.38296	0.10861	0.04054	162.461
	816	0.00292	255	255	255	3.05529	3.39304	0.06701	0.05539	61.137
	817	0.00208	255	255	255	3.12824	3.37375	0.06397	0.0413	152.505
	818	0.00158	255	255	255	1.41349	3.37348	0.04782	0.0421	78.4168
	819	0.00361	255	255	255	1.91088	3.38042	0.1051	0.04369	6.331
	820	0.00296	255	255	255	2.94175	3.41914	0.07691	0.04908	18.8038
	821	0.00306	255	255	255	2.40222	3.41757	0.06881	0.05668	30.0526
	822	0.00143	255	255	255	2.25328	3.41549	0.04881	0.03738	10.4896
	823	0.00168	255	255	255	2.46966	3.42974	0.04767	0.04487	53.4292
	824	0.00183	255	255	255	2.59551	3.435	0.05676	0.04101	53.1898
	825	0.00277	255	255	255	4.01117	3.42651	0.06717	0.05245	78.5345
	826	0.00079	255	255	255	1.97471	3.42049	0.04766	0.02112	159.056
	827	0.00099	255	255	255	2.10273	3.42664	0.03892	0.03233	55.6351
	828	0.00301	255	255	255	3.01515	3.45279	0.0669	0.05736	107.459
	829	0.00203	255	255	255	3.32035	3.42749	0.0644	0.04005	28.1301
	830	0.00208	255	255	255	1.50253	3.434	0.05611	0.04709	33.3745
	831	0.00054	255	255	255	1.81891	3.42664	0.03828	0.01808	33.8755
	832	0.00272	255	255	255	2.03541	3.45015	0.09598	0.03605	45.2121
	833	0.00316	255	255	255	2.32858	3.45047	0.09179	0.04386	31.8783
	834	0.00168	255	255	255	2.54574	3.45765	0.05721	0.03738	57.4987
	835	0.00183	255	255	255	3.13351	3.44222	0.0711	0.03274	23.5932
	836	0.00124	255	255	255	2.77407	3.44519	0.04399	0.03575	7.23264
	837	0.00163	255	255	255	2.86283	3.44261	0.04981	0.04168	7.39937
	838	0.00099	255	255	255	3.52153	3.4428	0.0441	0.02853	101.903
	839	0.00069	255	255	255	3.0782	3.45526	0.04437	0.01985	98.2745
	840	0.00064	255	255	255	0.10571	3.45529	0.04116	0.01987	44.6485
	841	0.00292	255	255	255	1.93018	3.47215	0.06241	0.05947	14.5139
	842	0.00054	255	255	255	2.50584	3.4522	0.03389	0.02042	30.6948
	843	0.00109	255	255	255	0.22205	3.45795	0.04414	0.03135	3.36426
	844	0.00336	255	255	255	2.91497	3.49104	0.07446	0.05745	46.9162
	845	0.00089	255	255	255	3.22592	3.46256	0.03442	0.0329	119.518
	846	0.00311	255	255	255	2.08432	3.49258	0.06491	0.06105	163.286
	847	0.00178	255	255	255	2.14638	3.47096	0.05727	0.03954	151.648
	848	0.00124	255	255	255	2.20387	3.47331	0.04149	0.0379	22.624
	849	0.00168	255	255	255	2.68363	3.47811	0.06945	0.0308	31.4262
	850	0.00301	255	255	255	3.46777	3.49128	0.07558	0.05077	61.8156
	851	0.00277	255	255	255	0.3443	3.49015	0.06608	0.05331	104.207
	852	0.00311	255	255	255	2.44124	3.49548	0.07003	0.05659	102.896
	853	0.00257	255	255	255	3.63737	3.49152	0.06308	0.05186	75.804
	854	0.00183	255	255	255	2.82822	3.49655	0.07385	0.03152	13.4525
	855	0.00124	255	255	255	3.16066	3.49074	0.04736	0.03321	168.123
	856	0.00326	255	255	255	3.26966	3.50981	0.074	0.0561	83.8091
	857	0.00143	255	255	255	2.60836	3.49814	0.05789	0.03151	171.685
	858	0.00252	255	255	255	3.05176	3.51319	0.061	0.0526	23.849
	859	0.00074	255	255	255	0.17737	3.51755	0.06872	0.01373	117.021
	860	0.00133	255	255	255	2.35745	3.50187	0.05323	0.03191	2.46301
	861	0.00183	255	255	255	2.97374	3.50928	0.05108	0.04556	73.8059
	862	0.00059	255	255	255	4.38727	3.50454	0.03594	0.021	33.3359
	863	0.0042	255	255	255	2.16621	3.53406	0.08309	0.06435	178.706
	864	0.00227	255	255	255	2.0245	3.5365	0.06085	0.04756	41.4446
	865	0.00247	255	255	255	2.29174	3.54754	0.06159	0.05107	115.519
	866	0.00222	255	255	255	3.12017	3.55332	0.06672	0.04243	98.6042
	867	0.00128	255	255	255	3.33445	3.53045	0.04428	0.03693	47.6204
	868	0.00292	255	255	255	2.8312	3.54279	0.08652	0.0429	169.685
	869	0.00124	255	255	255	1.91287	3.54641	0.0428	0.03675	65.0717
	870	0.00208	255	255	255	2.69964	3.54663	0.06318	0.04182	157.64
	871	0.00173	255	255	255	2.91232	3.55356	0.0487	0.04521	172.332
	872	0.00277	255	255	255	3.44321	3.56345	0.06101	0.05774	168.502
	873	0.00158	255	255	255	2.09069	3.56634	0.06742	0.02986	33.1658
	874	0.00148	255	255	255	3.01099	3.56159	0.05193	0.03634	168.695
	875	0.00054	255	255	255	1.57865	3.55572	0.03081	0.02246	105.071
	876	0.00064	255	255	255	3.87487	3.55586	0.03623	0.02257	6.8135
	877	0.00178	255	255	255	2.35471	3.57405	0.0646	0.03506	17.975
	878	0.00163	255	255	255	2.47879	3.5702	0.05066	0.04098	160.896
	879	0.00054	255	255	255	3.18126	3.56466	0.03081	0.02246	74.9293
	880	0.00054	255	255	255	3.20874	3.56402	0.03428	0.02019	85.5347
	881	0.00193	255	255	255	2.24072	3.58993	0.05784	0.04242	43.923
	882	0.00583	255	255	255	2.57601	3.6247	0.11606	0.06396	96.5393
	883	0.00212	255	255	255	2.78013	3.59484	0.05329	0.05076	172.827
	884	0.00148	255	255	255	1.68743	3.59252	0.0459	0.04111	71.5319
	885	0.00133	255	255	255	2.03646	3.5995	0.04869	0.03489	86.9516
	886	0.00074	255	255	255	2.13002	3.59158	0.04501	0.02097	108.127
	887	0.00212	255	255	255	3.04233	3.60236	0.0595	0.04546	38.1531
	888	0.00059	255	255	255	2.16142	3.59416	0.03509	0.02151	70.1947
	889	0.00168	255	255	255	2.87073	3.60009	0.0534	0.04006	135.597
	890	0.00059	255	255	255	3.77282	3.59358	0.03275	0.02305	77.8861
	891	0.00128	255	255	255	0.46851	3.60236	0.05167	0.03166	5.53059
	892	0.00163	255	255	255	2.92715	3.61195	0.04763	0.04359	25.3855
	893	0.00183	255	255	255	1.96689	3.61775	0.05585	0.04167	71.4406
	894	0.00198	255	255	255	2.70283	3.61466	0.06709	0.03751	2.91359
	895	0.00222	255	255	255	2.08957	3.62673	0.05413	0.0523	115.753
	896	0.00178	255	255	255	3.34463	3.62286	0.05362	0.04223	166.132
	897	0.00361	255	255	255	3.42259	3.63847	0.06915	0.06641	139.17
	898	0.00183	255	255	255	2.31796	3.63333	0.06157	0.0378	13.2703
	899	0.00173	255	255	255	2.39759	3.62506	0.05638	0.03905	163.849
	900	0.00217	255	255	255	2.81751	3.64358	0.06905	0.04008	56.1206
	901	0.00054	255	255	255	3.11161	3.62792	0.03601	0.01921	116.268
	902	0.00158	255	255	255	3.51823	3.64124	0.05808	0.03466	89.6862
	903	0.00158	255	255	255	2.18536	3.63333	0.04894	0.04114	119.876
	904	0.00084	255	255	255	3.24802	3.62965	0.03675	0.0291	74.8284
	905	0.00183	255	255	255	2.75071	3.64986	0.05458	0.04264	2.26025
	906	0.00212	255	255	255	2.25247	3.65892	0.05712	0.04735	64.8369
	907	0.00198	255	255	255	3.01439	3.65631	0.06129	0.04106	169.611
	908	0.00311	255	255	255	2.65925	3.66763	0.06955	0.05698	138.023
	909	0.00069	255	255	255	0.0718	3.65357	0.03878	0.02271	37.2768
	910	0.00277	255	255	255	2.878	3.67102	0.06687	0.05268	152.565
	911	0.00227	255	255	255	2.94683	3.66471	0.05815	0.04976	1.66962
	912	0.00119	255	255	255	3.08075	3.66357	0.04079	0.03701	47.6169
	913	0.00232	255	255	255	2.12612	3.6722	0.05918	0.04996	12.4728
	914	0.00114	255	255	255	2.42883	3.67235	0.05147	0.02811	53.3611
	915	0.00143	255	255	255	2.51505	3.66732	0.0509	0.03584	5.97283
	916	0.00262	255	255	255	3.1594	3.69374	0.05965	0.05589	84.5262
	917	0.00203	255	255	255	4.16125	3.68431	0.05737	0.04496	158.877
	918	0.00316	255	255	255	2.19612	3.70011	0.0741	0.05433	12.7581
	919	0.00089	255	255	255	2.36604	3.68476	0.05446	0.02079	16.1913
	920	0.00217	255	255	255	3.34149	3.69646	0.05696	0.04859	92.2093
	921	0.00292	255	255	255	1.60541	3.71221	0.06811	0.05449	48.1033
	922	0.00687	255	255	255	2.75635	3.72777	0.09532	0.09173	145.226
	923	0.00198	255	255	255	2.59142	3.70534	0.05213	0.04827	35.3683
	924	0.00277	255	255	255	0.22719	3.74093	0.0729	0.04832	158.855
	925	0.00069	255	255	255	2.302	3.71081	0.04694	0.01876	8.64075
	926	0.00346	255	255	255	2.84574	3.72567	0.0757	0.05817	162.662
	927	0.00138	255	255	255	2.92155	3.72311	0.0567	0.03106	40.2434
	928	0.00193	255	255	255	3.1015	3.72961	0.05986	0.04099	38.7193
	929	0.00277	255	255	255	3.24075	3.7265	0.06191	0.0569	30.6764
	930	0.00321	255	255	255	2.11351	3.7357	0.0696	0.05875	29.0373
	931	0.00148	255	255	255	2.4714	3.72982	0.04416	0.04274	67.4002
	932	0.0044	255	255	255	2.98926	3.74539	0.11613	0.04821	18.0816
	933	0.00079	255	255	255	2.41183	3.7346	0.04065	0.02476	27.7321
	934	0.00188	255	255	255	2.24799	3.74849	0.06168	0.03876	174.468
	935	0.0043	255	255	255	3.51834	3.7692	0.09598	0.05702	63.5907
	936	0.00193	255	255	255	2.17151	3.76403	0.05437	0.04513	32.7993
	937	0.00534	255	255	255	2.63314	3.77574	0.10101	0.06726	9.08298
	938	0.00084	255	255	255	3.2873	3.76651	0.03794	0.02818	35.8988
	939	0.00099	255	255	255	2.51287	3.77246	0.04788	0.02628	40.0091
	940	0.00222	255	255	255	2.89821	3.78152	0.05772	0.04904	97.3527
	941	0.00222	255	255	255	2.83823	3.7884	0.05767	0.04909	7.07689
	942	0.00119	255	255	255	2.07063	3.79654	0.04633	0.03258	43.748
	943	0.00173	255	255	255	1.13418	3.79616	0.05229	0.04211	176.276
	944	0.00104	255	255	255	2.44023	3.79817	0.04417	0.02991	51.9378
	945	0.00059	255	255	255	3.13201	3.79039	0.03835	0.01968	31.8064
	946	0.00094	255	255	255	3.22095	3.79067	0.048	0.0249	176.229
	947	0.00257	255	255	255	2.78457	3.82837	0.06418	0.05097	122.292
	948	0.00262	255	255	255	2.68103	3.82649	0.06403	0.05207	37.075
	949	0.00119	255	255	255	2.95892	3.81616	0.04975	0.03035	173.657
	950	0.00242	255	255	255	3.27487	3.83073	0.06179	0.04989	46.4405
	951	0.00277	255	255	255	3.43894	3.83884	0.07299	0.04826	49.2213
	952	0.00296	255	255	255	2.14185	3.84006	0.06385	0.05911	175.743
	953	0.00301	255	255	255	3.60536	3.84676	0.08012	0.04789	89.1468
	954	0.00341	255	255	255	1.58259	3.85194	0.07588	0.0572	32.7759
	955	0.00084	255	255	255	2.49674	3.84052	0.05368	0.01992	19.7244
	956	0.00222	255	255	255	3.13657	3.85634	0.06367	0.04446	91.6301
	957	0.00351	255	255	255	2.73037	3.86956	0.07614	0.05866	80.1874
	958	0.00064	255	255	255	2.91298	3.84946	0.03944	0.02074	153.435
	959	0.00104	255	255	255	2.31974	3.85507	0.04989	0.02648	11.0636
	960	0.00168	255	255	255	2.85315	3.86967	0.06532	0.03274	91.8412
	961	0.00089	255	255	255	1.19181	3.86868	0.03773	0.03001	128.474
	962	0.00119	255	255	255	2.41651	3.87503	0.04021	0.03754	176.27
	963	0.00153	255	255	255	3.01238	3.87513	0.05421	0.03597	110.723
	964	0.00069	255	255	255	3.21376	3.86645	0.0371	0.02374	30.5245
	965	0.00054	255	255	255	2.56079	3.8733	0.02903	0.02384	127.69
	966	0.00242	255	255	255	3.2796	3.89471	0.06213	0.04961	6.64103
	967	0.00119	255	255	255	1.65738	3.89055	0.05166	0.02923	16.8547
	968	0.00178	255	255	255	2.77411	3.91301	0.06274	0.0361	92.0842
	969	0.00326	255	255	255	2.27271	3.92271	0.0694	0.05983	130.566
	970	0.00104	255	255	255	2.0523	3.92068	0.04097	0.03224	90.4297
	971	0.00079	255	255	255	2.1724	3.93053	0.03316	0.03036	41.7401
	972	0.00543	255	255	255	3.06004	3.9556	0.08839	0.07828	5.68367
	973	0.00499	255	255	255	2.8426	3.96189	0.09272	0.06852	5.70516
	974	0.00267	255	255	255	3.22241	3.95082	0.06358	0.05343	20.3048
	975	0.00153	255	255	255	2.5827	3.95789	0.04963	0.0393	2.60548
	976	0.004	255	255	255	2.65727	3.9782	0.07886	0.06461	37.3803
	977	0.00212	255	255	255	2.92251	3.96967	0.05995	0.04512	74.622
	978	0.00089	255	255	255	2.98303	3.96826	0.03767	0.03006	35.3344
	979	0.00124	255	255	255	2.36048	3.9884	0.05687	0.02765	27.3856
	980	0.00168	255	255	255	3.25939	3.99537	0.05123	0.04175	28.3573
	981	0.00306	255	255	255	2.30098	4.01707	0.0674	0.05787	117.617
	982	0.00499	255	255	255	2.73661	4.06461	0.09562	0.06644	72.616
	983	0.00267	255	255	255	3.55147	4.0336	0.06908	0.04917	70.6038
	984	0.00124	255	255	255	2.69169	4.02523	0.04262	0.0369	31.6498
	985	0.00153	255	255	255	3.11441	4.03068	0.0522	0.03736	67.7432
	986	0.00054	255	255	255	2.50456	4.03752	0.03502	0.01976	103.283
	987	0.00138	255	255	255	2.55981	4.04469	0.04932	0.03572	17.7511
	988	0.00361	255	255	255	2.91111	4.05501	0.06891	0.06664	65.3502
	989	0.00282	255	255	255	2.99787	4.05037	0.06294	0.05697	24.4284
	990	0.00425	255	255	255	3.23947	4.05835	0.10994	0.04921	159.002
	991	0.00059	255	255	255	2.47421	4.06159	0.04144	0.01822	112.719
	992	0.00257	255	255	255	3.37162	4.06182	0.06234	0.05247	129.517
	993	0.00099	255	255	255	3.1634	4.07014	0.04611	0.02729	99.934
	994	0.00089	255	255	255	1.18907	4.07643	0.04144	0.02733	67.3077
	995	0.00084	255	255	255	3.8521	4.08323	0.04267	0.02506	70.4478
	996	0.0043	255	255	255	3.43981	4.11637	0.09511	0.05754	72.4607
	997	0.00217	255	255	255	2.44705	4.10238	0.06946	0.03985	169.86
	998	0.00371	255	255	255	2.36657	4.12523	0.08449	0.05584	48.7003
	999	0.00371	255	255	255	3.02795	4.11885	0.07041	0.06701	60.6333
	1000	0.00109	255	255	255	2.93109	4.11037	0.04697	0.02947	25.925
	1001	0.00173	255	255	255	2.51849	4.12612	0.05802	0.03795	72.6094
	1002	0.00208	255	255	255	1.76194	4.15213	0.06182	0.04274	42.4587
	1003	0.00346	255	255	255	2.85548	4.16187	0.08565	0.05141	31.9905
	1004	0.00074	255	255	255	3.59158	4.15625	0.03506	0.02691	109.059
	1005	0.00183	255	255	255	2.30542	4.18501	0.05468	0.04257	81.742
	1006	0.00237	255	255	255	3.13903	4.18723	0.0652	0.04631	56.4522
	1007	0.00079	255	255	255	2.14736	4.17567	0.03638	0.02766	0
	1008	0.00469	255	255	255	2.91034	4.22225	0.08559	0.06982	160.933
	1009	0.00059	255	255	255	3.00138	4.20568	0.03703	0.02039	27.3444
	1010	0.0038	255	255	255	2.24987	4.24574	0.08376	0.05783	46.7953
	1011	0.00094	255	255	255	2.06042	4.24163	0.03647	0.03278	132.928
	1012	0.00148	255	255	255	2.36901	4.24364	0.06225	0.03032	176.778
	1013	0.00351	255	255	255	3.1032	4.2623	0.06931	0.06444	57.8568
	1014	0.004	255	255	255	2.47477	4.26699	0.07237	0.0704	149.019
	1015	0.00084	255	255	255	2.79072	4.24407	0.04004	0.02671	4.51974
	1016	0.00054	255	255	255	2.13138	4.27459	0.03681	0.0188	50.5646
	1017	0.00341	255	255	255	2.88184	4.29294	0.07135	0.06083	142.58
	1018	0.00217	255	255	255	2.64147	4.296	0.05637	0.04911	12.6818
	1019	0.00054	255	255	255	2.0464	4.31037	0.03293	0.02101	66.5125
	1020	0.00054	255	255	255	2.23874	4.31293	0.03391	0.0204	46.3013
	1021	0.00059	255	255	255	2.45898	4.32166	0.0363	0.0208	142.31
	1022	0.00143	255	255	255	2.54559	4.32829	0.05049	0.03613	48.0851
	1023	0.00287	255	255	255	3.0129	4.35398	0.06643	0.05492	32.7254
	1024	0.00262	255	255	255	3.13009	4.35234	0.06616	0.05039	150.901
	1025	0.00217	255	255	255	3.49805	4.34967	0.05744	0.04819	65.014
	1026	0.00059	255	255	255	1.79357	4.42124	0.0311	0.02428	37.2379
	1027	0.00059	255	255	255	2.99553	4.42944	0.03531	0.02138	45.0001
	1028	0.00212	255	255	255	3.10837	4.43669	0.06351	0.04259	20.0552
	1029	0.00212	255	255	255	3.06881	4.48573	0.05801	0.04663	162.073
	1030	0.00143	255	255	255	3.17674	4.50959	0.04626	0.03944	38.1528
	1031	0.00128	255	255	255	3.26254	4.53479	0.04302	0.03802	134.999
	1032	0.00148	255	255	255	3.40649	4.54191	0.04972	0.03796	43.0623
	1033	0.00054	255	255	255	2.15247	4.55703	0.02923	0.02368	62.0799
	1034	0.00059	255	255	255	2.74072	4.55186	0.03486	0.02166	6.64243
	1035	0.00336	255	255	255	2.77036	4.59934	0.07096	0.06029	37.4087
	1036	0.00064	255	255	255	2.09005	4.59724	0.03542	0.02309	98.5285
	1037	0.00109	255	255	255	1.92243	4.60463	0.03895	0.03553	104.33
	1038	0.00084	255	255	255	2.4955	4.60586	0.04262	0.02509	1.85764
	1039	0.00163	255	255	255	2.14651	4.62689	0.05067	0.04097	171.406
	1040	0.00059	255	255	255	1.93825	4.67604	0.03512	0.02149	121.224
	1041	0.00084	255	255	255	2.11428	4.68938	0.04089	0.02615	49.9407
	1042	0.00158	255	255	255	2.61127	4.70416	0.05576	0.0361	8.07217
	1043	0.00114	255	255	255	2.1498	4.73953	0.05341	0.02709	29.5788
	1044	0.00089	255	255	255	1.90095	4.75356	0.04353	0.02601	21.7671
	1045	0.00128	255	255	255	2.05274	4.74728	0.04461	0.03666	165.224
	1046	0.00326	255	255	255	1.99091	4.80187	0.07239	0.05736	143.204
	1047	0.00104	255	255	255	2.61562	4.79461	0.0374	0.03532	102.732
	1048	0.00326	255	255	255	2.18357	4.81391	0.07274	0.05708	64.7476
	1049	0.00203	255	255	255	1.88437	4.83809	0.06175	0.04177	22.9703
	1050	0.00173	255	255	255	2.26203	4.83806	0.05108	0.0431	176.693
	1051	0.00321	255	255	255	1.99283	4.8745	0.07128	0.05737	170.435
	1052	0.00054	255	255	255	2.07707	4.87525	0.03172	0.02181	165.286
	1053	0.00183	255	255	255	2.16883	4.89038	0.0608	0.03828	2.11914
	1054	0.00222	255	255	255	2.13736	4.94756	0.07749	0.03653	67.0966
	1055	0.00326	255	255	255	2.79222	4.96641	0.07468	0.05559	36.0964
	1056	0.00193	255	255	255	2.88144	4.96527	0.05359	0.04578	160.732
	1057	0.00069	255	255	255	2.48124	4.99611	0.02997	0.02939	2.771e-13
	1058	0.00193	255	255	255	2.60767	5.02673	0.0554	0.04428	153.83
	1059	0.00316	255	255	255	2.70551	5.05001	0.07036	0.05722	78.011
	1060	0.00311	255	255	255	1.95724	5.05257	0.08027	0.04937	154.282
	1061	0.00059	255	255	255	2.0718	5.06908	0.02927	0.02579	70.1947
	1062	0.00084	255	255	255	2.47855	5.08217	0.04022	0.02659	32.3269
	1063	0.00237	255	255	255	2.59399	5.10452	0.06764	0.04464	175.531

## Sheet: NTG_E8_6_3_2024_008_16
	n	544						avg minor	0.0375403
								stdev	0.0137383
	index	area	mean	min	max	XM	YM	Major	Minor	Angle
	1	0.00321	255	255	255	4.82465	1.78574	0.06665	0.06135	22.5219
	2	0.00178	255	255	255	4.95525	1.86503	0.07278	0.03112	36.6872
	3	0.00292	255	255	255	3.1207	1.94292	0.06863	0.05408	110.882
	4	0.00173	255	255	255	3.19006	1.93328	0.05412	0.04068	77.2762
	5	0.00054	255	255	255	2.98062	1.9269	0.03314	0.02088	157.185
	6	0.00054	255	255	255	4.95385	1.95246	0.0351	0.01971	45.0001
	7	0.00059	255	255	255	3.2515	1.98452	0.03139	0.02405	6.47325
	8	0.00064	255	255	255	5.01195	1.98731	0.03951	0.0207	146.625
	9	0.00193	255	255	255	4.90994	2.06067	0.08629	0.02843	50.2435
	10	0.00069	255	255	255	5.02473	2.08159	0.03315	0.02657	88.4668
	11	0.00069	255	255	255	3.09326	2.10669	0.03233	0.02724	17.0304
	12	0.00351	255	255	255	3.57593	2.12954	0.06999	0.06381	78.576
	13	0.00138	255	255	255	4.91754	2.12577	0.05399	0.03263	23.2984
	14	0.00064	255	255	255	3.48936	2.14249	0.03121	0.0262	155.994
	15	0.00198	255	255	255	3.27551	2.16265	0.05266	0.04778	102.414
	16	0.00173	255	255	255	2.86994	2.17066	0.05073	0.0434	18.18
	17	0.00148	255	255	255	2.52505	2.17571	0.04494	0.042	118.009
	18	0.00222	255	255	255	2.81371	2.18391	0.06054	0.04676	100.901
	19	0.00267	255	255	255	3.34398	2.20685	0.07534	0.04509	23.3878
	20	0.00079	255	255	255	4.88472	2.18514	0.03733	0.02696	33.9579
	21	0.00296	255	255	255	2.91036	2.22784	0.08278	0.0456	51.7318
	22	0.00138	255	255	255	3.42337	2.21112	0.05388	0.03269	177.711
	23	0.00069	255	255	255	3.11485	2.21815	0.03635	0.02423	154.486
	24	0.00282	255	255	255	2.43025	2.25156	0.06342	0.05654	84.738
	25	0.00188	255	255	255	2.81363	2.25797	0.05486	0.04357	144.702
	26	0.00054	255	255	255	3.12311	2.24896	0.0482	0.01436	7.41324
	27	0.00153	255	255	255	3.40034	2.26617	0.05094	0.03828	103.928
	28	0.00124	255	255	255	2.62561	2.26995	0.04511	0.03486	64.7401
	29	0.00153	255	255	255	4.94762	2.28023	0.05113	0.03814	145.653
	30	0.00054	255	255	255	2.27196	2.29241	0.03573	0.01937	101.531
	31	0.00069	255	255	255	2.85126	2.28543	0.04064	0.02167	63.8935
	32	0.00306	255	255	255	3.53808	2.33204	0.07365	0.05295	105.605
	33	0.00143	255	255	255	2.50826	2.31848	0.0768	0.02375	114.313
	34	0.00094	255	255	255	3.14733	2.29941	0.03483	0.03432	7.01812
	35	0.00301	255	255	255	3.28594	2.31859	0.08228	0.04664	39.5583
	36	0.00084	255	255	255	2.95197	2.30613	0.0406	0.02634	85.935
	37	0.00104	255	255	255	3.66127	2.30066	0.05047	0.02618	166.651
	38	0.00158	255	255	255	2.44697	2.31847	0.05002	0.04024	63.6544
	39	0.00079	255	255	255	2.87179	2.30947	0.03657	0.02752	19.5469
	40	0.00351	255	255	255	3.43099	2.33942	0.06905	0.06468	83.5737
	41	0.00089	255	255	255	2.60776	2.33011	0.04239	0.02671	136.703
	42	0.00064	255	255	255	3.36878	2.32903	0.03615	0.02262	110.182
	43	0.00178	255	255	255	4.84962	2.35569	0.05169	0.04381	70.1372
	44	0.00321	255	255	255	2.38105	2.37034	0.08663	0.0472	164.116
	45	0.00119	255	255	255	2.23581	2.36526	0.04984	0.0303	96.9948
	46	0.00222	255	255	255	2.3034	2.37244	0.06425	0.04406	115.655
	47	0.00054	255	255	255	2.84259	2.35951	0.03527	0.01962	50.655
	48	0.00084	255	255	255	2.89822	2.36443	0.05474	0.01954	117.814
	49	0.00208	255	255	255	2.47655	2.3845	0.06438	0.04104	68.7776
	50	0.00208	255	255	255	3.48387	2.37764	0.06143	0.04301	168.286
	51	0.00163	255	255	255	4.88867	2.38677	0.06656	0.03119	53.2259
	52	0.00346	255	255	255	2.1573	2.40392	0.07028	0.06266	102.94
	53	0.00217	255	255	255	3.25203	2.41654	0.07434	0.03723	74.5392
	54	0.00188	255	255	255	2.08151	2.41927	0.0536	0.0446	84.2381
	55	0.00385	255	255	255	2.9912	2.45024	0.07373	0.06655	91.6999
	56	0.00064	255	255	255	3.12601	2.42257	0.05806	0.01408	128.582
	57	0.00296	255	255	255	2.28114	2.4359	0.07604	0.04964	34.0808
	58	0.00104	255	255	255	3.47885	2.4235	0.04153	0.03181	102.415
	59	0.00069	255	255	255	2.40442	2.43655	0.04721	0.01865	98.1067
	60	0.00138	255	255	255	2.44107	2.44559	0.04655	0.03784	92.7922
	61	0.00203	255	255	255	2.52264	2.44618	0.06068	0.04251	35.6062
	62	0.00079	255	255	255	2.66223	2.43247	0.04035	0.02495	38.6598
	63	0.00222	255	255	255	4.69483	2.43321	0.07631	0.0371	5.36343
	64	0.00089	255	255	255	2.20164	2.44023	0.0443	0.02556	45.2695
	65	0.00217	255	255	255	2.36622	2.45616	0.06216	0.04453	150.546
	66	0.00232	255	255	255	4.79998	2.47518	0.06331	0.0467	91.8735
	67	0.00124	255	255	255	3.07266	2.47913	0.05236	0.03004	130.15
	68	0.00069	255	255	255	3.28756	2.46567	0.05246	0.01679	8.85093
	69	0.00064	255	255	255	2.29713	2.47772	0.03523	0.02321	107.732
	70	0.00395	255	255	255	2.19595	2.50329	0.07866	0.06398	176.744
	71	0.00138	255	255	255	2.89394	2.49253	0.05006	0.03518	23.6169
	72	0.00104	255	255	255	3.22849	2.4881	0.04932	0.02678	28.193
	73	0.00178	255	255	255	4.92694	2.5156	0.05452	0.04154	99.1275
	74	0.00326	255	255	255	1.9874	2.51446	0.06709	0.06189	144.045
	75	0.00089	255	255	255	3.29894	2.49022	0.04576	0.02474	14.8541
	76	0.00183	255	255	255	2.1276	2.50584	0.05606	0.04152	130.683
	77	0.00474	255	255	255	2.31884	2.52846	0.10811	0.05586	154.409
	78	0.00148	255	255	255	2.9578	2.51263	0.0609	0.03099	77.811
	79	0.00109	255	255	255	3.17359	2.52022	0.0514	0.02693	83.9752
	80	0.00133	255	255	255	2.82188	2.52016	0.05376	0.03159	160.898
	81	0.00099	255	255	255	3.03477	2.53677	0.04353	0.0289	120.871
	82	0.00198	255	255	255	3.26058	2.55838	0.0804	0.0313	19.7417
	83	0.00124	255	255	255	2.48869	2.55842	0.046	0.03419	138.236
	84	0.00217	255	255	255	2.86272	2.56878	0.05519	0.05016	46.6047
	85	0.00094	255	255	255	2.90797	2.56059	0.04308	0.02774	112.31
	86	0.00198	255	255	255	3.34932	2.55926	0.05879	0.0428	170.66
	87	0.00208	255	255	255	2.25999	2.56391	0.07533	0.03507	144.194
	88	0.00296	255	255	255	2.76779	2.57297	0.07091	0.05323	59.3751
	89	0.00079	255	255	255	2.63544	2.56515	0.04114	0.02447	45.0001
	90	0.00331	255	255	255	4.80548	2.62208	0.09772	0.04313	105.596
	91	0.00153	255	255	255	3.55384	2.59449	0.05873	0.0332	154.154
	92	0.00054	255	255	255	2.57932	2.59849	0.03168	0.02184	41.0283
	93	0.00114	255	255	255	3.27292	2.61586	0.04861	0.02976	115.437
	94	0.00119	255	255	255	3.40028	2.62328	0.04868	0.03101	108.193
	95	0.00277	255	255	255	2.00188	2.63035	0.07277	0.04841	159.83
	96	0.00375	255	255	255	2.46838	2.63523	0.09026	0.05297	5.30555
	97	0.00138	255	255	255	4.87562	2.63713	0.05124	0.03438	45.2511
	98	0.00128	255	255	255	2.63182	2.62776	0.05524	0.02961	40.5632
	99	0.00054	255	255	255	3.13973	2.63428	0.03133	0.02209	86.3625
	100	0.00059	255	255	255	2.57086	2.64115	0.03512	0.02149	58.7764
	101	0.00138	255	255	255	2.81009	2.6542	0.06416	0.02746	135.183
	102	0.00074	255	255	255	3.33479	2.65532	0.04976	0.01896	77.4916
	103	0.00212	255	255	255	4.72275	2.6747	0.0549	0.04927	155.59
	104	0.00124	255	255	255	3.02345	2.67538	0.04739	0.03319	97.125
	105	0.00203	255	255	255	3.08239	2.67985	0.06188	0.04168	125.375
	106	0.00534	255	255	255	2.87317	2.71489	0.10067	0.06748	41.3764
	107	0.00198	255	255	255	2.95482	2.69597	0.05496	0.04578	82.2014
	108	0.00079	255	255	255	4.97565	2.67805	0.04517	0.02228	178.085
	109	0.00217	255	255	255	1.96141	2.69834	0.06499	0.04259	136.311
	110	0.00124	255	255	255	2.0349	2.69618	0.0484	0.03249	97.6541
	111	0.00104	255	255	255	2.12828	2.70968	0.04577	0.02886	123.566
	112	0.00094	255	255	255	3.528	2.7008	0.04919	0.0243	38.2771
	113	0.00064	255	255	255	3.63372	2.72103	0.05625	0.01454	84.2669
	114	0.00193	255	255	255	3.29327	2.73275	0.05397	0.04546	179.126
	115	0.00114	255	255	255	5.02986	2.75063	0.0623	0.02322	66.0527
	116	0.00232	255	255	255	2.74677	2.75096	0.07178	0.04119	155.975
	117	0.00079	255	255	255	3.53075	2.7479	0.05134	0.0196	159.521
	118	0.00099	255	255	255	2.08058	2.75713	0.04616	0.02726	148.135
	119	0.00079	255	255	255	2.41929	2.75361	0.03481	0.02891	32.4812
	120	0.00222	255	255	255	2.51927	2.77544	0.06814	0.04154	124.362
	121	0.00158	255	255	255	2.3277	2.76899	0.05331	0.03776	6.29283
	122	0.00183	255	255	255	2.67415	2.78909	0.0549	0.0424	105.658
	123	0.00247	255	255	255	2.4475	2.80401	0.07226	0.04353	146.009
	124	0.00217	255	255	255	3.4375	2.80569	0.07676	0.03606	133.448
	125	0.00059	255	255	255	4.72993	2.78641	0.03383	0.02231	37.6127
	126	0.00069	255	255	255	5.00565	2.80156	0.03441	0.0256	75.7243
	127	0.00306	255	255	255	2.59427	2.81976	0.10007	0.03897	19.2542
	128	0.00272	255	255	255	2.79799	2.82355	0.07343	0.04712	126.651
	129	0.00069	255	255	255	1.91189	2.81311	0.03147	0.02799	180
	130	0.00247	255	255	255	3.05424	2.84829	0.06371	0.04937	174.927
	131	0.00064	255	255	255	4.64374	2.83999	0.04268	0.01916	105.233
	132	0.00054	255	255	255	2.13905	2.84067	0.02931	0.02361	176.942
	133	0.00079	255	255	255	3.39061	2.84059	0.04004	0.02514	7.01812
	134	0.00094	255	255	255	2.64901	2.84434	0.05212	0.02293	177.145
	135	0.00094	255	255	255	3.19875	2.85248	0.04996	0.02392	111.837
	136	0.00351	255	255	255	2.33576	2.89134	0.07194	0.06208	111.815
	137	0.00084	255	255	255	2.39751	2.85812	0.04376	0.02444	17.2468
	138	0.00069	255	255	255	2.85578	2.86281	0.04037	0.02181	96.0474
	139	0.00054	255	255	255	3.68224	2.85409	0.02807	0.02465	108.435
	140	0.00064	255	255	255	2.23333	2.86918	0.04118	0.01986	112.014
	141	0.00054	255	255	255	3.30651	2.86879	0.03311	0.0209	121.717
	142	0.00054	255	255	255	3.48479	2.86048	0.03756	0.01842	35.9698
	143	0.00252	255	255	255	2.58316	2.89119	0.06599	0.04862	79.8249
	144	0.00193	255	255	255	2.64822	2.87838	0.06761	0.03629	2.69725
	145	0.00089	255	255	255	3.26731	2.88423	0.03925	0.02885	77.8188
	146	0.00054	255	255	255	2.7493	2.88924	0.03796	0.01823	124.055
	147	0.00203	255	255	255	2.0889	2.89843	0.05457	0.04726	157.275
	148	0.00316	255	255	255	2.16098	2.90759	0.08376	0.04807	24.2359
	149	0.00104	255	255	255	3.55584	2.91787	0.07542	0.01752	114.947
	150	0.00124	255	255	255	3.11258	2.90115	0.05259	0.0299	38.4398
	151	0.0038	255	255	255	3.43723	2.92101	0.07576	0.06394	165.122
	152	0.00296	255	255	255	2.87264	2.92652	0.0682	0.05534	22.4045
	153	0.00119	255	255	255	4.81399	2.90386	0.04771	0.03164	10.9332
	154	0.00514	255	255	255	2.25225	2.94481	0.10988	0.05954	151.421
	155	0.00138	255	255	255	3.1377	2.9321	0.05179	0.03401	41.2189
	156	0.00203	255	255	255	2.52555	2.94181	0.05443	0.04739	171.567
	157	0.0038	255	255	255	3.20509	2.94784	0.07305	0.06631	101.397
	158	0.0042	255	255	255	3.06634	2.95412	0.08659	0.06175	149.715
	159	0.00059	255	255	255	2.94164	2.94164	0.02848	0.02651	0
	160	0.00296	255	255	255	3.49318	2.97807	0.07505	0.05029	114.12
	161	0.00321	255	255	255	2.10713	2.97181	0.09189	0.0445	173.906
	162	0.00128	255	255	255	3.36608	2.96164	0.05558	0.02943	20.0414
	163	0.00153	255	255	255	2.01177	2.97338	0.04886	0.03992	26.1489
	164	0.00232	255	255	255	3.91867	2.97588	0.06027	0.04906	6.20051
	165	0.00247	255	255	255	2.87261	2.99464	0.0581	0.05414	44.075
	166	0.00208	255	255	255	3.40003	3.00389	0.06144	0.043	120.296
	167	0.00252	255	255	255	2.54209	3.01138	0.06973	0.04601	105.674
	168	0.00064	255	255	255	2.21927	3.0076	0.04596	0.01779	101.995
	169	0.00405	255	255	255	3.15885	3.0223	0.07732	0.06672	14.865
	170	0.00203	255	255	255	3.27783	3.01484	0.05448	0.04734	166.796
	171	0.00148	255	255	255	1.76404	3.01029	0.05478	0.03445	10.2519
	172	0.00272	255	255	255	2.46469	3.04349	0.07416	0.04665	100.501
	173	0.00128	255	255	255	2.75699	3.02139	0.05038	0.03246	97.5833
	174	0.0041	255	255	255	2.11874	3.04394	0.07478	0.06982	146.866
	175	0.00064	255	255	255	4.85136	3.02544	0.04082	0.02004	28.6143
	176	0.00138	255	255	255	2.30325	3.05184	0.05093	0.03459	48.0158
	177	0.00074	255	255	255	2.6183	3.05504	0.04139	0.0228	27.9357
	178	0.00104	255	255	255	2.37831	3.05912	0.04692	0.02815	179.823
	179	0.00094	255	255	255	2.84619	3.06631	0.04946	0.02417	82.5152
	180	0.00059	255	255	255	3.63224	3.06992	0.03886	0.01943	78.6901
	181	0.00168	255	255	255	3.88745	3.07188	0.04877	0.04386	63.435
	182	0.00054	255	255	255	2.43491	3.07583	0.04486	0.01543	149.067
	183	0.00277	255	255	255	2.74997	3.09439	0.06562	0.05368	56.2681
	184	0.00445	255	255	255	1.74554	3.12814	0.09064	0.06246	85.8314
	185	0.00173	255	255	255	2.22448	3.09969	0.04996	0.04407	7.50066
	186	0.00178	255	255	255	2.4908	3.10799	0.0518	0.04372	62.5746
	187	0.00143	255	255	255	2.42294	3.1067	0.05128	0.03557	125.913
	188	0.00099	255	255	255	2.55996	3.11877	0.07062	0.01781	140.155
	189	0.00089	255	255	255	4.28964	3.11619	0.0424	0.0267	60.6384
	190	0.00183	255	255	255	2.806	3.1242	0.05101	0.04563	161.709
	191	0.00178	255	255	255	2.89439	3.13103	0.05627	0.04025	90.4263
	192	0.00069	255	255	255	2.97477	3.11385	0.02997	0.02939	90
	193	0.00272	255	255	255	3.13947	3.1327	0.07518	0.04602	92.0122
	194	0.00084	255	255	255	3.47791	3.11529	0.03853	0.02775	26.2782
	195	0.00306	255	255	255	2.38238	3.14911	0.06921	0.05636	73.0874
	196	0.00054	255	255	255	3.38127	3.14356	0.04447	0.01556	86.9423
	197	0.00133	255	255	255	4.40367	3.14574	0.05163	0.0329	9.33382
	198	0.00109	255	255	255	4.16532	3.15474	0.04706	0.02941	130.155
	199	0.00119	255	255	255	2.20886	3.16071	0.04597	0.03284	28.713
	200	0.00321	255	255	255	2.76721	3.19792	0.07133	0.05732	106.931
	201	0.00163	255	255	255	3.52249	3.18424	0.05119	0.04055	82.6896
	202	0.00054	255	255	255	4.21964	3.16656	0.02894	0.02391	77.6882
	203	0.00321	255	255	255	2.46777	3.19306	0.06929	0.05901	86.3774
	204	0.00237	255	255	255	3.09379	3.19336	0.0599	0.05041	55.2576
	205	0.00143	255	255	255	3.29018	3.17432	0.04914	0.03713	150.27
	206	0.00292	255	255	255	2.55611	3.1979	0.06793	0.05464	99.35
	207	0.00128	255	255	255	2.83323	3.19171	0.05678	0.02881	20.0377
	208	0.00138	255	255	255	3.42588	3.18941	0.05248	0.03356	106.761
	209	0.00089	255	255	255	2.63119	3.19702	0.04665	0.02427	25.3813
	210	0.00114	255	255	255	2.97128	3.20385	0.0436	0.03318	109.137
	211	0.00361	255	255	255	2.3357	3.22222	0.07362	0.06237	40.1385
	212	0.00059	255	255	255	2.71612	3.22807	0.03672	0.02056	99.8663
	213	0.00094	255	255	255	0.11265	3.24018	0.05404	0.02212	21.3374
	214	0.00331	255	255	255	3.34009	3.29602	0.10239	0.04116	72.4974
	215	0.00296	255	255	255	2.78102	3.27259	0.0637	0.05925	145.077
	216	0.00158	255	255	255	0.64733	3.27002	0.05514	0.0365	30.4463
	217	0.00262	255	255	255	4.09718	3.28394	0.0673	0.04954	98.1086
	218	0.00074	255	255	255	2.84557	3.26591	0.04855	0.01943	7.61979
	219	0.00064	255	255	255	3.20009	3.29471	0.03408	0.02399	70.2059
	220	0.00208	255	255	255	1.59675	3.32221	0.06876	0.03842	97.6604
	221	0.00124	255	255	255	4.29317	3.31108	0.04675	0.03364	131.367
	222	0.00054	255	255	255	2.84323	3.31673	0.04716	0.01467	63.9905
	223	0.00059	255	255	255	3.14841	3.31417	0.03123	0.02417	121.401
	224	0.00124	255	255	255	3.24473	3.31895	0.04105	0.03831	54.5565
	225	0.00069	255	255	255	2.0369	3.33576	0.03815	0.02309	54.0519
	226	0.00074	255	255	255	3.51661	3.33807	0.04557	0.02071	68.4389
	227	0.00252	255	255	255	3.07794	3.35966	0.06935	0.04626	90.1846
	228	0.00124	255	255	255	4.21585	3.34763	0.05207	0.03021	55.4772
	229	0.00114	255	255	255	1.23084	3.35971	0.05529	0.02617	47.5059
	230	0.00148	255	255	255	3.26286	3.3861	0.04883	0.03865	121.038
	231	0.00069	255	255	255	4.25857	3.37643	0.03409	0.02583	128.83
	232	0.00089	255	255	255	0.03163	3.37978	0.04163	0.0272	170.783
	233	0.00094	255	255	255	2.08743	3.39038	0.03901	0.03064	94.0864
	234	0.00277	255	255	255	2.19455	3.40191	0.07176	0.04909	54.7068
	235	0.00405	255	255	255	4.02085	3.41129	0.08177	0.06308	16.7756
	236	0.00168	255	255	255	1.49945	3.4192	0.05424	0.03943	42.7648
	237	0.00316	255	255	255	3.22005	3.44531	0.0825	0.0488	60.8242
	238	0.00074	255	255	255	4.21435	3.42476	0.03449	0.02736	165.231
	239	0.00054	255	255	255	0.20033	3.43047	0.02835	0.02441	78.534
	240	0.00217	255	255	255	0.81249	3.45491	0.05898	0.04693	154.946
	241	0.00203	255	255	255	1.76796	3.4527	0.05373	0.04801	173.906
	242	0.00119	255	255	255	2.17577	3.46178	0.04617	0.0327	74.1047
	243	0.00158	255	255	255	3.98017	3.47233	0.05639	0.0357	10.5188
	244	0.00059	255	255	255	0.14585	3.46823	0.04751	0.01589	3.45876
	245	0.00336	255	255	255	2.00895	3.48959	0.07185	0.05953	41.4616
	246	0.00203	255	255	255	4.06388	3.5055	0.05948	0.04336	106.572
	247	0.00138	255	255	255	1.62671	3.49115	0.05088	0.03462	92.237
	248	0.00163	255	255	255	2.10178	3.48521	0.05253	0.03952	141.075
	249	0.00272	255	255	255	4.22079	3.50268	0.08058	0.04294	140.29
	250	0.00301	255	255	255	2.33622	3.50891	0.06783	0.05657	63.075
	251	0.00222	255	255	255	3.17547	3.50692	0.05797	0.04883	87.3525
	252	0.00168	255	255	255	1.46885	3.50644	0.05304	0.04033	122.22
	253	0.00094	255	255	255	1.69417	3.49656	0.04919	0.0243	47.4583
	254	0.00104	255	255	255	1.8411	3.50764	0.05556	0.02378	119.378
	255	0.00079	255	255	255	3.34317	3.5044	0.03641	0.02765	127.411
	256	0.00059	255	255	255	3.89934	3.50571	0.03886	0.01943	78.6901
	257	0.00198	255	255	255	1.89888	3.52416	0.05735	0.04387	79.8957
	258	0.00124	255	255	255	2.24211	3.52729	0.05157	0.0305	121.021
	259	0.00054	255	255	255	2.85473	3.52696	0.02963	0.02335	66.8014
	260	0.00474	255	255	255	0.67603	3.55894	0.11703	0.0516	22.4425
	261	0.00069	255	255	255	2.7388	3.54563	0.03547	0.02483	33.8891
	262	0.00064	255	255	255	1.53962	3.551	0.03666	0.02231	147.152
	263	0.00212	255	255	255	3.68197	3.55594	0.05509	0.0491	19.1732
	264	0.00094	255	255	255	4.27752	3.55575	0.04066	0.02939	26.5846
	265	0.00277	255	255	255	2.29283	3.58529	0.06658	0.05291	66.7546
	266	0.00262	255	255	255	0.2742	3.5838	0.0812	0.04106	15.3067
	267	0.00217	255	255	255	1.99384	3.59134	0.05622	0.04924	88.6354
	268	0.00099	255	255	255	3.22842	3.58549	0.04062	0.03098	100.562
	269	0.00208	255	255	255	4.13908	3.61274	0.07159	0.0369	46.0027
	270	0.00054	255	255	255	0.14409	3.60108	0.05616	0.01232	145.131
	271	0.00124	255	255	255	1.77117	3.59899	0.05521	0.02849	25.3626
	272	0.00212	255	255	255	2.1217	3.61707	0.05571	0.04856	47.5776
	273	0.00375	255	255	255	1.42994	3.63483	0.09356	0.0511	31.5617
	274	0.00158	255	255	255	0.50169	3.63509	0.05947	0.03385	67.2955
	275	0.00089	255	255	255	3.36103	3.62735	0.04144	0.02733	112.692
	276	0.0039	255	255	255	0.09142	3.6489	0.08746	0.05682	149.969
	277	0.00089	255	255	255	2.34183	3.62462	0.04134	0.02739	14.1249
	278	0.00272	255	255	255	1.95413	3.66307	0.07777	0.04449	46.6783
	279	0.00168	255	255	255	2.18106	3.66273	0.05925	0.0361	31.802
	280	0.00114	255	255	255	2.26441	3.67051	0.04001	0.03616	81.7215
	281	0.00188	255	255	255	3.06335	3.67839	0.05995	0.03987	119.967
	282	0.00425	255	255	255	0.37286	3.68614	0.13208	0.04096	9.58043
	283	0.00059	255	255	255	2.06418	3.67207	0.03107	0.0243	72.5345
	284	0.00119	255	255	255	0.46772	3.6952	0.04801	0.03145	116.066
	285	0.00124	255	255	255	3.1899	3.68052	0.07126	0.02207	0.87035
	286	0.00292	255	255	255	1.36476	3.71709	0.06419	0.05782	25.1834
	287	0.00346	255	255	255	2.18793	3.733	0.07667	0.05743	23.3382
	288	0.00331	255	255	255	3.84303	3.73665	0.09234	0.04564	45.4305
	289	0.00069	255	255	255	1.00515	3.72386	0.02997	0.02939	2.771e-13
	290	0.00198	255	255	255	1.6121	3.74558	0.05861	0.04293	88.2174
	291	0.00094	255	255	255	2.65752	3.73443	0.04322	0.02765	63.0701
	292	0.00148	255	255	255	3.12744	3.7324	0.05441	0.03468	40.5045
	293	0.00296	255	255	255	0.11949	3.76087	0.07226	0.05223	70.2208
	294	0.00059	255	255	255	2.72725	3.73064	0.03768	0.02003	171.69
	295	0.00074	255	255	255	2.4393	3.74201	0.03262	0.02893	104.036
	296	0.00385	255	255	255	1.82312	3.77097	0.07925	0.06192	75.5938
	297	0.00163	255	255	255	3.17572	3.76296	0.04944	0.04199	63.8313
	298	0.00193	255	255	255	0.44093	3.77214	0.0606	0.04049	142.245
	299	0.00445	255	255	255	1.71718	3.7848	0.11326	0.04999	34.8372
	300	0.00168	255	255	255	0.17821	3.77561	0.04839	0.0442	166.413
	301	0.00069	255	255	255	1.00163	3.77357	0.04514	0.01951	80.0679
	302	0.00094	255	255	255	1.04085	3.77032	0.03922	0.03048	43.4633
	303	0.0038	255	255	255	3.06286	3.79963	0.09125	0.05308	128.365
	304	0.00257	255	255	255	0.34293	3.79228	0.06383	0.05125	170.184
	305	0.00222	255	255	255	0.92181	3.80152	0.06706	0.04221	146.688
	306	0.00232	255	255	255	2.04163	3.80605	0.05783	0.05113	154.08
	307	0.00267	255	255	255	2.11768	3.79891	0.06045	0.05619	14.7421
	308	0.00168	255	255	255	0.05541	3.82419	0.05904	0.03623	57.2829
	309	0.00128	255	255	255	1.32794	3.8108	0.05058	0.03233	76.4647
	310	0.00128	255	255	255	2.98381	3.81107	0.04697	0.03482	135.367
	311	0.00183	255	255	255	3.82729	3.8176	0.0638	0.03648	149.078
	312	0.00336	255	255	255	1.07988	3.84817	0.09541	0.04484	157.444
	313	0.00074	255	255	255	1.51569	3.80855	0.03309	0.02851	32.8861
	314	0.00114	255	255	255	2.69959	3.81048	0.05208	0.02778	9.72002
	315	0.00539	255	255	255	0.12862	3.8516	0.10944	0.06266	176.096
	316	0.0045	255	255	255	0.96533	3.86081	0.09648	0.05933	24.133
	317	0.00232	255	255	255	2.40519	3.8418	0.07453	0.03967	167.778
	318	0.00208	255	255	255	0.4778	3.84988	0.08347	0.03165	34.0357
	319	0.00114	255	255	255	1.97622	3.83738	0.06265	0.0231	41.7125
	320	0.00074	255	255	255	2.1736	3.82916	0.04242	0.02224	170.052
	321	0.00351	255	255	255	3.38377	3.86055	0.07901	0.05653	98.7003
	322	0.00109	255	255	255	0.77543	3.84774	0.05462	0.02534	50.9749
	323	0.00183	255	255	255	3.67569	3.86035	0.05603	0.04154	37.111
	324	0.00366	255	255	255	3.75852	3.86994	0.07785	0.0598	14.1581
	325	0.00143	255	255	255	2.22831	3.86777	0.04438	0.04111	134.824
	326	0.00385	255	255	255	2.93163	3.90064	0.08094	0.06062	111.768
	327	0.00059	255	255	255	0.30576	3.86595	0.03861	0.01955	36.1749
	328	0.00479	255	255	255	0.82866	3.8957	0.08389	0.07274	101.239
	329	0.0039	255	255	255	1.69119	3.89251	0.09186	0.0541	170.53
	330	0.00193	255	255	255	1.77068	3.88478	0.0497	0.04937	50.004
	331	0.00133	255	255	255	2.34235	3.88404	0.05175	0.03282	112.63
	332	0.00198	255	255	255	2.12223	3.88124	0.08383	0.03002	3.87007
	333	0.00306	255	255	255	2.63769	3.89599	0.06773	0.05758	134.615
	334	0.00168	255	255	255	0.21397	3.90833	0.0624	0.03428	128.954
	335	0.00198	255	255	255	0.32843	3.90408	0.05612	0.04484	77.2005
	336	0.00069	255	255	255	1.53483	3.89457	0.03572	0.02465	104.109
	337	0.00054	255	255	255	0.05847	3.90653	0.03084	0.02244	147.987
	338	0.00198	255	255	255	3.57372	3.92447	0.05625	0.04473	171.068
	339	0.00143	255	255	255	3.67532	3.93297	0.05152	0.03541	140.061
	340	0.00143	255	255	255	0.26238	3.95357	0.06675	0.02733	109.473
	341	0.00494	255	255	255	0.16371	3.96176	0.0866	0.07264	178.062
	342	0.00262	255	255	255	2.85331	3.95806	0.06444	0.05174	57.0816
	343	0.00371	255	255	255	0.69611	3.97143	0.08412	0.05608	103.685
	344	0.00054	255	255	255	2.65025	3.95701	0.03954	0.0175	56.1766
	345	0.00114	255	255	255	0.57623	3.96023	0.04479	0.0323	14.2648
	346	0.00173	255	255	255	0.30054	3.9982	0.06307	0.03491	80.5736
	347	0.00064	255	255	255	2.9465	3.96571	0.03721	0.02198	22.9645
	348	0.00425	255	255	255	3.64911	3.99084	0.09017	0.05999	139.357
	349	0.00054	255	255	255	1.87003	3.98001	0.04447	0.01556	86.9423
	350	0.00079	255	255	255	2.57833	3.99335	0.0503	0.02001	98.0626
	351	0.00168	255	255	255	3.01668	3.9811	0.06023	0.03551	3.85907
	352	0.00193	255	255	255	3.3066	3.98355	0.05913	0.04149	39.0768
	353	0.00069	255	255	255	2.16594	3.9749	0.03899	0.02258	21.3099
	354	0.00217	255	255	255	1.97131	4.00142	0.06161	0.04493	48.7268
	355	0.00124	255	255	255	2.90677	3.98811	0.05842	0.02692	158.521
	356	0.00494	255	255	255	0.12786	4.02691	0.13054	0.04819	152.998
	357	0.00173	255	255	255	2.74784	4.00061	0.05089	0.04326	104.527
	358	0.00128	255	255	255	3.57965	4.00464	0.04451	0.03674	118.704
	359	0.00069	255	255	255	0.44283	4.00502	0.02997	0.02939	2.771e-13
	360	0.00143	255	255	255	1.76707	4.02919	0.04807	0.03795	85.4241
	361	0.00099	255	255	255	2.63482	4.02656	0.04124	0.03051	84.6636
	362	0.00203	255	255	255	0.55246	4.03953	0.05437	0.04744	84.9942
	363	0.0044	255	255	255	1.86501	4.03927	0.08782	0.06375	154.678
	364	0.00143	255	255	255	2.2288	4.02798	0.04644	0.03928	40.1844
	365	0.00094	255	255	255	1.69084	4.05037	0.0428	0.02792	101.776
	366	0.00311	255	255	255	2.5064	4.05936	0.06946	0.05706	76.7233
	367	0.00064	255	255	255	2.88649	4.04573	0.05317	0.01538	33.2442
	368	0.00217	255	255	255	2.80233	4.06292	0.05975	0.04633	14.8833
	369	0.00054	255	255	255	1.52114	4.04838	0.06152	0.01125	9.08298
	370	0.00084	255	255	255	2.00513	4.07124	0.04054	0.02638	147.103
	371	0.00059	255	255	255	0.60859	4.08268	0.03877	0.01947	103.868
	372	0.00124	255	255	255	1.58195	4.0854	0.04885	0.0322	145.666
	373	0.00124	255	255	255	0.09686	4.10086	0.05082	0.03095	93.4521
	374	0.00114	255	255	255	0.49646	4.09714	0.04973	0.02909	51.4327
	375	0.004	255	255	255	1.76198	4.10611	0.07473	0.06818	108.831
	376	0.00069	255	255	255	2.14033	4.08686	0.03667	0.02402	31.6008
	377	0.00114	255	255	255	2.62136	4.09592	0.05619	0.02575	128.018
	378	0.00267	255	255	255	2.54268	4.12043	0.07392	0.04595	52.2503
	379	0.00064	255	255	255	0.20303	4.09872	0.05435	0.01505	34.3028
	380	0.00133	255	255	255	2.94658	4.12719	0.04737	0.03585	166.175
	381	0.00124	255	255	255	3.38418	4.154	0.07114	0.02211	47.5273
	382	0.00242	255	255	255	1.5334	4.14417	0.06095	0.05057	40.0677
	383	0.00163	255	255	255	2.84685	4.13976	0.06223	0.03336	56.8788
	384	0.00346	255	255	255	3.29038	4.15153	0.07369	0.05976	79.0145
	385	0.00321	255	255	255	1.83257	4.14911	0.0727	0.05625	164.027
	386	0.00094	255	255	255	2.329	4.13546	0.03726	0.03208	45.0006
	387	0.00119	255	255	255	1.66763	4.1515	0.05231	0.02886	102.457
	388	0.00217	255	255	255	2.22116	4.15494	0.05318	0.05204	42.6798
	389	0.00227	255	255	255	0.474	4.17568	0.06131	0.0472	70.2696
	390	0.00173	255	255	255	1.97786	4.16348	0.06297	0.03497	101.214
	391	0.00054	255	255	255	2.41446	4.15318	0.03677	0.01882	104.405
	392	0.00069	255	255	255	2.58517	4.16117	0.0445	0.01979	115.747
	393	0.00178	255	255	255	2.09445	4.17855	0.06662	0.03399	102.601
	394	0.00158	255	255	255	2.66399	4.18225	0.06261	0.03215	68.1227
	395	0.00311	255	255	255	1.73388	4.18878	0.0747	0.05305	152.604
	396	0.00163	255	255	255	0.40608	4.19493	0.06679	0.03108	115.479
	397	0.00094	255	255	255	2.49918	4.18318	0.03981	0.03002	107.378
	398	0.0039	255	255	255	2.75684	4.20125	0.08358	0.05946	57.2069
	399	0.00198	255	255	255	3.18361	4.18981	0.05937	0.04238	8.14232
	400	0.00217	255	255	255	1.61268	4.21532	0.06253	0.04427	138.434
	401	0.00133	255	255	255	3.04447	4.2269	0.04767	0.03563	100.345
	402	0.00069	255	255	255	2.27288	4.21138	0.03425	0.02571	97.5729
	403	0.00341	255	255	255	3.24806	4.22876	0.07018	0.06185	41.6179
	404	0.00455	255	255	255	1.92625	4.25446	0.1201	0.04819	33.8823
	405	0.00262	255	255	255	3.34812	4.24187	0.07645	0.04361	176.289
	406	0.00346	255	255	255	3.18022	4.25124	0.06716	0.06556	126.992
	407	0.00074	255	255	255	2.63236	4.25981	0.05502	0.01715	96.8594
	408	0.00069	255	255	255	0.46542	4.25907	0.03964	0.02222	47.257
	409	0.00128	255	255	255	0.29495	4.27823	0.06727	0.02431	93.7179
	410	0.00084	255	255	255	0.40582	4.26722	0.04174	0.02562	23.7743
	411	0.00148	255	255	255	1.62182	4.28183	0.06647	0.02839	47.6121
	412	0.00138	255	255	255	2.17648	4.2789	0.05843	0.03014	133.931
	413	0.00054	255	255	255	2.35951	4.26564	0.03579	0.01934	168.276
	414	0.00267	255	255	255	2.491	4.28339	0.0697	0.04874	114.389
	415	0.00257	255	255	255	1.4573	4.31783	0.0754	0.04338	101.807
	416	0.00059	255	255	255	2.33246	4.2912	0.03811	0.01981	176.942
	417	0.00158	255	255	255	2.73516	4.31075	0.05093	0.03953	22.1463
	418	0.00158	255	255	255	3.01654	4.31734	0.04622	0.04356	152.262
	419	0.00361	255	255	255	3.17937	4.3251	0.08	0.0574	90.6944
	420	0.00128	255	255	255	1.16763	4.31391	0.04908	0.03333	44.0293
	421	0.00385	255	255	255	2.11555	4.33545	0.10757	0.04562	33.3615
	422	0.00069	255	255	255	2.29396	4.31581	0.04858	0.01813	171.597
	423	0.00173	255	255	255	2.43274	4.32615	0.0631	0.03489	15.1049
	424	0.00252	255	255	255	2.64862	4.34716	0.06403	0.05011	78.0466
	425	0.00237	255	255	255	3.1096	4.35198	0.06344	0.04759	92.4399
	426	0.00385	255	255	255	1.93135	4.36942	0.088	0.05576	50.2193
	427	0.00203	255	255	255	2.50755	4.36475	0.06451	0.03998	87.2852
	428	0.0045	255	255	255	2.86022	4.38335	0.08404	0.06812	85.1144
	429	0.00514	255	255	255	3.03241	4.38454	0.09385	0.06971	97.6106
	430	0.00395	255	255	255	2.76433	4.38768	0.09639	0.05221	25.4079
	431	0.00178	255	255	255	2.0222	4.37633	0.05899	0.03839	166.213
	432	0.00094	255	255	255	2.5728	4.39405	0.04074	0.02934	49.6231
	433	0.00563	255	255	255	2.41378	4.42143	0.13141	0.05457	179.707
	434	0.00059	255	255	255	0.34266	4.40425	0.0392	0.01926	91.8931
	435	0.00059	255	255	255	2.95628	4.39898	0.04221	0.01789	144.736
	436	0.00148	255	255	255	3.08807	4.40882	0.05061	0.03729	87.0847
	437	0.00109	255	255	255	2.6477	4.41645	0.04208	0.03289	109.214
	438	0.00064	255	255	255	2.74482	4.43124	0.03339	0.02449	51.845
	439	0.00193	255	255	255	0.61179	4.44242	0.05786	0.0424	167.858
	440	0.00178	255	255	255	2.50701	4.46068	0.06967	0.03251	39.4099
	441	0.00178	255	255	255	2.88853	4.4681	0.05929	0.0382	97.9895
	442	0.00331	255	255	255	2.98003	4.48319	0.08614	0.04893	44.3865
	443	0.00074	255	255	255	0.53819	4.4763	0.04734	0.01993	48.3387
	444	0.00163	255	255	255	2.58763	4.4714	0.05423	0.03828	164.738
	445	0.00252	255	255	255	1.79164	4.51021	0.09334	0.03437	73.8491
	446	0.00736	255	255	255	2.81658	4.50585	0.13485	0.06951	158.047
	447	0.00064	255	255	255	0.44418	4.47558	0.03479	0.02351	39.2753
	448	0.00375	255	255	255	2.07929	4.49662	0.07984	0.05988	163.229
	449	0.00064	255	255	255	0.12733	4.48802	0.04307	0.01899	127.21
	450	0.00128	255	255	255	0.56962	4.5064	0.04584	0.03568	56.8369
	451	0.00306	255	255	255	2.27524	4.54516	0.08157	0.04782	67.0352
	452	0.00232	255	255	255	2.40265	4.52047	0.07189	0.04113	144.428
	453	0.00128	255	255	255	2.46799	4.51478	0.04089	0.04	20.556
	454	0.00188	255	255	255	2.1518	4.53352	0.05991	0.0399	51.4256
	455	0.00188	255	255	255	2.54635	4.5424	0.04998	0.04783	133.729
	456	0.00069	255	255	255	2.6419	4.5337	0.03118	0.02824	30.1276
	457	0.00124	255	255	255	2.39844	4.56871	0.04788	0.03285	0.89846
	458	0.00632	255	255	255	0.35941	4.59933	0.09922	0.08115	174.961
	459	0.00054	255	255	255	1.7154	4.58003	0.0391	0.0177	113.13
	460	0.00079	255	255	255	1.94396	4.58115	0.05755	0.01749	55.5284
	461	0.00089	255	255	255	2.21765	4.57744	0.03702	0.03059	113.213
	462	0.00079	255	255	255	2.67673	4.57588	0.04343	0.02318	123.705
	463	0.00079	255	255	255	1.18395	4.57632	0.03844	0.02618	7.19523
	464	0.00054	255	255	255	2.07387	4.58514	0.03759	0.01841	105.527
	465	0.00435	255	255	255	0.82127	4.62109	0.0965	0.05737	117.203
	466	0.00262	255	255	255	1.98543	4.60406	0.06829	0.04882	18.3568
	467	0.00104	255	255	255	2.34752	4.59479	0.04123	0.03204	162.946
	468	0.00138	255	255	255	2.60575	4.59973	0.04992	0.03528	116.333
	469	0.00272	255	255	255	2.84719	4.60853	0.06413	0.05395	18.8953
	470	0.00158	255	255	255	0.65655	4.6007	0.04888	0.04118	175.994
	471	0.00257	255	255	255	2.25807	4.63225	0.0702	0.0466	79.4579
	472	0.00059	255	255	255	2.55211	4.60165	0.02888	0.02614	30.9107
	473	0.00336	255	255	255	2.74989	4.63159	0.08048	0.05315	87.1193
	474	0.00138	255	255	255	2.51437	4.62985	0.05764	0.03056	101.216
	475	0.00069	255	255	255	0.03816	4.62056	0.03826	0.02302	82.8386
	476	0.00104	255	255	255	0.11598	4.61755	0.05786	0.02283	1.8891
	477	0.0042	255	255	255	0.73494	4.6434	0.07756	0.06894	59.7002
	478	0.00232	255	255	255	2.43794	4.64729	0.07168	0.04125	91.9542
	479	0.00455	255	255	255	1.51032	4.65801	0.08668	0.06676	94.682
	480	0.00272	255	255	255	2.14736	4.67243	0.07425	0.0466	12.7936
	481	0.00133	255	255	255	2.37203	4.64708	0.05622	0.03021	11.0456
	482	0.00262	255	255	255	0.23534	4.6652	0.06569	0.05076	5.17173
	483	0.00203	255	255	255	0.14135	4.68294	0.06398	0.04031	146.044
	484	0.00104	255	255	255	1.80963	4.68215	0.04141	0.0319	45.0004
	485	0.00128	255	255	255	2.0376	4.68131	0.05028	0.03253	48.6167
	486	0.00217	255	255	255	2.87087	4.68451	0.07955	0.0348	8.10809
	487	0.00296	255	255	255	1.92887	4.71271	0.07111	0.05308	177.651
	488	0.00119	255	255	255	1.42806	4.71499	0.04095	0.03687	160.74
	489	0.00385	255	255	255	2.4579	4.7526	0.09725	0.05045	114.665
	490	0.00514	255	255	255	0.61112	4.74485	0.08752	0.07475	157.338
	491	0.00173	255	255	255	1.14402	4.73604	0.06023	0.03656	137.641
	492	0.00109	255	255	255	2.06014	4.73148	0.04721	0.02931	11.1787
	493	0.00193	255	255	255	2.37085	4.74124	0.06411	0.03827	26.76
	494	0.00539	255	255	255	2.12737	4.78633	0.13992	0.049	52.0894
	495	0.00292	255	255	255	1.29304	4.75786	0.07029	0.0528	2.82076
	496	0.00059	255	255	255	1.23828	4.75043	0.03531	0.02138	135
	497	0.00193	255	255	255	1.48771	4.77855	0.07406	0.03313	52.399
	498	0.00064	255	255	255	1.81429	4.76215	0.04169	0.01962	56.0386
	499	0.00074	255	255	255	1.83808	4.77386	0.04537	0.0208	53.7374
	500	0.00188	255	255	255	2.2626	4.78527	0.05633	0.04243	119.939
	501	0.00188	255	255	255	1.38841	4.79674	0.06343	0.03769	9.17086
	502	0.00366	255	255	255	2.37732	4.80841	0.08958	0.05196	159.377
	503	0.00183	255	255	255	2.68688	4.80584	0.05365	0.04338	128.272
	504	0.00203	255	255	255	0.96752	4.82249	0.05633	0.04579	171.731
	505	0.00287	255	255	255	0.54426	4.83983	0.06699	0.05447	140.752
	506	0.00119	255	255	255	1.74495	4.85118	0.06503	0.02322	56.3843
	507	0.00069	255	255	255	1.79089	4.82993	0.03837	0.02296	26.2222
	508	0.00351	255	255	255	0.62533	4.85065	0.08729	0.05117	157.741
	509	0.00346	255	255	255	1.86158	4.85844	0.07235	0.06087	48.228
	510	0.00183	255	255	255	1.14088	4.85732	0.0626	0.03718	22.4921
	511	0.00193	255	255	255	2.56297	4.87515	0.06102	0.04021	91.2038
	512	0.00079	255	255	255	1.00075	4.86539	0.04387	0.02294	174.1
	513	0.00138	255	255	255	1.94026	4.88114	0.04802	0.03668	48.397
	514	0.00257	255	255	255	0.95175	4.89556	0.06686	0.04893	169.317
	515	0.00158	255	255	255	0.48852	4.89899	0.05712	0.03524	103.287
	516	0.00287	255	255	255	2.05792	4.91267	0.06585	0.0554	55.8973
	517	0.00173	255	255	255	2.20198	4.90654	0.06041	0.03644	38.4382
	518	0.00464	255	255	255	1.2033	4.94804	0.08343	0.07088	32.5946
	519	0.00267	255	255	255	1.85357	4.96352	0.08079	0.04205	44.4679
	520	0.00079	255	255	255	2.29365	4.94534	0.04825	0.02086	59.8148
	521	0.00292	255	255	255	0.97626	4.96122	0.06304	0.05887	51.1156
	522	0.00099	255	255	255	1.65779	4.9558	0.04977	0.02528	66.9975
	523	0.00079	255	255	255	2.41183	4.94886	0.03814	0.02639	51.8224
	524	0.00262	255	255	255	1.74949	4.95922	0.07633	0.04368	32.9496
	525	0.00089	255	255	255	1.9564	4.96247	0.04809	0.02354	63.3571
	526	0.00474	255	255	255	0.39443	4.99747	0.10986	0.05497	74.9782
	527	0.00163	255	255	255	2.64897	4.98495	0.04971	0.04176	53.448
	528	0.0038	255	255	255	1.12815	5.01008	0.08374	0.05784	34.1329
	529	0.0038	255	255	255	1.30872	5.02167	0.09658	0.05015	79.7682
	530	0.00178	255	255	255	2.07961	5.01578	0.05527	0.04097	173.36
	531	0.00074	255	255	255	1.45899	5.02831	0.05157	0.0183	78.4189
	532	0.00094	255	255	255	1.89543	5.02666	0.04625	0.02584	42.1947
	533	0.00124	255	255	255	2.01015	5.02728	0.04714	0.03336	156.773
	534	0.00272	255	255	255	0.87319	5.04816	0.06294	0.05497	46.1395
	535	0.00158	255	255	255	1.73594	5.05297	0.05286	0.03808	115.756
	536	0.00069	255	255	255	1.40078	5.05988	0.05342	0.01648	14.2167
	537	0.00074	255	255	255	1.97819	5.06955	0.04021	0.02347	60.1513
	538	0.00089	255	255	255	1.45461	5.08158	0.0431	0.02627	98.8791
	539	0.00247	255	255	255	1.81053	5.09406	0.05647	0.0557	39.5941
	540	0.00252	255	255	255	1.65409	5.11208	0.10386	0.03089	26.5573
	541	0.00212	255	255	255	2.00776	5.10624	0.0539	0.05019	59.4632
	542	0.00138	255	255	255	1.12087	5.11661	0.04733	0.03722	104.545
	543	0.00099	255	255	255	1.91329	5.10762	0.0788	0.01597	25.8988
	544	0.00089	255	255	255	1.03678	5.13156	0.04366	0.02593	71.8167

## Sheet: NTG_E8_6_3_2024_003_16
	n	756						avg minor	0.0505173
								stdev	0.0185441
	index	area	mean	min	max	XM	YM	Major	Minor	Angle
	1	0.00287	255	255	255	0.58874	0.03624	0.07245	0.05036	56.0705
	2	0.0087	255	255	255	1.41299	0.06138	0.10822	0.1023	89.7065
	3	0.00301	255	255	255	0.65007	0.07346	0.06638	0.05781	44.9553
	4	0.00292	255	255	255	4.8708	0.06547	0.0753	0.04929	166.398
	5	0.00099	255	255	255	0.70677	0.06713	0.03987	0.03156	135
	6	0.00252	255	255	255	1.31408	0.0953	0.06093	0.05266	172.827
	7	0.00736	255	255	255	2.47664	0.13593	0.10123	0.09259	98.0561
	8	0.00726	255	255	255	2.61787	0.13448	0.10463	0.08838	12.6985
	9	0.00198	255	255	255	4.44233	0.11598	0.05515	0.04562	71.565
	10	0.00089	255	255	255	4.85821	0.11012	0.03942	0.02873	72.7039
	11	0.00791	255	255	255	0.40465	0.17203	0.142	0.07088	86.8545
	12	0.0039	255	255	255	0.69796	0.15184	0.08429	0.05896	130.678
	13	0.00563	255	255	255	4.65856	0.16259	0.08731	0.08214	121.845
	14	0.00598	255	255	255	2.75081	0.16925	0.09217	0.08259	21.9897
	15	0.00242	255	255	255	4.74551	0.15356	0.06489	0.0475	135.97
	16	0.00282	255	255	255	1.22952	0.17258	0.07562	0.04742	59.1116
	17	0.00405	255	255	255	2.26462	0.16235	0.09486	0.05438	4.85009
	18	0.00692	255	255	255	0.2533	0.18833	0.10591	0.08316	155.398
	19	0.0041	255	255	255	0.64324	0.19296	0.08023	0.06508	112.957
	20	0.00094	255	255	255	3.87242	0.17295	0.03901	0.03064	102.82
	21	0.00539	255	255	255	4.5289	0.22451	0.08588	0.07984	97.4139
	22	0.00415	255	255	255	1.44454	0.24694	0.07456	0.07087	59.5668
	23	0.00331	255	255	255	4.60803	0.24124	0.06871	0.06134	12.6247
	24	0.00247	255	255	255	4.68848	0.24869	0.0618	0.0509	26.7442
	25	0.00548	255	255	255	0.0904	0.29607	0.1053	0.06631	111.919
	26	0.00074	255	255	255	3.89336	0.28046	0.03275	0.02881	45.0006
	27	0.00514	255	255	255	4.08797	0.31901	0.08634	0.07578	38.2101
	28	0.00351	255	255	255	4.29111	0.31467	0.07437	0.06005	126.282
	29	0.00366	255	255	255	4.5414	0.32419	0.07721	0.06029	20.0626
	30	0.00163	255	255	255	1.73393	0.32685	0.05356	0.03876	0
	31	0.00484	255	255	255	3.76998	0.34743	0.08018	0.07689	156.364
	32	0.00341	255	255	255	4.20288	0.34498	0.07364	0.05894	86.8814
	33	0.00099	255	255	255	4.8957	0.33739	0.03966	0.03173	0
	34	0.00489	255	255	255	1.40363	0.37662	0.08518	0.07312	97.9166
	35	0.00074	255	255	255	3.93554	0.36621	0.03275	0.02881	135
	36	0.00494	255	255	255	1.26726	0.41106	0.08996	0.06993	87.8029
	37	0.00272	255	255	255	0.53427	0.40711	0.07785	0.04445	88.0712
	38	0.00232	255	255	255	4.26473	0.4097	0.06031	0.04903	62.6595
	39	0.00133	255	255	255	2.00834	0.42916	0.0515	0.03298	135
	40	0.00326	255	255	255	1.32369	0.46104	0.07105	0.05844	80.6675
	41	0.00613	255	255	255	2.81319	0.46902	0.09473	0.08235	154.501
	42	0.00203	255	255	255	0.07638	0.46177	0.05567	0.04633	13.4365
	43	0.00405	255	255	255	0.4928	0.4724	0.07847	0.06574	140.171
	44	0.00128	255	255	255	1.75509	0.45607	0.04728	0.03459	40.581
	45	0.004	255	255	255	1.60396	0.49285	0.08375	0.06084	31.0161
	46	0.00173	255	255	255	2.25681	0.49534	0.05729	0.03843	121.771
	47	0.00326	255	255	255	4.20579	0.503	0.07032	0.05904	32.4722
	48	0.00351	255	255	255	0.18706	0.50792	0.06834	0.06536	114.714
	49	0.00193	255	255	255	4.36041	0.50744	0.05915	0.04148	72.7532
	50	0.00613	255	255	255	1.89063	0.52916	0.0885	0.08814	175.101
	51	0.00089	255	255	255	2.43555	0.49789	0.0376	0.03012	0
	52	0.00573	255	255	255	3.00047	0.54014	0.09358	0.07798	166.787
	53	0.00331	255	255	255	4.04194	0.53499	0.07042	0.05985	166.6
	54	0.00415	255	255	255	2.32652	0.54835	0.08095	0.06528	61.6568
	55	0.00153	255	255	255	0.07698	0.54293	0.05098	0.03825	118.753
	56	0.00385	255	255	255	2.15349	0.55845	0.07805	0.06287	176.921
	57	0.00499	255	255	255	0.43695	0.57426	0.09284	0.06843	144.804
	58	0.00361	255	255	255	1.66101	0.57489	0.08455	0.05431	21.3038
	59	0.00079	255	255	255	2.72022	0.56935	0.03173	0.03173	0
	60	0.00336	255	255	255	2.34355	0.63013	0.07976	0.05363	176.019
	61	0.00795	255	255	255	1.41237	0.65782	0.11041	0.09173	92.8004
	62	0.00588	255	255	255	2.0919	0.69868	0.10327	0.07249	75.6513
	63	0.00296	255	255	255	0.14245	0.68638	0.07193	0.05247	57.0593
	64	0.00405	255	255	255	0.3992	0.69356	0.08115	0.06356	39.9179
	65	0.00133	255	255	255	1.96044	0.68585	0.04534	0.03746	12.4916
	66	0.00578	255	255	255	1.58624	0.72516	0.09271	0.07939	53.7334
	67	0.00346	255	255	255	1.77502	0.7271	0.07268	0.06058	132.656
	68	0.00079	255	255	255	4.18225	0.70993	0.03173	0.03173	0
	69	0.00657	255	255	255	2.35812	0.75747	0.09704	0.08622	100.426
	70	0.00168	255	255	255	2.92448	0.77092	0.05695	0.03756	58.9694
	71	0.00435	255	255	255	1.48352	0.79388	0.08629	0.06415	82.3348
	72	0.00459	255	255	255	0.41936	0.79908	0.08491	0.0689	85.0223
	73	0.00079	255	255	255	1.6215	0.78154	0.03911	0.02574	66.3125
	74	0.00618	255	255	255	2.44477	0.82208	0.09503	0.08274	133.179
	75	0.00632	255	255	255	1.66609	0.83156	0.10594	0.076	16.1515
	76	0.00346	255	255	255	2.28583	0.84047	0.07561	0.05824	29.2075
	77	0.00425	255	255	255	1.906	0.84961	0.07833	0.06906	131.405
	78	0.0038	255	255	255	3.14922	0.86005	0.08672	0.05585	23.3756
	79	0.00311	255	255	255	1.3388	0.89207	0.06777	0.05848	150.095
	80	0.00237	255	255	255	1.71771	0.89107	0.05913	0.05106	75.4927
	81	0.00114	255	255	255	1.78613	0.8852	0.04663	0.03103	173.839
	82	0.00292	255	255	255	2.8424	0.90072	0.08061	0.04604	168.345
	83	0.00667	255	255	255	0.38261	0.92754	0.09908	0.08571	95.1325
	84	0.00109	255	255	255	4.76438	0.89172	0.04666	0.02966	10.0735
	85	0.00405	255	255	255	2.72502	0.91926	0.07476	0.069	58.598
	86	0.00193	255	255	255	1.56287	0.92431	0.05045	0.04863	0
	87	0.00321	255	255	255	1.83679	0.94183	0.07597	0.05382	59.1107
	88	0.00296	255	255	255	1.91564	0.95899	0.06579	0.05737	96.4466
	89	0.00568	255	255	255	2.81554	0.97651	0.09172	0.07887	64.0789
	90	0.00188	255	255	255	0.23584	0.95835	0.05625	0.0425	53.1673
	91	0.00119	255	255	255	0.15757	0.9659	0.04059	0.0372	45.0013
	92	0.00089	255	255	255	1.70805	0.96649	0.03927	0.02883	113.109
	93	0.00583	255	255	255	2.54229	0.98614	0.10739	0.06912	19.2273
	94	0.00524	255	255	255	2.68176	1.00873	0.08606	0.07748	149.608
	95	0.00069	255	255	255	1.97515	0.99109	0.03408	0.02584	135
	96	0.00474	255	255	255	2.98967	1.01108	0.08127	0.07431	10.8066
	97	0.0038	255	255	255	1.83799	1.04317	0.08432	0.05744	157.224
	98	0.0044	255	255	255	1.91959	1.05573	0.08396	0.06668	72.4975
	99	0.00306	255	255	255	2.04941	1.06138	0.07034	0.05544	90
	100	0.0041	255	255	255	0.39265	1.06726	0.07491	0.0697	134.51
	101	0.0085	255	255	255	1.7577	1.08475	0.10597	0.1021	117.004
	102	0.00771	255	255	255	1.52601	1.09495	0.10259	0.09566	154.827
	103	0.00529	255	255	255	1.61841	1.09393	0.08473	0.07944	133.083
	104	0.00479	255	255	255	2.74961	1.10562	0.08104	0.0753	0.70419
	105	0.00336	255	255	255	2.82669	1.10045	0.0705	0.06068	50.1578
	106	0.00242	255	255	255	2.60554	1.09545	0.06863	0.04491	178.711
	107	0.00539	255	255	255	2.01342	1.15414	0.0895	0.07662	39.9832
	108	0.00459	255	255	255	1.85116	1.15967	0.09377	0.06239	75.2729
	109	0.00469	255	255	255	2.20441	1.15109	0.09758	0.06125	161.187
	110	0.00173	255	255	255	2.30481	1.14482	0.06114	0.03601	41.0315
	111	0.00375	255	255	255	0.41832	1.15118	0.08133	0.05879	175.957
	112	0.0038	255	255	255	1.49814	1.17617	0.07725	0.06271	144.42
	113	0.00247	255	255	255	2.73442	1.16906	0.05977	0.05262	164.378
	114	0.00316	255	255	255	1.6785	1.18472	0.06894	0.0584	66.3565
	115	0.00074	255	255	255	2.90227	1.16611	0.03275	0.02881	45.0006
	116	0.00183	255	255	255	0.22027	1.18211	0.05617	0.04144	153.051
	117	0.00504	255	255	255	3.36131	1.19651	0.08625	0.07439	2.80791
	118	0.00262	255	255	255	1.75745	1.19951	0.06767	0.04927	122.783
	119	0.00361	255	255	255	2.0737	1.21144	0.07632	0.06017	0.33348
	120	0.00208	255	255	255	2.15623	1.20731	0.07266	0.03636	45.0003
	121	0.00064	255	255	255	2.84647	1.19412	0.03444	0.02375	39.2652
	122	0.00059	255	255	255	2.47421	1.19844	0.03173	0.02379	0
	123	0.00079	255	255	255	3.73943	1.20196	0.03173	0.03173	0
	124	0.00282	255	255	255	1.82883	1.24062	0.07289	0.04919	105.912
	125	0.0086	255	255	255	2.35181	1.25431	0.13522	0.08095	0.23959
	126	0.00316	255	255	255	2.77744	1.2404	0.07018	0.05737	45.6675
	127	0.00069	255	255	255	2.86783	1.22154	0.02997	0.02939	2.771e-13
	128	0.00672	255	255	255	0.31822	1.26357	0.09821	0.08712	51.5339
	129	0.00119	255	255	255	1.49718	1.23447	0.04613	0.03273	152.831
	130	0.00054	255	255	255	3.56786	1.23615	0.03081	0.02246	105.071
	131	0.00301	255	255	255	0.4687	1.26989	0.08295	0.04626	79.7858
	132	0.00232	255	255	255	0.39325	1.2647	0.06285	0.04704	85.2091
	133	0.00069	255	255	255	1.3566	1.25116	0.03408	0.02584	45.0002
	134	0.00074	255	255	255	2.17829	1.25046	0.03275	0.02881	45.0006
	135	0.00321	255	255	255	2.82777	1.27328	0.07945	0.05146	65.8824
	136	0.00059	255	255	255	4.03465	1.24765	0.03173	0.02379	0
	137	0.00548	255	255	255	1.91724	1.29134	0.10447	0.06684	56.919
	138	0.00277	255	255	255	2.48613	1.27953	0.06565	0.05366	10.4951
	139	0.00183	255	255	255	2.7093	1.2845	0.05269	0.04418	40.1037
	140	0.00287	255	255	255	2.56207	1.30024	0.06701	0.05444	129.694
	141	0.00138	255	255	255	0.11648	1.30087	0.05262	0.03347	90.7554
	142	0.00074	255	255	255	1.48242	1.29404	0.03275	0.02881	135
	143	0.00366	255	255	255	4.48051	1.31784	0.07035	0.06617	85.7416
	144	0.00613	255	255	255	2.64319	1.33636	0.09415	0.08285	2.7209
	145	0.00252	255	255	255	3.30397	1.31835	0.06093	0.05266	7.17262
	146	0.00138	255	255	255	1.64353	1.31744	0.05199	0.03388	5.21114
	147	0.00282	255	255	255	2.21	1.33015	0.06839	0.05243	38.2058
	148	0.00287	255	255	255	1.48191	1.34411	0.07032	0.05189	4.56584
	149	0.00173	255	255	255	1.97987	1.33862	0.06019	0.03658	41.5239
	150	0.00484	255	255	255	2.49651	1.35057	0.08566	0.07197	174.413
	151	0.00109	255	255	255	3.61802	1.33934	0.05265	0.02629	91.5589
	152	0.00553	255	255	255	0.29114	1.3539	0.0986	0.07146	171.274
	153	0.00173	255	255	255	1.32798	1.34204	0.04843	0.04546	45.0026
	154	0.00247	255	255	255	2.3453	1.3476	0.06652	0.04728	46.9381
	155	0.00499	255	255	255	4.70522	1.36554	0.08052	0.07891	94.7199
	156	0.00568	255	255	255	0.16702	1.38358	0.09575	0.07555	109.052
	157	0.00124	255	255	255	1.78747	1.35618	0.04543	0.03462	65.0276
	158	0.00514	255	255	255	3.19515	1.38187	0.09016	0.07257	95.8695
	159	0.00247	255	255	255	2.284	1.3677	0.05808	0.05416	154.832
	160	0.00252	255	255	255	2.40991	1.37031	0.07911	0.04056	43.321
	161	0.00371	255	255	255	3.66722	1.38504	0.07409	0.06368	14.4193
	162	0.00168	255	255	255	3.74625	1.38016	0.05459	0.03918	123.14
	163	0.00553	255	255	255	2.45751	1.41772	0.0902	0.07811	148.571
	164	0.00563	255	255	255	2.54851	1.42103	0.08818	0.08133	65.2504
	165	0.00183	255	255	255	3.45722	1.41045	0.0583	0.03992	40.0471
	166	0.00208	255	255	255	4.52366	1.41685	0.05761	0.04586	134.999
	167	0.00677	255	255	255	0.50894	1.44882	0.09772	0.0882	148.154
	168	0.00292	255	255	255	2.17214	1.43922	0.06635	0.05594	115.789
	169	0.00158	255	255	255	2.33692	1.42777	0.05617	0.03584	30.7048
	170	0.00375	255	255	255	1.97876	1.4439	0.07764	0.06158	173.448
	171	0.00069	255	255	255	2.06653	1.43392	0.03408	0.02584	45.0002
	172	0.00632	255	255	255	0.17721	1.48982	0.09267	0.08689	97.695
	173	0.00539	255	255	255	0.35297	1.50179	0.10899	0.06291	75.9101
	174	0.00692	255	255	255	2.42019	1.5016	0.1	0.08807	170.815
	175	0.00109	255	255	255	2.03649	1.49206	0.04158	0.03328	135
	176	0.00074	255	255	255	4.8718	1.49788	0.03275	0.02881	45.0006
	177	0.00306	255	255	255	0.48149	1.54332	0.0816	0.0478	163.575
	178	0.00405	255	255	255	1.84494	1.55187	0.07963	0.06478	170.543
	179	0.00168	255	255	255	3.17173	1.54287	0.05154	0.0415	60.3542
	180	0.00059	255	255	255	3.42664	1.53232	0.03173	0.02379	90
	181	0.00128	255	255	255	0.6783	1.5453	0.04564	0.03583	108.085
	182	0.00188	255	255	255	3.2942	1.5462	0.05296	0.04513	19.3423
	183	0.00059	255	255	255	2.00326	1.54989	0.03173	0.02379	0
	184	0.00138	255	255	255	2.67152	1.56069	0.04601	0.03828	130.309
	185	0.00133	255	255	255	1.54859	1.56916	0.0546	0.03111	24.0774
	186	0.00198	255	255	255	3.48392	1.57942	0.05098	0.04936	49.3987
	187	0.00212	255	255	255	2.43261	1.58782	0.0605	0.04471	77.3085
	188	0.00212	255	255	255	3.06996	1.58945	0.07039	0.03843	79.9571
	189	0.00079	255	255	255	2.48827	1.58152	0.03173	0.03173	0
	190	0.00059	255	255	255	0.75913	1.58504	0.03173	0.02379	0
	191	0.00474	255	255	255	2.3337	1.6144	0.08538	0.07073	120.582
	192	0.00168	255	255	255	2.91311	1.60551	0.05478	0.03904	84.6078
	193	0.00282	255	255	255	1.60354	1.6282	0.06733	0.05325	60.866
	194	0.00247	255	255	255	1.95547	1.62187	0.0691	0.04552	151.221
	195	0.00133	255	255	255	3.19859	1.6155	0.04718	0.036	39.4531
	196	0.00138	255	255	255	2.63638	1.62621	0.05087	0.03463	24.8539
	197	0.00114	255	255	255	2.68462	1.62691	0.04917	0.02943	35.9817
	198	0.00163	255	255	255	0.05378	1.63659	0.04972	0.04176	173.914
	199	0.00326	255	255	255	0.68607	1.64596	0.07256	0.05722	128.264
	200	0.00247	255	255	255	2.27979	1.65477	0.0724	0.04344	161.224
	201	0.00489	255	255	255	2.42532	1.67784	0.09188	0.06778	86.4005
	202	0.00099	255	255	255	2.13365	1.65498	0.03987	0.03156	45
	203	0.00262	255	255	255	3.33208	1.66196	0.06347	0.05253	159.587
	204	0.00405	255	255	255	1.98732	1.68919	0.08365	0.06167	99.6118
	205	0.0044	255	255	255	2.51208	1.69087	0.08382	0.0668	53.0396
	206	0.00158	255	255	255	2.94405	1.67246	0.05	0.04026	53.3266
	207	0.00178	255	255	255	3.04531	1.67583	0.05227	0.04333	84.6902
	208	0.00336	255	255	255	3.22962	1.68851	0.07316	0.05847	34.785
	209	0.00232	255	255	255	2.05045	1.69302	0.06822	0.04334	57.1764
	210	0.00198	255	255	255	2.83972	1.68468	0.0525	0.04793	137.543
	211	0.00326	255	255	255	4.07235	1.69186	0.06608	0.06283	97.6974
	212	0.00133	255	255	255	0.55828	1.68943	0.05504	0.03086	111.935
	213	0.00494	255	255	255	1.50245	1.71304	0.08497	0.07403	136.813
	214	0.00094	255	255	255	2.57909	1.69121	0.03901	0.03064	102.82
	215	0.00203	255	255	255	3.691	1.70042	0.06647	0.0388	40.8388
	216	0.00346	255	255	255	2.2537	1.71126	0.08621	0.05108	167.168
	217	0.00232	255	255	255	0.34883	1.71156	0.05443	0.05432	90
	218	0.00099	255	255	255	2.12698	1.70418	0.03691	0.03409	116.565
	219	0.00301	255	255	255	2.73572	1.71571	0.07021	0.05465	172.571
	220	0.00094	255	255	255	1.91466	1.70749	0.03901	0.03064	12.8205
	221	0.00346	255	255	255	2.6423	1.72301	0.07145	0.06163	130.869
	222	0.00351	255	255	255	1.62157	1.73631	0.06969	0.06409	65.1113
	223	0.00104	255	255	255	2.09113	1.71959	0.03952	0.03343	128.953
	224	0.00138	255	255	255	3.06992	1.75148	0.05201	0.03386	128.802
	225	0.00529	255	255	255	1.8662	1.77482	0.08357	0.08054	30.9638
	226	0.00059	255	255	255	3.02247	1.74671	0.03173	0.02379	0
	227	0.00143	255	255	255	0.60049	1.76488	0.04707	0.03875	101.17
	228	0.00222	255	255	255	1.32387	1.77342	0.06529	0.04336	177.394
	229	0.00198	255	255	255	2.04878	1.77535	0.05572	0.04516	139.305
	230	0.00128	255	255	255	2.83972	1.76779	0.044	0.03717	0
	231	0.00252	255	255	255	3.57935	1.77772	0.0657	0.04883	161.884
	232	0.00341	255	255	255	0.38165	1.79173	0.07937	0.05469	95.4932
	233	0.00247	255	255	255	2.58569	1.78635	0.05875	0.05354	142.57
	234	0.00059	255	255	255	0.52717	1.77482	0.03173	0.02379	0
	235	0.00193	255	255	255	2.73942	1.78888	0.05167	0.04748	29.3745
	236	0.00079	255	255	255	2.25631	1.78537	0.03173	0.03173	0
	237	0.0043	255	255	255	2.39289	1.80544	0.08517	0.06426	146.648
	238	0.00059	255	255	255	3.4653	1.78185	0.03173	0.02379	0
	239	0.00791	255	255	255	0.22774	1.83606	0.10972	0.09173	150.094
	240	0.00059	255	255	255	0.70993	1.79591	0.03173	0.02379	0
	241	0.00193	255	255	255	2.16448	1.83087	0.06489	0.03781	107.047
	242	0.0082	255	255	255	3.65356	1.8499	0.10631	0.09823	138.084
	243	0.00089	255	255	255	1.34957	1.82754	0.04855	0.02332	18.435
	244	0.00163	255	255	255	1.8204	1.84533	0.05491	0.0378	115.448
	245	0.00059	255	255	255	2.20359	1.83457	0.03173	0.02379	90
	246	0.00114	255	255	255	3.11064	1.83503	0.05465	0.02648	14.194
	247	0.00336	255	255	255	0.32137	1.85628	0.07364	0.05809	140.705
	248	0.00153	255	255	255	1.99975	1.84579	0.05169	0.03772	10.4191
	249	0.00247	255	255	255	3.51155	1.85031	0.0649	0.04846	10.7009
	250	0.00059	255	255	255	2.46015	1.85214	0.03173	0.02379	0
	251	0.00415	255	255	255	3.17979	1.9031	0.0908	0.05819	107.478
	252	0.00435	255	255	255	3.98896	1.88625	0.07681	0.07207	99.32
	253	0.00153	255	255	255	0.43727	1.88298	0.04573	0.04265	47.5066
	254	0.00198	255	255	255	2.99137	1.89765	0.0528	0.04766	143.979
	255	0.00282	255	255	255	3.44205	1.90245	0.06815	0.05261	9.28874
	256	0.00306	255	255	255	3.35896	1.91189	0.07304	0.0534	160.78
	257	0.00277	255	255	255	2.28869	1.91741	0.06618	0.05323	27.519
	258	0.00356	255	255	255	1.83105	1.93122	0.07737	0.05854	54.1609
	259	0.00074	255	255	255	1.93649	1.9154	0.03966	0.02379	90
	260	0.00277	255	255	255	2.78549	1.9267	0.07062	0.04988	121.07
	261	0.00242	255	255	255	0.32584	1.9319	0.06809	0.04527	153.607
	262	0.00385	255	255	255	2.90081	1.93784	0.07576	0.06476	167.498
	263	0.00104	255	255	255	2.41044	1.94653	0.04659	0.02835	15.818
	264	0.00153	255	255	255	3.0931	1.9603	0.06227	0.03132	92.6312
	265	0.0043	255	255	255	3.42955	1.9739	0.08035	0.06812	156.053
	266	0.00074	255	255	255	3.55597	1.95476	0.03275	0.02881	135
	267	0.00148	255	255	255	3.00982	1.98499	0.054	0.03495	142.8
	268	0.00539	255	255	255	3.49274	2.02754	0.08542	0.08028	16.2593
	269	0.00623	255	255	255	0.54519	2.01587	0.10904	0.07269	5.46643
	270	0.00148	255	255	255	1.28045	2.0042	0.04629	0.04077	140.606
	271	0.00212	255	255	255	2.31949	2.00449	0.06417	0.04215	14.8491
	272	0.00237	255	255	255	3.64805	2.02142	0.06224	0.04851	147.012
	273	0.00069	255	255	255	2.7624	2.01732	0.03408	0.02584	135
	274	0.00064	255	255	255	3.20712	2.01543	0.03347	0.02443	135
	275	0.00519	255	255	255	2.54754	2.05317	0.08483	0.07787	84
	276	0.00894	255	255	255	2.94564	2.09412	0.13056	0.08721	63.203
	277	0.00079	255	255	255	3.18326	2.03621	0.03973	0.02534	121.961
	278	0.00474	255	255	255	0.2865	2.07238	0.08304	0.07272	73.6175
	279	0.00198	255	255	255	1.27629	2.0544	0.05832	0.04314	43.7445
	280	0.00415	255	255	255	1.66227	2.06728	0.07834	0.06745	68.2356
	281	0.00089	255	255	255	2.46484	2.04427	0.03942	0.02873	162.704
	282	0.00301	255	255	255	0.68717	2.07822	0.0688	0.05577	173.83
	283	0.00311	255	255	255	3.25973	2.07852	0.06786	0.0584	89.8244
	284	0.00094	255	255	255	2.36822	2.07078	0.03901	0.03064	102.82
	285	0.00301	255	255	255	2.65748	2.08963	0.07058	0.05437	88.035
	286	0.00292	255	255	255	2.80487	2.07743	0.07205	0.05152	8.65113
	287	0.00178	255	255	255	0.033	2.09796	0.05028	0.04504	97.6564
	288	0.00287	255	255	255	0.09901	2.11476	0.06877	0.05306	61.6657
	289	0.00059	255	255	255	1.96812	2.09113	0.03173	0.02379	0
	290	0.00188	255	255	255	2.41946	2.10611	0.05584	0.04281	172.766
	291	0.00059	255	255	255	3.55667	2.09816	0.03173	0.02379	0
	292	0.00356	255	255	255	3.07538	2.13662	0.07728	0.05861	75.8774
	293	0.00059	255	255	255	2.50935	2.11924	0.03173	0.02379	0
	294	0.00519	255	255	255	0.21043	2.15861	0.08918	0.07407	101.684
	295	0.00178	255	255	255	3.32062	2.13662	0.05394	0.04199	23.0171
	296	0.00059	255	255	255	3.58479	2.12627	0.03173	0.02379	0
	297	0.00059	255	255	255	3.43367	2.13682	0.03173	0.02379	90
	298	0.00069	255	255	255	2.13682	2.14384	0.03408	0.02584	45.0002
	299	0.00598	255	255	255	3.64471	2.17158	0.09044	0.08416	35.6561
	300	0.00074	255	255	255	3.22701	2.15158	0.03275	0.02881	45.0006
	301	0.0038	255	255	255	2.71908	2.17913	0.0831	0.05829	9.69048
	302	0.00494	255	255	255	2.99091	2.17829	0.08703	0.07228	179.891
	303	0.00208	255	255	255	1.9872	2.17347	0.05911	0.0447	139.275
	304	0.00089	255	255	255	1.73968	2.17196	0.03927	0.02883	156.891
	305	0.00721	255	255	255	3.12843	2.21413	0.10976	0.08368	105.337
	306	0.00217	255	255	255	2.79435	2.21062	0.07087	0.03906	138.187
	307	0.00178	255	255	255	3.44148	2.20437	0.0546	0.04148	44.0594
	308	0.00217	255	255	255	1.23263	2.21286	0.05563	0.04976	144.494
	309	0.00217	255	255	255	0.1278	2.22548	0.06052	0.04573	59.1857
	310	0.00178	255	255	255	2.62904	2.21492	0.0632	0.03583	157.443
	311	0.00272	255	255	255	1.9094	2.22353	0.06614	0.05231	173.39
	312	0.00074	255	255	255	2.32027	2.21343	0.03275	0.02881	135
	313	0.00237	255	255	255	0.27662	2.23054	0.06203	0.04868	148.97
	314	0.00094	255	255	255	2.12701	2.22061	0.03901	0.03064	167.179
	315	0.00074	255	255	255	3.22701	2.22187	0.03275	0.02881	45.0006
	316	0.0042	255	255	255	2.70158	2.24907	0.08722	0.06131	30.4235
	317	0.00124	255	255	255	3.26694	2.2393	0.04465	0.03522	10.73
	318	0.00484	255	255	255	0.17278	2.27625	0.08551	0.0721	66.2238
	319	0.00059	255	255	255	1.76428	2.24577	0.03173	0.02379	0
	320	0.00104	255	255	255	2.1333	2.26083	0.03952	0.03343	128.953
	321	0.00153	255	255	255	2.08569	2.27887	0.0487	0.04004	115.592
	322	0.00247	255	255	255	2.96343	2.27458	0.06435	0.04888	173.223
	323	0.00242	255	255	255	3.19152	2.28019	0.07733	0.03986	35.4917
	324	0.00064	255	255	255	3.56127	2.26253	0.03249	0.02517	67.0965
	325	0.00059	255	255	255	3.58655	2.2774	0.03343	0.02258	58.9121
	326	0.00642	255	255	255	0.09197	2.322	0.11782	0.06941	160.113
	327	0.00128	255	255	255	0.23412	2.29875	0.05485	0.02982	15.6368
	328	0.00178	255	255	255	0.67146	2.30395	0.05189	0.04364	20.7526
	329	0.00089	255	255	255	1.28279	2.29848	0.03927	0.02883	156.891
	330	0.00168	255	255	255	1.42089	2.30469	0.05326	0.04016	1.3531
	331	0.00158	255	255	255	3.3491	2.30529	0.05202	0.0387	152.914
	332	0.00232	255	255	255	0.327	2.33505	0.06028	0.04905	2.0035
	333	0.00168	255	255	255	0.2487	2.33611	0.05609	0.03813	177.41
	334	0.00277	255	255	255	1.24137	2.34944	0.06396	0.05508	48.22
	335	0.00489	255	255	255	1.74685	2.36284	0.09177	0.06786	108.876
	336	0.00375	255	255	255	1.84613	2.35222	0.06985	0.06845	45.0175
	337	0.00563	255	255	255	2.44776	2.37888	0.13001	0.05516	66.1866
	338	0.00529	255	255	255	3.04031	2.36526	0.09612	0.07002	139.811
	339	0.00069	255	255	255	3.09125	2.33262	0.03303	0.02667	54.4852
	340	0.00198	255	255	255	3.53102	2.34066	0.05402	0.04658	0
	341	0.00435	255	255	255	0.19458	2.36574	0.08567	0.06461	113.888
	342	0.00287	255	255	255	1.15579	2.36465	0.06892	0.05294	101.513
	343	0.00109	255	255	255	2.13969	2.35088	0.04222	0.03278	49.4167
	344	0.00124	255	255	255	3.13114	2.34895	0.05766	0.02728	13.247
	345	0.00183	255	255	255	3.19012	2.3626	0.06497	0.03582	115.546
	346	0.00331	255	255	255	0.2831	2.41089	0.06887	0.0612	103.057
	347	0.00731	255	255	255	1.6786	2.42467	0.10427	0.08929	16.0799
	348	0.00395	255	255	255	0.10183	2.42553	0.07158	0.0703	94.8156
	349	0.00524	255	255	255	1.87343	2.42978	0.08329	0.08006	98.4722
	350	0.00089	255	255	255	3.11033	2.41095	0.04759	0.02379	90
	351	0.00455	255	255	255	0.17076	2.44143	0.0838	0.06906	107.663
	352	0.00128	255	255	255	2.69562	2.42501	0.06506	0.02514	69.1832
	353	0.00094	255	255	255	3.19579	2.41298	0.0388	0.03081	24.4469
	354	0.00094	255	255	255	1.97459	2.42075	0.03901	0.03064	77.1795
	355	0.00104	255	255	255	2.65244	2.42651	0.04987	0.02649	119.544
	356	0.00212	255	255	255	2.10829	2.4331	0.06068	0.04458	167.033
	357	0.00109	255	255	255	3.37775	2.4266	0.03872	0.03574	157.643
	358	0.00109	255	255	255	3.71642	2.42692	0.04158	0.03328	135
	359	0.00188	255	255	255	1.23858	2.43832	0.06226	0.03839	22.2688
	360	0.00346	255	255	255	2.49359	2.45192	0.07792	0.05651	74.1224
	361	0.00109	255	255	255	3.31769	2.43747	0.04494	0.0308	90
	362	0.0043	255	255	255	1.36674	2.46568	0.08053	0.06796	94.1994
	363	0.00316	255	255	255	0.23317	2.47025	0.08297	0.04852	65.7532
	364	0.00109	255	255	255	2.8378	2.45472	0.04947	0.02798	59.2103
	365	0.00054	255	255	255	3.17295	2.44513	0.03081	0.02246	74.9293
	366	0.00148	255	255	255	2.92664	2.46202	0.05358	0.03522	68.7583
	367	0.00119	255	255	255	3.40379	2.46981	0.05312	0.02842	94.6496
	368	0.00138	255	255	255	3.58579	2.46693	0.05005	0.03519	45.3285
	369	0.00188	255	255	255	2.58667	2.47846	0.06163	0.03879	0
	370	0.00232	255	255	255	3.34408	2.48879	0.05838	0.05064	115.504
	371	0.0043	255	255	255	0.04892	2.50705	0.08132	0.0673	50.4701
	372	0.00652	255	255	255	1.84522	2.51697	0.09278	0.0895	132.719
	373	0.00059	255	255	255	3.01896	2.48124	0.03173	0.02379	90
	374	0.00173	255	255	255	1.6971	2.49519	0.05344	0.0412	174.701
	375	0.0043	255	255	255	3.17901	2.50616	0.0908	0.06027	172.016
	376	0.00568	255	255	255	0.1315	2.52827	0.08766	0.08253	24.0495
	377	0.00059	255	255	255	3.71483	2.50935	0.03173	0.02379	90
	378	0.00558	255	255	255	1.63897	2.54422	0.09379	0.07579	22.5502
	379	0.00203	255	255	255	2.49024	2.54596	0.08575	0.03008	78.2683
	380	0.00598	255	255	255	1.2021	2.5558	0.09738	0.07816	174.799
	381	0.00059	255	255	255	1.39526	2.53044	0.03173	0.02379	90
	382	0.00558	255	255	255	1.75865	2.56195	0.09648	0.07368	47.849
	383	0.00183	255	255	255	2.26514	2.55295	0.06509	0.03576	68.2656
	384	0.00203	255	255	255	3.76814	2.54561	0.05865	0.04398	4.19418
	385	0.00287	255	255	255	3.46724	2.56946	0.06213	0.05873	115.34
	386	0.00366	255	255	255	1.90277	2.58154	0.07908	0.05887	55.7296
	387	0.00089	255	255	255	3.22514	2.56207	0.0376	0.03012	90
	388	0.00257	255	255	255	0.06056	2.58302	0.06346	0.05155	124.555
	389	0.00341	255	255	255	3.57201	2.58	0.07656	0.0567	159.539
	390	0.00217	255	255	255	0.22093	2.5822	0.05591	0.04951	54.297
	391	0.00079	255	255	255	2.39821	2.57042	0.03911	0.02574	23.6875
	392	0.00257	255	255	255	2.96191	2.58383	0.07491	0.04367	179.3
	393	0.0042	255	255	255	2.86903	2.60788	0.07583	0.07051	138.871
	394	0.00445	255	255	255	3.06933	2.60667	0.08017	0.07062	46.6697
	395	0.00371	255	255	255	0.1246	2.62036	0.08078	0.0584	112.861
	396	0.00682	255	255	255	2.43331	2.63409	0.10823	0.08021	76.2495
	397	0.00079	255	255	255	3.71131	2.5937	0.03173	0.03173	0
	398	0.0087	255	255	255	2.09348	2.63639	0.10926	0.10134	56.398
	399	0.00267	255	255	255	2.78791	2.63314	0.06088	0.0558	84.8091
	400	0.00306	255	255	255	2.99571	2.64007	0.07471	0.05221	95.7484
	401	0.00163	255	255	255	1.38951	2.62853	0.05273	0.03937	12.4071
	402	0.00346	255	255	255	1.48623	2.63808	0.0677	0.06504	26.5137
	403	0.00687	255	255	255	1.97851	2.65228	0.1005	0.08701	45.782
	404	0.00445	255	255	255	3.72467	2.65103	0.09022	0.06276	125.823
	405	0.00198	255	255	255	3.2293	2.63675	0.05198	0.04841	118.029
	406	0.00425	255	255	255	3.13232	2.65614	0.0799	0.06771	4.62374
	407	0.0043	255	255	255	3.5677	2.66411	0.08184	0.06687	131.01
	408	0.00059	255	255	255	3.82026	2.63587	0.03173	0.02379	90
	409	0.00178	255	255	255	3.49283	2.6513	0.05319	0.04258	65.9687
	410	0.00198	255	255	255	0.04991	2.68596	0.05418	0.04644	149.012
	411	0.00366	255	255	255	0.20337	2.70208	0.07942	0.05861	93.4614
	412	0.00623	255	255	255	3.35897	2.73439	0.12434	0.06375	68.2566
	413	0.00277	255	255	255	1.72838	2.70516	0.06316	0.05578	2.53141
	414	0.00148	255	255	255	0.10145	2.70476	0.05516	0.03421	176.859
	415	0.00702	255	255	255	1.85887	2.74032	0.1365	0.06544	57.4368
	416	0.00292	255	255	255	1.05929	2.72695	0.06879	0.05395	115.06
	417	0.00375	255	255	255	3.28606	2.72272	0.07515	0.06362	4.94519
	418	0.00059	255	255	255	0.02109	2.71671	0.03173	0.02379	0
	419	0.00267	255	255	255	3.77366	2.73441	0.06562	0.05177	32.4395
	420	0.00346	255	255	255	2.11352	2.75697	0.09099	0.04839	87.5575
	421	0.00104	255	255	255	2.84357	2.73043	0.04264	0.03098	45
	422	0.00277	255	255	255	3.7142	2.74307	0.06179	0.05701	118.719
	423	0.00351	255	255	255	1.9358	2.75601	0.08569	0.05212	49.3026
	424	0.00079	255	255	255	2.50935	2.73428	0.03173	0.03173	0
	425	0.0039	255	255	255	2.03223	2.77018	0.07528	0.06601	136.63
	426	0.00623	255	255	255	3.10057	2.78404	0.09136	0.08676	52.1133
	427	0.00326	255	255	255	3.56988	2.77134	0.07496	0.05538	148.658
	428	0.00464	255	255	255	2.56828	2.78737	0.07909	0.07477	60.637
	429	0.00203	255	255	255	3.20377	2.77123	0.07071	0.03648	28.2801
	430	0.00618	255	255	255	1.69008	2.80179	0.09311	0.08445	22.9551
	431	0.00316	255	255	255	3.27947	2.78656	0.06537	0.06159	167.688
	432	0.00326	255	255	255	2.65366	2.79957	0.07213	0.05756	61.1295
	433	0.00267	255	255	255	2.95348	2.80678	0.07156	0.04747	51.6635
	434	0.00514	255	255	255	1.95339	2.82667	0.08629	0.07582	1.76205
	435	0.00474	255	255	255	2.33707	2.83188	0.08444	0.07152	39.9262
	436	0.00094	255	255	255	3.39445	2.80735	0.03901	0.03064	77.1795
	437	0.00321	255	255	255	3.77765	2.82971	0.08245	0.04959	112.076
	438	0.00321	255	255	255	2.4973	2.82982	0.07422	0.05509	132.471
	439	0.0039	255	255	255	2.87419	2.82899	0.07586	0.06551	168.248
	440	0.0041	255	255	255	3.21111	2.83662	0.08911	0.05859	2.41546
	441	0.00366	255	255	255	1.29001	2.86071	0.07391	0.06298	105.573
	442	0.00247	255	255	255	2.61718	2.86052	0.07018	0.04482	160.859
	443	0.00262	255	255	255	3.42107	2.85848	0.06781	0.04917	16.5644
	444	0.00074	255	255	255	3.59112	2.84604	0.03275	0.02881	45.0006
	445	0.00341	255	255	255	2.09663	2.87349	0.07727	0.05617	55.4441
	446	0.00143	255	255	255	2.42076	2.85971	0.05917	0.03083	28.7223
	447	0.00059	255	255	255	3.05761	2.85026	0.03173	0.02379	0
	448	0.00232	255	255	255	3.32509	2.86133	0.05722	0.05167	170.722
	449	0.0043	255	255	255	0.07324	2.88815	0.11322	0.04834	139.475
	450	0.00079	255	255	255	2.17196	2.8608	0.03173	0.03173	0
	451	0.00203	255	255	255	2.70145	2.86432	0.06809	0.03788	4.73656
	452	0.00104	255	255	255	2.80306	2.87637	0.0471	0.02805	101.049
	453	0.00109	255	255	255	3.62537	2.87167	0.04632	0.02988	42.3353
	454	0.00222	255	255	255	1.86854	2.88712	0.05881	0.04814	116.797
	455	0.00435	255	255	255	3.68272	2.89515	0.0812	0.06818	173.54
	456	0.00079	255	255	255	2.01732	2.88189	0.03173	0.03173	0
	457	0.00301	255	255	255	2.93127	2.89647	0.07216	0.05318	39.9031
	458	0.00059	255	255	255	3.4899	2.88189	0.03173	0.02379	90
	459	0.004	255	255	255	3.16084	2.91725	0.07589	0.06714	26.1195
	460	0.00094	255	255	255	1.01495	2.90242	0.03901	0.03064	12.8205
	461	0.00119	255	255	255	2.5278	2.90122	0.05312	0.02842	175.35
	462	0.00771	255	255	255	3.40411	2.94006	0.10564	0.09289	68.7466
	463	0.00163	255	255	255	3.84518	2.90841	0.04684	0.04432	152.281
	464	0.00153	255	255	255	3.25431	2.91601	0.05021	0.03884	175.323
	465	0.00168	255	255	255	3.32141	2.92324	0.0594	0.03601	100.904
	466	0.00074	255	255	255	3.73591	2.91352	0.03966	0.02379	90
	467	0.00222	255	255	255	1.58926	2.92914	0.05733	0.04938	90
	468	0.00168	255	255	255	2.85729	2.92551	0.05563	0.03845	148.262
	469	0.00059	255	255	255	3.58128	2.91703	0.03173	0.02379	90
	470	0.00114	255	255	255	2.36098	2.92452	0.04663	0.03103	173.839
	471	0.00257	255	255	255	2.47448	2.93664	0.06636	0.04929	12.5641
	472	0.00766	255	255	255	1.77931	2.97084	0.14514	0.06718	28.618
	473	0.00395	255	255	255	1.948	2.95965	0.08735	0.05761	90.1697
	474	0.00331	255	255	255	2.70433	2.94678	0.08195	0.05143	20.3877
	475	0.00143	255	255	255	2.03805	2.95254	0.05262	0.03467	135
	476	0.00079	255	255	255	2.11573	2.95218	0.03173	0.03173	0
	477	0.004	255	255	255	3.568	2.9688	0.08298	0.06141	174.382
	478	0.00222	255	255	255	1.33715	2.96803	0.05748	0.04925	173.244
	479	0.00153	255	255	255	2.57159	2.98222	0.05991	0.03255	75.063
	480	0.00079	255	255	255	3.72537	2.96624	0.03173	0.03173	0
	481	0.00563	255	255	255	2.44954	3.0078	0.0895	0.08013	7.76411
	482	0.00509	255	255	255	2.92342	3.02325	0.09732	0.06658	52.4721
	483	0.00306	255	255	255	3.20522	3.01034	0.06824	0.05715	53.0907
	484	0.00183	255	255	255	3.83755	3.00737	0.05206	0.04471	98.4137
	485	0.00059	255	255	255	2.66399	2.99787	0.03173	0.02379	0
	486	0.00124	255	255	255	2.99506	3.00911	0.05029	0.03127	43.9395
	487	0.00326	255	255	255	3.70322	3.01523	0.07234	0.05739	145.026
	488	0.00188	255	255	255	2.15698	3.01748	0.05896	0.04054	164.422
	489	0.00124	255	255	255	2.35233	3.01389	0.04773	0.03295	121.846
	490	0.00059	255	255	255	3.76051	3.0049	0.03173	0.02379	0
	491	0.00198	255	255	255	3.61783	3.0237	0.05179	0.04858	49.0233
	492	0.00331	255	255	255	0.04894	3.03836	0.06921	0.0609	130.252
	493	0.00208	255	255	255	2.00109	3.03937	0.05522	0.04785	38.8284
	494	0.00677	255	255	255	3.04974	3.06441	0.113	0.07627	155.886
	495	0.00232	255	255	255	3.42753	3.04258	0.0602	0.04911	159.314
	496	0.00133	255	255	255	0.18939	3.04239	0.04467	0.03802	44.0454
	497	0.00069	255	255	255	3.1279	3.03653	0.03408	0.02584	45.0002
	498	0.00395	255	255	255	2.82311	3.07484	0.07864	0.064	95.9963
	499	0.00331	255	255	255	2.71744	3.07319	0.07539	0.05591	140.536
	500	0.00237	255	255	255	2.93314	3.09584	0.05851	0.05161	15.7811
	501	0.0038	255	255	255	3.76576	3.09554	0.07737	0.0626	174.11
	502	0.00272	255	255	255	3.84914	3.09461	0.06658	0.05196	97.7389
	503	0.00059	255	255	255	3.51801	3.08573	0.03173	0.02379	90
	504	0.00252	255	255	255	3.5912	3.1113	0.06047	0.05305	138.203
	505	0.00242	255	255	255	2.47916	3.11908	0.05973	0.05161	163.771
	506	0.00203	255	255	255	2.58247	3.1189	0.05285	0.04881	130.54
	507	0.00094	255	255	255	2.02861	3.1144	0.03901	0.03064	12.8205
	508	0.00257	255	255	255	3.31093	3.1275	0.06262	0.05224	129.325
	509	0.00158	255	255	255	1.9567	3.12769	0.05421	0.03713	29.3088
	510	0.0038	255	255	255	2.09524	3.14539	0.08614	0.05623	85.6562
	511	0.00138	255	255	255	3.11761	3.1274	0.05648	0.03118	143.085
	512	0.00163	255	255	255	3.39554	3.1295	0.05188	0.04001	69.5356
	513	0.00148	255	255	255	2.35307	3.14103	0.05386	0.03504	72.0565
	514	0.00074	255	255	255	2.77575	3.1272	0.03275	0.02881	45.0006
	515	0.00598	255	255	255	2.86513	3.17139	0.09507	0.08007	105.107
	516	0.00089	255	255	255	3.61173	3.16071	0.03942	0.02873	107.296
	517	0.00232	255	255	255	2.7354	3.17554	0.06	0.04927	15.6397
	518	0.00618	255	255	255	2.43757	3.198	0.09829	0.08	61.1068
	519	0.00173	255	255	255	1.43221	3.18725	0.04931	0.04465	100.053
	520	0.00346	255	255	255	3.28766	3.20101	0.07806	0.05641	155.127
	521	0.00242	255	255	255	1.90163	3.2129	0.07839	0.03932	88.2241
	522	0.00351	255	255	255	2.56088	3.21478	0.07954	0.05616	103.134
	523	0.00613	255	255	255	2.63922	3.21872	0.09512	0.082	4.58669
	524	0.00059	255	255	255	4.64265	3.20522	0.03173	0.02379	90
	525	0.00193	255	255	255	1.13482	3.21793	0.05415	0.04531	6.93876
	526	0.00351	255	255	255	3.95262	3.22923	0.07027	0.06356	45.5312
	527	0.00237	255	255	255	1.77321	3.23261	0.06014	0.05021	79.0634
	528	0.00069	255	255	255	3.48638	3.21928	0.03408	0.02584	135
	529	0.00128	255	255	255	3.65589	3.22415	0.04728	0.03459	130.581
	530	0.004	255	255	255	3.73453	3.24449	0.07917	0.06436	142.048
	531	0.00272	255	255	255	2.92643	3.2458	0.06619	0.05227	86.8182
	532	0.00558	255	255	255	2.49103	3.27523	0.09406	0.07557	92.8969
	533	0.00138	255	255	255	3.58128	3.24238	0.05145	0.03423	177.204
	534	0.00252	255	255	255	2.30765	3.25973	0.05864	0.05472	14.7436
	535	0.00114	255	255	255	2.77875	3.272	0.03819	0.03789	90
	536	0.00178	255	255	255	2.869	3.27434	0.05266	0.04301	6.40213
	537	0.00484	255	255	255	3.4077	3.28907	0.08103	0.07608	149.686
	538	0.00227	255	255	255	3.66272	3.28315	0.05951	0.04863	112.587
	539	0.00104	255	255	255	2.69361	3.28204	0.04522	0.02922	94.4479
	540	0.00074	255	255	255	3.22561	3.27481	0.03275	0.02881	45.0006
	541	0.00069	255	255	255	3.50747	3.27551	0.03408	0.02584	135
	542	0.00109	255	255	255	2.1841	3.2867	0.03844	0.036	33.6901
	543	0.00198	255	255	255	1.40949	3.30029	0.0532	0.0473	127.522
	544	0.00292	255	255	255	3.85279	3.30512	0.07448	0.04983	149.042
	545	0.00074	255	255	255	3.34651	3.2973	0.03275	0.02881	45.0006
	546	0.00222	255	255	255	3.57987	3.31558	0.06779	0.04176	127.809
	547	0.00173	255	255	255	3.1513	3.31879	0.05192	0.04241	120.55
	548	0.0086	255	255	255	3.72913	3.36317	0.12242	0.08941	89.4468
	549	0.00128	255	255	255	1.86079	3.34094	0.04669	0.03503	62.5227
	550	0.00173	255	255	255	0.59957	3.34811	0.06251	0.03522	45.7889
	551	0.00128	255	255	255	3.93273	3.34472	0.04564	0.03583	108.085
	552	0.00094	255	255	255	2.91759	3.34858	0.03901	0.03064	102.82
	553	0.00188	255	255	255	1.77982	3.36467	0.05362	0.04458	65.6839
	554	0.00173	255	255	255	3.44029	3.35755	0.05758	0.03824	148.737
	555	0.00326	255	255	255	3.64251	3.37019	0.08159	0.05089	148.588
	556	0.00692	255	255	255	3.36277	3.39104	0.10242	0.08599	67.7071
	557	0.00059	255	255	255	2.2774	3.36338	0.03173	0.02379	0
	558	0.00089	255	255	255	2.83034	3.36806	0.03942	0.02873	17.2961
	559	0.00074	255	255	255	3.82307	3.37322	0.03275	0.02881	45.0006
	560	0.00124	255	255	255	3.00349	3.38756	0.04543	0.03462	65.0276
	561	0.00079	255	255	255	0.17572	3.38798	0.03173	0.03173	0
	562	0.00405	255	255	255	2.778	3.41121	0.0794	0.06497	87.1018
	563	0.00069	255	255	255	1.7462	3.39953	0.03826	0.02302	97.1614
	564	0.0043	255	255	255	3.08464	3.41872	0.07601	0.07201	134.172
	565	0.00114	255	255	255	2.34173	3.40555	0.04895	0.02956	30.5332
	566	0.004	255	255	255	2.86111	3.42386	0.0808	0.06306	127.563
	567	0.00459	255	255	255	3.17783	3.44077	0.08946	0.0654	97.8896
	568	0.00282	255	255	255	3.62259	3.42762	0.06266	0.05722	88.8515
	569	0.00074	255	255	255	3.88633	3.40836	0.03275	0.02881	45.0006
	570	0.00089	255	255	255	3.29504	3.41922	0.03922	0.02887	57.6996
	571	0.00282	255	255	255	2.59352	3.43996	0.06113	0.05865	164.098
	572	0.00435	255	255	255	3.53151	3.45387	0.07524	0.07357	121.668
	573	0.00183	255	255	255	1.24271	3.44563	0.0486	0.04789	45
	574	0.00316	255	255	255	3.24696	3.45739	0.0789	0.05102	82.9227
	575	0.00529	255	255	255	3.68421	3.47308	0.0902	0.07462	80.0342
	576	0.00084	255	255	255	2.74772	3.46964	0.03675	0.0291	74.8284
	577	0.00415	255	255	255	3.37693	3.48873	0.09921	0.05326	137.054
	578	0.00356	255	255	255	3.87103	3.48707	0.08123	0.05576	140.768
	579	0.00094	255	255	255	2.88281	3.4751	0.04759	0.02511	6.2644
	580	0.00351	255	255	255	2.80422	3.4995	0.07039	0.06345	166.713
	581	0.00736	255	255	255	1.10457	3.51433	0.102	0.0919	168.836
	582	0.00257	255	255	255	3.76241	3.50152	0.06384	0.05124	105.426
	583	0.00252	255	255	255	2.15852	3.51333	0.06913	0.04641	99.9657
	584	0.00257	255	255	255	2.58194	3.51883	0.06649	0.04919	111.055
	585	0.00089	255	255	255	3.32823	3.50747	0.04759	0.02379	90
	586	0.00183	255	255	255	2.89186	3.5163	0.05252	0.04432	34.79
	587	0.00079	255	255	255	1.75022	3.5145	0.03173	0.03173	0
	588	0.00153	255	255	255	2.45097	3.51937	0.04964	0.03929	45.0006
	589	0.0041	255	255	255	3.53156	3.53817	0.07793	0.067	167.856
	590	0.00133	255	255	255	2.98381	3.53832	0.0546	0.03111	104.552
	591	0.00336	255	255	255	3.05999	3.55678	0.08075	0.05298	75.046
	592	0.00094	255	255	255	3.60162	3.52911	0.03901	0.03064	167.179
	593	0.00104	255	255	255	3.22246	3.53944	0.04264	0.03098	45
	594	0.00272	255	255	255	3.64671	3.55572	0.06327	0.05468	28.524
	595	0.00153	255	255	255	2.20246	3.55157	0.04997	0.03902	50.0878
	596	0.00079	255	255	255	3.41609	3.54789	0.03645	0.02761	52.0181
	597	0.00079	255	255	255	3.92921	3.54262	0.03173	0.03173	0
	598	0.0044	255	255	255	2.89867	3.57725	0.07583	0.07384	179.56
	599	0.00232	255	255	255	3.34992	3.56004	0.06111	0.04838	54.8128
	600	0.00366	255	255	255	3.19022	3.60464	0.07916	0.05881	88.7657
	601	0.00168	255	255	255	3.48246	3.60174	0.05478	0.03904	84.6078
	602	0.0042	255	255	255	4.04701	3.61973	0.08636	0.06192	77.4031
	603	0.00702	255	255	255	1.14172	3.62899	0.098	0.09115	173.885
	604	0.0043	255	255	255	3.63525	3.62765	0.0894	0.06122	113.674
	605	0.00084	255	255	255	3.2782	3.6127	0.03849	0.02779	30.9638
	606	0.00292	255	255	255	3.56817	3.63393	0.06263	0.05926	81.3908
	607	0.00227	255	255	255	2.50523	3.6479	0.06486	0.04462	104.356
	608	0.00143	255	255	255	2.9397	3.6363	0.05117	0.03565	39.8146
	609	0.00435	255	255	255	3.32592	3.65452	0.08537	0.06485	115.715
	610	0.00153	255	255	255	3.41462	3.63365	0.04585	0.04253	131.898
	611	0.00593	255	255	255	1.05136	3.66674	0.0931	0.08108	71.9862
	612	0.00074	255	255	255	3.81604	3.63329	0.03275	0.02881	45.0006
	613	0.00356	255	255	255	2.16357	3.6666	0.08256	0.05486	79.071
	614	0.00227	255	255	255	2.59202	3.65814	0.06331	0.04571	34.6861
	615	0.00074	255	255	255	0.1202	3.65578	0.03275	0.02881	45.0006
	616	0.00232	255	255	255	2.43136	3.66503	0.06249	0.04731	145.264
	617	0.00119	255	255	255	2.98322	3.6791	0.04059	0.0372	45.0013
	618	0.00074	255	255	255	3.47865	3.67546	0.03275	0.02881	45.0006
	619	0.00306	255	255	255	2.64177	3.70009	0.06757	0.05772	67.4172
	620	0.00099	255	255	255	2.8847	3.69269	0.03936	0.03197	59.0893
	621	0.00326	255	255	255	3.37328	3.71429	0.08486	0.04892	71.8977
	622	0.00642	255	255	255	3.58706	3.72526	0.10136	0.08068	133.941
	623	0.00331	255	255	255	3.70769	3.71367	0.09448	0.04461	131.492
	624	0.00301	255	255	255	2.31732	3.7207	0.06631	0.05787	101.114
	625	0.004	255	255	255	3.82608	3.73522	0.08601	0.05924	54.4329
	626	0.00059	255	255	255	2.91176	3.71131	0.03343	0.02258	58.9121
	627	0.00519	255	255	255	3.29597	3.73384	0.09117	0.07245	154.269
	628	0.0039	255	255	255	1.1948	3.75736	0.08813	0.05639	86.3595
	629	0.01033	255	255	255	3.42297	3.78421	0.16145	0.08143	71.0905
	630	0.00163	255	255	255	2.46281	3.73932	0.05289	0.03925	157.281
	631	0.00321	255	255	255	0.93837	3.76576	0.06838	0.0598	67.5134
	632	0.00158	255	255	255	1.70299	3.75876	0.05459	0.03688	56.1796
	633	0.00188	255	255	255	3.03819	3.75497	0.05489	0.04355	154.403
	634	0.00158	255	255	255	3.75634	3.7603	0.05498	0.03662	35.6468
	635	0.00079	255	255	255	2.93636	3.7592	0.04491	0.02241	168.421
	636	0.00183	255	255	255	4.12745	3.76802	0.05359	0.04343	45.7817
	637	0.00262	255	255	255	2.5874	3.78604	0.06438	0.05178	111.729
	638	0.00059	255	255	255	2.83269	3.76403	0.03173	0.02379	0
	639	0.00548	255	255	255	3.50852	3.79506	0.10009	0.06977	69.6007
	640	0.00499	255	255	255	2.20658	3.8005	0.08799	0.07221	61.6005
	641	0.0044	255	255	255	3.25731	3.79902	0.07954	0.07039	149.932
	642	0.00089	255	255	255	3.64922	3.77809	0.0376	0.03012	90
	643	0.00351	255	255	255	2.51475	3.80135	0.07519	0.0594	145.399
	644	0.00583	255	255	255	2.96677	3.81883	0.08771	0.08463	7.33485
	645	0.00183	255	255	255	2.00317	3.80259	0.05953	0.0391	15.1719
	646	0.00148	255	255	255	1.41213	3.81112	0.0491	0.03844	179.16
	647	0.00059	255	255	255	3.11736	3.81675	0.03173	0.02379	90
	648	0.0041	255	255	255	3.56205	3.84668	0.08211	0.06359	81.9771
	649	0.00479	255	255	255	1.83692	3.84526	0.08599	0.07096	173.865
	650	0.00445	255	255	255	3.76348	3.84596	0.08386	0.06751	150.124
	651	0.00474	255	255	255	2.07612	3.85614	0.07958	0.07588	15.8711
	652	0.00074	255	255	255	2.87556	3.83151	0.03275	0.02881	45.0006
	653	0.00311	255	255	255	3.19368	3.8573	0.07316	0.05417	140.134
	654	0.00198	255	255	255	3.65877	3.84627	0.05722	0.04397	134.438
	655	0.00464	255	255	255	1.95122	3.87261	0.08707	0.06792	147.13
	656	0.00662	255	255	255	2.17416	3.88893	0.09355	0.0901	5.72364
	657	0.00721	255	255	255	2.90057	3.90889	0.12109	0.07585	123.002
	658	0.00133	255	255	255	3.64584	3.88769	0.05888	0.02885	139.1
	659	0.00104	255	255	255	1.29785	3.89557	0.04987	0.02649	60.4559
	660	0.00148	255	255	255	3.35494	3.89969	0.05371	0.03514	96.6982
	661	0.00282	255	255	255	3.04843	3.9141	0.06941	0.05166	153.178
	662	0.00059	255	255	255	3.4407	3.90109	0.03173	0.02379	90
	663	0.00543	255	255	255	3.59233	3.9257	0.08529	0.08114	78.6769
	664	0.00598	255	255	255	2.64166	3.93482	0.09488	0.08022	143.824
	665	0.00222	255	255	255	3.4913	3.9321	0.07441	0.03804	65.642
	666	0.00331	255	255	255	3.70423	3.93136	0.07928	0.05316	6.76296
	667	0.00292	255	255	255	3.27045	3.93725	0.06749	0.05499	0.7858
	668	0.00445	255	255	255	2.22265	3.9635	0.07675	0.07377	70.7466
	669	0.0042	255	255	255	3.18955	3.94918	0.09268	0.05769	15.5791
	670	0.01462	255	255	255	3.32244	4.04476	0.2237	0.08324	77.5632
	671	0.00069	255	255	255	2.12276	3.9503	0.03408	0.02584	135
	672	0.00079	255	255	255	3.1279	3.9503	0.03173	0.03173	0
	673	0.00272	255	255	255	3.69042	4.00161	0.07108	0.04867	102.154
	674	0.00074	255	255	255	0.78655	3.98615	0.03275	0.02881	135
	675	0.00208	255	255	255	0.96264	3.99615	0.06467	0.04086	151.394
	676	0.00059	255	255	255	2.96624	3.98193	0.03173	0.02379	0
	677	0.00504	255	255	255	3.23382	4.0219	0.08714	0.07363	103.456
	678	0.00519	255	255	255	3.47296	4.0231	0.0863	0.07654	22.2874
	679	0.00203	255	255	255	3.55367	4.00799	0.05824	0.04428	161.962
	680	0.00494	255	255	255	2.99063	4.0551	0.08142	0.07726	100.509
	681	0.00163	255	255	255	2.89605	4.04924	0.05185	0.04003	109.408
	682	0.00272	255	255	255	3.41232	4.07088	0.06212	0.0557	157.076
	683	0.0038	255	255	255	3.0992	4.11009	0.08584	0.05643	122.511
	684	0.00217	255	255	255	2.82965	4.10893	0.05628	0.04918	128.24
	685	0.00217	255	255	255	3.00442	4.13066	0.05424	0.05103	59.0362
	686	0.00331	255	255	255	3.17244	4.1394	0.0738	0.05711	88.3136
	687	0.00296	255	255	255	1.17525	4.14524	0.06762	0.05581	111.121
	688	0.00573	255	255	255	2.02538	4.16602	0.09732	0.07498	76.5488
	689	0.00153	255	255	255	3.47131	4.14155	0.05608	0.03478	63.4575
	690	0.00089	255	255	255	1.08832	4.14242	0.03942	0.02873	72.7039
	691	0.0038	255	255	255	3.39514	4.17189	0.08032	0.06031	143.897
	692	0.00627	255	255	255	3.27859	4.20105	0.10074	0.07931	52.6036
	693	0.00395	255	255	255	2.81503	4.19236	0.08108	0.06207	8.64381
	694	0.00321	255	255	255	2.68784	4.21648	0.08147	0.05019	89.1357
	695	0.00178	255	255	255	1.03912	4.21701	0.05844	0.03875	48.2808
	696	0.00232	255	255	255	3.10809	4.21822	0.06755	0.04377	136.584
	697	0.00534	255	255	255	3.44636	4.23927	0.08405	0.08083	94.5554
	698	0.00672	255	255	255	2.16013	4.24438	0.09842	0.08692	155.819
	699	0.00455	255	255	255	1.1944	4.25499	0.07838	0.07384	98.1714
	700	0.00509	255	255	255	2.41944	4.25504	0.09739	0.06653	58.7933
	701	0.00583	255	255	255	1.70358	4.27709	0.09239	0.08034	8.75415
	702	0.00371	255	255	255	2.86994	4.26553	0.08348	0.05652	176.223
	703	0.00153	255	255	255	2.99469	4.26513	0.04829	0.04039	136.313
	704	0.00158	255	255	255	3.40665	4.30109	0.05009	0.04019	167.603
	705	0.00415	255	255	255	2.84348	4.3466	0.08993	0.05876	65.276
	706	0.00272	255	255	255	3.28261	4.34347	0.06334	0.05462	153.295
	707	0.00316	255	255	255	1.14639	4.36215	0.06943	0.05799	70.0132
	708	0.00163	255	255	255	2.68369	4.35936	0.0557	0.03727	136.395
	709	0.00104	255	255	255	3.0792	4.35246	0.04522	0.02922	4.44793
	710	0.00148	255	255	255	2.92711	4.38914	0.05149	0.03665	85.306
	711	0.0043	255	255	255	1.66212	4.40795	0.0904	0.06054	46.2384
	712	0.00543	255	255	255	2.41657	4.40936	0.08926	0.07752	10
	713	0.00173	255	255	255	3.14849	4.39363	0.04843	0.04546	135
	714	0.00163	255	255	255	2.24491	4.42113	0.05268	0.03941	24.3398
	715	0.0044	255	255	255	0.65926	4.45666	0.08873	0.0631	82.2238
	716	0.00168	255	255	255	1.09859	4.45907	0.04839	0.0442	90.5626
	717	0.00168	255	255	255	2.89367	4.46941	0.05862	0.03648	101.754
	718	0.00074	255	255	255	1.73265	4.46693	0.03966	0.02379	90
	719	0.00128	255	255	255	2.70184	4.47044	0.04458	0.03669	111.714
	720	0.00464	255	255	255	3.28733	4.48689	0.08414	0.07028	36.8451
	721	0.00104	255	255	255	0.96247	4.52617	0.04659	0.02835	15.818
	722	0.00568	255	255	255	2.20115	4.5679	0.09773	0.07402	174.879
	723	0.00509	255	255	255	3.19864	4.56731	0.08356	0.07754	172.618
	724	0.00128	255	255	255	2.45664	4.56182	0.04665	0.03506	123.69
	725	0.00173	255	255	255	1.26833	4.58301	0.04995	0.04408	11.6249
	726	0.00198	255	255	255	0.96104	4.6047	0.05692	0.04421	90.5009
	727	0.00563	255	255	255	2.91981	4.6733	0.09157	0.07831	60.0572
	728	0.00287	255	255	255	0.43192	4.67235	0.06809	0.05358	175.855
	729	0.00697	255	255	255	0.61828	4.69874	0.09919	0.08943	79.3172
	730	0.00311	255	255	255	0.87299	4.67825	0.07575	0.05232	172.352
	731	0.00296	255	255	255	1.5964	4.68612	0.06772	0.05573	97.5494
	732	0.00385	255	255	255	1.89864	4.72908	0.07295	0.06726	11.7583
	733	0.00588	255	255	255	2.36012	4.7335	0.11429	0.0655	25.3649
	734	0.00094	255	255	255	0.46336	4.7418	0.03901	0.03064	102.82
	735	0.00247	255	255	255	0.78205	4.75891	0.06185	0.05086	79.4553
	736	0.00059	255	255	255	1.10355	4.74809	0.03173	0.02379	0
	737	0.00143	255	255	255	1.07313	4.76724	0.05117	0.03565	129.815
	738	0.00158	255	255	255	1.56549	4.77181	0.04722	0.04263	48.3579
	739	0.0041	255	255	255	0.39739	4.79289	0.08299	0.06291	148.906
	740	0.00148	255	255	255	0.94798	4.77433	0.05386	0.03504	162.057
	741	0.00158	255	255	255	1.72496	4.77599	0.0534	0.0377	15.1282
	742	0.00375	255	255	255	0.88131	4.79554	0.07175	0.06664	38.5517
	743	0.00731	255	255	255	0.65693	4.83799	0.10157	0.09167	93.5932
	744	0.00558	255	255	255	1.64208	4.83175	0.08617	0.08249	67.2697
	745	0.0045	255	255	255	2.27767	4.87701	0.08873	0.06451	84.2541
	746	0.00746	255	255	255	1.59272	4.92987	0.10604	0.08958	62.0725
	747	0.00089	255	255	255	1.26405	4.9039	0.03942	0.02873	107.296
	748	0.00682	255	255	255	0.37157	4.97668	0.10085	0.08608	148.521
	749	0.00395	255	255	255	0.8245	4.98435	0.08904	0.05652	53.5137
	750	0.00059	255	255	255	1.65533	4.96247	0.03173	0.02379	90
	751	0.00672	255	255	255	0.50381	5.0276	0.10455	0.08183	42.5645
	752	0.00178	255	255	255	2.48358	5.04057	0.05252	0.04312	17.8038
	753	0.00282	255	255	255	1.59503	5.05256	0.06951	0.05159	178.453
	754	0.00553	255	255	255	1.52222	5.11749	0.09569	0.07363	11.5262
	755	0.00341	255	255	255	1.02282	5.15506	0.08211	0.05287	125.744
	756	0.00173	255	255	255	1.76277	5.1624	0.06059	0.03634	8.31907

## Sheet: S5_E1_21Feb24_011_16
	n	1077						avg minor	0.0430664
								stdev	0.0159902
	index	area	mean	min	max	XM	YM	Major	Minor	Angle
	1	0.00064	255	255	255	3.96841	0.03271	0.03766	0.02172	115.907
	2	0.00519	255	255	255	4.4028	0.06604	0.10158	0.06502	17.7397
	3	0.00128	255	255	255	4.30499	0.04299	0.06451	0.02535	26.033
	4	0.00074	255	255	255	3.06254	0.04709	0.03946	0.02391	163.69
	5	0.00143	255	255	255	4.04301	0.09368	0.05285	0.03452	37.633
	6	0.00099	255	255	255	3.07378	0.1086	0.04452	0.02826	53.374
	7	0.00089	255	255	255	3.60744	0.11481	0.03893	0.02909	7.51261
	8	0.0038	255	255	255	3.94642	0.15551	0.07409	0.06538	121.391
	9	0.00074	255	255	255	4.51801	0.1605	0.03782	0.02495	49.0971
	10	0.00296	255	255	255	4.699	0.18135	0.06514	0.05794	29.0824
	11	0.00069	255	255	255	4.12452	0.17924	0.03542	0.02487	136.533
	12	0.00445	255	255	255	5.00644	0.19697	0.0927	0.06107	151.77
	13	0.00104	255	255	255	3.76436	0.22208	0.04495	0.02939	37.5144
	14	0.00262	255	255	255	4.19704	0.25192	0.06995	0.04766	21.9524
	15	0.00138	255	255	255	4.83344	0.25907	0.04882	0.03608	59.8365
	16	0.00069	255	255	255	2.77244	0.25806	0.04362	0.02019	132.451
	17	0.00153	255	255	255	4.35583	0.28195	0.0527	0.03701	25.2139
	18	0.00193	255	255	255	2.71328	0.29729	0.05777	0.04247	131.135
	19	0.00059	255	255	255	4.13481	0.28467	0.02759	0.02736	0
	20	0.00292	255	255	255	4.41165	0.34067	0.06958	0.05335	16.0905
	21	0.00257	255	255	255	4.17901	0.35888	0.06529	0.0501	107.21
	22	0.00079	255	255	255	4.25079	0.3352	0.04144	0.02429	11.4168
	23	0.00079	255	255	255	4.93743	0.36595	0.04705	0.02139	106.456
	24	0.00173	255	255	255	4.0709	0.40497	0.07151	0.03079	72.5145
	25	0.00074	255	255	255	4.36196	0.45618	0.04016	0.02349	159.376
	26	0.00257	255	255	255	4.6413	0.47297	0.0768	0.0426	164.339
	27	0.00168	255	255	255	3.9288	0.57121	0.05008	0.04271	146.67
	28	0.00203	255	255	255	4.42716	0.6231	0.07313	0.03527	29.5953
	29	0.00119	255	255	255	4.58672	0.70056	0.04221	0.03577	3.7707
	30	0.00158	255	255	255	4.48472	0.71564	0.05522	0.03646	36.1234
	31	0.00109	255	255	255	4.18194	0.74539	0.04873	0.0284	142.148
	32	0.00094	255	255	255	4.81838	0.76117	0.04677	0.02556	37.7627
	33	0.00143	255	255	255	4.44633	0.77622	0.05515	0.03308	93.0282
	34	0.00217	255	255	255	0.43308	0.78741	0.07902	0.03503	139.483
	35	0.00687	255	255	255	4.7264	0.79541	0.10016	0.0873	18.6837
	36	0.00064	255	255	255	4.26525	0.83023	0.0476	0.01718	157.8
	37	0.00326	255	255	255	4.53456	0.89897	0.08669	0.0479	0.86097
	38	0.00346	255	255	255	4.64978	0.91749	0.0707	0.06228	12.9893
	39	0.00054	255	255	255	0.83294	0.89556	0.04199	0.01648	15.5743
	40	0.00301	255	255	255	0.52781	0.92685	0.08129	0.04721	151.43
	41	0.00173	255	255	255	0.42606	0.93054	0.0566	0.0389	27.781
	42	0.00277	255	255	255	4.74307	0.97025	0.08483	0.04153	5.74061
	43	0.00079	255	255	255	0.89137	1.0381	0.03606	0.02791	85.1633
	44	0.00845	255	255	255	0.95839	1.15717	0.13994	0.07687	77.6765
	45	0.00109	255	255	255	0.52973	1.14061	0.04659	0.0297	48.8147
	46	0.00277	255	255	255	0.85427	1.211	0.08007	0.044	108.488
	47	0.00064	255	255	255	0.75291	1.22386	0.04259	0.0192	58.3564
	48	0.00158	255	255	255	0.8973	1.27225	0.08293	0.02427	42.6067
	49	0.00059	255	255	255	4.64675	1.29158	0.03237	0.02332	105.767
	50	0.00074	255	255	255	0.91963	1.30903	0.04071	0.02318	70.9817
	51	0.00084	255	255	255	4.35447	1.37045	0.04115	0.02599	125.531
	52	0.00178	255	255	255	4.96072	1.49405	0.06349	0.03567	147.57
	53	0.00128	255	255	255	1.73049	1.58477	0.04491	0.03642	126.194
	54	0.00109	255	255	255	4.68643	1.57769	0.04721	0.02931	15.8412
	55	0.00198	255	255	255	4.99639	1.61983	0.06703	0.03754	53.4213
	56	0.00178	255	255	255	0.61269	1.61823	0.05675	0.03991	19.6525
	57	0.00128	255	255	255	0.51149	1.64722	0.05104	0.03205	38.8549
	58	0.00183	255	255	255	1.62455	1.65647	0.06879	0.03384	1.92814
	59	0.00153	255	255	255	2.10836	1.68617	0.058	0.03362	85.7573
	60	0.0043	255	255	255	4.84472	1.71689	0.07805	0.07012	54.7396
	61	0.00208	255	255	255	2.44392	1.72495	0.05657	0.0467	0.20404
	62	0.00321	255	255	255	1.92167	1.75536	0.07882	0.05188	50.853
	63	0.00084	255	255	255	0.77629	1.74753	0.03383	0.03161	14.5273
	64	0.00133	255	255	255	2.51547	1.75738	0.04941	0.03438	29.2271
	65	0.00198	255	255	255	0.47744	1.77482	0.06509	0.03866	86.688
	66	0.00143	255	255	255	0.62037	1.77094	0.04535	0.04022	32.669
	67	0.00292	255	255	255	2.2049	1.79257	0.06548	0.05668	21.0713
	68	0.00059	255	255	255	2.11866	1.77717	0.04221	0.01789	35.2639
	69	0.00198	255	255	255	1.97234	1.81225	0.06033	0.04171	126.045
	70	0.00104	255	255	255	2.42551	1.80863	0.03957	0.03338	174.761
	71	0.00292	255	255	255	2.27078	1.82891	0.07029	0.05281	59.7197
	72	0.0038	255	255	255	3.04096	1.84621	0.07541	0.06423	19.4252
	73	0.00163	255	255	255	2.53225	1.86471	0.05412	0.03836	134.355
	74	0.00242	255	255	255	1.81944	1.88212	0.07385	0.04174	9.4494
	75	0.00237	255	255	255	1.90823	1.91262	0.06973	0.0433	165.042
	76	0.00109	255	255	255	3.15219	1.8908	0.04973	0.02783	174.843
	77	0.00227	255	255	255	1.48342	1.90669	0.05824	0.04969	174.631
	78	0.00316	255	255	255	1.98394	1.91705	0.06546	0.0615	36.9817
	79	0.00277	255	255	255	2.62985	1.91766	0.07217	0.04881	40.1671
	80	0.00138	255	255	255	2.08109	1.92193	0.04411	0.03993	64.3663
	81	0.00301	255	255	255	0.81277	1.94628	0.09457	0.04057	75.8666
	82	0.00153	255	255	255	1.74353	1.93513	0.05281	0.03693	115.709
	83	0.00306	255	255	255	3.47686	1.94034	0.08205	0.04754	138.085
	84	0.00074	255	255	255	2.32074	1.9379	0.03661	0.02577	111.051
	85	0.0039	255	255	255	2.3706	1.96274	0.08119	0.06121	44.0209
	86	0.00094	255	255	255	3.5883	1.94759	0.05449	0.02194	159.219
	87	0.0039	255	255	255	2.0494	1.99495	0.10822	0.04592	120.17
	88	0.00242	255	255	255	3.30485	1.97336	0.06796	0.04536	17.0616
	89	0.00292	255	255	255	1.5954	1.99034	0.07409	0.0501	164.389
	90	0.0043	255	255	255	1.87105	2.01268	0.08451	0.06476	88.8022
	91	0.00104	255	255	255	2.24577	1.97465	0.04321	0.03057	117.231
	92	0.00425	255	255	255	2.48745	1.99575	0.09105	0.05942	20.9143
	93	0.00405	255	255	255	3.38789	1.99915	0.083	0.06215	4.86911
	94	0.00321	255	255	255	1.96709	2.01813	0.07447	0.05491	122.199
	95	0.00054	255	255	255	2.56463	1.98505	0.02778	0.02491	150.482
	96	0.00548	255	255	255	1.78622	2.02755	0.09633	0.07249	5.77456
	97	0.00277	255	255	255	1.51764	2.00803	0.07631	0.04616	15.4657
	98	0.00124	255	255	255	2.15017	2.01212	0.05566	0.02826	110.082
	99	0.00252	255	255	255	2.30282	2.0116	0.06201	0.05174	25.6389
	100	0.00069	255	255	255	2.68759	1.99875	0.04881	0.01804	18.4634
	101	0.00534	255	255	255	3.68046	2.02917	0.12023	0.05651	168.372
	102	0.00494	255	255	255	3.86588	2.04052	0.09384	0.06703	161.538
	103	0.00252	255	255	255	3.2578	2.03751	0.08196	0.03914	5.97158
	104	0.00326	255	255	255	0.27275	2.07377	0.09444	0.04396	134.384
	105	0.00296	255	255	255	2.40626	2.06125	0.08733	0.04322	19.6097
	106	0.00059	255	255	255	2.10753	2.04895	0.03861	0.01955	113.199
	107	0.00099	255	255	255	2.22468	2.06758	0.05167	0.02435	75.846
	108	0.00227	255	255	255	2.56482	2.06836	0.05636	0.05135	132.012
	109	0.0044	255	255	255	3.81552	2.10337	0.12944	0.04325	139.135
	110	0.00119	255	255	255	1.00163	2.0595	0.04661	0.03239	175.735
	111	0.00163	255	255	255	1.72115	2.06621	0.05257	0.03949	26.0289
	112	0.00336	255	255	255	1.91106	2.08689	0.06986	0.06123	12.3113
	113	0.00252	255	255	255	2.65441	2.08355	0.06807	0.04713	41.6812
	114	0.00366	255	255	255	2.47934	2.10633	0.08143	0.05717	33.8311
	115	0.00336	255	255	255	1.56457	2.10519	0.07909	0.05409	145.922
	116	0.00124	255	255	255	1.69188	2.10687	0.04183	0.0376	85.3199
	117	0.00119	255	255	255	2.7293	2.09523	0.04594	0.03287	141.752
	118	0.00114	255	255	255	3.14884	2.10244	0.05297	0.02731	105.043
	119	0.00119	255	255	255	1.6483	2.10665	0.04499	0.03356	31.6834
	120	0.0043	255	255	255	1.77757	2.12563	0.11202	0.04885	159.252
	121	0.00425	255	255	255	2.17825	2.1391	0.1016	0.05325	158.169
	122	0.00054	255	255	255	3.12056	2.11094	0.03168	0.02184	138.972
	123	0.00504	255	255	255	3.98324	2.13103	0.09477	0.0677	2.62756
	124	0.00104	255	255	255	0.17991	2.12393	0.04005	0.03299	113.115
	125	0.00385	255	255	255	0.91179	2.14637	0.08545	0.05742	60.6811
	126	0.00287	255	255	255	2.55625	2.13027	0.07242	0.05038	34.3926
	127	0.00089	255	255	255	1.09613	2.12041	0.0456	0.02483	170.768
	128	0.00193	255	255	255	1.86998	2.13871	0.05752	0.04265	3.1701
	129	0.00292	255	255	255	2.6924	2.15332	0.06202	0.05984	164.131
	130	0.00104	255	255	255	2.83486	2.13564	0.04757	0.02777	136.255
	131	0.00114	255	255	255	1.65747	2.14553	0.05129	0.02821	152.09
	132	0.00114	255	255	255	0.08389	2.17089	0.05574	0.02596	60.0827
	133	0.00242	255	255	255	2.90778	2.15711	0.07092	0.04346	10.3998
	134	0.00173	255	255	255	2.98682	2.17246	0.06025	0.03654	75.3707
	135	0.00124	255	255	255	2.03096	2.16057	0.05098	0.03085	171.658
	136	0.00252	255	255	255	2.60273	2.17575	0.06897	0.04651	109.451
	137	0.00109	255	255	255	2.64546	2.17068	0.05302	0.0261	116.292
	138	0.00326	255	255	255	2.77837	2.1841	0.08154	0.05092	38.4292
	139	0.00074	255	255	255	3.09862	2.16329	0.04043	0.02334	133.325
	140	0.00208	255	255	255	4.09071	2.17129	0.06345	0.04164	31.3031
	141	0.00173	255	255	255	1.76478	2.17387	0.05232	0.04208	155.431
	142	0.0087	255	255	255	2.22049	2.23287	0.14689	0.07538	54.4275
	143	0.00222	255	255	255	3.59424	2.17423	0.06511	0.04348	171.444
	144	0.00306	255	255	255	3.92332	2.19373	0.08916	0.04374	113.427
	145	0.00064	255	255	255	1.54503	2.17223	0.03666	0.02231	57.1523
	146	0.00375	255	255	255	1.61926	2.19425	0.08188	0.05839	2.4507
	147	0.00148	255	255	255	1.86479	2.18977	0.05627	0.03354	63.5541
	148	0.00163	255	255	255	1.92264	2.20508	0.05676	0.03657	49.4502
	149	0.00361	255	255	255	2.12964	2.20696	0.07789	0.05895	42.9038
	150	0.00183	255	255	255	2.45968	2.20435	0.06552	0.03552	5.70792
	151	0.00529	255	255	255	2.85545	2.2392	0.10594	0.06354	141.142
	152	0.00247	255	255	255	4.16285	2.21554	0.06058	0.05192	47.8147
	153	0.00435	255	255	255	3.28933	2.22731	0.08071	0.06859	51.2269
	154	0.00148	255	255	255	1.48288	2.21976	0.05553	0.03399	6.58606
	155	0.00459	255	255	255	1.70763	2.2367	0.07889	0.07416	103.201
	156	0.00198	255	255	255	1.77992	2.22222	0.05823	0.04322	151.847
	157	0.00054	255	255	255	1.8285	2.21318	0.03167	0.02185	59.7137
	158	0.00356	255	255	255	2.94105	2.2281	0.07887	0.05743	171.946
	159	0.00203	255	255	255	3.11068	2.22879	0.05701	0.04524	58.6254
	160	0.00237	255	255	255	2.52429	2.23464	0.0655	0.0461	31.5513
	161	0.0044	255	255	255	3.02662	2.25572	0.09271	0.06039	110.416
	162	0.00069	255	255	255	2.7378	2.24426	0.04144	0.02125	99.8443
	163	0.00247	255	255	255	3.21211	2.25083	0.05869	0.05359	139.39
	164	0.00183	255	255	255	0.33141	2.25336	0.05736	0.04058	67.5814
	165	0.00119	255	255	255	2.3143	2.26187	0.061	0.02475	101.877
	166	0.00178	255	255	255	2.62885	2.26412	0.05624	0.04027	7.2387
	167	0.00104	255	255	255	2.70299	2.24777	0.04227	0.03125	130.951
	168	0.00054	255	255	255	0.15687	2.25152	0.029	0.02386	17.1434
	169	0.00114	255	255	255	2.04956	2.25127	0.04832	0.02994	168.655
	170	0.00479	255	255	255	1.56395	2.28656	0.09303	0.06559	145.553
	171	0.00227	255	255	255	3.14212	2.2719	0.06109	0.04737	26.4849
	172	0.00104	255	255	255	1.46923	2.28325	0.05558	0.02377	99.8734
	173	0.00183	255	255	255	1.80237	2.28604	0.06151	0.03784	139.06
	174	0.00074	255	255	255	1.88776	2.27763	0.03754	0.02514	156.127
	175	0.00114	255	255	255	2.00006	2.27785	0.04421	0.03272	27.7247
	176	0.00296	255	255	255	3.58338	2.28747	0.06531	0.05779	17.1461
	177	0.00336	255	255	255	3.88239	2.29011	0.07492	0.0571	17.3585
	178	0.00109	255	255	255	0.42206	2.2857	0.04583	0.0302	155.884
	179	0.00672	255	255	255	1.67776	2.32391	0.14731	0.05808	135.035
	180	0.00173	255	255	255	4.09098	2.29316	0.05792	0.03802	89.1456
	181	0.0041	255	255	255	2.43343	2.3086	0.08336	0.06264	19.0101
	182	0.00217	255	255	255	2.80122	2.29609	0.05703	0.04854	5.70886
	183	0.00138	255	255	255	4.43831	2.28668	0.05645	0.0312	12.3104
	184	0.00114	255	255	255	0.37238	2.29986	0.04584	0.03156	145.743
	185	0.00114	255	255	255	1.94535	2.30444	0.04904	0.02951	52.5529
	186	0.00217	255	255	255	2.55808	2.32484	0.07765	0.03564	60.7533
	187	0.00124	255	255	255	4.20095	2.29581	0.06287	0.02501	1.81543
	188	0.00504	255	255	255	2.63112	2.349	0.08931	0.07185	122.136
	189	0.00198	255	255	255	2.88312	2.32098	0.05609	0.04486	74.1839
	190	0.00326	255	255	255	3.96255	2.3184	0.07833	0.053	154.565
	191	0.00099	255	255	255	4.13727	2.30832	0.03836	0.03279	21.7656
	192	0.00064	255	255	255	2.68697	2.32525	0.03521	0.02323	108.435
	193	0.00455	255	255	255	3.1033	2.33508	0.09459	0.06118	18.7757
	194	0.00208	255	255	255	3.21828	2.32861	0.06324	0.04178	169.928
	195	0.00336	255	255	255	1.85504	2.34924	0.08127	0.05264	10.3667
	196	0.00479	255	255	255	2.01301	2.35127	0.10726	0.05689	21.6722
	197	0.00252	255	255	255	2.11387	2.34417	0.06873	0.04668	130.5
	198	0.00529	255	255	255	2.72965	2.38523	0.09306	0.07233	92.3368
	199	0.00163	255	255	255	3.36125	2.33416	0.06179	0.03359	2.39908
	200	0.00272	255	255	255	4.29734	2.33983	0.06854	0.05048	24.6622
	201	0.00054	255	255	255	2.23299	2.33714	0.03565	0.01941	82.2192
	202	0.00341	255	255	255	4.05945	2.34896	0.07782	0.05578	175.051
	203	0.00163	255	255	255	1.7695	2.34843	0.06558	0.03165	16.8808
	204	0.00395	255	255	255	2.82706	2.35823	0.08338	0.06036	161.216
	205	0.00375	255	255	255	4.18281	2.36184	0.08048	0.05941	7.81488
	206	0.00158	255	255	255	0.56913	2.36021	0.0498	0.04042	108.555
	207	0.00242	255	255	255	0.1167	2.3644	0.07331	0.04205	161.204
	208	0.00257	255	255	255	2.18602	2.37851	0.06659	0.04912	136.006
	209	0.00128	255	255	255	2.34796	2.36066	0.04789	0.03415	147.935
	210	0.00242	255	255	255	3.30069	2.36971	0.06541	0.04712	170.747
	211	0.00578	255	255	255	3.85739	2.39019	0.09636	0.07638	137.006
	212	0.00143	255	255	255	1.63206	2.3798	0.05269	0.03462	72.1842
	213	0.00222	255	255	255	3.16282	2.37682	0.05804	0.04877	50.3267
	214	0.00385	255	255	255	1.92351	2.3858	0.07517	0.06527	147.683
	215	0.00059	255	255	255	3.00548	2.3676	0.03032	0.02489	55.278
	216	0.00232	255	255	255	0.23771	2.3841	0.06162	0.04798	160.044
	217	0.00114	255	255	255	0.32715	2.37687	0.04958	0.02918	175.042
	218	0.0038	255	255	255	0.44141	2.41118	0.08293	0.05841	176.244
	219	0.00529	255	255	255	2.50932	2.39574	0.13003	0.05176	21.9672
	220	0.00217	255	255	255	4.46965	2.38698	0.05372	0.05153	38.973
	221	0.00124	255	255	255	3.04201	2.39169	0.04355	0.03612	66.3612
	222	0.0042	255	255	255	4.00434	2.40768	0.08561	0.06246	44.7175
	223	0.00252	255	255	255	3.09407	2.40137	0.06484	0.04948	10.7292
	224	0.0041	255	255	255	3.50506	2.41175	0.09394	0.05558	151.719
	225	0.00109	255	255	255	4.34903	2.41318	0.0574	0.02411	106.2
	226	0.00143	255	255	255	2.40549	2.40937	0.04793	0.03806	124.234
	227	0.0045	255	255	255	2.80214	2.43447	0.09647	0.05934	69.2518
	228	0.00277	255	255	255	2.91352	2.41597	0.06909	0.05099	28.7605
	229	0.00069	255	255	255	1.75173	2.41998	0.04243	0.02076	111.58
	230	0.00539	255	255	255	2.64074	2.4349	0.08837	0.0776	18.4121
	231	0.00375	255	255	255	3.26719	2.42436	0.07859	0.06083	174.924
	232	0.00198	255	255	255	1.84406	2.4424	0.06028	0.04174	104.295
	233	0.00222	255	255	255	2.28388	2.43024	0.06588	0.04297	35.6609
	234	0.00687	255	255	255	1.70934	2.47615	0.11425	0.07653	113.205
	235	0.0045	255	255	255	2.55558	2.45756	0.08128	0.07043	5.07955
	236	0.00326	255	255	255	1.91924	2.46239	0.07347	0.05651	26.9787
	237	0.01141	255	255	255	2.73542	2.52559	0.17244	0.08427	107.175
	238	0.00277	255	255	255	3.62596	2.46705	0.0757	0.04654	124.712
	239	0.00252	255	255	255	0.60677	2.46408	0.07154	0.04484	117.628
	240	0.00351	255	255	255	2.3409	2.48465	0.11689	0.03821	123.769
	241	0.0084	255	255	255	2.85956	2.50344	0.13954	0.07664	77.2444
	242	0.00346	255	255	255	3.06243	2.46397	0.07621	0.05778	7.87741
	243	0.00114	255	255	255	3.56783	2.45511	0.04322	0.03347	5.59948
	244	0.00459	255	255	255	0.33607	2.48143	0.08027	0.07288	39.8571
	245	0.00563	255	255	255	2.12189	2.48136	0.09481	0.07564	175.624
	246	0.00301	255	255	255	2.42598	2.47115	0.06679	0.05745	4.48898
	247	0.0038	255	255	255	3.3453	2.47288	0.10002	0.04843	174.809
	248	0.00489	255	255	255	0.05691	2.50641	0.08612	0.07232	151.322
	249	0.00089	255	255	255	3.45905	2.46562	0.03894	0.02908	44.0507
	250	0.00282	255	255	255	0.20834	2.48993	0.07063	0.05077	133.109
	251	0.00143	255	255	255	1.78258	2.50099	0.05635	0.03238	75.2907
	252	0.00133	255	255	255	3.47298	2.49569	0.05954	0.02853	42.8294
	253	0.00277	255	255	255	2.49693	2.50345	0.06545	0.05383	101.933
	254	0.00148	255	255	255	4.33314	2.49342	0.0487	0.03875	69.1429
	255	0.00128	255	255	255	4.40583	2.48232	0.05842	0.028	17.7961
	256	0.00296	255	255	255	2.23839	2.5042	0.06559	0.05754	152.761
	257	0.00385	255	255	255	2.95624	2.50755	0.08502	0.05771	165.187
	258	0.00697	255	255	255	0.48348	2.53605	0.09634	0.09207	140.425
	259	0.00682	255	255	255	2.61591	2.52794	0.1033	0.08404	30.2907
	260	0.00074	255	255	255	3.71811	2.50959	0.03461	0.02726	113.424
	261	0.00306	255	255	255	4.50332	2.53588	0.11004	0.03544	150.764
	262	0.00573	255	255	255	2.02078	2.54668	0.08829	0.08265	36.5674
	263	0.00375	255	255	255	3.43709	2.54228	0.08215	0.0582	153.848
	264	0.00188	255	255	255	3.68116	2.52323	0.0603	0.03964	132.396
	265	0.00064	255	255	255	4.43178	2.50476	0.03642	0.02246	0
	266	0.00084	255	255	255	0.12797	2.53354	0.04336	0.02466	89.5242
	267	0.00198	255	255	255	0.59237	2.53887	0.06521	0.03859	53.9403
	268	0.00084	255	255	255	1.94517	2.52817	0.03591	0.02978	53.3225
	269	0.00143	255	255	255	3.28533	2.52717	0.05524	0.03303	82.7265
	270	0.00509	255	255	255	3.5434	2.55238	0.09045	0.07163	61.5108
	271	0.00153	255	255	255	3.24502	2.55527	0.06019	0.0324	114.716
	272	0.00064	255	255	255	3.77863	2.53666	0.03157	0.0259	165.537
	273	0.00158	255	255	255	0.2838	2.57349	0.06921	0.02909	106.11
	274	0.00751	255	255	255	2.49756	2.59768	0.13677	0.06991	132.593
	275	0.00603	255	255	255	3.06153	2.5835	0.11522	0.06661	140.709
	276	0.00178	255	255	255	3.36279	2.55094	0.05727	0.03954	171.682
	277	0.00163	255	255	255	3.88544	2.55781	0.07154	0.02902	54.5504
	278	0.00697	255	255	255	4.79605	2.58032	0.0963	0.09211	93.5851
	279	0.00489	255	255	255	2.9503	2.58983	0.09531	0.06534	122.806
	280	0.00321	255	255	255	4.4121	2.57678	0.07114	0.05748	131.75
	281	0.00257	255	255	255	4.63549	2.58086	0.07313	0.04473	75.0252
	282	0.00084	255	255	255	0.21149	2.58068	0.05784	0.01849	109.23
	283	0.00153	255	255	255	3.76312	2.58996	0.06911	0.02822	127.714
	284	0.00089	255	255	255	0.15659	2.57418	0.0449	0.02522	148.651
	285	0.00158	255	255	255	2.30375	2.57547	0.05886	0.0342	169.603
	286	0.00494	255	255	255	4.9042	2.60214	0.07994	0.07869	162.966
	287	0.00173	255	255	255	0.68332	2.58878	0.05798	0.03798	8.27064
	288	0.00375	255	255	255	1.55378	2.60304	0.07361	0.06495	119.412
	289	0.00212	255	255	255	3.14401	2.59558	0.06101	0.04434	2.28488
	290	0.00163	255	255	255	0.59203	2.59402	0.05019	0.04136	31.5452
	291	0.00539	255	255	255	1.73716	2.60669	0.10468	0.06551	174.803
	292	0.00479	255	255	255	2.22808	2.61439	0.08865	0.06883	6.65673
	293	0.00267	255	255	255	2.88176	2.6049	0.07717	0.04402	179.519
	294	0.00188	255	255	255	2.06579	2.59888	0.05948	0.04019	13.2825
	295	0.0038	255	255	255	3.39177	2.60908	0.08179	0.05922	19.9816
	296	0.00375	255	255	255	1.64284	2.62339	0.0728	0.06567	159.707
	297	0.00257	255	255	255	2.67589	2.62614	0.06579	0.04972	137.504
	298	0.00064	255	255	255	4.23822	2.60911	0.04453	0.01837	121.339
	299	0.00296	255	255	255	0.05565	2.63423	0.0793	0.0476	132.559
	300	0.00306	255	255	255	1.94114	2.61649	0.08504	0.04586	162.849
	301	0.004	255	255	255	2.16454	2.64946	0.07622	0.06686	112.613
	302	0.00064	255	255	255	2.4296	2.61127	0.03378	0.02421	56.6525
	303	0.00331	255	255	255	3.61432	2.6481	0.08262	0.05101	93.4869
	304	0.00232	255	255	255	0.53727	2.63655	0.06252	0.04729	107.069
	305	0.00079	255	255	255	3.576	2.61786	0.03289	0.0306	44.4885
	306	0.00222	255	255	255	4.19561	2.63283	0.05864	0.04828	77.6946
	307	0.00089	255	255	255	2.12315	2.62611	0.03588	0.03156	59.0893
	308	0.00395	255	255	255	3.49086	2.64405	0.08065	0.0624	44.6592
	309	0.00188	255	255	255	3.88149	2.62848	0.0578	0.04135	4.35469
	310	0.00079	255	255	255	4.66506	2.63104	0.04118	0.02444	13.9023
	311	0.00064	255	255	255	0.20844	2.62912	0.03875	0.02111	14.2088
	312	0.00435	255	255	255	2.29728	2.66096	0.08011	0.0691	65.3555
	313	0.00232	255	255	255	2.36466	2.65584	0.07165	0.04127	103.95
	314	0.00405	255	255	255	2.58419	2.65602	0.0856	0.06026	132.355
	315	0.00203	255	255	255	3.20651	2.64299	0.05788	0.04456	155.321
	316	0.0043	255	255	255	2.9889	2.66088	0.08948	0.06116	42.6529
	317	0.00148	255	255	255	0.58786	2.65696	0.04535	0.04161	118.1
	318	0.00059	255	255	255	2.85846	2.63998	0.03452	0.02187	170.583
	319	0.00138	255	255	255	3.32673	2.6547	0.05048	0.03489	27.1827
	320	0.00519	255	255	255	3.96412	2.67822	0.09996	0.06608	99.3066
	321	0.00109	255	255	255	4.83499	2.65185	0.05018	0.02758	41.0708
	322	0.00262	255	255	255	4.69942	2.65928	0.09269	0.03597	18.0299
	323	0.00277	255	255	255	2.42952	2.67893	0.0819	0.04301	138.396
	324	0.00736	255	255	255	3.07401	2.70407	0.10852	0.08638	120.82
	325	0.00208	255	255	255	4.30543	2.67169	0.05351	0.04937	154.152
	326	0.00128	255	255	255	0.372	2.67021	0.04892	0.03343	79.7027
	327	0.00277	255	255	255	2.05247	2.68445	0.07119	0.04948	133.377
	328	0.00099	255	255	255	2.10624	2.6777	0.05295	0.02376	109.386
	329	0.00277	255	255	255	1.69047	2.67981	0.08958	0.03932	0.44326
	330	0.00707	255	255	255	2.89745	2.70594	0.09934	0.09055	169.976
	331	0.00089	255	255	255	0.03358	2.67961	0.03876	0.02921	2.18414
	332	0.00247	255	255	255	3.41188	2.70363	0.08614	0.03652	144.674
	333	0.00356	255	255	255	0.61533	2.71163	0.08969	0.0505	62.6053
	334	0.00296	255	255	255	3.22959	2.7037	0.07687	0.0491	65.9131
	335	0.00262	255	255	255	1.98569	2.70994	0.07198	0.04632	105.348
	336	0.00499	255	255	255	2.52748	2.73814	0.10962	0.05796	155.536
	337	0.0043	255	255	255	2.74587	2.71703	0.08013	0.0683	42.8339
	338	0.00074	255	255	255	3.48193	2.71202	0.05417	0.01742	120.903
	339	0.00054	255	255	255	0.30321	2.70585	0.02807	0.02465	108.435
	340	0.00435	255	255	255	2.17955	2.72693	0.09891	0.05597	3.59681
	341	0.00104	255	255	255	4.84047	2.71202	0.04163	0.03173	92.1914
	342	0.00089	255	255	255	4.92381	2.71476	0.04515	0.02508	110.971
	343	0.00371	255	255	255	2.63723	2.73011	0.06991	0.06749	164.556
	344	0.00296	255	255	255	3.33514	2.73498	0.06632	0.05691	14.1563
	345	0.00059	255	255	255	4.38375	2.70909	0.03452	0.02187	9.41688
	346	0.00212	255	255	255	0.42705	2.73567	0.05715	0.04733	162.399
	347	0.00716	255	255	255	2.31363	2.75176	0.1016	0.08978	164.393
	348	0.00208	255	255	255	1.7544	2.74164	0.06859	0.03852	41.6462
	349	0.00198	255	255	255	2.441	2.73094	0.06504	0.03869	16.3407
	350	0.00356	255	255	255	0.14976	2.76308	0.09866	0.04591	142.761
	351	0.00405	255	255	255	2.0757	2.76394	0.07442	0.06931	155.307
	352	0.00287	255	255	255	3.62575	2.75888	0.07268	0.0502	64.7894
	353	0.00183	255	255	255	4.50397	2.77484	0.08051	0.02891	124.556
	354	0.00509	255	255	255	3.18014	2.77164	0.09338	0.06939	162.303
	355	0.00331	255	255	255	4.30233	2.76308	0.0853	0.04941	166.344
	356	0.00835	255	255	255	4.40758	2.78783	0.1265	0.08404	158.936
	357	0.00054	255	255	255	0.67319	2.75697	0.03295	0.021	111.834
	358	0.00277	255	255	255	2.78687	2.76729	0.07483	0.04708	23.7587
	359	0.00262	255	255	255	2.23741	2.78329	0.06334	0.05264	55.921
	360	0.00138	255	255	255	2.69035	2.77344	0.0465	0.03788	147.25
	361	0.00153	255	255	255	4.21048	2.78269	0.07129	0.02735	125.017
	362	0.00203	255	255	255	4.57031	2.7774	0.05866	0.04397	33.6945
	363	0.0042	255	255	255	0.54607	2.80106	0.091	0.05876	108.345
	364	0.00084	255	255	255	3.28358	2.787	0.05404	0.01979	67.5337
	365	0.00277	255	255	255	2.89658	2.7929	0.0685	0.05143	41.6098
	366	0.00425	255	255	255	3.96436	2.82272	0.08067	0.06706	168.323
	367	0.00326	255	255	255	2.51127	2.82534	0.07487	0.05546	174.245
	368	0.00346	255	255	255	2.82526	2.8106	0.07718	0.05705	35.0216
	369	0.00069	255	255	255	3.2479	2.79202	0.03165	0.02783	93.0045
	370	0.00272	255	255	255	3.53859	2.8008	0.06956	0.04974	0.98024
	371	0.00168	255	255	255	0.64088	2.81677	0.0773	0.02767	40.3788
	372	0.00183	255	255	255	0.89297	2.82423	0.0601	0.03872	84.1088
	373	0.00059	255	255	255	3.67792	2.79871	0.02927	0.02579	109.805
	374	0.00059	255	255	255	2.95862	2.80281	0.03552	0.02125	156.588
	375	0.00292	255	255	255	2.41923	2.83453	0.06743	0.05504	162.618
	376	0.00094	255	255	255	3.03412	2.81178	0.04233	0.02824	161.565
	377	0.00311	255	255	255	4.06226	2.8314	0.07963	0.04977	28.5662
	378	0.00128	255	255	255	4.13684	2.82052	0.04653	0.03515	126.719
	379	0.00736	255	255	255	1.11245	2.85474	0.10959	0.08553	152.832
	380	0.00198	255	255	255	1.98235	2.83919	0.06613	0.03805	75.444
	381	0.00351	255	255	255	2.599	2.84679	0.07161	0.06237	7.54077
	382	0.00287	255	255	255	2.74131	2.83523	0.07002	0.0521	137.533
	383	0.00079	255	255	255	3.23158	2.82478	0.03874	0.02598	153.435
	384	0.00623	255	255	255	4.51334	2.867	0.10247	0.07735	126.388
	385	0.00119	255	255	255	4.58701	2.83327	0.04552	0.03316	46.7698
	386	0.00069	255	255	255	0.43279	2.8362	0.03526	0.02498	38.1426
	387	0.004	255	255	255	2.24177	2.86649	0.09973	0.05109	89.7935
	388	0.00084	255	255	255	2.35203	2.84116	0.04044	0.02644	113.727
	389	0.00079	255	255	255	3.00797	2.84103	0.03467	0.02903	149.125
	390	0.00064	255	255	255	3.33796	2.83188	0.03079	0.02656	135
	391	0.00054	255	255	255	3.49757	2.83428	0.03266	0.02119	121.717
	392	0.00138	255	255	255	3.68495	2.83796	0.05866	0.03003	1.45353
	393	0.00356	255	255	255	4.25909	2.85455	0.07549	0.06	133.922
	394	0.00296	255	255	255	2.15111	2.85237	0.06668	0.0566	31.5338
	395	0.00217	255	255	255	2.67709	2.85537	0.05416	0.05111	1.87149
	396	0.00435	255	255	255	2.83029	2.89771	0.09297	0.05954	43.9054
	397	0.0082	255	255	255	3.10606	2.8691	0.15221	0.0686	166.94
	398	0.00489	255	255	255	0.97274	2.87	0.08545	0.07288	26.0988
	399	0.00217	255	255	255	3.21225	2.86512	0.05501	0.05031	28.2332
	400	0.00119	255	255	255	2.29204	2.87896	0.04655	0.03243	107.744
	401	0.00346	255	255	255	0.15233	2.89504	0.08642	0.05095	17.7585
	402	0.00237	255	255	255	2.48197	2.8958	0.06137	0.0492	53.8536
	403	0.01393	255	255	255	3.32614	2.93867	0.16292	0.10888	67.8396
	404	0.00247	255	255	255	2.96188	2.8899	0.07071	0.04448	165.086
	405	0.00336	255	255	255	4.0978	2.89274	0.06961	0.06145	170.121
	406	0.00455	255	255	255	4.35538	2.91627	0.08605	0.06726	167.119
	407	0.00395	255	255	255	2.71425	2.93232	0.07439	0.06765	21.2456
	408	0.00242	255	255	255	3.02598	2.93647	0.07146	0.04314	132.091
	409	0.00292	255	255	255	3.5783	2.91316	0.07627	0.04866	19.5696
	410	0.00208	255	255	255	1.00983	2.92021	0.05709	0.04628	35.7171
	411	0.00173	255	255	255	2.32489	2.92316	0.05041	0.04367	14.4906
	412	0.00178	255	255	255	2.55309	2.92387	0.05948	0.03807	167.623
	413	0.00054	255	255	255	2.63747	2.90713	0.04157	0.01664	156.585
	414	0.00232	255	255	255	3.98761	2.92489	0.05712	0.05177	142.289
	415	0.00208	255	255	255	2.42501	2.92892	0.05463	0.04837	144.66
	416	0.0042	255	255	255	3.22668	2.94354	0.08102	0.066	110.554
	417	0.00267	255	255	255	3.49836	2.93565	0.07605	0.04467	104.061
	418	0.00262	255	255	255	3.64971	2.93328	0.065	0.0513	163.57
	419	0.00089	255	255	255	0.36199	2.92953	0.04191	0.02702	150.171
	420	0.00059	255	255	255	0.44458	2.93109	0.03343	0.02258	121.088
	421	0.00346	255	255	255	3.8307	2.94716	0.08358	0.05268	6.92004
	422	0.00479	255	255	255	1.04743	2.96482	0.10385	0.05876	33.9914
	423	0.00178	255	255	255	3.09003	2.95355	0.06233	0.03633	115.372
	424	0.00208	255	255	255	4.47178	2.95603	0.06318	0.04182	70.7871
	425	0.00109	255	255	255	4.74873	2.94547	0.04384	0.03157	164.518
	426	0.00109	255	255	255	2.63651	2.95026	0.04873	0.0284	163.44
	427	0.00124	255	255	255	2.89271	2.9512	0.0473	0.03325	35.5876
	428	0.00346	255	255	255	3.14959	2.97959	0.07342	0.05998	62.9206
	429	0.00311	255	255	255	3.44148	2.97689	0.08121	0.0488	130.047
	430	0.00242	255	255	255	1.20002	2.97506	0.05621	0.05484	10.9534
	431	0.00203	255	255	255	1.44926	2.97764	0.05835	0.0442	81.0949
	432	0.00247	255	255	255	2.32688	2.98676	0.06199	0.05074	78.1073
	433	0.00104	255	255	255	3.89022	2.9731	0.04001	0.03302	130.654
	434	0.00168	255	255	255	3.93665	2.97885	0.04898	0.04367	70.1414
	435	0.00064	255	255	255	4.27985	2.96543	0.03079	0.02656	135
	436	0.00143	255	255	255	4.66835	2.97508	0.05708	0.03196	40.8637
	437	0.00504	255	255	255	0.91708	2.99663	0.09088	0.07061	155.228
	438	0.00351	255	255	255	2.39872	2.99767	0.08478	0.05268	158.323
	439	0.00415	255	255	255	2.82248	2.99937	0.0925	0.05713	8.83793
	440	0.00598	255	255	255	2.94431	3.01814	0.10891	0.06989	51.9891
	441	0.00375	255	255	255	3.53855	3.00721	0.08113	0.05893	26.5186
	442	0.00212	255	255	255	3.72774	3.00964	0.05936	0.04557	81.4251
	443	0.00341	255	255	255	1.10177	3.01213	0.06787	0.06395	44.4915
	444	0.00514	255	255	255	2.1162	3.03112	0.08769	0.0746	36.383
	445	0.00133	255	255	255	3.24414	3.01323	0.05932	0.02863	85.0432
	446	0.00183	255	255	255	4.60637	3.01402	0.07222	0.03223	148.062
	447	0.00296	255	255	255	3.83701	3.02844	0.08814	0.04282	151.131
	448	0.00124	255	255	255	1.17483	3.02992	0.0499	0.03151	110.309
	449	0.00657	255	255	255	1.31582	3.05806	0.09895	0.08455	137.923
	450	0.00563	255	255	255	3.93969	3.04417	0.12672	0.05659	19.4394
	451	0.00514	255	255	255	3.38304	3.05876	0.09457	0.06918	115.342
	452	0.00262	255	255	255	3.61523	3.0346	0.06181	0.05394	4.39459
	453	0.00242	255	255	255	4.4533	3.04004	0.0593	0.05198	111.089
	454	0.00277	255	255	255	0.71809	3.05033	0.07166	0.04916	77.5902
	455	0.00128	255	255	255	3.1106	3.03734	0.05274	0.03101	168.558
	456	0.00198	255	255	255	3.19819	3.04865	0.06311	0.03987	127.057
	457	0.00054	255	255	255	0.09681	3.03813	0.03049	0.0227	45
	458	0.00059	255	255	255	0.39187	3.03711	0.0311	0.02427	57.9332
	459	0.00341	255	255	255	3.46952	3.05135	0.082	0.05293	156.892
	460	0.00153	255	255	255	2.18568	3.04775	0.04933	0.03953	37.4609
	461	0.00138	255	255	255	2.29171	3.05561	0.04954	0.03555	150.128
	462	0.00089	255	255	255	4.71451	3.04317	0.04308	0.02628	159.126
	463	0.00267	255	255	255	0.64862	3.06386	0.08288	0.04099	152.689
	464	0.00153	255	255	255	2.24214	3.06022	0.05992	0.03254	89.976
	465	0.00153	255	255	255	2.46956	3.0838	0.07919	0.02463	74.9242
	466	0.00119	255	255	255	0.99255	3.06406	0.05205	0.02901	39.0392
	467	0.00647	255	255	255	1.42294	3.08554	0.12498	0.06594	21.5488
	468	0.00277	255	255	255	3.80369	3.07155	0.06281	0.05609	162.405
	469	0.00128	255	255	255	2.81268	3.07465	0.05598	0.02922	34.5281
	470	0.00375	255	255	255	3.71344	3.07833	0.09956	0.04802	14.1229
	471	0.00124	255	255	255	0.56499	3.08362	0.04891	0.03215	124.903
	472	0.00143	255	255	255	1.2348	3.08246	0.04771	0.03824	52.6327
	473	0.00104	255	255	255	2.42885	3.07653	0.03951	0.03343	143.864
	474	0.00242	255	255	255	1.13461	3.10086	0.06256	0.04927	58.5183
	475	0.00292	255	255	255	0.91836	3.11164	0.0724	0.05126	101.903
	476	0.00464	255	255	255	3.14353	3.11392	0.08425	0.07018	176.231
	477	0.00168	255	255	255	3.33795	3.11137	0.06258	0.03418	126.521
	478	0.00143	255	255	255	4.13608	3.10282	0.04417	0.0413	123.82
	479	0.00237	255	255	255	2.33582	3.10931	0.07012	0.04306	175.204
	480	0.00124	255	255	255	3.21717	3.10865	0.04303	0.03655	83.8676
	481	0.00464	255	255	255	4.30638	3.13404	0.08053	0.07343	72.1051
	482	0.00059	255	255	255	2.74717	3.11502	0.03725	0.02027	156.834
	483	0.00064	255	255	255	4.49991	3.12006	0.03701	0.0221	98.6462
	484	0.00301	255	255	255	0.77797	3.13568	0.07344	0.05225	148.641
	485	0.00375	255	255	255	1.05796	3.14067	0.07396	0.06464	26.3816
	486	0.00499	255	255	255	2.4162	3.15021	0.08995	0.07064	170.951
	487	0.00627	255	255	255	4.40771	3.15406	0.10715	0.07456	10.3847
	488	0.00183	255	255	255	0.23756	3.14643	0.05291	0.04399	28.1114
	489	0.00257	255	255	255	1.5457	3.14778	0.06074	0.05386	79.359
	490	0.00079	255	255	255	3.38227	3.13933	0.03292	0.03058	29.2326
	491	0.00212	255	255	255	3.71662	3.16379	0.06049	0.04472	87.9859
	492	0.00573	255	255	255	4.20619	3.16105	0.08753	0.08336	3.02167
	493	0.00143	255	255	255	0.52439	3.15057	0.04601	0.03965	60.5925
	494	0.00267	255	255	255	1.32861	3.16071	0.07226	0.04701	151.091
	495	0.00064	255	255	255	2.89351	3.15143	0.04237	0.0193	98.0115
	496	0.0043	255	255	255	0.65059	3.17893	0.08262	0.06624	30.9161
	497	0.00168	255	255	255	3.07581	3.17029	0.05961	0.03588	73.8676
	498	0.00346	255	255	255	3.63811	3.17721	0.07595	0.05798	33.5792
	499	0.0043	255	255	255	2.51772	3.18822	0.08789	0.06227	33.7108
	500	0.00094	255	255	255	3.78697	3.17322	0.05244	0.02279	112.308
	501	0.00306	255	255	255	3.9393	3.17779	0.08004	0.04873	16.0902
	502	0.00153	255	255	255	2.61762	3.18176	0.05668	0.03441	129.203
	503	0.0041	255	255	255	0.85648	3.21323	0.08045	0.0649	5.94804
	504	0.00242	255	255	255	0.745	3.19583	0.07195	0.04284	2.81453
	505	0.00237	255	255	255	2.8652	3.19688	0.06868	0.04396	149.668
	506	0.00143	255	255	255	0.97473	3.21819	0.05527	0.03301	168.35
	507	0.00287	255	255	255	1.6277	3.22352	0.07878	0.04631	129.763
	508	0.00143	255	255	255	2.76373	3.21189	0.05746	0.03175	13.5325
	509	0.00119	255	255	255	3.24652	3.21079	0.03982	0.03791	7.49754
	510	0.00054	255	255	255	4.32763	3.20746	0.04214	0.01642	136.991
	511	0.00079	255	255	255	4.54425	3.2083	0.03986	0.02525	43.9134
	512	0.00104	255	255	255	1.2915	3.22045	0.03854	0.03427	87.8478
	513	0.00351	255	255	255	2.80254	3.26814	0.08757	0.051	81.5767
	514	0.00104	255	255	255	3.03971	3.22581	0.04645	0.02844	109.075
	515	0.00069	255	255	255	3.33978	3.21326	0.03144	0.02801	164.368
	516	0.00203	255	255	255	4.47602	3.22194	0.05667	0.04551	141.514
	517	0.00119	255	255	255	2.59136	3.22602	0.04223	0.03575	53.501
	518	0.00405	255	255	255	2.93306	3.23891	0.08582	0.06011	10.8907
	519	0.00361	255	255	255	3.15424	3.26767	0.08841	0.05194	73.1546
	520	0.00198	255	255	255	1.06155	3.24634	0.05469	0.04601	144.817
	521	0.0044	255	255	255	3.73102	3.25249	0.08994	0.06225	111.778
	522	0.00099	255	255	255	3.92288	3.23158	0.04694	0.02681	36.8931
	523	0.00237	255	255	255	1.22627	3.25516	0.06521	0.0463	1.32021
	524	0.00069	255	255	255	3.0782	3.23987	0.03399	0.02591	65.0151
	525	0.00079	255	255	255	3.20874	3.23334	0.03488	0.02885	0
	526	0.00148	255	255	255	4.28464	3.24505	0.05274	0.03579	69.0073
	527	0.00252	255	255	255	0.74625	3.26883	0.07106	0.04515	83.6043
	528	0.00193	255	255	255	1.52124	3.24713	0.06	0.04089	174.921
	529	0.00119	255	255	255	2.51316	3.25238	0.05789	0.02608	108.998
	530	0.00074	255	255	255	2.86244	3.24529	0.04028	0.02342	60.9653
	531	0.00114	255	255	255	3.27017	3.24083	0.05638	0.02566	15.2116
	532	0.00247	255	255	255	0.60421	3.26103	0.06258	0.05026	136.651
	533	0.00371	255	255	255	2.47004	3.27734	0.08214	0.05744	133.767
	534	0.00158	255	255	255	4.0151	3.26321	0.05839	0.03447	132.6
	535	0.00489	255	255	255	1.43083	3.28016	0.08168	0.07625	97.2607
	536	0.00094	255	255	255	3.69004	3.27422	0.05594	0.02137	121.956
	537	0.00124	255	255	255	4.92438	3.27144	0.04992	0.0315	92.287
	538	0.0038	255	255	255	0.82499	3.28743	0.08671	0.05586	170.762
	539	0.00316	255	255	255	0.67687	3.28924	0.07496	0.05371	25.7753
	540	0.0039	255	255	255	2.98915	3.30252	0.08515	0.05836	116.715
	541	0.00301	255	255	255	3.28306	3.28617	0.08215	0.04671	3.4297
	542	0.00119	255	255	255	3.60588	3.28928	0.06164	0.02449	105.028
	543	0.00371	255	255	255	2.87585	3.30133	0.07067	0.06676	25.6609
	544	0.00193	255	255	255	3.06383	3.30156	0.05824	0.04212	177.266
	545	0.00178	255	255	255	3.64864	3.30636	0.05529	0.04096	108.288
	546	0.00301	255	255	255	3.86532	3.31901	0.0737	0.05206	65.8878
	547	0.00069	255	255	255	4.51864	3.29158	0.03696	0.02383	113.73
	548	0.0039	255	255	255	1.12878	3.33321	0.09959	0.0499	104.608
	549	0.00331	255	255	255	1.59752	3.33453	0.09454	0.04458	104.601
	550	0.00267	255	255	255	3.3557	3.31144	0.06328	0.05368	46.5391
	551	0.00252	255	255	255	0.93699	3.32024	0.05899	0.05438	149.25
	552	0.00054	255	255	255	0.58373	3.3244	0.03341	0.02071	54.6248
	553	0.00331	255	255	255	1.29612	3.34187	0.07577	0.05562	151.759
	554	0.00321	255	255	255	3.55889	3.33959	0.06847	0.05972	9.52933
	555	0.00148	255	255	255	4.05901	3.33362	0.05388	0.03503	116.753
	556	0.00203	255	255	255	1.04929	3.3356	0.06347	0.04064	7.60832
	557	0.00104	255	255	255	1.64395	3.33459	0.03735	0.03537	130.59
	558	0.00489	255	255	255	3.71085	3.3496	0.09257	0.06728	176.264
	559	0.00316	255	255	255	1.21481	3.34822	0.06603	0.06097	106.232
	560	0.00499	255	255	255	1.48754	3.36853	0.09103	0.0698	148.067
	561	0.00786	255	255	255	3.46921	3.36488	0.11168	0.08956	4.59724
	562	0.00306	255	255	255	3.1067	3.35884	0.06696	0.05825	80.8587
	563	0.00069	255	255	255	3.22983	3.33878	0.03537	0.0249	165.128
	564	0.00059	255	255	255	0.13472	3.35576	0.03861	0.01955	51.1497
	565	0.00366	255	255	255	0.65294	3.35625	0.10689	0.04355	3.2092
	566	0.0043	255	255	255	0.77032	3.36532	0.08606	0.06359	170.494
	567	0.00059	255	255	255	2.42501	3.3458	0.02748	0.02748	0
	568	0.00138	255	255	255	2.81135	3.35258	0.04831	0.03646	124.356
	569	0.0043	255	255	255	3.62353	3.37768	0.08309	0.06587	87.8674
	570	0.00114	255	255	255	3.95534	3.35574	0.04074	0.03552	110.91
	571	0.00084	255	255	255	0.18213	3.36627	0.04529	0.02361	115.037
	572	0.00178	255	255	255	2.86295	3.36552	0.05307	0.04267	155.707
	573	0.00252	255	255	255	3.02819	3.36848	0.07198	0.04457	174.938
	574	0.00247	255	255	255	1.37586	3.37982	0.06186	0.05084	152.842
	575	0.00296	255	255	255	2.92582	3.38212	0.07549	0.05	102.924
	576	0.00183	255	255	255	4.27506	3.37345	0.06375	0.03651	158.207
	577	0.00647	255	255	255	3.81093	3.39739	0.09684	0.0851	175.318
	578	0.00262	255	255	255	3.1716	3.38831	0.05944	0.05609	145.008
	579	0.00133	255	255	255	4.12615	3.38238	0.04794	0.03543	165.538
	580	0.00104	255	255	255	0.94908	3.39651	0.0473	0.02793	130.848
	581	0.00232	255	255	255	3.22295	3.41931	0.06719	0.04401	84.3762
	582	0.00173	255	255	255	4.49846	3.40314	0.04868	0.04523	21.8052
	583	0.00128	255	255	255	0.24683	3.41501	0.04492	0.03641	111.832
	584	0.00311	255	255	255	0.8567	3.42374	0.07113	0.05571	171.572
	585	0.00311	255	255	255	0.67718	3.43657	0.06611	0.05995	26.2829
	586	0.00321	255	255	255	1.06435	3.43464	0.06653	0.06146	179.326
	587	0.00282	255	255	255	1.44471	3.44538	0.0966	0.03712	60.0475
	588	0.00119	255	255	255	1.79122	3.42224	0.04375	0.03451	106.065
	589	0.00183	255	255	255	1.1992	3.43025	0.09131	0.02549	158.334
	590	0.00292	255	255	255	1.54525	3.43736	0.06748	0.055	112.428
	591	0.00667	255	255	255	1.64002	3.45522	0.10801	0.07862	9.00936
	592	0.00074	255	255	255	1.85683	3.42851	0.04985	0.01893	140.325
	593	0.00232	255	255	255	3.01596	3.44982	0.07558	0.03912	74.7762
	594	0.00464	255	255	255	1.83891	3.46881	0.10394	0.05689	157.107
	595	0.00539	255	255	255	3.1064	3.49228	0.12	0.05714	85.2939
	596	0.00292	255	255	255	3.3461	3.44725	0.06753	0.05496	90.0815
	597	0.00252	255	255	255	3.50589	3.44869	0.07366	0.04355	13.3648
	598	0.00351	255	255	255	3.89263	3.44812	0.07911	0.05646	148.388
	599	0.00232	255	255	255	1.72891	3.44608	0.06403	0.04618	174.251
	600	0.00188	255	255	255	3.60643	3.4542	0.05256	0.04548	71.3173
	601	0.00524	255	255	255	4.18451	3.46351	0.09181	0.07263	65.5657
	602	0.00158	255	255	255	0.58934	3.46727	0.06999	0.02876	93.4447
	603	0.00208	255	255	255	0.99778	3.47835	0.05519	0.04787	129.6
	604	0.00405	255	255	255	3.69391	3.46547	0.09925	0.05197	21.9013
	605	0.00119	255	255	255	0.73892	3.46354	0.04418	0.03417	48.2163
	606	0.00109	255	255	255	0.62494	3.47552	0.04783	0.02893	69.5281
	607	0.00282	255	255	255	1.12988	3.48669	0.06909	0.0519	121.242
	608	0.00128	255	255	255	3.15927	3.48692	0.05033	0.0325	72.1785
	609	0.00287	255	255	255	3.20462	3.48578	0.07603	0.04799	103.104
	610	0.00163	255	255	255	0.44208	3.47925	0.05394	0.03849	31.9887
	611	0.00178	255	255	255	3.80777	3.47682	0.05439	0.04164	14.2644
	612	0.00084	255	255	255	3.85913	3.47749	0.04055	0.02637	131.304
	613	0.00183	255	255	255	2.92226	3.4956	0.05799	0.04014	135.297
	614	0.00089	255	255	255	1.26288	3.49615	0.0434	0.02609	62.9782
	615	0.00173	255	255	255	2.84444	3.50797	0.06352	0.03466	99.7784
	616	0.00252	255	255	255	3.02902	3.51292	0.06645	0.04828	20.4974
	617	0.00128	255	255	255	0.85375	3.51666	0.05208	0.0314	57.1523
	618	0.00247	255	255	255	3.60967	3.51141	0.06373	0.04935	3.1472
	619	0.00252	255	255	255	3.75645	3.51388	0.06085	0.05273	112.652
	620	0.00257	255	255	255	0.90309	3.52383	0.06637	0.04929	111.496
	621	0.00568	255	255	255	1.0531	3.53274	0.10585	0.06834	35.9333
	622	0.0041	255	255	255	3.27666	3.53707	0.08958	0.05829	75.6902
	623	0.00178	255	255	255	3.83237	3.53032	0.05479	0.04134	66.0567
	624	0.00183	255	255	255	0.40303	3.52485	0.05143	0.04526	140.765
	625	0.00183	255	255	255	0.70584	3.52485	0.07574	0.03073	164
	626	0.0039	255	255	255	1.51786	3.54044	0.07674	0.06476	28.7676
	627	0.00163	255	255	255	1.93947	3.52142	0.06854	0.03029	144.679
	628	0.00257	255	255	255	3.52085	3.53113	0.06621	0.04941	132.959
	629	0.00623	255	255	255	1.60908	3.55534	0.09534	0.08313	44.3927
	630	0.00603	255	255	255	3.40273	3.54878	0.09287	0.08264	10.9749
	631	0.00059	255	255	255	1.21777	3.5268	0.03544	0.0213	4.44033
	632	0.0039	255	255	255	1.35433	3.56882	0.07315	0.06793	62.3764
	633	0.00262	255	255	255	0.5535	3.55236	0.07349	0.04537	2.83663
	634	0.00252	255	255	255	0.63488	3.57328	0.07407	0.04332	78.9709
	635	0.00375	255	255	255	1.27216	3.56195	0.08691	0.05501	7.42799
	636	0.00252	255	255	255	1.80694	3.56143	0.06069	0.05287	114.035
	637	0.00124	255	255	255	2.6377	3.55063	0.0549	0.02865	126.383
	638	0.00237	255	255	255	2.94588	3.55946	0.06295	0.04796	125.212
	639	0.00301	255	255	255	0.97064	3.5648	0.07091	0.05412	168.132
	640	0.00336	255	255	255	1.13859	3.58531	0.07837	0.05458	43.1721
	641	0.00262	255	255	255	3.47611	3.57385	0.06918	0.04819	94.7948
	642	0.00094	255	255	255	2.70783	3.57166	0.04725	0.02529	76.0514
	643	0.00173	255	255	255	1.44747	3.58348	0.05122	0.04299	104.546
	644	0.00064	255	255	255	3.58722	3.571	0.0414	0.01975	23.535
	645	0.00326	255	255	255	0.28137	3.59374	0.06912	0.06007	171.419
	646	0.00267	255	255	255	1.70011	3.59013	0.0709	0.04791	170.087
	647	0.00366	255	255	255	3.2322	3.62041	0.07618	0.06111	102.732
	648	0.0043	255	255	255	0.69462	3.62725	0.0925	0.05917	142.825
	649	0.00257	255	255	255	2.10762	3.62345	0.08029	0.04074	38.7046
	650	0.00143	255	255	255	0.80191	3.60794	0.05445	0.0335	138.323
	651	0.00133	255	255	255	0.92744	3.61252	0.05214	0.03257	93.4841
	652	0.00183	255	255	255	1.0571	3.61433	0.05165	0.04507	21.5956
	653	0.00163	255	255	255	2.88583	3.62004	0.05317	0.03904	81.1165
	654	0.00232	255	255	255	3.30385	3.62375	0.06366	0.04644	125.733
	655	0.00163	255	255	255	0.8798	3.61962	0.05271	0.03939	11.2426
	656	0.00158	255	255	255	3.66628	3.62696	0.05293	0.03803	126.127
	657	0.00094	255	255	255	0.4567	3.62308	0.04145	0.02883	151.165
	658	0.00296	255	255	255	1.97948	3.63997	0.08256	0.04572	19.9935
	659	0.00094	255	255	255	3.17322	3.62641	0.04257	0.02808	120.85
	660	0.00316	255	255	255	1.42227	3.64377	0.07484	0.0538	160.451
	661	0.00282	255	255	255	1.75226	3.64639	0.06916	0.05185	132.446
	662	0.00341	255	255	255	3.4898	3.65157	0.06864	0.06324	53.2734
	663	0.00099	255	255	255	3.5514	3.6368	0.04284	0.02937	142.935
	664	0.00143	255	255	255	0.55662	3.65908	0.07305	0.02497	55.9568
	665	0.00148	255	255	255	0.60075	3.65016	0.04893	0.03857	123.011
	666	0.00415	255	255	255	1.58881	3.66746	0.08773	0.06023	59.4097
	667	0.00306	255	255	255	1.67211	3.64782	0.07301	0.05342	167.441
	668	0.00143	255	255	255	3.42664	3.64308	0.06293	0.02899	139.404
	669	0.00089	255	255	255	3.77184	3.63595	0.04716	0.02401	36.0274
	670	0.00257	255	255	255	1.30888	3.65941	0.05915	0.0553	30.8508
	671	0.0043	255	255	255	1.49899	3.67193	0.08184	0.06688	96.44
	672	0.0038	255	255	255	1.88473	3.67074	0.085	0.05698	138.735
	673	0.00094	255	255	255	3.11773	3.64417	0.03939	0.03035	141.974
	674	0.00203	255	255	255	0.98689	3.66134	0.07774	0.03318	164.97
	675	0.00267	255	255	255	2.13135	3.69101	0.07956	0.04269	127.683
	676	0.00252	255	255	255	3.72186	3.68616	0.07177	0.0447	100.911
	677	0.00133	255	255	255	4.40002	3.67369	0.04886	0.03476	127.899
	678	0.00208	255	255	255	3.38162	3.68336	0.06969	0.03791	116.673
	679	0.00074	255	255	255	3.62626	3.67453	0.03594	0.02626	77.6766
	680	0.00183	255	255	255	2.04458	3.69013	0.05004	0.04651	154.277
	681	0.00059	255	255	255	3.54554	3.67792	0.03272	0.02307	55.7065
	682	0.00148	255	255	255	0.92736	3.69983	0.05024	0.03756	46.1446
	683	0.00351	255	255	255	1.6678	3.7172	0.08124	0.05498	98.7054
	684	0.00054	255	255	255	2.22148	3.68799	0.03168	0.02184	138.972
	685	0.00252	255	255	255	0.14975	3.71276	0.06328	0.0507	5.24162
	686	0.00074	255	255	255	0.87417	3.69936	0.03337	0.02828	140.246
	687	0.00059	255	255	255	1.04439	3.70721	0.0407	0.01855	73.2931
	688	0.00198	255	255	255	1.18474	3.71237	0.06783	0.03709	22.69
	689	0.00311	255	255	255	1.39291	3.72409	0.07913	0.05009	27.8575
	690	0.00133	255	255	255	3.26653	3.70545	0.0471	0.03606	127.325
	691	0.00153	255	255	255	0.75834	3.71732	0.05982	0.0326	145.916
	692	0.00119	255	255	255	1.78097	3.71307	0.04828	0.03127	111.298
	693	0.00222	255	255	255	3.45569	3.72201	0.05766	0.0491	157.64
	694	0.00099	255	255	255	3.50607	3.70709	0.04278	0.02941	108.435
	695	0.00124	255	255	255	3.64201	3.71708	0.05292	0.02972	177.097
	696	0.00074	255	255	255	4.85727	3.71248	0.04464	0.02114	148.073
	697	0.00227	255	255	255	0.30821	3.73148	0.07585	0.03815	174.622
	698	0.00094	255	255	255	0.63723	3.7274	0.05674	0.02106	166.839
	699	0.00183	255	255	255	0.82344	3.73344	0.05894	0.03949	11.4396
	700	0.0039	255	255	255	1.86495	3.75131	0.08614	0.0577	148.047
	701	0.00292	255	255	255	2.2653	3.7458	0.06867	0.05405	138.529
	702	0.00247	255	255	255	1.30205	3.7428	0.08193	0.03839	176.386
	703	0.00287	255	255	255	1.73616	3.74815	0.06842	0.05333	174.441
	704	0.00608	255	255	255	1.99284	3.76792	0.10667	0.07254	148.423
	705	0.00316	255	255	255	1.58526	3.76502	0.06981	0.05767	62.8078
	706	0.00183	255	255	255	1.02272	3.75928	0.0522	0.04459	165.28
	707	0.00114	255	255	255	0.95946	3.75975	0.03835	0.03772	90
	708	0.004	255	255	255	1.50737	3.78208	0.07985	0.06382	29.833
	709	0.00148	255	255	255	3.51591	3.76145	0.04467	0.04225	25.5295
	710	0.00479	255	255	255	0.72953	3.79345	0.09436	0.06467	174.746
	711	0.00079	255	255	255	1.41634	3.76491	0.03798	0.0265	95.7247
	712	0.00479	255	255	255	2.11316	3.80309	0.09025	0.06761	121.766
	713	0.00548	255	255	255	1.82909	3.8302	0.0938	0.07444	129.429
	714	0.00237	255	255	255	0.91772	3.79698	0.06403	0.04716	141.364
	715	0.00168	255	255	255	1.20217	3.79442	0.06314	0.03388	135.57
	716	0.00119	255	255	255	0.81361	3.80122	0.05328	0.02834	116.106
	717	0.00173	255	255	255	1.91982	3.80118	0.05703	0.03861	59.3373
	718	0.00222	255	255	255	2.23717	3.80402	0.05987	0.04729	165.622
	719	0.00287	255	255	255	1.0838	3.81457	0.08408	0.04339	134.202
	720	0.00128	255	255	255	3.26524	3.80269	0.04784	0.03419	176.297
	721	0.00183	255	255	255	3.47033	3.80335	0.06906	0.0337	9.17986
	722	0.00094	255	255	255	4.65893	3.80435	0.04631	0.02581	111.186
	723	0.00114	255	255	255	5.00969	3.80406	0.05219	0.02772	81.0878
	724	0.00242	255	255	255	1.436	3.81997	0.06343	0.0486	168.263
	725	0.00168	255	255	255	1.66815	3.82357	0.06084	0.03516	26.8829
	726	0.00193	255	255	255	1.7258	3.82855	0.06071	0.04041	50.1468
	727	0.00227	255	255	255	0.97993	3.84425	0.05712	0.05066	117.233
	728	0.00336	255	255	255	2.31202	3.84156	0.06984	0.06125	28.5611
	729	0.00138	255	255	255	4.86834	3.82855	0.06714	0.02623	43.8738
	730	0.00084	255	255	255	1.53914	3.83887	0.04761	0.02246	100.568
	731	0.00074	255	255	255	1.89057	3.83854	0.04826	0.01955	118.472
	732	0.00089	255	255	255	4.55245	3.8351	0.04698	0.0241	140.684
	733	0.00094	255	255	255	1.34531	3.85615	0.05405	0.02211	91.9161
	734	0.00109	255	255	255	1.30005	3.8586	0.05238	0.02642	20.7186
	735	0.00208	255	255	255	1.22254	3.88854	0.07347	0.03596	101.44
	736	0.00543	255	255	255	1.46376	3.88851	0.08971	0.07713	142.27
	737	0.00074	255	255	255	4.98005	3.86478	0.05173	0.01824	21.4773
	738	0.00079	255	255	255	1.98437	3.8822	0.04613	0.02182	53.1335
	739	0.00074	255	255	255	4.4749	3.869	0.05006	0.01885	14.6274
	740	0.00064	255	255	255	1.01245	3.87974	0.03447	0.02373	23.303
	741	0.00336	255	255	255	1.91933	3.9012	0.06659	0.06424	136.763
	742	0.00099	255	255	255	2.42606	3.88598	0.03923	0.03207	113.733
	743	0.00178	255	255	255	1.61159	3.89621	0.06254	0.03621	160.348
	744	0.00232	255	255	255	2.27149	3.90536	0.06035	0.04899	100.847
	745	0.00168	255	255	255	2.38469	3.90978	0.06908	0.03096	110.354
	746	0.00183	255	255	255	0.14751	3.89929	0.06136	0.03793	9.35528
	747	0.00336	255	255	255	1.29323	3.9319	0.07199	0.05942	89.2515
	748	0.00203	255	255	255	2.14084	3.91421	0.06837	0.03772	173.589
	749	0.00094	255	255	255	1.76409	3.91312	0.04268	0.02801	175.949
	750	0.00064	255	255	255	2.52044	3.91705	0.03842	0.02129	129.806
	751	0.00163	255	255	255	4.32252	3.9274	0.06777	0.03063	162.312
	752	0.00445	255	255	255	1.84667	3.94764	0.09922	0.05706	165.338
	753	0.00099	255	255	255	2.62885	3.94573	0.0501	0.02511	120.518
	754	0.00114	255	255	255	0.37789	3.93792	0.05993	0.02414	179.762
	755	0.00069	255	255	255	0.92482	3.93875	0.03276	0.02688	90.9313
	756	0.00242	255	255	255	1.53325	3.9498	0.06337	0.04865	3.1633
	757	0.00059	255	255	255	2.20711	3.93624	0.02748	0.02748	0
	758	0.00104	255	255	255	2.4958	3.94109	0.04015	0.0329	169.337
	759	0.00148	255	255	255	1.11574	3.95264	0.05276	0.03577	127.882
	760	0.00623	255	255	255	1.4352	3.97998	0.10213	0.07761	161.944
	761	0.00109	255	255	255	1.94959	3.95892	0.06499	0.0213	90.5653
	762	0.00208	255	255	255	1.99272	3.96821	0.05795	0.04559	36.2046
	763	0.00316	255	255	255	0.07348	3.97413	0.0655	0.06147	44.5803
	764	0.00109	255	255	255	3.49437	3.9634	0.04336	0.03192	160.83
	765	0.00158	255	255	255	0.44986	3.97841	0.05411	0.0372	163.155
	766	0.00079	255	255	255	2.27476	3.97534	0.04112	0.02448	130.054
	767	0.00178	255	255	255	0.85949	3.99579	0.05009	0.04521	157.249
	768	0.00069	255	255	255	2.39187	3.97942	0.03301	0.02668	139.138
	769	0.00054	255	255	255	4.33849	3.98257	0.03371	0.02053	112.294
	770	0.00074	255	255	255	0.19049	3.99224	0.03705	0.02547	138.412
	771	0.00119	255	255	255	1.33317	3.99657	0.04864	0.03104	111.976
	772	0.00168	255	255	255	1.23958	3.99805	0.06045	0.03538	16.3367
	773	0.00148	255	255	255	1.75467	4.00747	0.05989	0.03151	120.681
	774	0.00311	255	255	255	2.89065	4.00491	0.07306	0.05425	15.6748
	775	0.00064	255	255	255	4.65617	3.99328	0.03892	0.02101	143.637
	776	0.00212	255	255	255	4.82917	4.0053	0.05603	0.04828	81.4602
	777	0.00489	255	255	255	0.41162	4.04036	0.10866	0.05731	52.2918
	778	0.00707	255	255	255	0.52661	4.02686	0.11537	0.07798	176.201
	779	0.00183	255	255	255	1.09434	4.01118	0.06268	0.03714	152.309
	780	0.00124	255	255	255	1.70987	4.01257	0.04812	0.03268	57.3666
	781	0.00776	255	255	255	0.91867	4.0648	0.11152	0.08856	27.28
	782	0.00203	255	255	255	2.69682	4.01759	0.06492	0.03973	167.169
	783	0.00366	255	255	255	1.90961	4.0355	0.07572	0.06147	54.4629
	784	0.00247	255	255	255	0.10895	4.05559	0.08549	0.03679	80.0825
	785	0.00094	255	255	255	3.04004	4.02373	0.0501	0.02386	138.933
	786	0.00084	255	255	255	4.33917	4.02038	0.07547	0.01417	14.075
	787	0.00114	255	255	255	1.84022	4.04672	0.04296	0.03368	14.8022
	788	0.00178	255	255	255	2.98205	4.05066	0.06023	0.0376	45.7893
	789	0.00054	255	255	255	3.32823	4.03433	0.02758	0.02509	54.9915
	790	0.00287	255	255	255	1.642	4.05052	0.08527	0.04279	174.148
	791	0.00059	255	255	255	1.98745	4.0446	0.03444	0.02192	155.817
	792	0.00128	255	255	255	4.2912	4.06033	0.05624	0.02908	107.411
	793	0.00173	255	255	255	4.73242	4.0484	0.05149	0.04276	148.847
	794	0.00119	255	255	255	0.30166	4.05954	0.05552	0.02719	127.706
	795	0.00158	255	255	255	1.28235	4.05749	0.04987	0.04036	167.914
	796	0.00163	255	255	255	2.03021	4.08012	0.06603	0.03144	123.371
	797	0.00163	255	255	255	2.80915	4.05967	0.05836	0.03557	105.391
	798	0.00133	255	255	255	2.84193	4.07565	0.0654	0.02597	85.6904
	799	0.00469	255	255	255	2.92536	4.0864	0.09635	0.06202	109.344
	800	0.00193	255	255	255	1.41058	4.06826	0.05895	0.04162	4.53768
	801	0.00143	255	255	255	4.1911	4.07161	0.04757	0.03835	115.956
	802	0.00089	255	255	255	1.04068	4.06862	0.04405	0.02571	149.479
	803	0.00109	255	255	255	1.13039	4.07299	0.04588	0.03016	117.047
	804	0.00548	255	255	255	1.49917	4.09034	0.09786	0.07135	27.9387
	805	0.00459	255	255	255	2.43766	4.10187	0.08392	0.06971	61.1983
	806	0.00074	255	255	255	4.83994	4.05925	0.05159	0.01829	5.75461
	807	0.00143	255	255	255	2.35799	4.08009	0.04736	0.03852	165.909
	808	0.00089	255	255	255	2.75771	4.08736	0.05763	0.01965	74.2662
	809	0.00104	255	255	255	4.41304	4.07498	0.05088	0.02597	15.8629
	810	0.00059	255	255	255	1.84687	4.08502	0.03294	0.02291	149.588
	811	0.00109	255	255	255	4.35702	4.09823	0.04328	0.03198	30.5245
	812	0.00292	255	255	255	2.12746	4.10952	0.08208	0.04522	170.034
	813	0.00114	255	255	255	0.43656	4.11456	0.05393	0.02683	121.9
	814	0.00212	255	255	255	0.50192	4.11466	0.06198	0.04364	136.551
	815	0.00064	255	255	255	2.31335	4.1025	0.03791	0.02157	94.8697
	816	0.00124	255	255	255	0.3097	4.10761	0.05878	0.02676	179.668
	817	0.00292	255	255	255	1.3233	4.13252	0.07869	0.04717	97.0977
	818	0.00262	255	255	255	0.81331	4.12171	0.07935	0.04201	5.7279
	819	0.00311	255	255	255	1.42427	4.14181	0.09769	0.04057	131.863
	820	0.00059	255	255	255	2.70089	4.11372	0.0298	0.02533	79.722
	821	0.00074	255	255	255	1.21766	4.13141	0.05148	0.01833	66.8773
	822	0.00104	255	255	255	1.25769	4.1292	0.04589	0.02879	177.53
	823	0.00198	255	255	255	2.20992	4.12532	0.07614	0.03305	3.94466
	824	0.00099	255	255	255	1.57696	4.13797	0.04523	0.02782	177.552
	825	0.00336	255	255	255	2.75206	4.18215	0.10143	0.04217	49.7447
	826	0.0044	255	255	255	0.84463	4.17661	0.0935	0.05988	20.5775
	827	0.0043	255	255	255	0.13795	4.18254	0.08174	0.06695	18.2476
	828	0.00138	255	255	255	4.08761	4.16167	0.05088	0.03462	177.337
	829	0.00193	255	255	255	0.64802	4.17964	0.06001	0.04088	144.273
	830	0.00124	255	255	255	1.49985	4.17199	0.0513	0.03066	165.747
	831	0.00183	255	255	255	1.56889	4.17798	0.06191	0.03759	178.704
	832	0.00079	255	255	255	3.56195	4.18972	0.07039	0.0143	117.856
	833	0.00089	255	255	255	4.59619	4.17054	0.03919	0.0289	10.5942
	834	0.00608	255	255	255	1.95449	4.22629	0.11675	0.06627	45.9089
	835	0.00148	255	255	255	4.92803	4.18249	0.04631	0.04075	17.7229
	836	0.00163	255	255	255	2.10859	4.20366	0.05966	0.03479	140.772
	837	0.00203	255	255	255	1.79471	4.19606	0.06815	0.03785	167.198
	838	0.00222	255	255	255	2.30809	4.19811	0.05807	0.04874	174.849
	839	0.00109	255	255	255	2.46366	4.20877	0.0499	0.02773	60.1407
	840	0.00124	255	255	255	2.51765	4.21417	0.05747	0.02736	115.191
	841	0.00301	255	255	255	3.51156	4.21043	0.08309	0.04618	8.0313
	842	0.00296	255	255	255	0.21228	4.21916	0.06591	0.05727	41.1066
	843	0.00064	255	255	255	2.21927	4.20415	0.02989	0.02736	149.036
	844	0.00282	255	255	255	2.88146	4.22498	0.0664	0.054	93.7012
	845	0.00366	255	255	255	0.96174	4.23022	0.10417	0.04469	0.90082
	846	0.00232	255	255	255	4.99111	4.22495	0.07291	0.04055	137.035
	847	0.00104	255	255	255	3.66228	4.22393	0.05262	0.0251	37.2702
	848	0.00104	255	255	255	1.10339	4.23196	0.03694	0.03576	44.2044
	849	0.00375	255	255	255	4.63082	4.24977	0.08064	0.05929	5.65497
	850	0.00247	255	255	255	2.65078	4.24762	0.0877	0.03587	26.517
	851	0.00203	255	255	255	4.01965	4.26275	0.06204	0.04157	109.865
	852	0.00474	255	255	255	4.85089	4.27253	0.10293	0.05867	141.569
	853	0.00133	255	255	255	0.09437	4.2571	0.05657	0.03003	23.031
	854	0.00321	255	255	255	0.69106	4.2672	0.09013	0.04537	165.421
	855	0.0041	255	255	255	0.78373	4.27325	0.0931	0.05608	10.4065
	856	0.00647	255	255	255	1.57152	4.2963	0.12379	0.06657	99.216
	857	0.00094	255	255	255	0.55844	4.27752	0.04614	0.0259	94.4297
	858	0.00158	255	255	255	0.89774	4.27209	0.06466	0.03113	11.568
	859	0.00133	255	255	255	1.13622	4.27845	0.05367	0.03165	43.7013
	860	0.00242	255	255	255	4.56318	4.28934	0.0687	0.04487	72.0503
	861	0.00247	255	255	255	5.01126	4.2898	0.06245	0.05037	47.128
	862	0.00089	255	255	255	0.62129	4.28378	0.03638	0.03113	21.16
	863	0.00143	255	255	255	0.99073	4.29169	0.05204	0.03505	163.395
	864	0.00405	255	255	255	1.86706	4.31632	0.08052	0.06406	85.2057
	865	0.0087	255	255	255	2.00043	4.3226	0.11559	0.09579	174.168
	866	0.00124	255	255	255	1.7976	4.31257	0.05376	0.02925	124.171
	867	0.00301	255	255	255	0.16956	4.32059	0.06869	0.05587	173.098
	868	0.00351	255	255	255	0.88551	4.32724	0.08171	0.05466	8.38598
	869	0.00173	255	255	255	4.08596	4.31571	0.06599	0.03336	154.975
	870	0.00524	255	255	255	4.75028	4.34213	0.10783	0.06184	153.85
	871	0.00119	255	255	255	0.33739	4.3202	0.04613	0.03273	152.831
	872	0.00227	255	255	255	4.94185	4.33384	0.07409	0.03906	135.498
	873	0.00287	255	255	255	0.95134	4.34732	0.0721	0.0506	70.0468
	874	0.00277	255	255	255	2.65721	4.33237	0.06833	0.05156	8.60769
	875	0.00104	255	255	255	4.44015	4.32401	0.04224	0.03128	21.3889
	876	0.00375	255	255	255	4.5313	4.3503	0.08591	0.05565	25.5435
	877	0.00153	255	255	255	3.68467	4.34834	0.06527	0.02988	88.8314
	878	0.00331	255	255	255	2.14788	4.35268	0.07272	0.05796	178.247
	879	0.0041	255	255	255	4.65375	4.37166	0.08594	0.06076	144.395
	880	0.00153	255	255	255	0.83951	4.38666	0.09932	0.01964	127.555
	881	0.0038	255	255	255	2.22322	4.38258	0.07194	0.06733	36.6185
	882	0.00089	255	255	255	1.62331	4.37087	0.039	0.02904	128.979
	883	0.00203	255	255	255	1.92929	4.37572	0.05742	0.04491	153.423
	884	0.00198	255	255	255	1.86989	4.39506	0.05365	0.0469	81.6128
	885	0.00395	255	255	255	2.31272	4.40279	0.07529	0.06684	150.937
	886	0.00208	255	255	255	2.86465	4.39965	0.06608	0.03998	120.794
	887	0.00188	255	255	255	4.8267	4.39257	0.05537	0.04318	114.687
	888	0.00212	255	255	255	2.00662	4.40677	0.05886	0.04596	171.964
	889	0.00553	255	255	255	4.55843	4.41892	0.12704	0.05546	57.7536
	890	0.00114	255	255	255	2.92513	4.40489	0.04382	0.03302	141.71
	891	0.00222	255	255	255	0.92572	4.4221	0.07171	0.03948	44.686
	892	0.00064	255	255	255	3.56668	4.4161	0.05174	0.01581	95.0652
	893	0.00237	255	255	255	0.33124	4.42651	0.07014	0.04305	29.5118
	894	0.00252	255	255	255	1.41841	4.44171	0.0708	0.04531	61.7223
	895	0.00242	255	255	255	1.93391	4.43494	0.07258	0.04247	1.84722
	896	0.00296	255	255	255	2.08972	4.43518	0.0771	0.04895	150.749
	897	0.00074	255	255	255	2.77388	4.42194	0.03697	0.02552	153.345
	898	0.00059	255	255	255	4.20803	4.42827	0.04661	0.0162	39.7543
	899	0.00208	255	255	255	4.40066	4.43513	0.06427	0.04111	46.6878
	900	0.00484	255	255	255	0.43042	4.45502	0.10055	0.06131	157.374
	901	0.00178	255	255	255	1.84453	4.4474	0.05675	0.03991	143.673
	902	0.00598	255	255	255	2.24977	4.47256	0.10184	0.07474	31.9862
	903	0.00094	255	255	255	4.93232	4.44029	0.0374	0.03196	140.486
	904	0.00316	255	255	255	1.55769	4.47484	0.06946	0.05796	56.2483
	905	0.00445	255	255	255	1.28787	4.47435	0.08755	0.06467	1.49122
	906	0.00089	255	255	255	1.66587	4.46498	0.04074	0.0278	2.77365
	907	0.00094	255	255	255	0.58766	4.471	0.03901	0.03064	12.8205
	908	0.00371	255	255	255	0.99179	4.51285	0.07565	0.06237	73.9551
	909	0.00133	255	255	255	4.48307	4.49557	0.05281	0.03216	129.817
	910	0.00375	255	255	255	1.9462	4.51179	0.09052	0.05282	13.1419
	911	0.00153	255	255	255	4.71884	4.4955	0.06224	0.03133	160.901
	912	0.00079	255	255	255	0.04173	4.50603	0.03932	0.0256	160.939
	913	0.00301	255	255	255	1.87138	4.53434	0.07641	0.05022	72.6009
	914	0.00301	255	255	255	2.32527	4.52696	0.06972	0.05504	144.355
	915	0.00104	255	255	255	2.8449	4.51111	0.04493	0.0294	120.259
	916	0.00114	255	255	255	0.09306	4.51858	0.04057	0.03567	8.07217
	917	0.00514	255	255	255	1.61836	4.54006	0.08752	0.07475	21.5706
	918	0.00301	255	255	255	2.15969	4.5227	0.07962	0.0482	8.50819
	919	0.00292	255	255	255	4.99363	4.52924	0.08353	0.04443	10.689
	920	0.00193	255	255	255	0.34001	4.52803	0.06148	0.03991	173.62
	921	0.00336	255	255	255	2.05278	4.53805	0.06996	0.06115	15.4868
	922	0.00109	255	255	255	0.12876	4.53786	0.04521	0.03061	97.5055
	923	0.00578	255	255	255	1.11878	4.56467	0.09595	0.07671	13.9497
	924	0.0038	255	255	255	1.50416	4.57529	0.07941	0.061	21.8103
	925	0.00138	255	255	255	4.26183	4.55881	0.05106	0.0345	177.422
	926	0.00168	255	255	255	0.5096	4.57195	0.05638	0.03793	137.083
	927	0.00237	255	255	255	4.34099	4.57588	0.06619	0.04562	17.3586
	928	0.00059	255	255	255	0.2261	4.56592	0.03032	0.02489	145.278
	929	0.00346	255	255	255	2.14093	4.58933	0.07854	0.05607	46.1395
	930	0.00815	255	255	255	1.00219	4.60781	0.14476	0.0717	12.5579
	931	0.00534	255	255	255	1.84713	4.62664	0.08653	0.07852	27.4195
	932	0.00188	255	255	255	1.21269	4.62101	0.05737	0.04166	144.04
	933	0.00311	255	255	255	4.25149	4.64388	0.06584	0.06019	58.6589
	934	0.00524	255	255	255	0.07361	4.64259	0.1115	0.05981	9.41503
	935	0.00148	255	255	255	0.74742	4.62742	0.04828	0.03909	179.719
	936	0.00074	255	255	255	1.44352	4.62813	0.04255	0.02218	100.559
	937	0.00094	255	255	255	2.20803	4.62601	0.04183	0.02857	105.137
	938	0.00074	255	255	255	2.79731	4.63281	0.04472	0.0211	83.0248
	939	0.00069	255	255	255	1.41685	4.6296	0.03826	0.02302	82.8386
	940	0.00415	255	255	255	1.51375	4.65136	0.0827	0.06389	56.5756
	941	0.00138	255	255	255	2.30049	4.63236	0.06907	0.0255	150.641
	942	0.00212	255	255	255	2.64217	4.65393	0.06534	0.0414	42.4398
	943	0.00094	255	255	255	5.01778	4.63119	0.04071	0.02936	162.247
	944	0.00608	255	255	255	1.69242	4.67374	0.10137	0.07633	105.048
	945	0.00158	255	255	255	2.09069	4.6521	0.05481	0.03673	89.7418
	946	0.00267	255	255	255	1.08195	4.65619	0.0804	0.04225	20.9705
	947	0.00158	255	255	255	2.85861	4.66176	0.04653	0.04326	25.8249
	948	0.00212	255	255	255	2.9436	4.66096	0.05644	0.04793	156.258
	949	0.00148	255	255	255	0.9201	4.67991	0.06059	0.03115	83.8253
	950	0.00158	255	255	255	0.96473	4.6789	0.05996	0.03357	55.3167
	951	0.00133	255	255	255	4.82567	4.67207	0.04908	0.03461	179.18
	952	0.00282	255	255	255	2.3422	4.69827	0.07424	0.0483	50.0523
	953	0.00094	255	255	255	0.44116	4.68964	0.04447	0.02688	45.3462
	954	0.00074	255	255	255	1.15627	4.68717	0.04072	0.02318	65.4572
	955	0.00711	255	255	255	0.78095	4.71343	0.13508	0.06706	16.0198
	956	0.00227	255	255	255	1.25101	4.70423	0.0645	0.04486	149.76
	957	0.004	255	255	255	1.81917	4.71485	0.07723	0.06598	27.7724
	958	0.00257	255	255	255	2.42987	4.71065	0.06328	0.05169	143.977
	959	0.00153	255	255	255	2.70061	4.69571	0.05552	0.03512	22.3748
	960	0.00074	255	255	255	1.06021	4.71388	0.04104	0.02299	84.2894
	961	0.00089	255	255	255	1.18361	4.71255	0.04957	0.02284	58.7798
	962	0.00183	255	255	255	1.33466	4.71598	0.06758	0.03444	165.892
	963	0.00054	255	255	255	1.63616	4.70528	0.04127	0.01677	55.2049
	964	0.00059	255	255	255	1.43216	4.7188	0.04838	0.0156	77.1323
	965	0.00074	255	255	255	1.47117	4.72138	0.03537	0.02668	125.173
	966	0.00203	255	255	255	1.5967	4.73335	0.0655	0.03938	107.115
	967	0.00188	255	255	255	2.83565	4.74716	0.05721	0.04178	88.0099
	968	0.00193	255	255	255	0.39714	4.73403	0.0674	0.0364	154.945
	969	0.00277	255	255	255	0.64993	4.74043	0.06619	0.05322	163.682
	970	0.00094	255	255	255	0.85143	4.73292	0.03496	0.03419	3.1701
	971	0.00178	255	255	255	2.09952	4.73969	0.05902	0.03837	129.88
	972	0.00084	255	255	255	2.48186	4.73114	0.04109	0.02603	92.4569
	973	0.00316	255	255	255	0.50993	4.74864	0.06889	0.05844	44.4466
	974	0.00059	255	255	255	1.10121	4.72642	0.0379	0.01992	179.54
	975	0.00227	255	255	255	2.98732	4.74488	0.05966	0.04851	23.8384
	976	0.00173	255	255	255	4.33137	4.73965	0.05913	0.03724	142.556
	977	0.00128	255	255	255	2.8873	4.76161	0.06173	0.02649	70.3304
	978	0.00563	255	255	255	4.44079	4.77497	0.09634	0.07444	137.739
	979	0.00208	255	255	255	1.16548	4.76114	0.05593	0.04724	141.212
	980	0.00104	255	255	255	4.51279	4.75278	0.04462	0.02961	105.021
	981	0.00059	255	255	255	3.89817	4.7598	0.03577	0.02111	79.8148
	982	0.00405	255	255	255	4.60768	4.77595	0.08867	0.05817	171.802
	983	0.00064	255	255	255	0.8989	4.76323	0.0316	0.02588	39.7961
	984	0.00524	255	255	255	1.70546	4.78489	0.09341	0.07139	12.0105
	985	0.00069	255	255	255	1.87122	4.75863	0.02997	0.02939	90
	986	0.00099	255	255	255	1.90732	4.76812	0.04353	0.0289	94.824
	987	0.00311	255	255	255	1.97119	4.78312	0.06949	0.05703	17.5513
	988	0.00183	255	255	255	2.40382	4.7688	0.05382	0.04325	47.3704
	989	0.00059	255	255	255	1.30447	4.77738	0.04332	0.01743	63.808
	990	0.00257	255	255	255	2.50962	4.78432	0.06489	0.05041	151.201
	991	0.00084	255	255	255	2.62533	4.77042	0.0388	0.02757	8.69956
	992	0.00158	255	255	255	4.67758	4.78301	0.05695	0.03535	64.8906
	993	0.00415	255	255	255	0.4476	4.79972	0.08005	0.06601	73.1634
	994	0.00212	255	255	255	0.8519	4.80105	0.06011	0.045	37.6464
	995	0.00069	255	255	255	1.46304	4.77922	0.03266	0.02697	100.097
	996	0.00114	255	255	255	1.50497	4.78537	0.04298	0.03366	5.65497
	997	0.00153	255	255	255	2.10383	4.80183	0.05808	0.03358	100.249
	998	0.00089	255	255	255	2.85807	4.79456	0.04896	0.02313	146.727
	999	0.00119	255	255	255	3.78951	4.7929	0.04572	0.03302	29.1962
	1000	0.00089	255	255	255	0.04256	4.79612	0.03496	0.03239	99.0996
	1001	0.0042	255	255	255	0.79217	4.82789	0.08239	0.0649	137.047
	1002	0.00222	255	255	255	1.04552	4.8076	0.05827	0.04858	136.983
	1003	0.00084	255	255	255	2.71009	4.79192	0.0378	0.02829	172.868
	1004	0.00366	255	255	255	4.5186	4.83139	0.09448	0.04927	67.0417
	1005	0.00109	255	255	255	1.59718	4.80049	0.05302	0.0261	5.95957
	1006	0.00237	255	255	255	4.94373	4.82717	0.06441	0.04688	126.002
	1007	0.00316	255	255	255	1.24183	4.82782	0.08649	0.04655	166.822
	1008	0.00104	255	255	255	2.303	4.81871	0.04025	0.03282	130.692
	1009	0.004	255	255	255	2.57222	4.83869	0.08432	0.06043	148.405
	1010	0.00499	255	255	255	1.79139	4.84086	0.09622	0.06603	161.675
	1011	0.00104	255	255	255	2.44927	4.84081	0.05205	0.02538	74.7119
	1012	0.00292	255	255	255	2.88862	4.85936	0.07737	0.04797	96.3424
	1013	0.00104	255	255	255	2.79938	4.84382	0.04007	0.03297	43.4483
	1014	0.00084	255	255	255	2.84612	4.8465	0.03937	0.02716	50.004
	1015	0.00109	255	255	255	1.90454	4.8417	0.05838	0.02371	170.94
	1016	0.00168	255	255	255	3.0634	4.84753	0.05831	0.03668	29.0873
	1017	0.00084	255	255	255	0.53689	4.85518	0.04187	0.02554	86.5524
	1018	0.00099	255	255	255	1.53865	4.85282	0.0426	0.02953	18.9941
	1019	0.00212	255	255	255	0.37066	4.87379	0.09053	0.02988	19.8885
	1020	0.00163	255	255	255	2.17292	4.86354	0.05232	0.03967	9.88455
	1021	0.00301	255	255	255	2.64872	4.87761	0.07112	0.05396	110.401
	1022	0.00084	255	255	255	3.5544	4.85931	0.03966	0.02697	119.81
	1023	0.00079	255	255	255	4.6163	4.85967	0.03916	0.0257	53.9094
	1024	0.00198	255	255	255	1.37821	4.87813	0.0569	0.04422	146.569
	1025	0.00143	255	255	255	2.94673	4.88261	0.06041	0.0302	67.2019
	1026	0.00079	255	255	255	3.52329	4.87373	0.0399	0.02522	71.0921
	1027	0.00094	255	255	255	4.44695	4.87091	0.0388	0.03081	119.018
	1028	0.00124	255	255	255	2.02562	4.88052	0.06226	0.02526	11.2029
	1029	0.00455	255	255	255	2.49491	4.92336	0.11304	0.0512	105.182
	1030	0.00855	255	255	255	0.82749	4.91764	0.12066	0.0902	175.066
	1031	0.00158	255	255	255	2.36789	4.90009	0.06795	0.02962	136.294
	1032	0.00326	255	255	255	0.70482	4.91892	0.07324	0.05669	128.752
	1033	0.00346	255	255	255	2.11894	4.91518	0.08137	0.05412	129.958
	1034	0.00124	255	255	255	1.04746	4.90301	0.05003	0.03144	2.7019
	1035	0.00054	255	255	255	1.96269	4.90656	0.03194	0.02167	93.4409
	1036	0.00084	255	255	255	2.26727	4.90149	0.03639	0.02939	153.882
	1037	0.00069	255	255	255	1.73968	4.91026	0.04608	0.01911	126.557
	1038	0.00084	255	255	255	1.10707	4.9172	0.04553	0.02349	165.007
	1039	0.00143	255	255	255	2.90116	4.92842	0.05004	0.03646	62.2772
	1040	0.00232	255	255	255	1.22402	4.93922	0.06442	0.04589	19.3
	1041	0.00173	255	255	255	0.45317	4.95173	0.05835	0.03773	55.5135
	1042	0.00277	255	255	255	0.55655	4.95293	0.06058	0.05816	138.803
	1043	0.00183	255	255	255	2.39299	4.96048	0.0547	0.04255	85.8342
	1044	0.00064	255	255	255	1.27576	4.94977	0.03562	0.02296	90
	1045	0.00168	255	255	255	0.32809	4.96227	0.06465	0.03308	169.845
	1046	0.00104	255	255	255	1.83407	4.95561	0.04588	0.0288	10.8034
	1047	0.00222	255	255	255	0.91838	4.97864	0.05729	0.04941	58.1311
	1048	0.00074	255	255	255	2.56488	4.96552	0.03733	0.02528	106.712
	1049	0.00242	255	255	255	2.7553	4.98306	0.05994	0.05143	107.937
	1050	0.00069	255	255	255	1.66085	4.97101	0.04065	0.02166	138.792
	1051	0.00252	255	255	255	2.62492	4.98032	0.06995	0.04587	165.421
	1052	0.0042	255	255	255	0.74106	5.00477	0.0912	0.05863	8.61539
	1053	0.00469	255	255	255	1.03175	5.00498	0.11148	0.05361	171.897
	1054	0.00534	255	255	255	2.04095	5.00341	0.09751	0.06968	175.376
	1055	0.00252	255	255	255	4.48567	4.99934	0.06018	0.05331	117.015
	1056	0.00173	255	255	255	1.25508	5.00636	0.063	0.03495	26.4295
	1057	0.00133	255	255	255	1.89718	5.00217	0.04622	0.03675	124.625
	1058	0.00242	255	255	255	2.17246	5.01232	0.06299	0.04893	56.0392
	1059	0.00138	255	255	255	4.1092	4.99887	0.0573	0.03074	149.573
	1060	0.00183	255	255	255	1.13366	5.00588	0.05093	0.0457	64.7673
	1061	0.00208	255	255	255	2.97076	5.01302	0.06629	0.03985	164.878
	1062	0.00351	255	255	255	0.85927	5.02965	0.07236	0.06173	166.869
	1063	0.00232	255	255	255	0.39833	5.03104	0.06845	0.0432	2.14571
	1064	0.00316	255	255	255	1.60459	5.03617	0.08062	0.04994	0.32936
	1065	0.00237	255	255	255	1.96651	5.03979	0.07753	0.03895	92.4438
	1066	0.00173	255	255	255	4.31771	5.03266	0.0536	0.04108	126.37
	1067	0.00242	255	255	255	2.23673	5.05636	0.05778	0.05335	170.783
	1068	0.00074	255	255	255	2.48428	5.03253	0.03729	0.02531	35.4794
	1069	0.00311	255	255	255	2.5797	5.05067	0.07982	0.04965	12.06
	1070	0.00148	255	255	255	1.67173	5.06486	0.05035	0.03748	140.339
	1071	0.00104	255	255	255	4.404	5.05636	0.03919	0.03371	48.9345
	1072	0.00054	255	255	255	2.49242	5.06503	0.03249	0.0213	83.846
	1073	0.00366	255	255	255	2.08305	5.08719	0.0965	0.04824	168.111
	1074	0.00069	255	255	255	2.4004	5.07193	0.03738	0.02356	52.6564
	1075	0.00079	255	255	255	2.4294	5.08812	0.03264	0.03084	71.565
	1076	0.00064	255	255	255	2.79241	5.10387	0.03729	0.02193	147.37
	1077	0.00084	255	255	255	0.8532	5.11566	0.0357	0.02996	9.46232

## Sheet: S6_A1_022024_011_16
	n	1546						avg minor	0.0454957
								stdev	0.0167006
	index	area	mean	min	max	XM	YM	Major	Minor	Angle
	1	0.00405	255	255	255	2.93812	0.05357	0.09142	0.05643	59.8009
	2	0.00311	255	255	255	0.42615	0.05149	0.07448	0.05321	58.7658
	3	0.00138	255	255	255	3.28254	0.03439	0.04989	0.0353	131.404
	4	0.00227	255	255	255	2.5691	0.06051	0.07177	0.04032	55.6371
	5	0.00064	255	255	255	2.63993	0.03974	0.03575	0.02288	50.477
	6	0.00079	255	255	255	3.3726	0.04481	0.04663	0.02159	28.2297
	7	0.00598	255	255	255	0.25958	0.0759	0.09043	0.08418	108.88
	8	0.0041	255	255	255	0.66898	0.07609	0.07341	0.07112	108.802
	9	0.0045	255	255	255	3.44023	0.08253	0.08936	0.06406	123.092
	10	0.00074	255	255	255	3.53957	0.07896	0.05964	0.01582	109.364
	11	0.00237	255	255	255	3.68671	0.07337	0.06616	0.04564	170.738
	12	0.00074	255	255	255	0.0724	0.07896	0.04742	0.0199	49.8809
	13	0.00237	255	255	255	3.62037	0.10866	0.07923	0.03811	129.501
	14	0.00074	255	255	255	3.2317	0.08927	0.04574	0.02063	46.1796
	15	0.00311	255	255	255	3.75388	0.11419	0.08076	0.04907	106.005
	16	0.00094	255	255	255	3.81175	0.09489	0.05182	0.02306	117.062
	17	0.0043	255	255	255	0.7452	0.11331	0.07806	0.07011	35.5196
	18	0.00292	255	255	255	0.37867	0.11443	0.07781	0.0477	120.032
	19	0.00366	255	255	255	3.49256	0.14799	0.08481	0.05489	69.5927
	20	0.00514	255	255	255	0.31624	0.15545	0.08765	0.07464	131.93
	21	0.00459	255	255	255	0.19005	0.16692	0.0834	0.07015	102.037
	22	0.00459	255	255	255	0.10834	0.16616	0.08132	0.07194	121.158
	23	0.00158	255	255	255	2.92121	0.17638	0.0499	0.04034	84.513
	24	0.00282	255	255	255	0.70222	0.19391	0.07047	0.05088	66.9071
	25	0.00124	255	255	255	3.5675	0.18093	0.04479	0.03511	169.343
	26	0.00242	255	255	255	3.15451	0.22041	0.06679	0.04615	145.068
	27	0.00193	255	255	255	3.66472	0.21763	0.06862	0.03576	40.2533
	28	0.00074	255	255	255	3.44116	0.20829	0.03583	0.02633	46.8657
	29	0.00909	255	255	255	0.24984	0.25587	0.13708	0.08444	26.6694
	30	0.00054	255	255	255	0.81249	0.21247	0.03303	0.02095	7.59292
	31	0.00198	255	255	255	3.53436	0.22387	0.06394	0.03936	168.568
	32	0.00272	255	255	255	0.15381	0.24365	0.0697	0.04964	63.4865
	33	0.00232	255	255	255	0.35781	0.2443	0.05884	0.05025	82.6222
	34	0.00267	255	255	255	3.19351	0.28064	0.06702	0.05069	50.5254
	35	0.00054	255	255	255	3.25027	0.25145	0.0359	0.01928	57.6006
	36	0.00109	255	255	255	2.65632	0.28372	0.04695	0.02948	76.7616
	37	0.00158	255	255	255	2.72681	0.27259	0.06463	0.03115	153.897
	38	0.00464	255	255	255	3.10846	0.29028	0.08557	0.0691	46.1675
	39	0.00188	255	255	255	3.31399	0.28153	0.07656	0.03122	19.1137
	40	0.00128	255	255	255	3.59209	0.28224	0.04571	0.03578	19.2418
	41	0.00395	255	255	255	2.90386	0.31147	0.10083	0.04991	62.3306
	42	0.00217	255	255	255	2.78876	0.29969	0.06245	0.04432	9.674
	43	0.004	255	255	255	3.02121	0.32043	0.07688	0.06628	21.4443
	44	0.00306	255	255	255	0.33286	0.31585	0.07365	0.05296	147.305
	45	0.00321	255	255	255	3.3863	0.3235	0.07514	0.05441	60.3742
	46	0.00484	255	255	255	2.59392	0.34937	0.08371	0.07365	94.4008
	47	0.00326	255	255	255	0.18946	0.33931	0.07572	0.05483	68.9131
	48	0.00326	255	255	255	2.69125	0.34197	0.07771	0.05343	35.6914
	49	0.00084	255	255	255	0.40665	0.33801	0.04072	0.02626	55.6793
	50	0.00173	255	255	255	0.11076	0.34794	0.0514	0.04283	13.0675
	51	0.00069	255	255	255	3.45074	0.34643	0.03909	0.02253	74.4388
	52	0.00543	255	255	255	0.28007	0.37068	0.08997	0.07691	60.1663
	53	0.00124	255	255	255	2.76675	0.35412	0.04618	0.03406	162.684
	54	0.00361	255	255	255	3.10773	0.38221	0.08962	0.05124	81.1696
	55	0.00173	255	255	255	3.62827	0.35878	0.04861	0.04529	0.11018
	56	0.00124	255	255	255	3.76487	0.37549	0.05094	0.03087	83.1015
	57	0.00529	255	255	255	0.69439	0.40653	0.09935	0.06775	85.2606
	58	0.00262	255	255	255	3.03527	0.39329	0.06913	0.04823	86.4453
	59	0.00143	255	255	255	3.69083	0.39011	0.06631	0.02751	61.5839
	60	0.00059	255	255	255	2.51872	0.38718	0.04172	0.0181	133.641
	61	0.00109	255	255	255	3.218	0.39075	0.04131	0.0335	140.008
	62	0.00227	255	255	255	3.78542	0.42755	0.10237	0.02827	58.8006
	63	0.00064	255	255	255	2.4934	0.40525	0.03276	0.02496	101.31
	64	0.00089	255	255	255	3.56292	0.40143	0.05085	0.02227	164.753
	65	0.00054	255	255	255	3.64006	0.39778	0.04005	0.01728	173.712
	66	0.00435	255	255	255	0.18731	0.43851	0.0761	0.07275	28.3504
	67	0.00385	255	255	255	0.35866	0.43192	0.07148	0.06865	178.409
	68	0.00385	255	255	255	3.29327	0.44102	0.07728	0.06349	72.1855
	69	0.00311	255	255	255	3.39015	0.42771	0.07815	0.05071	40.0128
	70	0.00183	255	255	255	3.49237	0.42867	0.0535	0.04351	29.3644
	71	0.00435	255	255	255	2.57022	0.44746	0.08922	0.06205	77.3465
	72	0.00262	255	255	255	0.44303	0.43865	0.0651	0.05121	177.09
	73	0.00504	255	255	255	2.8936	0.47342	0.09513	0.06745	67.6108
	74	0.004	255	255	255	0.27504	0.46344	0.07809	0.06525	123.729
	75	0.00138	255	255	255	2.6537	0.44032	0.04327	0.0407	107.012
	76	0.00153	255	255	255	2.98789	0.44611	0.04939	0.03948	38.4441
	77	0.00079	255	255	255	3.11824	0.44942	0.03891	0.02587	67.8924
	78	0.00069	255	255	255	0.5342	0.45839	0.03147	0.02799	180
	79	0.00074	255	255	255	3.68296	0.46555	0.0424	0.02226	174.728
	80	0.00415	255	255	255	3.04699	0.49688	0.08361	0.0632	102.753
	81	0.00074	255	255	255	3.54051	0.47258	0.04024	0.02345	47.5487
	82	0.00109	255	255	255	3.60971	0.47094	0.05616	0.02464	175.022
	83	0.00059	255	255	255	0.41295	0.49086	0.05246	0.01439	48.5173
	84	0.00385	255	255	255	3.35265	0.50681	0.0749	0.06551	79.3968
	85	0.00069	255	255	255	0.68683	0.49956	0.03201	0.02751	8.08225
	86	0.00242	255	255	255	2.95828	0.51175	0.06594	0.04675	22.5057
	87	0.00158	255	255	255	0.1788	0.5342	0.05102	0.03946	73.9046
	88	0.00346	255	255	255	2.82445	0.55619	0.07094	0.06208	118.026
	89	0.00301	255	255	255	3.21438	0.53438	0.07249	0.05293	12.6518
	90	0.00267	255	255	255	3.29335	0.53993	0.07325	0.04638	127.712
	91	0.00222	255	255	255	2.98272	0.57239	0.06061	0.0467	83.6178
	92	0.00109	255	255	255	0.24442	0.5521	0.04923	0.02811	161.81
	93	0.00094	255	255	255	0.37309	0.55733	0.03794	0.0315	125.143
	94	0.00089	255	255	255	2.92172	0.55529	0.0473	0.02394	117.875
	95	0.00198	255	255	255	3.03706	0.57111	0.05878	0.04281	142.301
	96	0.00064	255	255	255	3.48233	0.56043	0.04651	0.01758	44.6292
	97	0.00198	255	255	255	0.48149	0.57427	0.0584	0.04309	41.5786
	98	0.00109	255	255	255	0.54858	0.58373	0.04237	0.03266	173.711
	99	0.00109	255	255	255	0.41567	0.616	0.04447	0.03112	136.696
	100	0.00099	255	255	255	3.19222	0.61574	0.05768	0.02181	67.2311
	101	0.00257	255	255	255	3.27024	0.62653	0.06033	0.05422	0.77141
	102	0.0045	255	255	255	2.90433	0.64408	0.0946	0.06051	2.92443
	103	0.00124	255	255	255	0.21157	0.62994	0.05036	0.03123	6.13239
	104	0.00054	255	255	255	3.52121	0.62782	0.03168	0.02184	138.972
	105	0.00247	255	255	255	3.0631	0.64765	0.07012	0.04485	11.1801
	106	0.00361	255	255	255	2.98997	0.66549	0.07645	0.06007	26.395
	107	0.00148	255	255	255	3.22865	0.66401	0.05225	0.03612	102.962
	108	0.00084	255	255	255	0.50505	0.66796	0.04354	0.02456	133.212
	109	0.00133	255	255	255	3.6448	0.68481	0.04433	0.03832	139.864
	110	0.00163	255	255	255	3.3932	0.69023	0.05686	0.03651	179.714
	111	0.00064	255	255	255	3.58885	0.681	0.03477	0.02352	162.337
	112	0.00158	255	255	255	0.37715	0.69631	0.05476	0.03676	168.578
	113	0.00114	255	255	255	0.57286	0.69236	0.04171	0.03469	45.0006
	114	0.00079	255	255	255	2.7088	0.69411	0.03822	0.02634	43.8698
	115	0.00509	255	255	255	2.81041	0.71597	0.11174	0.05799	24.7111
	116	0.00163	255	255	255	3.51077	0.69853	0.05425	0.03826	149.286
	117	0.00425	255	255	255	2.91295	0.7235	0.07654	0.07068	77.3311
	118	0.00089	255	255	255	3.05605	0.71383	0.05292	0.0214	106.046
	119	0.00099	255	255	255	3.09733	0.71239	0.04828	0.02606	85.793
	120	0.00262	255	255	255	3.12704	0.75734	0.10112	0.03297	63.688
	121	0.00079	255	255	255	3.29133	0.72091	0.03919	0.02568	177.034
	122	0.00375	255	255	255	2.63134	0.78984	0.08353	0.05724	64.8615
	123	0.00099	255	255	255	3.03231	0.75105	0.04125	0.0305	127.559
	124	0.00084	255	255	255	3.24636	0.76265	0.04349	0.02459	118.547
	125	0.00109	255	255	255	2.85313	0.76872	0.05331	0.02596	138.343
	126	0.00326	255	255	255	0.27221	0.80333	0.0993	0.04181	66.8304
	127	0.00331	255	255	255	2.72657	0.78793	0.07891	0.05341	169.018
	128	0.00069	255	255	255	3.0054	0.78022	0.04467	0.01972	33.1057
	129	0.00069	255	255	255	2.81963	0.78875	0.03845	0.02291	145.173
	130	0.00203	255	255	255	3.16708	0.81219	0.05954	0.04332	123.53
	131	0.00405	255	255	255	0.32951	0.83748	0.08855	0.05825	113.427
	132	0.00153	255	255	255	2.87271	0.82251	0.05557	0.03509	38.6323
	133	0.0042	255	255	255	0.42418	0.85129	0.09027	0.05923	85.2928
	134	0.00119	255	255	255	0.6042	0.82825	0.04283	0.03525	63.2849
	135	0.00168	255	255	255	2.55835	0.82694	0.06052	0.03534	159.183
	136	0.00099	255	255	255	2.99787	0.82872	0.04157	0.03026	33.3475
	137	0.00677	255	255	255	3.68091	0.89332	0.1454	0.05927	88.4889
	138	0.00138	255	255	255	2.80407	0.85101	0.04852	0.0363	108.598
	139	0.00415	255	255	255	2.50617	0.87586	0.09375	0.05637	149.978
	140	0.00217	255	255	255	3.15267	0.8791	0.06593	0.04198	84.0526
	141	0.00059	255	255	255	2.70675	0.87687	0.0386	0.01956	153.756
	142	0.00188	255	255	255	2.97197	0.89083	0.05821	0.04107	16.8765
	143	0.00208	255	255	255	0.203	0.90373	0.05998	0.04405	173
	144	0.00306	255	255	255	3.06068	0.90221	0.08051	0.04845	168.985
	145	0.00104	255	255	255	3.24522	0.8885	0.03849	0.03432	145.685
	146	0.00099	255	255	255	3.33702	0.89268	0.04795	0.02624	146.042
	147	0.00168	255	255	255	2.41818	0.90943	0.05909	0.0362	45.2533
	148	0.00089	255	255	255	2.80574	0.91494	0.0519	0.02182	152.254
	149	0.00405	255	255	255	2.90606	0.93134	0.07802	0.06611	12.1535
	150	0.00054	255	255	255	0.25272	0.92943	0.0388	0.01783	109.736
	151	0.00084	255	255	255	3.39687	0.9301	0.0395	0.02707	129.8
	152	0.00158	255	255	255	2.49859	0.95133	0.05905	0.03409	120.128
	153	0.00079	255	255	255	2.61303	0.94452	0.03706	0.02716	149.574
	154	0.00114	255	255	255	2.34998	0.95426	0.04266	0.03392	64.7636
	155	0.00306	255	255	255	3.02156	0.96762	0.06713	0.0581	2.20781
	156	0.00064	255	255	255	3.35851	0.94919	0.0337	0.02427	106.965
	157	0.00252	255	255	255	0.46481	0.98647	0.07515	0.04269	99.6706
	158	0.00336	255	255	255	2.87217	1.00246	0.08719	0.04906	130.744
	159	0.00306	255	255	255	3.46972	0.99064	0.08948	0.04359	174.127
	160	0.00059	255	255	255	0.27355	0.9782	0.03545	0.02129	53.5603
	161	0.0044	255	255	255	2.58292	1.03441	0.11226	0.04987	56.3122
	162	0.00217	255	255	255	2.27963	1.00818	0.06373	0.04343	56.67
	163	0.00119	255	255	255	2.70206	1.00251	0.04319	0.03496	59.2803
	164	0.00326	255	255	255	2.96294	1.00685	0.07271	0.0571	150.93
	165	0.00193	255	255	255	3.37221	1.00614	0.06083	0.04033	48.6642
	166	0.00267	255	255	255	3.54457	1.03196	0.07761	0.04377	44.6621
	167	0.00593	255	255	255	2.14437	1.05271	0.10969	0.06882	120.532
	168	0.00301	255	255	255	2.22099	1.0445	0.07094	0.05409	1.86231
	169	0.00385	255	255	255	3.42475	1.0548	0.0824	0.05954	43.2943
	170	0.00385	255	255	255	0.9873	1.05786	0.09415	0.05211	45.3042
	171	0.00104	255	255	255	3.22715	1.03845	0.04075	0.03242	80.9129
	172	0.00109	255	255	255	3.68767	1.05307	0.06767	0.02045	67.2599
	173	0.00296	255	255	255	3.32647	1.06337	0.07663	0.04925	120.465
	174	0.00232	255	255	255	3.02748	1.05816	0.06622	0.04465	157.075
	175	0.00064	255	255	255	2.80809	1.06057	0.04303	0.019	120.175
	176	0.00484	255	255	255	1.23983	1.09509	0.08258	0.07465	118.605
	177	0.0038	255	255	255	1.92307	1.08899	0.07712	0.06281	5.2167
	178	0.00524	255	255	255	2.60458	1.12073	0.09635	0.06921	45.2466
	179	0.00074	255	255	255	2.66516	1.07708	0.03958	0.02384	100.257
	180	0.01013	255	255	255	1.80465	1.11303	0.15955	0.08083	155.168
	181	0.0041	255	255	255	2.03913	1.0958	0.07994	0.06532	11.9086
	182	0.00193	255	255	255	3.1316	1.07985	0.06578	0.0373	5.05047
	183	0.00198	255	255	255	0.34266	1.12025	0.07476	0.03366	76.8922
	184	0.00059	255	255	255	2.3061	1.08891	0.03387	0.02229	150.274
	185	0.00425	255	255	255	3.59296	1.10568	0.0895	0.06044	18.5181
	186	0.00474	255	255	255	1.61381	1.12662	0.08076	0.07478	97.4667
	187	0.00296	255	255	255	1.45383	1.12605	0.07539	0.05007	116.541
	188	0.00173	255	255	255	2.84805	1.11731	0.05932	0.03712	66.9894
	189	0.00168	255	255	255	3.31748	1.12443	0.06001	0.03564	120.86
	190	0.00079	255	255	255	3.45739	1.10224	0.04201	0.02396	177.556
	191	0.0041	255	255	255	1.53372	1.13103	0.07393	0.07063	21.7617
	192	0.00247	255	255	255	3.39585	1.13434	0.06309	0.04985	94.6199
	193	0.00366	255	255	255	1.16624	1.13889	0.07391	0.06298	37.25
	194	0.00292	255	255	255	1.97688	1.14745	0.06857	0.05413	125.57
	195	0.00089	255	255	255	2.24108	1.13011	0.03664	0.0309	39.0486
	196	0.00104	255	255	255	2.49881	1.14656	0.04317	0.0306	23.0798
	197	0.00089	255	255	255	3.07636	1.13675	0.04591	0.02466	130.383
	198	0.00183	255	255	255	3.5315	1.14753	0.05254	0.0443	104.283
	199	0.00153	255	255	255	1.09573	1.14765	0.0521	0.03743	176.554
	200	0.00212	255	255	255	2.36984	1.15153	0.06739	0.04014	144.999
	201	0.00173	255	255	255	3.72306	1.15346	0.05557	0.03962	9.1083
	202	0.00524	255	255	255	1.68935	1.16807	0.08566	0.07784	142.48
	203	0.00173	255	255	255	2.43314	1.15788	0.05533	0.03979	138.08
	204	0.00237	255	255	255	3.17228	1.1633	0.0716	0.04217	129.145
	205	0.00148	255	255	255	1.00374	1.17291	0.04941	0.0382	61.6145
	206	0.00287	255	255	255	1.29697	1.17615	0.06344	0.05751	71.146
	207	0.00543	255	255	255	1.39711	1.19289	0.09809	0.07055	35.2051
	208	0.00395	255	255	255	1.77561	1.18447	0.0999	0.05038	156.786
	209	0.0039	255	255	255	1.90748	1.18501	0.09559	0.05199	29.9169
	210	0.00099	255	255	255	2.88751	1.16365	0.05064	0.02485	143.578
	211	0.00553	255	255	255	2.26026	1.21376	0.11069	0.06365	45.7047
	212	0.00183	255	255	255	2.81796	1.17736	0.05906	0.03941	178.967
	213	0.00252	255	255	255	3.10758	1.18163	0.06522	0.04919	40.3332
	214	0.00069	255	255	255	2.75135	1.17786	0.03125	0.02819	104.089
	215	0.00183	255	255	255	3.28416	1.18857	0.05433	0.04284	150.668
	216	0.00277	255	255	255	3.46254	1.20095	0.08109	0.04344	146.603
	217	0.00183	255	255	255	1.21364	1.19616	0.05979	0.03893	150.612
	218	0.00054	255	255	255	2.20359	1.18375	0.03172	0.02181	165.286
	219	0.00124	255	255	255	2.43499	1.20716	0.07527	0.02089	142.544
	220	0.00128	255	255	255	2.5372	1.19574	0.05543	0.02951	43.0124
	221	0.00198	255	255	255	2.60495	1.20319	0.0562	0.04478	8.68301
	222	0.00143	255	255	255	1.50069	1.21226	0.05618	0.03247	118.254
	223	0.00519	255	255	255	1.58223	1.22723	0.08459	0.07809	166.555
	224	0.0041	255	255	255	2.05293	1.21555	0.0854	0.06114	28.9358
	225	0.00178	255	255	255	2.13135	1.22129	0.05489	0.04126	73.9125
	226	0.00114	255	255	255	3.7133	1.20303	0.04377	0.03306	76.889
	227	0.00173	255	255	255	3.86023	1.20728	0.05021	0.04385	176.389
	228	0.00277	255	255	255	1.13041	1.2248	0.07847	0.04489	86.6728
	229	0.00074	255	255	255	1.98663	1.20735	0.03532	0.02672	77.8295
	230	0.00484	255	255	255	1.45278	1.24593	0.09626	0.06405	90.5601
	231	0.00059	255	255	255	2.48944	1.21016	0.02781	0.02714	45.0027
	232	0.00079	255	255	255	2.89419	1.2125	0.03438	0.02928	34.722
	233	0.00311	255	255	255	3.62747	1.22846	0.06606	0.05999	82.2662
	234	0.00148	255	255	255	0.7753	1.22141	0.05113	0.03691	176.127
	235	0.00361	255	255	255	1.33527	1.254	0.09501	0.04834	104.222
	236	0.01141	255	255	255	1.63555	1.30564	0.16863	0.08618	58.1692
	237	0.00282	255	255	255	2.3824	1.24284	0.06711	0.05343	47.1648
	238	0.00361	255	255	255	3.4044	1.24283	0.08347	0.05502	36.2425
	239	0.00356	255	255	255	1.18692	1.25946	0.07886	0.05744	87.9268
	240	0.00138	255	255	255	1.79767	1.23836	0.05201	0.03386	128.802
	241	0.00568	255	255	255	1.92891	1.26006	0.09644	0.07501	168.813
	242	0.00064	255	255	255	2.98814	1.23305	0.0388	0.02108	27.8632
	243	0.00163	255	255	255	3.97533	1.23785	0.05703	0.0364	8.29326
	244	0.00509	255	255	255	1.25802	1.2671	0.08992	0.07206	64.6417
	245	0.00114	255	255	255	1.85856	1.25376	0.05006	0.0289	101.463
	246	0.00094	255	255	255	3.33156	1.25024	0.04989	0.02396	128.292
	247	0.0041	255	255	255	1.72833	1.26196	0.07995	0.06531	42.8893
	248	0.00143	255	255	255	3.04247	1.26074	0.05979	0.03051	125.16
	249	0.00262	255	255	255	3.18301	1.27815	0.08048	0.04143	39.838
	250	0.00336	255	255	255	2.68994	1.26667	0.06613	0.06468	173.73
	251	0.00321	255	255	255	2.7751	1.26581	0.07056	0.05795	153.869
	252	0.00203	255	255	255	3.79077	1.26188	0.0572	0.04509	23.1083
	253	0.00054	255	255	255	2.63364	1.25979	0.03347	0.02068	87.5365
	254	0.00074	255	255	255	2.15392	1.2692	0.04237	0.02227	85.7705
	255	0.00208	255	255	255	2.27304	1.28196	0.06603	0.04002	26.2515
	256	0.00188	255	255	255	2.56873	1.28131	0.0592	0.04038	63.9779
	257	0.00094	255	255	255	3.68634	1.2728	0.04002	0.02987	111.938
	258	0.00435	255	255	255	2.01277	1.30148	0.07889	0.07017	55.8919
	259	0.00237	255	255	255	2.42969	1.29114	0.06776	0.04456	25.2706
	260	0.00163	255	255	255	2.50243	1.28386	0.07075	0.02934	11.5664
	261	0.00203	255	255	255	2.92244	1.28862	0.06355	0.04059	126.208
	262	0.00306	255	255	255	1.54445	1.299	0.076	0.05132	66.6426
	263	0.00474	255	255	255	1.39701	1.3153	0.08239	0.0733	67.3257
	264	0.00336	255	255	255	1.78247	1.31143	0.07107	0.06019	35.1248
	265	0.00079	255	255	255	1.83677	1.28719	0.03973	0.02534	148.039
	266	0.00198	255	255	255	2.3461	1.30036	0.05504	0.04572	81.6543
	267	0.00094	255	255	255	3.43959	1.29315	0.04809	0.02485	134.877
	268	0.00489	255	255	255	3.67358	1.33455	0.09699	0.06421	100.82
	269	0.00133	255	255	255	3.25404	1.30102	0.05468	0.03106	176.195
	270	0.00257	255	255	255	1.13194	1.31131	0.06579	0.04972	29.7094
	271	0.00212	255	255	255	2.13886	1.31598	0.0596	0.04539	120.017
	272	0.0042	255	255	255	2.84116	1.33208	0.09951	0.05373	72.2854
	273	0.00217	255	255	255	3.36993	1.30771	0.06538	0.04234	12.7183
	274	0.00198	255	255	255	0.98599	1.31846	0.05468	0.04602	126.171
	275	0.00079	255	255	255	2.23303	1.31662	0.05313	0.01894	100.096
	276	0.0038	255	255	255	0.08038	1.33948	0.07585	0.06386	53.829
	277	0.00356	255	255	255	0.23557	1.33336	0.07145	0.06339	150.275
	278	0.00133	255	255	255	3.09888	1.31664	0.05282	0.03216	152.384
	279	0.00366	255	255	255	1.29343	1.33674	0.07842	0.05936	12.253
	280	0.00845	255	255	255	1.88412	1.35218	0.12506	0.08602	13.2402
	281	0.00178	255	255	255	2.06887	1.33727	0.06491	0.03489	30.038
	282	0.00089	255	255	255	3.05215	1.32614	0.04616	0.02453	137.242
	283	0.0042	255	255	255	1.48167	1.34986	0.07935	0.06739	0.45508
	284	0.00059	255	255	255	2.18953	1.332	0.03451	0.02187	115.67
	285	0.00054	255	255	255	2.69562	1.33008	0.03444	0.02009	105.255
	286	0.00287	255	255	255	2.45179	1.34872	0.06644	0.05491	21.611
	287	0.00252	255	255	255	2.63911	1.34853	0.07613	0.04214	23.2715
	288	0.0045	255	255	255	1.17782	1.36961	0.07947	0.07203	73.8212
	289	0.00292	255	255	255	1.70823	1.36285	0.07157	0.05185	49.2506
	290	0.0042	255	255	255	2.37775	1.36044	0.0812	0.06585	178.255
	291	0.00153	255	255	255	3.47811	1.35603	0.05233	0.03726	144.581
	292	0.00133	255	255	255	3.41284	1.35933	0.05128	0.03312	125.941
	293	0.00094	255	255	255	2.00308	1.3627	0.04631	0.02581	66.9813
	294	0.00321	255	255	255	2.29583	1.37233	0.07249	0.05641	149.258
	295	0.00124	255	255	255	2.79178	1.37164	0.0612	0.0257	137.729
	296	0.00069	255	255	255	3.03352	1.35459	0.04261	0.02067	170.095
	297	0.00405	255	255	255	0.92474	1.39268	0.08417	0.06129	81.4775
	298	0.00143	255	255	255	1.78258	1.37393	0.04724	0.03862	39.5622
	299	0.00104	255	255	255	3.27936	1.37718	0.03988	0.03312	45.2616
	300	0.00064	255	255	255	0.36362	1.37958	0.04347	0.01881	113.458
	301	0.00371	255	255	255	2.96703	1.38598	0.07541	0.06256	2.98523
	302	0.00469	255	255	255	1.24017	1.40998	0.09004	0.06637	70.3168
	303	0.00311	255	255	255	1.34974	1.39849	0.06746	0.05874	113.683
	304	0.00114	255	255	255	2.69868	1.39342	0.05031	0.02876	89.6052
	305	0.00119	255	255	255	3.22309	1.3853	0.04693	0.03217	25.3612
	306	0.00311	255	255	255	3.7242	1.39715	0.07317	0.05417	45.6341
	307	0.00484	255	255	255	1.41928	1.41441	0.08624	0.07149	111.602
	308	0.00637	255	255	255	1.51126	1.43062	0.1364	0.05949	42.9607
	309	0.00237	255	255	255	2.04456	1.40609	0.06607	0.0457	102.592
	310	0.00637	255	255	255	2.12071	1.4158	0.10016	0.08102	163.1
	311	0.00153	255	255	255	2.19792	1.3982	0.04845	0.04025	132.5
	312	0.00143	255	255	255	2.47312	1.39962	0.04903	0.0372	66.4569
	313	0.00385	255	255	255	2.56549	1.40256	0.08055	0.06092	6.49866
	314	0.00193	255	255	255	0.24376	1.4003	0.05633	0.04355	39.0803
	315	0.00509	255	255	255	0.85457	1.42562	0.08703	0.07445	115.047
	316	0.00242	255	255	255	1.65963	1.40759	0.07256	0.04248	127.655
	317	0.00064	255	255	255	2.23766	1.39526	0.03642	0.02246	90
	318	0.00059	255	255	255	1.30212	1.40287	0.03252	0.02321	60.9454
	319	0.00455	255	255	255	1.98149	1.42834	0.10531	0.05495	140.008
	320	0.00168	255	255	255	1.07792	1.41448	0.04926	0.04342	154.786
	321	0.00484	255	255	255	1.82195	1.43133	0.08026	0.07681	68.2368
	322	0.00104	255	255	255	2.50852	1.41802	0.0497	0.02658	93.47
	323	0.0044	255	255	255	2.88272	1.42282	0.09011	0.06213	169.276
	324	0.00104	255	255	255	3.63516	1.40764	0.05172	0.02554	27.1609
	325	0.004	255	255	255	1.60205	1.43665	0.08334	0.06114	15.124
	326	0.00321	255	255	255	2.39305	1.43375	0.07934	0.05153	160.323
	327	0.00119	255	255	255	3.1159	1.41605	0.04372	0.03454	162.219
	328	0.00272	255	255	255	0.9785	1.44344	0.06517	0.05309	157.709
	329	0.00074	255	255	255	1.76592	1.42197	0.04028	0.02342	119.035
	330	0.00148	255	255	255	3.17148	1.43579	0.05283	0.03572	71.4274
	331	0.00104	255	255	255	3.28572	1.42069	0.04861	0.02718	170.123
	332	0.00272	255	255	255	0.7923	1.45443	0.06975	0.0496	119.236
	333	0.00188	255	255	255	1.908	1.43188	0.0728	0.03284	167.919
	334	0.00306	255	255	255	2.28329	1.44763	0.07974	0.04891	55.6162
	335	0.00148	255	255	255	2.62018	1.43766	0.05332	0.03539	16.8209
	336	0.00109	255	255	255	3.03301	1.43168	0.0449	0.03082	143.11
	337	0.00262	255	255	255	3.21497	1.45706	0.08378	0.03979	85.8251
	338	0.00771	255	255	255	1.34867	1.48817	0.11421	0.08593	111.649
	339	0.00287	255	255	255	1.15942	1.4567	0.07717	0.04728	38.9984
	340	0.00375	255	255	255	1.72414	1.46434	0.08265	0.05784	57.2099
	341	0.00114	255	255	255	2.73168	1.4414	0.04442	0.03257	27.0307
	342	0.00227	255	255	255	2.98167	1.45424	0.06784	0.04265	154.821
	343	0.00138	255	255	255	3.09125	1.44848	0.05164	0.03411	157.5
	344	0.00089	255	255	255	3.25599	1.45383	0.04346	0.02606	105.703
	345	0.00336	255	255	255	0.90829	1.48126	0.07075	0.06046	39.5847
	346	0.0039	255	255	255	1.27096	1.47996	0.07305	0.06803	37.3516
	347	0.00138	255	255	255	2.34292	1.4653	0.04764	0.03697	114.019
	348	0.00084	255	255	255	2.58026	1.47051	0.04501	0.02376	106.976
	349	0.00222	255	255	255	2.68266	1.4807	0.06306	0.04489	59.2858
	350	0.00257	255	255	255	2.8235	1.49893	0.08777	0.03727	139.737
	351	0.00311	255	255	255	1.92689	1.48842	0.07083	0.05595	110.175
	352	0.00351	255	255	255	2.07073	1.49129	0.0757	0.059	78.5737
	353	0.00336	255	255	255	2.91548	1.49387	0.08894	0.0481	27.8303
	354	0.00143	255	255	255	1.63812	1.4893	0.0526	0.03468	93.5205
	355	0.00356	255	255	255	1.85712	1.49493	0.07632	0.05934	30.064
	356	0.00094	255	255	255	2.1518	1.4748	0.03865	0.03093	3.14697
	357	0.00647	255	255	255	2.24797	1.52747	0.12411	0.0664	119.152
	358	0.00346	255	255	255	2.49389	1.49125	0.09028	0.04878	5.54546
	359	0.00385	255	255	255	3.15863	1.5261	0.08797	0.05578	102.18
	360	0.00059	255	255	255	3.76696	1.47492	0.03277	0.02304	44.2328
	361	0.00598	255	255	255	1.45689	1.51992	0.10853	0.07013	132.671
	362	0.00272	255	255	255	1.98723	1.50504	0.06288	0.05502	111.16
	363	0.00524	255	255	255	1.77708	1.51946	0.08712	0.07654	76.0316
	364	0.00375	255	255	255	2.3845	1.52455	0.08648	0.05528	47.3148
	365	0.00321	255	255	255	3.08579	1.50826	0.07262	0.0563	22.0252
	366	0.00361	255	255	255	1.19662	1.52053	0.07509	0.06115	31.0323
	367	0.00494	255	255	255	0.80004	1.53106	0.08974	0.0701	80.5286
	368	0.00099	255	255	255	2.31781	1.50385	0.04202	0.02994	167.726
	369	0.00366	255	255	255	2.74663	1.52643	0.07593	0.0613	48.5679
	370	0.00306	255	255	255	2.99707	1.52416	0.08038	0.04852	31.2469
	371	0.00548	255	255	255	0.95712	1.53818	0.09771	0.07146	13.4104
	372	0.00356	255	255	255	1.54628	1.53174	0.07238	0.06258	91.1026
	373	0.00445	255	255	255	2.16001	1.53474	0.07939	0.07132	72.3704
	374	0.0044	255	255	255	0.86587	1.55937	0.08138	0.0688	75.3295
	375	0.00395	255	255	255	1.61403	1.55446	0.07546	0.06669	54.3117
	376	0.00336	255	255	255	1.69812	1.55506	0.07901	0.05414	40.3209
	377	0.00346	255	255	255	1.13368	1.56285	0.07117	0.06187	120.878
	378	0.00341	255	255	255	1.26904	1.56049	0.07205	0.06025	77.8534
	379	0.00321	255	255	255	1.91335	1.56125	0.06583	0.06211	42.1447
	380	0.00331	255	255	255	2.08609	1.56374	0.07451	0.05657	41.2082
	381	0.00193	255	255	255	2.43969	1.55782	0.05577	0.04399	68.9268
	382	0.00119	255	255	255	3.22045	1.55312	0.04844	0.03116	137.877
	383	0.00257	255	255	255	2.56342	1.56612	0.06267	0.0522	139.956
	384	0.00282	255	255	255	2.70906	1.5827	0.11654	0.03077	120.606
	385	0.00232	255	255	255	2.93565	1.56186	0.07155	0.04132	153.149
	386	0.00183	255	255	255	3.38959	1.56813	0.05747	0.0405	69.3743
	387	0.00321	255	255	255	1.40034	1.57812	0.07318	0.05587	93.8976
	388	0.0042	255	255	255	2.31597	1.58984	0.08796	0.06079	80.9728
	389	0.00375	255	255	255	3.04328	1.58791	0.07889	0.0606	15.2041
	390	0.00084	255	255	255	1.99727	1.57015	0.0426	0.0251	169.439
	391	0.00104	255	255	255	2.50785	1.57065	0.04235	0.0312	155.059
	392	0.00099	255	255	255	2.65942	1.57379	0.04692	0.02681	114.457
	393	0.00341	255	255	255	1.20629	1.5938	0.06957	0.06239	16.0779
	394	0.00143	255	255	255	1.8216	1.58698	0.0537	0.03397	110.936
	395	0.00173	255	255	255	2.78579	1.59006	0.05306	0.04149	147.615
	396	0.00395	255	255	255	1.33859	1.60015	0.07886	0.06381	149.737
	397	0.0042	255	255	255	2.20086	1.60348	0.07461	0.07166	32.3601
	398	0.00119	255	255	255	3.25618	1.58973	0.04156	0.03632	36.9923
	399	0.00114	255	255	255	3.31112	1.59849	0.05241	0.0276	141.73
	400	0.00311	255	255	255	0.98601	1.60702	0.06786	0.0584	138.752
	401	0.00479	255	255	255	1.07221	1.61613	0.08883	0.06869	66.611
	402	0.0043	255	255	255	2.392	1.62891	0.08534	0.06413	37.8502
	403	0.00578	255	255	255	2.57391	1.64127	0.13798	0.05334	48.1009
	404	0.00168	255	255	255	3.56742	1.62473	0.06818	0.03137	58.0033
	405	0.00331	255	255	255	0.90312	1.62039	0.0732	0.05758	21.9564
	406	0.00232	255	255	255	2.11491	1.62333	0.06718	0.04401	20.0372
	407	0.00301	255	255	255	0.80978	1.62572	0.0688	0.05578	19.3474
	408	0.00469	255	255	255	1.4668	1.63136	0.10809	0.05529	175.481
	409	0.00287	255	255	255	1.58189	1.63509	0.06979	0.05228	9.2665
	410	0.00459	255	255	255	1.88797	1.64006	0.08542	0.06849	29.3433
	411	0.00079	255	255	255	1.9545	1.61711	0.03688	0.02729	125.722
	412	0.00153	255	255	255	3.43004	1.63016	0.0696	0.02802	35.8635
	413	0.00074	255	255	255	4.1197	1.61409	0.03484	0.02708	128.736
	414	0.00301	255	255	255	1.65694	1.63539	0.06978	0.05499	81.4794
	415	0.00296	255	255	255	2.25561	1.6449	0.07789	0.04846	61.4575
	416	0.00277	255	255	255	3.18903	1.63587	0.0681	0.05173	59.65
	417	0.00504	255	255	255	1.78881	1.65099	0.08218	0.07808	26.8383
	418	0.00084	255	255	255	2.04606	1.62928	0.03669	0.02914	97.4793
	419	0.004	255	255	255	2.47226	1.6404	0.0861	0.05918	35.1229
	420	0.00247	255	255	255	3.4795	1.6445	0.0615	0.05115	80.4022
	421	0.0044	255	255	255	1.2463	1.65754	0.08836	0.06336	49.5113
	422	0.00193	255	255	255	1.72436	1.6602	0.06361	0.03857	74.6448
	423	0.00247	255	255	255	2.65289	1.64858	0.06344	0.04958	17.5503
	424	0.00089	255	255	255	2.90337	1.64479	0.04607	0.02458	88.856
	425	0.004	255	255	255	1.16668	1.67043	0.07854	0.06488	118.189
	426	0.00415	255	255	255	2.8367	1.66646	0.07576	0.06975	143.308
	427	0.00104	255	255	255	3.34363	1.64295	0.05674	0.02328	8.2137
	428	0.00346	255	255	255	1.36453	1.66969	0.07678	0.05735	84.699
	429	0.00079	255	255	255	1.9567	1.6606	0.03733	0.02696	95.5646
	430	0.00425	255	255	255	2.0604	1.70437	0.09846	0.05495	131.771
	431	0.00272	255	255	255	3.03416	1.68115	0.06869	0.05037	97.506
	432	0.00128	255	255	255	3.08303	1.68074	0.0559	0.02926	96.7339
	433	0.00222	255	255	255	3.23592	1.67454	0.06214	0.04556	125.95
	434	0.00489	255	255	255	0.84579	1.69083	0.08044	0.07742	156.122
	435	0.00489	255	255	255	0.94313	1.69374	0.0863	0.07216	56.2675
	436	0.0043	255	255	255	1.42184	1.69767	0.07924	0.06907	66.3439
	437	0.00178	255	255	255	2.13662	1.67856	0.05742	0.03944	49.905
	438	0.00247	255	255	255	2.29103	1.68879	0.06814	0.04616	77.5095
	439	0.00153	255	255	255	2.75548	1.7034	0.07316	0.02666	98.8541
	440	0.00109	255	255	255	3.118	1.67482	0.04533	0.03053	128.511
	441	0.00183	255	255	255	3.61699	1.67984	0.06222	0.03741	167.496
	442	0.00104	255	255	255	0.20434	1.67474	0.03752	0.03521	100.085
	443	0.00494	255	255	255	1.30065	1.70411	0.08361	0.07524	58.1407
	444	0.00351	255	255	255	1.09251	1.70176	0.07868	0.05677	94.6008
	445	0.00504	255	255	255	1.51978	1.70977	0.08248	0.0778	176.136
	446	0.0039	255	255	255	1.5983	1.70026	0.08342	0.05957	70.1816
	447	0.00415	255	255	255	2.1943	1.70545	0.07914	0.06677	42.639
	448	0.00232	255	255	255	2.97155	1.69391	0.06305	0.04689	5.20721
	449	0.00114	255	255	255	3.55927	1.69231	0.04613	0.03137	97.4744
	450	0.00277	255	255	255	1.84223	1.7093	0.07808	0.04512	25.9399
	451	0.00128	255	255	255	1.9327	1.69318	0.05239	0.03122	179.646
	452	0.00721	255	255	255	2.37624	1.7145	0.12421	0.07394	0.51359
	453	0.00114	255	255	255	3.30898	1.69231	0.05711	0.02533	26.0027
	454	0.00089	255	255	255	3.42547	1.6893	0.04691	0.02414	5.30983
	455	0.00277	255	255	255	3.9685	1.69813	0.06599	0.05338	11.2064
	456	0.00385	255	255	255	2.61659	1.71264	0.07839	0.06259	24.9022
	457	0.00499	255	255	255	0.771	1.72228	0.08338	0.0762	178.085
	458	0.00464	255	255	255	1.01778	1.72255	0.08251	0.07166	32.7986
	459	0.00543	255	255	255	1.6676	1.73316	0.0879	0.07872	118.246
	460	0.00519	255	255	255	1.98087	1.74115	0.09128	0.07236	48.4671
	461	0.00178	255	255	255	2.68391	1.72464	0.08271	0.02738	97.7424
	462	0.00054	255	255	255	2.71735	1.70198	0.03081	0.02246	74.9293
	463	0.00054	255	255	255	3.1934	1.70006	0.03444	0.02009	127.875
	464	0.00296	255	255	255	3.47795	1.7371	0.0729	0.05177	96.9587
	465	0.00316	255	255	255	3.72043	1.74154	0.09546	0.04218	145.012
	466	0.00094	255	255	255	2.87801	1.71563	0.04633	0.0258	89.472
	467	0.00143	255	255	255	3.37501	1.7295	0.05556	0.03283	119.236
	468	0.00336	255	255	255	1.75549	1.73513	0.07085	0.06038	94.7789
	469	0.00054	255	255	255	2.91096	1.71476	0.02807	0.02465	108.435
	470	0.00257	255	255	255	1.14383	1.74279	0.06139	0.05328	76.7903
	471	0.00074	255	255	255	2.46226	1.72749	0.03709	0.02544	108.725
	472	0.00257	255	255	255	2.55031	1.74252	0.0773	0.04232	130.413
	473	0.00094	255	255	255	3.24647	1.72858	0.05202	0.02298	124.03
	474	0.00415	255	255	255	1.23108	1.75148	0.08653	0.06106	140.904
	475	0.00163	255	255	255	2.11924	1.74522	0.05931	0.035	50.5436
	476	0.00326	255	255	255	2.24736	1.74862	0.07789	0.0533	35.4266
	477	0.00188	255	255	255	3.09997	1.74782	0.05524	0.04327	33.7057
	478	0.00311	255	255	255	1.90146	1.75664	0.07053	0.05619	124.404
	479	0.00148	255	255	255	3.57284	1.75233	0.05825	0.0324	31.3251
	480	0.0043	255	255	255	0.86113	1.76553	0.07711	0.07098	74.6693
	481	0.00371	255	255	255	1.45955	1.76836	0.08465	0.05574	86.4022
	482	0.00316	255	255	255	3.68627	1.79075	0.09432	0.04268	118.155
	483	0.00865	255	255	255	1.35951	1.78205	0.14555	0.07563	1.68971
	484	0.00242	255	255	255	2.83061	1.76995	0.06602	0.04669	148.561
	485	0.00064	255	255	255	0.47175	1.76833	0.03646	0.02243	104.48
	486	0.00464	255	255	255	0.93643	1.77722	0.08495	0.06961	20.1711
	487	0.0039	255	255	255	1.5676	1.78141	0.07444	0.06676	78.2404
	488	0.00282	255	255	255	1.81946	1.77186	0.06967	0.05147	28.2058
	489	0.00089	255	255	255	3.22748	1.76076	0.03736	0.03031	175.269
	490	0.0039	255	255	255	1.0616	1.78194	0.07939	0.0626	24.9964
	491	0.00277	255	255	255	2.16933	1.78122	0.06076	0.05798	89.1207
	492	0.00524	255	255	255	2.314	1.78888	0.08675	0.07687	170.049
	493	0.00519	255	255	255	2.63403	1.78828	0.08703	0.07589	11.331
	494	0.00272	255	255	255	3.00835	1.78939	0.06978	0.04958	44.9953
	495	0.00282	255	255	255	2.03638	1.78974	0.06433	0.05574	1.09132
	496	0.0042	255	255	255	2.4248	1.79202	0.08574	0.06237	14.6954
	497	0.00222	255	255	255	2.49365	1.80247	0.078	0.03629	53.677
	498	0.00059	255	255	255	4.25899	1.78244	0.0482	0.01566	135
	499	0.00183	255	255	255	1.71194	1.79591	0.05673	0.04103	25.0359
	500	0.00104	255	255	255	2.92925	1.78855	0.06262	0.0211	153.996
	501	0.00267	255	255	255	1.50395	1.81127	0.07018	0.0484	58.2951
	502	0.0038	255	255	255	1.62959	1.81261	0.07452	0.065	57.1421
	503	0.00445	255	255	255	3.1675	1.81426	0.08069	0.07016	166.603
	504	0.00114	255	255	255	3.51037	1.79988	0.04569	0.03166	85.4494
	505	0.004	255	255	255	0.46804	1.83843	0.10186	0.05002	72.7874
	506	0.00287	255	255	255	2.76894	1.81542	0.06668	0.05472	25.8473
	507	0.00198	255	255	255	3.0794	1.80839	0.05701	0.04414	11.104
	508	0.00054	255	255	255	3.35507	1.80358	0.03053	0.02266	144.03
	509	0.00603	255	255	255	0.8228	1.84776	0.09742	0.07878	53.1795
	510	0.00425	255	255	255	1.76436	1.83016	0.08182	0.06612	53.0828
	511	0.00292	255	255	255	1.8519	1.82498	0.06785	0.0547	111.594
	512	0.00435	255	255	255	1.92131	1.82994	0.07908	0.07	95.8623
	513	0.00539	255	255	255	0.98654	1.84228	0.08569	0.08002	64.1043
	514	0.00469	255	255	255	1.25386	1.8386	0.08555	0.06986	76.5523
	515	0.00203	255	255	255	2.10844	1.82385	0.05653	0.04563	177.84
	516	0.00128	255	255	255	2.23063	1.817	0.0562	0.0291	8.4107
	517	0.00371	255	255	255	1.98925	1.84633	0.07885	0.05984	82.7988
	518	0.00188	255	255	255	3.25332	1.8305	0.05762	0.04148	152.854
	519	0.00143	255	255	255	0.5559	1.84002	0.04538	0.0402	49.5097
	520	0.00346	255	255	255	2.69341	1.84541	0.08149	0.05404	14.0741
	521	0.00104	255	255	255	2.97143	1.8421	0.0657	0.02011	158.833
	522	0.00188	255	255	255	0.89416	1.85381	0.05816	0.0411	60.6324
	523	0.00232	255	255	255	1.0957	1.86351	0.07363	0.04015	89.1023
	524	0.00341	255	255	255	1.67703	1.86111	0.07329	0.05922	49.8557
	525	0.00099	255	255	255	3.38798	1.84265	0.04532	0.02776	77.286
	526	0.00445	255	255	255	1.39479	1.86745	0.09038	0.06265	76.7131
	527	0.00361	255	255	255	2.57651	1.86986	0.10642	0.04315	128.357
	528	0.00104	255	255	255	2.83854	1.84846	0.04804	0.0275	132.936
	529	0.00069	255	255	255	1.05485	1.86218	0.03936	0.02237	93.4462
	530	0.0045	255	255	255	1.53653	1.87168	0.08073	0.07091	50.1869
	531	0.00296	255	255	255	2.25865	1.87463	0.07591	0.04972	100.853
	532	0.00282	255	255	255	2.40904	1.86435	0.07047	0.05088	137.743
	533	0.00104	255	255	255	2.62265	1.85817	0.05598	0.0236	135.134
	534	0.00203	255	255	255	0.17101	1.86809	0.05479	0.04707	91.1902
	535	0.00267	255	255	255	1.3264	1.86958	0.06231	0.05452	170.372
	536	0.00385	255	255	255	2.16079	1.87197	0.07714	0.06361	0.07538
	537	0.00183	255	255	255	3.03681	1.87095	0.05587	0.04166	94.3977
	538	0.00371	255	255	255	1.81531	1.88335	0.07349	0.0642	176.337
	539	0.00138	255	255	255	2.06075	1.86997	0.05827	0.03023	22.3409
	540	0.0041	255	255	255	1.45928	1.89415	0.07656	0.0682	43.2445
	541	0.00326	255	255	255	2.51106	1.89101	0.07946	0.05225	135.357
	542	0.00346	255	255	255	2.79393	1.90446	0.08061	0.05463	107.723
	543	0.00069	255	255	255	3.11937	1.87574	0.03303	0.02667	54.4852
	544	0.00059	255	255	255	3.19937	1.87206	0.03901	0.01935	173.1
	545	0.00257	255	255	255	3.48922	1.89634	0.07012	0.04665	120.04
	546	0.00267	255	255	255	1.17462	1.90108	0.06521	0.0521	158.273
	547	0.00301	255	255	255	3.2387	1.90745	0.0824	0.04657	26.7957
	548	0.00178	255	255	255	3.33311	1.90779	0.07531	0.03007	97.6923
	549	0.00415	255	255	255	1.89256	1.91339	0.07895	0.06693	130.26
	550	0.00089	255	255	255	3.54886	1.89705	0.03836	0.02951	19.102
	551	0.00904	255	255	255	1.56948	1.94022	0.16325	0.07052	18.2263
	552	0.00267	255	255	255	1.72523	1.91254	0.06063	0.05603	169.325
	553	0.00188	255	255	255	1.95258	1.91374	0.05814	0.04111	76.0847
	554	0.00124	255	255	255	3.4227	1.91456	0.05728	0.02746	45.1115
	555	0.00222	255	255	255	1.11675	1.92634	0.06784	0.04172	55.1931
	556	0.00222	255	255	255	1.25577	1.91853	0.06355	0.04454	156.719
	557	0.00356	255	255	255	2.07609	1.92302	0.09191	0.04928	18.3791
	558	0.00247	255	255	255	0.82267	1.92468	0.06043	0.05205	20.5708
	559	0.00277	255	255	255	1.03778	1.93147	0.0753	0.04679	124.384
	560	0.00054	255	255	255	2.63428	1.91221	0.0364	0.01901	107.412
	561	0.00069	255	255	255	2.8854	1.91992	0.03423	0.02573	74.4045
	562	0.00059	255	255	255	3.38271	1.91482	0.03641	0.02074	85.1633
	563	0.00168	255	255	255	3.7723	1.9214	0.0542	0.03946	23.6461
	564	0.00311	255	255	255	1.34538	1.94006	0.08945	0.04431	130.115
	565	0.00356	255	255	255	2.20427	1.93873	0.07199	0.06292	7.0912
	566	0.00455	255	255	255	1.78582	1.95253	0.08519	0.06794	44.6864
	567	0.00623	255	255	255	1.98129	1.98642	0.10195	0.07775	58.991
	568	0.00193	255	255	255	3.82801	1.95469	0.05845	0.04198	31.076
	569	0.00405	255	255	255	1.41669	1.96486	0.07539	0.06842	155.873
	570	0.00158	255	255	255	3.57974	1.95296	0.06286	0.03203	151.684
	571	0.00247	255	255	255	3.66787	1.95715	0.07079	0.04443	24.1842
	572	0.00153	255	255	255	1.22769	1.95848	0.05755	0.03389	138.988
	573	0.0042	255	255	255	1.66757	1.97718	0.0815	0.06561	162.694
	574	0.0042	255	255	255	2.29158	1.96717	0.08139	0.06569	25.5774
	575	0.00173	255	255	255	2.59581	1.95396	0.06159	0.03575	24.0413
	576	0.00148	255	255	255	3.12322	1.95828	0.04629	0.04077	82.0376
	577	0.00341	255	255	255	1.85591	1.97459	0.06927	0.06266	92.5384
	578	0.00163	255	255	255	2.1448	1.96631	0.04857	0.04274	139.269
	579	0.00237	255	255	255	2.37214	1.96299	0.06794	0.04444	10.0899
	580	0.00168	255	255	255	2.66254	1.96254	0.06156	0.03475	158.203
	581	0.00059	255	255	255	0.0656	1.96168	0.0356	0.0212	72.8632
	582	0.00469	255	255	255	1.15605	1.98569	0.08824	0.06773	49.2438
	583	0.00479	255	255	255	1.48816	2.00953	0.1077	0.05666	99.9444
	584	0.00208	255	255	255	2.83486	1.97649	0.06159	0.0429	148.66
	585	0.00341	255	255	255	3.18093	1.98549	0.07576	0.05729	34.5454
	586	0.00227	255	255	255	3.52153	1.98218	0.06443	0.04491	107.892
	587	0.00292	255	255	255	2.52359	1.98796	0.0737	0.05036	6.86432
	588	0.0039	255	255	255	2.75612	1.98898	0.08182	0.06074	169.27
	589	0.00109	255	255	255	2.9918	1.97259	0.04203	0.03293	16.9812
	590	0.00287	255	255	255	0.94479	1.99442	0.07027	0.05192	53.0911
	591	0.0044	255	255	255	1.31652	2.0018	0.08409	0.06658	138.411
	592	0.00188	255	255	255	2.90705	1.98828	0.0644	0.03712	8.1771
	593	0.00321	255	255	255	1.08068	1.99964	0.0688	0.05943	120.532
	594	0.00173	255	255	255	3.27602	2.00256	0.07981	0.02759	145.86
	595	0.00296	255	255	255	1.91154	2.01451	0.07295	0.05174	107.997
	596	0.00306	255	255	255	2.08387	2.00474	0.0715	0.05455	30.1783
	597	0.00272	255	255	255	2.22289	2.00908	0.07151	0.04838	112.854
	598	0.00198	255	255	255	3.69725	2.00555	0.0601	0.04187	106.962
	599	0.00272	255	255	255	2.41919	2.01534	0.07481	0.04625	51.0431
	600	0.00138	255	255	255	3.42614	2.00628	0.04885	0.03606	74.589
	601	0.00119	255	255	255	3.06172	2.00268	0.05825	0.02592	19.1837
	602	0.00425	255	255	255	1.0143	2.03555	0.0886	0.06106	62.8351
	603	0.00099	255	255	255	1.78291	2.00924	0.05256	0.02394	169.657
	604	0.00662	255	255	255	1.41089	2.05047	0.12341	0.06831	121.021
	605	0.00534	255	255	255	1.55712	2.05292	0.08899	0.07634	13.8822
	606	0.00375	255	255	255	2.96633	2.041	0.08512	0.05617	46.4754
	607	0.00287	255	255	255	3.12597	2.03671	0.06532	0.05585	107.484
	608	0.00242	255	255	255	1.23086	2.03432	0.0715	0.04311	17.0279
	609	0.00277	255	255	255	2.14987	2.03866	0.07035	0.05007	162.467
	610	0.0038	255	255	255	1.63835	2.05717	0.08206	0.05903	71.8441
	611	0.00336	255	255	255	1.70608	2.04926	0.06682	0.06402	94.0117
	612	0.00608	255	255	255	1.82585	2.05444	0.12271	0.06306	177.269
	613	0.00217	255	255	255	2.579	2.03713	0.06499	0.04259	164.216
	614	0.00242	255	255	255	2.72144	2.05412	0.0662	0.04656	165.63
	615	0.00257	255	255	255	2.30308	2.05463	0.06365	0.05139	161.671
	616	0.00267	255	255	255	2.48215	2.05872	0.06722	0.05053	119.31
	617	0.00124	255	255	255	2.80752	2.03996	0.06489	0.02424	160.33
	618	0.00237	255	255	255	3.66357	2.05847	0.07742	0.039	114.152
	619	0.00884	255	255	255	1.09509	2.08331	0.14235	0.0791	28.8717
	620	0.00074	255	255	255	2.04146	2.0438	0.04417	0.02136	165.703
	621	0.00311	255	255	255	2.86889	2.09057	0.09562	0.04145	36.8534
	622	0.00079	255	255	255	3.60939	2.05554	0.0584	0.01723	136.421
	623	0.0042	255	255	255	1.28337	2.07508	0.07856	0.06806	9.37596
	624	0.00059	255	255	255	3.22983	2.05774	0.03503	0.02155	103.048
	625	0.00059	255	255	255	3.27669	2.04895	0.03465	0.02179	8.76278
	626	0.00222	255	255	255	3.54707	2.06801	0.06375	0.04441	169.044
	627	0.00114	255	255	255	1.93374	2.07096	0.05405	0.02677	171.154
	628	0.00133	255	255	255	2.03073	2.08019	0.05116	0.0332	111.102
	629	0.00227	255	255	255	2.19565	2.09204	0.08025	0.03606	59.8751
	630	0.00054	255	255	255	3.17934	2.06812	0.03347	0.02068	92.4635
	631	0.00558	255	255	255	1.19048	2.11072	0.08654	0.08214	67.7755
	632	0.00375	255	255	255	1.36289	2.09843	0.08206	0.05826	121.724
	633	0.00104	255	255	255	1.4699	2.0841	0.03863	0.03419	90
	634	0.0043	255	255	255	2.08781	2.10761	0.08198	0.06676	47.456
	635	0.00188	255	255	255	2.2441	2.08743	0.05547	0.0431	38.6538
	636	0.00405	255	255	255	2.65953	2.09816	0.09169	0.05626	1.55028
	637	0.00178	255	255	255	1.89959	2.11046	0.0797	0.02841	111.795
	638	0.00128	255	255	255	1.9838	2.09653	0.04569	0.03579	19.0647
	639	0.00336	255	255	255	3.13586	2.10694	0.07236	0.05912	44.4365
	640	0.00257	255	255	255	3.40785	2.11005	0.0801	0.04084	97.6634
	641	0.00232	255	255	255	0.15755	2.1176	0.06977	0.04237	113.912
	642	0.00099	255	255	255	2.3642	2.09886	0.04775	0.02635	176.434
	643	0.00173	255	255	255	2.52652	2.11021	0.04764	0.04621	111.368
	644	0.00208	255	255	255	2.76943	2.10686	0.06343	0.04165	161.101
	645	0.00138	255	255	255	3.07017	2.10669	0.04994	0.03527	2.31609
	646	0.00613	255	255	255	2.9388	2.14968	0.10111	0.07715	64.4619
	647	0.00351	255	255	255	1.55831	2.12964	0.07563	0.05905	80.4416
	648	0.00479	255	255	255	1.82953	2.13381	0.09214	0.06622	160.84
	649	0.00084	255	255	255	2.14695	2.11511	0.05115	0.02091	99.6932
	650	0.00375	255	255	255	2.42334	2.13034	0.07527	0.06352	16.5001
	651	0.00064	255	255	255	3.71969	2.10951	0.03502	0.02335	66.2332
	652	0.00099	255	255	255	0.92431	2.12557	0.04256	0.02956	74.7672
	653	0.0038	255	255	255	1.48992	2.13732	0.07424	0.06525	16.7692
	654	0.00173	255	255	255	2.29477	2.1331	0.05397	0.0408	93.8263
	655	0.00366	255	255	255	2.355	2.16446	0.08831	0.05271	103.543
	656	0.00138	255	255	255	2.59973	2.1323	0.04667	0.03774	175.246
	657	0.00479	255	255	255	1.30308	2.15598	0.08266	0.07382	28.3263
	658	0.0085	255	255	255	1.72783	2.18312	0.15422	0.07016	49.3655
	659	0.00711	255	255	255	2.014	2.17509	0.12294	0.07368	104.382
	660	0.00104	255	255	255	3.20974	2.12661	0.05295	0.02495	173.458
	661	0.00079	255	255	255	3.33175	2.13154	0.03645	0.02761	52.0181
	662	0.00079	255	255	255	3.46398	2.13286	0.03743	0.02689	108.435
	663	0.00395	255	255	255	4.1769	2.15808	0.07606	0.06617	33.5303
	664	0.00692	255	255	255	1.12474	2.18888	0.11908	0.07396	107.232
	665	0.00553	255	255	255	2.23522	2.17453	0.09165	0.07687	118.576
	666	0.00217	255	255	255	2.48299	2.16909	0.06532	0.04237	101.692
	667	0.00138	255	255	255	2.68106	2.16317	0.05947	0.02962	122.461
	668	0.00054	255	255	255	1.94352	2.14992	0.02916	0.02373	90
	669	0.00188	255	255	255	2.8534	2.17307	0.05448	0.04388	92.9148
	670	0.00272	255	255	255	1.22746	2.16896	0.06748	0.05127	15.8312
	671	0.00094	255	255	255	1.39859	2.16179	0.04767	0.02507	21.3812
	672	0.00292	255	255	255	3.59772	2.17393	0.07475	0.04965	24.5271
	673	0.00405	255	255	255	1.62233	2.20316	0.07435	0.06938	178.253
	674	0.00232	255	255	255	2.1659	2.18624	0.06022	0.04909	125.281
	675	0.00079	255	255	255	2.5691	2.16933	0.03823	0.02633	142.438
	676	0.00089	255	255	255	2.76865	2.1704	0.04913	0.02305	19.1063
	677	0.00474	255	255	255	3.52028	2.20008	0.10181	0.05932	125.497
	678	0.00484	255	255	255	0.61575	2.21765	0.10185	0.06053	47.8497
	679	0.00375	255	255	255	1.44705	2.19989	0.07104	0.0673	19.3028
	680	0.00124	255	255	255	2.81118	2.20725	0.05934	0.0265	83.564
	681	0.00356	255	255	255	1.54941	2.20086	0.07254	0.06244	171.295
	682	0.00069	255	255	255	2.43705	2.19204	0.04974	0.01771	125.66
	683	0.00479	255	255	255	1.36315	2.22468	0.0876	0.06966	6.53267
	684	0.00079	255	255	255	1.85653	2.19568	0.04433	0.0227	161.565
	685	0.0045	255	255	255	2.30238	2.22205	0.08333	0.06869	91.9322
	686	0.00385	255	255	255	2.60983	2.21413	0.07561	0.06489	61.4461
	687	0.00059	255	255	255	3.10799	2.19188	0.03531	0.02138	135
	688	0.00385	255	255	255	1.80411	2.22143	0.07159	0.06854	105.522
	689	0.00469	255	255	255	2.10134	2.22046	0.09061	0.06596	166.809
	690	0.00128	255	255	255	2.40176	2.21278	0.04847	0.03374	142.458
	691	0.00138	255	255	255	3.26246	2.21188	0.05438	0.03239	30.2642
	692	0.00341	255	255	255	3.42226	2.21571	0.07267	0.05973	8.40565
	693	0.00351	255	255	255	1.25022	2.23547	0.085	0.05254	23.8439
	694	0.00262	255	255	255	1.92508	2.22256	0.0736	0.0453	13.6205
	695	0.00301	255	255	255	2.67235	2.23309	0.06867	0.05588	39.927
	696	0.00104	255	255	255	3.354	2.21631	0.04757	0.02777	72.6708
	697	0.00158	255	255	255	4.05595	2.23061	0.06601	0.0305	50.8742
	698	0.00301	255	255	255	0.7025	2.26455	0.10592	0.03623	101.122
	699	0.00262	255	255	255	2.52096	2.23569	0.065	0.05129	167.553
	700	0.00069	255	255	255	2.18602	2.23874	0.04036	0.02182	103.048
	701	0.00054	255	255	255	2.77741	2.22787	0.03578	0.01934	138.797
	702	0.00114	255	255	255	2.93063	2.23415	0.04204	0.03441	69.793
	703	0.00059	255	255	255	3.60295	2.23464	0.03486	0.02166	83.3576
	704	0.00193	255	255	255	2.4597	2.26199	0.06787	0.03615	59.4796
	705	0.00059	255	255	255	2.88892	2.24167	0.03717	0.02031	50.8239
	706	0.00128	255	255	255	3.94814	2.25415	0.04438	0.03686	67.5613
	707	0.00489	255	255	255	1.53278	2.27267	0.08188	0.07606	173.773
	708	0.00341	255	255	255	1.42622	2.27796	0.06787	0.06396	131.139
	709	0.00336	255	255	255	1.63135	2.26923	0.07276	0.05879	7.4069
	710	0.00064	255	255	255	2.15114	2.25874	0.03064	0.02669	13.7764
	711	0.00064	255	255	255	2.21278	2.26199	0.04123	0.01983	49.6435
	712	0.00375	255	255	255	2.33585	2.28785	0.11038	0.04331	41.4691
	713	0.00128	255	255	255	2.80944	2.26307	0.05592	0.02925	160.64
	714	0.0041	255	255	255	3.12702	2.28879	0.09532	0.05477	64.7194
	715	0.00543	255	255	255	1.08981	2.28909	0.08973	0.07712	58.4477
	716	0.00356	255	255	255	1.17218	2.28374	0.06985	0.06485	175.158
	717	0.008	255	255	255	1.771	2.30725	0.13147	0.07751	126.601
	718	0.00573	255	255	255	1.95376	2.28339	0.10368	0.07038	13.2641
	719	0.00677	255	255	255	2.38973	2.33417	0.12156	0.0709	69.364
	720	0.00292	255	255	255	1.84666	2.28711	0.07153	0.05189	166.316
	721	0.00267	255	255	255	2.09243	2.29991	0.06966	0.04876	32.8102
	722	0.00074	255	255	255	2.26404	2.27529	0.04046	0.02332	8.39132
	723	0.00272	255	255	255	2.53012	2.29893	0.07513	0.04605	4.21488
	724	0.00637	255	255	255	1.27211	2.31082	0.1134	0.07156	161.483
	725	0.00341	255	255	255	2.64041	2.29752	0.07499	0.05788	164.479
	726	0.00124	255	255	255	3.67406	2.29019	0.04829	0.03257	179.462
	727	0.00099	255	255	255	2.72901	2.29743	0.05724	0.02198	158.598
	728	0.00217	255	255	255	2.79562	2.30232	0.06758	0.04096	155.955
	729	0.00173	255	255	255	2.96031	2.30662	0.06568	0.03352	16.7926
	730	0.0039	255	255	255	3.03773	2.31659	0.07377	0.06737	173.583
	731	0.00114	255	255	255	1.34758	2.30597	0.039	0.0371	10.597
	732	0.00346	255	255	255	1.68445	2.31776	0.07317	0.06018	35.8721
	733	0.00069	255	255	255	2.02987	2.29547	0.04433	0.01987	18.1872
	734	0.00524	255	255	255	2.16075	2.32852	0.09741	0.06845	40.1228
	735	0.00188	255	255	255	3.72519	2.3216	0.05494	0.04351	11.5779
	736	0.00455	255	255	255	1.58771	2.336	0.0825	0.07015	58.9959
	737	0.00138	255	255	255	2.2533	2.3138	0.06148	0.02865	179.664
	738	0.00084	255	255	255	2.88913	2.32474	0.05856	0.01826	39.0011
	739	0.00158	255	255	255	3.21225	2.31913	0.05607	0.0359	172.502
	740	0.00054	255	255	255	0.8585	2.32564	0.03636	0.01903	156.455
	741	0.00331	255	255	255	1.03741	2.35235	0.06873	0.06133	113.024
	742	0.00242	255	255	255	1.45923	2.34417	0.06744	0.04571	62.5398
	743	0.00455	255	255	255	2.71656	2.3554	0.10006	0.05784	131.638
	744	0.00168	255	255	255	0.70021	2.34355	0.05634	0.03796	114.26
	745	0.0039	255	255	255	1.1617	2.35431	0.07412	0.06705	175.487
	746	0.00128	255	255	255	1.98921	2.35228	0.05529	0.02958	127.876
	747	0.004	255	255	255	2.05564	2.35458	0.0915	0.05569	165.136
	748	0.00069	255	255	255	3.15853	2.33313	0.0372	0.02367	125.008
	749	0.00064	255	255	255	3.86081	2.33228	0.0345	0.0237	26.7045
	750	0.00208	255	255	255	2.82014	2.37296	0.06492	0.0407	40.2266
	751	0.00158	255	255	255	3.33614	2.34769	0.04712	0.04272	163.586
	752	0.00435	255	255	255	3.38279	2.39553	0.1058	0.05232	66.2939
	753	0.00509	255	255	255	1.38434	2.37365	0.0847	0.0765	133.654
	754	0.00173	255	255	255	2.58938	2.36265	0.052	0.04234	100.685
	755	0.00089	255	255	255	2.9143	2.36487	0.05302	0.02136	106.431
	756	0.00089	255	255	255	2.30434	2.35667	0.04937	0.02293	42.4754
	757	0.00059	255	255	255	2.94808	2.36233	0.03832	0.0197	88.9154
	758	0.00321	255	255	255	1.2443	2.37769	0.06766	0.06043	127.51
	759	0.00603	255	255	255	2.4787	2.43607	0.10382	0.07393	103.962
	760	0.00469	255	255	255	1.71815	2.39367	0.08176	0.07309	96.0045
	761	0.00188	255	255	255	2.19046	2.39115	0.07506	0.03185	56.2022
	762	0.00133	255	255	255	2.25175	2.37932	0.05415	0.03137	140.881
	763	0.00203	255	255	255	2.52538	2.37846	0.05213	0.04948	93.3496
	764	0.004	255	255	255	2.65102	2.39051	0.07432	0.06856	17.8406
	765	0.00114	255	255	255	3.18398	2.37932	0.05614	0.02577	7.86956
	766	0.00128	255	255	255	3.66265	2.38148	0.04627	0.03535	101.131
	767	0.00222	255	255	255	3.79824	2.38369	0.06315	0.04482	54.643
	768	0.00306	255	255	255	1.51373	2.39655	0.0761	0.05125	30.476
	769	0.00272	255	255	255	1.85776	2.39644	0.0641	0.05398	178.448
	770	0.00287	255	255	255	1.94509	2.38962	0.07071	0.0516	18.9283
	771	0.00059	255	255	255	3.54789	2.38576	0.05401	0.01398	66.3099
	772	0.0044	255	255	255	1.31233	2.41035	0.08151	0.06869	124.285
	773	0.00099	255	255	255	1.65006	2.38178	0.05385	0.02336	171.749
	774	0.00682	255	255	255	1.78873	2.44375	0.12218	0.07105	98.8542
	775	0.00341	255	255	255	2.12108	2.41161	0.0696	0.06237	110.947
	776	0.00119	255	255	255	2.8775	2.40158	0.0512	0.02949	86.4719
	777	0.00119	255	255	255	3.58596	2.40275	0.04513	0.03345	63.435
	778	0.00247	255	255	255	0.30689	2.42093	0.07458	0.04218	62.6071
	779	0.00292	255	255	255	1.00235	2.41994	0.07162	0.05182	178.017
	780	0.00608	255	255	255	1.60018	2.43675	0.11627	0.06655	74.2252
	781	0.00089	255	255	255	2.40938	2.40743	0.04206	0.02692	96.4047
	782	0.00445	255	255	255	2.04349	2.43274	0.08593	0.06588	98.9138
	783	0.00805	255	255	255	1.4254	2.46604	0.12053	0.08507	79.2378
	784	0.00074	255	255	255	2.55973	2.41399	0.04019	0.02348	32.6766
	785	0.00163	255	255	255	1.16777	2.4315	0.05037	0.04121	9.18818
	786	0.00143	255	255	255	3.93612	2.44015	0.04814	0.03789	118.465
	787	0.00351	255	255	255	1.67058	2.45693	0.07072	0.06316	30.7432
	788	0.0041	255	255	255	1.96994	2.45249	0.07524	0.0694	112.388
	789	0.00094	255	255	255	2.60905	2.43296	0.0419	0.02852	157.577
	790	0.00069	255	255	255	2.93662	2.43756	0.03384	0.02602	116.063
	791	0.00326	255	255	255	3.43239	2.45525	0.06785	0.0612	71.491
	792	0.00267	255	255	255	1.2401	2.4539	0.06459	0.0526	2.43645
	793	0.00519	255	255	255	2.31378	2.46407	0.08513	0.07759	16.1546
	794	0.00133	255	255	255	2.71411	2.44362	0.05497	0.0309	169.758
	795	0.00094	255	255	255	3.51025	2.4559	0.04784	0.02498	102.624
	796	0.00519	255	255	255	1.52191	2.47478	0.11464	0.05762	145.117
	797	0.00282	255	255	255	1.88235	2.4591	0.06645	0.05396	4.08534
	798	0.00232	255	255	255	2.22543	2.45679	0.05992	0.04934	133.251
	799	0.00287	255	255	255	2.39434	2.46124	0.0649	0.05622	173.444
	800	0.00069	255	255	255	2.54751	2.45413	0.03229	0.02728	3.56251
	801	0.00084	255	255	255	3.01854	2.46821	0.04675	0.02288	62.8513
	802	0.00079	255	255	255	3.64322	2.4641	0.05273	0.01909	58.1378
	803	0.00074	255	255	255	2.97725	2.46601	0.042	0.02247	84.5863
	804	0.00099	255	255	255	3.1641	2.46261	0.04961	0.02536	12.898
	805	0.00494	255	255	255	1.32855	2.49023	0.08156	0.07713	3.03737
	806	0.00301	255	255	255	2.63962	2.47922	0.07363	0.05211	159.765
	807	0.00395	255	255	255	2.76784	2.49081	0.07373	0.06826	137.252
	808	0.00203	255	255	255	3.09045	2.48235	0.06914	0.0373	157.872
	809	0.00351	255	255	255	3.3415	2.49069	0.07673	0.05821	144.559
	810	0.0038	255	255	255	2.12846	2.49698	0.07694	0.06296	24.8061
	811	0.00153	255	255	255	2.19248	2.49495	0.06417	0.03039	94.2727
	812	0.00074	255	255	255	2.84839	2.49037	0.04201	0.02246	62.8023
	813	0.00109	255	255	255	3.85668	2.50648	0.04952	0.02795	122.51
	814	0.00153	255	255	255	2.05689	2.50312	0.05237	0.03724	134.062
	815	0.00306	255	255	255	2.52568	2.51479	0.06455	0.06042	54.1967
	816	0.00371	255	255	255	1.24783	2.52636	0.07222	0.06532	69.6231
	817	0.00341	255	255	255	1.70372	2.52102	0.07408	0.0586	82.0316
	818	0.00272	255	255	255	1.83859	2.52386	0.06407	0.054	115.804
	819	0.00247	255	255	255	1.91878	2.52411	0.06706	0.0469	169.127
	820	0.00306	255	255	255	2.45187	2.52205	0.07066	0.0552	176.882
	821	0.00232	255	255	255	2.59183	2.51616	0.06153	0.04805	118.289
	822	0.0039	255	255	255	2.94226	2.52265	0.09646	0.05152	157.736
	823	0.00064	255	255	255	3.25145	2.50368	0.03532	0.02315	100.643
	824	0.00208	255	255	255	3.53626	2.51939	0.06527	0.04048	76.1629
	825	0.00356	255	255	255	1.99624	2.52419	0.06989	0.06481	28.5669
	826	0.00825	255	255	255	3.40281	2.54717	0.13925	0.07544	34.3108
	827	0.00183	255	255	255	1.6388	2.52826	0.0573	0.04062	100.788
	828	0.00262	255	255	255	1.76196	2.53117	0.06504	0.05126	38.4354
	829	0.00203	255	255	255	2.24714	2.52453	0.06107	0.04224	9.24995
	830	0.00109	255	255	255	3.06337	2.52565	0.04037	0.03428	74.5948
	831	0.00702	255	255	255	3.12127	2.55712	0.12777	0.06991	44.0095
	832	0.00099	255	255	255	3.21647	2.52165	0.04218	0.02983	71.5306
	833	0.00262	255	255	255	3.66788	2.53011	0.06024	0.05535	10.9201
	834	0.00366	255	255	255	1.50953	2.5426	0.07124	0.06534	70.684
	835	0.00341	255	255	255	2.37127	2.54873	0.07298	0.05948	157.959
	836	0.00124	255	255	255	2.67988	2.54155	0.04452	0.03532	168.563
	837	0.00366	255	255	255	2.83392	2.55932	0.08372	0.0556	161.577
	838	0.0044	255	255	255	1.38191	2.56302	0.08335	0.06717	87.9735
	839	0.00682	255	255	255	1.44578	2.60312	0.14292	0.06074	84.8065
	840	0.00227	255	255	255	2.07631	2.55703	0.05539	0.05225	144.45
	841	0.00375	255	255	255	2.30718	2.5789	0.11086	0.04313	107.434
	842	0.0038	255	255	255	1.30808	2.57339	0.06987	0.06933	16.9003
	843	0.00296	255	255	255	2.16306	2.56746	0.06748	0.05594	172.649
	844	0.00603	255	255	255	2.56311	2.59399	0.09813	0.07821	80.8677
	845	0.00311	255	255	255	1.7852	2.58606	0.07081	0.05597	17.949
	846	0.00163	255	255	255	2.74845	2.57016	0.05443	0.03814	53.7865
	847	0.0042	255	255	255	1.57652	2.58068	0.08068	0.06627	10.3543
	848	0.00133	255	255	255	2.47668	2.57535	0.05144	0.03302	107.508
	849	0.00262	255	255	255	1.66501	2.58806	0.06832	0.0488	6.78991
	850	0.00361	255	255	255	1.87929	2.59336	0.07369	0.06232	112.723
	851	0.00247	255	255	255	1.94703	2.59792	0.05921	0.05312	108.435
	852	0.0038	255	255	255	2.24321	2.59375	0.08051	0.06016	171.275
	853	0.00099	255	255	255	2.64536	2.58351	0.052	0.02419	98.7479
	854	0.00277	255	255	255	3.28957	2.58855	0.06398	0.05506	20.7234
	855	0.00272	255	255	255	3.49565	2.58495	0.0729	0.04746	8.43786
	856	0.0044	255	255	255	1.19884	2.60732	0.0983	0.05696	19.4344
	857	0.00064	255	255	255	2.43663	2.58154	0.0326	0.02508	108.328
	858	0.00084	255	255	255	2.97719	2.59473	0.03831	0.02791	75.8304
	859	0.00128	255	255	255	3.56154	2.61073	0.07494	0.02182	92.3208
	860	0.00099	255	255	255	2.0117	2.5944	0.04036	0.03117	27.9201
	861	0.00321	255	255	255	3.77711	2.61041	0.08845	0.04623	81.9347
	862	0.00128	255	255	255	2.02895	2.61965	0.05769	0.02835	30.5098
	863	0.00321	255	255	255	2.10324	2.62512	0.06608	0.06188	104.611
	864	0.00094	255	255	255	2.39189	2.61164	0.04188	0.02854	29.4618
	865	0.00193	255	255	255	2.69724	2.62299	0.05719	0.0429	58.9726
	866	0.00296	255	255	255	1.51686	2.63459	0.06935	0.05443	89.7222
	867	0.00287	255	255	255	2.4913	2.64048	0.08792	0.0415	31.5165
	868	0.00079	255	255	255	2.85333	2.61655	0.0507	0.01985	26.9738
	869	0.00282	255	255	255	3.37238	2.63877	0.06773	0.05294	106.163
	870	0.00119	255	255	255	3.85394	2.62006	0.0432	0.03495	128.754
	871	0.00089	255	255	255	3.96709	2.62416	0.05483	0.02065	83.5459
	872	0.00351	255	255	255	1.36447	2.64721	0.07229	0.06178	90.8837
	873	0.00247	255	255	255	1.82712	2.64825	0.0717	0.04387	65.3071
	874	0.00059	255	255	255	2.16376	2.62943	0.04024	0.01876	53.4132
	875	0.0045	255	255	255	1.5821	2.66001	0.07985	0.07169	23.3947
	876	0.0039	255	255	255	1.74724	2.65487	0.07393	0.06722	0.71923
	877	0.00212	255	255	255	3.07274	2.65492	0.06194	0.04367	27.4054
	878	0.00109	255	255	255	2.5921	2.65025	0.04433	0.03122	79.0127
	879	0.00069	255	255	255	2.73328	2.64893	0.03964	0.02222	62.1651
	880	0.00059	255	255	255	4.01707	2.64583	0.03021	0.02499	26.1869
	881	0.00257	255	255	255	1.97447	2.66413	0.06077	0.05383	23.2615
	882	0.00089	255	255	255	2.25826	2.65813	0.043	0.02633	104.847
	883	0.00059	255	255	255	2.83152	2.65286	0.03032	0.02489	145.278
	884	0.00469	255	255	255	2.91618	2.66714	0.11893	0.05025	171.015
	885	0.00163	255	255	255	1.22379	2.66793	0.06088	0.0341	141.559
	886	0.00074	255	255	255	1.90556	2.65626	0.03275	0.02881	135
	887	0.00173	255	255	255	2.21363	2.66931	0.06196	0.03553	157.446
	888	0.00124	255	255	255	2.66357	2.66329	0.058	0.02712	139.923
	889	0.00089	255	255	255	1.12659	2.67336	0.04983	0.02272	38.0987
	890	0.00222	255	255	255	2.0438	2.68484	0.06223	0.04549	68.9995
	891	0.00178	255	255	255	3.5143	2.67766	0.05505	0.04114	85.9437
	892	0.00524	255	255	255	2.36327	2.70126	0.09299	0.0717	98.4035
	893	0.00069	255	255	255	3.00841	2.67403	0.03156	0.02791	163.363
	894	0.00272	255	255	255	1.47807	2.69754	0.06625	0.05223	53.8769
	895	0.00203	255	255	255	2.51458	2.69271	0.05831	0.04423	8.80349
	896	0.00158	255	255	255	2.61061	2.7066	0.06943	0.02899	66.2789
	897	0.00148	255	255	255	3.41773	2.7153	0.06987	0.02701	95.3594
	898	0.00173	255	255	255	3.57706	2.69763	0.0586	0.03757	109.913
	899	0.00109	255	255	255	3.72026	2.68252	0.04618	0.02997	137.503
	900	0.00074	255	255	255	3.9988	2.68016	0.03527	0.02675	173.953
	901	0.00148	255	255	255	0.56255	2.68812	0.06068	0.0311	18.2809
	902	0.00138	255	255	255	1.68872	2.69286	0.04343	0.04056	49.2759
	903	0.00109	255	255	255	2.13905	2.68699	0.04686	0.02953	164.667
	904	0.00109	255	255	255	2.82789	2.6969	0.05445	0.02542	114.561
	905	0.00321	255	255	255	3.26919	2.71152	0.07008	0.05835	165.83
	906	0.00366	255	255	255	0.06678	2.73086	0.0906	0.05138	56.6673
	907	0.0038	255	255	255	1.40019	2.71908	0.07294	0.06641	82.923
	908	0.00613	255	255	255	1.87935	2.74318	0.12818	0.06086	112.447
	909	0.00089	255	255	255	1.91931	2.69094	0.04144	0.02733	22.6923
	910	0.00618	255	255	255	1.17994	2.73549	0.12952	0.06071	40.8354
	911	0.00114	255	255	255	2.0841	2.7051	0.04748	0.03048	39.0945
	912	0.00074	255	255	255	2.46413	2.70687	0.04631	0.02038	94.7464
	913	0.00064	255	255	255	2.74266	2.70103	0.03618	0.0226	157.928
	914	0.00094	255	255	255	3.34081	2.70376	0.04237	0.02821	19.5249
	915	0.00306	255	255	255	1.52915	2.73281	0.07678	0.0508	91.8699
	916	0.00588	255	255	255	1.61067	2.7323	0.10093	0.07417	18.0871
	917	0.004	255	255	255	1.78393	2.72504	0.08054	0.06326	133.101
	918	0.00632	255	255	255	2.25439	2.75108	0.12943	0.06221	53.6249
	919	0.00084	255	255	255	2.42893	2.71464	0.04092	0.02613	102.557
	920	0.00267	255	255	255	2.73142	2.72816	0.07767	0.04373	161.98
	921	0.00405	255	255	255	1.99041	2.73788	0.10277	0.05019	166.53
	922	0.00173	255	255	255	2.87576	2.73378	0.05367	0.04103	90.4072
	923	0.00099	255	255	255	3.0548	2.72409	0.04752	0.02648	111.068
	924	0.00203	255	255	255	3.11188	2.72305	0.06301	0.04093	4.51391
	925	0.00232	255	255	255	2.16202	2.73809	0.0629	0.047	8.65694
	926	0.00316	255	255	255	2.66245	2.74746	0.07416	0.05429	142.441
	927	0.00143	255	255	255	3.18329	2.73537	0.05097	0.03579	28.155
	928	0.00163	255	255	255	0.63272	2.74695	0.05695	0.03645	43.3653
	929	0.00484	255	255	255	1.25245	2.77975	0.10991	0.05609	89.635
	930	0.00489	255	255	255	1.71035	2.7652	0.08639	0.07209	92.2445
	931	0.00114	255	255	255	2.56788	2.75949	0.0497	0.02911	44.1748
	932	0.00193	255	255	255	3.34337	2.75654	0.06413	0.03826	177.598
	933	0.00484	255	255	255	1.46727	2.7936	0.11173	0.05518	89.7296
	934	0.00257	255	255	255	0.97933	2.77916	0.06453	0.05069	62.2408
	935	0.00064	255	255	255	2.48097	2.77078	0.03253	0.02514	151.845
	936	0.00124	255	255	255	3.26806	2.77322	0.05152	0.03052	93.4521
	937	0.00296	255	255	255	2.3348	2.78243	0.0718	0.05257	8.977
	938	0.00163	255	255	255	3.10756	2.79147	0.05897	0.0352	91.2305
	939	0.00084	255	255	255	3.47832	2.77046	0.03809	0.02808	176.023
	940	0.00148	255	255	255	1.38565	2.80082	0.05551	0.034	120.902
	941	0.00124	255	255	255	2.04642	2.78391	0.04118	0.03819	35.027
	942	0.00064	255	255	255	2.12573	2.78646	0.03945	0.02073	84.1335
	943	0.00119	255	255	255	2.40655	2.78758	0.05123	0.02947	115.667
	944	0.00548	255	255	255	2.77972	2.82791	0.11505	0.06069	53.7111
	945	0.00089	255	255	255	3.23256	2.78505	0.04602	0.0246	91.3747
	946	0.00459	255	255	255	1.81873	2.80423	0.07887	0.07418	110.524
	947	0.00267	255	255	255	2.17313	2.79754	0.05963	0.05697	33.4873
	948	0.00484	255	255	255	2.62748	2.81052	0.08624	0.07148	163.66
	949	0.00074	255	255	255	2.74061	2.78606	0.03346	0.0282	54.2175
	950	0.00321	255	255	255	1.31924	2.80787	0.07692	0.05316	178.425
	951	0.00529	255	255	255	1.63319	2.81853	0.09709	0.06933	170.918
	952	0.00385	255	255	255	1.94685	2.81151	0.09214	0.05326	172.313
	953	0.00094	255	255	255	2.71005	2.79773	0.045	0.02656	100.483
	954	0.00805	255	255	255	1.17395	2.85785	0.14702	0.06974	62.8895
	955	0.00059	255	255	255	2.09347	2.80047	0.03032	0.02489	145.278
	956	0.00133	255	255	255	2.94268	2.80965	0.05081	0.03343	124.97
	957	0.00084	255	255	255	2.51493	2.80974	0.03489	0.03065	42.8818
	958	0.00415	255	255	255	3.2971	2.8352	0.08043	0.0657	76.017
	959	0.00124	255	255	255	0.5484	2.81708	0.04529	0.03472	173.52
	960	0.004	255	255	255	2.28282	2.83568	0.07443	0.06846	114.191
	961	0.00341	255	255	255	1.5446	2.8362	0.06999	0.06202	152.208
	962	0.00138	255	255	255	3.1505	2.82641	0.04554	0.03868	153.666
	963	0.00178	255	255	255	0.43931	2.84362	0.05557	0.04076	14.7467
	964	0.00494	255	255	255	1.74579	2.85441	0.10236	0.06146	143.687
	965	0.0041	255	255	255	2.10417	2.8589	0.088	0.05933	152.839
	966	0.00247	255	255	255	2.39211	2.85082	0.05764	0.05457	123.139
	967	0.00059	255	255	255	2.70675	2.84557	0.03181	0.02373	94.8809
	968	0.00143	255	255	255	3.70804	2.84323	0.04903	0.03721	5.80108
	969	0.00296	255	255	255	1.39479	2.86596	0.0693	0.05447	101.651
	970	0.00336	255	255	255	2.57613	2.87827	0.07802	0.05483	100.244
	971	0.00143	255	255	255	3.80935	2.85874	0.06407	0.02847	48.7556
	972	0.00326	255	255	255	1.32752	2.86794	0.07206	0.05762	172.191
	973	0.00746	255	255	255	2.65801	2.90868	0.12914	0.07356	27.2322
	974	0.00203	255	255	255	3.05067	2.86055	0.06996	0.03687	174.069
	975	0.00143	255	255	255	0.98176	2.87353	0.04995	0.03652	78.1487
	976	0.00054	255	255	255	1.8432	2.87326	0.04564	0.01516	71.3578
	977	0.00479	255	255	255	1.95642	2.8933	0.11451	0.05329	155.406
	978	0.00158	255	255	255	2.04456	2.88716	0.05296	0.03801	47.3225
	979	0.00163	255	255	255	2.84749	2.88136	0.06148	0.03377	135.889
	980	0.00252	255	255	255	3.22693	2.90374	0.08658	0.03705	141.602
	981	0.00262	255	255	255	1.47655	2.89668	0.06756	0.04935	89.3684
	982	0.00158	255	255	255	1.68169	2.88343	0.05304	0.03795	162.718
	983	0.00069	255	255	255	2.34066	2.87938	0.03717	0.02369	137.551
	984	0.00459	255	255	255	3.13618	2.91148	0.08443	0.06929	39.8481
	985	0.00104	255	255	255	3.34999	2.88306	0.04955	0.02666	131.196
	986	0.00459	255	255	255	0.56281	2.92214	0.08141	0.07187	41.9143
	987	0.00148	255	255	255	3.5548	2.90766	0.05532	0.03411	81.9135
	988	0.00212	255	255	255	1.2483	2.91107	0.06561	0.04123	94.9156
	989	0.00217	255	255	255	1.54398	2.90585	0.06114	0.04527	178.042
	990	0.00163	255	255	255	2.21893	2.92311	0.08179	0.02538	102.719
	991	0.00193	255	255	255	2.28415	2.90883	0.05956	0.04119	167.293
	992	0.00064	255	255	255	0.63667	2.91514	0.04634	0.01765	69.248
	993	0.00138	255	255	255	2.78599	2.90925	0.05754	0.03061	140.44
	994	0.00104	255	255	255	1.61182	2.91754	0.05226	0.02528	44.1357
	995	0.00054	255	255	255	0.75626	2.91672	0.03134	0.02208	93.9717
	996	0.00568	255	255	255	1.34593	2.93919	0.11705	0.0618	3.90258
	997	0.00306	255	255	255	1.75714	2.92815	0.0846	0.0461	1.21541
	998	0.00128	255	255	255	2.9711	2.92433	0.05628	0.02906	144.633
	999	0.00277	255	255	255	1.91088	2.93938	0.08989	0.03919	156.23
	1000	0.0038	255	255	255	2.14544	2.95414	0.07841	0.06178	24.0867
	1001	0.00163	255	255	255	2.75718	2.93439	0.07915	0.02623	152.63
	1002	0.00356	255	255	255	3.03955	2.9389	0.07472	0.06062	167.088
	1003	0.00326	255	255	255	2.36057	2.94962	0.06795	0.0611	157.224
	1004	0.00311	255	255	255	2.49602	2.95034	0.0751	0.05277	51.1121
	1005	0.00311	255	255	255	2.87269	2.95603	0.07683	0.05159	24.8679
	1006	0.00054	255	255	255	3.98001	2.92758	0.03444	0.02009	164.745
	1007	0.00425	255	255	255	0.05541	2.97212	0.09687	0.05585	50.6717
	1008	0.00222	255	255	255	1.45539	2.96913	0.06971	0.04061	80.6884
	1009	0.00341	255	255	255	2.00352	2.96772	0.08271	0.05248	39.6916
	1010	0.00208	255	255	255	1.18271	2.96925	0.06885	0.03837	38.1711
	1011	0.00138	255	255	255	2.71847	2.95971	0.0549	0.03208	172.063
	1012	0.00084	255	255	255	3.46716	2.9619	0.04098	0.0261	148.879
	1013	0.0039	255	255	255	1.5168	2.98301	0.07741	0.0642	107.111
	1014	0.00346	255	255	255	1.70734	2.99827	0.09322	0.04724	92.8434
	1015	0.00124	255	255	255	3.66984	2.97397	0.04777	0.03292	102.673
	1016	0.00356	255	255	255	1.63141	2.98137	0.07517	0.06026	1.81825
	1017	0.00153	255	255	255	1.79772	2.97814	0.05416	0.036	25.8486
	1018	0.00133	255	255	255	3.36207	2.97157	0.04883	0.03479	66.4808
	1019	0.00405	255	255	255	1.24765	2.99367	0.07416	0.06956	154.167
	1020	0.00148	255	255	255	1.87065	2.99225	0.05162	0.03656	76.4049
	1021	0.00341	255	255	255	2.54353	3.00928	0.09729	0.04461	62.4629
	1022	0.00074	255	255	255	3.39524	2.98053	0.03747	0.02519	66.8773
	1023	0.00054	255	255	255	1.9071	2.98189	0.02818	0.02456	129.69
	1024	0.00227	255	255	255	2.43967	2.99267	0.07258	0.03987	163.115
	1025	0.00262	255	255	255	2.92997	2.99986	0.06498	0.05131	150.246
	1026	0.00054	255	255	255	2.99659	2.98573	0.03688	0.01876	56.8513
	1027	0.00267	255	255	255	3.21902	2.99214	0.06633	0.05121	23.8444
	1028	0.00351	255	255	255	1.32368	3.01143	0.07084	0.06305	84.1659
	1029	0.00351	255	255	255	2.80274	3.00599	0.07977	0.05599	148.219
	1030	0.00257	255	255	255	2.32795	3.00787	0.07988	0.04095	142.447
	1031	0.00499	255	255	255	2.64148	3.05173	0.10277	0.06182	123.135
	1032	0.00119	255	255	255	2.68596	3.0008	0.04353	0.03468	84.2727
	1033	0.00311	255	255	255	3.58685	3.01762	0.06691	0.05923	125.878
	1034	0.00524	255	255	255	2.7433	3.04349	0.10315	0.06464	136.485
	1035	0.00445	255	255	255	3.29926	3.02403	0.0787	0.07193	2.30126
	1036	0.00104	255	255	255	1.3889	3.00724	0.05682	0.02325	10.557
	1037	0.0039	255	255	255	3.08649	3.03675	0.0729	0.06817	136.739
	1038	0.00188	255	255	255	1.13093	3.02598	0.05329	0.04486	149.299
	1039	0.0038	255	255	255	1.93092	3.03457	0.07483	0.06473	60.666
	1040	0.00247	255	255	255	3.43085	3.0354	0.07475	0.04208	84.8668
	1041	0.0045	255	255	255	1.45195	3.04954	0.08737	0.06552	11.6602
	1042	0.00296	255	255	255	2.13213	3.04895	0.06647	0.05678	108.499
	1043	0.00153	255	255	255	3.4933	3.04526	0.06463	0.03017	63.323
	1044	0.00247	255	255	255	1.64914	3.04932	0.07061	0.04454	26.1752
	1045	0.00371	255	255	255	2.45392	3.05157	0.07955	0.05931	11.0416
	1046	0.00445	255	255	255	2.87306	3.05543	0.07887	0.07178	34.4602
	1047	0.00064	255	255	255	3.02328	3.03842	0.04236	0.01931	151.149
	1048	0.00203	255	255	255	1.77448	3.04844	0.06726	0.03834	13.2028
	1049	0.00133	255	255	255	2.06483	3.06347	0.05166	0.03288	73.5815
	1050	0.00198	255	255	255	2.1927	3.05832	0.05753	0.04374	113.745
	1051	0.00099	255	255	255	2.39056	3.04602	0.0361	0.03485	162.291
	1052	0.00469	255	255	255	2.95451	3.07608	0.0805	0.07424	65.0031
	1053	0.0042	255	255	255	3.22619	3.08056	0.08285	0.06454	140.029
	1054	0.00054	255	255	255	0.26295	3.05921	0.03619	0.01912	65.6628
	1055	0.00257	255	255	255	1.18939	3.07708	0.06456	0.05067	47.8965
	1056	0.00311	255	255	255	1.27521	3.07251	0.06836	0.05798	163.076
	1057	0.00104	255	255	255	3.15083	3.06414	0.03902	0.03385	110.799
	1058	0.00272	255	255	255	0.06626	3.08183	0.06646	0.05206	170.656
	1059	0.00257	255	255	255	2.29524	3.076	0.07211	0.04537	173.973
	1060	0.00227	255	255	255	3.37438	3.07809	0.06771	0.04273	150.57
	1061	0.00395	255	255	255	1.35809	3.08933	0.07814	0.06441	5.31503
	1062	0.00128	255	255	255	1.52097	3.08276	0.05514	0.02966	150.185
	1063	0.00287	255	255	255	1.58274	3.10052	0.06258	0.0583	35.8661
	1064	0.00133	255	255	255	2.57795	3.09029	0.04321	0.03931	22.8047
	1065	0.00306	255	255	255	1.94068	3.1109	0.06663	0.05854	50.4139
	1066	0.00232	255	255	255	2.36182	3.1042	0.06357	0.04651	121.602
	1067	0.00346	255	255	255	3.02317	3.11355	0.07598	0.05795	122.775
	1068	0.00054	255	255	255	1.663	3.0918	0.03081	0.02246	105.071
	1069	0.00474	255	255	255	2.49537	3.11875	0.09258	0.06523	111.557
	1070	0.004	255	255	255	2.72218	3.11623	0.07534	0.06763	1.80784
	1071	0.00128	255	255	255	3.10493	3.09844	0.05518	0.02964	176.152
	1072	0.00222	255	255	255	2.22577	3.11408	0.05979	0.04734	128.089
	1073	0.00198	255	255	255	2.42026	3.11596	0.05381	0.04676	130.204
	1074	0.00331	255	255	255	1.22876	3.12764	0.07423	0.05678	40.7978
	1075	0.00217	255	255	255	1.43408	3.12327	0.06171	0.04485	132.388
	1076	0.00296	255	255	255	2.1442	3.12451	0.07102	0.05315	106.149
	1077	0.00212	255	255	255	2.8058	3.11752	0.05928	0.04563	137.086
	1078	0.00079	255	255	255	0.21395	3.1178	0.04869	0.02067	34.5443
	1079	0.00064	255	255	255	1.14383	3.1152	0.03489	0.02344	172.07
	1080	0.00148	255	255	255	2.07426	3.13189	0.05984	0.03154	109.028
	1081	0.00351	255	255	255	2.8759	3.12855	0.07286	0.0613	6.95253
	1082	0.00143	255	255	255	1.78864	3.13675	0.05316	0.03431	103.033
	1083	0.00292	255	255	255	2.63117	3.13607	0.08222	0.04514	168.059
	1084	0.00311	255	255	255	3.16333	3.14604	0.07119	0.05567	143.921
	1085	0.00262	255	255	255	1.30892	3.14893	0.06184	0.05392	122.859
	1086	0.00301	255	255	255	1.52316	3.15331	0.07999	0.04797	9.34379
	1087	0.00059	255	255	255	2.28794	3.13669	0.03055	0.02471	23.4238
	1088	0.00346	255	255	255	2.96132	3.15843	0.07324	0.06012	32.8782
	1089	0.00084	255	255	255	2.32102	3.14754	0.05235	0.02043	43.1852
	1090	0.00267	255	255	255	1.38185	3.16279	0.06497	0.05228	136.895
	1091	0.00277	255	255	255	2.02159	3.17033	0.07014	0.05022	134.615
	1092	0.00084	255	255	255	3.06609	3.15788	0.04075	0.02624	76.0355
	1093	0.00331	255	255	255	1.85812	3.17926	0.06781	0.06216	117.473
	1094	0.00059	255	255	255	2.36643	3.16246	0.0356	0.0212	72.8632
	1095	0.00346	255	255	255	3.23203	3.17681	0.07128	0.06178	171.418
	1096	0.00114	255	255	255	3.54766	3.16504	0.04391	0.03295	174.186
	1097	0.00074	255	255	255	0.12722	3.1661	0.03187	0.0296	123.69
	1098	0.00336	255	255	255	2.11883	3.20099	0.07235	0.05912	93.4926
	1099	0.00188	255	255	255	2.43962	3.18062	0.05219	0.0458	11.1486
	1100	0.00099	255	255	255	2.55012	3.18273	0.05761	0.02184	32.1714
	1101	0.00331	255	255	255	1.24733	3.20077	0.0662	0.06367	148.714
	1102	0.00168	255	255	255	2.82297	3.19199	0.05689	0.0376	128.06
	1103	0.00232	255	255	255	1.44162	3.19468	0.06045	0.04891	169.282
	1104	0.00208	255	255	255	2.18117	3.1997	0.05494	0.04809	109.227
	1105	0.00138	255	255	255	2.67504	3.18991	0.06157	0.02861	20.0874
	1106	0.00099	255	255	255	2.74693	3.19292	0.0466	0.027	24.4884
	1107	0.00879	255	255	255	0.16956	3.25198	0.13495	0.08298	60.5711
	1108	0.00217	255	255	255	1.62562	3.21593	0.06557	0.04221	118.116
	1109	0.00262	255	255	255	2.31592	3.20635	0.05994	0.05563	117.256
	1110	0.00272	255	255	255	2.89908	3.20989	0.06377	0.05425	104.959
	1111	0.00143	255	255	255	3.02283	3.20292	0.0504	0.0362	52.9498
	1112	0.00262	255	255	255	1.33969	3.20754	0.07024	0.04747	11.1561
	1113	0.00657	255	255	255	1.52548	3.22813	0.10827	0.07727	165.06
	1114	0.00143	255	255	255	1.79688	3.22667	0.07035	0.02593	132.86
	1115	0.00128	255	255	255	3.6102	3.21144	0.04504	0.03631	48.7891
	1116	0.00558	255	255	255	1.92828	3.23393	0.09865	0.07206	8.19701
	1117	0.00504	255	255	255	2.01898	3.24919	0.08855	0.07246	119.564
	1118	0.00168	255	255	255	2.48165	3.229	0.05712	0.03745	168.509
	1119	0.00079	255	255	255	3.14328	3.21709	0.04679	0.02151	10.278
	1120	0.00326	255	255	255	2.37836	3.24133	0.07383	0.05623	169.857
	1121	0.00489	255	255	255	2.67844	3.26043	0.1077	0.05783	157.156
	1122	0.00262	255	255	255	2.76684	3.24282	0.06535	0.05102	85.0826
	1123	0.00059	255	255	255	1.68637	3.23041	0.03486	0.02166	6.64243
	1124	0.00178	255	255	255	2.24362	3.24584	0.05348	0.04234	178.965
	1125	0.00301	255	255	255	2.9489	3.25575	0.06943	0.05527	100.011
	1126	0.00351	255	255	255	3.31437	3.25953	0.07236	0.06173	29.3431
	1127	0.00099	255	255	255	2.56629	3.24142	0.04001	0.03145	38.2121
	1128	0.00163	255	255	255	1.28641	3.26795	0.0478	0.04343	164.266
	1129	0.00203	255	255	255	2.83586	3.26394	0.06078	0.04243	112.534
	1130	0.00375	255	255	255	1.36538	3.28097	0.07538	0.06342	36.3505
	1131	0.00084	255	255	255	1.77896	3.26125	0.04364	0.0245	124.194
	1132	0.00217	255	255	255	2.13825	3.26146	0.06752	0.041	168.013
	1133	0.00346	255	255	255	2.59671	3.30664	0.07708	0.05713	83.6931
	1134	0.00267	255	255	255	1.70609	3.2759	0.06111	0.05559	56.7662
	1135	0.00445	255	255	255	3.017	3.28364	0.07977	0.07098	0.22483
	1136	0.00247	255	255	255	3.19187	3.27692	0.06323	0.04974	19.9201
	1137	0.0038	255	255	255	1.58066	3.30532	0.08961	0.05405	65.9133
	1138	0.00212	255	255	255	2.29399	3.28164	0.06012	0.04499	152.75
	1139	0.0038	255	255	255	2.44349	3.29802	0.08285	0.05846	99.1839
	1140	0.00084	255	255	255	3.38405	3.28523	0.04109	0.02603	85.5137
	1141	0.00311	255	255	255	1.21641	3.30603	0.07955	0.04982	48.4522
	1142	0.00193	255	255	255	1.4942	3.29543	0.06892	0.0356	160.107
	1143	0.00257	255	255	255	2.209	3.30431	0.06985	0.04683	146.757
	1144	0.00351	255	255	255	2.89986	3.30021	0.07722	0.05784	140.245
	1145	0.00247	255	255	255	2.51877	3.30419	0.06412	0.04905	150.783
	1146	0.00242	255	255	255	3.09541	3.30743	0.05867	0.05254	124.299
	1147	0.00287	255	255	255	1.95358	3.31793	0.0718	0.05082	113.792
	1148	0.00237	255	255	255	2.12539	3.31447	0.05569	0.05422	108.435
	1149	0.00198	255	255	255	2.35858	3.31259	0.05559	0.04527	109.652
	1150	0.00232	255	255	255	2.76113	3.31058	0.06188	0.04778	84.2435
	1151	0.00277	255	255	255	0.05799	3.32321	0.07834	0.04497	50.6659
	1152	0.00311	255	255	255	2.04907	3.33136	0.06881	0.0576	135.824
	1153	0.00464	255	255	255	2.67581	3.34992	0.09075	0.06516	80.4634
	1154	0.00247	255	255	255	2.82172	3.32992	0.06538	0.04811	170.256
	1155	0.00484	255	255	255	1.29628	3.35247	0.10043	0.06138	157.766
	1156	0.00193	255	255	255	1.45293	3.33364	0.05894	0.04162	139.285
	1157	0.00237	255	255	255	1.86649	3.33189	0.06619	0.04562	47.5417
	1158	0.00588	255	255	255	1.65834	3.36066	0.10718	0.06985	163.263
	1159	0.00104	255	255	255	1.73164	3.33526	0.04065	0.0325	170.048
	1160	0.00267	255	255	255	3.17021	3.35205	0.06092	0.05576	176.201
	1161	0.00114	255	255	255	3.30409	3.34229	0.04829	0.02996	25.4915
	1162	0.00059	255	255	255	1.9113	3.33585	0.02865	0.02634	11.3099
	1163	0.00331	255	255	255	3.00888	3.35897	0.07932	0.05314	41.9402
	1164	0.00153	255	255	255	2.41333	3.36406	0.05436	0.03588	105.182
	1165	0.0043	255	255	255	2.93598	3.36855	0.0849	0.06447	161.211
	1166	0.00074	255	255	255	3.54379	3.34885	0.042	0.02247	5.41373
	1167	0.00178	255	255	255	1.5292	3.36904	0.06191	0.03658	31.1974
	1168	0.00158	255	255	255	2.16405	3.37765	0.0521	0.03863	117.928
	1169	0.00247	255	255	255	2.4825	3.38812	0.06464	0.04866	82.7825
	1170	0.00163	255	255	255	2.53779	3.37637	0.0554	0.03747	87.8253
	1171	0.00771	255	255	255	1.75612	3.40771	0.12544	0.07823	37.2637
	1172	0.00573	255	255	255	1.89686	3.41512	0.11797	0.06186	80.0012
	1173	0.00242	255	255	255	2.21966	3.38389	0.05931	0.05197	166.659
	1174	0.00203	255	255	255	3.10965	3.38241	0.06678	0.03862	138.177
	1175	0.00099	255	255	255	3.48041	3.38025	0.04167	0.03019	102.853
	1176	0.00212	255	255	255	1.17474	3.38643	0.06151	0.04398	146.563
	1177	0.00193	255	255	255	2.36328	3.39005	0.05839	0.04202	27.1511
	1178	0.00282	255	255	255	2.6072	3.39692	0.06788	0.05283	144.02
	1179	0.00222	255	255	255	2.74779	3.39993	0.07171	0.03947	100.05
	1180	0.00464	255	255	255	1.2552	3.4131	0.08112	0.0729	98.3422
	1181	0.00227	255	255	255	1.45042	3.39119	0.07229	0.04003	35.5604
	1182	0.0039	255	255	255	1.57659	3.4229	0.07975	0.06232	83.9973
	1183	0.00099	255	255	255	2.80844	3.39852	0.04412	0.02852	161.796
	1184	0.00212	255	255	255	3.35275	3.39852	0.06935	0.03901	26.4373
	1185	0.00198	255	255	255	2.02611	3.41592	0.06549	0.03842	105.238
	1186	0.00292	255	255	255	2.28996	3.42533	0.06307	0.05885	101.957
	1187	0.00267	255	255	255	3.04603	3.41857	0.07508	0.04525	29.1773
	1188	0.00153	255	255	255	3.49988	3.42256	0.05112	0.03815	80.9741
	1189	0.00272	255	255	255	0.06805	3.42843	0.06884	0.05026	29.1174
	1190	0.00326	255	255	255	1.64511	3.43825	0.06576	0.06314	178.937
	1191	0.00158	255	255	255	1.16813	3.43542	0.06162	0.03267	132.844
	1192	0.00252	255	255	255	1.3557	3.43463	0.0759	0.04227	176.884
	1193	0.00321	255	255	255	1.49712	3.4501	0.08101	0.05047	42.9456
	1194	0.00227	255	255	255	2.41966	3.45231	0.07106	0.04072	123.762
	1195	0.00084	255	255	255	3.74212	3.43615	0.03465	0.03086	173.252
	1196	0.00059	255	255	255	1.96051	3.43425	0.02865	0.02634	11.3099
	1197	0.00247	255	255	255	2.11854	3.4518	0.06821	0.04611	118.716
	1198	0.00089	255	255	255	2.50662	3.44187	0.04031	0.02809	72.9597
	1199	0.00089	255	255	255	2.83581	3.44226	0.03653	0.031	152.318
	1200	0.00069	255	255	255	2.9562	3.43668	0.04064	0.02167	174.299
	1201	0.00163	255	255	255	2.20636	3.45071	0.06359	0.03265	1.99902
	1202	0.00124	255	255	255	2.54548	3.4556	0.05098	0.03085	87.9987
	1203	0.00212	255	255	255	0.14279	3.46734	0.05813	0.04653	77.02
	1204	0.00188	255	255	255	1.13352	3.46067	0.05968	0.04005	151.935
	1205	0.00079	255	255	255	3.15558	3.45475	0.0364	0.02765	22.5898
	1206	0.00133	255	255	255	1.81856	3.46048	0.04729	0.03592	172.921
	1207	0.00084	255	255	255	1.98197	3.46013	0.04313	0.0248	45.7801
	1208	0.00128	255	255	255	2.76564	3.46584	0.04797	0.0341	3.22196
	1209	0.00227	255	255	255	3.0923	3.48684	0.07769	0.03725	87.0421
	1210	0.00138	255	255	255	2.48299	3.49517	0.05376	0.03277	91.2388
	1211	0.00375	255	255	255	3.0086	3.48638	0.0734	0.06514	33.8853
	1212	0.00395	255	255	255	1.20635	3.49921	0.08086	0.06224	39.5472
	1213	0.00346	255	255	255	1.32296	3.49281	0.08023	0.05489	39.2554
	1214	0.00425	255	255	255	1.42697	3.50992	0.07761	0.06971	167.487
	1215	0.00385	255	255	255	1.62523	3.50423	0.07534	0.06513	13.793
	1216	0.00074	255	255	255	2.05317	3.48896	0.04315	0.02187	41.5119
	1217	0.00104	255	255	255	2.29798	3.49961	0.04703	0.02809	126.837
	1218	0.00356	255	255	255	2.37453	3.50972	0.09091	0.04982	155.46
	1219	0.00119	255	255	255	3.63516	3.49722	0.04311	0.03502	79.7553
	1220	0.00311	255	255	255	1.98313	3.51511	0.07535	0.0526	29.5232
	1221	0.00247	255	255	255	3.34637	3.51099	0.06445	0.04881	69.8263
	1222	0.00059	255	255	255	3.51567	3.4981	0.03605	0.02094	67.8219
	1223	0.00331	255	255	255	1.51024	3.51434	0.06952	0.06062	13.942
	1224	0.00128	255	255	255	2.21576	3.50774	0.04881	0.03351	42.14
	1225	0.00193	255	255	255	2.67616	3.51693	0.05958	0.04118	136.051
	1226	0.00133	255	255	255	2.87994	3.5063	0.05031	0.03376	38.155
	1227	0.00158	255	255	255	3.75722	3.50637	0.05204	0.03868	51.824
	1228	0.00064	255	255	255	2.07761	3.50666	0.02956	0.02766	11.3099
	1229	0.00069	255	255	255	0.08937	3.52404	0.04128	0.02133	123.539
	1230	0.0038	255	255	255	2.94794	3.55754	0.07597	0.06376	101.201
	1231	0.00455	255	255	255	1.25598	3.5556	0.08105	0.07141	28.186
	1232	0.00395	255	255	255	1.36784	3.56344	0.07446	0.06759	106.102
	1233	0.00193	255	255	255	1.72129	3.54271	0.05271	0.04655	168.419
	1234	0.00306	255	255	255	2.60651	3.55713	0.07506	0.05196	47.3017
	1235	0.00109	255	255	255	3.71706	3.54869	0.04649	0.02977	55.0584
	1236	0.00114	255	255	255	3.0376	3.5498	0.04158	0.0348	94.0439
	1237	0.00494	255	255	255	2.17597	3.57467	0.08499	0.07402	171.471
	1238	0.00375	255	255	255	2.31513	3.57027	0.08167	0.05854	167.768
	1239	0.00138	255	255	255	2.04192	3.56496	0.06658	0.02646	11.1164
	1240	0.00054	255	255	255	2.44449	3.56083	0.03619	0.01912	24.3373
	1241	0.00089	255	255	255	3.07402	3.57542	0.05283	0.02143	46.8165
	1242	0.00128	255	255	255	2.38824	3.5829	0.04974	0.03288	179.58
	1243	0.00242	255	255	255	2.52334	3.59189	0.06522	0.04726	150.398
	1244	0.00089	255	255	255	2.73389	3.59221	0.04843	0.02338	118.178
	1245	0.00084	255	255	255	3.19427	3.57838	0.04001	0.02673	155.098
	1246	0.00237	255	255	255	1.03033	3.60148	0.05763	0.05239	176.091
	1247	0.00627	255	255	255	1.15306	3.62212	0.10898	0.07331	89.8466
	1248	0.00514	255	255	255	1.4817	3.61142	0.10215	0.06404	158.921
	1249	0.00104	255	255	255	2.6829	3.59433	0.03745	0.03527	69.6993
	1250	0.00336	255	255	255	1.70681	3.61735	0.07387	0.0579	39.9899
	1251	0.00287	255	255	255	1.96751	3.61097	0.07264	0.05023	13.9011
	1252	0.004	255	255	255	2.08731	3.6264	0.0916	0.05563	159.411
	1253	0.00064	255	255	255	2.45015	3.59966	0.03489	0.02344	173.421
	1254	0.00084	255	255	255	2.24618	3.60939	0.0404	0.02647	36.2445
	1255	0.00099	255	255	255	3.48182	3.61466	0.05356	0.02349	137.835
	1256	0.00069	255	255	255	1.54889	3.6124	0.03252	0.02708	71.565
	1257	0.00079	255	255	255	3.39105	3.61335	0.0403	0.02497	16.4462
	1258	0.00104	255	255	255	3.7898	3.63583	0.07842	0.01685	50.9896
	1259	0.00059	255	255	255	3.89465	3.61115	0.02998	0.02518	176.942
	1260	0.00099	255	255	255	1.80118	3.6361	0.04931	0.02551	141.086
	1261	0.00074	255	255	255	2.42946	3.63095	0.03394	0.0278	103.704
	1262	0.00227	255	255	255	2.28519	3.65737	0.05684	0.05091	116.413
	1263	0.00074	255	255	255	2.46788	3.65766	0.03801	0.02482	99.72
	1264	0.00296	255	255	255	1.45711	3.6771	0.06226	0.06062	174.228
	1265	0.00119	255	255	255	1.63131	3.66767	0.04336	0.03482	150.614
	1266	0.00208	255	255	255	1.74487	3.67416	0.06519	0.04053	24.5886
	1267	0.00128	255	255	255	2.90325	3.66887	0.04864	0.03362	42.5638
	1268	0.00158	255	255	255	2.97107	3.66892	0.05055	0.03982	81.1727
	1269	0.00158	255	255	255	1.10245	3.6788	0.05063	0.03976	121.77
	1270	0.00257	255	255	255	1.56855	3.67819	0.0669	0.04889	39.5314
	1271	0.00578	255	255	255	2.21056	3.69044	0.09164	0.08032	37.4969
	1272	0.00321	255	255	255	1.3135	3.68887	0.0694	0.05892	145.354
	1273	0.00385	255	255	255	2.36688	3.69356	0.07879	0.06228	158.054
	1274	0.00124	255	255	255	3.78484	3.68755	0.07894	0.01992	36.1481
	1275	0.00494	255	255	255	1.23886	3.71286	0.08601	0.07314	79.4594
	1276	0.00331	255	255	255	2.03584	3.70622	0.06932	0.0608	84.8988
	1277	0.0042	255	255	255	2.11304	3.70341	0.08034	0.06656	22.0164
	1278	0.00054	255	255	255	3.90908	3.68032	0.03081	0.02246	15.0707
	1279	0.00069	255	255	255	0.99912	3.69876	0.03845	0.02291	145.173
	1280	0.00385	255	255	255	1.15267	3.72879	0.07295	0.06726	178.275
	1281	0.00119	255	255	255	1.64859	3.71219	0.0507	0.02978	64.0679
	1282	0.004	255	255	255	2.97852	3.74017	0.08058	0.06323	33.4072
	1283	0.00153	255	255	255	1.7916	3.71981	0.06044	0.03227	167.283
	1284	0.00059	255	255	255	3.13845	3.71131	0.03369	0.02241	143.35
	1285	0.00252	255	255	255	1.59303	3.74212	0.05735	0.05594	109.783
	1286	0.00415	255	255	255	1.43032	3.75231	0.07816	0.06761	59.5015
	1287	0.00163	255	255	255	2.48198	3.72846	0.06364	0.03262	174.502
	1288	0.00059	255	255	255	3.2187	3.7365	0.03731	0.02023	113.645
	1289	0.00173	255	255	255	2.5703	3.74053	0.06069	0.03628	156.987
	1290	0.00059	255	255	255	3.06347	3.73416	0.02927	0.02579	19.8053
	1291	0.00059	255	255	255	3.61056	3.7283	0.03452	0.02187	9.41688
	1292	0.0042	255	255	255	1.5078	3.75973	0.08012	0.06673	152.39
	1293	0.00237	255	255	255	1.8435	3.77692	0.07954	0.03796	60.3394
	1294	0.00395	255	255	255	2.14964	3.76719	0.074	0.068	169.965
	1295	0.00193	255	255	255	2.22792	3.76619	0.05892	0.04164	50.9019
	1296	0.00469	255	255	255	2.29726	3.77572	0.08127	0.07353	163.733
	1297	0.00341	255	255	255	1.05746	3.7787	0.07089	0.06123	40.9093
	1298	0.0044	255	255	255	2.05851	3.78409	0.0791	0.07078	85.8222
	1299	0.01082	255	255	255	2.42621	3.79333	0.1875	0.07348	0.68592
	1300	0.00306	255	255	255	1.21137	3.78772	0.07252	0.05378	147.392
	1301	0.00208	255	255	255	1.35158	3.77809	0.0607	0.04353	5.04902
	1302	0.00489	255	255	255	1.97227	3.78654	0.09866	0.06313	158.966
	1303	0.00242	255	255	255	1.65332	3.78985	0.05925	0.05203	88.296
	1304	0.00138	255	255	255	3.08849	3.79164	0.04851	0.03631	36.5929
	1305	0.00232	255	255	255	1.77183	3.78975	0.0682	0.04335	165.248
	1306	0.00089	255	255	255	2.69757	3.78863	0.04178	0.0271	128.319
	1307	0.00558	255	255	255	2.92839	3.82567	0.10528	0.06752	158.749
	1308	0.00193	255	255	255	3.23505	3.81089	0.06186	0.03966	100.986
	1309	0.00104	255	255	255	1.91105	3.80687	0.0466	0.02835	151.533
	1310	0.00272	255	255	255	2.55223	3.81937	0.06518	0.05308	148.503
	1311	0.00479	255	255	255	1.43402	3.83758	0.09826	0.0621	4.49886
	1312	0.00247	255	255	255	2.19698	3.83446	0.08174	0.03848	46.9671
	1313	0.00079	255	255	255	3.13845	3.82026	0.047	0.02142	85.935
	1314	0.00064	255	255	255	3.73591	3.81485	0.03706	0.02207	93.496
	1315	0.00692	255	255	255	1.87278	3.86324	0.11117	0.07922	161.25
	1316	0.00109	255	255	255	3.3244	3.83176	0.04266	0.03244	62.1772
	1317	0.00212	255	255	255	2.27633	3.842	0.06284	0.04305	108.146
	1318	0.00079	255	255	255	3.55667	3.8308	0.03569	0.0282	125.783
	1319	0.00212	255	255	255	1.14548	3.83416	0.06786	0.03986	5.82728
	1320	0.00119	255	255	255	3.18619	3.84369	0.04856	0.03109	124.08
	1321	0.00242	255	255	255	3.43797	3.84651	0.06065	0.05083	87.5144
	1322	0.00148	255	255	255	1.60847	3.85447	0.07431	0.0254	26.3986
	1323	0.00336	255	255	255	1.70143	3.85489	0.0784	0.05456	0.80808
	1324	0.00059	255	255	255	2.77528	3.84721	0.04471	0.01688	81.6806
	1325	0.00697	255	255	255	3.0386	3.87206	0.10054	0.08822	160.481
	1326	0.00311	255	255	255	1.99161	3.85965	0.06979	0.05678	151.721
	1327	0.00361	255	255	255	2.07245	3.86946	0.07971	0.05761	99.5954
	1328	0.00084	255	255	255	2.62988	3.85458	0.04121	0.02595	106.17
	1329	0.00208	255	255	255	1.33551	3.86645	0.06853	0.03856	141.435
	1330	0.00301	255	255	255	2.42933	3.87292	0.07702	0.04982	155.591
	1331	0.00173	255	255	255	2.69281	3.86384	0.05069	0.04343	19.9448
	1332	0.00054	255	255	255	2.83237	3.84966	0.03168	0.02184	41.0283
	1333	0.00089	255	255	255	1.78927	3.86048	0.03922	0.02887	32.3004
	1334	0.00282	255	255	255	2.57329	3.88488	0.07149	0.05016	116.618
	1335	0.00059	255	255	255	2.86256	3.86829	0.03895	0.01938	64.1405
	1336	0.00346	255	255	255	1.51535	3.88593	0.0755	0.05832	171.031
	1337	0.00084	255	255	255	2.90029	3.88807	0.05148	0.02077	86.6521
	1338	0.00109	255	255	255	1.21474	3.88736	0.04263	0.03247	85.8095
	1339	0.00054	255	255	255	1.6515	3.88097	0.02807	0.02465	161.565
	1340	0.00618	255	255	255	2.34232	3.90742	0.11545	0.06811	171.496
	1341	0.00292	255	255	255	1.27481	3.90783	0.07493	0.04953	45.6295
	1342	0.00168	255	255	255	2.22199	3.9044	0.05441	0.03931	126.6
	1343	0.00079	255	255	255	1.60832	3.90022	0.037	0.0272	60.5774
	1344	0.00306	255	255	255	2.95501	3.91493	0.07522	0.05185	47.3411
	1345	0.0041	255	255	255	1.69293	3.93289	0.09159	0.05701	78.6501
	1346	0.00183	255	255	255	1.98455	3.91601	0.05609	0.0415	151.402
	1347	0.00148	255	255	255	2.15251	3.90391	0.05914	0.03191	4.59431
	1348	0.00168	255	255	255	2.75992	3.90978	0.06978	0.03065	32.2615
	1349	0.00124	255	255	255	3.13367	3.90995	0.06305	0.02495	28.0488
	1350	0.00203	255	255	255	1.35308	3.92278	0.06287	0.04102	10.2209
	1351	0.00158	255	255	255	1.76977	3.92701	0.05306	0.03794	164.167
	1352	0.00119	255	255	255	1.90984	3.92687	0.04951	0.0305	31.8222
	1353	0.00371	255	255	255	2.4348	3.94753	0.07171	0.0658	110.243
	1354	0.00356	255	255	255	1.56796	3.94376	0.07901	0.05733	162.312
	1355	0.00361	255	255	255	1.84174	3.95632	0.07135	0.06436	105.536
	1356	0.0038	255	255	255	2.07616	3.95518	0.08374	0.05785	102.893
	1357	0.00128	255	255	255	3.07708	3.94624	0.06937	0.02358	64.3288
	1358	0.00168	255	255	255	2.52734	3.95009	0.05855	0.03653	118.36
	1359	0.00524	255	255	255	3.00158	3.96575	0.09008	0.07402	50.1438
	1360	0.00138	255	255	255	1.41308	3.94854	0.04523	0.03895	36.8336
	1361	0.00059	255	255	255	2.87193	3.94678	0.04146	0.01821	36.9617
	1362	0.00464	255	255	255	2.59901	3.97871	0.08929	0.06622	156.186
	1363	0.0045	255	255	255	2.68666	4.00719	0.10356	0.05528	94.968
	1364	0.00627	255	255	255	1.99964	3.99078	0.09387	0.08511	111.605
	1365	0.00198	255	255	255	2.30674	3.96857	0.07848	0.03206	19.1539
	1366	0.00282	255	255	255	1.3003	3.9802	0.06395	0.05607	27.2051
	1367	0.00173	255	255	255	1.63746	3.99277	0.06441	0.03418	93.8119
	1368	0.00287	255	255	255	2.90867	3.97769	0.0703	0.0519	172.559
	1369	0.00064	255	255	255	3.11087	3.96354	0.02956	0.02766	11.3099
	1370	0.00415	255	255	255	1.50446	3.99716	0.08788	0.06013	174.429
	1371	0.0041	255	255	255	1.90803	4.00835	0.09729	0.05367	65.9066
	1372	0.00104	255	255	255	2.19656	3.97724	0.04822	0.0274	12.6316
	1373	0.00208	255	255	255	2.7716	3.98846	0.06751	0.03914	104.853
	1374	0.00114	255	255	255	1.75832	3.98835	0.04656	0.03107	150.369
	1375	0.00435	255	255	255	2.14273	4.03928	0.10146	0.05456	104.722
	1376	0.00321	255	255	255	2.35488	4.00864	0.06646	0.06153	148.29
	1377	0.00306	255	255	255	2.50142	4.019	0.07062	0.05523	34.6977
	1378	0.00227	255	255	255	3.0622	4.01142	0.07039	0.04111	35.0975
	1379	0.00618	255	255	255	1.72916	4.0552	0.11651	0.06749	113.883
	1380	0.00356	255	255	255	1.40765	4.03718	0.0856	0.05291	154.952
	1381	0.00252	255	255	255	1.80501	4.02479	0.0681	0.04711	27.6276
	1382	0.0038	255	255	255	2.42003	4.03624	0.07513	0.06447	37.8496
	1383	0.00168	255	255	255	2.21145	4.03279	0.05825	0.03672	105.518
	1384	0.00361	255	255	255	2.89946	4.04731	0.07363	0.06237	51.0141
	1385	0.00543	255	255	255	2.06371	4.06353	0.1011	0.06845	38.5838
	1386	0.00593	255	255	255	1.60203	4.07782	0.09745	0.07746	102.569
	1387	0.00287	255	255	255	2.62848	4.04919	0.06585	0.0554	142.314
	1388	0.00143	255	255	255	3.28024	4.05004	0.05495	0.0332	23.9787
	1389	0.00104	255	255	255	1.52278	4.0569	0.04663	0.02833	12.2454
	1390	0.00212	255	255	255	2.74613	4.0635	0.06754	0.04005	130.689
	1391	0.00415	255	255	255	1.859	4.08184	0.08478	0.06233	122.779
	1392	0.00341	255	255	255	1.94871	4.08196	0.07354	0.05902	94.9752
	1393	0.00627	255	255	255	2.36493	4.1074	0.12336	0.06476	130.688
	1394	0.00292	255	255	255	2.98321	4.08462	0.06778	0.05476	140.148
	1395	0.00069	255	255	255	1.47107	4.07531	0.03442	0.02559	106.956
	1396	0.00277	255	255	255	2.53082	4.08473	0.06822	0.05164	140.526
	1397	0.00252	255	255	255	2.45181	4.09798	0.07205	0.04453	81.9137
	1398	0.00247	255	255	255	3.54894	4.10058	0.09087	0.03461	35.1728
	1399	0.00059	255	255	255	2.24108	4.08151	0.03983	0.01895	24.5638
	1400	0.00252	255	255	255	1.37169	4.10418	0.06526	0.04916	13.4963
	1401	0.00064	255	255	255	2.31065	4.09277	0.03174	0.02576	71.2157
	1402	0.00366	255	255	255	1.52843	4.11747	0.07187	0.06477	173.704
	1403	0.00632	255	255	255	2.61957	4.12855	0.10638	0.07569	15.0391
	1404	0.00138	255	255	255	2.15163	4.11196	0.04367	0.04033	139.338
	1405	0.00124	255	255	255	1.7945	4.12082	0.04921	0.03196	59.4747
	1406	0.00094	255	255	255	1.70527	4.12769	0.03986	0.02998	91.6832
	1407	0.00524	255	255	255	2.04358	4.15175	0.10796	0.06177	127.944
	1408	0.00257	255	255	255	2.7966	4.13521	0.0648	0.05048	113.81
	1409	0.00074	255	255	255	1.44165	4.13188	0.03789	0.02491	51.567
	1410	0.0043	255	255	255	1.64434	4.14755	0.08608	0.06358	31.0719
	1411	0.00128	255	255	255	1.2663	4.13846	0.04557	0.03589	76.2326
	1412	0.00109	255	255	255	1.7368	4.14615	0.04827	0.02867	52.5794
	1413	0.00183	255	255	255	1.92224	4.15499	0.06293	0.03698	66.5618
	1414	0.00509	255	255	255	2.28999	4.16468	0.08572	0.07559	33.3512
	1415	0.00203	255	255	255	2.47532	4.158	0.06265	0.04117	59.9927
	1416	0.00133	255	255	255	1.85943	4.15453	0.05614	0.03026	143.559
	1417	0.00069	255	255	255	1.81248	4.15816	0.0375	0.02348	47.928
	1418	0.00163	255	255	255	1.9678	4.17001	0.06122	0.03391	57.8503
	1419	0.00657	255	255	255	1.43405	4.2031	0.12612	0.06634	146.541
	1420	0.00336	255	255	255	2.20659	4.17461	0.07812	0.05476	19.1167
	1421	0.00494	255	255	255	1.53584	4.18823	0.08677	0.07249	8.93185
	1422	0.00168	255	255	255	3.2106	4.20396	0.09005	0.02375	54.4102
	1423	0.00301	255	255	255	1.3086	4.20409	0.10131	0.03788	46.1119
	1424	0.00054	255	255	255	2.56015	4.17618	0.02963	0.02335	156.801
	1425	0.00257	255	255	255	1.70615	4.20794	0.06399	0.05112	108.261
	1426	0.00306	255	255	255	2.37093	4.20278	0.0675	0.05778	140.364
	1427	0.00222	255	255	255	2.67375	4.19452	0.05845	0.04843	64.6602
	1428	0.00173	255	255	255	2.75607	4.20907	0.0516	0.04267	90.5312
	1429	0.00514	255	255	255	1.83748	4.22247	0.0905	0.07229	138.967
	1430	0.00341	255	255	255	1.64504	4.22805	0.07384	0.05878	92.6888
	1431	0.00133	255	255	255	2.43867	4.21649	0.05062	0.03355	76.2447
	1432	0.00573	255	255	255	2.58225	4.23915	0.11199	0.06516	137.943
	1433	0.00494	255	255	255	2.8691	4.24784	0.11571	0.05436	44.7617
	1434	0.00331	255	255	255	1.91425	4.22983	0.06528	0.06457	44.8943
	1435	0.00133	255	255	255	2.08358	4.21753	0.05464	0.03108	165.87
	1436	0.00321	255	255	255	1.99921	4.23876	0.06534	0.06258	7.8962
	1437	0.00296	255	255	255	2.14338	4.2386	0.07798	0.0484	75.4504
	1438	0.00539	255	255	255	2.29387	4.2656	0.11736	0.05843	75.5739
	1439	0.00292	255	255	255	1.36464	4.24021	0.07637	0.0486	8.52111
	1440	0.00781	255	255	255	2.21529	4.27684	0.13254	0.07499	94.2358
	1441	0.00277	255	255	255	2.95331	4.25192	0.072	0.04893	44.8723
	1442	0.00504	255	255	255	1.51764	4.28741	0.08804	0.07288	104.623
	1443	0.0039	255	255	255	2.39444	4.27154	0.07395	0.06721	123.378
	1444	0.00341	255	255	255	2.49626	4.27796	0.08418	0.05156	154.3
	1445	0.00054	255	255	255	1.78952	4.26628	0.03315	0.02088	92.6369
	1446	0.00059	255	255	255	3.24564	4.26777	0.04022	0.01877	160.712
	1447	0.00311	255	255	255	2.71169	4.28418	0.07978	0.04968	172.315
	1448	0.00346	255	255	255	3.00891	4.29693	0.09527	0.04622	27.3251
	1449	0.00608	255	255	255	1.30754	4.33812	0.10594	0.07304	74.6034
	1450	0.00128	255	255	255	2.08788	4.29202	0.05191	0.0315	106.599
	1451	0.0042	255	255	255	1.40138	4.31221	0.081	0.06601	30.7683
	1452	0.00054	255	255	255	1.62018	4.28673	0.03831	0.01806	42.69
	1453	0.00385	255	255	255	1.73724	4.31527	0.07231	0.06786	88.5757
	1454	0.00277	255	255	255	1.82741	4.30376	0.06277	0.05612	46.6878
	1455	0.00262	255	255	255	2.34311	4.31521	0.07277	0.04581	92.1622
	1456	0.00311	255	255	255	2.13765	4.32813	0.06354	0.06237	58.5708
	1457	0.00217	255	255	255	2.77741	4.32299	0.05594	0.04948	34.418
	1458	0.00064	255	255	255	1.57098	4.31878	0.03882	0.02107	130.842
	1459	0.00064	255	255	255	1.63424	4.31229	0.03767	0.02171	14.8724
	1460	0.00094	255	255	255	2.00863	4.31858	0.04861	0.02459	158.505
	1461	0.00217	255	255	255	1.46427	4.35063	0.06683	0.04142	122.381
	1462	0.00415	255	255	255	1.676	4.35974	0.07785	0.06788	142.469
	1463	0.00316	255	255	255	2.48431	4.35809	0.06942	0.058	106.195
	1464	0.00099	255	255	255	2.59546	4.35095	0.05609	0.02243	124.088
	1465	0.00262	255	255	255	1.85731	4.35897	0.06088	0.05477	115.706
	1466	0.00252	255	255	255	2.38414	4.38093	0.08008	0.04006	75.5931
	1467	0.00074	255	255	255	1.78185	4.354	0.04059	0.02325	78.2203
	1468	0.00237	255	255	255	2.82932	4.36501	0.05732	0.05268	122.074
	1469	0.00128	255	255	255	1.37093	4.37258	0.05102	0.03206	96.1994
	1470	0.00435	255	255	255	2.55033	4.4099	0.10291	0.05379	62.1284
	1471	0.00247	255	255	255	2.05697	4.38033	0.06284	0.05005	86.0269
	1472	0.00069	255	255	255	2.92055	4.36551	0.03859	0.02282	34.9719
	1473	0.00677	255	255	255	1.42419	4.4246	0.11969	0.07201	82.3912
	1474	0.00415	255	255	255	1.54705	4.4071	0.08885	0.05947	22.1653
	1475	0.00133	255	255	255	2.88566	4.3956	0.05391	0.03151	130.999
	1476	0.00124	255	255	255	1.73912	4.40423	0.05215	0.03015	150.349
	1477	0.00351	255	255	255	1.83115	4.42654	0.07196	0.06207	96.4288
	1478	0.00366	255	255	255	2.31739	4.42134	0.07158	0.06503	148.298
	1479	0.00227	255	255	255	1.33093	4.42262	0.05622	0.05147	77.9244
	1480	0.00094	255	255	255	2.24762	4.41144	0.05234	0.02284	22.8569
	1481	0.00282	255	255	255	1.62327	4.43906	0.06474	0.05538	129.658
	1482	0.00094	255	255	255	1.68456	4.42587	0.03734	0.03201	57.0437
	1483	0.00262	255	255	255	1.48783	4.45327	0.06591	0.05058	78.0239
	1484	0.00272	255	255	255	2.45037	4.45223	0.07019	0.04929	131.539
	1485	0.00227	255	255	255	2.60455	4.4573	0.067	0.04319	107.89
	1486	0.00099	255	255	255	2.18145	4.44022	0.05218	0.02411	5.15667
	1487	0.00183	255	255	255	2.83221	4.45268	0.05403	0.04308	104.225
	1488	0.00282	255	255	255	1.7255	4.46792	0.07661	0.0468	75.1465
	1489	0.00287	255	255	255	2.24843	4.46548	0.06738	0.05415	71.659
	1490	0.00252	255	255	255	1.34743	4.49256	0.07082	0.0453	103.072
	1491	0.00489	255	255	255	1.76943	4.51926	0.11095	0.05613	97.4602
	1492	0.00203	255	255	255	2.10656	4.48133	0.05471	0.04714	129.868
	1493	0.00366	255	255	255	2.30523	4.49989	0.07288	0.06387	53.581
	1494	0.00385	255	255	255	2.40103	4.5009	0.07558	0.06492	71.7989
	1495	0.00148	255	255	255	1.20993	4.49013	0.05305	0.03558	75.6458
	1496	0.00114	255	255	255	1.82892	4.49382	0.06611	0.02189	41.1651
	1497	0.00736	255	255	255	1.68175	4.55062	0.13105	0.07152	104.03
	1498	0.00119	255	255	255	1.86005	4.5173	0.0449	0.03362	6.30478
	1499	0.00064	255	255	255	2.66859	4.51289	0.03359	0.02434	118.764
	1500	0.00074	255	255	255	1.91821	4.51192	0.05501	0.01715	162.719
	1501	0.00292	255	255	255	1.60648	4.54901	0.06504	0.05706	148.628
	1502	0.00726	255	255	255	2.32351	4.58379	0.10681	0.08658	119.283
	1503	0.00138	255	255	255	2.57412	4.55504	0.05125	0.03437	89.332
	1504	0.0039	255	255	255	2.22957	4.57165	0.07574	0.06561	59.2777
	1505	0.00366	255	255	255	1.84806	4.57616	0.08099	0.05748	158.934
	1506	0.00193	255	255	255	2.47556	4.56876	0.05093	0.04817	39.9199
	1507	0.00138	255	255	255	1.90812	4.56458	0.05357	0.03288	165.321
	1508	0.00059	255	255	255	1.96753	4.56124	0.03768	0.02003	171.022
	1509	0.00074	255	255	255	2.11784	4.56627	0.03937	0.02397	77.276
	1510	0.00262	255	255	255	2.03065	4.59663	0.07753	0.043	166.116
	1511	0.00331	255	255	255	1.74891	4.61391	0.07036	0.0599	170.369
	1512	0.00059	255	255	255	1.63073	4.60985	0.04115	0.01834	129.652
	1513	0.00711	255	255	255	1.94933	4.6407	0.10011	0.09049	126.365
	1514	0.00657	255	255	255	2.11761	4.64091	0.14345	0.05832	25.8165
	1515	0.00242	255	255	255	1.82302	4.64222	0.07041	0.04378	73.55
	1516	0.00326	255	255	255	2.4773	4.63658	0.07602	0.05461	174.538
	1517	0.00346	255	255	255	2.61348	4.63723	0.0704	0.06255	6.84623
	1518	0.0044	255	255	255	1.72001	4.68459	0.08969	0.06242	59.4554
	1519	0.00267	255	255	255	1.65064	4.68092	0.06786	0.05006	25.9683
	1520	0.00124	255	255	255	2.03968	4.67386	0.04115	0.03822	162.652
	1521	0.00124	255	255	255	2.27332	4.6913	0.05635	0.02791	95.326
	1522	0.00054	255	255	255	2.50073	4.68866	0.04334	0.01597	59.1637
	1523	0.00257	255	255	255	1.23291	4.70646	0.07317	0.04471	46.337
	1524	0.00272	255	255	255	2.6307	4.70579	0.06667	0.05189	6.38423
	1525	0.00623	255	255	255	1.88645	4.73186	0.09175	0.08639	161.639
	1526	0.00109	255	255	255	2.4266	4.71582	0.05251	0.02636	117.763
	1527	0.00208	255	255	255	1.9703	4.7583	0.05992	0.04409	77.2599
	1528	0.00094	255	255	255	2.09964	4.73847	0.0371	0.03222	143.504
	1529	0.00509	255	255	255	1.7076	4.77088	0.09078	0.07138	173.451
	1530	0.00173	255	255	255	2.37269	4.76898	0.06258	0.03518	75.5812
	1531	0.00183	255	255	255	2.2849	4.77089	0.07471	0.03116	85.7643
	1532	0.00104	255	255	255	2.45664	4.77252	0.04605	0.02869	172.162
	1533	0.00301	255	255	255	2.03593	4.81158	0.07067	0.0543	122.723
	1534	0.00272	255	255	255	1.82709	4.82669	0.07839	0.04414	61.017
	1535	0.00346	255	255	255	1.9387	4.82511	0.07011	0.06281	44.9334
	1536	0.00124	255	255	255	2.12121	4.82991	0.04913	0.03201	142.883
	1537	0.00227	255	255	255	2.27938	4.84619	0.05621	0.05148	16.5322
	1538	0.00311	255	255	255	1.87501	4.86814	0.06624	0.05983	131.34
	1539	0.00104	255	255	255	1.74671	4.86758	0.05698	0.02318	144.002
	1540	0.00133	255	255	255	2.19162	4.88008	0.05002	0.03396	164.021
	1541	0.00198	255	255	255	2.09745	4.90009	0.05761	0.04368	109.089
	1542	0.00079	255	255	255	2.34681	4.91195	0.04032	0.02496	38.5923
	1543	0.00084	255	255	255	2.45291	4.90604	0.03764	0.02841	131.065
	1544	0.00054	255	255	255	1.77163	4.93787	0.02758	0.02509	35.0085
	1545	0.00222	255	255	255	2.14549	4.94537	0.06979	0.04056	14.2899
	1546	0.00173	255	255	255	2.28553	4.96579	0.05712	0.03855	28.0482

## Sheet: S8_C6_21Feb24_010_16
		n	1367						avg minor	0.0667563
									stdev	0.0194772
		index	area	mean	min	max	XM	YM	Major	Minor	Angle
		1	0.00716	255	255	255	0.78519	0.06813	0.10212	0.08932	48.834
		2	0.00227	255	255	255	2.13544	0.04737	0.06249	0.04631	22.3809
		3	0.00346	255	255	255	3.91505	0.05342	0.08432	0.05223	177.577
		4	0.00163	255	255	255	2.19784	0.0525	0.05385	0.03855	154.208
		5	0.00089	255	255	255	2.84089	0.04881	0.04245	0.02668	93.5921
		6	0.00227	255	255	255	3.73714	0.05272	0.06696	0.04322	179.69
		7	0.00474	255	255	255	1.53774	0.08215	0.08812	0.06853	154.201
		8	0.00529	255	255	255	1.94234	0.0834	0.089	0.07563	98.3999
		9	0.00153	255	255	255	3.45022	0.05771	0.05304	0.03677	154.33
		10	0.00702	255	255	255	4.09806	0.08821	0.1179	0.07576	64.2064
		11	0.00435	255	255	255	0.43907	0.08043	0.08325	0.0665	138.922
		12	0.00114	255	255	255	1.00652	0.06555	0.04087	0.0354	64.4749
		13	0.00474	255	255	255	1.74824	0.08581	0.08512	0.07095	87.7746
		14	0.0045	255	255	255	3.34924	0.09466	0.09081	0.06304	59.2158
		15	0.00089	255	255	255	1.03131	0.09411	0.05865	0.01931	52.2926
		16	0.00702	255	255	255	1.65761	0.11667	0.10002	0.08931	52.6379
		17	0.00074	255	255	255	3.56441	0.07802	0.04381	0.02154	178.989
		18	0.00771	255	255	255	3.82454	0.11237	0.10683	0.09186	62.9564
		19	0.00306	255	255	255	0.33342	0.12131	0.0796	0.049	114.597
		20	0.00346	255	255	255	0.9452	0.1208	0.06789	0.06486	47.4109
		21	0.00573	255	255	255	1.82112	0.1301	0.08846	0.08249	100.498
		22	0.00114	255	255	255	2.88602	0.1065	0.04977	0.02907	134.306
		23	0.00524	255	255	255	0.57591	0.13779	0.08388	0.0795	23.1712
		24	0.00692	255	255	255	0.68036	0.14264	0.0985	0.08941	138.24
		25	0.00761	255	255	255	0.85516	0.1378	0.10352	0.09358	161.223
		26	0.00608	255	255	255	3.50024	0.14318	0.1048	0.07383	83.8668
		27	0.00524	255	255	255	3.66675	0.14177	0.11051	0.06034	51.5482
		28	0.00623	255	255	255	3.25091	0.15157	0.10101	0.07847	97.345
		29	0.00697	255	255	255	2.00264	0.1755	0.11648	0.07615	68.6315
		30	0.00435	255	255	255	2.24984	0.16103	0.08141	0.068	119.802
		31	0.00514	255	255	255	3.08965	0.15498	0.08929	0.07327	157.741
		32	0.00672	255	255	255	2.14803	0.17624	0.10162	0.08419	51.1326
		33	0.00114	255	255	255	2.98717	0.15479	0.043	0.03365	139.632
		34	0.0081	255	255	255	3.9362	0.19133	0.10693	0.09648	118.973
		35	0.00519	255	255	255	0.99574	0.18346	0.08773	0.07529	52.4569
		36	0.00455	255	255	255	3.41227	0.18719	0.09853	0.05874	45.7104
		37	0.00375	255	255	255	4.16903	0.16657	0.08799	0.05434	179.187
		38	0.00059	255	255	255	4.78265	0.15874	0.03517	0.02146	162.007
		39	0.00568	255	255	255	1.72666	0.19758	0.09158	0.07899	71.4914
		40	0.00153	255	255	255	0.40916	0.18582	0.04666	0.0418	69.8177
		41	0.00163	255	255	255	1.07363	0.19521	0.0573	0.03623	29.7951
		42	0.00178	255	255	255	3.7486	0.18998	0.05825	0.03888	16.1885
		43	0.00064	255	255	255	0.26142	0.19005	0.03163	0.02586	168.69
		44	0.00094	255	255	255	1.55433	0.19959	0.0505	0.02367	59.5779
		45	0.00395	255	255	255	2.33231	0.21447	0.07636	0.06591	152.741
		46	0.00064	255	255	255	2.98111	0.18897	0.03079	0.02656	45
		47	0.00618	255	255	255	0.77541	0.23041	0.09721	0.08089	58.9525
		48	0.00677	255	255	255	3.58538	0.22593	0.09955	0.08657	115.566
		49	0.00884	255	255	255	0.89329	0.24643	0.10771	0.10455	81.5267
		50	0.00203	255	255	255	4.16468	0.22141	0.06425	0.04014	30.077
		51	0.00573	255	255	255	1.86687	0.25626	0.09201	0.07931	132.611
		52	0.00163	255	255	255	0.08829	0.23206	0.05376	0.03861	16.7049
		53	0.00548	255	255	255	3.32405	0.25745	0.09845	0.07092	68.4211
		54	0.00524	255	255	255	0.33554	0.26133	0.09317	0.07157	115.759
		55	0.00459	255	255	255	1.62956	0.2589	0.0868	0.0674	132.456
		56	0.00791	255	255	255	1.02492	0.28336	0.10743	0.09369	63.3052
		57	0.00445	255	255	255	1.77068	0.26984	0.08423	0.06722	31.6336
		58	0.00361	255	255	255	0.52491	0.27716	0.09461	0.04854	102.686
		59	0.00114	255	255	255	0.70886	0.25472	0.04496	0.03218	106.866
		60	0.00054	255	255	255	4.42284	0.24314	0.04101	0.01688	175.269
		61	0.00395	255	255	255	4.87953	0.26491	0.07158	0.0703	24.6595
		62	0.00321	255	255	255	3.85195	0.28002	0.07109	0.05752	84.8909
		63	0.00124	255	255	255	0.09798	0.27258	0.04921	0.03196	44.3604
		64	0.00371	255	255	255	0.20651	0.29526	0.0815	0.05789	133.763
		65	0.00662	255	255	255	0.60901	0.30697	0.10178	0.08282	133.464
		66	0.00489	255	255	255	3.45312	0.29731	0.08288	0.07514	123.634
		67	0.00529	255	255	255	3.99053	0.30813	0.0936	0.07192	72.2386
		68	0.00173	255	255	255	4.32876	0.29833	0.06018	0.03659	95.5105
		69	0.00598	255	255	255	1.95287	0.30913	0.09086	0.08377	136.821
		70	0.00627	255	255	255	2.11249	0.31949	0.09028	0.08849	116.748
		71	0.00519	255	255	255	0.40624	0.32758	0.09264	0.0713	109.631
		72	0.00054	255	255	255	0.7013	0.30065	0.03331	0.02078	80.0084
		73	0.00247	255	255	255	2.27782	0.30857	0.06123	0.05137	16.8962
		74	0.00054	255	255	255	3.80237	0.29682	0.03548	0.0195	79.7513
		75	0.00208	255	255	255	4.08151	0.31162	0.05892	0.04484	26.3974
		76	0.00504	255	255	255	0.79793	0.33195	0.08897	0.07212	34.3533
		77	0.00578	255	255	255	1.69913	0.34661	0.09672	0.0761	106.497
		78	0.00104	255	255	255	3.72922	0.31948	0.0524	0.02521	90.9678
		79	0.00148	255	255	255	0.49461	0.34466	0.06756	0.02793	112.942
		80	0.00316	255	255	255	1.49081	0.33882	0.07375	0.05459	137.995
		81	0.00311	255	255	255	2.3724	0.34582	0.07957	0.04981	96.3698
		82	0.00385	255	255	255	3.53739	0.33667	0.07832	0.06265	131.447
		83	0.00252	255	255	255	4.1724	0.35276	0.06077	0.0528	96.0615
		84	0.00815	255	255	255	0.93795	0.36753	0.1077	0.09638	30.7194
		85	0.00667	255	255	255	0.30139	0.37183	0.0996	0.08526	71.9706
		86	0.00543	255	255	255	1.07691	0.36327	0.08892	0.07782	21.7302
		87	0.00099	255	255	255	3.62732	0.34126	0.04671	0.02693	167.296
		88	0.0042	255	255	255	4.4704	0.37556	0.09707	0.05509	98.6683
		89	0.00277	255	255	255	1.18903	0.36827	0.07081	0.04975	22.5873
		90	0.00613	255	255	255	1.81762	0.37798	0.09154	0.08522	178.728
		91	0.00193	255	255	255	3.19396	0.36776	0.06064	0.04046	149.247
		92	0.00267	255	255	255	3.39501	0.36889	0.06477	0.05245	44.8558
		93	0.00553	255	255	255	0.71401	0.3908	0.08734	0.08067	64.7926
		94	0.00257	255	255	255	0.84956	0.38254	0.07312	0.04473	84.0322
		95	0.00054	255	255	255	3.73527	0.36263	0.03574	0.01936	67.7628
		96	0.00326	255	255	255	2.25588	0.40491	0.09	0.04613	94.809
		97	0.00168	255	255	255	3.63048	0.3928	0.05759	0.03714	142.457
		98	0.00553	255	255	255	0.63035	0.42795	0.09544	0.07382	87.0969
		99	0.00371	255	255	255	1.98813	0.41757	0.08134	0.05801	93.0517
		100	0.00138	255	255	255	3.29535	0.40492	0.05336	0.03301	75.2799
		101	0.00889	255	255	255	0.40319	0.44587	0.11848	0.09557	64.0154
		102	0.00371	255	255	255	0.15075	0.43378	0.07384	0.0639	100.162
		103	0.00084	255	255	255	4.62653	0.41781	0.03834	0.02789	75.4356
		104	0.00326	255	255	255	4.36629	0.43005	0.09009	0.04609	1.7192
		105	0.00321	255	255	255	4.25541	0.44991	0.06849	0.0597	159.398
		106	0.00697	255	255	255	0.87222	0.46987	0.09787	0.09063	174.132
		107	0.00494	255	255	255	0.97668	0.46666	0.08327	0.07555	46.9972
		108	0.00445	255	255	255	1.70672	0.46962	0.09382	0.06034	65.0864
		109	0.00425	255	255	255	3.87862	0.45991	0.07586	0.07131	81.7412
		110	0.00193	255	255	255	4.53217	0.44959	0.06028	0.0407	4.36561
		111	0.00716	255	255	255	0.76221	0.47504	0.09628	0.09474	16.9412
		112	0.00618	255	255	255	1.06236	0.49448	0.09485	0.0829	67.4789
		113	0.00193	255	255	255	1.81159	0.48383	0.06159	0.03984	117.439
		114	0.00623	255	255	255	2.06156	0.4917	0.0925	0.08569	37.1993
		115	0.00346	255	255	255	2.16092	0.48972	0.07564	0.05822	85.8919
		116	0.00252	255	255	255	2.44106	0.46963	0.06591	0.04868	153.947
		117	0.00879	255	255	255	4.6656	0.53634	0.12812	0.0874	106.89
		118	0.00682	255	255	255	0.53645	0.4987	0.10892	0.0797	41.0389
		119	0.00543	255	255	255	3.74205	0.50826	0.11447	0.06045	106.286
		120	0.00292	255	255	255	0.27324	0.49173	0.0955	0.03887	149.496
		121	0.00469	255	255	255	1.28671	0.49636	0.08506	0.07026	33.5917
		122	0.0082	255	255	255	2.31783	0.5201	0.10972	0.09518	50.3684
		123	0.00519	255	255	255	0.67355	0.52942	0.08419	0.07845	65.7344
		124	0.0044	255	255	255	0.90789	0.55091	0.07818	0.07162	34.5517
		125	0.00069	255	255	255	1.1402	0.5337	0.04215	0.0209	134.444
		126	0.00603	255	255	255	1.93603	0.56405	0.10016	0.07662	54.2294
		127	0.00316	255	255	255	0.3699	0.55924	0.0742	0.05426	144.418
		128	0.00445	255	255	255	0.78787	0.56724	0.07856	0.07207	64.9553
		129	0.00499	255	255	255	1.69994	0.57801	0.08694	0.07308	105.219
		130	0.00499	255	255	255	2.12725	0.58094	0.0921	0.06899	37.0377
		131	0.00133	255	255	255	2.58915	0.57286	0.05729	0.02965	155.168
		132	0.00558	255	255	255	4.55644	0.5919	0.09643	0.07372	65.0963
		133	0.00529	255	255	255	4.9472	0.57687	0.09401	0.0716	19.881
		134	0.00716	255	255	255	0.99397	0.5941	0.09679	0.09424	127.085
		135	0.00711	255	255	255	2.22526	0.60034	0.10084	0.08984	42.871
		136	0.00534	255	255	255	2.38993	0.59141	0.08755	0.0776	104.241
		137	0.00371	255	255	255	0.44878	0.58767	0.08708	0.05418	172.406
		138	0.00573	255	255	255	2.02569	0.60431	0.08839	0.08256	102.796
		139	0.00415	255	255	255	4.84256	0.60148	0.09765	0.05411	109.706
		140	0.00435	255	255	255	1.80126	0.60098	0.08003	0.06917	173.703
		141	0.00637	255	255	255	0.7062	0.61738	0.09615	0.0844	32.3831
		142	0.00222	255	255	255	3.32417	0.59786	0.06136	0.04613	5.16555
		143	0.00099	255	255	255	4.32776	0.60344	0.04133	0.03044	120.918
		144	0.00484	255	255	255	0.5568	0.62888	0.09705	0.06352	125.419
		145	0.00805	255	255	255	4.73507	0.64427	0.11304	0.09071	76.2634
		146	0.00776	255	255	255	0.84413	0.63971	0.10532	0.09378	29.921
		147	0.00711	255	255	255	1.08632	0.63993	0.10847	0.08352	136.768
		148	0.00074	255	255	255	1.88026	0.62113	0.04203	0.02245	128.938
		149	0.00089	255	255	255	4.44506	0.62558	0.03876	0.02922	158.749
		150	0.00731	255	255	255	2.30385	0.66638	0.09872	0.09431	116.164
		151	0.00494	255	255	255	2.45825	0.66466	0.08235	0.07639	2.16558
		152	0.00119	255	255	255	1.34254	0.64872	0.04859	0.03107	59.2215
		153	0.00548	255	255	255	0.92615	0.68514	0.09622	0.07257	83.7726
		154	0.00089	255	255	255	0.18002	0.66307	0.03901	0.02902	69.1522
		155	0.00632	255	255	255	0.6241	0.69598	0.09946	0.08096	89.9919
		156	0.0042	255	255	255	2.1309	0.68326	0.07774	0.06878	2.91548
		157	0.00198	255	255	255	3.31171	0.67022	0.05479	0.04593	38.8934
		158	0.00524	255	255	255	4.62157	0.6909	0.08912	0.07483	111.147
		159	0.00084	255	255	255	4.01997	0.67706	0.04342	0.02463	97.7964
		160	0.00316	255	255	255	4.99718	0.69741	0.08085	0.0498	84.7462
		161	0.0044	255	255	255	0.32456	0.70357	0.08911	0.06283	57.9734
		162	0.00232	255	255	255	2.5673	0.69026	0.05836	0.05066	163.698
		163	0.00069	255	255	255	1.92193	0.68734	0.03447	0.02555	123.93
		164	0.00627	255	255	255	2.02836	0.71859	0.10132	0.07885	30.7048
		165	0.01003	255	255	255	0.75399	0.7329	0.11776	0.10844	56.7542
		166	0.00509	255	255	255	2.7468	0.71692	0.08264	0.07841	83.843
		167	0.00212	255	255	255	4.48622	0.70331	0.06664	0.04059	109.372
		168	0.00721	255	255	255	4.89007	0.72644	0.09957	0.09224	148.865
		169	0.00568	255	255	255	1.16134	0.72982	0.09691	0.07465	141.395
		170	0.00563	255	255	255	1.00256	0.73102	0.09171	0.0782	72.5895
		171	0.00133	255	255	255	1.9443	0.71917	0.09231	0.0184	48.1877
		172	0.00568	255	255	255	2.2009	0.73753	0.09045	0.07998	48.5779
		173	0.00835	255	255	255	2.36925	0.74443	0.11103	0.09575	44.807
		174	0.00657	255	255	255	0.85978	0.77168	0.09387	0.08913	80.5775
		175	0.00593	255	255	255	1.25971	0.76821	0.08856	0.08524	144.803
		176	0.00588	255	255	255	1.37825	0.76536	0.09246	0.08096	151.616
		177	0.008	255	255	255	4.78241	0.79406	0.11819	0.08623	89.0457
		178	0.00682	255	255	255	2.4817	0.7899	0.1001	0.08673	125.548
		179	0.00351	255	255	255	4.54138	0.77423	0.07117	0.06275	90.9063
		180	0.00094	255	255	255	0.2129	0.77116	0.05297	0.02256	112.397
		181	0.00637	255	255	255	1.07764	0.79136	0.0934	0.08689	106.004
		182	0.00731	255	255	255	0.65403	0.80748	0.10224	0.09106	79.7986
		183	0.00445	255	255	255	0.52921	0.80138	0.08867	0.06385	10.0869
		184	0.00143	255	255	255	2.07707	0.79803	0.05607	0.03253	130.38
		185	0.00548	255	255	255	2.25495	0.81723	0.09798	0.07127	64.3522
		186	0.00627	255	255	255	2.72346	0.82486	0.10006	0.07984	44.2254
		187	0.00459	255	255	255	4.67523	0.80769	0.09132	0.06407	156.613
		188	0.00825	255	255	255	0.95256	0.83142	0.114	0.09215	11.0745
		189	0.00603	255	255	255	4.95251	0.85287	0.11469	0.06692	82.7735
		190	0.00509	255	255	255	2.60076	0.82932	0.09194	0.07047	107.579
		191	0.00252	255	255	255	3.46178	0.81268	0.0606	0.05294	129.49
		192	0.00672	255	255	255	0.76104	0.84829	0.09578	0.08932	38.1313
		193	0.0038	255	255	255	3.61478	0.83732	0.07229	0.06701	119.642
		194	0.00351	255	255	255	1.21725	0.8666	0.07836	0.057	84.0683
		195	0.00588	255	255	255	2.37241	0.86206	0.09577	0.07817	26.2289
		196	0.00292	255	255	255	2.14617	0.86582	0.06469	0.05738	142.031
		197	0.00795	255	255	255	1.12047	0.89201	0.10716	0.09452	178.969
		198	0.00277	255	255	255	1.40015	0.86783	0.06419	0.05488	59.6155
		199	0.00366	255	255	255	1.72438	0.87008	0.07699	0.06046	122.792
		200	0.00252	255	255	255	4.57967	0.86684	0.06257	0.05127	143.886
		201	0.00455	255	255	255	0.85127	0.88481	0.08204	0.07054	58.2204
		202	0.00548	255	255	255	1.29691	0.89487	0.08585	0.08134	115.153
		203	0.00109	255	255	255	0.24474	0.87831	0.04587	0.03017	70.0158
		204	0.00514	255	255	255	2.47961	0.90573	0.08566	0.07638	62.1724
		205	0.00114	255	255	255	4.47793	0.89039	0.03924	0.03687	173.445
		206	0.00415	255	255	255	1.01167	0.90808	0.08207	0.06438	46.5195
		207	0.00855	255	255	255	2.67421	0.93813	0.11629	0.09358	53.3017
		208	0.00306	255	255	255	3.51949	0.91037	0.06826	0.05714	144.397
		209	0.00647	255	255	255	0.14098	0.9578	0.09937	0.08293	42.9512
		210	0.00099	255	255	255	0.64597	0.91307	0.04442	0.02832	164.256
		211	0.00702	255	255	255	1.78294	0.95441	0.1016	0.08792	73.731
		212	0.00371	255	255	255	2.8063	0.93921	0.07897	0.05974	110.775
		213	0.0045	255	255	255	4.81606	0.94262	0.07875	0.0727	40.7624
		214	0.00875	255	255	255	0.91582	0.96867	0.1124	0.09906	42.5245
		215	0.00222	255	255	255	2.29138	0.94118	0.06104	0.04637	14.7046
		216	0.00524	255	255	255	2.56413	0.95435	0.09416	0.07081	31.5717
		217	0.00366	255	255	255	1.64222	0.95585	0.07361	0.06324	132.655
		218	0.00247	255	255	255	3.70035	0.95299	0.06253	0.0503	21.356
		219	0.00756	255	255	255	0.79554	0.98188	0.10409	0.09247	90.0364
		220	0.00479	255	255	255	0.69286	0.98142	0.0882	0.06918	147.884
		221	0.00193	255	255	255	1.5407	0.96108	0.05201	0.04717	39.249
		222	0.00193	255	255	255	4.15044	0.96955	0.05998	0.0409	108.603
		223	0.0042	255	255	255	2.39362	0.97724	0.08025	0.06663	32.7253
		224	0.00509	255	255	255	1.14487	0.99112	0.08627	0.0751	55.9187
		225	0.00292	255	255	255	1.42373	0.98805	0.0738	0.05029	114.743
		226	0.00711	255	255	255	4.94363	1.00793	0.10053	0.09011	3.47443
		227	0.00716	255	255	255	1.24144	1.0139	0.09743	0.09362	178.61
		228	0.00484	255	255	255	1.33974	1.00802	0.08754	0.07043	52.8171
		229	0.00059	255	255	255	1.47375	0.97937	0.03511	0.0215	153.435
		230	0.00168	255	255	255	3.59533	0.98944	0.07017	0.03048	169.924
		231	0.00459	255	255	255	3.98321	1.0132	0.08224	0.07114	120.203
		232	0.00548	255	255	255	2.768	1.02525	0.09696	0.07202	52.4568
		233	0.00623	255	255	255	1.84974	1.03003	0.09105	0.08706	111.971
		234	0.00553	255	255	255	0.99573	1.03483	0.08592	0.082	172.77
		235	0.00543	255	255	255	2.50098	1.04745	0.09336	0.07412	80.5255
		236	0.00237	255	255	255	3.89787	1.01891	0.05876	0.05139	54.2441
		237	0.00618	255	255	255	1.5581	1.04527	0.09918	0.07928	43.1964
		238	0.0039	255	255	255	1.65462	1.03366	0.07527	0.06603	80.851
		239	0.01038	255	255	255	1.10734	1.09368	0.15696	0.08416	116.322
		240	0.0044	255	255	255	1.74118	1.03828	0.08131	0.06886	7.21719
		241	0.0042	255	255	255	4.63819	1.05786	0.08807	0.06071	101.261
		242	0.00133	255	255	255	3.43445	1.03131	0.06198	0.02741	23.4238
		243	0.00677	255	255	255	2.84739	1.06787	0.09581	0.08995	65.5733
		244	0.00193	255	255	255	3.675	1.04777	0.05496	0.04464	78.4074
		245	0.00736	255	255	255	2.67147	1.0823	0.10925	0.0858	53.8514
		246	0.00484	255	255	255	4.83983	1.07415	0.08206	0.07513	116.362
		247	0.0043	255	255	255	0.78688	1.08218	0.07658	0.07147	53.0142
		248	0.00543	255	255	255	1.46063	1.07991	0.0966	0.07163	169.911
		249	0.00336	255	255	255	3.77561	1.07854	0.07876	0.05431	30.1175
		250	0.00054	255	255	255	0.22014	1.0617	0.03168	0.02184	48.9717
		251	0.00613	255	255	255	0.87931	1.09233	0.09257	0.08426	14.4818
		252	0.00494	255	255	255	0.67204	1.09575	0.101	0.06229	26.3714
		253	0.00593	255	255	255	1.35707	1.10098	0.09247	0.08163	24.6748
		254	0.00509	255	255	255	4.05754	1.09581	0.09508	0.06815	153.375
		255	0.00415	255	255	255	1.21041	1.11184	0.07338	0.07201	160.531
		256	0.00395	255	255	255	1.69838	1.10338	0.07777	0.06471	0.80863
		257	0.00356	255	255	255	4.14975	1.10248	0.07401	0.0612	78.1964
		258	0.00237	255	255	255	1.85917	1.12113	0.06235	0.04843	127.982
		259	0.00133	255	255	255	3.91606	1.10603	0.04734	0.03588	18.9702
		260	0.00642	255	255	255	0.96432	1.14167	0.09359	0.08738	22.6818
		261	0.00509	255	255	255	0.13932	1.14426	0.08718	0.07432	12.5219
		262	0.00563	255	255	255	0.52983	1.14591	0.0923	0.07769	126.347
		263	0.00133	255	255	255	2.51235	1.12633	0.06193	0.02743	11.629
		264	0.00618	255	255	255	1.53123	1.15419	0.09017	0.08721	122.585
		265	0.00415	255	255	255	3.98871	1.15543	0.07596	0.06957	106.708
		266	0.00346	255	255	255	4.21067	1.15205	0.07398	0.05953	104.703
		267	0.00504	255	255	255	4.91375	1.15386	0.09117	0.07038	39.2993
		268	0.00504	255	255	255	0.44296	1.16192	0.08499	0.0755	2.09814
		269	0.00193	255	255	255	1.27144	1.15555	0.07254	0.03382	116.248
		270	0.00212	255	255	255	0.34385	1.16199	0.05703	0.04743	134.121
		271	0.00217	255	255	255	1.93777	1.16314	0.06181	0.04478	108.659
		272	0.0042	255	255	255	2.78716	1.17066	0.08297	0.06445	4.74646
		273	0.00346	255	255	255	4.6782	1.17133	0.07648	0.05758	85.0997
		274	0.00415	255	255	255	1.63943	1.17836	0.07613	0.06941	101.456
		275	0.00677	255	255	255	1.74999	1.18269	0.09949	0.08663	33.9874
		276	0.00277	255	255	255	2.6242	1.17773	0.06525	0.05399	143.655
		277	0.00385	255	255	255	2.90117	1.17042	0.07744	0.06336	152.672
		278	0.00301	255	255	255	3.82418	1.17563	0.06869	0.05586	67.6441
		279	0.0038	255	255	255	0.60372	1.18822	0.07565	0.06403	20.3672
		280	0.00494	255	255	255	1.04409	1.19451	0.08926	0.07048	56.5901
		281	0.00287	255	255	255	0.85196	1.20075	0.0811	0.04499	99.9467
		282	0.00455	255	255	255	2.03482	1.19577	0.08877	0.06519	166.29
		283	0.00306	255	255	255	3.73433	1.19969	0.06926	0.05631	71.8373
		284	0.00059	255	255	255	0.04803	1.18263	0.02927	0.02579	19.8053
		285	0.00647	255	255	255	1.35518	1.21846	0.10094	0.08164	55.3242
		286	0.00282	255	255	255	1.85744	1.21374	0.07516	0.04771	136.789
		287	0.00568	255	255	255	4.10906	1.22149	0.09849	0.07345	177.673
		288	0.00623	255	255	255	0.12781	1.23749	0.10063	0.07877	67.3198
		289	0.00548	255	255	255	1.21871	1.23606	0.08994	0.07763	118.723
		290	0.00479	255	255	255	0.41105	1.24569	0.08385	0.07277	84.857
		291	0.00608	255	255	255	1.55681	1.24902	0.09384	0.08246	49.6261
		292	0.00469	255	255	255	3.89987	1.2398	0.08211	0.07278	74.8498
		293	0.00296	255	255	255	0.7521	1.24015	0.06645	0.0568	62.0307
		294	0.00642	255	255	255	0.92745	1.25197	0.0948	0.08626	167.413
		295	0.00524	255	255	255	1.10667	1.25368	0.0835	0.07986	105.716
		296	0.00509	255	255	255	4.01011	1.25604	0.08199	0.07903	167.437
		297	0.00702	255	255	255	1.93986	1.26626	0.09781	0.09133	23.4871
		298	0.00232	255	255	255	4.30721	1.24241	0.06672	0.04431	145.271
		299	0.00469	255	255	255	1.43373	1.26289	0.07871	0.07593	79.4446
		300	0.00148	255	255	255	2.71413	1.25421	0.05806	0.03251	128.327
		301	0.00558	255	255	255	4.21152	1.26444	0.09827	0.07234	148.038
		302	0.00287	255	255	255	1.67666	1.26789	0.07029	0.05191	90.7455
		303	0.00099	255	255	255	4.96529	1.24484	0.04543	0.0277	154.716
		304	0.00632	255	255	255	0.49538	1.28136	0.10058	0.08006	147.653
		305	0.00504	255	255	255	1.77965	1.27735	0.08208	0.07817	49.7061
		306	0.00479	255	255	255	2.08634	1.2741	0.08012	0.07616	35.3927
		307	0.00489	255	255	255	1.01235	1.28592	0.08259	0.07541	41.8308
		308	0.00756	255	255	255	0.3064	1.33264	0.14512	0.06632	94.1994
		309	0.00084	255	255	255	0.35207	1.27411	0.03392	0.03153	159.252
		310	0.00287	255	255	255	0.57662	1.29709	0.08136	0.04485	81.7757
		311	0.00084	255	255	255	2.85646	1.26915	0.04074	0.02625	143.315
		312	0.00371	255	255	255	3.74819	1.30847	0.08813	0.05353	65.5511
		313	0.00301	255	255	255	4.75051	1.301	0.06942	0.05528	117.579
		314	0.00178	255	255	255	4.83712	1.28982	0.06348	0.03568	10.2361
		315	0.00089	255	255	255	2.98303	1.28865	0.0481	0.02354	19.8749
		316	0.00361	255	255	255	1.26479	1.31871	0.06932	0.06625	145.937
		317	0.00114	255	255	255	2.82642	1.30143	0.04803	0.03013	25.6475
		318	0.00459	255	255	255	0.10971	1.33305	0.08715	0.06713	85.3758
		319	0.00479	255	255	255	1.59388	1.33113	0.09105	0.06702	152.778
		320	0.00697	255	255	255	1.8483	1.33982	0.11154	0.07952	44.1346
		321	0.00593	255	255	255	1.99624	1.33996	0.09213	0.08193	37.359
		322	0.00242	255	255	255	4.12653	1.32038	0.06179	0.04988	138.966
		323	0.00642	255	255	255	1.35492	1.35103	0.09727	0.08407	14.3622
		324	0.00692	255	255	255	1.46474	1.36006	0.09669	0.09108	108.333
		325	0.00079	255	255	255	0.20867	1.33551	0.04184	0.02406	86.8941
		326	0.00272	255	255	255	4.91218	1.34145	0.06945	0.04982	3.27507
		327	0.00504	255	255	255	1.0363	1.36432	0.08798	0.07293	40.4992
		328	0.0042	255	255	255	1.1633	1.35763	0.08422	0.06349	43.4073
		329	0.00637	255	255	255	1.70666	1.36207	0.09494	0.08548	141.523
		330	0.00455	255	255	255	2.10312	1.3634	0.08247	0.07018	78.8089
		331	0.00208	255	255	255	4.31112	1.35074	0.05792	0.04562	125.212
		332	0.00128	255	255	255	0.17194	1.35741	0.06475	0.02526	156.419
		333	0.00089	255	255	255	3.63946	1.3484	0.04592	0.02466	107.826
		334	0.00272	255	255	255	3.8586	1.35973	0.06361	0.05439	14.5086
		335	0.00682	255	255	255	4.03556	1.37504	0.10434	0.0832	23.0462
		336	0.00627	255	255	255	0.93068	1.38491	0.10116	0.07898	36.5601
		337	0.00756	255	255	255	0.41009	1.3869	0.10552	0.09121	5.37791
		338	0.00287	255	255	255	3.9337	1.38483	0.07078	0.05155	21.2257
		339	0.00637	255	255	255	4.20811	1.39231	0.09985	0.08127	174.899
		340	0.00474	255	255	255	0.50521	1.40477	0.09012	0.06701	28.4259
		341	0.00296	255	255	255	4.80374	1.39936	0.07077	0.05334	67.019
		342	0.00267	255	255	255	3.7626	1.4058	0.07612	0.04463	147.487
		343	0.00114	255	255	255	4.89753	1.38792	0.04572	0.03165	13.784
		344	0.00746	255	255	255	1.21036	1.43585	0.1028	0.0924	60.3535
		345	0.0044	255	255	255	1.79962	1.42795	0.08322	0.06728	133.999
		346	0.00613	255	255	255	1.91302	1.43012	0.09465	0.08242	4.39854
		347	0.00469	255	255	255	1.09841	1.42951	0.0798	0.07488	107.53
		348	0.00662	255	255	255	2.15376	1.43643	0.0998	0.08446	37.063
		349	0.0038	255	255	255	1.30671	1.44282	0.07292	0.06643	21.0469
		350	0.0043	255	255	255	2.02132	1.43089	0.08919	0.06136	24.3157
		351	0.00351	255	255	255	4.10073	1.43634	0.06822	0.06547	168.635
		352	0.00415	255	255	255	0.31346	1.45584	0.08015	0.06593	111.752
		353	0.00766	255	255	255	1.52359	1.4567	0.10808	0.09022	22.882
		354	0.00351	255	255	255	1.68958	1.46911	0.07583	0.0589	104.762
		355	0.00198	255	255	255	0.9946	1.46115	0.05582	0.04508	89.0354
		356	0.00855	255	255	255	1.39875	1.48533	0.10752	0.10121	48.8477
		357	0.00361	255	255	255	4.27522	1.47219	0.07146	0.06426	121.894
		358	0.00459	255	255	255	0.8089	1.47862	0.0848	0.06899	41.6079
		359	0.00459	255	255	255	3.62398	1.47824	0.0875	0.06686	166.986
		360	0.00208	255	255	255	3.84018	1.46839	0.05709	0.04628	163.435
		361	0.0038	255	255	255	3.93738	1.48061	0.07676	0.06311	116.43
		362	0.00385	255	255	255	4.87335	1.47978	0.08115	0.06047	155.264
		363	0.00494	255	255	255	0.5037	1.49479	0.09165	0.06864	87.4544
		364	0.00128	255	255	255	0.64721	1.46906	0.04555	0.03591	145.748
		365	0.0042	255	255	255	0.90687	1.49408	0.07797	0.06858	148.299
		366	0.00627	255	255	255	2.05438	1.49853	0.10569	0.07559	29.6751
		367	0.0038	255	255	255	2.22304	1.48463	0.07673	0.06313	16.0332
		368	0.00593	255	255	255	1.13255	1.51545	0.09222	0.08185	55.9636
		369	0.00558	255	255	255	1.84418	1.52072	0.0929	0.07652	7.27684
		370	0.00336	255	255	255	4.1499	1.51568	0.07849	0.0545	113.594
		371	0.00208	255	255	255	4.95427	1.495	0.06536	0.04043	7.40064
		372	0.00682	255	255	255	1.94708	1.54195	0.09928	0.08744	23.0569
		373	0.00529	255	255	255	1.74638	1.54891	0.08485	0.07933	35.9037
		374	0.00692	255	255	255	4.33895	1.5523	0.09727	0.09054	166.588
		375	0.00627	255	255	255	1.22352	1.55476	0.0926	0.08628	121.201
		376	0.00341	255	255	255	1.58769	1.54205	0.07286	0.05957	175.125
		377	0.00697	255	255	255	0.99256	1.57078	0.10406	0.08524	173.007
		378	0.0044	255	255	255	2.25919	1.56332	0.07692	0.07278	13.0806
		379	0.00094	255	255	255	4.79211	1.54176	0.03996	0.02991	140.092
		380	0.00716	255	255	255	1.32215	1.57883	0.10464	0.08717	18.8378
		381	0.00583	255	255	255	1.49521	1.57479	0.09026	0.08224	3.80697
		382	0.00494	255	255	255	2.15776	1.57513	0.08124	0.07744	86.1757
		383	0.00252	255	255	255	0.85692	1.57856	0.07744	0.04143	127.245
		384	0.0041	255	255	255	3.97668	1.58826	0.08804	0.0593	120.482
		385	0.00519	255	255	255	4.21141	1.57761	0.08511	0.07761	145.382
		386	0.00361	255	255	255	1.08117	1.58937	0.08108	0.05664	70.024
		387	0.00662	255	255	255	2.05719	1.59406	0.09913	0.08504	65.5814
		388	0.00395	255	255	255	4.0712	1.58478	0.0724	0.06951	31.1677
		389	0.00242	255	255	255	4.78582	1.58447	0.06055	0.05091	161.518
		390	0.00124	255	255	255	3.82645	1.58279	0.04017	0.03915	90.8183
		391	0.00618	255	255	255	4.87956	1.61979	0.10003	0.07861	88.4886
		392	0.00069	255	255	255	0.44383	1.5991	0.03715	0.0237	92.748
		393	0.00524	255	255	255	1.60951	1.62343	0.09218	0.07234	22.7951
		394	0.00242	255	255	255	1.69894	1.61732	0.05958	0.05174	62.6529
		395	0.00054	255	255	255	3.92953	1.60101	0.03812	0.01815	53.7628
		396	0.00637	255	255	255	4.41489	1.62765	0.09271	0.08753	87.889
		397	0.00173	255	255	255	4.9686	1.61617	0.05553	0.03965	27.9606
		398	0.00623	255	255	255	1.15421	1.63854	0.09621	0.08238	37.3987
		399	0.00143	255	255	255	1.95612	1.62212	0.04849	0.03762	84.8682
		400	0.0039	255	255	255	0.91639	1.63673	0.07344	0.06767	0.25938
		401	0.00459	255	255	255	1.39314	1.63659	0.08098	0.07225	23.567
		402	0.00435	255	255	255	4.27116	1.64111	0.07774	0.07121	32.5378
		403	0.00331	255	255	255	3.73528	1.64788	0.06908	0.06102	66.1393
		404	0.0043	255	255	255	2.37859	1.65937	0.08202	0.06673	66.5274
		405	0.00642	255	255	255	1.48193	1.66809	0.09442	0.08661	11.7434
		406	0.00114	255	255	255	0.50746	1.66572	0.06703	0.02159	129.692
		407	0.00252	255	255	255	1.8753	1.66222	0.06387	0.05023	161.062
		408	0.00608	255	255	255	2.13502	1.68173	0.09492	0.08152	5.45859
		409	0.00415	255	255	255	1.78788	1.67407	0.08213	0.06434	17.9494
		410	0.00321	255	255	255	1.30756	1.68496	0.07355	0.05559	159.085
		411	0.00573	255	255	255	1.0592	1.70599	0.08736	0.08353	124.622
		412	0.00227	255	255	255	4.00577	1.68635	0.06198	0.04669	138.395
		413	0.00455	255	255	255	4.16659	1.69972	0.09163	0.06316	163.298
		414	0.00791	255	255	255	1.20776	1.7174	0.11722	0.08587	31.1596
		415	0.00252	255	255	255	1.64182	1.70591	0.06728	0.04768	142.116
		416	0.00064	255	255	255	4.07871	1.68561	0.0345	0.0237	26.7045
		417	0.00632	255	255	255	0.94644	1.73051	0.09163	0.08787	39.6004
		418	0.0039	255	255	255	4.47574	1.7282	0.07994	0.06217	107.296
		419	0.00479	255	255	255	1.39446	1.74098	0.08413	0.07253	3.78546
		420	0.00637	255	255	255	1.5475	1.74131	0.10867	0.07467	36.6578
		421	0.00573	255	255	255	1.7158	1.75161	0.10185	0.07165	53.6183
		422	0.00464	255	255	255	4.26002	1.74215	0.07957	0.07432	130.316
		423	0.00138	255	255	255	4.38108	1.73215	0.06257	0.02815	133.093
		424	0.00667	255	255	255	0.43593	1.7516	0.09504	0.08936	164.541
		425	0.00464	255	255	255	1.83307	1.75456	0.08206	0.07206	53.4039
		426	0.00237	255	255	255	2.02538	1.75959	0.06736	0.04482	93.6738
		427	0.00539	255	255	255	2.19508	1.75935	0.08907	0.07698	14.196
		428	0.00124	255	255	255	0.1753	1.76442	0.05894	0.02668	47.6312
		429	0.00435	255	255	255	2.37828	1.78752	0.08447	0.06554	163.017
		430	0.00558	255	255	255	1.12119	1.78838	0.0858	0.08285	8.72265
		431	0.00608	255	255	255	2.61419	1.8018	0.10267	0.07536	35.6691
		432	0.00509	255	255	255	1.30743	1.79359	0.09994	0.06483	27.6916
		433	0.00311	255	255	255	1.47191	1.79446	0.07703	0.05145	140.778
		434	0.00553	255	255	255	2.08661	1.80237	0.09106	0.07737	121.994
		435	0.00474	255	255	255	4.07228	1.79818	0.08336	0.07244	154.809
		436	0.00153	255	255	255	0.98463	1.78979	0.06537	0.02983	57.1368
		437	0.0044	255	255	255	1.60581	1.80096	0.07997	0.07001	54.2294
		438	0.00573	255	255	255	2.47348	1.8173	0.09271	0.07871	59.4919
		439	0.00356	255	255	255	0.32226	1.80889	0.07634	0.05933	44.1065
		440	0.00153	255	255	255	0.85448	1.80407	0.04921	0.03963	137.669
		441	0.00479	255	255	255	4.31323	1.81374	0.08047	0.07582	137.773
		442	0.00183	255	255	255	1.02025	1.81282	0.06705	0.03471	12.8437
		443	0.00282	255	255	255	1.21707	1.8223	0.06891	0.05203	111.814
		444	0.00805	255	255	255	1.93472	1.83606	0.10753	0.09535	172.469
		445	0.00677	255	255	255	2.72307	1.83757	0.10508	0.08201	58.3653
		446	0.00435	255	255	255	1.68001	1.83912	0.08071	0.06859	161.839
		447	0.00479	255	255	255	2.2633	1.83707	0.07936	0.07689	152.673
		448	0.00252	255	255	255	4.53584	1.83781	0.0814	0.03941	30.4659
		449	0.0038	255	255	255	0.43274	1.83881	0.07414	0.06534	8.17049
		450	0.00301	255	255	255	4.42764	1.84004	0.07046	0.05446	31.6384
		451	0.00356	255	255	255	1.82471	1.85175	0.07802	0.05806	128.382
		452	0.00079	255	255	255	3.60851	1.83062	0.04356	0.02311	124.022
		453	0.00277	255	255	255	4.15439	1.84135	0.07119	0.04948	159.167
		454	0.00707	255	255	255	0.53084	1.88242	0.11305	0.07957	64.6482
		455	0.00682	255	255	255	2.9313	1.87017	0.09687	0.08961	105.498
		456	0.00627	255	255	255	2.15378	1.87362	0.09173	0.0871	120.78
		457	0.00331	255	255	255	0.94823	1.88624	0.07245	0.05818	86.6072
		458	0.00534	255	255	255	1.31989	1.88729	0.09014	0.07537	161.06
		459	0.00578	255	255	255	2.81361	1.8844	0.08779	0.08384	14.7405
		460	0.00573	255	255	255	1.1373	1.89032	0.09421	0.07746	164.957
		461	0.00756	255	255	255	1.53662	1.89703	0.10593	0.09086	171.903
		462	0.00667	255	255	255	0.34559	1.89603	0.11665	0.0728	14.7508
		463	0.00618	255	255	255	1.42883	1.91293	0.09573	0.08214	54.1863
		464	0.00662	255	255	255	1.74692	1.90323	0.09932	0.08487	25.3564
		465	0.00514	255	255	255	2.54078	1.90702	0.09066	0.07216	56.2075
		466	0.00212	255	255	255	0.7172	1.88794	0.06653	0.04066	153.548
		467	0.00445	255	255	255	1.62878	1.91439	0.08731	0.06485	66.3535
		468	0.00292	255	255	255	2.05551	1.90659	0.07008	0.05296	100.8
		469	0.00361	255	255	255	2.37219	1.90577	0.07076	0.06489	156.622
		470	0.00652	255	255	255	3.0295	1.91647	0.09786	0.08485	35.6915
		471	0.00652	255	255	255	1.02666	1.9317	0.11235	0.07391	110.856
		472	0.00331	255	255	255	4.33264	1.91089	0.0719	0.05862	145.981
		473	0.00133	255	255	255	0.84986	1.90056	0.05166	0.03288	159.38
		474	0.00445	255	255	255	1.22226	1.92454	0.07958	0.07114	50.2306
		475	0.00267	255	255	255	4.2394	1.91918	0.06899	0.04924	109.438
		476	0.00687	255	255	255	1.97158	1.94266	0.09859	0.08869	24.066
		477	0.00208	255	255	255	2.45128	1.92176	0.05751	0.04594	163.392
		478	0.00277	255	255	255	3.67466	1.92293	0.07184	0.04904	148.141
		479	0.00301	255	255	255	0.42134	1.93361	0.07169	0.05353	94.3969
		480	0.0044	255	255	255	3.56058	1.93989	0.08126	0.0689	162.992
		481	0.00361	255	255	255	1.87496	1.94361	0.06931	0.06626	141.123
		482	0.00623	255	255	255	2.70589	1.95657	0.09104	0.08706	125.798
		483	0.00593	255	255	255	2.83198	1.9745	0.09368	0.08058	7.1159
		484	0.00578	255	255	255	3.10583	1.97368	0.09296	0.07917	27.9421
		485	0.00652	255	255	255	2.10215	1.99288	0.10206	0.08136	29.0482
		486	0.0043	255	255	255	2.93542	1.97899	0.08025	0.0682	67.1093
		487	0.00593	255	255	255	2.58749	1.99512	0.09336	0.08086	67.7416
		488	0.0042	255	255	255	3.74526	1.98883	0.08917	0.05997	140.925
		489	0.00524	255	255	255	0.91079	1.99624	0.08656	0.07703	8.4177
		490	0.00781	255	255	255	1.79231	2.00215	0.1098	0.09052	33.5804
		491	0.00054	255	255	255	0.26295	1.97611	0.03081	0.02246	105.071
		492	0.00652	255	255	255	0.49831	2.01589	0.10963	0.07574	53.1029
		493	0.00124	255	255	255	0.75618	1.99188	0.06193	0.02539	71.376
		494	0.00529	255	255	255	1.35571	2.00612	0.08462	0.07954	42.0647
		495	0.0045	255	255	255	1.57423	2.00238	0.08062	0.07101	119.873
		496	0.00608	255	255	255	1.68059	2.00421	0.09232	0.08381	1.03672
		497	0.00539	255	255	255	1.17194	2.01039	0.09026	0.07597	33.4317
		498	0.00711	255	255	255	1.46535	2.01356	0.10307	0.08789	157.025
		499	0.00455	255	255	255	0.37766	2.01404	0.10027	0.05772	155.519
		500	0.00534	255	255	255	3.61017	2.01518	0.08481	0.08011	135.458
		501	0.00306	255	255	255	2.00973	2.02027	0.07353	0.05304	92.2468
		502	0.00509	255	255	255	2.48441	2.01606	0.09044	0.07164	19.5952
		503	0.00069	255	255	255	4.68633	1.99975	0.03947	0.02231	36.1834
		504	0.00222	255	255	255	4.29542	2.02224	0.05951	0.04757	132.63
		505	0.00336	255	255	255	1.91075	2.02466	0.07183	0.05955	18.6366
		506	0.00563	255	255	255	3.18654	2.03459	0.09566	0.07497	22.0046
		507	0.00282	255	255	255	2.38055	2.03638	0.06865	0.05223	60.8571
		508	0.00726	255	255	255	3.01465	2.04876	0.09824	0.09413	15.5967
		509	0.00672	255	255	255	1.26372	2.05102	0.09964	0.08586	13.9354
		510	0.00578	255	255	255	2.74945	2.05382	0.09057	0.08126	17.8698
		511	0.00227	255	255	255	4.77575	2.04712	0.05852	0.04945	154.624
		512	0.00212	255	255	255	0.98447	2.05909	0.05929	0.04562	126.917
		513	0.00232	255	255	255	1.09585	2.07004	0.0689	0.04291	110.533
		514	0.00637	255	255	255	2.65476	2.07968	0.09988	0.08125	46.7254
		515	0.00603	255	255	255	2.902	2.07459	0.09849	0.07792	12.9222
		516	0.00252	255	255	255	3.79187	2.07542	0.06468	0.0496	95.2983
		517	0.00124	255	255	255	3.86778	2.06048	0.05121	0.03071	124.91
		518	0.00158	255	255	255	4.44409	2.06147	0.05361	0.03755	52.6159
		519	0.00316	255	255	255	2.10595	2.08157	0.06434	0.06257	97.6071
		520	0.00054	255	255	255	0.69236	2.06301	0.0329	0.02103	26.565
		521	0.00331	255	255	255	0.82727	2.08945	0.07841	0.05375	73.6456
		522	0.0045	255	255	255	1.61849	2.08827	0.08229	0.06956	42.6717
		523	0.00786	255	255	255	1.83371	2.10633	0.10605	0.09432	29.0802
		524	0.00346	255	255	255	3.68691	2.08711	0.07813	0.05636	126.891
		525	0.00815	255	255	255	1.38563	2.10778	0.10532	0.09855	21.7298
		526	0.00435	255	255	255	1.52306	2.09752	0.08126	0.06813	150.66
		527	0.00553	255	255	255	3.10983	2.10613	0.09077	0.07762	164.279
		528	0.00455	255	255	255	0.57737	2.10771	0.08504	0.06806	136.622
		529	0.00529	255	255	255	1.9332	2.11248	0.08499	0.0792	11.6987
		530	0.00623	255	255	255	2.55605	2.11171	0.09376	0.08454	31.1104
		531	0.00791	255	255	255	1.71868	2.12377	0.1046	0.09623	174.251
		532	0.00726	255	255	255	2.223	2.12269	0.10212	0.09055	24.2189
		533	0.00534	255	255	255	2.45716	2.12126	0.08637	0.07866	28.8358
		534	0.00287	255	255	255	3.92824	2.13015	0.08	0.04561	129.906
		535	0.00301	255	255	255	0.40601	2.1265	0.06938	0.05531	98.3711
		536	0.00682	255	255	255	2.02792	2.13432	0.10159	0.08545	31.7771
		537	0.00168	255	255	255	4.62612	2.1087	0.05926	0.03609	150.675
		538	0.00079	255	255	255	4.87417	2.1065	0.03454	0.02914	114.607
		539	0.00509	255	255	255	0.69631	2.14006	0.08415	0.077	162.749
		540	0.00499	255	255	255	1.24292	2.14959	0.08895	0.07143	109.722
		541	0.00558	255	255	255	4.49262	2.14724	0.08733	0.0814	175.584
		542	0.00568	255	255	255	2.7936	2.14589	0.09449	0.07656	13.6303
		543	0.00721	255	255	255	2.32472	2.16392	0.10079	0.09113	8.17953
		544	0.00568	255	255	255	3.20049	2.15726	0.08901	0.08127	30.1548
		545	0.00499	255	255	255	3.81769	2.1587	0.08717	0.07288	123.537
		546	0.00405	255	255	255	2.90726	2.16416	0.07586	0.068	65.611
		547	0.00435	255	255	255	3.00578	2.16062	0.0787	0.07034	5.52721
		548	0.00534	255	255	255	2.67994	2.17098	0.08989	0.07558	53.975
		549	0.00385	255	255	255	1.50808	2.17043	0.07547	0.06502	43.4762
		550	0.00716	255	255	255	1.6087	2.1875	0.09913	0.09202	175.885
		551	0.00059	255	255	255	1.15334	2.15732	0.03448	0.0219	45
		552	0.00558	255	255	255	2.14512	2.1937	0.09545	0.07447	31.5918
		553	0.00608	255	255	255	1.41669	2.19988	0.10034	0.07711	27.5282
		554	0.00188	255	255	255	1.06452	2.1899	0.05158	0.04635	179.768
		555	0.00489	255	255	255	1.83553	2.20565	0.08081	0.07706	16.2117
		556	0.00272	255	255	255	0.74182	2.2064	0.07665	0.04514	87.668
		557	0.00548	255	255	255	3.2796	2.20777	0.09174	0.07611	165.099
		558	0.00119	255	255	255	4.97682	2.19539	0.04434	0.03405	142.061
		559	0.004	255	255	255	1.31959	2.21105	0.07579	0.06723	174.678
		560	0.00598	255	255	255	1.94462	2.22015	0.09286	0.08197	39.4978
		561	0.00415	255	255	255	2.48751	2.21388	0.07802	0.06773	93.6908
		562	0.00529	255	255	255	3.10357	2.21758	0.0872	0.07719	34.8822
		563	0.00598	255	255	255	3.99674	2.21904	0.09189	0.08284	164.181
		564	0.00682	255	255	255	1.74202	2.24067	0.09621	0.09023	43.1343
		565	0.00563	255	255	255	2.05148	2.23374	0.09291	0.07719	15.4356
		566	0.00489	255	255	255	2.79133	2.23341	0.08099	0.0769	101.449
		567	0.00316	255	255	255	0.62899	2.22885	0.07934	0.05074	4.69371
		568	0.00642	255	255	255	2.60095	2.2462	0.10603	0.07713	34.4034
		569	0.00484	255	255	255	2.98481	2.24326	0.08434	0.07309	43.7965
		570	0.0039	255	255	255	3.87818	2.23153	0.07485	0.0664	166.571
		571	0.00094	255	255	255	4.57606	2.21913	0.04162	0.02872	146.865
		572	0.00366	255	255	255	1.20519	2.24292	0.07534	0.06179	156.092
		573	0.00484	255	255	255	2.87967	2.25401	0.08375	0.07361	34.3757
		574	0.0087	255	255	255	2.39194	2.2651	0.13491	0.08207	24.2902
		575	0.00193	255	255	255	0.46887	2.25171	0.05987	0.04098	157.993
		576	0.00736	255	255	255	1.50031	2.27275	0.10133	0.0925	163.554
		577	0.00697	255	255	255	2.22268	2.26785	0.10174	0.08718	33.907
		578	0.00766	255	255	255	3.19042	2.27892	0.10204	0.09555	146.695
		579	0.00405	255	255	255	4.08453	2.26462	0.08894	0.058	138.78
		580	0.00459	255	255	255	1.63069	2.28363	0.08074	0.07246	50.7448
		581	0.00138	255	255	255	1.10757	2.28116	0.04873	0.03614	102.366
		582	0.0042	255	255	255	1.88902	2.29464	0.07437	0.0719	43.5696
		583	0.00563	255	255	255	2.67867	2.29768	0.09778	0.07335	43.3152
		584	0.00311	255	255	255	3.30056	2.29475	0.06857	0.0578	107.279
		585	0.00237	255	255	255	4.7415	2.28311	0.06434	0.04693	8.86247
		586	0.0042	255	255	255	0.68392	2.29414	0.08078	0.0662	19.3087
		587	0.00247	255	255	255	1.27351	2.29722	0.05693	0.05525	144.049
		588	0.00637	255	255	255	1.38523	2.31644	0.09772	0.08304	77.3301
		589	0.00563	255	255	255	0.57175	2.31476	0.09156	0.07833	63.1946
		590	0.00074	255	255	255	1.01616	2.28513	0.03304	0.02856	15.4819
		591	0.00707	255	255	255	1.98889	2.32082	0.09892	0.09094	38.5421
		592	0.00667	255	255	255	2.11799	2.31647	0.09657	0.08794	53.5717
		593	0.00603	255	255	255	2.49547	2.31571	0.09711	0.07903	12.5168
		594	0.00514	255	255	255	3.0443	2.31078	0.08269	0.07912	46.7218
		595	0.0045	255	255	255	0.79988	2.31382	0.08539	0.06704	168.305
		596	0.00558	255	255	255	1.79678	2.32476	0.09816	0.07242	27.911
		597	0.00455	255	255	255	2.83865	2.33691	0.08239	0.07024	79.2043
		598	0.00593	255	255	255	2.29702	2.33521	0.09598	0.07865	48.9721
		599	0.00361	255	255	255	3.96248	2.32703	0.08628	0.05322	156.601
		600	0.00578	255	255	255	1.18349	2.35222	0.08807	0.08357	19.7595
		601	0.00484	255	255	255	1.70159	2.34761	0.086	0.07168	12.3592
		602	0.00074	255	255	255	2.93226	2.32636	0.03544	0.02663	155.994
		603	0.00771	255	255	255	1.50975	2.37891	0.10083	0.09733	86.991
		604	0.00672	255	255	255	4.14427	2.37286	0.09477	0.09028	130.975
		605	0.00489	255	255	255	1.61117	2.37797	0.0822	0.07577	159.55
		606	0.00356	255	255	255	2.20467	2.36975	0.07087	0.06391	21.4653
		607	0.00119	255	255	255	2.60952	2.35501	0.05215	0.02895	9.21343
		608	0.00474	255	255	255	3.11253	2.37302	0.08671	0.06965	145.851
		609	0.00484	255	255	255	1.28674	2.38419	0.08394	0.07344	43.4746
		610	0.00647	255	255	255	2.7085	2.38978	0.09747	0.08455	30.5315
		611	0.00237	255	255	255	3.2657	2.37243	0.05698	0.053	30.4267
		612	0.00514	255	255	255	4.0389	2.37614	0.09255	0.07069	170.823
		613	0.00173	255	255	255	0.45317	2.37771	0.06711	0.03281	57.6623
		614	0.00242	255	255	255	1.07508	2.37946	0.07007	0.04399	119.785
		615	0.00707	255	255	255	1.86939	2.39455	0.11125	0.08086	32.8397
		616	0.00761	255	255	255	2.39835	2.39474	0.10595	0.09143	27.8486
		617	0.00321	255	255	255	3.36121	2.37488	0.0726	0.05632	167.819
		618	0.00163	255	255	255	4.89698	2.38315	0.0517	0.04016	113.409
		619	0.00578	255	255	255	0.59846	2.40978	0.09648	0.07629	29.8527
		620	0.00608	255	255	255	2.0833	2.41572	0.09239	0.08375	26.1836
		621	0.00148	255	255	255	2.57238	2.38775	0.05356	0.03523	165.545
		622	0.00603	255	255	255	2.99286	2.41365	0.08992	0.08535	89.5578
		623	0.0081	255	255	255	1.40314	2.43199	0.12477	0.08268	40.1595
		624	0.00356	255	255	255	1.98901	2.40724	0.07273	0.06227	41.5473
		625	0.00504	255	255	255	3.1871	2.41729	0.09903	0.06479	51.1058
		626	0.00692	255	255	255	4.2417	2.42415	0.10123	0.087	30.45
		627	0.00341	255	255	255	0.9128	2.41477	0.0715	0.0607	175.051
		628	0.00119	255	255	255	2.89683	2.40245	0.04567	0.03306	124.64
		629	0.00692	255	255	255	2.28643	2.44052	0.10796	0.08158	33.6213
		630	0.00494	255	255	255	2.53325	2.44166	0.0903	0.06967	37.1287
		631	0.0038	255	255	255	1.15508	2.4403	0.0839	0.05774	20.2816
		632	0.00548	255	255	255	2.79574	2.44188	0.09479	0.07367	5.15286
		633	0.00114	255	255	255	0.78587	2.42974	0.04344	0.0333	39.0557
		634	0.00642	255	255	255	1.70383	2.45258	0.10507	0.07783	4.51991
		635	0.00484	255	255	255	3.41028	2.45491	0.08349	0.07384	158.605
		636	0.00311	255	255	255	1.2404	2.46891	0.07113	0.05571	83.4408
		637	0.00489	255	255	255	1.59363	2.46324	0.08006	0.07779	25.0827
		638	0.00667	255	255	255	2.1659	2.46476	0.09653	0.08798	18.1992
		639	0.00464	255	255	255	2.60604	2.47398	0.08707	0.06791	58.5063
		640	0.00825	255	255	255	3.27991	2.48555	0.10697	0.09821	24.3599
		641	0.00588	255	255	255	3.06727	2.48363	0.08773	0.08533	135.487
		642	0.00183	255	255	255	4.96371	2.46461	0.07283	0.03196	157.544
		643	0.00346	255	255	255	0.46773	2.48345	0.07285	0.06045	131.332
		644	0.00311	255	255	255	1.01279	2.47895	0.07295	0.05433	169.389
		645	0.00455	255	255	255	1.32245	2.49323	0.10479	0.05523	126.65
		646	0.00657	255	255	255	1.86662	2.49839	0.10265	0.0815	43.2458
		647	0.00445	255	255	255	1.97031	2.49037	0.0798	0.07095	36.5919
		648	0.00484	255	255	255	1.48506	2.49393	0.08111	0.07601	85.2955
		649	0.00603	255	255	255	2.39003	2.50198	0.09667	0.07939	40.9194
		650	0.00534	255	255	255	2.92647	2.49543	0.10111	0.06719	16.3902
		651	0.00287	255	255	255	1.09592	2.50463	0.06573	0.05551	81.9622
		652	0.00697	255	255	255	2.68804	2.51536	0.09702	0.09142	67.4926
		653	0.00484	255	255	255	4.30749	2.50362	0.08392	0.07346	39.4634
		654	0.00084	255	255	255	4.44874	2.48806	0.04283	0.02497	78.966
		655	0.00652	255	255	255	2.4815	2.52778	0.09877	0.08407	48.1568
		656	0.00504	255	255	255	3.16843	2.51507	0.08492	0.07556	160.504
		657	0.00776	255	255	255	3.49787	2.5464	0.10139	0.09741	5.88832
		658	0.00539	255	255	255	1.75677	2.5306	0.0861	0.07964	46.6229
		659	0.00539	255	255	255	2.81995	2.52841	0.08876	0.07725	52.3511
		660	0.0043	255	255	255	0.66456	2.5388	0.0774	0.07071	169.655
		661	0.00593	255	255	255	2.06284	2.53981	0.08985	0.08401	157.404
		662	0.00435	255	255	255	3.3716	2.53675	0.08024	0.06899	9.14548
		663	0.0081	255	255	255	2.28087	2.55633	0.10427	0.09894	133.335
		664	0.00212	255	255	255	0.81561	2.53494	0.05916	0.04572	71.7894
		665	0.00682	255	255	255	1.16809	2.55677	0.09725	0.08927	155.464
		666	0.00395	255	255	255	1.54893	2.54749	0.07181	0.07008	10.978
		667	0.00573	255	255	255	4.3721	2.55613	0.09589	0.0761	62.2486
		668	0.00321	255	255	255	0.52593	2.54455	0.07443	0.05494	156.538
		669	0.00459	255	255	255	1.64596	2.55459	0.07915	0.07392	11.0055
		670	0.0045	255	255	255	2.99594	2.55859	0.07701	0.07434	86.0619
		671	0.00504	255	255	255	2.17293	2.56152	0.09435	0.06801	14.8483
		672	0.00163	255	255	255	0.40353	2.56037	0.05191	0.03999	101.732
		673	0.00203	255	255	255	1.00918	2.5643	0.05318	0.0485	158.86
		674	0.00766	255	255	255	1.94093	2.58842	0.11107	0.08779	24.8577
		675	0.00089	255	255	255	0.78061	2.57105	0.05329	0.02125	74.3713
		676	0.00287	255	255	255	1.34327	2.56668	0.0746	0.04891	5.84998
		677	0.00637	255	255	255	1.45541	2.5952	0.10997	0.07379	38.4347
		678	0.00652	255	255	255	3.10815	2.59391	0.09846	0.08434	0.62052
		679	0.00133	255	255	255	4.94907	2.57431	0.05074	0.03347	70.1744
		680	0.00776	255	255	255	2.87578	2.61754	0.10601	0.09316	44.3884
		681	0.00534	255	255	255	3.60353	2.60444	0.08688	0.0782	25.6164
		682	0.00321	255	255	255	4.46423	2.59624	0.07145	0.05723	147.631
		683	0.00173	255	255	255	0.4616	2.5936	0.05707	0.03858	19.8179
		684	0.00583	255	255	255	1.26909	2.61151	0.08927	0.08315	138.498
		685	0.00677	255	255	255	1.82387	2.61805	0.1055	0.08169	2.59167
		686	0.00613	255	255	255	2.58928	2.61938	0.09138	0.08537	37.9707
		687	0.00301	255	255	255	3.31152	2.60689	0.07461	0.05143	99.6041
		688	0.00687	255	255	255	0.8563	2.63671	0.11047	0.07915	44.2603
		689	0.00464	255	255	255	2.35576	2.626	0.07978	0.07412	128.208
		690	0.00089	255	255	255	2.66751	2.60073	0.0416	0.02722	8.1101
		691	0.00375	255	255	255	3.40463	2.61913	0.07502	0.06373	29.4283
		692	0.00578	255	255	255	1.07216	2.6356	0.09498	0.07749	10.243
		693	0.0041	255	255	255	1.37121	2.63753	0.08985	0.05811	117.452
		694	0.00267	255	255	255	1.71638	2.62637	0.06133	0.05539	133.225
		695	0.00292	255	255	255	0.28122	2.63903	0.08486	0.04374	110.591
		696	0.00741	255	255	255	1.54746	2.65406	0.10211	0.09241	19.6774
		697	0.00445	255	255	255	2.4753	2.63697	0.08455	0.06696	35.4211
		698	0.00746	255	255	255	2.74622	2.6467	0.11465	0.08285	147.141
		699	0.00608	255	255	255	2.24999	2.66036	0.09232	0.08381	27.3316
		700	0.00514	255	255	255	3.22516	2.64392	0.08725	0.07498	22.62
		701	0.00642	255	255	255	3.5006	2.65977	0.09516	0.08593	67.4181
		702	0.00543	255	255	255	1.17787	2.66188	0.09667	0.07158	78.6183
		703	0.00731	255	255	255	2.97882	2.66466	0.1	0.0931	30.0819
		704	0.00578	255	255	255	3.70335	2.66258	0.0901	0.08169	84.7736
		705	0.00306	255	255	255	2.12525	2.65209	0.0742	0.05257	154.928
		706	0.00568	255	255	255	1.97982	2.67545	0.0894	0.08092	164.73
		707	0.00099	255	255	255	1.65111	2.65731	0.04899	0.02568	13.9688
		708	0.00385	255	255	255	3.10502	2.68652	0.07528	0.06518	58.0176
		709	0.00479	255	255	255	3.35714	2.69164	0.09067	0.0673	31.9861
		710	0.00168	255	255	255	0.49492	2.6795	0.06632	0.03225	150.175
		711	0.00578	255	255	255	1.87713	2.70013	0.08952	0.08221	162.146
		712	0.00153	255	255	255	4.5676	2.68859	0.05749	0.03392	104.412
		713	0.00341	255	255	255	0.99155	2.69562	0.07441	0.05833	22.3996
		714	0.00296	255	255	255	1.27119	2.69738	0.06892	0.05476	124.288
		715	0.00232	255	255	255	2.82813	2.69203	0.06193	0.04774	177.372
		716	0.00716	255	255	255	3.59747	2.71278	0.10409	0.08763	152.727
		717	0.00119	255	255	255	4.36999	2.68186	0.05659	0.02668	164.22
		718	0.0038	255	255	255	1.46363	2.70165	0.07537	0.06427	1.1024
		719	0.00746	255	255	255	2.0639	2.72718	0.11378	0.08348	58.0425
		720	0.00692	255	255	255	2.38855	2.70948	0.10702	0.08229	18.2267
		721	0.00469	255	255	255	2.5236	2.71197	0.08661	0.069	34.1193
		722	0.00751	255	255	255	2.63268	2.72748	0.1063	0.08995	99.9046
		723	0.00771	255	255	255	1.73634	2.72851	0.10531	0.09319	36.0566
		724	0.0044	255	255	255	0.42731	2.71852	0.07755	0.07219	178.032
		725	0.00069	255	255	255	0.5573	2.69813	0.0394	0.02235	5.16946
		726	0.00084	255	255	255	0.7705	2.7072	0.04011	0.02666	52.577
		727	0.00059	255	255	255	1.08247	2.70324	0.03918	0.01927	17.1849
		728	0.00455	255	255	255	2.16776	2.73352	0.08224	0.07038	157.793
		729	0.00445	255	255	255	3.16703	2.73303	0.08114	0.06978	59.4337
		730	0.00563	255	255	255	3.79597	2.73681	0.09329	0.07687	99.4537
		731	0.00603	255	255	255	1.35919	2.74402	0.08892	0.08631	130.873
		732	0.00845	255	255	255	1.60399	2.74881	0.11467	0.09381	176.431
		733	0.00613	255	255	255	3.0278	2.75287	0.09764	0.07989	54.7565
		734	0.00563	255	255	255	3.41535	2.7505	0.08918	0.08041	8.75714
		735	0.00667	255	255	255	2.26425	2.76477	0.09792	0.08673	156.707
		736	0.00865	255	255	255	3.26855	2.76623	0.10639	0.10347	39.2503
		737	0.00652	255	255	255	1.94709	2.77017	0.10025	0.08283	30.6907
		738	0.00766	255	255	255	2.84609	2.76614	0.1066	0.09147	16.8584
		739	0.00474	255	255	255	0.90667	2.77514	0.08642	0.06988	47.1131
		740	0.00603	255	255	255	1.24096	2.78227	0.10075	0.07618	62.4182
		741	0.00558	255	255	255	3.68802	2.77195	0.0849	0.08373	93.9237
		742	0.00128	255	255	255	1.1679	2.75212	0.04657	0.03512	29.9983
		743	0.00321	255	255	255	2.94521	2.76407	0.07384	0.05537	36.1981
		744	0.00593	255	255	255	1.46502	2.78489	0.08996	0.08391	9.94496
		745	0.00445	255	255	255	2.44617	2.77692	0.07681	0.07371	57.6094
		746	0.00682	255	255	255	3.5143	2.78817	0.09398	0.09238	141.049
		747	0.00371	255	255	255	0.5693	2.77585	0.08265	0.05709	14.1047
		748	0.00306	255	255	255	2.71909	2.77623	0.0677	0.05761	3.8678
		749	0.00539	255	255	255	4.69785	2.79216	0.09291	0.0738	53.1848
		750	0.00133	255	255	255	0.32711	2.77606	0.0498	0.03411	19.4444
		751	0.00751	255	255	255	1.81344	2.80217	0.09836	0.09721	164.716
		752	0.00301	255	255	255	0.82337	2.79138	0.0694	0.05529	53.4794
		753	0.00138	255	255	255	2.53822	2.7998	0.04659	0.03781	131.518
		754	0.00489	255	255	255	3.12943	2.81767	0.08312	0.07492	47.2143
		755	0.00716	255	255	255	2.33845	2.83387	0.10254	0.08896	62.9638
		756	0.00771	255	255	255	3.83491	2.83909	0.10258	0.09567	90.3437
		757	0.00484	255	255	255	1.10843	2.83068	0.08588	0.07179	8.70196
		758	0.00316	255	255	255	2.12254	2.82522	0.06414	0.06277	77.8269
		759	0.00519	255	255	255	1.35964	2.83781	0.08711	0.07583	125.097
		760	0.00385	255	255	255	1.53854	2.83584	0.07528	0.06518	45.6588
		761	0.00543	255	255	255	1.69725	2.84157	0.0931	0.07432	42.2792
		762	0.00494	255	255	255	2.01198	2.84379	0.08708	0.07224	29.0171
		763	0.00499	255	255	255	2.61441	2.84253	0.087	0.07303	55.4725
		764	0.00543	255	255	255	3.40242	2.84317	0.0865	0.08	77.7064
		765	0.00697	255	255	255	3.60191	2.84507	0.10175	0.08718	108.094
		766	0.00252	255	255	255	0.45516	2.82752	0.06511	0.04928	168.604
		767	0.00489	255	255	255	1.89162	2.85416	0.08743	0.07123	58.9728
		768	0.00568	255	255	255	2.90674	2.85197	0.08714	0.08302	106.808
		769	0.00588	255	255	255	0.59076	2.86414	0.09528	0.07857	114.323
		770	0.00618	255	255	255	2.69855	2.87376	0.11269	0.06978	59.6342
		771	0.00277	255	255	255	3.01368	2.84825	0.06743	0.05225	87.0811
		772	0.00208	255	255	255	1.18355	2.85645	0.07213	0.03663	119.374
		773	0.00524	255	255	255	2.2091	2.85954	0.0871	0.07656	52.2263
		774	0.00474	255	255	255	0.89554	2.87274	0.08061	0.07491	27.4603
		775	0.00301	255	255	255	2.44938	2.86167	0.07063	0.05433	82.9965
		776	0.00845	255	255	255	3.27619	2.87542	0.11914	0.09029	22.2443
		777	0.00543	255	255	255	3.7085	2.87633	0.08708	0.07946	0.56285
		778	0.00692	255	255	255	3.9508	2.87913	0.09813	0.08975	179.122
		779	0.00158	255	255	255	1.61272	2.86959	0.05857	0.03437	108.991
		780	0.00716	255	255	255	2.79713	2.89083	0.10228	0.08918	115.875
		781	0.00642	255	255	255	1.0025	2.88843	0.09794	0.0835	17.8094
		782	0.00613	255	255	255	1.43896	2.89243	0.09187	0.08491	31.9604
		783	0.00687	255	255	255	1.27526	2.90133	0.09924	0.08811	150.283
		784	0.00647	255	255	255	3.49392	2.90075	0.09456	0.08715	98.2597
		785	0.00608	255	255	255	0.50172	2.91129	0.10922	0.07085	97.9237
		786	0.00474	255	255	255	3.09122	2.90063	0.07926	0.07619	42.0616
		787	0.00143	255	255	255	3.18789	2.88589	0.05034	0.03624	108.068
		788	0.00341	255	255	255	0.81755	2.89977	0.06953	0.06242	96.3915
		789	0.0083	255	255	255	1.75545	2.9175	0.11078	0.0954	44.1774
		790	0.00766	255	255	255	2.0792	2.91796	0.10887	0.08956	21.5767
		791	0.00222	255	255	255	2.5138	2.90634	0.06328	0.04474	144.401
		792	0.00623	255	255	255	1.94648	2.92535	0.09323	0.08502	31.0591
		793	0.00637	255	255	255	2.39495	2.93308	0.0998	0.08131	45.3824
		794	0.00865	255	255	255	3.38651	2.95409	0.15391	0.07152	117.656
		795	0.00667	255	255	255	2.97199	2.93747	0.10242	0.08292	141.531
		796	0.00469	255	255	255	1.12653	2.93498	0.07805	0.07657	150.114
		797	0.00914	255	255	255	1.53979	2.95068	0.11957	0.09733	3.9649
		798	0.00375	255	255	255	3.78734	2.93618	0.07089	0.06744	38.2482
		799	0.00746	255	255	255	2.29041	2.96314	0.0988	0.09614	169.278
		800	0.00721	255	255	255	3.58493	2.96133	0.09932	0.09247	32.5102
		801	0.0038	255	255	255	1.83927	2.95286	0.07809	0.06203	141.368
		802	0.00721	255	255	255	2.17379	2.9646	0.10265	0.08947	40.5553
		803	0.0039	255	255	255	2.57212	2.95543	0.08119	0.06121	44.9543
		804	0.00637	255	255	255	3.16651	2.97891	0.09889	0.08206	69.7535
		805	0.00805	255	255	255	2.66022	2.98178	0.10368	0.0989	31.6425
		806	0.00405	255	255	255	3.9167	2.96838	0.07801	0.06613	106.693
		807	0.00558	255	255	255	4.0358	2.96683	0.08761	0.08113	171.158
		808	0.00682	255	255	255	3.69272	2.97928	0.10004	0.08677	8.97221
		809	0.0041	255	255	255	1.34402	2.97373	0.08266	0.06316	148.454
		810	0.00385	255	255	255	1.66903	2.9739	0.07364	0.06663	2.6274
		811	0.00568	255	255	255	2.86774	2.98717	0.08771	0.08248	66.3396
		812	0.00316	255	255	255	3.28079	2.97469	0.06983	0.05765	37.7658
		813	0.0039	255	255	255	0.92449	2.97998	0.07501	0.06625	1.22262
		814	0.00247	255	255	255	1.19451	2.97889	0.06491	0.04846	88.1994
		815	0.00198	255	255	255	0.52981	2.98416	0.07731	0.03255	7.10218
		816	0.00632	255	255	255	2.76613	3.00298	0.09936	0.08104	13.628
		817	0.00366	255	255	255	3.04593	2.99454	0.07591	0.06132	70.506
		818	0.00514	255	255	255	1.0265	3.00693	0.08812	0.07424	162.478
		819	0.00529	255	255	255	1.42935	3.00444	0.08508	0.07911	19.6661
		820	0.00588	255	255	255	2.46691	3.01571	0.09655	0.07754	47.8819
		821	0.00504	255	255	255	3.48893	3.00593	0.08429	0.07612	167.82
		822	0.00692	255	255	255	1.97846	3.01886	0.09903	0.08893	14.8432
		823	0.00736	255	255	255	3.82687	3.01664	0.10531	0.08901	0.90611
		824	0.00193	255	255	255	0.81978	3.01427	0.05588	0.04391	91.0861
		825	0.00415	255	255	255	1.26673	3.02163	0.07924	0.06668	138.051
		826	0.00469	255	255	255	1.87685	3.02672	0.08153	0.0733	154.816
		827	0.00326	255	255	255	2.37825	3.02939	0.07231	0.05742	74.923
		828	0.00425	255	255	255	1.75218	3.03171	0.07881	0.06865	61.9664
		829	0.00054	255	255	255	0.70897	3.01704	0.03251	0.02128	44.2463
		830	0.0042	255	255	255	1.11616	3.0393	0.08336	0.06414	144.09
		831	0.00954	255	255	255	1.62794	3.0702	0.11478	0.10577	47.7017
		832	0.00697	255	255	255	2.0838	3.04662	0.09968	0.08899	25.8691
		833	0.00459	255	255	255	3.97709	3.03959	0.08001	0.07312	118.798
		834	0.00341	255	255	255	1.52524	3.04004	0.07017	0.06186	165.591
		835	0.00509	255	255	255	2.23041	3.05158	0.09055	0.07155	53.4504
		836	0.00539	255	255	255	3.34164	3.05919	0.0887	0.07731	85.6852
		837	0.00731	255	255	255	4.11382	3.04921	0.10319	0.09022	169.708
		838	0.00514	255	255	255	2.92616	3.0639	0.08358	0.07827	15.1255
		839	0.00588	255	255	255	3.22356	3.06769	0.0901	0.08308	176.972
		840	0.00158	255	255	255	3.62938	3.04268	0.05121	0.03931	173.85
		841	0.00059	255	255	255	0.43111	3.04063	0.03452	0.02187	9.41688
		842	0.0043	255	255	255	1.35082	3.07058	0.0784	0.06981	120.639
		843	0.00366	255	255	255	3.01639	3.07006	0.07168	0.06494	139.033
		844	0.00326	255	255	255	3.12247	3.07146	0.06848	0.06063	69.3112
		845	0.00395	255	255	255	0.9179	3.08292	0.07339	0.06857	42.9223
		846	0.00445	255	255	255	1.20415	3.09003	0.08343	0.06786	41.8537
		847	0.00356	255	255	255	2.54665	3.07714	0.06786	0.06674	167.881
		848	0.00889	255	255	255	2.31141	3.11236	0.11559	0.09796	49.5975
		849	0.00504	255	255	255	3.90137	3.09848	0.10002	0.06415	48.2123
		850	0.00519	255	255	255	1.83527	3.10464	0.08428	0.07837	33.98
		851	0.00529	255	255	255	2.82162	3.10002	0.08447	0.07969	97.0732
		852	0.00578	255	255	255	3.43919	3.10084	0.0965	0.07627	22.3677
		853	0.00484	255	255	255	2.62691	3.10739	0.08332	0.07399	104.494
		854	0.00662	255	255	255	2.723	3.11374	0.1006	0.08379	2.09742
		855	0.00252	255	255	255	1.44997	3.10289	0.05947	0.05395	130.872
		856	0.00474	255	255	255	2.46923	3.11429	0.08437	0.07158	53.7909
		857	0.00697	255	255	255	3.72181	3.11597	0.09676	0.09167	71.5246
		858	0.00469	255	255	255	1.96734	3.12528	0.08228	0.07264	71.0242
		859	0.00499	255	255	255	2.15933	3.12411	0.09672	0.06569	45.9521
		860	0.00711	255	255	255	3.59582	3.14016	0.09669	0.09369	46.3641
		861	0.00247	255	255	255	3.80564	3.11567	0.07073	0.04447	116.731
		862	0.00459	255	255	255	3.98669	3.13006	0.0852	0.06867	98.894
		863	0.00791	255	255	255	1.10325	3.14416	0.11219	0.08971	17.3635
		864	0.00672	255	255	255	1.72438	3.14088	0.11585	0.07385	7.67864
		865	0.00578	255	255	255	2.05658	3.14884	0.08709	0.08451	27.8361
		866	0.00553	255	255	255	3.30049	3.15	0.09001	0.07828	77.3634
		867	0.00667	255	255	255	1.27342	3.15094	0.09846	0.08625	33.7439
		868	0.00682	255	255	255	3.08344	3.15622	0.10543	0.08234	19.3593
		869	0.00489	255	255	255	0.98729	3.16202	0.08164	0.07629	118.827
		870	0.00711	255	255	255	2.38952	3.17906	0.10976	0.08253	43.473
		871	0.00504	255	255	255	2.88954	3.15871	0.08362	0.07674	14.1195
		872	0.00366	255	255	255	1.38234	3.15954	0.08032	0.05796	172.29
		873	0.00311	255	255	255	3.48834	3.16712	0.0704	0.05629	111.828
		874	0.00543	255	255	255	4.07279	3.17308	0.09669	0.07156	102.865
		875	0.00524	255	255	255	0.89189	3.17923	0.09123	0.07309	178.205
		876	0.00627	255	255	255	1.50008	3.18223	0.09257	0.08631	24.1935
		877	0.0043	255	255	255	1.61453	3.18927	0.07978	0.0686	84.8404
		878	0.00361	255	255	255	1.87487	3.18303	0.07496	0.06126	122.409
		879	0.00583	255	255	255	2.98083	3.18843	0.09375	0.07917	157.72
		880	0.00672	255	255	255	4.17962	3.18471	0.09574	0.08936	24.4609
		881	0.00667	255	255	255	2.54619	3.19291	0.09839	0.08632	41.5979
		882	0.00662	255	255	255	3.85535	3.19919	0.09272	0.09091	69.267
		883	0.00193	255	255	255	1.19069	3.17738	0.05482	0.04475	6.34827
		884	0.00316	255	255	255	2.24192	3.18952	0.07233	0.05566	32.1607
		885	0.00623	255	255	255	3.20355	3.19066	0.10232	0.07746	17.2544
		886	0.00795	255	255	255	2.74705	3.21481	0.10536	0.09613	60.8989
		887	0.00311	255	255	255	3.38569	3.19468	0.06545	0.06055	156.356
		888	0.00479	255	255	255	3.96686	3.22584	0.08983	0.06793	101.98
		889	0.00459	255	255	255	1.77006	3.21645	0.0847	0.06907	31.4309
		890	0.00459	255	255	255	2.14109	3.22076	0.0784	0.07462	155.191
		891	0.0086	255	255	255	1.95031	3.25168	0.14224	0.07696	97.0146
		892	0.00311	255	255	255	1.41355	3.23172	0.07768	0.05102	136.541
		893	0.00588	255	255	255	3.63071	3.23485	0.09058	0.08265	112.679
		894	0.00539	255	255	255	3.76184	3.22944	0.09441	0.07263	44.9046
		895	0.00539	255	255	255	3.5262	3.25369	0.09731	0.07046	111.893
		896	0.00519	255	255	255	2.63377	3.24107	0.08495	0.07776	8.54088
		897	0.00618	255	255	255	2.86848	3.25738	0.0971	0.08098	63.6177
		898	0.00519	255	255	255	3.11328	3.24382	0.0886	0.07455	5.78003
		899	0.00346	255	255	255	3.29971	3.24177	0.07731	0.05696	91.7509
		900	0.00351	255	255	255	1.02143	3.25062	0.07186	0.06215	145.163
		901	0.00514	255	255	255	2.03888	3.25497	0.08956	0.07305	50.4544
		902	0.00736	255	255	255	2.45333	3.26153	0.10681	0.08776	21.1517
		903	0.00509	255	255	255	1.12201	3.26251	0.09477	0.06837	151.707
		904	0.00583	255	255	255	1.53762	3.26432	0.08917	0.08325	142.461
		905	0.00702	255	255	255	2.31833	3.26819	0.09763	0.0915	99.8784
		906	0.00702	255	255	255	4.27437	3.26448	0.10353	0.08628	178.97
		907	0.00534	255	255	255	1.22292	3.27018	0.08514	0.07979	150.881
		908	0.00321	255	255	255	1.31686	3.25989	0.06627	0.0617	3.57938
		909	0.00647	255	255	255	1.67159	3.26814	0.09125	0.09031	55.4272
		910	0.00455	255	255	255	2.21627	3.28025	0.08495	0.06813	65.8534
		911	0.00474	255	255	255	3.02701	3.27698	0.07902	0.07642	67.5166
		912	0.00529	255	255	255	3.4024	3.27417	0.08734	0.07707	140.427
		913	0.00667	255	255	255	4.06971	3.28194	0.09772	0.0869	8.73221
		914	0.00474	255	255	255	1.82944	3.27947	0.08539	0.07072	148.098
		915	0.00247	255	255	255	0.92319	3.2907	0.06171	0.05097	124.632
		916	0.00464	255	255	255	3.70294	3.29884	0.08119	0.07283	105.631
		917	0.00662	255	255	255	3.89842	3.29943	0.09975	0.08451	104.694
		918	0.00306	255	255	255	2.94606	3.29331	0.06656	0.0586	22.4961
		919	0.0045	255	255	255	3.1868	3.29656	0.08127	0.07044	140.238
		920	0.00662	255	255	255	1.42112	3.31821	0.10079	0.08364	168.003
		921	0.00469	255	255	255	2.78441	3.30959	0.08265	0.07231	110.954
		922	0.00637	255	255	255	4.17324	3.31357	0.09563	0.08486	136.584
		923	0.00514	255	255	255	2.55741	3.31573	0.09357	0.06992	59.4572
		924	0.00608	255	255	255	2.09976	3.32246	0.09351	0.08275	40.625
		925	0.00894	255	255	255	2.67182	3.34749	0.11672	0.09755	61.5574
		926	0.00459	255	255	255	3.28205	3.33186	0.08016	0.07298	30.479
		927	0.00603	255	255	255	3.48229	3.33947	0.09235	0.0831	98.0538
		928	0.00509	255	255	255	3.61076	3.33219	0.08451	0.07667	106.466
		929	0.00711	255	255	255	1.74085	3.34551	0.09995	0.09064	45.6646
		930	0.00366	255	255	255	2.36697	3.33669	0.08263	0.05633	49.9214
		931	0.00672	255	255	255	3.80532	3.33666	0.09464	0.0904	1.49035
		932	0.00662	255	255	255	1.31295	3.35535	0.09964	0.0846	10.1079
		933	0.00716	255	255	255	1.56206	3.35707	0.09642	0.0946	90.0304
		934	0.00455	255	255	255	2.45152	3.36475	0.08017	0.07219	57.1263
		935	0.00395	255	255	255	3.14539	3.36399	0.07624	0.06601	78.1502
		936	0.00973	255	255	255	3.98792	3.37929	0.12563	0.09864	108.515
		937	0.00618	255	255	255	4.27911	3.35927	0.09512	0.08267	21.2762
		938	0.00459	255	255	255	1.84345	3.37025	0.08791	0.06655	103.568
		939	0.00311	255	255	255	1.19543	3.36561	0.0671	0.05906	90.3982
		940	0.00504	255	255	255	1.93725	3.38653	0.08828	0.07268	28.6384
		941	0.00464	255	255	255	2.25384	3.36786	0.08332	0.07097	38.9755
		942	0.0038	255	255	255	2.95679	3.36904	0.07154	0.06771	167.814
		943	0.00558	255	255	255	3.37271	3.37271	0.0867	0.08199	179.085
		944	0.0044	255	255	255	1.6483	3.37957	0.08339	0.06714	65.297
		945	0.00455	255	255	255	2.86302	3.37575	0.07879	0.07345	41.1142
		946	0.00163	255	255	255	1.02677	3.3687	0.05324	0.03899	159.676
		947	0.00608	255	255	255	2.15713	3.39064	0.09509	0.08137	17.8855
		948	0.00583	255	255	255	3.05041	3.38732	0.09633	0.07706	2.32758
		949	0.00652	255	255	255	4.11218	3.39543	0.0977	0.08499	51.8809
		950	0.00746	255	255	255	3.71483	3.40113	0.11172	0.08503	15.584
		951	0.0083	255	255	255	4.38388	3.41258	0.10685	0.09891	93.6944
		952	0.00568	255	255	255	1.44226	3.40457	0.09177	0.07883	18.9488
		953	0.00415	255	255	255	2.02711	3.40112	0.07368	0.07172	140.967
		954	0.00405	255	255	255	2.32377	3.41095	0.07835	0.06584	80.085
		955	0.00573	255	255	255	2.77124	3.41519	0.08732	0.08357	67.2027
		956	0.00321	255	255	255	3.21317	3.41139	0.07022	0.05823	110.373
		957	0.00667	255	255	255	3.86795	3.42049	0.09536	0.08906	164.255
		958	0.00395	255	255	255	2.52051	3.42198	0.07523	0.0669	60.1434
		959	0.00543	255	255	255	3.61374	3.43411	0.09594	0.07212	109.085
		960	0.0045	255	255	255	2.60255	3.44201	0.08606	0.06652	70.2485
		961	0.00282	255	255	255	3.50926	3.42466	0.06649	0.05393	30.3732
		962	0.00415	255	255	255	1.11058	3.43517	0.07825	0.06753	112.598
		963	0.00331	255	255	255	1.23506	3.4386	0.08101	0.05202	136.085
		964	0.00795	255	255	255	1.75636	3.46021	0.10563	0.09588	147.422
		965	0.00341	255	255	255	2.40132	3.44192	0.0674	0.0644	24.3034
		966	0.00815	255	255	255	2.92839	3.46668	0.11352	0.09144	17.3693
		967	0.00672	255	255	255	1.3322	3.46318	0.09865	0.08672	158.32
		968	0.00667	255	255	255	1.53516	3.46381	0.09429	0.09007	89.897
		969	0.00474	255	255	255	3.12622	3.46076	0.08122	0.07435	92.8436
		970	0.00558	255	255	255	1.88107	3.47186	0.09132	0.07784	62.3246
		971	0.00464	255	255	255	3.29533	3.465	0.08679	0.06813	131.799
		972	0.00642	255	255	255	3.39447	3.47308	0.0933	0.08765	64.3531
		973	0.00726	255	255	255	4.19801	3.46666	0.09863	0.09376	156.149
		974	0.00603	255	255	255	1.63816	3.47866	0.0896	0.08566	36.123
		975	0.00395	255	255	255	2.07927	3.46916	0.07875	0.0639	87.1143
		976	0.0043	255	255	255	2.25659	3.47584	0.08128	0.06734	17.4642
		977	0.00237	255	255	255	2.834	3.47159	0.06848	0.0441	100.872
		978	0.00445	255	255	255	1.97585	3.48154	0.08244	0.06867	34.7536
		979	0.00692	255	255	255	2.68508	3.49572	0.09393	0.09376	169.321
		980	0.0043	255	255	255	2.1577	3.49063	0.08182	0.06689	23.8565
		981	0.00791	255	255	255	3.03389	3.50571	0.10512	0.09575	44.7429
		982	0.00543	255	255	255	3.49584	3.50472	0.08754	0.07905	87.9597
		983	0.00499	255	255	255	3.99759	3.50013	0.08677	0.07323	98.1798
		984	0.00356	255	255	255	1.42952	3.50249	0.07506	0.06034	112.526
		985	0.0039	255	255	255	3.78165	3.50075	0.07428	0.0669	43.8736
		986	0.00889	255	255	255	4.52367	3.53535	0.14294	0.07922	86.1801
		987	0.00731	255	255	255	2.45013	3.52542	0.10689	0.0871	95.9713
		988	0.00726	255	255	255	3.68298	3.52447	0.10533	0.08779	102.125
		989	0.00766	255	255	255	3.90098	3.51747	0.11061	0.08815	165.148
		990	0.00573	255	255	255	4.31126	3.51904	0.08884	0.08214	141.013
		991	0.00687	255	255	255	4.42172	3.51675	0.09884	0.08846	147.054
		992	0.00543	255	255	255	1.22266	3.52901	0.08688	0.07965	72.8163
		993	0.0041	255	255	255	2.54403	3.51827	0.07475	0.06985	71.0663
		994	0.00573	255	255	255	4.103	3.52413	0.09705	0.07519	112.356
		995	0.00455	255	255	255	1.10814	3.53284	0.09249	0.06258	123.914
		996	0.0045	255	255	255	3.19522	3.52311	0.08547	0.06698	117.464
		997	0.00464	255	255	255	2.76815	3.53312	0.08445	0.07002	50.6655
		998	0.00603	255	255	255	2.33564	3.54002	0.09528	0.08055	12.5162
		999	0.00445	255	255	255	1.81067	3.54301	0.08149	0.06948	33.0613
		1000	0.00469	255	255	255	2.01869	3.5505	0.0815	0.07332	83.3504
		1001	0.00395	255	255	255	3.57337	3.54341	0.07808	0.06445	167.428
		1002	0.00548	255	255	255	1.35517	3.56139	0.08721	0.08007	33.0901
		1003	0.00652	255	255	255	1.50879	3.56786	0.0948	0.08759	167.697
		1004	0.00647	255	255	255	2.22822	3.57355	0.09568	0.08613	75.9876
		1005	0.00662	255	255	255	1.90848	3.57928	0.09652	0.08733	90.88
		1006	0.00707	255	255	255	3.27637	3.58	0.10225	0.08798	50.6842
		1007	0.00756	255	255	255	3.38203	3.58072	0.09899	0.09723	156.88
		1008	0.00613	255	255	255	1.61406	3.58099	0.09169	0.08507	47.8244
		1009	0.0039	255	255	255	1.71921	3.57113	0.07258	0.06847	123.822
		1010	0.00509	255	255	255	2.10048	3.5778	0.08445	0.07673	162.836
		1011	0.00484	255	255	255	2.60719	3.57826	0.08278	0.07447	44.0314
		1012	0.00341	255	255	255	3.10982	3.56905	0.06616	0.06561	112.321
		1013	0.00578	255	255	255	2.93839	3.58632	0.08913	0.08258	27.822
		1014	0.00746	255	255	255	2.83304	3.59808	0.10415	0.0912	39.4991
		1015	0.0045	255	255	255	4.01476	3.58413	0.07995	0.0716	26.2634
		1016	0.00578	255	255	255	4.18487	3.59443	0.09416	0.07817	113.076
		1017	0.00751	255	255	255	3.81069	3.5994	0.11083	0.08628	179.597
		1018	0.00721	255	255	255	4.61853	3.59851	0.10423	0.08812	7.38002
		1019	0.00627	255	255	255	3.49045	3.6136	0.09434	0.08468	137.284
		1020	0.00346	255	255	255	4.33729	3.60487	0.07581	0.05809	123.739
		1021	0.00687	255	255	255	1.2748	3.62451	0.10079	0.08676	136.436
		1022	0.00464	255	255	255	2.39943	3.61762	0.07739	0.07641	8.6373
		1023	0.00242	255	255	255	3.70823	3.61527	0.08509	0.03623	92.1301
		1024	0.00321	255	255	255	0.79866	3.61653	0.06829	0.05988	71.966
		1025	0.00746	255	255	255	2.70004	3.62592	0.10395	0.09138	161.82
		1026	0.00637	255	255	255	3.60302	3.63157	0.09662	0.08399	128.427
		1027	0.00489	255	255	255	3.91874	3.62686	0.08313	0.07492	127.402
		1028	0.00776	255	255	255	4.43922	3.63925	0.10472	0.09431	94.316
		1029	0.00583	255	255	255	2.52377	3.63715	0.09239	0.08034	54.6714
		1030	0.00548	255	255	255	1.01797	3.66132	0.09612	0.07265	85.5238
		1031	0.00632	255	255	255	1.41678	3.63723	0.10078	0.0799	178.409
		1032	0.00543	255	255	255	2.30998	3.64492	0.09034	0.0766	59.9211
		1033	0.00647	255	255	255	3.08903	3.64545	0.10971	0.07512	5.52457
		1034	0.0045	255	255	255	1.77923	3.64763	0.07696	0.07438	96.1816
		1035	0.00711	255	255	255	1.9958	3.66099	0.10067	0.08998	178.245
		1036	0.0045	255	255	255	2.14396	3.65079	0.07814	0.07326	33.7514
		1037	0.00879	255	255	255	3.20732	3.66724	0.11712	0.09561	167
		1038	0.00168	255	255	255	4.25854	3.6402	0.05298	0.04037	65.9955
		1039	0.00637	255	255	255	4.71376	3.65821	0.09657	0.08403	140.588
		1040	0.00489	255	255	255	1.53853	3.66108	0.0824	0.07558	30.5382
		1041	0.00504	255	255	255	4.83326	3.69753	0.10948	0.05861	93.7689
		1042	0.00702	255	255	255	1.67414	3.66953	0.10381	0.08605	5.6371
		1043	0.00242	255	255	255	4.01707	3.65228	0.07076	0.04356	147.09
		1044	0.00662	255	255	255	4.11443	3.6693	0.09475	0.08896	159.753
		1045	0.00702	255	255	255	1.87343	3.68909	0.11023	0.08103	71.9373
		1046	0.00351	255	255	255	2.98629	3.67047	0.07249	0.06161	134.798
		1047	0.00539	255	255	255	3.37969	3.68536	0.08457	0.08108	96.2257
		1048	0.00647	255	255	255	4.54752	3.69197	0.10143	0.08125	99.1028
		1049	0.004	255	255	255	0.88969	3.69261	0.08256	0.06172	80.7582
		1050	0.00736	255	255	255	2.62311	3.69756	0.10881	0.08614	39.5765
		1051	0.00697	255	255	255	2.78226	3.7064	0.0947	0.09367	156.533
		1052	0.0042	255	255	255	2.89789	3.69539	0.07637	0.07002	157.599
		1053	0.0043	255	255	255	1.33709	3.69576	0.08369	0.06539	29.1923
		1054	0.00514	255	255	255	2.42237	3.70144	0.08727	0.07496	58.3203
		1055	0.00632	255	255	255	4.34118	3.71312	0.10128	0.0795	121.22
		1056	0.00227	255	255	255	3.54781	3.6968	0.06522	0.04437	56.4883
		1057	0.00296	255	255	255	3.67336	3.70018	0.06745	0.05596	136.14
		1058	0.00573	255	255	255	3.77045	3.71046	0.08935	0.08167	170.555
		1059	0.00623	255	255	255	3.97122	3.72102	0.09703	0.08169	48.27
		1060	0.00539	255	255	255	2.24886	3.72057	0.09748	0.07034	25.4969
		1061	0.00509	255	255	255	4.22521	3.71865	0.08758	0.07399	118.421
		1062	0.00593	255	255	255	3.86958	3.7266	0.0879	0.08588	29.6894
		1063	0.00618	255	255	255	4.63996	3.72326	0.09074	0.08666	108.117
		1064	0.00632	255	255	255	1.58905	3.73586	0.10027	0.0803	61.8339
		1065	0.00425	255	255	255	2.06089	3.72578	0.07492	0.07221	178.075
		1066	0.00247	255	255	255	2.1416	3.73493	0.06385	0.04926	113.127
		1067	0.00716	255	255	255	3.29018	3.74299	0.10164	0.08974	147.783
		1068	0.00356	255	255	255	3.46364	3.72361	0.08345	0.05427	169.532
		1069	0.00375	255	255	255	1.47637	3.74849	0.07245	0.06599	63.0943
		1070	0.00598	255	255	255	2.51531	3.75648	0.08993	0.08464	48.3543
		1071	0.00548	255	255	255	3.02877	3.7596	0.089	0.07846	22.7857
		1072	0.00711	255	255	255	4.45604	3.76442	0.09917	0.09134	108.219
		1073	0.00726	255	255	255	4.9264	3.76522	0.10897	0.08486	124.197
		1074	0.0083	255	255	255	1.7306	3.76449	0.10902	0.09694	27.4815
		1075	0.008	255	255	255	2.69089	3.77353	0.10612	0.09604	55.9478
		1076	0.0041	255	255	255	3.59762	3.75412	0.08108	0.06439	106.022
		1077	0.00405	255	255	255	4.06731	3.75623	0.08759	0.05889	132.957
		1078	0.00558	255	255	255	4.75282	3.77137	0.10282	0.06914	99.4658
		1079	0.00504	255	255	255	1.24275	3.76623	0.08752	0.07332	162.99
		1080	0.008	255	255	255	3.16244	3.77049	0.14133	0.07211	162.71
		1081	0.00509	255	255	255	1.36741	3.77427	0.09236	0.07016	156.5
		1082	0.00583	255	255	255	1.83886	3.78404	0.09505	0.07809	153.732
[truncated: 285 more rows]

## Sheet: S9_D6_022024_007_16
		n	1910						avg minor	0.0521357
[truncated: 1,912 more rows]

## Sheet: S3_C1_21Feb24_013_16
	n	739						avg minor	0.0534762
[truncated: 741 more rows]
