# Supplementary material for: FIRM image analysis: A machine learning workflow for quantifying extracellular matrix components from electron microscopy images
Source: PLoS One. 2025 Feb 6;20(2):e0312196. doi: 10.1371/journal.pone.0312196 (PMC11801620; doi:10.1371/journal.pone.0312196)
Supplement: S1 Dataset — (ZIP) [file pone.0312196.s002.zip › S2 Dataset/Manual_analysis data/Ground Truth fibril analysis.xlsx]

## Sheet: Summary
Summary
	Image ID	n	average size	stdev
	S5_E1_21Feb24_011_16	1544	0.0558123	0.0181859
	S6_A1_022024_011_16	1920	0.0509656	0.0107462
	S8_C6_21Feb24_010_16	1492	0.0656151	0.0131437
	S9_D6_022024_007_16	2160	0.0591921	0.0148641
	S10_E6_21Feb24_012_16	1535	0.0686838	0.0124065
	NTG_E8_2_Jun3_2024_004_16	2085	0.0502921	0.0116015
	NTG_E8_3_Jun3_2024_014_16	2427	0.0565447	0.00961103
	NTG_E8_6_Jun3_2024_005_16	1034	0.054061	0.0124681
	S2_B1_21Feb24_010_16	525	0.060777	0.0121752
	S3_C1_21Feb24_013_16	898	0.0584879	0.00950842
	NTG_E8_6_3_2024_008_16	875	0.0454765	0.0108634
	NTG_E8_Jun_3_2024_022_16	1701	0.0483867	0.00971669
	NTG_E8_6_3_2024_003_16	1174	0.0504259	0.0109252
	Original submission PICS
	image 1	1356	51.727	8.38003		Ground Truth size distributions
	image 2	618	72.988	11.2122
	image 3	475	43.288	7.13228		% Distribution	Image 1	Image 2	Image 3
						10-20	0	0	0
						20-30	0.147493	0	4.84211
						30-40	8.25959	0.809061	23.3684
						40-50	31.7847	2.42718	56.4211
						50-60	45.2802	7.11974	14.9474
						60-70	12.9056	27.0227	0.421053
						70-80	1.62242	36.246	0
						80-90	0	20.8738	0
						90-100	0	4.85437	0
						100-110	0	0.485437	0
						110-120	0	0.161812	0
						120-130	0	0	0
						130-140	0	0	0
						140-150	0	0	0
	S5_E1_21Feb24_011_16	S6_A1_022024_011_16	S8_C6_21Feb24_010_16	S9_D6_022024_007_16	S3_C1_21Feb24_013_16	NTG_E8_6_3_2024_008_16	NTG_E8_Jun_3_2024_022_16	NTG_E8_6_3_2024_003_16
0.02	104	56	26	88	9	32	35	29
0.03	6	12	1	9	2	16	10	9
0.04	66	71	9	23	11	114	138	64
0.05	235	554	59	197	85	421	796	419
0.06	456	1005	312	641	385	256	584	480
0.07	405	207	521	802	344	35	128	163
0.08	198	15	423	343	61	0	9	8
0.09	62	0	119	55	1	1	1	0
0.1	10	0	21	2	0	0	0	1
0.11	2	0	1	0	0	0	0	1
0.12	0	0	0	0	0	0	0	0
0.13	0	0	0	0	0	0	0	0
0.14	0	0	0	0	0	0	0	0
0.15	0	0	0	0	0	0	0	0
	0	0	0	0	0	0	0	0

## Sheet: Image Scaling
	Image Scale adjustment			*original images were 2400pix wide, which were downsized to 720 to reduce computational costs
											ex calculation:
ImageID	scale from OG image		size of og image(p x p)		new size of image		adjusted pixel scale				0.002081	um	2432	old pixels	or	2950	old
S5_E1_21Feb24_011_16	0.002081	um/px	2432	2950	720	873	0.00702916	um/pix			1	old pixels	720	new pixels		873	new
S6_A1_022024_011_16	0.002081	um/px	2432	2950	720	873	0.00702916	um/pix
S8_C6_21Feb24_010_16	0.002081	um/px	2432	2950	720	873	0.00702916	um/pix
S9_D6_022024_007_16	0.002081	um/px	2432	2950	720	873	0.00702916	um/pix
S10_E6_21Feb24_012_16	0.002081	um/px	2432	2950	720	873	0.00702916	um/pix
NTG_E8_2_Jun3_2024_004_16	0.002081	um/px	2392	2930	720	882	0.00691354	um/pix
NTG_E8_3_Jun3_2024_014_16	0.004298	um/px	2448	2970	720	874	0.0146132	um/pix
NTG_E8_6_Jun3_2024_005_16	0.002081	um/px	2392	2930	720	882	0.00691354	um/pix
S2_B1_21Feb24_010_16	0.001682	um/px	2432	2950	720	873	0.00568142	um/pix
S3_C1_21Feb24_013_16	0.002081	um/px	2432	2950	720	873	0.00702916	um/pix
	0.002081
	0.002081
	0.002081

## Sheet: S5_E1_21Feb24_011_16
S5_E1_21Feb24_011_16								avg minor	0.0558123		n	1544
								stdev	0.0181859
Ground Truth Particle Analysis:
index	area	mean	min	max	XM	YM	Major	Minor	Angle
1	0.0033	253.622	239	255	4.61546	0.03395	0.07219	0.0582	23.1563
2	0.00202	253.773	238	255	4.46204	0.03338	0.05345	0.04818	103.85
3	0.00247	253.747	235	255	3.05562	0.03982	0.06136	0.05122	64.4723
4	0.00294	253.801	235	255	2.95672	0.04581	0.06954	0.05392	164.942
5	0.00637	254.116	237	255	3.18462	0.06725	0.09256	0.08757	55.3689
6	0.00259	253.642	237	255	4.77359	0.04167	0.07401	0.04455	19.7125
7	0.0023	253.609	239	255	4.31614	0.05285	0.05967	0.04897	71.9199
8	0.00412	254.037	235	255	4.23993	0.06571	0.07739	0.06783	72.4085
9	0.00196	253.67	237	255	4.52836	0.05537	0.05266	0.04732	35.5577
10	0.01238	254.151	235	255	2.7602	0.09795	0.17957	0.08779	169.015
11	5e-05	252.364	244	255	3.0915	0.03944	0.01253	0.00484	113.607
12	0.00372	254.128	237	255	4.39077	0.07174	0.0736	0.06428	158.805
13	0.00258	253.904	235	255	4.67858	0.08198	0.06638	0.04951	71.4917
14	0.00246	253.512	237	255	2.42677	0.08073	0.06097	0.05137	29.8823
15	0.00252	253.976	234	255	3.59618	0.10319	0.05818	0.05507	70.6952
16	0.00201	253.733	241	255	2.90126	0.10327	0.0599	0.04271	177.711
17	0.00627	254.281	238	255	3.82608	0.14027	0.10045	0.07943	101.463
18	0.00201	253.173	236	255	4.58704	0.10979	0.05648	0.0452	23.5258
19	0.00235	253.855	234	255	3.06451	0.12641	0.06688	0.04477	43.1683
20	8.661e-06	255	255	255	3.92893	0.1155	0.0047	0.00235	0
21	0.00291	253.751	239	255	3.13814	0.14532	0.0639	0.0579	151.872
22	0.00401	253.811	238	255	3.50003	0.15482	0.07491	0.06816	69.5736
23	0.00575	254.044	234	255	3.92632	0.16701	0.09508	0.07696	98.9708
24	0.00269	254.071	240	255	4.52519	0.15277	0.06712	0.0511	42.3196
25	0.0028	253.037	239	255	2.97116	0.16124	0.07329	0.0486	123.436
26	0.00235	253.626	237	255	3.21747	0.16159	0.05871	0.051	169.756
27	0.00365	254.16	240	255	4.11826	0.18152	0.07699	0.0603	64.7844
28	0.00173	253.469	235	255	2.87586	0.17389	0.05104	0.04311	12.8376
29	0.00634	254.215	234	255	4.99091	0.19598	0.0973	0.08296	9.09151
30	0.00301	253.917	237	255	4.69926	0.19106	0.06484	0.05919	82.4524
31	0.00481	254.136	233	255	3.76184	0.21297	0.08024	0.07628	85.7815
32	0.00304	253.813	238	255	4.03053	0.20502	0.06706	0.05772	147.4
33	8.661e-06	254	253	255	3.7895	0.18312	0.0054	0.00204	135
34	8.661e-06	255	255	255	3.80199	0.18729	0.0054	0.00204	135
35	0.00307	253.944	235	255	3.35355	0.22076	0.06904	0.05654	121.81
36	0.00564	254.089	235	255	2.79798	0.23338	0.09177	0.07823	56.4997
37	0.00285	253.907	238	255	3.02342	0.222	0.06457	0.05619	75.3683
38	0.00252	253.73	240	255	3.26294	0.21942	0.06055	0.05291	175.491
39	0.00301	253.749	239	255	3.58231	0.22353	0.06848	0.05604	35.3391
40	0.00707	254.221	239	255	4.45613	0.23911	0.1064	0.08463	0.08316
41	0.00391	253.893	234	255	2.9379	0.23906	0.08123	0.06129	77.6244
42	0.00547	254.063	239	255	4.2075	0.24636	0.08498	0.08201	140.134
43	0.00425	253.935	234	255	3.09997	0.2431	0.07859	0.06889	47.0249
44	0.00394	254.156	240	255	4.61947	0.24032	0.07569	0.06622	41.3493
45	0.00336	254.228	239	255	3.65369	0.24266	0.06826	0.06277	82.2677
46	0.00323	253.883	239	255	3.19005	0.26539	0.07218	0.05698	75.3721
47	0.00398	253.735	234	255	4.10701	0.27172	0.08694	0.05835	124.103
48	2e-05	253.5	251	255	4.7093	0.23411	0.00939	0.00235	0
49	0.00263	253.42	237	255	4.83971	0.263	0.06244	0.0536	45.0363
50	0.00493	254.079	239	255	4.3322	0.27207	0.08306	0.07561	13.2808
51	0.00332	254.137	237	255	4.92255	0.27423	0.07756	0.05452	139.971
52	0.00323	253.698	238	255	3.29126	0.30063	0.06927	0.05938	53.0485
53	0.003	253.587	231	255	3.02662	0.31167	0.06291	0.06074	48.4292
54	0.00262	253.998	239	255	4.5712	0.30752	0.06056	0.05518	62.2712
55	0.00316	254.021	238	255	4.76026	0.31148	0.06975	0.05771	55.1608
56	0.00555	254.075	235	255	3.80384	0.32779	0.09657	0.07314	59.297
57	0.00233	254.24	242	255	3.44758	0.32172	0.06411	0.04619	117.436
58	0.00555	253.969	239	255	4.40189	0.33371	0.09441	0.07481	148.557
59	0.00269	253.957	239	255	4.49732	0.32448	0.06196	0.05536	138.586
60	0.00022	252.863	241	255	4.53571	0.31197	0.02763	0.01018	96.0469
61	4.331e-06	255	255	255	4.85601	0.29862	0.00235	0.00235	0
62	8.661e-06	253	251	255	4.8508	0.3007	0.0047	0.00235	0
63	0.00361	253.96	240	255	4.86552	0.33528	0.07301	0.06299	161.648
64	0.00338	254.257	238	255	3.12593	0.34497	0.06683	0.06443	72.0643
65	0.00373	253.782	235	255	3.35969	0.35289	0.07454	0.06369	93.0682
66	0.00371	254.082	238	255	5.0368	0.3615	0.08912	0.05302	77.3598
67	0.00481	254.322	234	255	4.16759	0.3666	0.08792	0.06968	98.4673
68	0.00138	253.374	235	255	3.19271	0.35672	0.04489	0.03906	56.4835
69	0.00249	253.821	237	255	4.9475	0.36481	0.0576	0.05514	148.557
70	0.00325	254.047	235	255	3.055	0.38025	0.06518	0.06345	66.7283
71	0.00211	253.391	238	255	4.80949	0.3902	0.05405	0.04978	106.822
72	0.00436	254.137	236	255	4.07511	0.4025	0.08046	0.06894	147.329
73	0.0074	253.894	233	255	3.21286	0.43094	0.14623	0.0644	40.1314
74	0.00322	253.697	235	255	4.49679	0.4154	0.06851	0.05979	33.0114
75	0.0043	253.823	237	255	4.74677	0.42411	0.08029	0.06826	117.403
76	0.00288	253.809	239	255	3.32612	0.43239	0.06444	0.05699	78.3846
77	0.00351	253.86	239	255	4.87869	0.43426	0.07385	0.06047	13.629
78	0.00449	254.193	236	255	3.40511	0.45704	0.0779	0.07333	89.5172
79	0.00379	253.872	235	255	4.34904	0.46557	0.07465	0.06463	143.287
80	0.00556	254.003	234	255	4.64378	0.47214	0.09196	0.07705	163.232
81	0.0033	253.687	238	255	3.88379	0.46985	0.07166	0.05856	72.4861
82	0.00396	254.061	239	255	5.02227	0.47563	0.07826	0.06446	83.8054
83	0.00453	254.01	235	255	4.23718	0.48637	0.08652	0.06672	108.747
84	0.00169	253.785	235	255	3.95135	0.48325	0.05247	0.04098	75.5235
85	0.0035	253.878	239	255	4.51648	0.49281	0.07567	0.05895	7.90943
86	0.00234	253.259	234	255	4.74438	0.50552	0.0673	0.04432	169.168
87	0.00345	254.023	238	255	4.45019	0.5248	0.07083	0.06204	83.128
88	0.00513	253.959	236	255	4.93656	0.53253	0.08751	0.07466	64.4951
89	0.00283	253.864	239	255	3.99972	0.52879	0.06823	0.05277	53.9958
90	0.00419	253.804	239	255	4.33278	0.54743	0.0938	0.05684	141.965
91	0.00251	254.109	235	255	3.85888	0.54452	0.06558	0.04868	95.5752
92	0.00635	254.227	237	255	4.59104	0.56299	0.09442	0.08561	6.74481
93	0.00515	254.037	239	255	3.9265	0.57408	0.08767	0.07478	98.4377
94	0.00232	253.8	238	255	4.72548	0.56919	0.05675	0.05198	112.916
95	0.00653	253.841	231	255	4.84112	0.61267	0.12747	0.06519	116.317
96	0.00416	254.001	235	255	0.13694	0.60566	0.0823	0.06431	48.1135
97	0.00514	254.165	234	255	4.03006	0.60653	0.08209	0.0798	44.9368
98	0.00429	253.918	237	255	4.30358	0.61561	0.0896	0.06092	136.278
99	0.00416	253.509	238	255	4.42685	0.61801	0.0827	0.064	31.0662
100	0.0047	254.072	239	255	4.75545	0.64273	0.08067	0.07423	57.0395
101	0.00365	253.97	237	255	4.67408	0.66942	0.0747	0.06215	123.967
102	0.00483	254.157	234	255	4.23867	0.68208	0.08767	0.07019	71.4496
103	0.00566	253.815	238	255	3.93171	0.68645	0.10383	0.06936	162.41
104	0.00549	254.124	237	255	0.36903	0.70668	0.08589	0.0814	124.562
105	0.00551	253.922	237	255	4.59086	0.70076	0.09453	0.07419	2.62763
106	0.00647	254.122	239	255	3.59282	0.7266	0.09638	0.08552	50.5689
107	0.00385	254.02	239	255	4.48614	0.71487	0.07564	0.06481	40.7616
108	0.00371	254.16	234	255	4.09018	0.74299	0.0751	0.06285	54.0103
109	0.00399	254.139	235	255	4.18481	0.75763	0.07696	0.06606	108.893
110	0.00394	254.25	235	255	4.8419	0.75915	0.07519	0.06665	50.1545
111	0.00466	253.965	238	255	3.92266	0.78558	0.07904	0.07499	161.015
112	0.00398	254.211	237	255	4.93067	0.78503	0.07972	0.06363	26.8544
113	0.00482	254.053	238	255	4.44021	0.7942	0.08512	0.07203	33.0751
114	0.00807	254.224	235	255	4.71223	0.80094	0.10894	0.09429	11.8368
115	0.00383	254.167	235	255	4.14114	0.82321	0.07079	0.06893	116.969
116	0.00355	253.987	235	255	4.27383	0.84146	0.07538	0.05991	145.654
117	0.00361	254.055	234	255	4.84592	0.86571	0.07437	0.06183	13.8443
118	0.00297	254.085	235	255	4.37059	0.86874	0.06537	0.05778	47.0016
119	0.00468	253.699	235	255	4.93832	0.88382	0.08347	0.07141	147.432
120	0.00549	254.194	235	255	4.5329	0.89516	0.08594	0.08135	122.851
121	0.00314	253.971	238	255	4.22084	0.89382	0.06698	0.05977	123.237
122	0.00269	254.056	239	255	0.81575	0.89009	0.06	0.05716	30.2947
123	0.00696	254.335	236	255	4.63892	0.91454	0.09568	0.09267	154.385
124	0.00391	254.249	238	255	4.3013	0.91689	0.07879	0.06326	70.4371
125	3e-05	255	255	255	4.39849	0.90211	0.01427	0.0027	73.7644
126	0.00421	254.175	235	255	0.51611	0.93979	0.07665	0.07	152.777
127	0.00395	254.127	235	255	4.44221	0.93413	0.07517	0.0669	72.3637
128	0.00456	253.848	235	255	4.15776	0.94783	0.07889	0.0736	59.0277
129	0.00404	253.897	235	255	0.40955	0.94927	0.07689	0.06698	23.1159
130	0.00663	254.321	236	255	4.74674	0.98932	0.09486	0.08899	73.103
131	0.00358	253.913	235	255	4.36931	0.98329	0.06987	0.06526	51.4042
132	0.00637	254.197	239	255	4.24756	0.99934	0.09667	0.08385	178.236
133	0.00406	253.995	234	255	4.88962	0.98883	0.07952	0.06504	159.237
134	0.00235	253.457	230	255	4.50437	1.01186	0.06318	0.04739	119.332
135	0.00393	253.845	235	255	0.41889	1.03077	0.07684	0.06508	53.5493
136	0.00382	253.986	234	255	0.50467	1.02989	0.07238	0.06711	52.6013
137	0.00382	253.967	235	255	4.4419	1.04223	0.07287	0.06667	85.4346
138	0.00424	254.011	235	255	4.34533	1.05395	0.07999	0.06749	163.614
139	0.00359	253.761	237	255	4.62619	1.07031	0.07894	0.05783	77.3872
140	0.00239	253.471	239	255	0.33756	1.07565	0.06795	0.04479	37.2717
141	0.00654	254.15	235	255	0.25277	1.0978	0.09916	0.08396	41.8925
142	0.00451	254.134	239	255	0.12195	1.09458	0.08253	0.06955	10.5957
143	5e-05	253.364	247	255	0.36386	1.09586	0.01943	0.00312	42.2299
144	0.00381	254.001	240	255	4.42858	1.14888	0.07401	0.06549	132.91
145	0.00272	253.75	237	255	0.53268	1.14867	0.06453	0.05366	51.277
146	0.00288	253.901	239	255	0.44439	1.16865	0.07286	0.05025	29.7646
147	0.00628	254.146	234	255	4.79212	1.2013	0.09376	0.08527	164.936
148	0.00446	254.136	240	255	4.28198	1.22153	0.07653	0.07414	11.583
149	0.0039	254.316	235	255	4.3669	1.22698	0.07638	0.06504	141.603
150	0.00538	254.011	235	255	5.00056	1.24547	0.08952	0.07656	175.979
151	4.331e-06	253	253	253	4.97255	1.28086	0.00235	0.00235	0
152	0.00563	254.452	239	255	4.36315	1.37235	0.08644	0.08293	60.963
153	0.00508	253.978	236	255	4.46841	1.38078	0.0857	0.07541	72.5426
154	0.00587	253.881	239	255	4.93774	1.50604	0.08703	0.08591	142.135
155	0.00618	254.112	234	255	1.59432	1.54332	0.11466	0.06867	149.65
156	0.00416	254.239	237	255	4.85513	1.56453	0.08419	0.06288	135.9
157	0.00257	253.968	239	255	4.6844	1.57574	0.06112	0.05359	76.9942
158	0.00391	254.06	239	255	1.71077	1.58853	0.09751	0.05106	164.363
159	0.00654	254.233	241	255	4.98682	1.62229	0.1015	0.08203	10.6766
160	0.00352	253.816	235	255	1.62723	1.65598	0.09547	0.0469	162.376
161	0.00427	253.953	231	255	2.11555	1.68909	0.08155	0.06673	130.103
162	0.00435	253.828	239	255	4.84226	1.70374	0.07833	0.07074	69.7443
163	0.00378	254.165	237	255	2.19182	1.70852	0.06967	0.06909	60.2383
164	0.00317	254.243	239	255	2.27185	1.7145	0.06961	0.05807	95.2171
165	0.00216	253.816	234	255	2.34729	1.715	0.05381	0.05113	16.9486
166	0.00162	253.286	238	255	2.43396	1.71888	0.05035	0.04096	108.534
167	0.00268	253.722	237	255	1.75679	1.72807	0.0612	0.05568	158.579
168	0.00364	254.129	239	255	2.4918	1.75804	0.07845	0.05904	122.687
169	0.0023	253.906	240	255	1.69111	1.75773	0.05602	0.05227	143.175
170	0.00274	253.903	238	255	1.92094	1.76253	0.06649	0.05241	46.4612
171	0.00395	254.199	235	255	1.82414	1.77656	0.07419	0.0677	134.946
172	0.00262	253.724	239	255	2.3305	1.78581	0.06667	0.05012	101.384
173	0.00335	253.436	239	255	2.19606	1.79703	0.06642	0.06417	35.1076
174	0.00322	253.95	234	255	1.98444	1.808	0.07163	0.0572	84.5331
175	0.00318	254.188	236	255	2.4051	1.80397	0.07238	0.05592	143.321
176	0.00508	253.973	238	255	2.06205	1.81832	0.08329	0.07758	159.745
177	0.00312	253.433	235	255	1.74657	1.81556	0.06756	0.05877	156.14
178	0.00676	254.098	238	255	4.9155	1.85122	0.12951	0.06646	43.8146
179	0.00339	254.186	239	255	2.2767	1.84132	0.07248	0.05956	111.977
180	0.00137	253.173	231	255	4.78261	1.83568	0.04605	0.03795	20.5131
181	0.0028	254.07	240	255	1.67032	1.84988	0.06607	0.05399	151.372
182	0.00398	253.995	234	255	3.03878	1.85677	0.07494	0.06762	18.7114
183	0.00481	253.938	234	255	2.51653	1.8644	0.08663	0.07065	162.303
184	0.0022	253.679	235	255	2.35141	1.86545	0.0613	0.0456	98.0928
185	0.0074	254.105	235	255	1.84884	1.89891	0.14472	0.06511	154.607
186	0.00239	253.525	234	255	2.15081	1.87257	0.05886	0.05171	7.96318
187	0.00519	254.401	240	255	2.44229	1.90663	0.10002	0.06604	112.741
188	0.00448	254.263	231	255	1.45963	1.90616	0.08806	0.06474	1.76558
189	0.00324	253.875	237	255	3.16017	1.90434	0.07078	0.05835	174.618
190	0.00418	254.076	240	255	1.73547	1.91078	0.07454	0.07138	117.125
191	0.00232	253.845	234	255	2.2165	1.90079	0.05751	0.05129	172.653
192	0.00137	253.092	234	255	4.80563	1.90143	0.04699	0.03708	44.744
193	0.0018	253.308	238	255	1.64457	1.90749	0.05528	0.04139	148.703
194	0.00397	253.914	237	255	1.97277	1.91805	0.07654	0.06606	2.47615
195	0.0029	253.624	235	255	2.07711	1.92141	0.06366	0.05803	83.7193
196	0.00393	253.854	231	255	2.63431	1.92454	0.07419	0.06741	43.9555
197	0.00373	254.039	239	255	3.23347	1.93903	0.07438	0.0639	104.118
198	4.331e-06	252	252	252	2.16112	1.90516	0.00235	0.00235	0
199	0.0024	253.556	239	255	2.29439	1.92921	0.05967	0.05119	16.953
200	0.00274	254.127	235	255	1.37855	1.94405	0.07325	0.04757	110.761
201	0.00212	253.945	239	255	2.15767	1.93885	0.05455	0.04953	8.70477
202	0.00342	254.139	235	255	1.30554	1.95023	0.06945	0.06264	142.573
203	0.00308	254.09	234	255	2.77226	1.94721	0.0717	0.05476	152.055
204	0.00461	253.939	239	255	2.36059	1.96174	0.08197	0.07164	3.0086
205	0.00162	253.396	237	255	4.84169	1.95121	0.05626	0.03665	25.7659
206	0.00314	254.128	239	255	2.23085	1.97097	0.06855	0.05832	120.551
207	0.00317	254.108	234	255	2.03798	1.97801	0.06567	0.06154	171.406
208	4.331e-06	254	254	254	2.05499	1.94886	0.00235	0.00235	0
209	0.00274	253.707	235	255	3.30556	1.97641	0.06251	0.05575	7.85107
210	0.00306	254.013	236	255	1.58659	1.988	0.069	0.0565	169.007
211	0.00463	254.089	239	255	2.48662	2.0015	0.07779	0.0757	149.873
212	0.00501	254.226	235	255	3.39669	2.0104	0.08328	0.07654	121.207
213	0.00335	253.889	235	255	1.86976	2.00445	0.06662	0.06398	162.921
214	0.00269	253.697	235	255	2.68748	2.00615	0.06722	0.05094	6.75339
215	0.0029	253.767	234	255	1.50598	2.01179	0.06975	0.05297	165.418
216	0.00452	253.999	235	255	1.77684	2.0233	0.08008	0.07188	175.532
217	0.00326	253.778	234	255	2.76921	2.02017	0.06785	0.06111	51.2101
218	0.00447	253.936	236	255	1.41968	2.03021	0.07839	0.07266	92.5405
219	0.00382	254.014	239	255	1.96018	2.0251	0.07395	0.06569	2.64672
220	0.00359	253.707	238	255	2.29835	2.02845	0.07324	0.06234	120.849
221	0.00397	254.053	233	255	3.53147	2.02715	0.08045	0.06278	166.469
222	0.00422	254.114	238	255	3.66768	2.02978	0.07557	0.07107	67.2574
223	0.00324	253.947	235	255	2.15583	2.03941	0.0725	0.05696	105.269
224	0.00497	254.139	238	255	2.39677	2.05632	0.08528	0.07423	29.0028
225	4.331e-06	255	255	255	2.63767	2.02169	0.00235	0.00235	0
226	0.00241	253.579	236	255	3.45991	2.0543	0.05842	0.05248	10.9603
227	0.00255	253.574	238	255	3.76779	2.05563	0.05896	0.05508	4.49036
228	0.00288	253.535	239	255	2.08062	2.05655	0.07055	0.05189	7.56045
229	0.00322	254.007	237	255	2.56551	2.06902	0.06922	0.05919	99.8595
230	0.00307	254.14	234	255	2.86368	2.07036	0.06605	0.05918	103.758
231	0.00281	254.002	236	255	2.23061	2.07553	0.06086	0.05871	165.744
232	8e-05	252.947	243	255	1.50332	2.05072	0.0166	0.00631	173.355
233	0.00327	253.552	234	255	1.72087	2.08192	0.06682	0.06222	111.002
234	0.00469	254.098	235	255	2.96556	2.0834	0.08224	0.07261	160.787
235	0.00253	253.732	237	255	2.65934	2.08389	0.06251	0.0516	26.469
236	0.00538	254.083	235	255	0.71306	2.10362	0.09517	0.07201	49.655
237	0.00257	254.02	235	255	1.91076	2.08948	0.06156	0.05312	104.187
238	0.00516	253.961	234	255	1.57572	2.1054	0.08878	0.07403	120.282
239	0.00233	253.456	237	255	1.50221	2.09456	0.06451	0.0459	102.652
240	0.00459	254.251	237	255	2.47177	2.1072	0.08072	0.07241	40.2966
241	0.00332	253.995	231	255	1.36398	2.10477	0.06764	0.06244	156.38
242	0.00473	254.136	238	255	1.65656	2.1114	0.0913	0.06595	117.458
243	0.00232	253.544	239	255	2.29798	2.10246	0.06076	0.04855	21.8389
244	0.00321	253.831	237	255	2.73005	2.10626	0.07205	0.05671	26.0654
245	0.00409	254.003	234	255	3.6299	2.11122	0.07701	0.06766	149.457
246	0.00397	254.146	236	255	3.11747	2.11158	0.07357	0.06866	4.04775
247	0.00204	253.69	239	255	1.44763	2.11098	0.05911	0.04393	86.7832
248	0.00466	254.006	236	255	0.38605	2.12642	0.08349	0.07106	71.13
249	0.00337	253.968	236	255	2.16732	2.12569	0.07089	0.06059	155.99
250	5e-05	252.455	247	255	1.61798	2.11117	0.02583	0.00235	90
251	0.00185	253.416	239	255	3.81018	2.12485	0.05014	0.04707	100.035
252	0.00259	253.667	239	255	2.81313	2.13154	0.05835	0.05642	40.6101
253	0.00422	253.989	239	255	3.98393	2.13936	0.07908	0.06791	35.3864
254	0.00369	253.898	233	255	1.77769	2.14313	0.07071	0.06636	69.65
255	0.00256	253.596	239	255	3.72688	2.13707	0.06106	0.05346	133.895
256	0.00215	253.958	239	255	2.55354	2.14096	0.05578	0.04912	30.4777
257	0.00304	254.046	239	255	2.90386	2.15261	0.06467	0.05986	78.4026
258	0.00196	253.628	240	255	1.86464	2.14985	0.05179	0.04812	32.1368
259	0.00297	253.701	234	255	2.03883	2.15357	0.0652	0.05801	172.374
260	4.331e-06	255	255	255	2.69802	2.12574	0.00235	0.00235	0
261	0.00298	253.946	237	255	1.30801	2.15717	0.06955	0.05454	146.343
262	0.00201	253.565	235	255	2.68858	2.15103	0.05789	0.04419	156.615
263	0.00227	253.665	239	255	2.38629	2.15933	0.05553	0.05213	155.777
264	0.00219	253.63	239	255	2.99998	2.16981	0.05433	0.05136	86.7781
265	0.00574	254.138	234	255	1.4038	2.1861	0.08565	0.0853	65.0176
266	0.00321	253.96	234	255	2.24103	2.1831	0.06677	0.06119	108.999
267	0.00323	253.66	235	255	3.59339	2.17827	0.07617	0.05407	162.053
268	0.00291	253.78	236	255	4.09286	2.17426	0.06688	0.0554	14.894
269	0.00406	254.042	240	255	2.62259	2.18553	0.07627	0.06781	37.4456
270	0.00464	253.534	236	255	3.08793	2.1981	0.1123	0.05258	121.198
271	0.00288	253.715	239	255	1.53993	2.18871	0.06909	0.05315	100.345
272	0.00442	253.734	235	255	1.616	2.20686	0.07844	0.0717	100.154
273	0.0037	254.105	240	255	2.78194	2.19951	0.07127	0.06607	168.846
274	0.00329	254.022	234	255	3.802	2.19635	0.0733	0.05717	9.96716
275	0.00312	253.854	235	255	2.12758	2.2134	0.06444	0.0616	58.1206
276	0.0033	253.781	232	255	3.93488	2.21364	0.07312	0.05754	22.9277
277	0.00288	253.681	237	255	4.15046	2.21549	0.06445	0.05681	72.1363
278	0.00287	254.279	235	255	2.45498	2.21393	0.06553	0.05579	32.4445
279	0.0025	253.939	241	255	1.77042	2.21714	0.06296	0.05053	132.905
280	0.00247	253.812	235	255	1.85316	2.21619	0.05729	0.05486	93.3677
281	0.00237	253.757	237	255	1.31667	2.21675	0.05767	0.0523	3.58792
282	0.00485	254.129	234	255	3.29746	2.22907	0.08309	0.07433	24.0827
283	2e-05	251.6	238	255	2.37965	2.19441	0.01174	0.00235	0
284	0.0035	254.054	238	255	1.7036	2.23587	0.07315	0.0609	106.395
285	0.00314	253.814	236	255	2.3781	2.23057	0.06515	0.06136	63.0268
286	0.00307	254.069	242	255	1.4842	2.23505	0.06979	0.05602	143.14
287	0.00304	253.765	239	255	2.04915	2.23556	0.06796	0.05703	141.653
288	0.00309	254.122	236	255	2.93939	2.23466	0.06282	0.06267	112.705
289	0.00236	253.599	234	255	1.93077	2.23638	0.05951	0.0504	37.8388
290	0.00298	253.78	235	255	2.85551	2.24783	0.06927	0.05469	106.382
291	0.00276	253.834	237	255	2.71918	2.24681	0.06228	0.05648	16.0074
292	0.00317	254.087	239	255	3.02282	2.2514	0.06874	0.0588	95.7755
293	0.00311	254.259	234	255	2.52534	2.24752	0.06718	0.05893	8.11522
294	0.0038	254.196	235	255	2.20711	2.25745	0.07334	0.06594	7.73476
295	0.0022	253.351	239	255	3.21708	2.25335	0.05619	0.04975	178.94
296	0.00706	254.266	239	255	3.85592	2.27455	0.10083	0.08919	167.306
297	0.00283	253.991	236	255	2.31099	2.2663	0.07408	0.04867	116.94
298	0.00387	253.977	241	255	1.35639	2.27629	0.07854	0.06277	29.472
299	0.00256	253.588	236	255	2.64984	2.26336	0.05836	0.05593	6.13685
300	0.00234	253.743	239	255	3.36476	2.2714	0.05714	0.0522	176.51
301	0.00062	252.937	235	255	1.8746	2.25878	0.0353	0.02234	16.708
302	0.00243	253.758	237	255	1.98741	2.27687	0.05645	0.0549	0.71156
303	0.00495	254.118	234	255	1.55022	2.28947	0.0852	0.07391	9.75417
304	0.00204	253.975	236	255	1.80147	2.28261	0.05944	0.04378	121.454
305	0.00326	253.923	235	255	2.58367	2.28857	0.07098	0.05849	72.7207
306	0.00323	254.392	240	255	3.15218	2.28738	0.06591	0.06249	57.4511
307	0.003	253.887	238	255	2.78701	2.29166	0.06466	0.05909	39.3623
308	0.00362	253.908	235	255	3.57721	2.29004	0.07069	0.06529	155.878
309	0.00275	253.579	239	255	1.6482	2.28912	0.06481	0.05411	31.0907
310	0.00206	253.526	236	255	4.10763	2.28581	0.05403	0.04848	46.155
311	0.00146	253.411	239	255	4.25577	2.27908	0.04787	0.03893	161.544
312	0.00524	254.21	234	255	1.43909	2.31096	0.08437	0.07901	160.124
313	0.00446	253.909	239	255	3.44142	2.30999	0.07757	0.07322	3.53847
314	0.00191	253.659	235	255	4.179	2.2983	0.05449	0.04452	64.1566
315	0.00498	253.823	234	255	2.42859	2.32199	0.0818	0.07752	50.6024
316	1e-05	251.667	245	255	3.18705	2.29225	0.00704	0.00235	90
317	0.00298	254.16	241	255	3.96461	2.32235	0.06231	0.06097	79.903
318	0.00374	253.647	239	255	4.39508	2.33075	0.07207	0.06603	28.4357
319	0.00285	254.201	241	255	2.25528	2.32935	0.06121	0.05928	101.043
320	0.00284	254.079	241	255	2.8943	2.32752	0.06093	0.05937	76.6494
321	0.00191	253.744	238	255	2.7042	2.32616	0.05302	0.04596	161.519
322	0.00246	253.762	238	255	3.21916	2.33703	0.06275	0.04991	88.7352
323	0.00298	253.952	233	255	4.29051	2.33509	0.06871	0.05521	42.0006
324	0.00277	253.887	239	255	3.36119	2.33951	0.06252	0.05636	57.729
325	0.00321	253.883	239	255	1.6929	2.34529	0.06761	0.06043	89.3811
326	0.00303	254.016	238	255	3.52277	2.34211	0.0664	0.05804	126.451
327	0.00272	253.66	239	255	2.10819	2.34738	0.06388	0.0543	61.0431
328	0.00221	253.745	233	255	3.09506	2.34253	0.05794	0.04853	179.357
329	0.00457	254.062	240	255	2.01499	2.35827	0.07824	0.07435	163.987
330	0.00383	254.032	240	255	1.84856	2.35906	0.07587	0.06425	12.4773
331	0.00304	253.736	239	255	2.63296	2.35873	0.06359	0.06087	174.505
332	0.00277	253.969	239	255	4.04892	2.35577	0.06451	0.05471	4.57152
333	0.00463	253.74	240	255	1.60957	2.36602	0.10771	0.05478	155.545
334	0.0033	253.79	236	255	2.82386	2.36551	0.06553	0.06412	98.03
335	0.00353	254.015	237	255	3.60729	2.36373	0.06832	0.06585	54.9359
336	0.00014	252.375	244	255	0.4404	2.3397	0.0224	0.00788	166.587
337	0.00241	254.33	241	255	1.77246	2.35968	0.05921	0.05187	28.2853
338	0.0022	253.904	236	255	2.33258	2.36271	0.05547	0.0505	28.8535
339	0.0018	253.704	241	255	2.54981	2.36562	0.05304	0.04324	118.935
340	0.00261	253.715	234	255	3.30251	2.37007	0.06562	0.05067	156.694
341	0.00341	254.08	235	255	4.18884	2.37283	0.06665	0.06511	88.1803
342	0.00735	254.095	238	255	0.43147	2.39453	0.10333	0.09061	124.533
343	0.00483	254.129	237	255	2.19637	2.3875	0.09171	0.06704	123.09
344	3e-05	253.286	251	255	2.71645	2.35405	0.0121	0.00319	39.1553
345	0.00474	254.182	235	255	3.86337	2.38719	0.0813	0.07427	132.633
346	0.00267	254.023	240	255	1.36062	2.3785	0.06146	0.05526	179.032
347	0.00179	253.384	235	255	3.16805	2.37556	0.04907	0.04652	98.7867
348	0.00387	254.047	236	255	3.67867	2.39482	0.07159	0.06878	71.0874
349	0.00258	253.831	238	255	0.25195	2.38638	0.06631	0.04956	157.185
350	0.00435	254.144	239	255	2.72628	2.39706	0.07758	0.07143	127.764
351	0.00256	254.066	240	255	3.41991	2.38787	0.06023	0.05402	131.401
352	0.00218	254.026	239	255	1.44846	2.3825	0.06258	0.04432	10.5892
353	0.00216	253.62	239	255	1.92525	2.38926	0.0545	0.05039	114.564
354	0.00475	254.059	235	255	4.4573	2.40085	0.08367	0.0723	161.87
355	0.00338	253.991	237	255	2.49969	2.40195	0.07008	0.06145	174.594
356	0.00258	254.116	238	255	1.51437	2.40396	0.06382	0.05141	116.919
357	0.00424	253.919	235	255	4.36006	2.40858	0.0758	0.07121	140.49
358	0.00203	254.019	235	255	3.09079	2.40614	0.05125	0.05045	34.4301
359	0.00372	254.007	234	255	3.50124	2.41465	0.07063	0.06698	152.017
360	0.00401	254.135	238	255	4.00386	2.4173	0.0737	0.0692	128.543
361	0.0023	253.46	235	255	2.41612	2.40637	0.06452	0.04529	3.15458
362	0.00227	253.861	240	255	2.9118	2.41451	0.05807	0.04976	45.2765
363	0.00566	254.405	237	255	4.25887	2.43362	0.09451	0.0762	78.3789
364	0.0043	254.067	238	255	2.2813	2.43352	0.0835	0.06564	133.586
365	0.00141	253.383	239	255	1.76102	2.42133	0.05101	0.03523	60.5657
366	0.00414	254.088	237	255	2.64242	2.44164	0.07757	0.06802	45.9301
367	0.00336	253.634	239	255	3.26311	2.43565	0.06884	0.06224	29.3913
368	0.00366	253.877	237	255	2.80683	2.44057	0.07066	0.06602	96.6834
369	0.00524	254.146	237	255	1.81964	2.45201	0.08365	0.07969	159.686
370	0.00223	253.758	235	255	2.98777	2.43831	0.05954	0.04779	15.2769
371	0.00451	254.303	238	255	1.46435	2.45659	0.08852	0.06484	132.817
372	0.00364	254.271	234	255	3.63296	2.45885	0.07049	0.06578	134.684
373	0.00505	254.171	239	255	0.61939	2.4716	0.09235	0.06968	103.342
374	0.00173	253.429	238	255	3.71387	2.45103	0.04947	0.04448	21.6976
375	0.00524	253.965	237	255	0.34287	2.47398	0.08687	0.07674	105.03
376	0.00307	253.814	239	255	2.55372	2.46571	0.06558	0.05953	14.1562
377	0.00269	254.098	236	255	3.40337	2.46306	0.06008	0.057	163.599
378	0.00637	253.909	239	255	1.73263	2.4899	0.14645	0.05538	141.622
379	0.00119	253.31	235	255	3.15265	2.45471	0.0527	0.02867	27.6175
380	0.00426	254.054	237	255	4.42743	2.47691	0.0746	0.07266	169.442
381	0.00287	253.724	238	255	1.9177	2.47291	0.06693	0.05454	45.7439
382	0.00243	253.522	234	255	3.06108	2.46842	0.05598	0.05525	150.161
383	0.00291	253.902	235	255	2.42362	2.47878	0.06635	0.05576	75.0436
384	0.00408	254.076	238	255	2.11739	2.48375	0.07307	0.07108	0.02518
385	0.00301	253.931	236	255	3.33293	2.47927	0.06426	0.05955	101.03
386	0.00323	253.836	239	255	4.34013	2.48373	0.06834	0.06011	119.59
387	0.00399	254.031	239	255	2.71976	2.48832	0.07599	0.06683	177.689
388	0.00233	253.983	240	255	3.47192	2.47974	0.05881	0.05035	160.494
389	0.00327	253.824	237	255	2.87303	2.49496	0.06925	0.06004	42.7466
390	0.00384	253.918	234	255	3.76706	2.49316	0.07521	0.06495	2.59267
391	2e-05	252.75	249	255	3.73539	2.46912	0.00669	0.0033	58.2825
392	0.00219	253.808	236	255	0.20335	2.4912	0.06054	0.04609	173.918
393	0.00357	253.945	236	255	2.95834	2.50689	0.06952	0.06535	49.7271
394	0.00298	253.849	238	255	0.05392	2.50658	0.06816	0.05566	43.2975
395	0.0024	253.518	238	255	2.23295	2.50781	0.05779	0.05286	114.06
396	0.00262	253.748	239	255	2.49548	2.50739	0.05848	0.05714	75.717
397	0.00282	253.979	239	255	4.17779	2.50875	0.06449	0.05575	4.40577
398	0.00152	253.51	237	255	3.11082	2.50793	0.04697	0.04121	80.2393
399	0.00382	254.033	234	255	4.50149	2.5301	0.07193	0.06753	22.6129
400	0.00629	254.127	239	255	0.48096	2.54122	0.09252	0.0866	21.8932
401	0.00374	254.01	240	255	2.37218	2.53388	0.07396	0.06433	125.701
402	0.0028	253.649	236	255	3.68523	2.52246	0.07001	0.05095	176.785
403	0.00491	254.138	239	255	2.62004	2.53906	0.084	0.07444	174.111
404	0.00343	254.054	239	255	3.43513	2.5373	0.06993	0.06237	109.821
405	0.00212	253.442	238	255	3.29745	2.5352	0.05592	0.04822	137.564
406	0.00171	253.524	234	255	4.10986	2.52994	0.05279	0.04126	44.0182
407	0.0045	254.102	238	255	2.01377	2.5466	0.07991	0.07177	49.2563
408	8.661e-06	255	255	255	0.29758	2.51593	0.0054	0.00204	135
409	4.331e-06	250	250	250	0.30279	2.51905	0.00235	0.00235	0
410	1e-05	255	255	255	0.30764	2.5246	0.00492	0.00336	135
411	0.00474	253.949	239	255	4.28052	2.55578	0.08969	0.06726	1.19201
412	0.0013	253.747	235	255	3.02639	2.54365	0.05122	0.03229	14.0464
413	0.00348	253.893	234	255	3.61919	2.56029	0.06983	0.06341	160.138
414	0.00212	253.686	239	255	0.59486	2.56488	0.06243	0.04328	98.1537
415	0.00181	253.564	236	255	3.35763	2.55458	0.05037	0.04565	117.166
416	0.0012	253.163	235	255	4.5671	2.55127	0.04441	0.03427	87.9262
417	0.00307	253.678	237	255	3.54706	2.56612	0.06462	0.06041	142.757
418	0.00144	253.198	239	255	2.45472	2.55684	0.04987	0.03682	166.735
419	0.00637	254.069	231	255	4.7905	2.58232	0.09334	0.08689	35.4378
420	0.00521	253.961	240	255	3.79329	2.57439	0.09372	0.07084	8.63585
421	4.331e-06	241	241	241	3.32648	2.54402	0.00235	0.00235	0
422	0.00569	254.198	234	255	0.94752	2.59501	0.09261	0.07829	72.7933
423	0.00372	253.537	236	255	3.24131	2.57905	0.074	0.06393	131.911
424	0.00342	254.078	239	255	4.40057	2.57653	0.07036	0.06191	13.3156
425	0.00346	253.904	239	255	2.93549	2.5881	0.07177	0.06131	107.643
426	0.0041	253.734	236	255	4.63849	2.58435	0.07772	0.06718	15.0264
427	0.00517	253.639	236	255	1.74025	2.59917	0.08477	0.07766	108.747
428	0.00308	253.883	239	255	3.07841	2.59047	0.06557	0.05979	109.189
429	0.00294	253.832	239	255	3.69182	2.5864	0.07042	0.05324	165.679
430	0.0024	253.823	239	255	2.30566	2.58766	0.06162	0.04966	18.3353
431	0.00284	253.542	234	255	2.78683	2.59678	0.06609	0.05464	30.8468
432	0.00372	253.769	238	255	2.8538	2.60724	0.07753	0.06109	73.4712
433	0.00534	253.673	235	255	3.18056	2.61434	0.12093	0.05622	135.541
434	0.00207	253.591	238	255	2.41717	2.59514	0.05475	0.04824	146.414
435	0.00434	254.147	235	255	4.90497	2.60768	0.07799	0.07084	92.2818
436	0.0045	254.338	235	255	1.53318	2.6148	0.08032	0.07139	53.6261
437	0.00217	253.502	240	255	2.06811	2.60409	0.06002	0.04612	25.1228
438	0.00329	254.034	238	255	2.23543	2.61025	0.06832	0.06134	145.911
439	0.00115	253.374	236	255	3.31552	2.60477	0.04274	0.03419	95.6899
440	0.00402	253.946	235	255	2.51058	2.61727	0.07585	0.06746	158.982
441	6e-05	252.857	246	255	2.89482	2.59442	0.02009	0.00384	96.657
442	0.00336	253.581	236	255	3.3915	2.61635	0.06869	0.06229	9.49545
443	0.0033	253.937	231	255	2.66274	2.62303	0.07068	0.05937	125.259
444	0.00414	253.796	239	255	0.05487	2.6365	0.08072	0.0653	93.823
445	4.331e-06	252	252	252	0.56707	2.59397	0.00235	0.00235	0
446	0.00177	253.599	238	255	3.58584	2.6144	0.05341	0.04222	19.2983
447	0.00452	253.75	234	255	4.20418	2.63097	0.07788	0.07392	22.1486
448	4e-05	254.7	253	255	0.57394	2.6025	0.01179	0.00468	133.819
449	0.00535	253.869	233	255	2.15962	2.63985	0.08959	0.07601	127.744
450	0.0026	254.175	239	255	1.64043	2.62922	0.05926	0.05582	20.8836
451	0.00334	254.24	239	255	1.93855	2.62926	0.0781	0.05443	163.089
452	0.0041	254.029	237	255	0.54442	2.65	0.08312	0.06282	63.311
453	0.00205	253.181	238	255	3.73856	2.63575	0.05784	0.04519	30.2097
454	0.00546	254.028	231	255	4.30465	2.65713	0.08434	0.08238	129.832
455	0.00301	253.742	237	255	3.48968	2.64821	0.06505	0.05883	37.1403
456	0.00294	254.14	235	255	4.57156	2.6515	0.06859	0.05451	66.777
457	0.00226	253.822	240	255	2.36408	2.64862	0.05822	0.04953	58.5694
458	0.00303	253.653	237	255	2.5935	2.65387	0.06396	0.06035	50.6655
459	0.00302	254.208	238	255	2.30281	2.65539	0.06265	0.06143	163.236
460	0.00215	253.25	235	255	2.4302	2.65337	0.05448	0.0502	47.8925
461	0.00346	253.752	235	255	2.99631	2.66644	0.07748	0.05686	69.9995
462	0.0078	254.087	237	255	4.69264	2.66749	0.14638	0.0678	0.59745
463	0.00174	253.369	239	255	4.81839	2.65509	0.04735	0.04669	89.3815
464	0.00306	253.844	240	255	4.49629	2.66524	0.06864	0.05679	32.7974
465	0.00229	254.066	236	255	3.61685	2.6638	0.0572	0.05099	10.2335
466	0.00378	254.034	231	255	3.96539	2.67131	0.07349	0.06557	39.2871
467	0.00593	254.155	235	255	4.40772	2.68578	0.09516	0.07932	11.2834
468	0.00447	253.924	239	255	2.07575	2.68344	0.07794	0.07308	51.6425
469	5e-05	251.545	239	255	2.39929	2.65394	0.01427	0.00425	82.5868
470	0.0037	253.773	236	255	0.36661	2.69375	0.08446	0.05575	78.3908
471	0.00481	253.872	237	255	1.87672	2.69249	0.08303	0.07372	172.235
472	8.661e-06	253.5	252	255	4.53346	2.65951	0.0047	0.00235	90
473	4.331e-06	255	255	255	4.6167	2.66056	0.00235	0.00235	0
474	0.00435	253.711	237	255	1.6783	2.70139	0.07746	0.07154	48.5001
475	0.00505	254.016	236	255	2.89869	2.70813	0.08245	0.07797	38.6087
476	0.01266	254.352	235	255	0.74005	2.72326	0.14659	0.10998	173.364
477	0.00435	254.045	238	255	0.60621	2.71308	0.0873	0.06348	82.5184
478	0.00136	253.455	240	255	3.78428	2.69074	0.04854	0.03567	18.0487
479	0.00419	254.091	235	255	3.07415	2.70852	0.0753	0.07088	28.1313
480	0.00145	252.943	240	255	3.67335	2.69366	0.04634	0.03986	12.6355
481	0.00133	253.71	240	255	0.8627	2.69201	0.05342	0.03169	22.6077
482	0.00279	253.828	234	255	1.60098	2.70848	0.06375	0.0557	85.1208
483	0.00861	254.013	234	255	3.2786	2.72582	0.17027	0.06438	162.003
484	0.0042	254.074	235	255	1.96574	2.71634	0.07547	0.0708	4.33838
485	0.00389	253.853	240	255	1.52967	2.72204	0.07692	0.06437	44.6621
486	0.00321	253.845	237	255	2.7571	2.71547	0.07574	0.05402	37.8579
487	0.00298	253.742	235	255	2.45388	2.7234	0.0693	0.05466	79.9792
488	0.00172	253.339	239	255	0.29729	2.72089	0.05294	0.04145	83.2618
489	0.00285	253.746	242	255	1.13741	2.72782	0.06417	0.05645	54.2594
490	0.00574	254.06	236	255	2.16993	2.74039	0.08785	0.08317	74.2505
491	0.00451	254.126	235	255	3.46294	2.73468	0.08072	0.07118	151.83
492	0.0018	253.995	239	255	4.9181	2.71786	0.05162	0.04444	41.4726
493	0.00415	253.972	234	255	4.83941	2.73175	0.07867	0.06714	10.3718
494	4.331e-06	245	245	245	1.63463	2.70218	0.00235	0.00235	0
495	0.00202	253.321	237	255	2.63838	2.72634	0.05234	0.0492	41.6842
496	4e-05	252.111	243	255	0.32521	2.71259	0.01789	0.00277	96.7355
497	0.00242	253.896	239	255	4.50417	2.72723	0.06353	0.04843	161.131
498	5e-05	252.5	243	255	1.63202	2.71379	0.01499	0.00441	73.5074
499	0.0027	254.123	240	255	1.74676	2.73655	0.06009	0.05726	61.851
500	0.00387	254.041	234	255	0.44241	2.74552	0.07292	0.0676	164.357
501	0.00211	253.199	237	255	0.85817	2.7366	0.05321	0.05047	176.717
502	0.00457	253.972	234	255	2.30793	2.75355	0.07935	0.07338	155.905
503	0.00118	253.243	235	255	4.68787	2.73941	0.04128	0.03633	62.821
504	2e-05	254.8	254	255	1.70871	2.72715	0.01174	0.00235	54.4623
505	0.00382	253.866	236	255	3.99822	2.75888	0.07311	0.0666	135.003
506	0.00244	253.504	238	255	4.76525	2.75136	0.05697	0.05449	20.7366
507	0.00314	253.981	234	255	2.52518	2.75765	0.06383	0.06263	39.7674
508	0.00527	254.162	234	255	3.64426	2.76211	0.09031	0.07437	4.11512
509	0.0082	254.307	231	255	4.40862	2.78766	0.10645	0.0981	161.805
510	0.00368	253.82	239	255	4.30173	2.7688	0.07539	0.06216	170.838
511	0.00433	254.081	239	255	2.07507	2.77775	0.07811	0.07052	103.163
512	0.00378	254.041	235	255	4.5762	2.77708	0.07119	0.06761	176.787
513	0.00349	254.188	241	255	3.18138	2.77558	0.07177	0.06184	5.33712
514	0.00188	253.437	239	255	2.78904	2.772	0.05005	0.04792	43.2716
515	0.00291	253.646	235	255	2.59928	2.77799	0.06713	0.05519	178.521
516	0.00505	254.063	239	255	1.90707	2.79535	0.08739	0.0735	14.0046
517	0.00351	254.134	237	255	2.22921	2.79151	0.0682	0.06557	102.312
518	0.00218	254.103	235	255	2.67584	2.78382	0.05551	0.04996	17.9618
519	0.00414	254.219	240	255	0.5242	2.80426	0.07848	0.0671	75.4544
520	0.00244	253.424	239	255	4.49606	2.79143	0.06209	0.05009	154.085
521	0.00172	253.922	239	255	3.89616	2.79215	0.05472	0.04	172.892
522	0.00474	254.084	234	255	0.80459	2.81345	0.07913	0.0763	133.767
523	0.00454	254.194	243	255	4.67387	2.81607	0.08542	0.06771	49.1674
524	0.00275	253.655	238	255	3.52635	2.80547	0.06146	0.05688	20.6198
525	0.00254	254.225	240	255	2.89905	2.80547	0.05837	0.05536	13.7928
526	0.00366	254.019	240	255	3.25938	2.81107	0.0712	0.06544	14.5534
527	0.00299	254.064	239	255	0.88391	2.81949	0.06673	0.05709	91.0699
528	0.00323	253.874	236	255	0.27113	2.82282	0.06944	0.05923	103.596
529	0.00527	254.239	235	255	0.44141	2.83387	0.09164	0.07317	75.0456
530	0.00254	253.959	239	255	2.95559	2.82088	0.06579	0.04911	65.58
531	4.331e-06	241	241	241	3.97575	2.79374	0.00235	0.00235	0
532	0.00288	254.348	234	255	4.06042	2.82241	0.0612	0.05982	23.284
533	0.00475	253.745	236	255	2.82455	2.83323	0.07979	0.07588	169.382
534	2e-05	253.6	251	255	3.98158	2.79707	0.00654	0.00421	161.565
535	0.0045	253.94	241	255	4.81653	2.83601	0.07927	0.07221	27.9682
536	0.00438	254.058	237	255	2.50455	2.83831	0.08121	0.06865	54.4118
537	0.00233	253.839	237	255	3.96151	2.83076	0.05772	0.05149	124.26
538	0.00234	253.468	239	255	3.02201	2.8309	0.05865	0.05086	50.4242
539	0.00572	254.054	239	255	2.13648	2.85295	0.09394	0.07754	67.4806
540	0.00229	253.522	238	255	2.42681	2.83695	0.05967	0.04888	120.324
541	0.00627	254.203	237	255	1.10978	2.85499	0.09785	0.08154	138.96
542	0.00388	254.093	241	255	3.69571	2.83919	0.08051	0.06129	171.239
543	0.00608	253.668	233	255	3.44602	2.87218	0.13689	0.05655	63.6542
544	0.00338	253.81	233	255	4.33782	2.84454	0.0688	0.06259	179.124
545	0.00298	253.575	239	255	1.96745	2.8447	0.06652	0.05711	61.4618
546	0.00306	253.707	240	255	2.5989	2.84937	0.06678	0.05829	108.193
547	0.00162	253.869	241	255	3.34248	2.83683	0.04954	0.04152	21.1886
548	0.00222	253.559	235	255	2.7413	2.84352	0.05372	0.05266	2.09765
549	3e-05	251.667	243	255	2.98902	2.826	0.01229	0.00269	63.3449
550	4e-05	254.3	252	255	3.49441	2.82683	0.01636	0.00337	124.419
551	0.00114	253.436	239	255	4.59468	2.84084	0.04119	0.03534	41.4491
552	0.00327	253.812	239	255	0.19449	2.85431	0.07243	0.05748	22.9946
553	0.00245	253.959	241	255	2.66923	2.85442	0.05802	0.05369	105.001
554	0.00649	254.225	237	255	4.50902	2.87323	0.09382	0.08804	17.7876
555	0.00261	253.973	235	255	4.25561	2.86376	0.05978	0.05553	46.7974
556	0.00201	253.414	234	255	2.36314	2.86049	0.05727	0.04467	171.866
557	0.00471	253.954	239	255	3.0819	2.87436	0.07813	0.07672	109.739
558	0.0052	254.237	239	255	0.97616	2.87979	0.09419	0.07031	129.878
559	0.00173	253.702	231	255	3.21235	2.86505	0.05255	0.04187	179.08
560	0.00505	253.956	233	255	2.25537	2.8843	0.08685	0.07409	25.2465
561	0.00239	253.509	238	255	3.15577	2.8817	0.05663	0.05375	84.593
562	0.0032	253.822	237	255	2.89187	2.88404	0.07007	0.05823	10.8396
563	0.00242	253.676	239	255	3.281	2.88629	0.05765	0.05337	89.9902
564	0.00223	253.552	236	255	4.74149	2.88759	0.05821	0.04888	142.579
565	0.00553	254.309	238	255	1.715	2.90498	0.0879	0.08004	13.3711
566	0.00142	253.552	238	255	4.64296	2.88786	0.04468	0.04048	118.771
567	0.00224	253.946	240	255	4.09868	2.89694	0.05643	0.05051	81.6453
568	0.00241	253.932	234	255	3.9055	2.89463	0.06145	0.04998	13.1374
569	9e-05	251.8	245	255	0.22338	2.8842	0.02274	0.00485	53.99
570	0.00323	253.694	235	255	2.96157	2.90951	0.06772	0.06066	70.0476
571	0.00266	253.625	237	255	2.32551	2.91001	0.06557	0.05163	87.219
572	0.00294	253.975	234	255	3.35068	2.90541	0.06516	0.05754	18.8856
573	0.00394	254.204	235	255	3.74075	2.91695	0.07729	0.06484	95.3424
574	0.00119	253.364	239	255	2.48396	2.89893	0.03998	0.03793	29.2978
575	0.00291	253.601	235	255	0.13287	2.91087	0.06416	0.05767	133.138
576	4.331e-06	255	255	255	2.34633	2.88114	0.00235	0.00235	0
577	0.00491	253.941	234	255	1.32161	2.92526	0.09771	0.06399	131.529
578	0.00433	254.23	237	255	4.35355	2.92062	0.08139	0.06782	173.495
579	0.00297	253.88	234	255	2.8269	2.91467	0.06404	0.05898	159.181
580	0.00462	253.969	235	255	0.25794	2.93174	0.08884	0.06622	102.429
581	0.00521	254.126	236	255	3.97414	2.93858	0.09126	0.07262	111.966
582	0.00333	253.625	236	255	2.54452	2.92798	0.07096	0.05968	158.404
583	0.00242	253.807	237	255	3.57277	2.92206	0.06333	0.04867	38.0587
584	0.00243	253.786	239	255	4.81128	2.92847	0.05868	0.05262	168.43
585	0.00386	254.05	239	255	2.62229	2.93568	0.07129	0.06899	44.2975
586	0.00517	254.123	235	255	3.20846	2.9422	0.08811	0.07466	172.679
587	0.00175	253.698	240	255	4.55928	2.92682	0.05251	0.04242	29.8031
588	0.0021	253.732	238	255	2.43088	2.93445	0.05464	0.04895	122.869
589	0.0017	253.459	239	255	3.01653	2.93619	0.05537	0.03904	78.3465
590	0.00446	254.495	235	255	0.37292	2.94004	0.09499	0.05985	7.7971
591	0.00382	254.083	235	255	2.71026	2.94409	0.07296	0.06665	7.01573
592	0.00394	253.747	234	255	0.05932	2.94718	0.0784	0.064	152.367
593	0.00176	253.568	234	255	3.4932	2.93684	0.04803	0.04672	60.5088
594	0.00346	253.795	235	255	3.6407	2.94598	0.0755	0.05842	34.3055
595	0.00369	254.177	231	255	3.83573	2.95479	0.07347	0.06394	170.416
596	0.00369	254.097	235	255	4.73667	2.95227	0.07287	0.06454	170.97
597	0.00337	253.826	236	255	1.42867	2.95817	0.06807	0.06302	47.9539
598	0.00222	253.566	240	255	1.20307	2.96202	0.06594	0.04282	114.728
599	0.00331	253.603	234	255	3.08036	2.96324	0.07052	0.05981	166.682
600	0.00105	253.322	242	255	4.6201	2.94827	0.0434	0.03075	13.0052
601	0.00408	253.979	239	255	1.04961	2.97064	0.07912	0.06558	13.8373
602	0.00329	254.025	235	255	2.9026	2.97084	0.06865	0.06104	68.3445
603	0.00311	253.965	235	255	4.28308	2.96406	0.06582	0.06007	17.6743
604	0.0035	253.837	234	255	4.4833	2.96542	0.07691	0.058	14.4556
605	0.0026	253.705	237	255	4.05868	2.96772	0.06014	0.05501	4.35388
606	0.00255	253.724	237	255	3.43903	2.97383	0.0613	0.05289	8.1566
607	0.00405	254.105	235	255	2.48599	2.98789	0.07632	0.06762	43.9418
608	6e-05	253.429	243	255	2.51845	2.9565	0.01362	0.00567	121.226
609	0.00246	253.452	239	255	2.34236	2.98366	0.05702	0.05492	147.417
610	0.003	254.001	237	255	3.33753	2.98599	0.0657	0.05807	64.1423
611	0.00248	253.782	238	255	4.67024	2.98684	0.0611	0.05171	95.665
612	0.00299	254.235	238	255	3.91342	2.98883	0.06409	0.05936	144.164
613	0.00382	253.587	237	255	0.91233	2.99795	0.07354	0.06613	178.816
614	0.00206	253.303	237	255	3.14498	2.98752	0.05771	0.04548	157.905
615	0.00376	253.975	239	255	3.52407	2.99956	0.07791	0.06143	135.839
616	0.00255	253.68	239	255	2.96624	3.00009	0.06158	0.05265	50.1322
617	0.00422	253.936	238	255	3.70719	3.01038	0.07648	0.07022	121.167
618	0.00325	253.947	235	255	2.41394	3.00584	0.06504	0.06367	135.128
619	0.00277	253.617	235	255	2.83168	3.00006	0.06668	0.05284	5.0643
620	0.00228	253.909	241	255	1.57726	3.00178	0.05756	0.05038	125.867
621	0.00441	254.06	237	255	4.35981	3.01844	0.08243	0.0681	173.175
622	0.00129	253.751	235	255	4.59127	3.0024	0.04695	0.03488	2.54413
623	0.00383	253.842	234	255	3.03181	3.026	0.07312	0.06673	78.0704
624	0.00353	253.744	239	255	3.26157	3.02071	0.06945	0.0647	135.556
625	0.00378	254.329	239	255	4.52491	3.02247	0.07345	0.06553	170.578
626	0.00345	254.216	238	255	3.83609	3.02283	0.07082	0.06198	164.129
627	0.00472	253.829	237	255	0.39939	3.03696	0.08223	0.07316	70.3106
628	0.00501	254.32	240	255	2.70708	3.03394	0.08966	0.07121	11.5567
629	0.00315	253.759	233	255	3.62053	3.03271	0.06802	0.05893	61.7198
630	0.00312	253.838	238	255	1.5126	3.03974	0.06794	0.05844	116.621
631	0.00226	253.96	239	255	0.23468	3.04324	0.07338	0.03915	88.1635
632	0.00669	254.254	235	255	1.30952	3.058	0.099	0.08599	91.2985
633	0.00366	254.236	239	255	2.1118	3.03934	0.07395	0.06308	42.6129
634	0.00396	254.021	234	255	4.0085	3.04174	0.07324	0.06889	73.4698
635	0.00198	253.508	239	255	0.09679	3.03627	0.05282	0.04771	151.503
636	0.00373	253.904	236	255	3.47062	3.05032	0.07229	0.06567	77.7875
637	0.00385	253.785	235	255	4.44166	3.05135	0.07307	0.06708	59.6989
638	0.00301	254.18	239	255	0.7236	3.0499	0.06632	0.0577	78.451
639	0.00241	253.785	239	255	3.20062	3.05369	0.05923	0.05186	113.603
640	0.00154	253.517	239	255	2.92344	3.04514	0.047	0.04176	100.978
641	0.00247	253.842	235	255	4.63893	3.05026	0.05878	0.05356	13.8651
642	0.00304	253.76	239	255	3.9204	3.05407	0.06706	0.05764	7.40086
643	0.00295	253.865	233	255	2.50555	3.05736	0.06345	0.05918	85.5967
644	0.00182	253.451	235	255	3.10775	3.04736	0.0511	0.04542	29.025
645	0.00175	253.585	240	255	4.70337	3.0477	0.05257	0.04248	15.1547
646	0.00202	253.306	238	255	0.81856	3.0558	0.05413	0.04757	13.6696
647	5e-05	253.75	249	255	1.58364	3.03409	0.01608	0.00412	7.62756
648	0.0042	254.062	233	255	2.21012	3.06877	0.07969	0.06711	171.165
649	0.00312	254.247	242	255	3.38124	3.06949	0.06426	0.06187	36.2742
650	0.00236	253.658	241	255	0.99575	3.0674	0.06253	0.04814	165.956
651	0.00483	253.939	238	255	2.00705	3.0853	0.09171	0.06704	57.008
652	0.00107	253.297	234	255	2.28994	3.05949	0.04181	0.03244	51.392
653	0.00249	254.057	235	255	2.81275	3.07241	0.05963	0.05307	103.837
654	0.00262	253.528	235	255	0.64676	3.07432	0.07554	0.04424	151.118
655	0.00258	253.732	237	255	3.69111	3.0832	0.06105	0.05383	81.8922
656	0.00184	253.377	234	255	4.57634	3.07285	0.0518	0.04513	153.201
657	0.00317	253.851	238	255	1.5992	3.08367	0.06763	0.0596	67.7652
658	0.0049	254.285	238	255	3.78447	3.09061	0.08377	0.07444	21.2478
659	0.00251	253.57	239	255	1.45382	3.08462	0.05884	0.05426	75.135
660	0.00227	253.532	239	255	2.44481	3.09067	0.06057	0.0477	122.262
661	0.00171	253.492	239	255	1.23085	3.09632	0.05684	0.03822	122.325
662	0.00351	253.623	234	255	3.04672	3.09871	0.07573	0.05897	165.442
663	0.00303	253.568	239	255	0.57965	3.1036	0.07947	0.0485	124.154
664	0.00552	254.119	239	255	0.90513	3.11549	0.09345	0.07517	135.384
665	0.00148	253.616	241	255	0.16	3.09521	0.04707	0.03995	133.93
666	0.00421	253.846	235	255	3.13888	3.11169	0.07744	0.06921	141.938
667	0.00296	254.066	235	255	1.73692	3.1079	0.06209	0.06066	60.4166
668	0.00509	254.069	234	255	2.71766	3.11552	0.09182	0.07056	17.9537
669	0.0023	253.475	234	255	1.38921	3.11009	0.05555	0.05261	111.789
670	0.00488	253.884	239	255	1.13954	3.11971	0.0842	0.07373	137.415
671	0.00052	252.681	239	255	3.20902	3.09576	0.03561	0.01843	27.8881
672	0.00309	253.756	235	255	4.50526	3.11469	0.06643	0.05918	20.8035
673	0.00386	254.024	237	255	2.26456	3.12287	0.07349	0.06685	51.8183
674	0.00183	253.946	241	255	2.34049	3.10875	0.05015	0.0465	25.4512
675	0.00516	254.196	240	255	3.34075	3.12566	0.10473	0.06271	151.15
676	0.00468	254.115	236	255	4.01937	3.1245	0.07927	0.07519	179.244
677	0.0017	253.371	239	255	4.66091	3.11213	0.05193	0.04173	51.37
678	0.00445	254.27	236	255	4.31184	3.13004	0.08087	0.07002	12.37
679	0.00652	253.98	235	255	4.40995	3.14383	0.09866	0.08411	172.22
680	0.0044	254.356	238	255	0.23206	3.14322	0.0821	0.06817	69.5856
681	0.0021	253.767	235	255	4.58161	3.1319	0.05232	0.05111	2.63472
682	0.00252	253.674	239	255	0.78814	3.13575	0.06228	0.05161	149.895
683	0.00374	253.689	235	255	1.06076	3.14997	0.07377	0.06458	85.6966
684	0.0043	254.069	234	255	2.93118	3.15396	0.08356	0.06546	5.65694
685	0.00586	253.96	234	255	4.20966	3.16233	0.08922	0.08362	4.21589
686	0.003	253.973	235	255	2.41067	3.15206	0.06709	0.05687	28.5493
687	0.00226	253.749	236	255	1.54313	3.15342	0.05578	0.0516	83.0534
688	0.00442	254.127	237	255	3.73494	3.16032	0.08845	0.06359	165.858
689	0.00285	253.604	233	255	0.52889	3.16179	0.07882	0.0461	144.488
690	0.00243	254.023	239	255	1.32946	3.16437	0.06231	0.04956	111.133
691	0.00234	253.844	238	255	3.02021	3.16224	0.05495	0.05419	3.46707
692	0.00216	253.578	239	255	1.47268	3.16942	0.05675	0.04838	81.8593
693	0.00303	253.779	239	255	2.62901	3.17542	0.06408	0.06024	96.4124
694	0.00187	253.711	237	255	3.28001	3.16671	0.05367	0.04438	169.559
695	0.00343	253.733	237	255	3.62917	3.18204	0.07128	0.06134	36.9183
696	0.00358	254.065	239	255	2.20858	3.1806	0.07153	0.06367	5.93532
697	0.00349	254.051	235	255	0.63502	3.17951	0.07897	0.05628	6.1758
698	0.00291	253.56	235	255	3.08657	3.18331	0.07133	0.05194	60.7264
699	0.00212	253.578	235	255	1.19333	3.17818	0.05994	0.04507	152.758
700	0.00359	253.761	238	255	3.93991	3.18569	0.07619	0.05992	25.0545
701	0.00383	254.1	233	255	3.43855	3.19618	0.08048	0.06056	94.0028
702	0.00317	253.958	239	255	2.71332	3.19178	0.06713	0.06021	25.4169
703	0.00268	253.989	241	255	2.31735	3.19294	0.05972	0.05706	111.617
704	0.00381	253.877	238	255	2.52288	3.20057	0.07113	0.06814	108.239
705	0.00615	254.129	239	255	4.06664	3.20417	0.09689	0.08076	178.837
706	0.00265	253.91	237	255	3.34586	3.20368	0.06424	0.05244	97.1992
707	0.00408	253.764	239	255	2.85412	3.21046	0.0742	0.07	105.404
708	0.00277	253.463	235	255	0.94889	3.2015	0.0639	0.05514	18.0046
709	0.00356	254.23	235	255	1.12337	3.20847	0.07525	0.0603	162.036
710	0.00179	253.333	235	255	0.75014	3.20564	0.0532	0.0429	25.7861
711	0.00427	253.961	234	255	0.85446	3.21607	0.0765	0.07106	37.5237
712	0.00311	253.971	236	255	1.61596	3.22328	0.07538	0.05259	131.756
713	0.00195	253.665	237	255	2.78416	3.21035	0.05101	0.04875	159.32
714	0.00281	253.786	237	255	1.40818	3.21745	0.0659	0.05438	177.837
715	0.00285	254.084	234	255	3.26087	3.22365	0.0621	0.05834	98.5067
716	0.00259	253.639	236	255	4.55523	3.22189	0.06134	0.05384	1.95645
717	0.00625	254.168	234	255	4.29711	3.23506	0.09602	0.08286	14.8134
718	0.00325	253.834	238	255	4.39404	3.22426	0.06875	0.06023	179.656
719	4.331e-06	255	255	255	1.49312	3.19954	0.00235	0.00235	0
720	0.00356	253.851	238	255	3.01605	3.22833	0.07818	0.05805	174.973
721	0.00289	254.027	237	255	0.48459	3.23594	0.06117	0.06021	153.556
722	0.00205	253.351	236	255	4.46914	3.22776	0.05385	0.04844	116.89
723	0.0036	253.876	238	255	1.51953	3.2351	0.07666	0.05977	166.803
724	0.00219	253.554	239	255	2.58933	3.23188	0.06178	0.04507	166.221
725	0.00307	253.997	234	255	2.93244	3.24015	0.06817	0.05735	52.537
726	0.0052	254.145	235	255	1.7903	3.25297	0.08713	0.07594	162.972
727	0.00306	253.928	236	255	1.06816	3.25649	0.07286	0.0535	97.505
728	0.00332	253.698	236	255	1.21022	3.25343	0.06976	0.06062	10.8908
729	0.00284	254.204	238	255	3.54753	3.25363	0.06517	0.0555	112.374
730	0.00541	254.306	236	255	3.7217	3.26137	0.08655	0.07957	34.2141
731	0.00873	254.033	235	255	3.94324	3.29873	0.16646	0.06675	92.5779
732	4.331e-06	255	255	255	4.01321	3.22451	0.00235	0.00235	0
733	0.00215	253.561	235	255	0.60532	3.25824	0.05928	0.04623	161.983
734	0.00344	254.14	234	255	2.68887	3.26831	0.06798	0.06448	161.15
735	0.00204	253.636	234	255	4.01591	3.26652	0.05446	0.04779	81.5385
736	0.00297	254	238	255	0.99786	3.27229	0.06616	0.05717	63.9017
737	0.00466	254.22	235	255	2.48152	3.27868	0.08209	0.07221	168.195
738	0.0037	253.968	240	255	1.43776	3.28314	0.07067	0.06671	76.1934
739	0.00301	253.691	233	255	2.80068	3.27576	0.06638	0.05773	158.597
740	0.0018	253.8	235	255	0.74434	3.27746	0.05508	0.04165	45.1234
741	0.00197	253.819	239	255	0.67164	3.28317	0.05313	0.04712	157.391
742	0.00272	253.624	236	255	3.27643	3.28776	0.06023	0.0574	99.4222
743	0.00382	253.356	235	255	3.63155	3.29454	0.10674	0.04551	159.192
744	0.002	253.697	235	255	4.42476	3.28469	0.0527	0.04834	161.963
745	0.00156	253.078	238	255	0.17648	3.2846	0.05811	0.03416	49.3324
746	0.00317	253.839	237	255	3.14219	3.29284	0.06537	0.06166	40.8055
747	0.00438	253.978	236	255	4.51389	3.29597	0.08253	0.06754	20.1407
748	0.00263	253.646	234	255	0.82847	3.29368	0.05898	0.05675	5.10562
749	0.00248	253.89	237	255	3.06841	3.29407	0.05857	0.05385	53.9632
750	0.00247	253.388	235	255	2.9866	3.2978	0.05831	0.0539	69.1229
751	0.00308	253.774	235	255	3.34566	3.30329	0.06722	0.0584	67.7028
752	0.00321	254.135	239	255	2.87567	3.30533	0.06686	0.06111	1.93465
753	4.331e-06	250	250	250	3.90708	3.27445	0.00235	0.00235	0
754	0.00302	253.911	238	255	0.39599	3.30935	0.06662	0.05777	141.018
755	0.00391	253.93	239	255	0.92708	3.31662	0.07819	0.06361	43.1743
756	0.00434	253.902	235	255	4.35982	3.3202	0.07935	0.0697	108.278
757	0.00292	253.777	235	255	0.56199	3.31182	0.06179	0.06014	131.956
758	0.00311	253.886	237	255	1.13416	3.32291	0.06695	0.05914	78.9043
759	0.00323	254.095	238	255	1.60992	3.32561	0.0692	0.05936	102.149
760	0.00541	254.034	231	255	1.70307	3.33819	0.08822	0.07807	92.6818
761	0.00582	254.28	236	255	1.84961	3.33663	0.08783	0.08432	108.688
762	0.00262	253.627	238	255	1.03827	3.32738	0.06066	0.05508	157.35
763	0.00222	253.353	235	255	2.74437	3.32091	0.0562	0.05033	25.0947
764	0.00307	253.816	235	255	3.55611	3.33456	0.06289	0.06207	20.7299
765	8.661e-06	251.5	249	254	1.01554	3.3067	0.0054	0.00204	45
766	0.00327	254.012	239	255	4.05211	3.33327	0.07329	0.05672	14.3709
767	0.00435	254.156	234	255	1.97296	3.34776	0.08342	0.06643	109.203
768	0.00247	253.939	239	255	1.2124	3.33799	0.05922	0.05307	31.3238
769	0.00074	253.649	244	255	0.18509	3.32296	0.04305	0.0219	8.77848
770	0.00246	253.512	238	255	1.28668	3.3424	0.05889	0.05318	36.7798
771	0.00433	253.683	239	255	0.49241	3.35332	0.08196	0.06727	159.831
772	0.00498	254.137	241	255	4.27804	3.35482	0.08944	0.07084	154.859
773	0.00409	254.102	238	255	3.70896	3.35396	0.07542	0.06901	4.76117
774	0.00483	254.333	238	255	3.09869	3.36351	0.08258	0.07445	2.184
775	0.00301	253.694	234	255	0.67403	3.3535	0.07521	0.05103	171.162
776	0.00489	254.007	233	255	2.4466	3.36926	0.08537	0.07298	126.178
777	0.00605	253.966	234	255	3.46914	3.37085	0.10049	0.0766	15.4038
778	0.00316	253.775	240	255	2.68494	3.36274	0.06742	0.0597	131.187
779	0.00272	253.644	234	255	2.79295	3.35934	0.06496	0.05322	20.5901
780	0.00257	253.767	235	255	3.23774	3.35785	0.06039	0.05415	177.13
781	0.00332	253.708	234	255	0.77034	3.36581	0.07385	0.05719	167.628
782	0.00118	253.685	237	255	0.17032	3.35717	0.04597	0.03275	144.385
783	0.00201	253.406	236	255	0.85781	3.36449	0.05456	0.047	70.6714
784	0.00344	253.96	239	255	3.00881	3.37009	0.0719	0.06089	49.0886
785	0.00479	254.175	238	255	1.48201	3.37756	0.08424	0.07232	29.6574
786	4.331e-06	247	247	247	4.31912	3.34105	0.00235	0.00235	0
787	0.00472	253.807	236	255	0.06722	3.3901	0.09205	0.06529	100.876
788	0.00229	253.597	231	255	2.85915	3.37088	0.05498	0.05295	175.31
789	0.00278	253.687	237	255	3.62909	3.37651	0.06238	0.05675	98.4801
790	0.00146	253.041	236	255	0.59036	3.36902	0.04691	0.03973	98.443
791	0.00268	253.738	237	255	1.36923	3.37802	0.06281	0.05425	152.125
792	0.00289	253.831	239	255	2.92648	3.38303	0.0659	0.05589	40.0706
793	0.00224	253.627	237	255	4.11616	3.37933	0.05577	0.05121	136.526
794	0.00403	254.013	240	255	0.38161	3.40117	0.0731	0.07022	33.6846
795	0.00504	254.055	235	255	3.80545	3.40666	0.0829	0.07735	1.12009
796	0.00226	253.99	239	255	3.1664	3.39457	0.06097	0.04721	19.6836
797	0.00298	253.782	240	255	4.50735	3.40429	0.06585	0.05761	28.0868
798	0.00264	253.779	238	255	0.94822	3.41154	0.0605	0.0556	54.4155
799	0.00425	254.178	239	255	1.92832	3.41787	0.08365	0.06466	123.581
800	0.00213	253.185	238	255	1.13161	3.40692	0.05499	0.04933	128.07
801	0.00239	253.512	235	255	3.98957	3.40889	0.0573	0.05322	65.9889
802	0.00364	254.024	239	255	1.71178	3.42809	0.06893	0.0672	21.7914
803	0.00221	253.31	236	255	0.24802	3.42143	0.05536	0.0508	3.0021
804	0.0022	253.203	239	255	4.06533	3.41999	0.0596	0.0469	164.214
805	0.00199	253.761	240	255	0.55896	3.42723	0.0552	0.04595	35.0789
806	0.00136	253.409	239	255	0.47228	3.42203	0.04483	0.03849	24.3588
807	0.00268	253.908	235	255	0.8603	3.43142	0.06119	0.05577	155.09
808	0.00261	253.925	240	255	1.32057	3.43628	0.07791	0.04268	120.889
809	0.00233	253.517	239	255	2.75853	3.42644	0.06173	0.04806	14.5321
810	0.00319	253.788	234	255	3.23035	3.43435	0.06851	0.05924	130.385
811	0.0035	253.91	236	255	1.20079	3.43998	0.06932	0.06427	60.9226
812	0.00322	254.094	238	255	1.55546	3.44022	0.06517	0.06295	152.538
813	0.0031	254	240	255	3.02784	3.43586	0.06825	0.05785	35.5058
814	0.00282	253.799	236	255	1.06759	3.43643	0.06496	0.05534	52.393
815	0.00273	254.147	239	255	3.50083	3.43606	0.0615	0.05657	15.6279
816	0.00249	253.711	240	255	2.03139	3.43962	0.06285	0.05035	116.018
817	0.00359	253.935	240	255	3.32889	3.45228	0.07478	0.06113	71.7237
818	0.00263	253.65	235	255	0.68041	3.44504	0.05901	0.05681	83.8757
819	0.00136	253.109	239	255	3.1092	3.43867	0.0511	0.03378	41.9942
820	0.00518	254.095	239	255	1.83918	3.46349	0.08216	0.08033	129.486
821	0.00294	253.982	239	255	1.4478	3.4548	0.06792	0.05504	54.8776
822	0.00371	253.81	239	255	1.63709	3.46192	0.07229	0.06529	149.77
823	0.00343	253.581	236	255	3.88133	3.46226	0.06959	0.06283	37.3458
824	0.00216	253.599	235	255	3.60024	3.4583	0.05681	0.04844	6.17964
825	0.00266	253.987	235	255	0.76186	3.46649	0.06822	0.04971	3.09708
826	0.0023	253.712	239	255	0.99495	3.4721	0.06275	0.04675	109.891
827	0.00325	254.116	234	255	0.19224	3.4729	0.07253	0.05709	14.5728
828	0.00509	253.95	239	255	3.6884	3.48169	0.09239	0.07018	35.4179
829	0.0032	253.961	239	255	4.17668	3.47731	0.06908	0.05891	55.2619
830	0.00228	253.913	237	255	1.2681	3.48123	0.05627	0.05164	26.0919
831	0.00499	253.93	235	255	4.0496	3.49163	0.08989	0.07067	163.763
832	0.0023	253.731	238	255	0.27108	3.4836	0.05646	0.05195	71.7027
833	0.00326	253.919	235	255	3.19053	3.49058	0.0702	0.05906	163.471
834	0.00276	253.359	239	255	3.81459	3.48868	0.06194	0.05671	140.748
835	0.001	253.392	239	255	0.44174	3.48084	0.04205	0.03042	68.5421
836	0.00226	254.031	239	255	0.60846	3.48674	0.0571	0.0505	35.7495
837	0.00261	253.744	242	255	1.12595	3.48999	0.061	0.05441	43.3462
838	0.00256	253.834	238	255	2.74629	3.49693	0.06209	0.05248	65.6491
839	0.00259	253.856	237	255	2.91478	3.49309	0.06451	0.05111	166.449
840	0.00109	253.247	239	255	0.54263	3.49468	0.03831	0.03613	89.7547
841	0.00505	254.117	235	255	0.88066	3.5143	0.08473	0.07581	15.7812
842	0.00204	253.051	239	255	1.34232	3.50205	0.05915	0.04381	47.2939
843	0.00414	254.089	237	255	3.01512	3.51109	0.07784	0.06772	6.20005
844	0.00463	254.041	239	255	3.10937	3.51189	0.0801	0.07352	18.6002
845	0.00023	252.868	235	255	1.72137	3.48121	0.03325	0.00879	2.38877
846	0.00232	253.726	238	255	0.3387	3.50759	0.05526	0.05348	117.781
847	0.00169	253.414	239	255	2.01029	3.50842	0.05436	0.03966	103.902
848	0.00274	253.591	237	255	2.8466	3.51452	0.06454	0.05408	85.4519
849	0.00329	253.684	239	255	1.93751	3.51829	0.06632	0.0631	32.5137
850	0.00626	254.239	237	255	1.50215	3.53343	0.09784	0.08143	7.93669
851	0.00292	254.132	239	255	2.07707	3.52239	0.06296	0.05902	67.7409
852	0.00217	253.262	235	255	3.59825	3.51909	0.0565	0.04879	172.723
853	0.00187	253.981	234	255	3.75113	3.51723	0.04929	0.04822	139.369
854	0.00224	254.004	237	255	0.66564	3.52286	0.06145	0.04639	42.7516
855	0.00343	254.006	236	255	1.06191	3.53192	0.07072	0.06175	140.518
856	0.00187	253.244	240	255	1.72848	3.51953	0.05497	0.04323	156.326
857	0.00541	254.08	237	255	3.25792	3.54181	0.09274	0.07426	46.4371
858	0.00236	253.743	236	255	1.20616	3.52999	0.05828	0.05147	40.3766
859	0.00274	253.611	238	255	3.5241	3.53329	0.06153	0.05663	88.1767
860	0.00171	253.798	237	255	0.3979	3.52993	0.04855	0.04498	51.7945
861	0.00346	253.846	238	255	3.92233	3.54152	0.06967	0.06332	128.401
862	0.00786	253.765	235	255	0.45232	3.58475	0.17134	0.05844	64.5969
863	0.00299	253.868	235	255	0.73122	3.54382	0.06846	0.05558	52.0955
864	0.00538	254.116	236	255	1.60962	3.55136	0.08829	0.07762	16.9072
865	4.331e-06	255	255	255	2.87698	3.51169	0.00235	0.00235	0
866	0.00177	253.804	236	255	0.80512	3.53439	0.05353	0.04202	42.5987
867	0.00451	253.931	231	255	3.40055	3.55756	0.08115	0.0708	68.9316
868	0.00408	253.906	237	255	1.79877	3.56292	0.08554	0.06072	112.898
869	0.0032	254.118	237	255	3.83388	3.55413	0.06968	0.05847	43.8602
870	0.00297	253.915	235	255	2.79187	3.55752	0.06359	0.05949	37.488
871	0.00459	253.901	238	255	1.26939	3.57017	0.08163	0.0716	79.6047
872	0.00423	254.071	237	255	1.35775	3.56882	0.0795	0.06776	41.7255
873	0.00526	254.014	235	255	0.55616	3.56984	0.08503	0.07879	164.832
874	0.00483	253.941	233	255	2.16178	3.57417	0.08267	0.07444	60.3706
875	0.0022	253.686	235	255	3.69744	3.56196	0.05691	0.04912	127.547
876	0.00414	253.927	234	255	2.62253	3.57108	0.07703	0.06836	43.8462
877	0.00312	253.698	239	255	2.94693	3.56465	0.06517	0.061	166.299
878	0.00435	254.045	237	255	0.98347	3.57365	0.08197	0.06761	161.547
879	0.00262	253.746	239	255	1.4301	3.5763	0.06545	0.05105	94.6102
880	0.00343	254.091	237	255	2.02563	3.5794	0.07098	0.06144	63.9948
881	8.661e-06	253	251	255	1.45358	3.55019	0.0047	0.00235	90
882	0.00396	253.786	239	255	3.06209	3.58228	0.07728	0.06521	37.9812
883	0.00191	253.475	237	255	3.46975	3.57647	0.05003	0.04849	90.5944
884	0.00261	253.375	237	255	2.72312	3.58311	0.06367	0.05222	136.706
885	0.00229	253.568	235	255	0.63758	3.58194	0.05923	0.04915	172.057
886	0.00329	253.834	236	255	1.13223	3.59755	0.07158	0.05847	53.0352
887	0.00289	254.087	239	255	1.69789	3.59065	0.06401	0.05745	49.936
888	0.00381	253.837	239	255	0.7851	3.59605	0.07526	0.0644	4.32285
889	0.00172	253.661	239	255	3.59015	3.58596	0.04949	0.04435	43.467
890	0.00376	253.863	236	255	0.27818	3.5988	0.07381	0.06492	168.395
891	0.00235	253.865	235	255	0.36387	3.59656	0.05982	0.04995	43.7555
892	0.0036	254.144	238	255	3.75097	3.61845	0.07507	0.06104	54.1104
893	0.00426	254.267	238	255	0.8966	3.62276	0.08492	0.06389	5.3484
894	0.00158	253.701	239	255	1.05945	3.61493	0.04938	0.04064	89.5738
895	0.0034	253.709	235	255	2.09143	3.62299	0.06832	0.06327	43.3607
896	0.00485	253.983	238	255	2.86636	3.63523	0.08264	0.07473	89.4772
897	0.00499	254.094	234	255	3.83567	3.63821	0.08773	0.0724	60.4258
898	0.00333	254.047	239	255	2.67026	3.63183	0.06865	0.06169	79.2591
899	0.00392	253.796	239	255	3.3029	3.62914	0.07764	0.06434	172.868
900	0.00247	253.753	234	255	3.66046	3.62816	0.05927	0.05303	137.128
901	0.00294	253.788	237	255	3.20987	3.63074	0.06234	0.06015	107.867
902	0.00372	253.973	239	255	1.97454	3.63964	0.07054	0.06722	109.778
903	0.00624	254.236	239	255	3.12154	3.64635	0.09515	0.08344	45.5119
904	0.0021	253.456	238	255	1.20649	3.62957	0.05361	0.04988	35.1539
905	0.00253	253.582	239	255	1.75495	3.63326	0.05928	0.05432	30.4709
906	0.00424	253.748	231	255	0.69505	3.64273	0.07613	0.07091	169.107
907	0.00268	253.834	237	255	2.78013	3.6364	0.06174	0.05528	36.2143
908	0.00349	253.991	237	255	3.48639	3.6488	0.06975	0.06371	72.8087
909	0.00165	253.65	242	255	3.55005	3.63633	0.04944	0.04238	22.8642
910	0.00282	254.063	237	255	0.59329	3.64723	0.06195	0.05803	133.529
911	0.00296	253.826	235	255	1.41164	3.64906	0.06472	0.05827	4.21767
912	0.00252	253.924	242	255	0.97523	3.65273	0.05953	0.05381	56.4565
913	0.00192	253.366	235	255	3.4206	3.64564	0.05931	0.04118	137.326
914	0.0043	254.128	235	255	1.88717	3.66191	0.08311	0.06594	137.859
915	0.00634	253.975	236	255	1.6141	3.66414	0.14144	0.05703	13.7696
916	0.00408	254.083	239	255	2.30501	3.66856	0.07771	0.06676	139.98
917	0.0045	254.081	239	255	1.09759	3.67701	0.08009	0.07146	71.4989
918	0.00231	253.886	235	255	1.30319	3.66494	0.0547	0.05372	3.48236
919	0.00419	254.079	239	255	1.48487	3.68157	0.07691	0.06933	100.29
920	0.00163	253.424	239	255	3.6157	3.67596	0.04631	0.04489	70.2206
921	0.00342	253.818	234	255	1.80295	3.68909	0.07191	0.06058	46.8695
922	0.00332	254.073	237	255	3.71173	3.69099	0.06842	0.06173	94.8032
923	0.0041	253.988	235	255	3.36255	3.69313	0.07571	0.0689	3.74257
924	0.00219	253.872	237	255	1.02912	3.69474	0.05485	0.05087	163.39
925	0.00222	253.855	237	255	2.04666	3.69403	0.05398	0.0523	78.2426
926	4.331e-06	253	253	253	2.1736	3.66776	0.00235	0.00235	0
927	0.00321	253.957	237	255	3.88446	3.69818	0.06702	0.06105	174.231
928	0.00443	253.996	235	255	0.4033	3.71	0.08178	0.06891	71.0695
929	0.00016	252.361	243	255	0.66477	3.67673	0.02353	0.00844	148.065
930	0.00377	253.873	236	255	0.9067	3.69888	0.08444	0.05688	174.158
931	0.00471	254.096	234	255	1.19662	3.7069	0.08421	0.07124	5.79535
932	0.00128	253.393	240	255	3.55295	3.69153	0.04089	0.03978	19.1458
933	0.00393	253.831	234	255	0.15496	3.70884	0.07963	0.06281	14.9394
934	0.00304	253.871	239	255	2.15638	3.70532	0.06741	0.0575	18.4339
935	0.00414	254.16	231	255	3.28748	3.7214	0.0752	0.07017	172.584
936	0.00343	253.869	236	255	0.74656	3.71997	0.07159	0.061	35.4985
937	0.00395	254.045	239	255	2.86943	3.72247	0.07178	0.07006	5.92396
938	4.331e-06	255	255	255	3.49504	3.68857	0.00235	0.00235	0
939	0.0013	253.565	236	255	3.50227	3.71228	0.04129	0.0402	105.17
940	0.00412	253.909	235	255	1.39607	3.73182	0.07485	0.07013	177.109
941	0.00316	254.071	240	255	3.43462	3.72642	0.06768	0.05939	62.2752
942	0.00456	253.955	238	255	0.29914	3.73757	0.08344	0.06952	6.65755
943	0.00852	253.883	236	255	0.62144	3.75938	0.14548	0.07459	44.9384
944	0.00254	253.805	235	255	3.64018	3.73128	0.05852	0.05521	58.8179
945	0.00207	253.845	241	255	1.65996	3.73398	0.05731	0.04599	88.9703
946	0.0046	254.175	234	255	1.29782	3.74685	0.08201	0.07147	2.67321
947	0.00355	253.735	234	255	2.26709	3.74927	0.0722	0.06262	130.49
948	0.00285	253.799	237	255	0.82135	3.75025	0.07054	0.05144	59.6058
949	0.00173	253.426	237	255	0.02212	3.75121	0.0588	0.03742	64.0586
950	0.0035	253.908	236	255	1.84777	3.75838	0.07143	0.06237	82.7164
951	0.00442	253.945	239	255	1.10698	3.75705	0.07983	0.07045	169.463
952	0.00204	252.879	236	255	1.73321	3.75748	0.06058	0.04296	36.6174
953	0.00207	253.695	239	255	1.02001	3.76311	0.05361	0.04926	57.5512
954	0.0033	253.924	239	255	1.59399	3.76398	0.0725	0.05788	26.5751
955	0.00398	253.829	238	255	1.99961	3.77224	0.07149	0.07081	80.3776
956	0.00271	253.602	239	255	3.69641	3.76712	0.06073	0.05674	50.9005
957	0.00207	254.046	242	255	3.57839	3.76509	0.0532	0.04965	15.8461
958	3e-05	254.5	252	255	3.61105	3.74632	0.01435	0.00307	98.3496
959	0.00109	253.532	234	255	0.95461	3.75909	0.04492	0.03094	36.0144
960	0.00197	253.396	239	255	3.51553	3.77106	0.05198	0.04816	99.6416
961	0.00312	253.896	231	255	1.50871	3.7829	0.06789	0.05856	57.8346
962	0.002	253.599	237	255	0.08258	3.78711	0.06263	0.04059	68.2109
963	0.00409	253.965	239	255	3.38347	3.79972	0.07752	0.06714	52.7074
964	0.00365	253.835	234	255	0.89024	3.79584	0.07332	0.0634	177.693
965	0.00641	254.058	239	255	2.11114	3.81097	0.09447	0.08644	108.982
966	3e-05	253	250	255	3.55123	3.77077	0.01409	0.00235	90
967	0.00553	254.004	234	255	0.71571	3.80827	0.09078	0.07762	43.0311
968	0.00329	253.893	238	255	3.27503	3.79962	0.07333	0.05714	139.376
969	0.00338	253.976	237	255	1.19965	3.80173	0.07187	0.05984	15.8529
970	0.00369	253.823	239	255	1.42613	3.81567	0.07072	0.06651	42.8925
971	0.00317	253.944	238	255	3.47206	3.82093	0.06537	0.06175	86.1411
972	0.00422	253.698	231	255	1.65922	3.82433	0.07717	0.06966	107.614
973	0.00333	253.925	239	255	2.23137	3.81618	0.07104	0.05969	9.04614
974	9e-05	252.524	241	255	0.81678	3.79044	0.01778	0.00651	6.61668
975	0.00392	254.192	236	255	1.91451	3.82298	0.07533	0.06624	48.6739
976	0.00204	253.611	240	255	1.07445	3.81648	0.05831	0.04444	166.786
977	0.00232	253.389	239	255	1.55656	3.82919	0.06251	0.04719	97.8853
978	0.00355	254	241	255	1.73369	3.83414	0.0714	0.06325	149.295
979	0.00327	253.891	238	255	3.615	3.83513	0.06809	0.06114	111.478
980	0.00485	253.984	234	255	0.96467	3.84298	0.08279	0.07466	159.756
981	0.00144	253.211	235	255	0.30961	3.82913	0.04566	0.04009	55.8462
982	0.00463	254.312	242	255	1.34476	3.84873	0.07879	0.07474	43.7693
983	0.00618	254.128	238	255	1.81858	3.85604	0.09151	0.08593	178.653
984	0.00288	253.662	240	255	1.2625	3.84749	0.06242	0.05883	85.5271
985	0.00269	253.725	236	255	2.31197	3.84365	0.06104	0.05619	18.5981
986	0.00268	253.567	234	255	0.60876	3.85683	0.06944	0.04915	24.362
987	0.00382	254.291	242	255	1.9929	3.86639	0.07239	0.06718	109.863
988	8e-05	253.722	246	255	2.20539	3.84904	0.02167	0.00458	141.203
989	0.00221	253.767	239	255	3.52528	3.87141	0.06081	0.04634	71.7464
990	0.00411	253.64	235	255	1.4636	3.88732	0.07921	0.06599	81.1814
991	4e-05	253.333	250	255	0.71621	3.85228	0.01627	0.00305	9.21747
992	0.00315	253.882	237	255	0.8792	3.88117	0.07137	0.05616	45.194
993	4.331e-06	255	255	255	1.39323	3.85089	0.00235	0.00235	0
994	0.00265	253.778	234	255	1.10063	3.88339	0.06681	0.05059	131.087
995	8.661e-06	252	252	252	2.22043	3.85713	0.0047	0.00235	0
996	0.00383	254.054	237	255	0.51061	3.89055	0.07949	0.06139	3.90078
997	0.00332	253.671	239	255	0.72688	3.88811	0.07415	0.05696	170.882
998	0.00279	253.939	235	255	3.43807	3.89045	0.06493	0.05469	13.706
999	0.003	253.697	239	255	1.91766	3.90134	0.06696	0.05699	133.607
1000	0.00486	253.839	239	255	1.1865	3.91362	0.08749	0.07071	179.492
1001	0.00253	253.735	239	255	1.61271	3.89707	0.05827	0.05536	29.6232
1002	0.00336	253.885	239	255	0.13998	3.90457	0.0734	0.05837	9.18611
1003	0.00559	254.189	238	255	1.02356	3.91685	0.08689	0.08186	97.2489
1004	0.00325	254.123	239	255	1.74935	3.90443	0.06786	0.06102	173.379
1005	0.00462	254.239	234	255	3.60118	3.92287	0.08369	0.0703	114.463
1006	0.00185	253.342	238	255	2.27601	3.91915	0.05994	0.03928	116.454
1007	0.00283	254.219	238	255	2.50126	3.92147	0.06282	0.0574	153.088
1008	0.00295	253.413	238	255	1.28896	3.92929	0.06812	0.0552	64.2737
1009	0.00356	253.988	235	255	2.14037	3.92575	0.07279	0.06219	148.838
1010	0.00492	254.085	240	255	0.3558	3.93912	0.08663	0.07237	45.3412
1011	0.00396	253.919	239	255	2.64093	3.9328	0.07404	0.06807	41.4474
1012	0.00907	254.051	235	255	3.16209	3.96132	0.15954	0.07237	42.1632
1013	4.331e-06	250	250	250	0.91252	3.90292	0.00235	0.00235	0
1014	0.00309	253.698	238	255	1.67723	3.93817	0.06538	0.06013	25.471
1015	0.00485	254.348	235	255	1.9768	3.95725	0.08391	0.07366	100.051
1016	0.0041	254.013	237	255	3.50387	3.95508	0.07634	0.06832	123.402
1017	0.00123	253.284	239	255	0.54948	3.9425	0.04229	0.03716	139.797
1018	0.00314	253.983	233	255	0.7924	3.95306	0.07263	0.05496	49.1985
1019	0.00186	253.555	237	255	1.12196	3.95166	0.04938	0.0479	91.4906
1020	0.00832	254.194	236	255	2.35699	3.98066	0.10684	0.09914	150.508
1021	0.00482	253.794	239	255	1.53392	3.96871	0.07919	0.0775	119.573
1022	0.00296	253.925	233	255	1.83549	3.96283	0.06462	0.05836	174.735
1023	0.00168	253.441	239	255	1.89361	3.95912	0.05558	0.03849	130.321
1024	0.00189	254.087	238	255	2.06462	3.96106	0.05365	0.04491	34.558
1025	0.00572	254.339	235	255	0.44929	3.98689	0.08803	0.08268	0.12067
1026	0.00507	254.101	239	255	1.42701	3.99076	0.08236	0.0784	115.367
1027	0.00164	253.683	240	255	0.61344	3.97209	0.0549	0.03796	45.8938
1028	0.00333	253.799	236	255	0.07637	3.99254	0.0742	0.05722	74.5932
1029	0.0042	253.919	238	255	2.24877	3.99389	0.07892	0.06784	48.628
1030	0.00316	253.907	236	255	2.16574	3.989	0.06511	0.06182	40.1566
1031	0.00312	253.985	239	255	0.19576	4.00186	0.06581	0.06032	28.5764
1032	0.00194	254.051	242	255	1.23491	3.99943	0.05443	0.04548	72.3669
1033	0.00236	253.816	236	255	1.32038	4.00453	0.06197	0.0484	98.8058
1034	0.00354	253.965	235	255	1.72263	4.00939	0.06809	0.06624	162.722
1035	0.00265	253.883	236	255	1.15063	4.00559	0.06016	0.05618	29.4446
1036	0.00145	253.167	238	255	0.85534	3.99945	0.04652	0.03971	31.8041
1037	0.00365	253.819	234	255	2.89119	4.01062	0.07542	0.06156	2.69816
1038	0.004	253.945	239	255	3.22611	4.01368	0.07596	0.067	18.2734
1039	0.002	254.074	239	255	0.66197	4.00524	0.05492	0.04628	13.496
1040	0.00236	253.55	239	255	1.07517	4.01121	0.05734	0.05231	157.723
1041	0.00043	252.444	237	255	2.06901	3.99501	0.03358	0.01626	19.5552
1042	0.00181	253.716	240	255	0.97922	4.01024	0.05143	0.04492	38.4838
1043	0.00484	253.923	235	255	1.80866	4.03157	0.08283	0.07443	102.965
1044	0.00504	254.291	235	255	0.53495	4.02952	0.08331	0.07698	6.026
1045	0.00578	253.949	235	255	3.02617	4.03491	0.09445	0.07787	176.309
1046	0.00288	253.832	237	255	2.69749	4.02365	0.0732	0.05009	176.202
1047	0.00727	253.846	238	255	1.91322	4.08002	0.17632	0.0525	93.1607
1048	0.00455	254.159	233	255	1.63261	4.04617	0.0817	0.07093	148.125
1049	0.00294	254.055	238	255	2.00256	4.04173	0.06617	0.0565	58.7582
1050	0.00211	253.63	239	255	2.08904	4.03634	0.05732	0.04685	47.0879
1051	0.00259	253.758	231	255	0.78819	4.04419	0.06053	0.05457	93.8603
1052	0.00331	253.878	236	255	1.27333	4.04849	0.07043	0.05981	39.431
1053	0.00763	253.84	237	255	0.93484	4.10178	0.14851	0.06546	92.7447
1054	0.00337	253.578	235	255	0.39876	4.06148	0.07642	0.05613	45.9043
1055	4.331e-06	244	244	244	0.63991	4.02986	0.00235	0.00235	0
1056	0.00256	253.758	240	255	0.85316	4.05911	0.06132	0.05323	31.6315
1057	0.00751	254.291	233	255	2.80759	4.07824	0.10261	0.09323	1.71362
1058	0.00325	253.812	236	255	0.61373	4.06607	0.07002	0.05906	46.9158
1059	0.00568	254.225	234	255	0.31591	4.0828	0.09754	0.07417	74.9669
1060	0.00297	253.869	234	255	1.03347	4.06589	0.06678	0.05656	138.727
1061	0.00123	253.363	238	255	1.19532	4.06603	0.04736	0.03307	65.8613
1062	0.00243	253.209	237	255	2.35422	4.0761	0.05926	0.0521	106.164
1063	0.00179	253.794	238	255	1.12791	4.07375	0.05249	0.04338	82.2515
1064	0.00482	254.079	239	255	2.93824	4.09035	0.08158	0.07516	69.5599
1065	0.00363	254.063	238	255	1.39617	4.08781	0.0738	0.06268	53.4799
1066	0.0065	254.245	239	255	1.50523	4.09638	0.09573	0.08651	56.0127
1067	4.331e-06	255	255	255	0.81887	4.05691	0.00235	0.00235	0
1068	0.00309	253.801	239	255	2.28834	4.09526	0.06869	0.05723	62.9408
1069	0.00365	253.976	239	255	2.04785	4.09905	0.0725	0.06412	38.3754
1070	0.00527	254.206	239	255	2.43868	4.10597	0.09245	0.07264	57.9397
1071	0.00258	253.59	237	255	0.09443	4.09815	0.06674	0.04915	64.6221
1072	0.00259	253.898	236	255	0.68352	4.09906	0.06962	0.04744	62.934
1073	0.00359	254.169	238	255	2.71332	4.10538	0.07373	0.06207	17.9841
1074	0.00644	254.31	237	255	1.72346	4.11989	0.09652	0.08489	40.2943
1075	0.00362	253.963	236	255	2.12707	4.11606	0.07031	0.06564	166.692
1076	0.00857	254.084	230	255	1.82133	4.15311	0.16212	0.06734	51.4684
1077	0.00191	253.977	242	255	1.00747	4.12135	0.05158	0.04714	74.93
1078	0.00232	254.017	237	255	1.08223	4.1254	0.06034	0.04889	47.1936
1079	0.0035	253.811	237	255	2.21197	4.13013	0.07044	0.06324	5.18917
1080	0.00236	253.72	237	255	0.80533	4.12308	0.06378	0.0472	2.78848
1081	0.00781	253.912	238	255	1.28094	4.1377	0.15491	0.06418	170.921
1082	0.00275	253.666	239	255	0.5129	4.13237	0.06334	0.05519	159.505
1083	3e-05	253.833	251	255	1.88643	4.11622	0.01409	0.00235	90
1084	0.00155	253.101	240	255	0.57684	4.13139	0.05191	0.03802	10.2746
1085	0.0048	253.987	239	255	1.15552	4.15654	0.07848	0.07792	148.612
1086	0.00451	253.906	236	255	1.5786	4.16979	0.08074	0.07116	64.5954
1087	0.00252	253.728	240	255	1.43579	4.16316	0.06352	0.05043	124.31
1088	0.00331	253.873	238	255	4.81365	4.16696	0.07337	0.05742	19.0312
1089	0.00233	253.466	241	255	2.04893	4.16803	0.05811	0.05114	58.9435
1090	0.00378	254.193	232	255	0.35701	4.18135	0.07571	0.06365	67.3964
1091	0.00695	253.913	237	255	1.96227	4.20829	0.14548	0.06087	49.6233
1092	0.00501	254.052	238	255	2.73553	4.18194	0.10031	0.06355	36.1767
1093	0.00327	253.808	238	255	0.64655	4.17824	0.06856	0.06072	17.1189
1094	0.00265	253.866	234	255	1.03873	4.18026	0.06452	0.05238	16.1783
1095	0.00276	253.584	239	255	1.49839	4.18697	0.06708	0.05236	54.2638
1096	0.00335	253.494	239	255	0.85126	4.18611	0.07721	0.05528	9.00843
1097	0.00595	254.286	235	255	2.29603	4.19694	0.09443	0.08029	21.979
1098	0.00368	254.378	239	255	0.13303	4.18881	0.07688	0.06089	22.4143
1099	9e-05	252	243	255	1.95218	4.17157	0.01878	0.00587	68.0343
1100	4.331e-06	255	255	255	4.87058	4.16304	0.00235	0.00235	0
1101	0.00475	254.096	234	255	2.10607	4.2098	0.09011	0.06712	78.7447
1102	0.00312	253.493	235	255	4.71287	4.19748	0.0777	0.05109	38.4338
1103	0.00627	254.371	236	255	2.49489	4.21808	0.0945	0.08448	11.2645
1104	0.0043	254.248	234	255	2.19314	4.21379	0.07673	0.07136	15.9287
1105	0.00383	253.666	240	255	0.50414	4.2221	0.11266	0.04331	160.241
1106	0.0041	253.928	235	255	0.22236	4.22763	0.07497	0.06958	33.8004
1107	2e-05	254	252	255	1.41301	4.19323	0.01108	0.00199	135
1108	0.00421	254.212	234	255	1.38312	4.22859	0.07967	0.06734	56.3011
1109	0.0041	254.174	235	255	2.87122	4.23311	0.07932	0.06576	70.0079
1110	0.00386	253.863	238	255	3.51815	4.22971	0.07685	0.064	149.252
1111	0.00425	253.874	234	255	1.22881	4.23721	0.07977	0.06788	58.1439
1112	0.00368	254.192	231	255	1.08294	4.23671	0.07259	0.06456	19.9652
1113	0.00239	253.361	239	255	1.00207	4.23386	0.06067	0.05008	157.527
1114	0.00359	254.033	234	255	0.38531	4.25675	0.07842	0.05829	80.9059
1115	0.003	253.524	235	255	1.29676	4.25613	0.07282	0.05247	56.6241
1116	0.00328	254.067	237	255	1.4556	4.25187	0.07098	0.05888	39.8761
1117	0.00129	253.768	240	255	4.63829	4.24324	0.04229	0.03873	81.7108
1118	0.00308	253.711	235	255	0.87374	4.25675	0.06503	0.06037	174.816
1119	0.00428	253.915	239	255	2.65956	4.26528	0.07422	0.07348	27.9754
1120	0.00333	253.935	239	255	0.08584	4.26192	0.06944	0.06106	45.8438
1121	0.00042	252.633	236	255	0.46149	4.2487	0.03655	0.01478	175.632
1122	0.0029	253.797	236	255	4.01109	4.27272	0.06475	0.05697	19.6962
1123	0.00255	253.686	238	255	0.6884	4.27764	0.06097	0.05327	90.4764
1124	0.00293	253.803	239	255	0.2766	4.27898	0.06644	0.0561	24.4617
1125	0.00445	254.129	238	255	0.78812	4.28585	0.08878	0.06385	20.6286
1126	0.00528	254.094	239	255	1.5754	4.28895	0.09187	0.07322	178.723
1127	2e-05	254.5	253	255	0.53898	4.26085	0.00939	0.00235	0
1128	0.00264	253.709	236	255	0.54771	4.2965	0.06386	0.05259	97.1592
1129	0.003	253.785	233	255	1.12416	4.29199	0.06543	0.05831	4.66626
1130	0.00234	253.738	240	255	0.62799	4.2931	0.05505	0.05419	135.118
1131	4.331e-06	251	251	251	1.09773	4.26917	0.00235	0.00235	0
1132	0.00273	253.767	237	255	1.00914	4.29739	0.0675	0.05146	160.608
1133	0.00216	253.852	236	255	4.87336	4.30423	0.06095	0.04514	50.7549
1134	0.00259	253.926	236	255	0.46855	4.30783	0.05857	0.0563	27.6297
1135	0.0071	254.217	238	255	1.99476	4.32508	0.10036	0.09005	177.521
1136	0.0031	253.73	239	255	1.86371	4.31575	0.06564	0.06014	143.394
1137	0.00311	253.753	234	255	5.01569	4.32316	0.0755	0.05236	101.692
1138	0.00329	254.132	237	255	0.33713	4.32606	0.06678	0.06267	67.74
1139	0.00196	253.92	240	255	1.79169	4.31777	0.05059	0.04927	118.16
1140	0.00343	253.681	235	255	0.88042	4.32397	0.07388	0.05911	172.627
1141	0.00507	254.006	236	255	0.15636	4.34087	0.08362	0.07721	86.0996
1142	0.00456	254.129	234	255	4.09431	4.33781	0.08527	0.06815	150.332
1143	0.00456	253.98	238	255	1.70892	4.33977	0.08023	0.07237	27.021
1144	0.00447	254.027	237	255	4.5164	4.34406	0.08516	0.06689	43.4394
1145	0.00254	253.785	235	255	2.65322	4.33672	0.05958	0.05433	74.8629
1146	0.00482	254.003	240	255	4.73729	4.35253	0.08072	0.07603	75.7694
1147	0.00373	253.854	237	255	4.94388	4.35141	0.07333	0.06481	113.951
1148	8.661e-06	253.5	252	255	0.98223	4.31703	0.0047	0.00235	0
1149	0.00415	254.041	230	255	0.9706	4.35559	0.07892	0.067	35.643
1150	0.00346	253.798	234	255	2.14673	4.36796	0.0782	0.05634	57.8068
1151	0.00465	254.058	235	255	4.65183	4.37816	0.08045	0.07361	97.7785
1152	0.00336	253.616	236	255	1.56377	4.37327	0.06846	0.0625	7.68617
1153	0.00226	253.935	236	255	1.64121	4.36986	0.05884	0.04892	55.3178
1154	0.00321	253.635	235	255	1.07432	4.37589	0.06909	0.05922	153.942
1155	0.00343	253.899	238	255	2.22238	4.38684	0.07077	0.06179	77.2893
1156	0.00173	253.306	238	255	4.88295	4.38061	0.05667	0.03882	111.1
1157	0.00243	254.078	241	255	0.49083	4.39304	0.06853	0.04514	75.2349
1158	0.00014	252.906	245	255	1.78601	4.36379	0.01901	0.00928	153.189
1159	0.00178	253.56	235	255	1.92827	4.38575	0.04969	0.04561	146.939
1160	0.00197	253.079	239	255	0.07133	4.38914	0.05523	0.04532	53.729
1161	0.00339	253.506	231	255	4.81092	4.39477	0.07057	0.06118	142.416
1162	0.00245	253.843	235	255	0.56181	4.39593	0.0586	0.05326	143.511
1163	0.00434	254.217	238	255	2.3037	4.41304	0.08265	0.06692	66.552
1164	1e-05	249.333	244	255	5.00375	4.37114	0.00704	0.00235	0
1165	0.00175	253.906	240	255	1.86747	4.39505	0.04948	0.04491	25.9692
1166	0.00154	253.741	237	255	4.98484	4.39703	0.04721	0.04146	46.3053
1167	0.00346	254.093	231	255	0.23928	4.41241	0.07305	0.0603	93.1274
1168	0.00322	253.693	239	255	2.85182	4.40908	0.06831	0.05997	99.4194
1169	0.00239	253.58	237	255	2.92137	4.40633	0.05885	0.05171	118.195
1170	0.00326	253.491	239	255	0.81884	4.41086	0.06484	0.06395	10.8883
1171	0.0022	253.501	230	255	2.01149	4.40702	0.05807	0.04833	53.7217
1172	0.00323	253.839	240	255	4.57381	4.41135	0.06583	0.0624	74.4936
1173	0.00388	254.025	239	255	1.73	4.416	0.07796	0.0633	9.33495
1174	0.00413	253.963	236	255	1.02344	4.43129	0.07432	0.07078	40.8895
1175	0.00417	253.93	239	255	2.77905	4.43078	0.07847	0.06767	85.8894
1176	0.00412	253.672	237	255	0.33509	4.42993	0.08226	0.06381	14.5387
1177	0.00802	253.979	231	255	0.91047	4.45677	0.15791	0.06467	44.1194
1178	0.00211	253.264	239	255	1.50465	4.41977	0.06057	0.04442	33.9427
1179	7e-05	253.824	247	255	4.7326	4.40138	0.02084	0.0045	3.37679
1180	0.00252	253.95	239	255	4.37555	4.43403	0.06408	0.05	27.8716
1181	0.0013	253.683	242	255	4.73194	4.42188	0.04553	0.03633	4.75252
1182	0.00346	253.942	232	255	1.43089	4.44098	0.07052	0.06239	26.4999
1183	0.0052	254.163	238	255	1.65045	4.4506	0.08263	0.08014	149.873
1184	9e-05	252.85	244	255	1.93813	4.41328	0.02162	0.0051	8.13327
1185	0.00451	254.147	235	255	2.08119	4.44735	0.08047	0.0714	36.2072
1186	0.00214	253.721	236	255	4.92075	4.43873	0.05555	0.04913	171.554
1187	0.00685	253.927	233	255	2.15698	4.48489	0.13116	0.06651	74.7241
1188	0.00466	253.951	238	255	0.43148	4.45617	0.07996	0.07413	25.542
1189	0.00418	253.804	239	255	1.93728	4.45151	0.07826	0.06799	160.281
1190	0.0043	253.649	236	255	1.55107	4.46955	0.08478	0.06458	70.5402
1191	0.00292	253.908	239	255	1.83826	4.45632	0.06992	0.05323	139.99
1192	0.0033	253.809	232	255	0.05383	4.45623	0.06962	0.06027	159.547
1193	0.00199	253.67	233	255	4.85738	4.45557	0.05329	0.04759	77.4554
1194	0.00579	254.139	235	255	3.05212	4.47848	0.09006	0.08186	38.8451
1195	0.00234	253.863	235	255	0.66095	4.46375	0.05877	0.05075	42.7023
1196	0.00322	254.075	235	255	4.64119	4.47024	0.06744	0.06075	12.7723
1197	0.00437	254.077	234	255	1.27506	4.47675	0.07814	0.0712	47.8053
1198	0.00304	253.596	239	255	0.58964	4.4774	0.07091	0.05451	112.854
1199	0.00156	253.556	234	255	2.00571	4.4718	0.05424	0.0366	102.994
1200	0.00381	254.076	235	255	2.24374	4.47981	0.07454	0.06502	133.768
1201	0.00363	253.925	231	255	2.51944	4.48112	0.0728	0.06355	34.2555
1202	0.00383	254.32	234	255	0.17497	4.48613	0.07249	0.06731	53.8566
1203	0.00298	253.89	238	255	1.73691	4.47626	0.06956	0.05454	22.0461
1204	0.00333	253.832	234	255	4.55099	4.4779	0.07063	0.06003	164.238
1205	0.00203	254.017	239	255	4.77888	4.48136	0.05879	0.04399	86.8395
1206	0.00453	254.084	239	255	4.17497	4.49338	0.08285	0.06968	147.771
1207	0.00307	253.69	235	255	0.26495	4.50157	0.07066	0.05541	38.6434
1208	0.00471	253.971	234	255	0.98731	4.50718	0.08155	0.0735	14.5734
1209	0.00353	253.754	238	255	2.67315	4.51273	0.08128	0.05535	70.4376
1210	0.0022	254.035	241	255	4.71262	4.49741	0.06266	0.04479	172.391
1211	0.00248	254.059	235	255	4.48796	4.50697	0.06191	0.05095	137.471
1212	0.00351	253.938	235	255	1.78857	4.51639	0.07083	0.06313	91.9597
1213	0.00456	253.892	239	255	4.03335	4.52349	0.0926	0.06276	44.0517
1214	0.00213	253.513	239	255	1.93863	4.51681	0.05372	0.0506	48.4435
1215	0.0031	253.874	236	255	4.84585	4.52279	0.06807	0.05792	155.56
1216	0.00367	253.708	235	255	2.9484	4.52563	0.08794	0.05317	31.0958
1217	0.00441	253.802	238	255	0.12248	4.53874	0.08108	0.0693	118.646
1218	0.00399	253.998	240	255	0.35116	4.53334	0.07829	0.06486	167.302
1219	3e-05	254	249	255	4.74814	4.50084	0.00959	0.00345	119.233
1220	0.0034	253.646	235	255	2.32946	4.53488	0.07377	0.05875	43.9665
1221	0.00229	253.902	235	255	0.03573	4.52735	0.05995	0.04856	27.7302
1222	0.00357	254.403	238	255	1.85836	4.53762	0.07082	0.06415	50.6667
1223	0.00428	254.027	234	255	1.61889	4.54741	0.07889	0.06913	48.1339
1224	0.0024	253.962	236	255	2.04762	4.54167	0.06274	0.04877	56.6362
1225	0.00152	253.273	235	255	2.75586	4.53484	0.04784	0.04057	17.4745
1226	0.00718	254.346	235	255	1.12042	4.56349	0.10699	0.0854	35.6341
1227	4.331e-06	255	255	255	4.14015	4.52097	0.00235	0.00235	0
1228	0.00335	253.854	237	255	4.97633	4.55282	0.0687	0.06204	7.48638
1229	0.00095	253.255	235	255	2.59557	4.54431	0.05218	0.02325	44.2293
1230	0.00749	254.227	239	255	3.1232	4.57	0.10871	0.08775	30.8485
1231	0.00437	253.994	236	255	4.23553	4.56409	0.08892	0.0625	28.4389
1232	0.00586	254.311	237	255	4.60129	4.56894	0.0947	0.07877	0.38557
1233	0.00523	254.016	234	255	4.09412	4.57437	0.08579	0.07764	178.267
1234	0.0026	253.649	237	255	4.42422	4.56116	0.06489	0.05107	40.239
1235	2e-05	252.5	250	255	4.71138	4.53554	0.00939	0.00235	0
1236	0.00271	253.738	237	255	0.2097	4.56637	0.06368	0.05411	61.4093
1237	0.00155	253.29	237	255	2.51303	4.56548	0.0685	0.0289	44.4967
1238	0.00584	254.145	239	255	3.57121	4.58266	0.08862	0.08393	10.1881
1239	0.00418	253.628	239	255	0.50994	4.57878	0.08156	0.0653	17.4853
1240	4.331e-06	255	255	255	4.50016	4.54386	0.00235	0.00235	0
1241	0.00463	254.233	237	255	3.0138	4.58087	0.08555	0.0689	24.0239
1242	0.00167	253.036	232	255	4.70329	4.56665	0.05435	0.03906	142.409
1243	0.0033	253.917	237	255	1.50069	4.57877	0.07329	0.05725	32.1319
1244	0.00501	254.068	239	255	4.33373	4.59342	0.09918	0.06427	37.8739
1245	0.00142	253.119	239	255	0.28	4.57988	0.05335	0.034	16.7012
1246	0.00166	253.452	240	255	4.91761	4.58734	0.04912	0.043	32.2332
1247	0.00425	253.811	238	255	2.79561	4.60615	0.07766	0.06972	80.5669
1248	0.00642	254.226	235	255	4.76476	4.62259	0.11054	0.07397	68.2812
1249	0.00144	252.664	239	255	4.84109	4.5906	0.05327	0.03447	22.3444
1250	0.0032	253.947	239	255	0.42703	4.60414	0.06844	0.05954	25.8879
1251	0.0039	253.842	239	255	1.02193	4.60958	0.07946	0.06252	60.1411
1252	0.00192	253.644	235	255	2.14071	4.59838	0.05555	0.04407	77.4372
1253	0.00664	254.136	237	255	1.31893	4.62883	0.09757	0.08669	25.2874
1254	0.00357	253.93	233	255	4.16708	4.62501	0.07534	0.06038	69.3024
1255	0.00353	253.616	239	255	2.29619	4.62699	0.0731	0.06147	75.0649
1256	0.00397	254.069	239	255	0.75235	4.62694	0.07466	0.06772	10.9802
1257	0.00517	254.291	236	255	1.844	4.63318	0.08372	0.07864	37.098
1258	0.00408	253.925	239	255	1.22062	4.63007	0.07388	0.07023	131.257
1259	0.00327	253.946	235	255	2.55762	4.6265	0.06909	0.06018	45.5085
1260	0.00398	253.798	235	255	5.00093	4.63411	0.07555	0.06707	96.1521
1261	0.00504	254.308	236	255	3.17965	4.64297	0.09055	0.07088	43.8666
1262	0.00236	253.606	233	255	4.41472	4.62629	0.07394	0.04072	21.9341
1263	0.00443	253.979	237	255	1.41536	4.63691	0.08411	0.06713	6.78279
1264	0.00222	253.658	235	255	3.06367	4.63652	0.05679	0.04971	111.572
1265	0.00287	253.564	235	255	4.53818	4.64304	0.06475	0.05646	80.4289
1266	0.00456	254.152	239	255	0.07056	4.65071	0.08666	0.06706	23.0637
1267	0.00231	253.921	239	255	4.24416	4.64304	0.05851	0.05023	35.0823
1268	0.00226	253.82	240	255	2.65521	4.64538	0.06546	0.04388	50.5489
1269	0.00695	254.283	234	255	4.65116	4.66596	0.09457	0.09364	152.751
1270	0.00427	253.878	235	255	1.50894	4.65683	0.08144	0.06682	21.0657
1271	0.00132	253.19	238	255	1.75536	4.64058	0.05077	0.03313	177.827
1272	0.00185	253.023	237	255	1.5904	4.64911	0.05973	0.03951	33.6429
1273	0.00203	253.944	239	255	2.07165	4.65079	0.05412	0.04768	43.1523
1274	3e-05	253.571	250	255	4.21357	4.62978	0.01108	0.00348	45
1275	0.00402	254.031	238	255	4.91671	4.66585	0.07785	0.06573	83.4511
1276	0.00286	253.75	235	255	0.65346	4.65243	0.07575	0.04811	20.6994
1277	0.00543	253.993	236	255	1.93471	4.66992	0.09745	0.0709	45.0313
1278	0.00588	254.262	235	255	1.68043	4.67672	0.09305	0.08041	29.0069
1279	0.00288	253.863	232	255	1.0826	4.664	0.07075	0.05183	32.9365
1280	0.002	253.516	238	255	2.85782	4.65961	0.05563	0.04569	64.4046
1281	3e-05	253.333	251	255	0.42244	4.63751	0.01409	0.00235	0
1282	0.00375	254.175	240	255	0.56478	4.66702	0.07335	0.06517	169.627
1283	0.0057	253.991	234	255	2.93225	4.68423	0.09615	0.07552	45.7324
1284	0.00214	253.079	239	255	0.94257	4.67218	0.06298	0.04333	54.258
1285	0.00332	253.918	234	255	0.42911	4.67553	0.07094	0.05962	9.10807
1286	0.00276	253.958	234	255	4.46615	4.67807	0.06642	0.05288	48.5646
1287	0.00449	253.778	234	255	2.32581	4.70247	0.08865	0.06443	54.4104
1288	0.00408	253.884	235	255	4.81315	4.6997	0.07997	0.06502	35.6451
1289	0.00222	253.812	238	255	4.39322	4.69266	0.05788	0.04878	96.0619
1290	0.00464	254.09	238	255	2.02209	4.71276	0.08652	0.06825	51.0923
1291	0.00183	253.584	240	255	3.09045	4.69427	0.05415	0.04307	48.7333
1292	0.00293	253.482	239	255	1.16291	4.70565	0.06457	0.05781	53.3262
1293	0.0025	254.048	238	255	1.24747	4.70568	0.06229	0.05116	84.2207
1294	0.00168	254.057	241	255	0.12342	4.69736	0.05028	0.04244	17.1276
1295	0.00721	253.724	239	255	2.69207	4.75274	0.14797	0.06204	100.858
1296	0.00188	253.2	239	255	0.19302	4.70132	0.05377	0.04451	21.0073
1297	0.00419	254.044	239	255	0.77355	4.71347	0.08091	0.0659	33.487
1298	0.00205	253.203	234	255	2.21649	4.70557	0.05523	0.04722	36.99
1299	5e-05	251.909	246	255	1.32476	4.68612	0.01636	0.00371	7.67507
1300	0.0064	254.298	238	255	2.43847	4.72835	0.09507	0.08566	11.0243
1301	0.00549	254.134	234	255	1.83045	4.72344	0.10229	0.06829	27.3204
1302	0.00207	253.249	239	255	4.56702	4.70944	0.06068	0.04334	10.482
1303	0.00233	254.162	235	255	1.41268	4.7156	0.06103	0.04861	48.1268
1304	0.00242	253.887	237	255	0.86352	4.71795	0.06267	0.04909	26.9099
1305	0.00377	253.705	236	255	1.33453	4.72386	0.07239	0.06634	34.1699
1306	0.00416	253.875	234	255	2.10428	4.73042	0.07422	0.07132	34.4806
1307	0.00519	254.013	234	255	3.19499	4.73263	0.08194	0.08068	39.5191
1308	0.01331	254.188	235	255	2.83149	4.76076	0.1884	0.08997	162.2
1309	0.00282	253.548	237	255	1.08126	4.72642	0.06311	0.05688	48.6493
1310	0.00189	253.554	237	255	4.17739	4.72217	0.05648	0.04266	32.3005
1311	0.0017	253.875	240	255	1.48142	4.72364	0.05283	0.04091	33.949
1312	0.00344	253.953	235	255	1.60042	4.72946	0.07492	0.05851	6.57151
1313	9e-05	252.952	246	255	0.54894	4.70519	0.02537	0.00456	177.743
1314	0.00255	253.616	232	255	0.99273	4.73303	0.05822	0.05578	79.9354
1315	0.00658	254.355	234	255	4.33195	4.75252	0.09855	0.08499	80.1391
1316	0.0029	253.843	232	255	0.52567	4.73596	0.06801	0.05432	12.0463
1317	0.00434	254.046	238	255	4.89686	4.74248	0.07868	0.07022	12.5677
1318	0.00456	253.849	236	255	0.62854	4.74294	0.09163	0.06343	0.50952
1319	0.00368	253.954	234	255	4.72752	4.74115	0.07456	0.06286	164.106
1320	0.00321	253.904	235	255	2.98603	4.74831	0.07579	0.05398	44.1873
1321	0.00333	254.198	236	255	4.99273	4.74893	0.07107	0.05967	176.055
1322	0.00039	252.8	238	255	2.23808	4.73413	0.03647	0.01361	32.3226
1323	0.00585	253.576	236	255	0.89696	4.78595	0.14334	0.05197	52.5104
1324	0.00019	252.341	241	255	2.19361	4.73471	0.01944	0.01248	141.979
1325	0.00247	253.863	239	255	3.11595	4.7586	0.06356	0.04953	72.22
1326	0.0034	253.711	237	255	2.61101	4.76267	0.06665	0.06494	128.239
1327	0.00393	253.993	237	255	0.24155	4.76531	0.08685	0.05765	0.6408
1328	0.00639	254.303	237	255	4.4279	4.78523	0.09825	0.08283	84.3767
1329	0.00442	254.051	237	255	4.51772	4.7752	0.08159	0.069	117.259
1330	0.00256	253.854	235	255	4.23603	4.7627	0.06382	0.05106	14.997
1331	0.00587	253.788	235	255	1.14058	4.79928	0.13449	0.05559	63.1418
1332	0.00291	253.844	239	255	1.27593	4.77398	0.06448	0.05738	142.03
1333	0.00297	253.48	237	255	1.49046	4.78177	0.07295	0.05177	84.6899
1334	0.00508	253.939	234	255	1.69928	4.78752	0.0878	0.07366	9.21059
1335	0.01037	254.017	234	255	1.91785	4.80756	0.13155	0.10034	20.0694
1336	0.00675	253.647	235	255	4.79035	4.81084	0.15321	0.05611	33.3476
1337	0.00316	253.816	238	255	4.58979	4.78656	0.06741	0.05963	87.9036
1338	0.00086	252.573	235	255	1.37336	4.7796	0.0451	0.02433	64.0937
1339	0.00131	253.437	240	255	3.03929	4.78509	0.04809	0.03463	73.3399
1340	0.0001	252.091	244	255	2.4011	4.76672	0.01747	0.00694	143.824
1341	0.00256	253.695	239	255	2.50953	4.78745	0.06107	0.05336	6.94977
1342	0.00572	254.072	233	255	4.6675	4.80511	0.08993	0.08093	81.5604
1343	0.00592	254.143	234	255	0.46722	4.80538	0.09768	0.07722	19.0274
1344	0.00378	253.64	233	255	1.57687	4.79844	0.0779	0.06187	21.4187
1345	0.00325	254.411	241	255	3.24004	4.79973	0.07715	0.05368	43.9798
1346	0.00198	253.617	239	255	2.03555	4.80108	0.05939	0.04243	51.7902
1347	0.00283	253.401	233	255	2.3205	4.81044	0.06991	0.0515	67.7822
1348	0.00541	254.065	239	255	4.09568	4.81176	0.09859	0.06985	176.216
1349	0.00236	253.568	239	255	0.04983	4.80114	0.06357	0.04718	14.4535
1350	0.0032	253.442	241	255	1.0339	4.81251	0.06746	0.0604	77.6098
1351	0.00266	253.65	237	255	2.09583	4.811	0.06006	0.05637	78.8294
1352	0.00279	253.888	234	255	0.34323	4.80888	0.06709	0.05301	161.929
1353	0.002	253.355	239	255	2.96858	4.81148	0.06183	0.0412	158.214
1354	0.0063	254.368	238	255	4.92406	4.83004	0.10131	0.07919	2.9156
1355	0.00409	253.948	235	255	0.55036	4.83649	0.08675	0.06007	47.5699
1356	0.00468	254.063	236	255	0.79962	4.83053	0.08081	0.07376	45.8907
1357	8.661e-06	253.5	252	255	2.58876	4.79566	0.0047	0.00235	0
1358	0.00216	253.717	239	255	3.11009	4.82316	0.05374	0.0512	16.6851
1359	0.00338	254.111	241	255	0.25386	4.83202	0.0763	0.05644	7.92293
1360	0.00464	254.104	237	255	1.23404	4.84182	0.07813	0.07558	75.1407
1361	0.00419	253.799	235	255	2.42868	4.84107	0.07712	0.06921	51.5176
1362	0.00343	254.115	239	255	0.94354	4.84254	0.07309	0.05983	56.8011
1363	0.00356	254.06	232	255	2.56797	4.84227	0.06967	0.06497	27.0334
1364	0.00269	253.675	234	255	1.79089	4.83658	0.06921	0.04955	0.12413
1365	0.00148	253.529	241	255	4.3666	4.84149	0.04658	0.04049	83.028
1366	2e-05	253	245	255	0.84176	4.8227	0.01174	0.00235	90
1367	0.00228	253.616	238	255	3.18603	4.84642	0.05575	0.05202	0.07643
1368	0.00259	253.585	237	255	2.79449	4.85399	0.06154	0.05358	58.3878
1369	0.0025	253.523	239	255	3.04649	4.85594	0.06345	0.05014	47.767
1370	0.00241	253.582	237	255	4.21174	4.85609	0.05825	0.05272	47.2667
1371	0.0039	253.77	236	255	2.87082	4.86317	0.07372	0.06731	27.2082
1372	0.0012	253.13	239	255	4.51132	4.84949	0.04203	0.03634	110.457
1373	0.00226	253.566	237	255	1.38012	4.87015	0.06217	0.04639	62.3289
1374	0.00353	254.044	234	255	4.60184	4.87413	0.06819	0.06582	114.618
1375	0.00414	253.708	241	255	2.64586	4.88064	0.07971	0.06613	57.2517
1376	0.0014	253.08	237	255	1.53173	4.86444	0.04947	0.03611	19.6723
1377	8.661e-06	248.5	244	253	4.63857	4.84875	0.0054	0.00204	135
1378	0.0059	254.258	234	255	0.36239	4.88587	0.10681	0.07036	10.0926
1379	0.00234	253.62	234	255	2.18203	4.8756	0.05903	0.05044	141.247
1380	0.00479	254.089	239	255	2.04091	4.8894	0.08461	0.07214	48.8882
1381	0.00248	253.58	230	255	1.16907	4.88341	0.06481	0.04866	50.3277
1382	0.00168	253.791	237	255	1.65754	4.88171	0.05715	0.03743	67.0257
1383	0.00583	254.293	237	255	4.08611	4.89242	0.09802	0.07572	28.5424
1384	0.00419	254.164	240	255	2.34339	4.88859	0.0795	0.06707	5.2751
1385	0.00212	253.651	236	255	2.94185	4.88425	0.06271	0.04308	54.0115
1386	1e-05	251	245	255	2.96852	4.85601	0.00704	0.00235	0
1387	0.00254	253.604	239	255	2.26183	4.89117	0.06404	0.05045	64.4185
1388	0.00267	253.759	239	255	4.45695	4.88804	0.06341	0.05365	92.0982
1389	0.00171	253.452	236	255	4.70193	4.87965	0.04859	0.04494	50.6661
1390	0.00369	253.923	235	255	5.00234	4.89184	0.0716	0.06562	108.799
1391	0.00442	253.856	234	255	1.95868	4.89796	0.08055	0.06982	54.8685
1392	0.00679	254.223	235	255	1.01349	4.90646	0.10405	0.08315	173.751
1393	0.00217	253.812	237	255	4.27692	4.88861	0.06099	0.0452	43.1746
1394	0.00299	253.744	231	255	4.81002	4.89392	0.06891	0.05529	169.547
1395	0.00091	253.771	236	255	2.48798	4.88043	0.03707	0.03123	167.261
1396	0.00103	253.367	237	255	3.00952	4.88936	0.04215	0.031	118.417
1397	0.00352	253.895	234	255	1.73706	4.90117	0.07397	0.06053	23.2588
1398	0.00766	253.736	235	255	3.11458	4.93566	0.14531	0.06709	55.3471
1399	4.331e-06	254	254	254	1.75949	4.87058	0.00235	0.00235	0
1400	0.00103	252.658	236	255	4.3448	4.8882	0.03833	0.03409	120.312
1401	0.00882	254.249	238	255	0.82394	4.92364	0.11708	0.09589	15.2086
1402	0.0032	253.833	235	255	2.11149	4.91546	0.07294	0.05579	74.4837
1403	0.00465	254.183	239	255	4.17136	4.9289	0.08474	0.06981	64.4953
1404	0.00781	254.065	239	255	0.14417	4.94088	0.10798	0.09212	148.191
1405	0.00691	253.87	235	255	1.49604	4.96024	0.15105	0.05826	61.9748
1406	0.00192	253.736	240	255	4.74634	4.91705	0.05403	0.04521	61.8963
1407	0.00505	254.177	235	255	1.59719	4.94153	0.09856	0.06529	61.9938
1408	0.00364	254.08	234	255	2.81962	4.92939	0.07257	0.06382	84.2734
1409	0.00271	253.653	238	255	4.53896	4.92299	0.05975	0.05767	54.4388
1410	0.00281	253.809	238	255	0.70183	4.92677	0.06562	0.05462	172.221
1411	0.0024	253.728	235	255	1.10373	4.92716	0.06108	0.0501	48.0828
1412	0.00367	254	239	255	1.20138	4.93547	0.07875	0.05938	32.2322
1413	0.0046	254.035	239	255	1.40777	4.94066	0.08504	0.06885	33.7937
1414	0.00355	253.467	238	255	4.41156	4.94541	0.07067	0.06398	41.2902
1415	0.00035	252.716	237	255	2.47853	4.91207	0.04057	0.01101	0.60644
1416	0.00495	254.163	235	255	4.32697	4.95928	0.09088	0.06935	77.3902
1417	0.00547	253.873	235	255	2.89779	4.97024	0.12624	0.05516	77.0323
1418	0.0047	254.187	238	255	0.44677	4.95544	0.08619	0.06947	37.3048
1419	0.00177	252.993	236	255	1.29024	4.93849	0.05072	0.04435	8.80516
1420	0.0022	253.254	238	255	0.62362	4.94645	0.05495	0.05088	24.8202
1421	0.00243	253.797	237	255	2.20219	4.94897	0.05841	0.05296	130.766
1422	0.00583	254.162	235	255	2.46495	4.96371	0.10125	0.0733	43.2863
1423	0.00269	253.696	237	255	2.6899	4.95724	0.06369	0.05376	56.6625
1424	0.00424	254.051	234	255	0.54177	4.96294	0.08163	0.06606	4.02314
1425	0.00346	253.761	239	255	1.82239	4.9631	0.07161	0.0616	38.1101
1426	0.00259	253.774	236	255	2.27706	4.96073	0.06081	0.05422	30.9732
1427	0.00343	254.236	237	255	2.3781	4.96639	0.06851	0.06382	115.761
1428	0.00397	254.1	240	255	0.33792	4.96443	0.08349	0.0605	5.76936
1429	0.002	253.675	235	255	4.24262	4.96484	0.05738	0.0443	86.5009
1430	0.00323	253.843	239	255	2.54341	4.97726	0.07389	0.05567	60.099
1431	0.0028	253.868	237	255	4.77186	4.97567	0.07395	0.04817	51.7572
1432	0.00381	253.941	233	255	1.66988	4.97949	0.07015	0.06909	148.364
1433	0.00667	254.209	235	255	0.94208	4.99094	0.09535	0.08911	154.855
1434	0.00244	253.363	235	255	2.754	4.98074	0.06237	0.04986	41.5821
1435	0.00322	253.973	239	255	2.62265	4.98791	0.06762	0.06058	90.5464
1436	0.00531	254.302	236	255	0.73548	5.00623	0.08382	0.08071	95.519
1437	0.00543	253.893	235	255	2.14311	5.00681	0.08857	0.07813	50.5498
1438	0.00403	253.813	234	255	4.10283	5.00253	0.08074	0.06358	52.3081
1439	0.00442	253.703	235	255	4.47588	5.01091	0.08549	0.06585	56.7865
1440	0.00452	253.855	234	255	2.04276	5.00629	0.0763	0.07545	65.3005
1441	0.00364	253.918	235	255	1.11723	5.0042	0.07555	0.06137	54.0894
1442	0.00317	253.724	236	255	1.74696	5.00586	0.07041	0.0574	58.7668
1443	2e-05	255	255	255	4.44814	4.97879	0.01389	0.00198	45
1444	0.00575	254.162	238	255	1.0321	5.02234	0.09003	0.08127	87.3698
1445	0.00593	253.956	236	255	2.97073	5.022	0.08864	0.08522	59.5055
1446	0.00217	253.357	239	255	0.64232	5.00848	0.05565	0.04974	165.157
1447	0.00328	253.627	237	255	1.89066	5.01479	0.07608	0.05493	25.0856
1448	0.00312	253.915	235	255	4.19041	5.0163	0.07256	0.05471	33.3758
1449	0.00176	253.099	239	255	2.82688	5.01344	0.05457	0.04102	61.5751
1450	0.0026	253.837	235	255	0.16545	5.01797	0.05932	0.05577	157.795
1451	0.00145	253.686	241	255	1.26726	5.01713	0.04879	0.03775	51.4513
1452	0.00229	253.496	235	255	0.30509	5.02461	0.06214	0.04685	43.3779
1453	0.00518	254.227	239	255	0.85321	5.04453	0.08538	0.0773	35.3914
1454	0.00336	253.996	239	255	1.3599	5.03623	0.07982	0.0536	23.6844
1455	0.00501	254.079	239	255	0.38619	5.04646	0.08782	0.07271	27.0197
1456	0.00252	253.721	236	255	0.49629	5.03845	0.0595	0.05385	165.835
1457	0.00297	254.06	237	255	1.52281	5.03992	0.07134	0.05302	36.7111
1458	0.00304	253.545	232	255	1.60028	5.0429	0.06464	0.0598	31.3082
1459	0.00464	253.788	234	255	3.56598	5.05358	0.08205	0.07204	69.879
1460	0.00143	253.115	239	255	4.31663	5.03089	0.04656	0.0392	8.66803
1461	0.00203	253.231	239	255	2.30464	5.0392	0.05529	0.04667	49.2305
1462	0.00275	253.975	241	255	3.14696	5.04924	0.06681	0.05232	71.81
1463	0.0001	253.375	244	255	0.34076	5.03306	0.02214	0.00598	74.4903
1464	0.00281	253.564	235	255	4.25195	5.05413	0.06607	0.05416	40.2913
1465	0.00477	254.087	235	255	2.57797	5.06472	0.07885	0.07706	38.8
1466	0.004	253.646	236	255	0.58473	5.0639	0.07842	0.0649	145.377
1467	0.00392	253.838	238	255	2.49267	5.06906	0.07324	0.06813	61.8525
1468	0.0033	253.877	232	255	1.78003	5.06474	0.07536	0.05575	33.4209
1469	0.00577	254.029	234	255	2.39839	5.08108	0.09479	0.07754	62.2027
1470	0.00164	253.066	240	255	1.20279	5.05761	0.04849	0.04298	51.2188
1471	0.00348	253.943	236	255	2.85049	5.07198	0.07257	0.06101	41.0311
1472	0.00549	253.85	236	255	0.11859	5.08424	0.09433	0.07412	33.4477
1473	0.00197	253.559	239	255	2.23856	5.0685	0.0627	0.03993	68.0102
1474	0.00191	253.389	238	255	2.69764	5.07639	0.06906	0.03513	80.9337
1475	0.00355	254.123	238	255	3.06704	5.07332	0.0673	0.06718	37.4841
1476	0.00351	254.106	237	255	1.67613	5.07187	0.07495	0.05959	16.8615
1477	0.0021	253.654	239	255	4.39707	5.06747	0.05449	0.04908	97.8761
1478	0.00472	254.212	235	255	0.23561	5.08063	0.08563	0.07019	8.25889
1479	0.00183	253	235	255	1.42147	5.07165	0.05346	0.04363	34.3299
1480	0.00573	254.185	235	255	3.22017	5.0907	0.09238	0.0789	34.0231
1481	0.00642	254.45	239	255	0.68716	5.09721	0.09925	0.08233	17.4031
1482	0.00318	253.843	239	255	1.12454	5.08931	0.06939	0.05833	56.17
1483	0.00534	254.097	239	255	0.94993	5.10326	0.0887	0.07671	44.8988
1484	0.00504	254.001	235	255	4.14251	5.10031	0.09179	0.06992	35.8062
1485	4.331e-06	255	255	255	2.98311	5.06411	0.00235	0.00235	0
1486	0.0035	253.993	234	255	2.07111	5.09995	0.07695	0.05789	52.0886
1487	0.00266	253.595	237	255	2.99179	5.09814	0.05897	0.0575	104.246
1488	0.00226	253.981	235	255	4.32832	5.09612	0.05853	0.04908	54.6396
1489	0.00494	254.132	236	255	1.91156	5.10516	0.0858	0.07326	27.319
1490	0.00375	254.183	237	255	2.1566	5.10469	0.07276	0.06555	168.748
1491	0.00405	254.292	239	255	0.51626	5.10945	0.07502	0.06872	5.85584
1492	0.00481	254.071	240	255	0.41923	5.11708	0.08259	0.07418	57.3802
1493	0.00333	253.943	234	255	2.77809	5.11336	0.07312	0.05798	113.512
1494	0.00391	253.906	236	255	1.82968	5.11964	0.08363	0.05954	44.3484
1495	0.00291	253.741	239	255	2.91117	5.11506	0.0658	0.0564	65.9459
1496	0.00379	253.881	235	255	1.31569	5.12836	0.08164	0.05917	49.6669
1497	0.00331	253.703	234	255	0.85353	5.12651	0.0671	0.06278	34.7736
1498	0.00187	253.775	235	255	1.2178	5.1254	0.0613	0.03886	70.953
1499	0.00098	253.434	240	255	2.30635	5.11276	0.03794	0.03285	34.5094
1500	0.00183	253.31	235	255	4.21085	5.1168	0.05593	0.0417	7.69998
1501	0.00397	253.909	237	255	1.99291	5.14012	0.08512	0.05933	65.0713
1502	0.00482	254.152	238	255	1.03358	5.14424	0.08601	0.07141	58.8492
1503	0.0044	254.115	235	255	3.63334	5.14397	0.07964	0.07027	63.5436
1504	0.00368	253.849	236	255	1.72792	5.14163	0.07785	0.06013	48.041
1505	0.00442	254.329	239	255	2.51702	5.14921	0.08193	0.06864	81.4204
1506	0.00484	253.971	238	255	1.47952	5.14818	0.0837	0.07358	3.15261
1507	0.0016	253.119	240	255	1.56979	5.1388	0.05729	0.03552	66.5103
1508	0.00184	253.479	240	255	1.39801	5.13716	0.05853	0.03994	25.2538
1509	0.00582	254.109	239	255	2.60225	5.16141	0.08744	0.08481	44.8523
1510	0.00203	253.885	239	255	0.58443	5.142	0.05366	0.04819	179.2
1511	0.00384	253.467	235	255	3.28445	5.15742	0.08451	0.05787	23.6109
1512	0.00375	253.798	234	255	2.69585	5.16246	0.07353	0.06486	99.4738
1513	0.00227	253.943	234	255	1.63667	5.1589	0.06048	0.04777	97.9931
1514	0.00154	253.18	239	255	0.22735	5.15401	0.04768	0.04117	44.3815
1515	0.00249	253.75	234	255	2.85057	5.16739	0.06553	0.04838	89.2147
1516	0.00408	253.78	237	255	2.1992	5.17763	0.07974	0.0652	60.4279
1517	0.00276	253.824	234	255	3.14947	5.16766	0.06435	0.05458	67.3639
1518	0.00011	252.808	244	255	1.59909	5.14896	0.0233	0.00615	67.485
1519	0.00279	253.876	240	255	3.36295	5.1737	0.07672	0.04636	73.6274
1520	0.00338	253.378	237	255	1.12713	5.17321	0.07429	0.05796	148.648
1521	0.00137	254.022	235	255	0.05234	5.16618	0.04346	0.04009	177.6
1522	0.00395	253.856	239	255	2.30183	5.18519	0.07291	0.06897	90.968
1523	0.00288	253.773	239	255	2.93833	5.17876	0.06527	0.05618	55.3801
1524	4.331e-06	255	255	255	2.55859	5.14943	0.00235	0.00235	0
1525	0.00275	253.379	235	255	2.40703	5.18481	0.07234	0.04833	69.0073
1526	4.331e-06	252	252	252	2.55651	5.15568	0.00235	0.00235	0
1527	0.00319	253.921	237	255	2.10596	5.19494	0.07132	0.0569	62.6238
1528	0.00206	253.56	238	255	2.76355	5.18847	0.05576	0.04697	66.3926
1529	0.00635	254.057	236	255	0.37666	5.20293	0.10316	0.07835	12.5838
1530	0.00507	254.1	237	255	0.69488	5.20575	0.08463	0.0763	60.7164
1531	0.00466	254.118	238	255	1.91373	5.20627	0.0813	0.07304	47.4721
1532	4.331e-06	255	255	255	3.33064	5.16816	0.00235	0.00235	0
1533	0.00215	253.412	235	255	3.74169	5.1963	0.05961	0.04597	58.0736
1534	0.00488	254.023	240	255	3.08147	5.22729	0.08652	0.07189	55.9893
1535	0.00281	253.831	234	255	2.48402	5.23287	0.06267	0.0571	47.8034
1536	0.00243	253.888	237	255	1.02927	5.23218	0.06492	0.04765	63.7231
1537	0.00035	253.312	240	255	0.64932	5.22185	0.03778	0.01168	100.567
1538	0.0016	253.482	238	255	1.54347	5.2227	0.0476	0.04275	29.1386
1539	0.00226	253.553	238	255	0.61549	5.23792	0.06046	0.04751	93.0708
1540	0.00215	253.685	235	255	1.40223	5.23227	0.05412	0.05054	1.85244
1541	0.00267	253.622	238	255	2.81913	5.24198	0.06717	0.05057	56.1594
1542	0.00256	253.757	239	255	2.96902	5.24059	0.05857	0.05573	136.795
1543	0.00156	253.543	241	255	1.29978	5.23356	0.04867	0.0409	26.6297
1544	0.00226	253.715	238	255	2.8947	5.24625	0.06651	0.04328	53.8134

## Sheet: S6_A1_022024_011_16
							avg minor	0.0509656		n	1920
							stdev	0.0107462
Ground Truth Particle Analysis:
index	area	mean	min	max	XM	YM	Major	Minor	Angle
1	0.00129	253.896	238	255	3.15269	0.02176	0.04665	0.03534	52.8542
2	0.00204	253.359	235	255	3.28951	0.02974	0.05353	0.04852	91.8718
3	0.00267	253.818	235	255	3.52271	0.03653	0.06493	0.0524	55.0328
4	0.00201	253.515	239	255	3.09898	0.0374	0.06003	0.04262	87.6084
5	0.00209	253.23	237	255	3.35878	0.03522	0.05958	0.0447	35.4895
6	0.00246	254.093	239	255	0.3147	0.0409	0.05994	0.05225	62.2798
7	0.00307	254.083	239	255	2.93198	0.0449	0.06674	0.05849	133.38
8	0.00275	254.179	239	255	0.43439	0.05738	0.06459	0.0543	73.1571
9	0.0025	254	239	255	2.56255	0.06695	0.06625	0.04811	72.9854
10	0.00358	253.759	234	255	0.25681	0.07573	0.0728	0.06256	77.1627
11	0.00291	254.127	239	255	0.6643	0.07639	0.06437	0.05748	71.4517
12	0.00297	253.435	236	255	3.43947	0.08447	0.06812	0.05545	115.931
13	0.00215	253.528	234	255	3.67715	0.07508	0.05873	0.04657	4.71099
14	0.0015	254.006	237	255	3.55956	0.08167	0.05088	0.03761	30.8794
15	0.00379	253.882	239	255	2.75247	0.10764	0.08106	0.05959	89.2534
16	0.00165	253.749	239	255	0.48787	0.08993	0.04987	0.04224	35.2268
17	0.00206	253.707	235	255	2.90918	0.10195	0.05606	0.04672	46.4924
18	0.00202	254.167	239	255	3.15736	0.10749	0.05589	0.04597	80.61
19	0.00234	253.887	238	255	3.76191	0.10848	0.06208	0.04805	80.2957
20	0.00336	253.785	236	255	0.37592	0.12317	0.07617	0.05624	86.3161
21	0.0017	253.793	242	255	3.82187	0.11403	0.05731	0.03772	83.304
22	0.00282	253.825	239	255	0.74767	0.11845	0.06642	0.05404	55.0496
23	0.00347	253.998	235	255	3.62038	0.12981	0.07634	0.05786	102.806
24	0.00108	253.604	241	255	3.21862	0.10908	0.03992	0.03453	165.045
25	0.0024	253.545	236	255	0.44265	0.13757	0.05971	0.05116	96.7951
26	0.00248	254.084	239	255	2.81941	0.14523	0.06436	0.04909	87.482
27	0.00241	253.844	235	255	3.49196	0.14985	0.0614	0.04993	71.113
28	0.00322	253.974	235	255	0.31566	0.15939	0.06944	0.059	89.0751
29	0.0019	253.285	239	255	3.69735	0.14603	0.05113	0.04734	27.4077
30	0.00216	253.315	235	255	0.5062	0.15707	0.06106	0.04506	71.7519
31	0.00249	253.381	235	255	0.10431	0.16681	0.06251	0.05072	67.3155
32	0.00249	253.772	236	255	3.55572	0.16141	0.0589	0.05374	52.8005
33	0.00246	253.744	231	255	0.18871	0.16546	0.0602	0.05193	82.7126
34	0.00347	253.764	232	255	2.90468	0.17263	0.07192	0.06141	51.0535
35	0.00175	253.496	240	255	3.25499	0.16656	0.0513	0.04332	70.6036
36	0.00232	253.797	238	255	2.55433	0.17405	0.05847	0.05055	56.1701
37	0.00304	253.929	234	255	0.70162	0.19485	0.06838	0.05653	59.7377
38	0.00262	254.071	241	255	2.73243	0.19379	0.06401	0.0522	66.038
39	0.0001	252.833	242	255	2.70972	0.17054	0.01835	0.00721	47.2112
40	0.00272	253.928	237	255	2.48346	0.19489	0.06552	0.05285	69.2444
41	0.00281	253.809	239	255	3.74027	0.19694	0.06149	0.05828	7.58362
42	0.00233	253.467	239	255	3.14942	0.20137	0.06457	0.04594	117.212
43	0.00223	253.859	234	255	3.31144	0.1996	0.05773	0.04928	48.0249
44	0.00169	253.092	239	255	3.79744	0.20704	0.05862	0.03668	67.3026
45	0.00249	253.944	241	255	3.65727	0.21338	0.05803	0.05454	132.219
46	6e-05	253.692	250	255	3.54418	0.19697	0.01156	0.0062	12.9767
47	0.0036	254.029	239	255	2.8368	0.22847	0.06922	0.06627	134.114
48	0.00197	253.331	239	255	3.36405	0.22298	0.05399	0.04657	105.57
49	0.00291	253.908	235	255	0.81152	0.23839	0.07399	0.05001	89.26
50	0.00172	253.577	240	255	0.41398	0.22641	0.0502	0.04361	73.2846
51	0.00246	253.782	237	255	0.46986	0.23275	0.05812	0.05399	70.7692
52	0.00211	253.746	234	255	3.53092	0.23026	0.0597	0.04507	56.7819
53	0.00168	253.835	239	255	0.07212	0.23516	0.04873	0.04401	57.6605
54	0.0018	253.713	239	255	0.29196	0.23619	0.05406	0.04233	78.9656
55	0.00243	253.438	233	255	0.15945	0.24714	0.05932	0.05224	54.4903
56	0.00283	253.844	240	255	0.36372	0.25143	0.06601	0.05455	104.873
57	0.00216	253.633	232	255	2.56784	0.25383	0.05795	0.04738	65.2001
58	0.00388	254.225	236	255	0.23004	0.26534	0.07577	0.06513	84.2755
59	0.00196	253.642	238	255	3.31737	0.26712	0.05357	0.04663	47.5813
60	0.00245	253.945	238	255	2.64284	0.28088	0.05809	0.05363	58.6854
61	0.0028	254.056	234	255	2.44342	0.28794	0.07016	0.05077	104.321
62	0.00356	254.191	237	255	3.09947	0.28831	0.07217	0.0628	48.8646
63	0.00302	253.698	238	255	3.57924	0.28553	0.06666	0.05774	52.1707
64	0.0026	253.998	240	255	3.65511	0.28957	0.06357	0.05213	31.3243
65	0.00319	253.832	239	255	3.72836	0.30217	0.07125	0.05703	84.6799
66	0.00307	253.969	237	255	2.90111	0.29816	0.06369	0.06146	80.0788
67	0.00234	253.943	239	255	3.19703	0.29751	0.06461	0.04608	99.6356
68	0.00193	253.856	234	255	2.51638	0.30808	0.05636	0.04353	104.508
69	0.00336	253.671	239	255	3.02069	0.31722	0.07597	0.05632	54.9987
70	0.00295	253.975	239	255	0.33319	0.32487	0.06484	0.05791	78.2885
71	0.00384	253.867	235	255	3.3866	0.33509	0.08625	0.05664	96.9922
72	0.0025	253.804	238	255	0.40803	0.32779	0.05952	0.05354	130.468
73	0.00364	254.007	240	255	2.58667	0.34052	0.07246	0.06399	98.1982
74	0.00332	253.901	240	255	0.18228	0.33973	0.06736	0.0627	67.5113
75	0.00294	253.956	235	255	0.11052	0.34589	0.06708	0.05573	94.402
76	0.00065	253.826	245	255	0.82441	0.32713	0.03294	0.02494	34.8242
77	0.0024	253.644	235	255	2.69239	0.34471	0.05901	0.05176	79.6021
78	0.00088	252.759	240	255	0.4993	0.33908	0.04626	0.02419	43.3505
79	0.00146	253.427	236	255	3.4453	0.34928	0.04999	0.03717	84.6772
80	0.00181	253.489	236	255	2.75729	0.35392	0.05222	0.04424	27.2578
81	0.00195	253.752	239	255	3.62526	0.3659	0.05428	0.04581	81.5933
82	0.00366	254.048	231	255	0.28224	0.3734	0.07383	0.06318	145.174
83	0.00291	253.284	237	255	3.10318	0.3829	0.06951	0.05331	74.0297
84	0.00266	253.629	241	255	2.88482	0.38621	0.06356	0.05335	78.6161
85	0.00239	253.864	234	255	3.23058	0.38808	0.05924	0.05138	97.761
86	0.00133	253.616	237	255	3.57048	0.37996	0.04233	0.03999	60.7974
87	0.00194	253.497	234	255	3.68287	0.38504	0.05224	0.04739	113.907
88	0.00344	254.409	243	255	0.69035	0.40238	0.0802	0.05466	80.5676
89	0.0028	254.161	239	255	3.03803	0.3939	0.06217	0.05738	62.5887
90	0.00136	253.013	239	255	2.6026	0.40308	0.04391	0.0393	14.028
91	0.00309	254.022	237	255	2.75391	0.42918	0.06418	0.06135	92.778
92	0.00362	254.262	233	255	0.44584	0.43261	0.06965	0.06626	122.755
93	0.00379	254.021	239	255	2.67127	0.43444	0.07646	0.0631	52.79
94	0.00356	253.527	236	255	3.39445	0.43098	0.06944	0.06535	47.9562
95	0.00269	253.634	236	255	3.47977	0.42338	0.06276	0.05456	175.811
96	0.00239	253.77	242	255	0.3634	0.43007	0.05648	0.05389	63.5594
97	0.00365	253.949	235	255	0.18194	0.43868	0.0694	0.0669	9.52545
98	0.00195	253.811	237	255	3.29333	0.43666	0.0516	0.04809	33.255
99	0.00255	253.718	239	255	2.98398	0.44236	0.05771	0.05618	14.7043
100	0.00292	254.256	239	255	0.52638	0.46318	0.06723	0.05536	82.9302
101	0.00287	253.57	235	255	2.90104	0.46312	0.06355	0.05752	35.6391
102	0.00243	253.941	239	255	3.10993	0.46024	0.05817	0.05318	54.5922
103	0.00223	253.862	241	255	0.27362	0.46371	0.06355	0.04459	121.641
104	0.00299	254.084	238	255	3.69499	0.46801	0.06889	0.0553	67.2295
105	0.00236	253.769	238	255	3.61401	0.47208	0.05932	0.05066	92.6608
106	0.00259	253.707	235	255	3.52326	0.47582	0.06455	0.051	61.8075
107	0.00239	253.929	234	255	3.17843	0.48278	0.05746	0.05288	33.8754
108	0.00301	254.114	239	255	3.04496	0.49463	0.06684	0.05734	78.0217
109	0.00109	253.442	239	255	2.78529	0.4838	0.04136	0.03346	59.9151
110	3e-05	250.333	240	255	0.43283	0.4762	0.01233	0.00268	166.836
111	0.00289	253.978	237	255	2.71949	0.50711	0.0654	0.05632	71.6854
112	0.00326	253.801	239	255	3.43688	0.50493	0.06897	0.06012	32.9861
113	0.00234	253.848	239	255	3.35432	0.50729	0.05969	0.04997	82.413
114	0.00208	254.019	241	255	0.42709	0.50921	0.05398	0.04913	107.904
115	0.00297	253.762	237	255	2.96298	0.51577	0.06413	0.0589	119.556
116	0.00193	253.599	239	255	0.66987	0.51004	0.05861	0.04196	23.9933
117	0.00194	253.871	237	255	2.85271	0.52025	0.05226	0.04727	99.6613
118	0.00189	253.546	234	255	3.12537	0.52506	0.05834	0.0412	95.2529
119	0.00245	253.685	236	255	0.17412	0.53368	0.05868	0.05309	90.107
120	0.00218	253.71	240	255	3.2077	0.53242	0.05814	0.0477	54.9607
121	0.00137	253.278	236	255	2.77665	0.53948	0.04657	0.03753	63.0372
122	0.00219	254.099	235	255	0.24851	0.55051	0.05827	0.04778	161.342
123	0.00214	253.568	239	255	2.90145	0.55876	0.05526	0.04939	15.1894
124	0.00175	253.362	235	255	3.47659	0.55916	0.05332	0.04167	44.064
125	0.00138	253.157	239	255	0.61394	0.56338	0.04849	0.03627	70.7728
126	0.00229	254.142	237	255	3.0508	0.56467	0.05473	0.05329	16.4064
127	0.00227	253.231	234	255	0.48107	0.57316	0.05801	0.04981	75.6104
128	0.0021	254.101	239	255	0.5542	0.57635	0.05683	0.04706	74.204
129	0.00252	253.676	236	255	2.81985	0.58233	0.06198	0.05169	89.5418
130	0.00145	253.557	239	255	2.9804	0.57124	0.05006	0.03679	24.0645
131	0.00197	253.938	239	255	0.32801	0.57768	0.05489	0.0457	120.19
132	0.00276	254.199	238	255	3.1086	0.58704	0.0646	0.05445	73.353
133	0.00229	253.693	235	255	3.17738	0.59039	0.05532	0.05263	10.2448
134	0.0025	253.592	235	255	3.62168	0.59393	0.05874	0.05425	135.285
135	0.00259	254.017	234	255	3.26852	0.62173	0.05868	0.05628	78.2748
136	0.00268	253.603	239	255	0.21018	0.62559	0.06526	0.0523	129.092
137	0.00291	253.788	237	255	2.91245	0.64847	0.06397	0.05801	63.3387
138	0.00208	254.179	239	255	3.16266	0.64953	0.05355	0.04953	59.2384
139	0.00212	253.581	235	255	2.84262	0.65117	0.05285	0.05102	113.177
140	0.00266	254.062	240	255	3.06849	0.65209	0.05952	0.05697	0.85282
141	0.00252	253.813	232	255	0.49962	0.66713	0.06193	0.05191	96.906
142	0.00211	253.645	236	255	0.30422	0.66728	0.06375	0.04212	121.021
143	0.00283	253.625	238	255	2.98481	0.67021	0.06454	0.05587	34.0485
144	0.00248	253.571	233	255	3.65569	0.6709	0.05724	0.0552	82.1213
145	0.00238	253.723	235	255	0.36813	0.67946	0.05821	0.052	133.59
146	0.00223	253.595	239	255	3.21822	0.6763	0.0563	0.05034	144.921
147	0.00217	253.514	233	255	0.5709	0.69068	0.0541	0.05116	162.544
148	0.00283	253.859	239	255	3.38307	0.69281	0.06216	0.05792	163.172
149	0.00311	253.707	235	255	2.70267	0.70402	0.06779	0.05848	58.7784
150	0.00217	253.92	239	255	0.25692	0.70362	0.05974	0.04615	169.099
151	0.00333	254.064	235	255	2.82034	0.71223	0.06778	0.06255	12.9202
152	0.00188	253.305	237	255	3.50469	0.70813	0.05164	0.04624	23.0951
153	0.00213	253.644	235	255	2.63663	0.71909	0.05604	0.04831	60.3513
154	0.00209	253.6	239	255	3.07107	0.71521	0.05719	0.04657	40.17
155	0.00316	253.786	239	255	2.91478	0.72521	0.06773	0.05935	52.653
156	0.00278	253.827	236	255	3.28945	0.73145	0.06715	0.05272	105.968
157	0.00271	253.606	236	255	3.16872	0.73708	0.06708	0.05138	86.6761
158	0.0025	253.638	238	255	2.55404	0.74289	0.06073	0.05239	81.3176
159	0.00111	253.348	234	255	2.75563	0.73743	0.03997	0.03531	77.3412
160	0.00091	253.724	240	255	2.97118	0.73734	0.03488	0.0332	7.7462
161	0.00206	253.564	234	255	3.01722	0.75655	0.05712	0.04585	63.7371
162	0.00172	253.583	238	255	0.5252	0.75346	0.0504	0.04354	10.628
163	0.00277	253.923	242	255	3.23463	0.76337	0.06409	0.05498	171.601
164	0.0023	253.567	240	255	3.10559	0.76998	0.05742	0.05099	122.844
165	0.00206	253.768	235	255	0.15859	0.76852	0.05262	0.04977	98.8533
166	0.003	253.671	235	255	3.35335	0.77687	0.07198	0.05308	106.982
167	0.00197	253.325	237	255	2.82738	0.77105	0.05293	0.0474	35.9022
168	0.00216	253.878	238	255	3.42237	0.77198	0.05651	0.04869	167.704
169	0.00304	254.108	238	255	2.62124	0.78729	0.06726	0.05755	80.5743
170	0.00279	253.865	235	255	2.72053	0.79143	0.06336	0.05613	47.2696
171	0.00233	253.699	235	255	2.93415	0.80415	0.06204	0.0479	78.032
172	0.00196	253.225	239	255	0.28814	0.80401	0.05482	0.04556	119.542
173	0.00226	254.127	241	255	3.17977	0.80917	0.05598	0.05132	89.0898
174	0.00271	253.612	236	255	2.87052	0.81878	0.06315	0.05466	52.3052
175	0.00283	253.734	234	255	3.0706	0.8208	0.06119	0.05885	23.6476
176	0.00244	253.95	233	255	3.30641	0.82081	0.05869	0.05298	95.207
177	0.00202	253.764	235	255	2.55788	0.81674	0.05258	0.04897	60.3364
178	2e-05	252.6	247	255	3.23698	0.79598	0.01174	0.00235	0
179	0.00205	253.839	241	255	2.99379	0.82604	0.05735	0.04548	79.731
180	0.00244	253.819	234	255	0.59975	0.83011	0.05971	0.05199	124.686
181	0.00239	253.733	238	255	3.23705	0.82597	0.05988	0.05074	165.879
182	0.00294	254.072	239	255	0.15706	0.84383	0.06495	0.05756	83.7051
183	0.00219	253.704	235	255	0.34494	0.8414	0.05502	0.05071	56.5834
184	0.00329	253.876	239	255	0.41838	0.84455	0.0676	0.06199	117.86
185	0.00249	253.763	239	255	3.39604	0.84878	0.05803	0.05454	27.3472
186	0.00446	254.062	237	255	2.48417	0.86235	0.08501	0.06688	102.059
187	0.00281	254.146	239	255	2.79018	0.85903	0.06414	0.05587	121.987
188	0.00274	253.888	238	255	2.71775	0.86695	0.06816	0.05112	120.347
189	0.00322	253.96	239	255	3.13899	0.87889	0.07012	0.05851	94.7014
190	0.00249	253.62	239	255	3.25675	0.88147	0.05796	0.0548	51.7028
191	0.00242	253.905	231	255	2.56414	0.88814	0.06155	0.05008	58.5293
192	0.00356	253.987	237	255	3.06187	0.89276	0.07233	0.06266	157.018
193	0.00229	253.371	239	255	3.34462	0.88763	0.05743	0.05079	170.27
194	0.00238	253.652	240	255	0.19818	0.89964	0.05635	0.05372	116.647
195	0.00307	254.065	236	255	2.42014	0.90719	0.06741	0.058	92.6016
196	0.00282	253.909	239	255	2.96981	0.90128	0.06285	0.05711	116.93
197	0.00281	253.559	239	255	3.47768	0.91014	0.06672	0.05363	21.3548
198	0.00238	253.219	238	255	3.40553	0.91899	0.05901	0.0513	62.0591
199	0.00343	254.087	239	255	2.62291	0.92912	0.07333	0.05963	72.0242
200	0.00305	253.719	235	255	2.90306	0.92942	0.06638	0.05856	88.0371
201	1e-05	254	252	255	2.7979	0.89795	0.00704	0.00235	0
202	0.00162	253.515	234	255	2.80014	0.92518	0.05221	0.0396	39.5202
203	0.00226	253.524	237	255	2.69154	0.93019	0.06064	0.04755	61.228
204	8.661e-06	253.5	252	255	2.59709	0.90731	0.0054	0.00204	45
205	0.00168	253.44	239	255	3.27656	0.93924	0.05341	0.04016	18.9839
206	0.00285	253.806	235	255	2.35686	0.95581	0.06348	0.05724	47.8848
207	0.00325	253.868	235	255	2.47693	0.95847	0.07138	0.05801	113.23
208	0.0019	253.631	236	255	2.74236	0.94638	0.05181	0.04672	151.88
209	0.00216	253.273	239	255	3.33726	0.95682	0.05598	0.04905	54.0131
210	0.00257	253.83	238	255	3.01899	0.96825	0.06471	0.05053	23.9764
211	0.00226	253.837	236	255	2.84205	0.97446	0.05737	0.05026	68.0113
212	0.00259	253.659	239	255	3.4396	0.9787	0.05785	0.057	54.2626
213	0.00188	253.395	235	255	3.49565	0.9865	0.05305	0.045	53.3178
214	0.00305	254.237	242	255	2.41401	1.00458	0.06527	0.05956	88.1107
215	0.00279	253.688	239	255	2.61212	1.00228	0.06281	0.05654	126.376
216	0.00316	253.623	235	255	2.68213	1.00186	0.06554	0.06133	144.422
217	0.00301	254.275	235	255	2.95553	1.00836	0.06667	0.05739	66.0419
218	0.00314	254.055	239	255	2.77743	1.00916	0.0652	0.06123	18.832
219	0.00193	253.469	240	255	3.28975	1.00069	0.05175	0.04752	11.54
220	0.00244	253.874	235	255	3.37331	1.00759	0.05764	0.05386	77.8958
221	4.331e-06	255	255	255	3.47007	0.98535	0.00235	0.00235	0
222	0.00594	254.198	235	255	2.31613	1.02889	0.13056	0.05794	160.713
223	0.00321	254.086	232	255	3.53911	1.02348	0.07221	0.05666	31.4727
224	0.00312	253.613	235	255	2.88014	1.02997	0.0668	0.05943	82.6837
225	0.00264	253.78	238	255	3.23135	1.03393	0.06132	0.05476	14.8646
226	0.00247	253.874	238	255	2.13647	1.04013	0.06178	0.05087	86.5243
227	0.0028	253.901	238	255	2.49067	1.03907	0.06124	0.05825	4.87853
228	0.00208	253.604	235	255	2.55526	1.03718	0.05429	0.04875	107.645
229	0.0032	254.153	240	255	2.21864	1.0459	0.06962	0.05861	130.322
230	0.0022	253.43	239	255	0.24453	1.04909	0.05745	0.04866	86.148
231	0.00276	253.732	239	255	3.42201	1.05314	0.06286	0.05596	28.1395
232	0.00301	253.438	239	255	0.97953	1.06538	0.08388	0.04562	45.2024
233	0.00275	253.997	238	255	2.7197	1.05899	0.06374	0.05484	47.9152
234	0.00208	253.667	237	255	3.31766	1.05488	0.05835	0.04546	1.22915
235	0.00311	253.641	239	255	3.02027	1.06302	0.06669	0.05945	20.6263
236	0.00181	253.688	234	255	2.82213	1.05973	0.04928	0.04666	30.601
237	4.331e-06	255	255	255	2.84577	1.04154	0.00235	0.00235	0
238	0.00277	253.994	238	255	2.64412	1.07508	0.06248	0.05639	171.895
239	8.661e-06	255	255	255	2.84889	1.04674	0.0054	0.00204	135
240	0.00218	253.163	240	255	2.92177	1.07886	0.05409	0.05138	106.595
241	0.00335	253.849	238	255	3.13521	1.08539	0.06898	0.06187	84.9174
242	0.00404	254.165	234	255	1.23748	1.094	0.07566	0.06807	99.3097
243	0.00482	253.872	235	255	1.77331	1.09773	0.08303	0.07391	89.961
244	0.00251	253.759	232	255	2.44429	1.08715	0.06202	0.05156	23.1118
245	0.00261	253.935	238	255	1.92107	1.09037	0.06065	0.05473	65.0308
246	0.00321	254.116	234	255	2.03848	1.09645	0.06729	0.0608	129.263
247	0.00255	253.983	237	255	2.28992	1.09877	0.05943	0.05465	59.7231
248	0.00262	253.855	237	255	2.77061	1.10358	0.06138	0.05444	79.3582
249	0.00174	253.619	232	255	2.54351	1.0995	0.05463	0.04057	62.4521
250	0.00265	253.766	237	255	2.1615	1.11255	0.06394	0.05278	69.4546
251	4e-05	252.4	241	255	3.31918	1.08316	0.02348	0.00235	0
252	0.00145	253.29	239	255	2.85574	1.10715	0.04802	0.03835	41.0164
253	0.00292	253.994	232	255	3.59053	1.11129	0.06709	0.05547	23.0674
254	0.00342	254.07	234	255	1.61071	1.12501	0.07377	0.05904	85.542
255	0.00238	253.412	239	255	3.45513	1.11749	0.05905	0.05126	78.0335
256	0.00273	253.743	240	255	3.32652	1.11602	0.06372	0.05452	1.43486
257	0.00239	253.548	238	255	1.44503	1.12265	0.06249	0.04862	109.43
258	0.0042	254.196	236	255	1.53656	1.12981	0.07732	0.06924	126.882
259	0.00332	253.956	230	255	1.85029	1.12737	0.06861	0.06164	95.5875
260	0.00248	253.723	241	255	2.22587	1.12852	0.05884	0.0537	74.3552
261	0.0025	253.522	231	255	3.00254	1.12734	0.05983	0.05317	117.6
262	0.003	253.591	233	255	2.5983	1.13152	0.06348	0.06011	53.1358
263	0.00237	253.327	238	255	3.38779	1.13019	0.06057	0.04989	75.1049
264	0.00317	254.147	234	255	1.97821	1.13926	0.06724	0.0601	111.797
265	0.00227	253.6	237	255	2.49279	1.13343	0.05761	0.05025	97.4566
266	0.00223	253.788	239	255	2.69223	1.12855	0.05845	0.04858	23.4571
267	0.00268	253.855	236	255	2.9025	1.14355	0.06446	0.05304	38.1895
268	0.00233	253.642	235	255	3.06456	1.13751	0.05887	0.05049	51.0593
269	0.00221	253.556	239	255	1.16605	1.14056	0.05695	0.04948	62.9009
270	0.00187	253.603	238	255	1.09225	1.14803	0.06463	0.03677	83.5105
271	0.00281	253.618	231	255	2.10457	1.14932	0.06685	0.05361	88.4067
272	2e-05	251	246	255	2.01027	1.12169	0.01108	0.00199	135
273	0.00288	253.655	234	255	3.16422	1.14782	0.0637	0.05748	28.7662
274	0.00239	253.483	231	255	3.51831	1.15109	0.05673	0.05356	83.5619
275	0.00282	253.791	235	255	2.35476	1.15691	0.06197	0.05793	96.7263
276	0.00396	254.184	235	255	1.68589	1.16556	0.07692	0.06552	74.7365
277	0.00224	253.791	234	255	1.01545	1.16485	0.05817	0.04901	51.3442
278	0.00269	253.555	236	255	2.42429	1.16868	0.06919	0.04957	52.6616
279	0.00269	254.114	238	255	2.80644	1.16595	0.0606	0.0566	166.742
280	0.00288	253.836	234	255	1.91208	1.17251	0.0636	0.05757	88.1903
281	0.00243	253.743	239	255	2.29707	1.17295	0.06318	0.04896	78.2929
282	0.00291	254.051	239	255	1.29019	1.17589	0.06432	0.05769	59.9236
283	0.0033	253.869	234	255	1.22185	1.18044	0.07014	0.05998	54.8308
284	0.00312	253.67	238	255	1.75738	1.18194	0.06931	0.05736	58.4384
285	0.00309	253.574	238	255	1.39995	1.18192	0.06557	0.06004	73.0497
286	0.00168	253.726	234	255	2.96138	1.17271	0.04996	0.04271	17.484
287	0.00232	253.709	242	255	0.26505	1.18114	0.0576	0.05131	29.1459
288	0.00316	254.014	236	255	3.46031	1.18789	0.06834	0.05881	147.07
289	0.00416	254.235	235	255	2.05481	1.20101	0.08974	0.05899	109.199
290	0.00257	253.951	240	255	2.19245	1.18957	0.06038	0.05415	91.4327
291	0.0027	254.021	236	255	2.73773	1.18831	0.06002	0.05723	64.2179
292	0.00137	254.025	242	255	3.10486	1.18203	0.04826	0.03622	59.1123
293	0.00199	253.583	238	255	3.21246	1.1918	0.05424	0.04677	107.666
294	0.00284	254.088	231	255	3.27774	1.19472	0.06347	0.05699	117.228
295	0.00232	253.503	235	255	2.67255	1.19707	0.05769	0.05114	102.497
296	0.00201	253.368	236	255	1.34017	1.20224	0.05687	0.04509	71.828
297	0.00254	253.589	239	255	2.54183	1.20215	0.05954	0.05436	94.822
298	0.00252	253.647	233	255	2.60457	1.20368	0.06197	0.05187	91.7762
299	0.00476	254.261	240	255	1.57649	1.21876	0.08447	0.07174	81.2678
300	0.00222	253.441	239	255	1.50671	1.21041	0.05924	0.04766	76.9709
301	0.00271	253.754	240	255	1.12047	1.22046	0.06402	0.05383	57.3856
302	0.00205	253.603	237	255	2.47083	1.21425	0.05429	0.04814	23.5262
303	0.00298	253.859	235	255	1.80952	1.222	0.06496	0.0584	98.6745
304	0.00234	254.074	235	255	1.9976	1.22394	0.06523	0.04565	97.9541
305	0.00162	253.511	239	255	2.13513	1.21711	0.04881	0.04225	48.3519
306	0.00154	253.416	240	255	2.91104	1.21594	0.04534	0.0433	90.8361
307	0.00235	253.606	236	255	2.24785	1.22531	0.05889	0.05084	79.2705
308	0.00306	253.926	237	255	0.2164	1.2332	0.07002	0.05568	68.6709
309	0.00266	253.728	239	255	1.64507	1.23455	0.06468	0.05235	72.8529
310	0.00201	253.374	238	255	1.05362	1.23358	0.05579	0.04596	111.809
311	0.00162	253.42	240	255	2.99007	1.22691	0.05028	0.04102	62.3616
312	0.00036	252.78	242	255	3.15359	1.21724	0.02446	0.01848	76.6662
313	0.00259	253.816	238	255	3.62902	1.23441	0.05862	0.05634	90.6336
314	0.00395	254.036	235	255	1.45136	1.24836	0.08406	0.05982	102.186
315	0.00243	253.761	239	255	1.86833	1.23769	0.05837	0.05299	99.9912
316	0.00239	253.721	234	255	2.38034	1.23998	0.06317	0.04809	71.661
317	0.00282	253.816	234	255	2.85183	1.23508	0.0613	0.05855	179.696
318	0.00254	253.647	234	255	3.04589	1.24486	0.06767	0.04775	80.9943
319	0.0025	253.459	239	255	3.40613	1.24225	0.06202	0.0513	41.8941
320	0.00302	253.452	236	255	0.7803	1.24782	0.06999	0.05491	92.2884
321	0.00314	253.639	239	255	1.9357	1.25183	0.06768	0.05907	49.8904
322	0.00228	253.884	237	255	3.22595	1.25084	0.05648	0.05135	26.4864
323	0.0027	253.677	235	255	1.17608	1.25644	0.06249	0.05497	107.876
324	0.0029	253.899	239	255	2.774	1.25468	0.06159	0.05998	142.344
325	0.00226	253.568	241	255	3.30311	1.25411	0.05884	0.04882	53.5343
326	0.00367	254.099	234	255	1.25487	1.26671	0.07661	0.06096	82.0782
327	0.00256	253.905	238	255	3.10562	1.25476	0.05983	0.05438	38.9342
328	0.00352	253.86	239	255	1.72775	1.26381	0.07091	0.06322	42.5975
329	0.00207	253.538	238	255	0.29148	1.26309	0.05918	0.04454	91.8026
330	0.00276	253.605	238	255	2.68484	1.26444	0.06376	0.05517	40.9453
331	0.00295	253.742	238	255	1.32235	1.27286	0.06288	0.05972	61.9213
332	0.00211	253.632	233	255	2.17154	1.2711	0.05894	0.04556	56.0629
333	0.00342	253.61	237	255	2.5781	1.28305	0.06802	0.06404	51.5481
334	0.00283	253.833	243	255	2.92978	1.28029	0.06112	0.05891	63.4627
335	0.0025	253.913	234	255	3.16192	1.27936	0.06002	0.05301	50.9658
336	0.00269	253.923	236	255	2.43088	1.28142	0.05965	0.0574	49.0614
337	0.00297	254.106	233	255	2.503	1.2827	0.06605	0.05726	8.17549
338	0.00249	254.003	238	255	3.45281	1.28084	0.06003	0.05291	171.883
339	0.00178	253.364	239	255	3.66744	1.27869	0.05313	0.04276	33.9274
340	0.00265	253.975	241	255	3.57144	1.28922	0.06231	0.05407	58.1777
341	0.00214	253.901	235	255	2.2752	1.28465	0.05481	0.0498	69.1057
342	0.00233	253.42	235	255	2.01042	1.29558	0.05962	0.04976	87.3851
343	0.00178	253.735	234	255	3.25812	1.29457	0.0508	0.04461	49.4818
344	0.00136	253.775	239	255	3.50916	1.28767	0.04449	0.03904	17.7086
345	0.00261	253.934	238	255	1.54494	1.30144	0.06191	0.05361	51.6092
346	0.00246	253.805	235	255	2.33374	1.30154	0.05923	0.05288	98.9519
347	0.00281	253.86	234	255	2.99263	1.30087	0.0648	0.05513	56.3674
348	0.00253	253.59	238	255	3.36217	1.29839	0.06004	0.05373	158.823
349	2e-05	254	252	255	3.32699	1.27774	0.00921	0.00239	53.9094
350	0.00382	254.203	239	255	1.39812	1.31136	0.07371	0.06597	71.8183
351	0.00215	253.833	235	255	1.77265	1.30438	0.05994	0.04572	93.3669
352	0.00205	253.224	239	255	1.83218	1.30676	0.05671	0.04599	89.0185
353	0.00355	253.983	238	255	1.65665	1.3113	0.07135	0.06329	37.3673
354	0.00271	253.661	237	255	0.99696	1.31638	0.06267	0.05508	67.9454
355	0.00292	253.88	239	255	1.1304	1.31497	0.06379	0.05826	60.1233
356	0.00245	253.705	240	255	1.06181	1.31784	0.05994	0.05207	84.421
357	0.00293	253.982	239	255	2.21243	1.32115	0.0647	0.05761	95.3017
358	0.00275	254.123	240	255	2.85658	1.31925	0.06138	0.05714	133.83
359	0.00186	253.869	236	255	2.1291	1.31939	0.05175	0.04571	89.9255
360	0.00204	253.66	234	255	2.71654	1.32015	0.05503	0.04709	51.8015
361	0.0023	253.921	234	255	1.93104	1.32968	0.05858	0.05007	59.7486
362	0.00262	253.657	233	255	3.10112	1.33165	0.06428	0.05181	77.4416
363	0.00307	253.672	234	255	0.23464	1.33264	0.06477	0.06027	71.6744
364	0.00221	253.947	239	255	2.0672	1.32984	0.05331	0.05285	23.5586
365	0.0034	253.879	239	255	2.63328	1.33596	0.06973	0.06207	28.9719
366	0.00328	253.914	235	255	1.29517	1.34203	0.06658	0.06277	52.2294
367	0.00348	254.051	240	255	1.47594	1.34669	0.06826	0.06494	170.271
368	0.0029	253.699	239	255	1.5923	1.34267	0.06377	0.05794	75.7044
369	0.00273	253.987	231	255	0.08334	1.34166	0.06042	0.05759	175.406
370	0.0014	253.05	238	255	3.03564	1.33827	0.05078	0.03507	65.7295
371	0.00268	253.575	235	255	3.6799	1.34553	0.06159	0.05542	42.7158
372	0.00271	253.613	234	255	2.45176	1.34961	0.07008	0.04917	49.7613
373	0.00206	253.754	235	255	2.52629	1.3432	0.05158	0.05078	26.4167
374	0.00307	253.615	239	255	3.28394	1.34923	0.06513	0.06011	93.2057
375	0.00224	254.255	238	255	3.46635	1.34327	0.05955	0.04787	10.7089
376	0.00332	254.119	238	255	1.86767	1.35782	0.06937	0.06097	95.3278
377	0.0019	253.715	235	255	2.90786	1.34808	0.05403	0.0447	24.3122
378	0.00294	254.088	238	255	3.58272	1.35411	0.06226	0.06014	141.229
379	0.0024	253.686	235	255	1.9864	1.35806	0.05678	0.0539	104.059
380	0.00316	253.479	235	255	1.71112	1.36505	0.06588	0.0611	101.371
381	0.0022	253.787	238	255	3.40097	1.35996	0.05619	0.04985	55.5735
382	0.00359	253.734	239	255	1.17462	1.36671	0.07435	0.06155	38.5797
383	0.00324	254.103	240	255	2.37578	1.3649	0.06536	0.0631	59.2142
384	0.00259	253.91	233	255	3.15863	1.36286	0.06078	0.05416	91.9644
385	0.00203	253.663	235	255	3.21705	1.36052	0.05371	0.04815	126.273
386	0.00339	253.95	237	255	2.28696	1.37486	0.07487	0.05759	78.2002
387	0.00225	253.871	238	255	2.75447	1.37018	0.05412	0.05288	30.4864
388	0.00209	253.728	239	255	3.33987	1.37059	0.05435	0.0489	56.9274
389	0.00338	253.866	237	255	2.96957	1.37771	0.06688	0.06439	51.5856
390	0.00336	253.916	235	255	0.92612	1.3852	0.07799	0.05487	66.3286
391	0.00223	253.915	235	255	2.81549	1.38167	0.05809	0.04888	65.4493
392	0.00314	253.815	237	255	1.77245	1.39242	0.06877	0.05821	81.4632
393	0.00441	254.185	240	255	1.08855	1.4004	0.07978	0.07036	107.206
394	0.0029	253.839	234	255	2.21251	1.39079	0.06413	0.05752	33.002
395	0.00236	253.502	239	255	2.68373	1.39504	0.05809	0.05182	105.711
396	0.00488	253.902	237	255	1.33205	1.40827	0.08119	0.0766	45.118
397	0.00377	253.874	235	255	1.41726	1.40785	0.07517	0.06389	76.5355
398	0.00265	254.309	235	255	3.7215	1.39691	0.06141	0.05486	178.474
399	0.00325	254.063	239	255	0.85567	1.41084	0.07369	0.05619	85.1268
400	0.00238	253.887	237	255	2.04636	1.40283	0.05771	0.05245	82.9453
401	0.0028	254.032	239	255	2.10996	1.40515	0.06741	0.05292	63.4419
402	0.00357	254.093	238	255	1.23522	1.40912	0.0713	0.06372	49.3041
403	0.00563	253.77	235	255	2.58778	1.41275	0.13309	0.05382	165.285
404	0.00332	253.983	239	255	1.65063	1.41412	0.07385	0.05719	110.883
405	0.00222	253.606	239	255	3.62726	1.40457	0.05581	0.05068	57.3544
406	0.0015	253.699	240	255	1.53962	1.4018	0.04766	0.04003	83.5893
407	0.00253	253.986	235	255	3.47307	1.40717	0.05822	0.05531	94.7727
408	0.00267	253.78	236	255	3.04091	1.41239	0.06488	0.05244	78.0011
409	0.00105	253.514	243	255	0.10139	1.40584	0.04049	0.03309	85.8853
410	0.00293	254.158	235	255	1.91531	1.42186	0.06501	0.05734	61.7157
411	0.00145	253.445	241	255	3.53736	1.40993	0.04693	0.03936	39.6856
412	0.00141	253.634	240	255	0.2521	1.4106	0.04352	0.04118	174.018
413	0.00296	253.716	239	255	2.88428	1.41717	0.06602	0.05704	8.78037
414	0.00383	254.001	235	255	0.98245	1.43087	0.07721	0.0632	77.3547
415	0.00279	253.647	239	255	2.48112	1.42129	0.06063	0.05866	24.5132
416	0.00365	254.034	239	255	3.10401	1.42575	0.07179	0.06467	31.9214
417	0.00287	253.824	234	255	0.04693	1.42986	0.06514	0.05612	104.126
418	0.00243	253.906	240	255	1.98761	1.42499	0.05652	0.05482	75.9741
419	0.00147	253.572	238	255	3.38595	1.41624	0.04736	0.03947	19.146
420	0.00233	253.599	231	255	0.18968	1.42936	0.05948	0.04987	122.862
421	0.00239	253.711	240	255	3.18045	1.42752	0.0614	0.04948	43.6897
422	0.00318	253.893	236	255	1.48496	1.43604	0.0664	0.06103	70.2034
423	0.00298	254.13	239	255	1.58588	1.43607	0.06355	0.05961	110.438
424	0.00215	253.655	239	255	2.39122	1.42709	0.0577	0.0474	170.342
425	0.00287	253.965	239	255	1.82424	1.43471	0.06118	0.05975	179.479
426	0.00273	254.059	241	255	3.29169	1.43538	0.06512	0.05343	43.1232
427	5e-05	252.636	246	255	0.08125	1.41782	0.01427	0.00425	97.4132
428	0.00276	253.693	237	255	0.79383	1.44589	0.06563	0.0536	72.5426
429	0.00175	253.505	236	255	2.73675	1.44347	0.04987	0.04466	69.4405
430	0.00202	253.455	236	255	2.15872	1.44896	0.05317	0.04832	81.8978
431	0.00223	253.572	239	255	2.28191	1.45081	0.05935	0.04794	55.2563
432	0.00236	253.98	235	255	2.79334	1.45233	0.0597	0.05034	75.3115
433	0.00012	252.286	244	255	0.2718	1.43269	0.01955	0.0079	46.772
434	0.00222	253.784	235	255	0.29608	1.4529	0.05714	0.0495	59.9414
435	0.00318	254.257	235	255	1.15867	1.45649	0.07027	0.05759	46.7532
436	0.00349	254.076	235	255	1.71702	1.45839	0.06988	0.06368	50.7236
437	0.00246	253.496	236	255	2.97644	1.46023	0.06238	0.0502	54.2811
438	0.00191	253.689	235	255	3.65857	1.45755	0.0516	0.04712	31.5882
439	0.00269	253.743	234	255	3.22713	1.47109	0.06834	0.05018	94.9738
440	0.00308	254.053	239	255	3.34548	1.47183	0.06852	0.05729	88.5309
441	0.00365	254.097	239	255	3.56582	1.47209	0.07176	0.06469	88.2208
442	0.00323	253.84	235	255	2.67361	1.4736	0.06688	0.0615	145
443	0.00265	253.739	236	255	3.41689	1.47322	0.06028	0.05598	93.9695
444	0.00278	254.008	234	255	1.26802	1.47625	0.06553	0.05394	69.7084
445	0.0021	253.667	238	255	0.61649	1.47591	0.05825	0.04581	66.7677
446	0.00232	254.203	234	255	0.89863	1.4751	0.05872	0.05033	99.1292
447	0.00268	253.982	240	255	2.55434	1.47786	0.05984	0.05695	161.82
448	0.00249	253.74	235	255	2.22014	1.48315	0.05772	0.05483	93.7578
449	0.00248	254.288	233	255	3.48607	1.48133	0.05814	0.05425	127.223
450	0.00276	253.856	239	255	3.77932	1.4894	0.06679	0.05267	81.0179
451	0.00392	254.007	238	255	1.34514	1.49393	0.07838	0.06373	71.4037
452	0.00275	253.843	239	255	1.65086	1.48919	0.06335	0.05535	76.9048
453	0.00213	253.955	239	255	2.32615	1.48521	0.05999	0.04513	61.4262
454	0.00296	253.909	237	255	2.48261	1.48655	0.0662	0.05689	170.768
455	0.00328	254.208	242	255	2.91007	1.48881	0.06944	0.06019	174.69
456	0.00218	253.684	234	255	0.11251	1.48853	0.05734	0.04837	53.379
457	0.00263	253.607	236	255	2.06704	1.49183	0.06054	0.05538	86.8097
458	0.0031	253.737	237	255	1.99781	1.49555	0.0698	0.05648	46.1483
459	0.00222	253.696	234	255	1.41256	1.49513	0.05949	0.04755	59.6383
460	0.00323	254.287	242	255	1.85344	1.50052	0.06812	0.06031	70.1911
461	0.00221	253.904	234	255	3.11309	1.4894	0.06066	0.04636	34.9951
462	0.00258	253.532	239	255	0.17674	1.49619	0.05922	0.05549	37.5531
463	0.00203	253.624	237	255	1.92869	1.49404	0.0513	0.0503	66.2068
464	0.00257	254.002	237	255	2.83612	1.4965	0.06286	0.05201	58.1837
465	8.661e-06	255	255	255	2.81975	1.47127	0.0054	0.00204	45
466	0.00238	253.445	237	255	3.70033	1.50104	0.05818	0.05212	33.9175
467	4.331e-06	255	255	255	3.67817	1.47855	0.00235	0.00235	0
468	0.0029	253.717	236	255	1.03089	1.51086	0.06553	0.05629	64.48
469	0.00196	253.259	234	255	1.09145	1.50504	0.05479	0.04549	67.5154
470	0.0031	253.972	239	255	1.19332	1.51698	0.07179	0.05492	74.0069
471	0.0031	254.024	236	255	2.37657	1.51996	0.06728	0.0586	74.3812
472	1e-05	253.667	251	255	2.99768	1.48479	0.00704	0.00235	0
473	0.00417	254.197	239	255	1.77342	1.5231	0.07486	0.07093	33.722
474	0.00218	253.266	239	255	3.05411	1.51426	0.05416	0.05131	59.2475
475	0.00246	253.683	238	255	2.62045	1.51703	0.05846	0.05348	121.995
476	0.00204	253.589	235	255	3.29032	1.51824	0.05634	0.046	70.2297
477	0.00479	254.165	238	255	1.47147	1.53254	0.08314	0.07342	81.7164
478	0.00389	253.996	238	255	0.95471	1.53145	0.07457	0.06647	63.3027
479	0.0022	253.387	240	255	2.99597	1.52203	0.05324	0.05271	38.2562
480	0.00314	253.96	237	255	3.16145	1.52862	0.06654	0.05999	95.8344
481	0.00299	253.468	234	255	0.80383	1.53199	0.06671	0.05703	77.2907
482	0.00294	253.807	234	255	1.54311	1.53017	0.06563	0.05696	79.366
483	0.00298	253.929	235	255	2.74704	1.5279	0.0633	0.05992	54.9558
484	0.00208	254.217	238	255	0.33176	1.52778	0.05599	0.04727	124.951
485	0.0024	253.893	235	255	3.61298	1.52867	0.05996	0.05094	158.523
486	0.00275	253.923	238	255	2.15996	1.5344	0.06215	0.05625	72.7541
487	0.00265	253.949	241	255	3.22829	1.53913	0.06429	0.0524	75.7183
488	0.00311	254.223	235	255	3.40502	1.54702	0.06709	0.05909	74.8644
489	0.0027	253.849	238	255	0.21645	1.54703	0.06362	0.05408	35.7593
490	0.00331	253.819	235	255	1.6944	1.55063	0.06577	0.06405	109.649
491	0.00277	253.579	237	255	2.25777	1.54857	0.0616	0.0572	78.7734
492	0.003	253.746	237	255	1.61038	1.54892	0.06385	0.05976	53.1906
493	2e-05	252.6	245	255	3.25989	1.52434	0.01174	0.00235	90
494	0.00329	253.962	239	255	0.8675	1.55795	0.07095	0.05898	65.5971
495	0.00317	254.046	239	255	3.82288	1.55328	0.06804	0.05932	23.219
496	0.00258	253.657	235	255	2.43437	1.55573	0.0585	0.05608	112.347
497	0.00213	253.672	238	255	3.46452	1.55609	0.05746	0.04712	91.5806
498	0.00282	254.134	239	255	1.12518	1.55958	0.06371	0.05634	107.457
499	0.00243	253.688	241	255	2.08077	1.55424	0.05686	0.0543	82.3602
500	0.00247	253.744	237	255	2.56373	1.5568	0.06237	0.05039	70.0209
501	0.0032	253.632	236	255	2.92416	1.56322	0.07083	0.05761	77.8644
502	0.00281	253.635	239	255	3.52446	1.55794	0.06237	0.05746	50.8433
503	0.00245	253.737	234	255	1.26553	1.55852	0.05819	0.05363	89.4144
504	0.00322	254.125	234	255	1.9067	1.56199	0.06564	0.06241	24.1989
505	4.331e-06	255	255	255	2.00088	1.53266	0.00235	0.00235	0
506	0.00245	253.739	237	255	2.502	1.56331	0.05881	0.05306	84.2349
507	0.00278	253.956	240	255	2.67531	1.56337	0.06076	0.05835	61.9531
508	0.00228	253.272	238	255	2.00534	1.56435	0.05742	0.05051	3.95351
509	0.0023	253.418	234	255	0.27313	1.57411	0.05666	0.05168	51.1299
510	0.00268	254.247	239	255	1.39976	1.57381	0.06245	0.05474	79.8963
511	0.00265	253.889	241	255	3.74138	1.57356	0.06196	0.05437	153.927
512	0.0018	253.66	239	255	3.66513	1.56885	0.04994	0.04582	3.88378
513	0.00311	253.834	231	255	1.83523	1.58039	0.06727	0.05893	59.6526
514	0.00293	253.824	242	255	2.85764	1.58426	0.06404	0.05829	94.177
515	0.00222	253.809	239	255	2.794	1.58323	0.05418	0.0521	74.477
516	0.00306	254.072	231	255	2.31603	1.59224	0.06521	0.05969	106.092
517	0.00579	254.034	239	255	3.07772	1.5929	0.12386	0.05948	172.419
518	0.00331	253.904	234	255	2.19955	1.59625	0.07202	0.05849	79.5236
519	0.00244	253.766	236	255	1.20912	1.59233	0.06032	0.05147	104.903
520	0.00186	253.83	244	255	3.27421	1.59283	0.05468	0.04336	43.5617
521	0.00252	253.664	235	255	1.34213	1.60316	0.0616	0.052	100.81
522	0.00299	253.763	241	255	1.51617	1.60926	0.07174	0.05311	79.7263
523	0.00294	253.838	239	255	2.98273	1.60816	0.06364	0.05883	86.7092
524	0.00301	253.861	239	255	3.8988	1.60288	0.06974	0.05502	19.516
525	0.00288	253.895	238	255	0.97881	1.61274	0.0658	0.05581	68.3277
526	0.00219	253.25	231	255	1.07171	1.61201	0.05982	0.04655	73.1779
527	0.00265	253.615	242	255	2.1124	1.6148	0.06426	0.05243	60.3422
528	0.00246	253.613	238	255	3.60556	1.60935	0.05752	0.05445	68.9249
529	0.00399	253.871	238	255	2.38457	1.62038	0.0737	0.0689	166.617
530	0.00291	253.683	234	255	3.36527	1.61447	0.06521	0.05673	55.053
531	0.00337	254.014	235	255	0.90956	1.62203	0.06792	0.06316	106.553
532	0.00221	254.053	239	255	2.60085	1.61449	0.05657	0.04981	78.6441
533	0.00215	254.004	239	255	1.96619	1.61709	0.05639	0.0486	59.7742
534	0.00367	253.889	235	255	1.5803	1.62604	0.07152	0.0653	32.008
535	0.00299	254.191	238	255	2.71425	1.6257	0.0667	0.05712	86.3603
536	0.00312	253.714	240	255	1.66016	1.6275	0.06314	0.06288	123.26
537	0.00173	253.729	238	255	3.42935	1.61926	0.05249	0.04191	55.8493
538	0.00217	253.671	235	255	0.81332	1.62854	0.0559	0.04942	42.6629
539	0.00355	253.677	234	255	3.16635	1.63342	0.06946	0.0651	159.522
540	0.0025	253.642	237	255	1.45491	1.63019	0.05899	0.05402	175.967
541	0.00201	254.058	241	255	3.54536	1.63345	0.05723	0.04471	77.3433
542	0.00311	253.972	241	255	1.88282	1.63489	0.06996	0.05667	38.6004
543	0.00436	254.038	237	255	2.47764	1.643	0.07613	0.07293	86.0357
544	0.0036	253.897	235	255	0.334	1.64296	0.07314	0.06272	73.333
545	0.00283	254.109	237	255	2.0325	1.64128	0.06364	0.05667	81.373
546	0.00398	253.349	232	255	3.30659	1.66407	0.10853	0.04669	82.8117
547	0.00399	254.005	234	255	1.78757	1.64796	0.07308	0.06956	81.6173
548	0.00245	253.811	235	255	2.25004	1.64342	0.0655	0.04765	70.5801
549	0.00155	253.651	240	255	3.68277	1.63202	0.04619	0.04274	39.2028
550	0.00281	253.852	239	255	2.91751	1.64213	0.06407	0.05594	165.957
551	0.00336	253.634	238	255	3.24227	1.65684	0.09116	0.047	130.683
552	0.00194	253.759	238	255	3.4767	1.64069	0.05394	0.0458	63.1697
553	0.00259	253.431	239	255	1.71975	1.65074	0.06498	0.05075	74.5049
554	0.0033	253.506	239	255	1.24862	1.65586	0.07584	0.05533	39.7584
555	0.00178	253.488	239	255	2.76917	1.64819	0.05027	0.04497	40.1665
556	0.00217	253.352	236	255	2.65542	1.65109	0.05487	0.05025	83.5643
557	0.00209	253.51	235	255	3.82597	1.65497	0.05251	0.05061	71.4083
558	0.00246	253.475	239	255	2.54501	1.65763	0.05934	0.05287	41.11
559	0.00307	254.044	239	255	1.17219	1.66202	0.06399	0.06101	152.028
560	0.00314	253.727	234	255	2.83368	1.66314	0.06357	0.0628	150.458
561	0.00229	253.242	239	255	3.76297	1.65837	0.05681	0.05134	45.5039
562	0.00454	253.983	239	255	0.04802	1.67865	0.08696	0.06651	74.2642
563	0.00207	253.633	234	255	1.36368	1.66954	0.05386	0.04903	53.8071
564	0.00165	252.995	239	255	2.14552	1.6722	0.05475	0.03827	48.6211
565	0.00281	253.749	235	255	3.10205	1.67548	0.06328	0.05664	172.494
566	0.00212	253.584	236	255	3.62336	1.67556	0.05462	0.04947	163.6
567	0.00323	254.182	237	255	3.03733	1.68082	0.06533	0.06296	89.7149
568	0.00238	253.544	239	255	1.93718	1.68162	0.05926	0.05117	42.7277
569	0.00262	253.972	241	255	0.2142	1.6854	0.06278	0.05322	40.1193
570	0.00305	253.967	234	255	3.89098	1.69058	0.06853	0.05664	56.5613
571	0.0031	253.663	239	255	0.84419	1.68794	0.06998	0.05641	179.737
572	0.00299	253.759	239	255	0.94866	1.69236	0.06528	0.05828	12.3573
573	0.00331	253.979	239	255	1.41963	1.69608	0.06895	0.0611	39.2644
574	0.00232	253.566	239	255	2.29355	1.69337	0.05719	0.05158	95.0294
575	0.00315	253.772	239	255	1.60259	1.69995	0.06717	0.05976	77.8045
576	0.00266	254.138	240	255	2.96454	1.6954	0.06229	0.05435	42.8174
577	0.0024	253.573	238	255	3.69935	1.69812	0.06227	0.04914	93.3447
578	0.00143	253.418	237	255	0.27759	1.68941	0.04646	0.03917	29.6017
579	0.00267	253.559	240	255	1.08417	1.7021	0.0624	0.05452	77.209
580	0.00354	254.098	239	255	1.51772	1.7069	0.07136	0.06321	40.7835
581	0.00265	253.717	234	255	2.19713	1.70448	0.06452	0.0523	59.8476
582	0.00178	253.604	234	255	3.54122	1.69629	0.05021	0.04525	27.1879
583	0.00259	253.881	239	255	1.29334	1.70133	0.06349	0.05185	24.3205
584	0.00264	254.189	238	255	2.05848	1.70529	0.06371	0.05271	30.1493
585	0.00279	254.073	233	255	1.8336	1.70943	0.06438	0.05524	36.1251
586	0.00333	254.026	228	255	2.35443	1.71235	0.07084	0.05978	107.858
587	0.00218	253.604	240	255	2.69818	1.70715	0.0561	0.04944	44.1797
588	0.00319	254.406	241	255	2.77114	1.7142	0.07124	0.05704	96.396
589	0.0021	253.942	234	255	3.42375	1.70606	0.05343	0.05005	67.577
590	0.00275	253.853	234	255	3.96568	1.70812	0.06284	0.05563	49.6689
591	0.00217	253.84	233	255	2.41711	1.7085	0.05383	0.05122	92.6448
592	0.00324	254.049	237	255	3.17709	1.71661	0.06999	0.05901	82.0307
593	0.00246	253.961	239	255	2.61826	1.71211	0.05813	0.05397	37.417
594	0.00233	253.518	237	255	1.02129	1.71598	0.05953	0.04993	142.649
595	0.00295	254.009	234	255	2.55099	1.72658	0.06639	0.05665	48.7692
596	0.00207	253.503	236	255	0.78008	1.72519	0.05437	0.04858	108.867
597	0.0023	253.34	239	255	2.4862	1.7243	0.05565	0.05271	18.7611
598	0.00262	253.817	235	255	2.89143	1.72594	0.06052	0.05521	113.035
599	0.00286	253.477	236	255	1.66649	1.73312	0.06323	0.05756	72.7557
600	0.00339	253.743	233	255	3.3638	1.73325	0.06851	0.06301	109.122
601	0.00235	253.843	238	255	3.48686	1.72387	0.05978	0.05008	16.5281
602	0.00219	253.59	237	255	1.75797	1.73226	0.0529	0.05264	178.79
603	0.0032	253.705	235	255	1.98438	1.73884	0.06737	0.0604	62.7023
604	4.331e-06	252	252	252	3.11422	1.70538	0.00235	0.00235	0
605	0.00252	253.737	239	255	3.23314	1.73713	0.05753	0.05578	55.3655
606	0.00245	253.708	235	255	3.81027	1.73842	0.06001	0.052	77.4764
607	0.00233	253.883	239	255	3.11356	1.73504	0.05989	0.04944	12.2685
608	0.00258	254.017	236	255	1.1453	1.74263	0.05867	0.05592	72.0729
609	0.00304	253.912	238	255	1.91408	1.75116	0.06927	0.05596	24.8161
610	0.00295	253.793	239	255	1.23953	1.75411	0.06674	0.05626	42.0334
611	0.00252	253.705	239	255	2.10618	1.75067	0.05898	0.0545	47.3227
612	0.00266	253.65	239	255	2.24843	1.75222	0.06491	0.05216	36.6388
613	0.00295	254.05	238	255	2.83474	1.75713	0.06481	0.05803	96.0291
614	0.00266	253.86	239	255	3.56315	1.75558	0.06233	0.05431	52.7293
615	0.00212	253.592	238	255	3.63346	1.75108	0.05624	0.04804	19.0023
616	0.0007	253.776	235	255	1.19237	1.74092	0.03184	0.02788	27.6403
617	0.0025	254.249	237	255	3.74078	1.755	0.0621	0.05132	31.7353
618	0.00253	253.916	235	255	4.01022	1.76109	0.05823	0.0554	86.333
619	0.0023	253.497	239	255	3.2924	1.75754	0.05779	0.05066	169.024
620	0.00219	253.672	241	255	2.71171	1.76132	0.05825	0.0479	29.7137
621	0.00323	254.048	240	255	0.2094	1.76793	0.06694	0.06137	24.9056
622	0.00188	253.671	239	255	0.28163	1.76253	0.05518	0.04337	26.0565
623	0.00274	253.867	234	255	0.86002	1.76829	0.06357	0.05482	0.64241
624	0.00233	253.72	237	255	1.45674	1.76549	0.06037	0.04923	49.8941
625	0.00298	253.795	238	255	2.93895	1.77061	0.06308	0.06005	79.0251
626	0.00308	254.309	237	255	0.94028	1.77581	0.06325	0.06199	154.203
627	0.00277	254.086	241	255	1.39037	1.77811	0.06182	0.05709	105.674
628	0.00227	253.204	239	255	1.81714	1.77574	0.0573	0.05052	27.6798
629	0.00303	253.722	236	255	1.0651	1.78395	0.06705	0.05748	35.5238
630	0.00262	253.908	235	255	1.56633	1.78017	0.05987	0.05581	99.1463
631	0.00179	253.517	239	255	3.4356	1.7784	0.0514	0.04441	66.1899
632	0.00275	253.879	237	255	2.03312	1.78634	0.06477	0.05414	83.8503
633	0.00313	253.899	236	255	2.31276	1.78491	0.06622	0.0602	36.4504
634	0.00243	253.925	239	255	2.9994	1.78188	0.05767	0.05373	149.97
635	0.00248	253.645	239	255	2.17161	1.78246	0.06028	0.05232	10.7315
636	0.00317	254.181	238	255	2.64029	1.78806	0.0675	0.05971	123.657
637	0.00338	254.146	239	255	3.91665	1.79127	0.07154	0.0602	120.302
638	0.00291	254.35	241	255	1.31477	1.78916	0.06326	0.05848	146.807
639	0.00204	253.481	234	255	1.71204	1.78846	0.05407	0.04793	84.7176
640	0.00223	253.699	239	255	2.42029	1.7936	0.05682	0.04998	41.5721
641	0.00366	253.736	239	255	3.07576	1.80039	0.07109	0.06554	44.4489
642	0.00512	254.257	239	255	2.56359	1.81026	0.09067	0.07194	36.0047
643	0.00285	254.099	239	255	2.48855	1.80203	0.06323	0.05729	54.894
644	0.00331	254.114	238	255	3.16726	1.80804	0.0692	0.06088	140.673
645	0.00198	253.427	238	255	3.33224	1.80115	0.05474	0.04603	29.2653
646	0.00236	253.583	241	255	3.67505	1.80178	0.06458	0.04653	159.17
647	0.00244	253.764	238	255	1.62835	1.80995	0.05889	0.05271	92.3512
648	0.00253	253.747	231	255	3.52566	1.80871	0.05741	0.05608	121.457
649	0.00226	253.398	239	255	2.77085	1.80955	0.05726	0.05036	68.0231
650	3e-05	252.375	245	255	3.03618	1.78758	0.0122	0.00362	76.7175
651	0.00229	253.809	241	255	1.49994	1.81131	0.05412	0.05379	91.3526
652	0.00242	253.567	234	255	3.83527	1.81876	0.06745	0.04569	73.1784
653	0.00196	253.252	239	255	2.10643	1.81809	0.05133	0.04866	58.7675
654	0.0023	254.166	234	255	3.26345	1.82017	0.05633	0.05198	152.061
655	0.0021	253.746	236	255	2.2213	1.82513	0.05964	0.04475	68.4288
656	0.00279	253.543	236	255	1.76284	1.82831	0.06364	0.05589	47.1914
657	0.00276	254.066	238	255	1.85487	1.82718	0.06064	0.05792	144.367
658	0.0032	253.967	238	255	1.92318	1.82993	0.06886	0.05909	46.0082
659	0.00097	253.444	242	255	3.60447	1.81647	0.03875	0.03173	10.7481
660	0.00212	253.734	242	255	3.76903	1.8271	0.0552	0.04885	122.879
661	0.00329	253.991	236	255	1.25341	1.83676	0.06782	0.06179	71.3851
662	0.00198	254.007	241	255	0.23485	1.82976	0.05666	0.04457	10.6552
663	0.00518	254.378	235	255	0.98078	1.84899	0.08793	0.075	55.3822
664	0.00566	253.895	235	255	2.93429	1.85154	0.12032	0.05989	148.326
665	0.00207	253.739	237	255	3.99512	1.83509	0.05546	0.04763	41.6844
666	0.00218	253.794	237	255	4.06393	1.83687	0.05644	0.04924	34.128
667	0.00265	253.845	241	255	2.69268	1.84163	0.05985	0.05648	45.4476
668	0.00269	253.531	235	255	1.98741	1.84729	0.06507	0.05262	75.9042
669	0.00346	253.787	236	255	1.08198	1.84944	0.07475	0.05886	37.7659
670	0.00265	253.582	234	255	2.84411	1.84638	0.0644	0.0524	51.6705
671	0.00349	253.891	234	255	0.82385	1.85396	0.07203	0.06163	63.8057
672	0.00211	253.713	235	255	3.3758	1.84431	0.05314	0.05053	39.6306
673	0.00234	253.467	235	255	3.44031	1.84496	0.05798	0.05136	27.2676
674	0.00264	253.997	240	255	1.67775	1.85738	0.06389	0.05264	94.9682
675	0.00262	253.696	235	255	2.0559	1.85853	0.05905	0.05649	45.9334
676	0.00266	254.041	240	255	0.90611	1.86608	0.06482	0.05223	121.177
677	0.00285	253.584	234	255	1.39584	1.8656	0.06341	0.05731	75.9101
678	0.0026	253.644	235	255	2.39535	1.86961	0.06208	0.05338	87.1621
679	0.00296	253.661	239	255	3.56258	1.86983	0.07427	0.05078	47.0684
680	0.00239	253.783	234	255	2.15771	1.87009	0.05947	0.05118	45.2484
681	0.00282	254.218	239	255	2.26741	1.87321	0.0606	0.05933	20.3523
682	0.00148	253.684	231	255	0.1569	1.86652	0.04825	0.03908	51.2932
683	0.0027	253.622	239	255	1.537	1.87284	0.06294	0.05467	70.8725
684	0.00249	254.095	240	255	3.02208	1.86959	0.06189	0.05132	29.7183
685	0.00314	254.13	235	255	1.32321	1.8812	0.07009	0.05695	69.8763
686	0.00313	253.997	242	255	2.59842	1.87588	0.07186	0.05547	34.4725
687	0.00283	253.93	237	255	3.49472	1.87752	0.06318	0.05708	58.4472
688	0.00217	253.67	235	255	3.70912	1.87716	0.05631	0.04896	96.9473
689	0.00247	253.833	239	255	3.3158	1.8765	0.0601	0.05229	5.5266
690	0.00227	253.912	234	255	3.93049	1.87989	0.06196	0.04663	63.0023
691	0.00207	253.57	237	255	3.86522	1.8756	0.05301	0.04982	12.8118
692	0.00311	253.932	236	255	3.11603	1.88482	0.06904	0.05743	33.066
693	0.0027	253.819	234	255	2.33307	1.88901	0.06329	0.05436	67.4689
694	0.00641	253.846	237	255	3.21171	1.90065	0.12566	0.06494	165.707
695	0.00232	253.596	235	255	1.81222	1.88565	0.06094	0.04841	167.231
696	0.0029	253.924	239	255	1.17496	1.89296	0.06284	0.05879	76.6888
697	0.00286	253.786	239	255	1.45719	1.8933	0.06306	0.05771	63.5708
698	0.00336	253.822	238	255	2.50672	1.89795	0.07639	0.05601	116.467
699	0.00336	253.834	235	255	3.63185	1.89228	0.07798	0.05487	24.6803
700	0.00375	253.726	234	255	2.79097	1.90254	0.07937	0.06009	76.9281
701	8.661e-06	253	252	254	2.99144	1.87499	0.0047	0.00235	90
702	0.00249	253.726	232	255	1.26113	1.90486	0.0588	0.05383	56.9329
703	0.00355	254.116	239	255	1.89484	1.90894	0.07131	0.0634	64.0083
704	0.00272	253.688	235	255	1.62424	1.91292	0.06641	0.05222	55.6668
705	0.00168	253.134	236	255	2.65707	1.90083	0.05491	0.03896	25.4678
706	0.00326	253.822	236	255	3.40757	1.91752	0.07378	0.0562	79.127
707	0.00329	253.876	234	255	1.72009	1.91698	0.06798	0.06157	42.9344
708	0.00169	253.697	240	255	1.95684	1.91338	0.0536	0.04012	71.1295
709	0.00247	253.869	239	255	1.10911	1.91777	0.06051	0.05203	55.2401
710	0.00317	253.91	237	255	2.87243	1.92075	0.06763	0.05968	35.4545
711	0.00224	253.986	241	255	3.76222	1.91554	0.05522	0.05172	162.736
712	0.00298	254.004	238	255	2.09127	1.92265	0.06415	0.05904	44.9647
713	0.00297	253.898	236	255	2.01938	1.92431	0.06412	0.0589	63.6844
714	0.00328	254.164	234	255	1.04328	1.92846	0.06532	0.06399	26.2965
715	0.00225	253.166	239	255	2.20595	1.93134	0.05993	0.04775	99.9997
716	0.00241	253.802	240	255	2.72545	1.92693	0.05929	0.05171	76.3891
717	0.00317	253.764	236	255	3.06261	1.93271	0.06756	0.05982	5.32712
718	0.00272	253.807	234	255	2.9484	1.93212	0.0615	0.0563	37.7734
719	0.00474	254	239	255	0.24674	1.95768	0.1055	0.05723	75.1819
720	0.00285	254.084	237	255	2.45712	1.94099	0.06448	0.05618	135.07
721	0.00266	254.05	239	255	0.82739	1.9412	0.06251	0.05425	52.6279
722	0.00269	254.011	236	255	1.36074	1.9429	0.06013	0.05694	102.792
723	0.00315	253.848	238	255	1.78952	1.94623	0.06704	0.05988	90.7813
724	0.00249	253.869	239	255	3.30179	1.94014	0.05784	0.05472	59.2189
725	0.00331	254.125	239	255	3.47116	1.94936	0.06984	0.06039	76.9507
726	0.00235	254.146	239	255	1.55856	1.94792	0.05855	0.05104	65.4954
727	8.661e-06	255	255	255	2.75837	1.92076	0.0047	0.00235	90
728	0.00275	253.937	241	255	3.66641	1.95006	0.0694	0.05053	56.4213
729	0.00266	254.005	235	255	0.89476	1.95378	0.06228	0.05436	62.8351
730	0.00347	254.135	234	255	2.29205	1.95994	0.07069	0.06248	76.5299
731	0.00267	254.028	237	255	3.13002	1.95204	0.06246	0.05447	50.3655
732	0.00353	254.029	239	255	3.57417	1.96229	0.07118	0.06313	50.0285
733	0.0025	253.983	239	255	3.83828	1.95513	0.0647	0.04917	36.3573
734	0.00585	254.003	239	255	2.39671	1.97976	0.1277	0.05829	131.331
735	0.00242	253.755	238	255	2.66295	1.95658	0.05671	0.05435	160.089
736	0.00281	253.891	237	255	1.48984	1.95997	0.06396	0.05604	25.7423
737	0.00198	253.902	237	255	2.14433	1.95872	0.05181	0.04875	78.6837
738	0.00331	254.014	237	255	1.66859	1.96989	0.06869	0.06132	69.0135
739	0.00236	253.976	240	255	1.41859	1.965	0.05586	0.05379	104.663
740	0.0023	253.654	234	255	2.59659	1.96412	0.05865	0.05001	28.6019
741	0.00189	253.232	239	255	1.22133	1.96414	0.05242	0.04586	5.94272
742	0.00274	253.655	239	255	3.00206	1.97418	0.06488	0.05371	106.79
743	0.0021	253.289	235	255	3.3499	1.97273	0.05445	0.04912	59.1439
744	4.331e-06	255	255	255	2.83952	1.94678	0.00235	0.00235	0
745	0.00288	253.785	236	255	2.82896	1.97987	0.06637	0.05524	138.088
746	0.00252	253.49	239	255	1.85923	1.97825	0.05878	0.05459	85.2744
747	0.0034	253.686	237	255	2.5245	1.98266	0.07117	0.06089	40.1274
748	0.00309	254.014	239	255	1.97916	1.99079	0.06861	0.0573	87.5293
749	0.00292	253.924	235	255	1.15864	1.98864	0.06234	0.05961	16.7342
750	0.00111	253.58	235	255	1.74073	1.97668	0.03959	0.03579	22.1325
751	0.00256	253.644	235	255	3.18075	1.98636	0.06145	0.05312	42.06
752	0.00265	253.733	239	255	3.2427	1.98819	0.06049	0.05569	41.2513
753	0.00348	254.014	237	255	0.30369	1.99474	0.07676	0.05775	51.6611
754	0.00355	253.706	235	255	2.91269	1.99577	0.07105	0.06356	136.516
755	8.661e-06	252	249	255	3.43469	1.96445	0.0047	0.00235	90
756	0.003	253.866	238	255	4.09815	1.99667	0.06639	0.05756	86.094
757	0.00293	253.548	236	255	0.94973	1.99558	0.06786	0.05501	29.7975
758	0.00193	253.675	236	255	2.74669	1.98741	0.05545	0.04435	41.4984
759	0.00277	253.594	236	255	1.07982	2.00105	0.06248	0.05648	168.25
760	0.00336	254.172	239	255	1.31396	2.00425	0.07006	0.06115	163.025
761	0.00244	253.911	233	255	2.23051	1.9997	0.06087	0.05109	82.8539
762	0.00267	253.844	234	255	2.084	2.00618	0.06658	0.05102	57.0052
763	0.00291	254.004	239	255	3.41246	2.00345	0.06438	0.05747	28.3936
764	0.00675	253.915	234	255	3.09444	2.02531	0.13057	0.06583	158.806
765	0.0022	253.815	238	255	3.5083	2.0074	0.05623	0.04981	67.6138
766	0.00275	253.718	238	255	3.70882	2.01203	0.06978	0.05017	79.7983
767	0.00259	253.679	240	255	1.9121	2.01185	0.06024	0.05474	121.591
768	0.00125	253.197	238	255	3.77142	2.00241	0.04693	0.03396	39.739
769	0.00271	253.304	237	255	0.83857	2.01779	0.06506	0.05297	55.27
770	0.00244	253.966	237	255	3.60438	2.01713	0.06054	0.05137	23.3814
771	1e-05	252	251	253	1.88296	1.99672	0.00669	0.00247	61.845
772	0.00362	253.806	239	255	1.23144	2.02721	0.08048	0.05728	20.7514
773	0.00223	254.033	237	255	2.63883	2.02478	0.05476	0.05175	163.169
774	0.00381	254.131	237	255	1.00881	2.03732	0.07206	0.06734	32.0292
775	0.00153	253.427	237	255	2.79361	2.02376	0.04943	0.03948	143.278
776	3e-05	251.857	247	255	2.80803	2.00237	0.01044	0.0037	154.117
777	0.00214	253.921	234	255	1.49667	2.02775	0.05458	0.05001	124.259
778	0.00393	254.145	239	255	1.70701	2.04232	0.08144	0.06148	85.1454
779	0.00348	253.813	235	255	1.77628	2.03674	0.06852	0.0647	82.2874
780	0.00309	253.986	239	255	2.14428	2.0369	0.06602	0.05955	48.7977
781	0.00265	254.157	240	255	1.40177	2.03741	0.06197	0.05454	140.723
782	0.00287	253.758	235	255	3.28831	2.0391	0.06246	0.05844	75.168
783	0.00247	253.912	234	255	2.97082	2.03715	0.05852	0.0537	10.2488
784	0.00259	253.982	240	255	2.57146	2.03826	0.06493	0.05087	6.05328
785	0.00292	254.191	238	255	2.72077	2.0489	0.06554	0.05678	67.9281
786	0.00302	253.648	239	255	1.55442	2.05559	0.06466	0.05944	97.1558
787	0.00399	254.299	242	255	1.63	2.05892	0.07634	0.06659	49.6591
788	0.00317	254.224	235	255	1.84322	2.05484	0.06462	0.06238	96.27
789	0.00208	253.684	239	255	3.3501	2.04793	0.05684	0.04666	38.0024
790	0.00259	253.745	234	255	2.30073	2.05193	0.05932	0.05568	167.744
791	0.00655	253.942	237	255	2.5036	2.07836	0.13875	0.06013	149.988
792	0.00368	254.089	239	255	3.20486	2.06341	0.07383	0.06348	31.5115
793	0.00239	253.523	235	255	3.80684	2.06099	0.06643	0.04573	56.9411
794	0.00272	253.645	234	255	2.03154	2.06579	0.06885	0.05029	74.0508
795	0.0024	254.004	234	255	3.64733	2.06165	0.06322	0.04841	59.6018
796	0.00185	253.923	238	255	1.15371	2.05853	0.0528	0.04469	171.501
797	0.00266	253.827	234	255	3.46017	2.06396	0.06191	0.05468	41.4241
798	0.00157	253.399	239	255	2.91633	2.05933	0.04835	0.0414	90.3254
799	0.00059	252.876	231	255	3.02538	2.05095	0.03011	0.02509	97.5404
800	0.00189	253.984	234	255	2.41643	2.06392	0.05059	0.04763	61.6437
801	0.00303	254.017	238	255	3.53352	2.07248	0.06434	0.0599	42.786
802	0.00299	253.757	239	255	0.87075	2.0725	0.07358	0.0517	26.2063
803	0.00341	253.779	240	255	1.2862	2.07781	0.06769	0.06418	52.1199
804	0.00232	253.834	239	255	2.81808	2.07621	0.06112	0.04826	84.142
805	0.00306	253.693	234	255	2.22976	2.08203	0.06552	0.0595	44.4174
806	0.00308	253.895	240	255	4.12882	2.08521	0.07331	0.05347	67.1218
807	0.00439	254.045	235	255	1.08035	2.09207	0.08185	0.06824	79.9953
808	0.00273	253.717	234	255	4.05878	2.08235	0.063	0.05514	57.7555
809	0.00248	253.25	239	255	1.44922	2.08714	0.06023	0.05246	23.9262
810	0.00229	253.94	235	255	2.36179	2.0847	0.05598	0.05211	40.945
811	0.00268	253.842	235	255	1.90925	2.08699	0.06463	0.05281	13.1092
812	0.00218	253.442	238	255	1.97426	2.09118	0.05945	0.04675	62.9505
813	0.00228	253.63	239	255	1.3623	2.09195	0.05475	0.05308	179.14
814	0.0035	253.896	234	255	2.08562	2.10204	0.07484	0.05953	80.9555
815	0.00349	253.657	239	255	2.66198	2.09772	0.07263	0.06126	52.4755
816	0.00273	253.841	236	255	3.39306	2.0947	0.06204	0.05599	38.9018
817	0.00262	253.477	239	255	2.98793	2.09815	0.06102	0.05458	109.247
818	0.00278	253.799	239	255	3.0642	2.09991	0.06243	0.0567	8.70173
819	0.00199	253.593	234	255	2.16395	2.10157	0.05279	0.04805	16.9815
820	0.00321	253.918	237	255	3.13876	2.10823	0.06787	0.06028	17.1588
821	0.00399	254.055	239	255	1.19359	2.11505	0.07585	0.06702	51.4713
822	0.00238	253.978	233	255	2.76542	2.10652	0.05924	0.05119	147.119
823	0.00265	253.848	232	255	2.8703	2.10754	0.06154	0.05492	40.1067
824	0.00275	253.874	235	255	3.26238	2.11312	0.06563	0.05326	88.2254
825	0.00315	253.747	239	255	3.73972	2.11671	0.07875	0.05098	64.9398
826	0.00243	253.884	239	255	2.59926	2.11654	0.05619	0.05505	33.6882
827	0.00252	253.902	238	255	3.66867	2.1195	0.0625	0.05125	72.9262
828	0.0025	253.719	238	255	0.91342	2.12768	0.06138	0.05184	76.294
829	0.0065	253.81	239	255	1.84301	2.15341	0.12796	0.06464	134.169
830	0.0027	253.772	239	255	2.30428	2.12985	0.06004	0.05731	13.4351
831	0.00206	253.286	235	255	1.55481	2.12695	0.05432	0.04821	29.5209
832	0.00242	253.859	233	255	2.4215	2.12824	0.05975	0.05158	22.5186
833	0.00146	253.467	236	255	3.57087	2.12245	0.0468	0.03983	53.6484
834	0.00218	253.823	235	255	3.48274	2.12829	0.05777	0.04801	38.8251
835	0.00251	253.728	237	255	1.62385	2.1322	0.0611	0.05234	32.8576
836	0.00185	253.341	238	255	3.20099	2.13119	0.05333	0.04425	18.9878
837	0.00264	253.987	240	255	1.4891	2.13895	0.06505	0.05162	40.125
838	0.00329	254.163	236	255	2.92949	2.14225	0.07024	0.05966	49.041
839	0.0023	253.836	236	255	3.31967	2.13809	0.05864	0.04993	68.3298
840	0.00194	253.567	237	255	3.79087	2.14234	0.06156	0.04012	66.1488
841	0.00224	253.714	241	255	1.39297	2.14451	0.05979	0.04767	42.02
842	0.00329	253.817	234	255	4.17521	2.14993	0.06809	0.06154	68.6536
843	2e-05	253	249	255	2.68657	2.12262	0.01108	0.00199	45
844	0.00306	253.803	239	255	1.30309	2.15076	0.06666	0.05839	36.7121
845	0.00231	253.612	235	255	2.69933	2.1495	0.06363	0.04628	51.5727
846	0.0035	254.002	239	255	1.75009	2.15674	0.06963	0.06407	37.8692
847	0.00195	253.652	235	255	1.92915	2.14977	0.05515	0.04509	57.2719
848	0.00326	254.086	240	255	2.00788	2.15749	0.07199	0.05768	45.8037
849	0.0034	254.12	234	255	2.49101	2.16009	0.06927	0.06256	69.0953
850	0.00244	253.5	234	255	3.8435	2.15757	0.06675	0.04659	51.7847
851	0.00286	253.903	238	255	2.17059	2.16518	0.06211	0.05859	87.7084
852	0.00311	253.788	235	255	2.23868	2.16702	0.07035	0.05628	92.7109
853	0.00257	253.624	235	255	3.05429	2.1652	0.06397	0.05112	48.1791
854	0.00216	253.637	237	255	3.39155	2.16186	0.05751	0.04775	45.6188
855	0.00224	253.264	239	255	0.84093	2.16437	0.05532	0.05163	8.35032
856	0.00315	254.302	241	255	1.11749	2.1717	0.06406	0.06266	10.4591
857	0.00302	253.854	239	255	2.35979	2.17324	0.06576	0.05852	53.5463
858	0.00222	254.02	239	255	4.02347	2.17144	0.06078	0.04645	56.2185
859	0.00197	253.606	240	255	1.2321	2.17015	0.05357	0.04673	9.61585
860	0.00181	253.435	239	255	3.9039	2.17325	0.05967	0.03862	72.5047
861	0.00265	253.651	239	255	2.55997	2.18095	0.06321	0.0533	79.4036
862	0.00054	253.392	245	255	3.00595	2.16179	0.02831	0.02434	44.7219
863	0.00175	253.499	239	255	2.7634	2.17366	0.05026	0.04421	41.6461
864	0.0027	254.268	235	255	3.60463	2.17744	0.06174	0.05564	22.5734
865	0.00311	253.82	239	255	2.84171	2.18307	0.06798	0.05816	76.4794
866	0.00249	253.755	235	255	3.11937	2.18117	0.05981	0.05301	61.6854
867	0.0029	253.479	239	255	3.51527	2.18421	0.07251	0.05095	39.1559
868	0.00247	253.709	237	255	3.68575	2.18427	0.06468	0.04859	43.9388
869	0.00239	254.388	240	255	3.18585	2.19101	0.0612	0.04973	33.5379
870	0.00262	253.969	239	255	1.44625	2.19989	0.06412	0.05194	30.4798
871	0.00287	253.825	237	255	1.62311	2.20032	0.06574	0.05561	17.8976
872	0.00268	253.609	234	255	2.4152	2.20093	0.06206	0.055	51.5331
873	0.00248	253.729	239	255	1.5481	2.20063	0.05747	0.05488	142.573
874	0.00287	253.985	235	255	3.26461	2.20871	0.06573	0.05561	70.4232
875	0.00308	253.972	238	255	1.69244	2.20802	0.06661	0.05894	114.44
876	0.00224	253.191	238	255	2.03902	2.20915	0.05787	0.04936	68.6064
877	4.331e-06	254	254	254	2.39211	2.18193	0.00235	0.00235	0
878	0.00294	253.757	235	255	3.33294	2.21299	0.06399	0.05851	77.6192
879	0.00288	253.793	235	255	1.92033	2.21387	0.068	0.05401	45.1236
880	0.00217	253.701	236	255	2.60808	2.21099	0.05899	0.04683	50.7042
881	0.00391	254.03	240	255	1.3732	2.22388	0.07745	0.06421	99.9496
882	0.00285	253.753	239	255	2.29874	2.21875	0.06391	0.05669	73.3978
883	0.00278	253.963	239	255	4.06186	2.21925	0.06925	0.0512	56.5808
884	0.0034	254.042	233	255	3.42302	2.22165	0.07125	0.06083	40.3898
885	0.00317	254.175	235	255	1.80375	2.22452	0.06474	0.06243	146.165
886	0.00272	253.66	235	255	2.10744	2.2207	0.06366	0.05448	44.5834
887	0.00324	253.881	240	255	2.94128	2.22037	0.0702	0.05883	10.6837
888	0.0023	253.776	234	255	2.71743	2.22236	0.056	0.05228	82.589
889	0.00172	253.673	239	255	2.78819	2.21871	0.05035	0.04359	19.5815
890	0.00224	253.549	239	255	3.0163	2.22671	0.05421	0.05259	175.728
891	0.00336	254.211	239	255	3.73903	2.23068	0.07135	0.05996	82.3525
892	0.0023	253.67	239	255	3.81156	2.22674	0.06212	0.04704	59.617
893	0.00332	253.913	240	255	1.24543	2.23457	0.06841	0.06174	37.0177
894	0.00209	253.615	231	255	2.66048	2.23246	0.05418	0.04916	46.4166
895	0.00217	253.768	238	255	3.62528	2.23195	0.05822	0.04735	34.465
896	0.00347	254.097	233	255	3.87085	2.24803	0.07724	0.05718	76.4878
897	0.00165	253.018	239	255	1.13856	2.23445	0.04906	0.04282	8.69338
898	0.00227	253.75	239	255	2.16471	2.23943	0.05854	0.04936	59.8091
899	0.00226	253.718	239	255	2.51752	2.23691	0.05501	0.05222	41.4289
900	0.00214	253.569	240	255	3.07725	2.23971	0.05702	0.04777	58.3878
901	0.00183	253.593	238	255	1.31413	2.23938	0.04912	0.04748	1.89762
902	0.00198	253.287	236	255	2.87796	2.24167	0.05342	0.04717	12.7836
903	0.00201	253.561	238	255	3.2103	2.24572	0.05278	0.04858	60.4937
904	0.00252	253.46	238	255	4.12062	2.25124	0.06255	0.05131	64.039
905	0.00322	253.891	239	255	2.45351	2.25606	0.06609	0.06207	152.093
906	0.00313	253.863	235	255	3.96366	2.26155	0.06844	0.05817	66.5999
907	0.00267	253.652	240	255	3.52702	2.26288	0.06032	0.0564	89.5174
908	0.00229	253.814	234	255	4.17805	2.26181	0.0558	0.05217	80.0095
909	0.00354	253.742	238	255	3.14358	2.2731	0.07221	0.06246	73.1568
910	0.00288	253.535	237	255	1.63343	2.26849	0.06372	0.05763	168.443
911	0.00328	254.099	242	255	1.5311	2.27459	0.06621	0.06312	132.552
912	0.00356	253.827	236	255	1.9454	2.28372	0.07579	0.05973	73.7552
913	0.00203	253.566	234	255	3.45875	2.27271	0.06538	0.03947	42.6225
914	0.00246	253.631	239	255	2.02512	2.27996	0.05977	0.05231	43.2367
915	0.00259	253.791	237	255	2.38733	2.27726	0.06054	0.05447	170.719
916	0.00194	253.944	239	255	3.67408	2.27243	0.05188	0.04761	52.5565
917	0.00236	253.637	237	255	4.25943	2.27794	0.05744	0.05241	35.8345
918	0.00396	253.465	237	255	2.72213	2.30021	0.11296	0.04462	46.5258
919	0.00215	253.31	239	255	1.42421	2.28189	0.0544	0.05037	54.1521
920	0.00256	254.042	238	255	3.28937	2.28295	0.06173	0.0527	54.7212
921	0.0031	254.108	240	255	3.37385	2.2849	0.06663	0.05926	116.715
922	0.00246	254.076	239	255	1.17414	2.28637	0.05918	0.05292	87.3899
923	0.00446	254.172	239	255	1.76513	2.29555	0.07831	0.07246	67.9628
924	0.00311	254.129	239	255	1.09074	2.28904	0.06516	0.06084	5.45931
925	0.00143	252.821	239	255	2.20612	2.28112	0.05199	0.035	46.5023
926	0.0028	254.063	235	255	2.58494	2.2903	0.06645	0.05369	81.4789
927	0.00208	253.569	235	255	2.79738	2.28405	0.05656	0.04679	47.0244
928	0.003	254.003	235	255	2.32006	2.28987	0.06507	0.05872	50.0451
929	0.00217	253.764	240	255	2.97666	2.28639	0.05493	0.05029	41.1975
930	4.331e-06	255	255	255	3.18081	2.26101	0.00235	0.00235	0
931	0.00262	253.8	242	255	1.8485	2.29142	0.06021	0.05541	38.4205
932	0.00283	253.687	235	255	2.64737	2.2981	0.06204	0.05812	150.234
933	0.00378	254.078	238	255	1.25892	2.30503	0.07354	0.06546	48.4906
934	0.00259	253.938	237	255	2.0886	2.29817	0.06029	0.05478	23.6745
935	0.0024	253.542	238	255	2.25547	2.29801	0.06041	0.05066	45.7057
936	0.00326	253.87	238	255	2.85771	2.30677	0.06986	0.05943	121.291
937	0.00241	253.833	234	255	2.51409	2.3019	0.06036	0.05088	2.1424
938	0.00297	254.137	239	255	3.21655	2.30753	0.06546	0.0577	50.0042
939	0.00188	253.486	235	255	2.91965	2.30257	0.05005	0.04782	35.757
940	0.00249	253.705	231	255	1.68776	2.30927	0.05947	0.05341	48.8743
941	0.00236	253.564	237	255	3.57291	2.31259	0.06488	0.04623	74.7966
942	0.00443	253.987	234	255	1.33714	2.32153	0.08089	0.0698	56.1287
943	0.00193	253.675	240	255	3.03217	2.31262	0.05655	0.04348	78.0126
944	0.00223	253.67	238	255	3.80011	2.31986	0.05556	0.05111	63.5419
945	1e-05	251	247	255	2.89363	2.30052	0.00704	0.00235	90
946	0.003	253.635	239	255	3.87672	2.32747	0.06531	0.05851	29.2055
947	0.00345	253.775	236	255	4.06677	2.33888	0.07922	0.0554	69.2347
948	0.00281	253.795	236	255	4.13829	2.33336	0.0702	0.05089	50.0866
949	0.0036	253.998	237	255	1.59486	2.33629	0.07152	0.06414	73.1208
950	0.00243	253.818	234	255	3.73099	2.33004	0.06021	0.05128	103.229
951	0.00323	253.839	239	255	4.0004	2.33937	0.0737	0.05589	77.4056
952	0.00184	253.92	235	255	2.15028	2.33181	0.05353	0.04388	48.1966
953	0.00177	253.511	237	255	3.49071	2.33328	0.05064	0.04453	25.2624
954	0.00149	253.504	235	255	3.62448	2.33049	0.04873	0.03903	86.5062
955	0.00313	253.849	239	255	2.45229	2.34214	0.0676	0.05889	171.273
956	7e-05	253.5	248	255	3.60039	2.32044	0.0173	0.0051	64.8431
957	0.00354	253.758	235	255	2.38372	2.35072	0.07231	0.06229	94.9192
958	0.00266	253.658	239	255	3.32407	2.34446	0.05995	0.05647	10.3164
959	0.00281	253.581	239	255	3.42602	2.34504	0.06606	0.05417	41.6668
960	0.00238	253.769	238	255	1.99611	2.3467	0.05801	0.05218	114.973
961	0.00268	253.727	236	255	1.03541	2.34854	0.06009	0.05671	39.1936
962	0.00243	253.822	237	255	1.46383	2.34988	0.05736	0.05402	11.8473
963	0.00102	253.89	244	255	1.9043	2.33913	0.03698	0.03519	155.823
964	0.00177	253.873	239	255	3.08266	2.34365	0.04925	0.04567	31.0104
965	0.00222	253.781	239	255	3.13486	2.34747	0.05531	0.05104	13.1419
966	0.00367	254.191	239	255	1.38557	2.36591	0.07589	0.06154	65.6696
967	0.00234	253.356	238	255	1.16342	2.35699	0.05698	0.05226	159.794
968	0.00225	253.537	239	255	2.5983	2.35766	0.05634	0.05089	84.2169
969	0.00178	253.231	239	255	1.82367	2.35443	0.04891	0.04644	19.8083
970	0.00404	254.21	237	255	4.19243	2.36978	0.08553	0.06015	59.9331
971	0.00152	254.014	238	255	3.25737	2.35717	0.04737	0.04085	23.9569
972	0.00259	253.734	239	255	2.05935	2.36384	0.0624	0.05276	16.6679
973	0.0018	254.202	242	255	2.92851	2.36355	0.04891	0.04678	137.226
974	0.00218	253.994	242	255	1.65093	2.36691	0.05518	0.05036	47.6646
975	0.00217	253.427	239	255	3.92362	2.3676	0.0547	0.0505	79.5196
976	0.00173	253.775	239	255	2.52309	2.36532	0.0528	0.04178	172.02
977	0.00354	253.792	237	255	3.67391	2.3845	0.07429	0.06064	71.2216
978	0.00393	253.959	234	255	1.23749	2.38325	0.07498	0.06677	28.6097
979	0.00361	253.695	239	255	2.31454	2.38223	0.07051	0.06514	3.80258
980	0.00281	253.917	235	255	2.71978	2.38023	0.06454	0.05545	25.2647
981	0.00226	253.782	234	255	2.83241	2.37667	0.05589	0.0516	6.01638
982	0.00348	254.103	235	255	1.71229	2.38786	0.07009	0.06325	56.2062
983	0.00245	253.784	235	255	3.52317	2.38232	0.06401	0.04867	61.4606
984	0.00249	253.681	237	255	2.17946	2.38387	0.06038	0.0526	48.3968
985	0.00276	253.719	237	255	3.19087	2.38209	0.06242	0.05627	162.469
986	0.00246	253.792	239	255	1.51397	2.38643	0.05804	0.05386	100.248
987	0.00288	253.899	239	255	1.94251	2.38835	0.06289	0.05822	92.8498
988	0.00259	253.987	239	255	2.24092	2.39095	0.06197	0.05329	117.203
989	0.00269	253.633	239	255	2.64758	2.39156	0.06082	0.05629	96.3024
990	0.00267	254.167	242	255	3.80247	2.39073	0.0653	0.05202	67.7591
991	0.00216	253.553	233	255	2.98003	2.39441	0.05807	0.04738	53.6377
992	0.00261	253.781	238	255	1.86868	2.39592	0.06134	0.05412	38.1324
993	0.00202	253.618	235	255	1.77306	2.40186	0.05473	0.04695	81.1274
994	0.0039	253.99	234	255	1.30846	2.415	0.0776	0.06402	37.1793
995	0.00198	254.135	240	255	2.425	2.40517	0.05383	0.04691	73.1219
996	0.0021	253.678	237	255	2.7745	2.40528	0.05673	0.04714	65.2483
997	0.00217	253.84	238	255	3.03977	2.40629	0.0559	0.04932	93.8765
998	0.00259	253.611	237	255	3.3799	2.40798	0.05814	0.05662	79.5566
999	0.00243	254.221	239	255	3.60227	2.40756	0.06274	0.04939	76.2501
1000	0.00337	254.128	235	255	0.99811	2.41183	0.07713	0.05569	10.1252
1001	0.00224	254.124	234	255	2.11731	2.41224	0.05847	0.04885	97.3239
1002	0.00231	253.356	239	255	3.10441	2.41133	0.05596	0.05251	84.6582
1003	0.00278	253.889	238	255	1.42701	2.41784	0.06145	0.05751	1.00052
1004	0.00171	253.414	240	255	2.88291	2.40877	0.04896	0.04437	178.745
1005	0.00225	254.021	240	255	3.31451	2.41149	0.0562	0.05092	172.06
1006	0.00233	253.866	235	255	0.30235	2.42049	0.07278	0.04076	51.5135
1007	0.00204	253.699	238	255	4.0832	2.42015	0.05493	0.04738	56.7513
1008	3e-05	253.75	249	255	4.10581	2.39523	0.0122	0.00362	166.717
1009	0.00321	254.054	234	255	1.60543	2.42735	0.06821	0.05998	147.211
1010	0.00335	254.266	238	255	2.54711	2.42991	0.07301	0.05846	64.6362
1011	0.00272	253.781	239	255	4.01518	2.43535	0.06372	0.05443	89.2208
1012	0.00247	253.783	239	255	2.04234	2.43276	0.05753	0.05472	127.008
1013	0.00246	253.759	235	255	3.24219	2.43106	0.05849	0.05354	69.457
1014	0.00291	253.725	237	255	3.85383	2.43632	0.06847	0.05412	54.6051
1015	0.00236	253.808	238	255	3.72386	2.43608	0.05922	0.05084	70.4373
1016	0.00239	254.004	231	255	1.16723	2.43622	0.05567	0.05458	141.544
1017	0.00315	253.657	240	255	3.9407	2.44539	0.07683	0.05218	83.4377
1018	0.00381	253.972	239	255	2.47865	2.44708	0.07084	0.06849	160.046
1019	0.00241	253.556	237	255	3.53057	2.44928	0.06341	0.04835	75.2859
1020	0.00218	253.635	232	255	2.6026	2.44792	0.05905	0.04706	117.194
1021	0.00165	253.489	236	255	3.4239	2.44187	0.05375	0.03898	51.8437
1022	0.00343	254.068	237	255	2.3106	2.45839	0.07235	0.06028	61.1895
1023	0.00226	253.833	236	255	2.92697	2.44769	0.05643	0.05091	17.9575
1024	0.0021	253.741	239	255	2.71211	2.45113	0.0579	0.04628	30.051
1025	0.00213	253.894	237	255	3.16244	2.45031	0.05506	0.04927	39.2345
1026	0.00357	253.638	239	255	1.79707	2.46421	0.07299	0.06232	28.23
1027	0.00214	253.917	237	255	1.88703	2.45411	0.05406	0.05049	93.3059
1028	0.00285	253.848	234	255	1.96959	2.45826	0.06103	0.05954	60.762
1029	0.00222	253.666	238	255	2.82124	2.45247	0.05652	0.04995	19.4768
1030	0.00278	253.707	240	255	4.13986	2.46046	0.06019	0.05881	125.096
1031	0.00312	253.971	239	255	1.50799	2.46457	0.06674	0.05949	91.6231
1032	0.00216	253.719	239	255	1.6656	2.45762	0.05793	0.0475	48.4728
1033	0.00283	253.884	235	255	1.23851	2.46181	0.06374	0.05649	36.9819
1034	0.00295	253.566	240	255	2.99622	2.46335	0.06488	0.05796	76.4967
1035	0.00259	253.859	235	255	3.62697	2.46664	0.06954	0.04734	50.6311
1036	0.00241	253.704	238	255	2.2259	2.46405	0.0576	0.05332	152.164
1037	0.0028	253.822	239	255	2.39443	2.47044	0.06072	0.05866	139.173
1038	0.00286	253.876	238	255	3.77179	2.47277	0.06518	0.05583	62.3988
1039	0.00463	253.861	234	255	1.42237	2.4842	0.08317	0.07087	15.2211
1040	0.00265	253.75	235	255	3.09486	2.4791	0.06143	0.05503	72.0051
1041	0.00373	254.181	236	255	1.32882	2.49153	0.07366	0.06452	24.3215
1042	8.661e-06	250.5	246	255	1.58362	2.46078	0.0047	0.00235	0
1043	0.00296	253.788	235	255	1.57155	2.4928	0.06309	0.05969	140.404
1044	0.0021	253.253	234	255	2.64843	2.48645	0.05425	0.0494	28.8963
1045	0.00238	253.549	237	255	2.7642	2.49031	0.05687	0.05332	129.121
1046	0.00226	253.891	234	255	2.06251	2.49325	0.05625	0.05117	18.0827
1047	0.00208	253.619	241	255	2.12624	2.49467	0.05243	0.05048	101.671
1048	0.00498	253.686	231	255	3.23453	2.50287	0.12873	0.04922	17.1457
1049	0.00268	253.778	235	255	3.32949	2.49495	0.05957	0.0572	168.956
1050	0.00192	253.537	238	255	2.86345	2.49151	0.05614	0.04351	22.0343
1051	0.00184	254.16	239	255	2.18017	2.49753	0.05149	0.04541	104.204
1052	0.00281	253.681	237	255	3.45378	2.5113	0.06721	0.05325	57.3018
1053	0.00291	253.984	235	255	4.06737	2.51002	0.0678	0.05465	57.2616
1054	0.00309	253.752	235	255	3.8585	2.5178	0.07287	0.05395	62.3534
1055	0.0027	253.917	235	255	2.52348	2.51412	0.06296	0.05456	46.5809
1056	0.00309	253.884	237	255	1.91649	2.51784	0.06836	0.05759	132.541
1057	0.00351	254.138	234	255	3.66671	2.52018	0.07588	0.05886	51.551
1058	0.00287	253.931	238	255	1.84448	2.51867	0.06238	0.05851	20.9317
1059	0.00229	253.945	234	255	2.92851	2.51569	0.05738	0.05074	149.569
1060	0.00246	253.476	238	255	3.55067	2.51951	0.06153	0.05099	60.9471
1061	0.00053	252.926	242	255	3.80788	2.5023	0.03041	0.02212	43.3258
1062	0.00276	253.821	236	255	2.58436	2.52129	0.06221	0.05646	89.9126
1063	0.00346	253.888	237	255	1.2459	2.52759	0.06805	0.06465	26.9271
1064	0.00259	254.157	241	255	1.70596	2.51904	0.06296	0.05237	27.9003
1065	0.00253	253.933	234	255	2.45055	2.51871	0.06238	0.05162	175.469
1066	0.00257	253.708	234	255	3.9952	2.52448	0.05991	0.05457	79.8706
1067	0.00255	253.75	234	255	1.99614	2.52701	0.05784	0.05615	163.143
1068	0.00183	253.633	241	255	2.253	2.51987	0.05242	0.04439	174.19
1069	0.00214	253.867	234	255	3.0455	2.52818	0.05469	0.0499	50.6083
1070	0.00293	253.981	240	255	3.14014	2.53101	0.0644	0.05796	62.0206
1071	0.00239	254.143	240	255	1.63318	2.52884	0.06095	0.04985	40.0061
1072	0.00295	254.292	231	255	1.51258	2.53988	0.06564	0.05721	91.9481
1073	0.0029	253.78	235	255	1.77125	2.5358	0.06659	0.0554	30.006
1074	0.00336	253.797	235	255	0.82226	2.54144	0.08446	0.05072	38.36
1075	0.00301	253.795	235	255	2.37172	2.53753	0.06406	0.05991	71.4778
1076	0.00226	253.701	238	255	2.68908	2.53564	0.05605	0.05135	28.1245
1077	0.00162	253.417	235	255	2.98588	2.53108	0.04886	0.0422	8.03031
1078	0.00122	253.223	239	255	3.73885	2.53054	0.0416	0.03738	107.907
1079	0.00309	253.517	234	255	3.37748	2.54654	0.07079	0.05561	39.2953
1080	0.0024	253.893	240	255	3.91083	2.54921	0.06033	0.05063	72.2407
1081	0.00229	253.416	237	255	2.80491	2.55263	0.05751	0.05072	86.2563
1082	0.00302	253.95	234	255	2.86805	2.55774	0.0639	0.06015	77.1305
1083	0.00171	253.048	239	255	0.6796	2.55378	0.05777	0.0377	44.0025
1084	0.00347	253.685	235	255	1.38654	2.56331	0.06696	0.06604	59.5966
1085	0.00219	253.838	239	255	2.0673	2.55837	0.05478	0.05083	53.5811
1086	0.00325	253.662	239	255	2.16848	2.56438	0.06891	0.06009	68.747
1087	0.00206	253.642	239	255	2.74234	2.56315	0.05509	0.04754	12.2351
1088	0.00278	253.761	239	255	1.45763	2.57243	0.06443	0.05486	135.503
1089	0.00275	254.093	236	255	2.29805	2.57075	0.06221	0.05628	33.1109
1090	0.00262	253.868	236	255	3.49256	2.5746	0.06064	0.05501	106.91
1091	0.00311	253.642	239	255	0.25554	2.57883	0.07762	0.05093	67.7664
1092	0.00258	254.047	236	255	1.31101	2.5713	0.06045	0.05427	33.0735
1093	0.00303	253.926	237	255	2.45505	2.58006	0.06722	0.05742	38.8786
1094	0.00266	254.083	239	255	1.57753	2.57809	0.06261	0.05407	172.755
1095	0.0033	253.953	237	255	3.28356	2.5856	0.06999	0.05995	80.5999
1096	0.00346	254.202	237	255	2.56681	2.58513	0.06994	0.06299	172.223
1097	0.00247	253.861	238	255	2.63527	2.58293	0.0581	0.05409	110.199
1098	0.00282	254.048	239	255	3.78289	2.58703	0.06419	0.05592	82.8315
1099	0.00617	253.686	231	255	1.92057	2.59282	0.13675	0.05746	173.657
1100	0.0019	253.753	234	255	3.07889	2.5826	0.05163	0.04678	163.953
1101	4.331e-06	251	251	251	3.10589	2.55859	0.00235	0.00235	0
1102	0.0025	253.737	235	255	3.21491	2.58303	0.06078	0.05244	171.784
1103	0.00237	253.539	233	255	1.67	2.58745	0.06356	0.04745	159.332
1104	0.00256	253.932	240	255	4.02811	2.59315	0.06019	0.05405	68.6901
1105	0.00579	253.993	234	255	1.22053	2.62566	0.13035	0.0566	114.314
1106	0.00265	253.958	239	255	2.23312	2.59348	0.05889	0.05739	61.7276
1107	0.00215	253.612	235	255	1.78561	2.59229	0.05579	0.04912	7.99508
1108	0.00219	253.653	237	255	2.92532	2.59537	0.05651	0.04927	13.4968
1109	0.00249	254.03	239	255	2.99368	2.59798	0.06624	0.04794	29.2898
1110	0.0022	253.888	240	255	3.70217	2.59938	0.06001	0.04676	67.1296
1111	0.00272	253.833	235	255	2.02189	2.60604	0.06201	0.05593	39.2574
1112	0.00204	253.665	237	255	2.39165	2.60821	0.0565	0.04606	112.413
1113	0.00314	254.036	238	255	1.1387	2.61528	0.06407	0.0624	178.924
1114	0.00186	253.556	234	255	3.58262	2.61075	0.05226	0.04537	105.35
1115	0.00298	253.935	235	255	3.94538	2.61702	0.06745	0.05633	52.1261
1116	0.00305	253.461	240	255	0.83119	2.61877	0.08751	0.04442	32.7413
1117	0.00255	253.773	240	255	2.69186	2.61482	0.0614	0.05289	166.474
1118	0.00299	253.801	239	255	3.86954	2.622	0.06644	0.05726	54.1173
1119	0.00228	253.418	235	255	3.64512	2.62441	0.05668	0.05117	99.051
1120	0.00273	253.929	232	255	2.10537	2.62667	0.06258	0.0556	49.3506
1121	0.0027	253.661	240	255	2.32494	2.62388	0.06432	0.0534	22.3765
1122	0.00255	253.854	240	255	3.3756	2.63144	0.06592	0.04918	89.8367
1123	0.00231	253.575	241	255	1.51932	2.63614	0.05791	0.05085	67.136
1124	0.00302	253.931	239	255	1.43592	2.63992	0.06636	0.05791	36.2793
1125	0.00253	253.458	236	255	2.49362	2.63637	0.05938	0.05432	167.512
1126	0.0025	253.738	240	255	2.80888	2.64154	0.0673	0.04727	81.1804
1127	0.00286	253.797	239	255	2.17397	2.64229	0.06545	0.05569	49.1607
1128	0.00262	253.545	234	255	2.86508	2.63899	0.06352	0.05243	33.0245
1129	0.00231	253.541	238	255	3.43502	2.6446	0.06446	0.04568	66.9727
1130	0.00249	253.777	239	255	1.82096	2.64289	0.06115	0.05184	57.486
1131	0.00421	254.094	239	255	1.5861	2.65581	0.08097	0.06619	54.1299
1132	2e-05	253	251	255	3.61366	2.62101	0.01174	0.00235	90
1133	0.00453	253.78	238	255	3.18871	2.656	0.1083	0.0532	162.559
1134	0.00251	253.893	237	255	1.36861	2.65144	0.05917	0.05396	70.7532
1135	0.00159	253.068	235	255	3.04132	2.64026	0.04781	0.04232	175.397
1136	0.00308	253.729	238	255	1.74825	2.65356	0.06554	0.0599	20.2574
1137	0.00239	253.755	237	255	3.09935	2.65126	0.06069	0.05006	54.0038
1138	0.00223	253.868	236	255	2.57512	2.64977	0.05587	0.05092	14.2921
1139	0.00197	253.344	239	255	2.7508	2.65321	0.05163	0.0487	46.3943
1140	0.00101	253.21	237	255	3.32069	2.6469	0.03742	0.03433	63.1262
1141	0.00252	253.559	231	255	2.42725	2.65729	0.06077	0.05272	19.3655
1142	0.00289	253.738	235	255	2.2319	2.66586	0.06649	0.05531	52.7082
1143	0.00267	253.675	240	255	3.79045	2.6646	0.06774	0.05014	50.7241
1144	0.00288	254.158	235	255	1.2991	2.67101	0.06373	0.05745	71.7703
1145	0.00273	254.235	238	255	1.97405	2.66873	0.06075	0.05727	54.5454
1146	0.00462	253.644	239	255	1.89235	2.68946	0.11948	0.04924	39.6785
1147	0.00308	253.927	235	255	2.91882	2.67323	0.06411	0.06115	77.9859
1148	0.0027	253.893	236	255	3.50244	2.67244	0.06111	0.05631	55.7307
1149	0.00229	253.71	235	255	2.65436	2.67184	0.05758	0.05056	176.979
1150	0.00217	253.832	235	255	2.98904	2.67615	0.05899	0.04683	62.1303
1151	0.00301	253.945	237	255	0.14172	2.683	0.06479	0.05915	89.9295
1152	0.0026	254.09	234	255	2.04056	2.68262	0.06172	0.0536	61.4344
1153	0.00231	253.812	235	255	1.113	2.68162	0.05585	0.05262	12.1452
1154	0.00315	253.949	234	255	3.7121	2.69304	0.07569	0.05296	80.0989
1155	0.00202	253.616	236	255	2.36395	2.6791	0.05729	0.04485	19.233
1156	0.00168	253.55	235	255	2.30575	2.68052	0.04848	0.04424	29.0828
1157	0.0026	253.705	235	255	3.58806	2.69399	0.062	0.05345	78.9735
1158	0.00289	253.468	234	255	1.47825	2.6981	0.0639	0.05756	87.4798
1159	0.00233	253.844	239	255	2.51695	2.69399	0.06052	0.04892	3.24374
1160	0.00096	253.378	234	255	2.13708	2.68823	0.04006	0.03056	34.0155
1161	0.00151	253.5	237	255	1.68366	2.69599	0.04566	0.04202	60.9042
1162	0.00229	253.65	235	255	3.25988	2.70318	0.05517	0.05287	37.4527
1163	0.00227	253.505	238	255	2.59746	2.70684	0.05709	0.05071	133.916
1164	0.00241	253.782	237	255	3.64835	2.71426	0.06136	0.04996	81.5711
1165	0.00283	254.037	235	255	1.4032	2.7183	0.0666	0.05406	93.6144
1166	0.00579	253.815	234	255	2.76666	2.71626	0.14066	0.05237	11.425
1167	0.00228	253.186	234	255	3.8353	2.71369	0.0603	0.04819	79.2731
1168	0.00289	253.646	240	255	0.87206	2.71577	0.0714	0.05151	45.6189
1169	0.00396	253.95	239	255	1.61308	2.72791	0.07829	0.06437	48.5396
1170	0.00414	253.998	239	255	0.05774	2.72753	0.08875	0.05939	53.7141
1171	0.00213	254	239	255	2.44648	2.71463	0.05564	0.04866	44.1779
1172	0.00242	253.545	238	255	3.32164	2.71471	0.06439	0.04778	31.3454
1173	0.00216	254.078	241	255	3.11189	2.71665	0.05646	0.04863	50.6289
1174	0.00246	253.574	238	255	1.17094	2.72342	0.05811	0.05389	144.621
1175	0.00252	253.95	234	255	1.77553	2.72225	0.06205	0.05181	22.5385
1176	0.00175	253.366	238	255	2.26476	2.72016	0.04911	0.04536	122.555
1177	0.00244	253.879	237	255	3.43101	2.72783	0.06386	0.04861	73.3982
1178	0.00209	253.561	239	255	1.24795	2.72701	0.05438	0.04897	74.4804
1179	0.00219	253.756	235	255	2.09041	2.72348	0.05749	0.04843	163.356
1180	0.00267	253.784	234	255	1.98127	2.73105	0.0588	0.05786	55.5145
1181	0.00194	253.408	237	255	3.04201	2.72936	0.05531	0.04466	74.9711
1182	0.00311	254.124	235	255	2.86654	2.73771	0.06995	0.05668	91.6151
1183	0.00214	253.468	239	255	3.17112	2.7293	0.05557	0.04902	125.909
1184	0.00278	253.6	238	255	1.32616	2.73791	0.06289	0.05638	113.399
1185	0.00256	253.858	234	255	1.53403	2.73419	0.0586	0.05551	66.1813
1186	0.00226	253.748	240	255	0.92519	2.73643	0.07792	0.03701	49.4808
1187	0.00197	253.451	231	255	2.15564	2.73805	0.05328	0.04709	60.7406
1188	0.00127	252.599	239	255	2.92948	2.73194	0.04257	0.03808	87.5988
1189	0.0032	253.43	239	255	2.66435	2.74431	0.06544	0.06218	15.7658
1190	0.0018	253.341	240	255	2.98247	2.73717	0.05246	0.04373	58.3823
1191	0.00183	253.403	241	255	3.53787	2.74132	0.05323	0.04371	104.56
1192	0.00194	253.237	238	255	2.36922	2.74715	0.05576	0.0442	66.0696
1193	0.00239	253.716	235	255	2.55061	2.75094	0.05834	0.05227	111.045
1194	0.00233	253.523	239	255	2.48974	2.75795	0.05887	0.05048	59.4111
1195	0.00311	253.636	240	255	3.76165	2.763	0.06498	0.06101	78.8477
1196	0.00203	253.631	237	255	1.71299	2.75716	0.05294	0.04885	135.958
1197	0.00223	253.494	236	255	3.35354	2.76757	0.06439	0.04419	79.2224
1198	0.00322	253.879	239	255	0.97221	2.76979	0.08267	0.04955	48.6891
1199	0.00304	254.02	234	255	1.89425	2.76936	0.06548	0.05911	31.6787
1200	0.00377	253.957	239	255	2.03556	2.77511	0.07049	0.06805	67.2487
1201	0.0024	253.794	236	255	1.46125	2.77382	0.05642	0.05414	16.9219
1202	0.0014	253.195	239	255	3.47803	2.76625	0.04642	0.03837	41.0914
1203	0.00267	253.641	239	255	2.80345	2.7813	0.0641	0.05299	47.4934
1204	0.00241	254.002	239	255	2.23835	2.77846	0.05906	0.05191	12.4724
1205	0.0023	253.511	236	255	2.4206	2.77874	0.05568	0.05269	37.7165
1206	0.00246	254.22	236	255	3.25261	2.78247	0.06217	0.05047	89.6479
1207	0.00232	253.488	236	255	3.70266	2.78285	0.0683	0.04319	61.1884
1208	0.00308	253.983	240	255	1.13956	2.78462	0.06615	0.05935	151.896
1209	0.002	253.436	237	255	0.10783	2.79382	0.06192	0.04105	70.4209
1210	0.0023	253.676	235	255	2.10676	2.78781	0.05852	0.05003	31.7571
1211	0.00254	253.463	235	255	1.25897	2.79353	0.06077	0.05326	64.7052
1212	0.00216	253.514	235	255	1.38856	2.79201	0.05579	0.04922	80.2219
1213	0.00291	254.372	235	255	3.0892	2.79443	0.06317	0.05866	89.9209
1214	0.00249	253.913	237	255	3.57784	2.79776	0.06054	0.05237	78.0268
1215	0.00284	253.593	240	255	3.64507	2.79829	0.06487	0.05576	43.2345
1216	0.00162	253.507	239	255	2.32764	2.79179	0.04782	0.04324	66.6513
1217	8.661e-06	251	247	255	2.35151	2.77188	0.0054	0.00204	135
1218	0.00372	253.9	240	255	2.94803	2.80466	0.07283	0.06503	100.781
1219	0.00185	253.329	239	255	3.8081	2.79823	0.0578	0.04083	48.2301
1220	0.00187	253.872	236	255	2.72447	2.79888	0.05612	0.04235	35.7536
1221	0.00229	253.472	240	255	1.82131	2.80665	0.06296	0.04624	61.8122
1222	0.002	253.939	241	255	2.17566	2.80088	0.05308	0.04789	46.6093
1223	0.00191	253.041	239	255	3.01914	2.80565	0.05674	0.04286	54.4874
1224	0.0024	253.756	238	255	3.40127	2.80914	0.06576	0.04645	58.1582
1225	0.0023	253.624	233	255	1.32128	2.80786	0.05876	0.04992	45.1748
1226	0.00264	254.002	234	255	2.63262	2.8104	0.06471	0.05189	60.8529
1227	0.00242	253.436	240	255	2.5712	2.81805	0.06294	0.04897	61.4026
1228	0.00267	254.099	239	255	2.8731	2.81303	0.06301	0.05399	10.4351
1229	0.00205	253.464	236	255	1.94055	2.81278	0.05377	0.0486	4.67205
1230	0.00265	254.029	235	255	1.62189	2.81969	0.05972	0.0566	24.43
1231	3e-05	254.375	253	255	3.61313	2.80051	0.01435	0.00307	81.6504
1232	0.00201	253.517	239	255	1.69567	2.8184	0.05425	0.04716	8.75407
1233	0.00083	252.555	237	255	2.51854	2.81092	0.03308	0.03183	23.3896
1234	0.00267	254.006	241	255	3.29632	2.83411	0.06648	0.05109	70.994
1235	0.00273	253.822	235	255	1.19338	2.83311	0.06493	0.0535	48.4911
1236	0.00252	253.901	236	255	3.15218	2.83242	0.06068	0.05298	93.9519
1237	0.00262	254.126	240	255	2.44926	2.83613	0.05875	0.05678	105.159
1238	0.00275	253.66	235	255	2.28054	2.83508	0.06114	0.05736	173.47
1239	0.00243	253.75	239	255	3.44967	2.83863	0.06012	0.05145	72.8691
1240	0.00528	253.984	234	255	0.15804	2.86082	0.10102	0.06659	72.8795
1241	0.00225	253.49	234	255	1.99629	2.83925	0.05547	0.05168	87.4063
1242	0.00275	254.055	241	255	3.51521	2.84331	0.06408	0.05473	67.5605
1243	2e-05	252.75	247	255	2.54039	2.81766	0.00826	0.00267	72.3912
1244	0.00217	253.808	238	255	1.45905	2.84122	0.05555	0.04963	65.3491
1245	0.00205	253.619	235	255	1.54126	2.84123	0.05383	0.04845	107.231
1246	0.00231	253.493	239	255	2.77086	2.84473	0.05689	0.05165	60.2177
1247	0.00263	253.75	234	255	2.67884	2.85061	0.063	0.05322	64.6171
1248	0.0028	253.757	235	255	2.10931	2.85987	0.06837	0.05218	85.6505
1249	0.00043	252.91	240	255	2.21874	2.83998	0.02844	0.01939	64.051
1250	0.00265	254.131	241	255	2.05045	2.85941	0.06409	0.05274	82.2888
1251	0.00256	253.986	241	255	2.38743	2.85602	0.05864	0.05557	44.0566
1252	0.00149	253.27	240	255	3.2073	2.85426	0.04957	0.03837	70.7373
1253	0.00246	253.561	236	255	3.70901	2.85881	0.06228	0.0502	57.5499
1254	0.00262	253.616	238	255	3.81883	2.8634	0.07548	0.04412	51.2527
1255	0.00234	253.793	234	255	1.74818	2.86409	0.05921	0.05038	75.1319
1256	0.00233	253.74	237	255	3.05155	2.86081	0.05776	0.05146	123.925
1257	0.00243	253.524	235	255	1.39361	2.86581	0.05816	0.05318	128.387
1258	0.0023	253.391	238	255	1.32768	2.87201	0.05628	0.05192	53.096
1259	0.00213	253.738	241	255	2.91172	2.87476	0.05476	0.04954	68.1647
1260	0.00238	253.705	237	255	1.93756	2.87716	0.06106	0.04966	117.68
1261	0.00246	253.757	237	255	2.49333	2.8769	0.06462	0.04846	46.8249
1262	0.00223	254.01	241	255	1.83175	2.88073	0.0555	0.05117	80.3271
1263	4.331e-06	252	252	252	2.02169	2.85201	0.00235	0.00235	0
1264	0.00253	253.557	235	255	2.16877	2.88086	0.06232	0.05167	80.6721
1265	0.00432	253.987	239	255	1.13839	2.89183	0.08008	0.06865	54.937
1266	0.00259	254.027	240	255	2.84382	2.88163	0.06024	0.05464	109.522
1267	0.00251	254.178	243	255	3.36079	2.88532	0.06322	0.0505	93.4024
1268	0.00222	253.951	235	255	2.56302	2.8851	0.05538	0.05108	12.3013
1269	0.00228	253.802	239	255	1.67946	2.89083	0.05548	0.05227	177.472
1270	0.00243	253.777	238	255	3.56055	2.89812	0.06553	0.04712	57.2383
1271	0.00325	253.699	238	255	3.63029	2.89701	0.07115	0.05812	51.9536
1272	4.331e-06	255	255	255	1.46815	2.86866	0.00235	0.00235	0
1273	0.0033	253.689	239	255	1.4805	2.90164	0.06651	0.06317	106.011
1274	0.00285	254.12	243	255	2.28836	2.9009	0.06926	0.05246	70.4689
1275	0.00259	253.698	239	255	1.61015	2.90118	0.06056	0.05436	75.9036
1276	0.00114	253.818	240	255	2.34265	2.89129	0.03908	0.03725	84.8026
1277	0.00195	253.651	236	255	3.42168	2.90302	0.05644	0.04396	56.7128
1278	0.00188	253.781	235	255	1.55079	2.90207	0.0512	0.04663	130.343
1279	0.00356	254.304	238	255	3.13245	2.90796	0.07219	0.06286	177.974
1280	0.00223	253.592	235	255	3.24091	2.90683	0.05614	0.05058	111.406
1281	0.00255	254.099	237	255	1.2518	2.91632	0.06201	0.05228	76.41
1282	0.00246	253.483	235	255	2.0075	2.9129	0.0586	0.05354	129.026
1283	0.00256	253.983	239	255	2.67832	2.91551	0.06162	0.0528	48.9702
1284	0.00255	253.413	239	255	2.21391	2.91923	0.06129	0.05299	35.4232
1285	0.00268	253.758	237	255	2.42586	2.92133	0.06002	0.05687	27.1388
1286	0.00255	253.655	235	255	2.78355	2.92766	0.06301	0.05154	77.2054
1287	0.00178	253.698	241	255	2.96173	2.92057	0.04932	0.04595	56.2911
1288	0.00204	253.834	236	255	3.30672	2.92029	0.05183	0.05011	172.48
1289	0.00262	253.781	236	255	3.03916	2.93039	0.06226	0.05367	116.377
1290	0.00224	254.027	239	255	2.60878	2.92852	0.05461	0.0523	19.2118
1291	0.00244	253.603	239	255	3.73236	2.93173	0.06773	0.04592	35.6086
1292	0.00257	253.931	239	255	1.90494	2.93432	0.05893	0.05548	110.758
1293	0.00261	253.877	235	255	2.36382	2.94266	0.05947	0.05581	92.2205
1294	0.0031	254.063	241	255	1.3213	2.94372	0.06416	0.06153	36.099
1295	0.00165	253.391	239	255	1.76198	2.93388	0.04957	0.04238	40.3267
1296	0.0027	253.787	239	255	1.38786	2.94431	0.06585	0.05225	53.4606
1297	0.00231	254.124	242	255	2.50309	2.9443	0.05593	0.05255	49.5817
1298	0.00214	253.182	231	255	1.70526	2.94706	0.05502	0.04951	54.2696
1299	0.00162	253.707	240	255	2.7239	2.94751	0.05287	0.03911	82.2036
1300	0.00226	253.964	240	255	2.89567	2.94994	0.06057	0.04743	54.0466
1301	0.00376	254.035	238	255	0.06038	2.96105	0.08228	0.05817	57.3097
1302	0.00255	253.764	240	255	2.14193	2.95288	0.06084	0.05329	57.595
1303	0.00258	253.747	239	255	3.46187	2.95141	0.05887	0.05582	33.0961
1304	0.00333	253.848	237	255	1.17943	2.96079	0.06655	0.06371	53.1882
1305	0.00199	253.63	235	255	3.52493	2.95835	0.05491	0.04619	30.447
1306	0.00284	253.806	234	255	3.66656	2.97053	0.06999	0.0516	73.1619
1307	0.00157	253.521	240	255	2.83408	2.96101	0.04948	0.04045	50.5429
1308	0.00214	253.931	233	255	1.44858	2.96746	0.05567	0.04903	81.7621
1309	3e-05	253.429	246	255	2.0113	2.94357	0.01644	0.00235	0
1310	0.00265	253.91	240	255	3.37379	2.9707	0.06021	0.05604	11.1194
1311	0.00153	253.545	238	255	2.24845	2.96945	0.04761	0.041	65.4092
1312	0.0022	253.578	232	255	3.25827	2.97384	0.05903	0.04754	45.6349
1313	0.00307	253.516	239	255	1.51665	2.98241	0.06413	0.06096	145.19
1314	0.00165	253.068	237	255	2.00536	2.97284	0.04862	0.04309	27.5422
1315	0.00156	253.547	237	255	1.78958	2.97737	0.04798	0.04137	35.9555
1316	0.00229	253.92	231	255	3.12343	2.99017	0.06326	0.04602	91.8985
1317	0.00281	253.738	239	255	1.24632	2.99135	0.06663	0.0537	64.7262
1318	0.00287	254.008	241	255	1.63366	2.98984	0.06229	0.0586	169.528
1319	0.00247	253.475	235	255	2.43787	2.98657	0.05923	0.05316	36.7186
1320	0.00217	253.753	240	255	2.54488	2.98528	0.0556	0.04978	179.311
1321	0.00279	253.684	235	255	3.18979	2.99031	0.06389	0.05566	82.2285
1322	0.00097	253.4	234	255	2.63642	2.9763	0.04122	0.03009	21.6903
1323	0.00226	253.872	234	255	1.88082	2.99546	0.05802	0.04961	35.7537
1324	0.00245	253.772	235	255	2.9375	2.99789	0.06296	0.04957	12.6171
1325	0.00122	253.245	238	255	2.18408	2.99513	0.04421	0.03517	26.2396
1326	0.00211	253.938	238	255	2.70253	3.00648	0.05714	0.04699	92.2936
1327	0.00275	253.748	239	255	3.01146	3.00877	0.06326	0.05543	75.2068
1328	0.00175	253.406	235	255	2.31427	3.00166	0.05118	0.04353	167.552
1329	0.0026	253.701	235	255	1.71432	3.00951	0.06181	0.05361	44.1318
1330	0.0018	253.524	239	255	2.79737	3.00732	0.05344	0.04292	169.754
1331	0.00243	253.895	239	255	1.32348	3.01429	0.05877	0.05263	142.05
1332	0.0029	253.801	231	255	3.59171	3.02106	0.06617	0.05575	45.7278
1333	0.0029	253.894	240	255	3.29771	3.0225	0.06401	0.05762	43.7176
1334	0.00275	253.844	239	255	1.3964	3.02306	0.06166	0.05669	49.4517
1335	0.00294	253.627	237	255	1.11505	3.03003	0.06477	0.05772	66.1546
1336	0.00216	254.014	244	255	2.03354	3.02607	0.06041	0.04554	54.4376
1337	0.00219	253.549	230	255	2.61089	3.02362	0.05604	0.04968	36.3265
1338	0.00179	253.923	239	255	2.25035	3.03035	0.04978	0.04574	87.0401
1339	0.00244	253.796	237	255	3.43546	3.03847	0.0633	0.04913	80.6638
1340	0.00268	254.153	235	255	3.49815	3.04047	0.06974	0.04902	70.6058
1341	0.00222	253.543	234	255	2.37566	3.03492	0.05772	0.04891	0.14231
1342	0.00241	253.755	239	255	3.06871	3.03856	0.05852	0.05239	59.6888
1343	0.0026	253.687	238	255	1.9245	3.04286	0.06596	0.05024	37.9421
1344	0.00262	253.656	236	255	1.76306	3.04661	0.06598	0.05048	25.6937
1345	0.00265	253.776	236	255	1.46154	3.05093	0.05933	0.05687	152.924
1346	0.00175	254.047	234	255	1.64958	3.04588	0.05081	0.04384	17.6427
1347	0.00301	254.057	235	255	2.75263	3.05304	0.06857	0.05597	173.335
1348	0.00208	253.642	239	255	2.12416	3.04999	0.05311	0.04984	129.811
1349	0.00174	253.813	238	255	2.54782	3.04861	0.05034	0.04392	41.7943
1350	0.00265	254.108	241	255	2.87441	3.05374	0.06536	0.05155	43.4145
1351	0.00311	253.972	235	255	2.45283	3.05696	0.06447	0.06132	21.683
1352	0.00191	253.744	238	255	2.19794	3.05681	0.05316	0.04585	78.5696
1353	0.00204	253.61	238	255	3.16068	3.06126	0.05448	0.04777	42.8391
1354	0.00208	253.617	235	255	2.65033	3.06829	0.05427	0.04877	27.655
1355	0.00249	254.295	238	255	1.17755	3.07324	0.06215	0.0511	109.685
1356	0.00151	254.043	235	255	2.06596	3.06701	0.05027	0.03828	62.9914
1357	0.00333	253.905	238	255	2.9583	3.07494	0.06618	0.06398	82.3504
1358	0.00234	253.485	238	255	1.27656	3.07362	0.05914	0.05035	36.3427
1359	0.0024	253.845	237	255	2.2915	3.0744	0.05881	0.05203	174.526
1360	0.00256	254.156	235	255	3.22472	3.08437	0.06269	0.05189	82.8964
1361	0.00321	253.585	235	255	1.35687	3.08905	0.06711	0.06096	49.278
1362	0.00323	253.929	239	255	3.37205	3.09236	0.07123	0.05782	98.3661
1363	0.0032	253.831	238	255	3.6775	3.10037	0.07267	0.05615	69.1411
1364	0.00193	253.708	241	255	1.5107	3.09345	0.05307	0.04623	61.1551
1365	0.00238	253.801	234	255	1.5842	3.09824	0.05774	0.05242	87.6096
1366	0.0025	253.818	239	255	2.57769	3.10031	0.05919	0.05384	67.1736
1367	0.00182	253.402	235	255	3.53034	3.09455	0.05428	0.04266	54.3803
1368	0.00184	253.286	238	255	3.10291	3.09512	0.05079	0.04625	22.842
1369	0.00218	253.379	231	255	3.30445	3.09967	0.05331	0.05213	105.613
1370	0.00199	253.559	240	255	3.61775	3.10111	0.05667	0.04476	70.7133
1371	0.00274	253.915	239	255	2.36183	3.10842	0.06337	0.05508	128.881
1372	0.00094	252.959	240	255	1.65234	3.09487	0.04043	0.0296	19.026
1373	0.00169	253.818	240	255	1.93828	3.10346	0.04904	0.04385	3.46066
1374	0.0029	253.657	234	255	2.49262	3.11537	0.06135	0.06022	114.111
1375	0.0033	253.815	238	255	2.13355	3.12487	0.06739	0.06243	102.93
1376	0.00214	253.754	238	255	2.22618	3.11615	0.05399	0.05055	68.5299
1377	0.0025	253.503	237	255	2.79716	3.11984	0.06011	0.05302	33.7367
1378	0.00248	253.921	239	255	3.02516	3.11685	0.06075	0.05201	13.244
1379	0.003	254.042	238	255	2.72235	3.12172	0.06359	0.06009	61.5492
1380	0.00272	253.917	234	255	1.44022	3.12432	0.06162	0.0562	175.885
1381	0.00136	253.286	238	255	2.4189	3.11748	0.04474	0.03882	7.0107
1382	0.00255	253.495	234	255	2.87654	3.12702	0.06222	0.0521	45.8509
1383	0.00293	254.078	237	255	1.12444	3.13087	0.06437	0.0579	21.8322
1384	0.00279	253.94	237	255	1.22995	3.13309	0.06831	0.05206	59.2982
1385	0.00208	253.929	236	255	2.07374	3.12704	0.05611	0.04717	104.29
1386	0.00308	253.765	239	255	3.15847	3.14199	0.06508	0.06023	92.5494
1387	0.00217	253.342	234	255	1.71697	3.13936	0.05547	0.0497	24.4965
1388	0.00176	253.88	239	255	2.30232	3.14089	0.05018	0.04472	139.744
1389	0.00224	253.873	240	255	1.64508	3.14476	0.05537	0.05159	30.1158
1390	0.00165	252.9	239	255	1.78309	3.14436	0.04819	0.04359	66.4345
1391	0.00222	253.754	235	255	1.30823	3.1474	0.05642	0.05014	20.1696
1392	0.0033	253.967	235	255	1.51868	3.15252	0.0664	0.06336	6.96825
1393	0.00185	253.944	237	255	2.62681	3.14377	0.0518	0.04545	9.3994
1394	0.00304	253.963	239	255	2.53744	3.1673	0.06345	0.061	33.4229
1395	0.00205	253.709	239	255	3.08334	3.16397	0.05558	0.04703	20.971
1396	0.00213	253.585	235	255	3.54648	3.16524	0.05679	0.04777	49.1401
1397	0.00219	253.493	235	255	2.02567	3.1662	0.0544	0.05118	174.961
1398	0.0021	254.004	243	255	2.96361	3.16342	0.05512	0.04841	10.2123
1399	0.00207	253.694	232	255	1.37867	3.16725	0.05289	0.04973	10.3507
1400	0.00226	253.154	239	255	2.38252	3.17118	0.05532	0.05193	42.3509
1401	0.00257	253.648	236	255	3.39198	3.17142	0.06111	0.0535	43.3399
1402	0.00231	253.951	239	255	1.85092	3.17498	0.05569	0.05287	58.5747
1403	0.00272	253.927	235	255	3.31445	3.17634	0.06387	0.05413	51.2326
1404	0.00207	253.23	236	255	2.67754	3.17203	0.05667	0.04661	170.305
1405	0.0025	254.146	243	255	3.23504	3.17677	0.06098	0.05217	50.9829
1406	4e-05	251.2	243	255	1.14225	3.16084	0.0139	0.00397	27.2312
1407	0.00199	253.675	235	255	2.2453	3.18357	0.05274	0.04798	105.739
1408	0.00189	253.032	239	255	2.74211	3.18619	0.05858	0.04113	50.6412
1409	0.00217	253.528	234	255	2.44607	3.18787	0.0546	0.05049	59.1172
1410	0.00294	253.566	230	255	1.24014	3.19783	0.06643	0.05628	51.2421
1411	0.00286	253.483	233	255	1.15588	3.2	0.06644	0.05486	60.0029
1412	0.00204	253.448	239	255	2.82378	3.19386	0.05306	0.04894	43.4392
1413	0.00217	253.852	234	255	3.00985	3.19673	0.05408	0.05098	107.971
1414	0.00241	253.689	240	255	1.44109	3.1985	0.06018	0.05094	179.258
1415	0.00226	253.834	233	255	2.12322	3.20113	0.05623	0.05129	31.4701
1416	0.00246	253.819	234	255	2.18705	3.19954	0.05905	0.05304	9.07389
1417	0.00278	254.235	234	255	1.74965	3.2054	0.06047	0.05854	64.5379
1418	0.00183	253.397	238	255	2.61188	3.20383	0.05053	0.04616	88.9304
1419	0.00246	253.422	239	255	1.62793	3.2072	0.05878	0.05338	33.4737
1420	0.00203	253.484	240	255	2.30625	3.20657	0.05293	0.04885	111.424
1421	0.00278	253.627	237	255	3.46204	3.21063	0.06785	0.05209	49.6962
1422	0.00208	253.49	236	255	1.6869	3.20863	0.05481	0.04829	148.296
1423	0.00203	253.588	238	255	2.89337	3.20951	0.05232	0.04932	0.50744
1424	0.00395	254.091	238	255	1.51632	3.22097	0.07872	0.06388	15.7825
1425	0.00201	253.709	235	255	1.33536	3.2143	0.05605	0.04565	40.7754
1426	0.00192	253.61	234	255	3.079	3.22711	0.05566	0.04398	52.0995
1427	0.00275	253.931	237	255	3.14455	3.23128	0.06631	0.05272	51.7712
1428	0.003	253.635	239	255	1.92529	3.23016	0.0735	0.05199	14.911
1429	0.00198	253.842	240	255	2.48216	3.23379	0.05479	0.04599	147.693
1430	0.00226	253.46	239	255	2.37438	3.24104	0.06206	0.04638	1.40743
1431	0.00195	253.554	233	255	2.54813	3.23894	0.05417	0.04591	25.3932
1432	0.00216	253.492	233	255	2.76786	3.24262	0.0558	0.04921	82.7972
1433	0.0026	253.702	235	255	2.01192	3.24769	0.06071	0.05459	116.21
1434	0.00155	253.724	239	255	2.24959	3.23871	0.04592	0.04311	113.684
1435	0.00183	253.36	235	255	1.79152	3.24656	0.0535	0.04349	30.3634
1436	0.00232	253.813	235	255	2.95366	3.25381	0.05806	0.05081	26.4088
1437	0.00379	254.083	236	255	3.31903	3.26112	0.07718	0.06259	28.7149
1438	0.00256	253.649	239	255	1.58881	3.2608	0.05908	0.05525	17.2361
1439	0.00236	253.592	233	255	2.84111	3.2585	0.06083	0.04931	31.7457
1440	0.0023	253.8	235	255	1.28401	3.26479	0.05574	0.05243	118.165
1441	0.00214	253.778	238	255	2.13745	3.26359	0.05494	0.04968	19.8432
1442	0.00146	253.61	237	255	2.62562	3.26316	0.0437	0.0424	52.8936
1443	0.00326	253.934	237	255	2.68667	3.27574	0.07171	0.05782	52.1206
1444	0.00221	253.976	238	255	3.19018	3.27075	0.05717	0.04919	55.2419
1445	0.00235	253.775	239	255	1.36033	3.2727	0.05679	0.05262	131.062
1446	0.00286	253.811	240	255	3.39744	3.28398	0.06993	0.05212	60.6362
1447	0.00165	253.911	234	255	1.71311	3.27736	0.04979	0.04219	55.7644
1448	0.0034	254.116	237	255	3.02151	3.28727	0.07361	0.05881	40.1991
1449	0.00275	253.951	234	255	2.44046	3.29037	0.06056	0.05772	12.4017
1450	0.00198	253.583	240	255	1.49701	3.28846	0.05291	0.04773	57.5166
1451	0.00181	253.084	238	255	2.29	3.28928	0.05148	0.04467	35.3617
1452	0.00204	253.834	234	255	2.21481	3.2951	0.05306	0.04894	96.0371
1453	0.00225	253.819	237	255	2.51977	3.30224	0.05642	0.05082	79.0763
1454	0.00251	254.007	234	255	2.90019	3.3013	0.05897	0.05414	168.544
1455	0.00265	254.216	235	255	1.22304	3.30606	0.06406	0.05267	26.1403
1456	0.00227	253.859	239	255	3.08831	3.30408	0.05916	0.04884	29.0423
1457	0.00185	253.321	239	255	1.82172	3.30774	0.05007	0.04702	118.173
1458	0.00234	253.941	237	255	2.76472	3.31071	0.06012	0.04962	38.703
1459	0.00207	253.797	238	255	2.59674	3.31393	0.05495	0.04797	86.2873
1460	0.00218	253.821	234	255	2.34872	3.31522	0.05554	0.04993	177.384
1461	0.00176	253.768	232	255	1.74871	3.31798	0.05197	0.04308	23.6779
1462	0.002	253.291	240	255	1.94763	3.32102	0.05464	0.04652	127.141
1463	2e-05	255	255	255	3.42689	3.30047	0.00921	0.00239	53.9094
1464	0.00223	253.695	235	255	1.56965	3.32316	0.05449	0.05201	167.116
1465	0.00207	253.402	238	255	2.12211	3.32668	0.056	0.04707	51.5449
1466	0.00207	253.918	238	255	1.44778	3.32865	0.05343	0.04932	24.0302
1467	0.00292	253.988	239	255	1.88179	3.34156	0.07304	0.05095	40.5415
1468	0.00263	253.578	241	255	2.05268	3.33722	0.06548	0.05111	163.484
1469	0.00201	253.284	234	255	2.82795	3.33654	0.05345	0.04787	37.6833
1470	0.00276	253.771	239	255	3.31075	3.34586	0.06464	0.05433	42.6287
1471	0.00168	253.427	238	255	1.26464	3.34381	0.05651	0.03795	45.3138
1472	0.00232	253.813	239	255	2.27775	3.34835	0.05633	0.05247	98.1225
1473	0.00225	253.577	241	255	2.68137	3.35087	0.05961	0.0481	72.8961
1474	0.00256	253.669	239	255	1.64961	3.35812	0.06478	0.05039	46.0437
1475	0.00273	253.402	239	255	3.17165	3.35951	0.06338	0.05481	63.7587
1476	2e-05	251	247	255	1.24234	3.33378	0.01108	0.00199	45
1477	0.00195	253.718	236	255	2.42275	3.36089	0.05522	0.04493	77.6362
1478	0.0018	253.745	238	255	1.78571	3.36025	0.05101	0.04496	173.299
1479	0.00289	253.84	239	255	2.95288	3.36758	0.06463	0.05699	65.2868
1480	0.00171	253.277	236	255	3.02049	3.35829	0.05037	0.04313	37.852
1481	0.00202	253.335	239	255	1.3917	3.36486	0.0509	0.05048	93.4815
1482	0.0028	253.957	237	255	2.88318	3.37482	0.06209	0.05746	61.252
1483	0.00233	253.436	236	255	1.32579	3.37144	0.05774	0.05128	162.928
1484	0.00183	253.419	233	255	1.53303	3.37295	0.05356	0.04344	63.8584
1485	0.00184	253.547	234	255	2.54391	3.37218	0.05034	0.04644	46.1402
1486	0.00194	253.583	235	255	2.15567	3.37649	0.05173	0.04775	92.2461
1487	0.00201	253.553	234	255	2.3608	3.38109	0.05428	0.04724	72.5183
1488	0.00286	253.829	241	255	2.47776	3.3831	0.06596	0.05518	54.0422
1489	0.00219	253.321	235	255	3.10401	3.38089	0.0554	0.05026	76.745
1490	0.00217	254.032	234	255	2.21627	3.38263	0.05573	0.04967	61.7561
1491	0.00339	253.987	235	255	2.60806	3.39429	0.06925	0.06234	28.1478
1492	0.00404	253.955	240	255	2.73244	3.39499	0.07694	0.06694	32.3994
1493	0.00259	253.901	234	255	1.16807	3.3899	0.05828	0.05658	52.0099
1494	0.00223	253.495	232	255	1.45519	3.39644	0.05847	0.04857	22.7139
1495	0.00189	253.819	241	255	1.89342	3.39529	0.05576	0.04311	32.1676
1496	0.00283	253.828	235	255	3.34821	3.39801	0.0648	0.05556	40.3876
1497	0.00187	253.717	235	255	1.69327	3.39673	0.05132	0.04631	40.2163
1498	0.00218	253.6	236	255	2.80977	3.39801	0.05835	0.04753	22.5974
1499	0.00281	253.937	238	255	1.25887	3.41141	0.06037	0.05927	16.0687
1500	0.00269	253.741	235	255	2.01686	3.41498	0.06245	0.05483	33.8762
1501	0.0025	253.721	242	255	3.48836	3.41192	0.06242	0.05097	62.0804
1502	0.00209	253.563	237	255	3.04319	3.41344	0.05665	0.04701	22.8643
1503	0.00214	253.792	241	255	1.76015	3.41597	0.05506	0.04957	3.47403
1504	0.00261	253.94	239	255	1.57343	3.42409	0.05928	0.05609	32.97
1505	0.00236	253.75	239	255	2.28984	3.42543	0.06234	0.04812	69.307
1506	0.00261	253.791	238	255	1.35627	3.42557	0.06401	0.05185	2.67781
1507	0.00301	253.875	236	255	3.2321	3.43498	0.0665	0.05771	81.9288
1508	0.00207	253.37	239	255	1.64235	3.43733	0.05308	0.04965	66.6968
1509	0.00285	253.584	239	255	1.49537	3.44427	0.07056	0.05134	47.1551
1510	0.00127	253.143	236	255	2.36132	3.43547	0.04745	0.03416	64.3804
1511	0.00219	253.379	237	255	2.88989	3.44444	0.05937	0.04699	68.9323
1512	0.00262	253.629	239	255	2.42557	3.44773	0.06359	0.05255	56.715
1513	0.00162	253.421	240	255	2.67512	3.44378	0.04816	0.04294	51.3967
1514	0.00209	253.973	235	255	2.20628	3.44762	0.05696	0.04666	33.9667
1515	0.00213	253.732	239	255	2.48663	3.44948	0.05819	0.04662	42.234
1516	0.00142	253.575	234	255	2.83511	3.44369	0.04345	0.0415	17.266
1517	0.0032	253.913	239	255	1.14915	3.45573	0.07333	0.05549	18.2522
1518	0.00199	254.15	237	255	1.89747	3.44772	0.05869	0.04312	30.5692
1519	0.00198	253.659	234	255	1.96565	3.45206	0.05287	0.04766	19.0106
1520	0.002	253.271	238	255	2.9481	3.4541	0.0557	0.04564	38.82
1521	0.00185	253.785	241	255	2.55752	3.45893	0.05341	0.04419	61.5695
1522	0.0025	253.772	237	255	2.76802	3.46126	0.06003	0.05309	19.9095
1523	0.00177	253.765	241	255	3.1599	3.45883	0.05063	0.04444	49.5278
1524	0.00265	253.93	234	255	3.07718	3.46962	0.06977	0.04836	62.5819
1525	0.00143	253.653	237	255	1.81838	3.46533	0.04506	0.0405	27.3897
1526	0.00205	253.316	238	255	3.30218	3.47045	0.05358	0.04878	37.3867
1527	0.00222	253.592	241	255	2.60786	3.47556	0.05755	0.04905	38.4914
1528	0.00201	253.695	239	255	1.7425	3.4835	0.05483	0.04656	12.257
1529	0.0022	253.626	236	255	3.00183	3.48349	0.05482	0.0511	30.0126
1530	0.00176	253.049	239	255	2.30213	3.49177	0.05454	0.04114	60.9389
1531	0.00301	253.954	239	255	2.36774	3.49928	0.06521	0.05885	55.7125
1532	0.00314	253.839	240	255	1.32854	3.5002	0.06538	0.06114	99.8097
1533	0.00189	253.321	239	255	2.81878	3.4947	0.05423	0.04433	157.103
1534	0.00291	253.815	238	255	1.19675	3.50086	0.06606	0.05601	27.175
1535	0.00191	253.905	241	255	2.06692	3.49718	0.05587	0.04342	50.1385
1536	0.00294	253.789	235	255	1.92988	3.50641	0.06358	0.05889	5.87968
1537	0.00143	253.051	236	255	2.22568	3.5001	0.05057	0.03609	53.4547
1538	0.00248	253.775	239	255	3.34432	3.50668	0.0671	0.04709	50.0203
1539	0.00243	253.47	235	255	1.62905	3.50824	0.05719	0.05399	28.5533
1540	0.00252	253.497	237	255	1.42556	3.5111	0.06103	0.05249	29.4103
1541	0.00203	254.006	237	255	1.85608	3.50595	0.05486	0.04713	11.0846
1542	0.00197	253.798	239	255	2.67899	3.51028	0.05421	0.04628	56.7631
1543	0.00229	253.729	237	255	1.50983	3.5103	0.06174	0.04716	174.618
1544	0.00238	253.556	239	255	2.49194	3.51304	0.05917	0.05126	59.4882
1545	0.00193	253.703	239	255	3.24692	3.51328	0.05638	0.04352	62.6738
1546	0.00233	253.628	239	255	1.99949	3.52097	0.05671	0.05221	103.296
1547	0.0027	253.668	239	255	2.88333	3.52022	0.06095	0.05636	178.555
1548	0.00232	253.862	237	255	3.1159	3.52152	0.05643	0.05227	98.9369
1549	0.00118	253.301	236	255	3.17332	3.51716	0.05132	0.02922	57.0958
1550	0.00284	253.503	236	255	2.74838	3.53043	0.06173	0.0586	13.3225
1551	0.00277	254.058	239	255	2.54862	3.5365	0.06075	0.05809	54.9174
1552	0.00226	253.801	233	255	1.72324	3.53971	0.05764	0.04993	179.751
1553	0.00209	254.027	235	255	2.43103	3.5434	0.0536	0.04959	149.144
1554	0.00252	253.967	241	255	2.93997	3.55378	0.05731	0.05599	35.4284
1555	0.00324	253.941	235	255	1.7957	3.55705	0.06749	0.06111	1.84341
1556	0.00214	253.606	239	255	2.25725	3.55143	0.05416	0.0504	148.273
1557	0.00169	253.418	237	255	3.02091	3.54942	0.04872	0.04414	165.042
1558	0.00279	253.834	234	255	1.25895	3.55695	0.06588	0.0539	26.3963
1559	0.00148	253.497	239	255	1.89332	3.55063	0.05141	0.03668	159.537
1560	0.00231	253.382	237	255	2.60612	3.55863	0.06026	0.04886	71.5353
1561	0.00292	253.807	240	255	1.36655	3.56262	0.06637	0.05608	28.3592
1562	0.00231	254.094	243	255	2.81093	3.55851	0.06017	0.04884	159.606
1563	0.00171	253.6	236	255	2.04226	3.55497	0.05673	0.03839	22.9704
1564	0.00175	253.825	239	255	1.66212	3.56185	0.04917	0.04542	175.811
1565	0.00317	253.613	234	255	2.17397	3.57249	0.06969	0.05791	13.2868
1566	0.00199	253.403	239	255	3.19108	3.57016	0.05674	0.04461	55.4047
1567	0.00252	254.105	238	255	2.32152	3.57798	0.06053	0.05292	44.2547
1568	0.00278	253.773	238	255	2.66827	3.5839	0.06456	0.05492	122.112
1569	0.00273	253.762	233	255	3.08715	3.58948	0.06245	0.05562	84.4105
1570	0.0023	253.75	236	255	2.39096	3.59502	0.05783	0.05063	142.417
1571	0.00221	253.632	240	255	2.74412	3.59504	0.05786	0.0487	38.2032
1572	0.00261	253.744	239	255	2.51774	3.60121	0.06078	0.05461	22.0558
1573	0.00379	253.912	239	255	1.02524	3.61378	0.07052	0.06842	87.6843
1574	0.00316	253.823	240	255	1.15201	3.61611	0.07613	0.05287	86.9047
1575	4.331e-06	254	254	254	1.63879	3.58036	0.00235	0.00235	0
1576	0.00119	253.438	240	255	2.23995	3.60198	0.03939	0.03836	37.939
1577	0.00254	254.066	239	255	1.47114	3.61074	0.06044	0.05355	28.4137
1578	0.00255	253.744	232	255	2.0333	3.61196	0.06356	0.05109	32.4506
1579	0.00161	253.69	241	255	1.61625	3.60856	0.04722	0.04332	50.4725
1580	0.00204	254.146	241	255	3.01267	3.61087	0.05436	0.04787	149.152
1581	0.00315	253.656	239	255	1.70458	3.61711	0.07094	0.0565	29.9189
1582	0.00235	254.179	238	255	1.95895	3.61508	0.05799	0.05154	2.32126
1583	0.00249	253.964	236	255	2.45109	3.61972	0.06207	0.05117	46.8957
1584	0.00244	253.61	239	255	2.88233	3.61988	0.06026	0.05161	58.5453
1585	0.00197	253.327	240	255	3.22172	3.6183	0.05891	0.04258	67.3519
1586	0.00217	253.669	239	255	3.39879	3.61862	0.06018	0.04599	58.0239
1587	0.00246	253.54	234	255	1.54607	3.62131	0.0624	0.05028	26.9778
1588	0.00291	253.701	235	255	2.81115	3.62913	0.06526	0.05677	18.7333
1589	0.00205	253.918	239	255	2.09603	3.63102	0.0562	0.04641	60.4207
1590	0.00168	253.835	241	255	2.61678	3.63054	0.04988	0.04289	36.2597
1591	0.00244	253.938	240	255	2.34271	3.63724	0.05918	0.05255	43.7116
1592	0.00226	253.837	239	255	1.80558	3.63897	0.05448	0.05273	129.911
1593	1e-05	251.333	244	255	2.36851	3.61436	0.00492	0.00336	135
1594	0.00262	254.265	235	255	3.27148	3.65351	0.0707	0.04711	47.5311
1595	0.00235	253.775	239	255	2.28394	3.6553	0.05858	0.05111	11.2914
1596	0.00235	253.411	238	255	2.7074	3.65934	0.05807	0.05156	49.7067
1597	0.00225	253.64	238	255	3.05098	3.65866	0.054	0.05299	145.316
1598	0.00202	253.777	236	255	1.63917	3.66033	0.05434	0.04739	66.0169
1599	0.00204	253.523	234	255	2.4893	3.66438	0.05767	0.04493	20.0567
1600	0.00277	253.839	239	255	2.556	3.66978	0.06332	0.05564	61.0199
1601	0.00203	253.583	237	255	1.74356	3.66906	0.05446	0.04738	31.9513
1602	0.00265	253.641	236	255	2.91299	3.67444	0.05933	0.05697	8.78348
1603	0.0022	253.778	240	255	1.10872	3.67304	0.05966	0.04695	170.46
1604	0.00177	253.505	235	255	2.97405	3.67219	0.05012	0.04488	49.4559
1605	0.00192	253.41	237	255	1.45673	3.67357	0.05447	0.04495	48.1102
1606	0.00237	253.818	239	255	1.56865	3.67851	0.06201	0.04873	24.9884
1607	0.00276	254.017	238	255	1.86356	3.68374	0.0663	0.05306	19.0047
1608	0.00438	254.215	237	255	2.21054	3.69606	0.08359	0.06669	35.6973
1609	0.00198	253.753	235	255	2.76544	3.68316	0.05178	0.04877	23.0264
1610	0.00238	253.524	238	255	2.83618	3.69001	0.05761	0.05264	117.696
1611	0.00301	253.879	236	255	1.01121	3.69056	0.06886	0.05565	168.651
1612	0.00246	253.732	237	255	2.36962	3.69004	0.05881	0.05316	19.6709
1613	0.0022	253.536	240	255	1.31317	3.69201	0.0581	0.04831	29.8814
1614	0.0019	253.523	239	255	2.6322	3.69062	0.0516	0.04681	62.7825
1615	0.00196	253.307	238	255	3.29943	3.69404	0.0655	0.03813	51.6438
1616	0.00278	253.844	235	255	2.11689	3.70476	0.06233	0.05671	27.164
1617	0.00259	253.805	236	255	1.79653	3.70741	0.06123	0.05394	162.649
1618	0.00259	254.045	238	255	2.03633	3.70814	0.06203	0.05316	39.1214
1619	0.00286	254.024	233	255	1.24038	3.71067	0.06498	0.056	40.288
1620	0.00221	253.904	235	255	1.66031	3.71891	0.0552	0.05104	33.9468
1621	0.00511	253.678	235	255	3.03307	3.73746	0.10379	0.06268	153.771
1622	0.00204	253.128	238	255	3.14982	3.72111	0.05421	0.04781	109.705
1623	0.00222	253.186	236	255	2.48467	3.72084	0.05584	0.05055	11.7725
1624	0.0024	253.638	235	255	1.15269	3.72526	0.05929	0.05162	178.02
1625	0.00526	253.761	239	255	2.64229	3.76484	0.13645	0.04906	54.2325
1626	0.00138	253.613	235	255	2.91103	3.72669	0.04714	0.0372	20.4913
1627	0.00204	253.167	237	255	3.21042	3.73424	0.05321	0.04891	5.01416
1628	0.00162	253.437	239	255	1.72032	3.73305	0.05447	0.03776	29.5216
1629	0.00268	253.73	238	255	2.57024	3.74053	0.05877	0.05808	175.336
1630	0.00246	253.443	231	255	2.77549	3.741	0.06016	0.05215	38.2912
1631	0.00238	253.818	238	255	1.58599	3.74209	0.05665	0.05344	33.3482
1632	0.00258	253.645	239	255	1.87729	3.74247	0.06198	0.05294	22.7852
1633	0.00296	254.213	242	255	1.43218	3.75516	0.06199	0.06084	40.8587
1634	0.00178	253.402	238	255	2.85316	3.74699	0.05117	0.04418	17.4181
1635	0.00223	253.897	240	255	1.51288	3.76036	0.05758	0.04932	155.773
1636	0.00243	253.856	238	255	2.94995	3.76287	0.05733	0.05396	37.403
1637	0.00226	253.37	237	255	2.22065	3.76307	0.05704	0.05046	80.915
1638	0.0025	253.539	237	255	2.15181	3.76583	0.0567	0.05611	73.4335
1639	0.00265	253.815	238	255	2.29637	3.77819	0.06341	0.05322	46.5107
1640	0.00271	253.842	234	255	2.0557	3.78279	0.06092	0.05666	76.1952
1641	0.00271	253.691	239	255	2.71326	3.78238	0.06331	0.05443	54.3198
1642	0.00197	253.668	235	255	1.05509	3.78141	0.05338	0.04699	44.6795
1643	0.0021	253.584	234	255	1.91658	3.78341	0.05646	0.04737	83.8026
1644	0.00338	253.777	238	255	1.97935	3.78825	0.06752	0.0637	13.8629
1645	0.00201	253.998	242	255	2.49616	3.78082	0.05328	0.04802	139.972
1646	0.0025	253.745	235	255	1.65678	3.78629	0.06277	0.05069	27.947
1647	0.00282	254.117	240	255	1.2123	3.7865	0.06571	0.05463	14.2032
1648	0.00196	253.428	236	255	3.08978	3.78466	0.05314	0.047	41.5908
1649	0.00115	253.44	236	255	1.71809	3.78376	0.04164	0.03523	73.4448
1650	0.00228	253.454	238	255	2.37014	3.78992	0.05667	0.05118	3.2408
1651	0.00194	253.702	235	255	1.35278	3.79263	0.05229	0.04714	3.44521
1652	0.00219	253.96	236	255	1.76856	3.79428	0.0552	0.05044	34.8433
1653	0.00222	254.23	237	255	2.87525	3.7969	0.05606	0.05045	35.7171
1654	0.00199	253.867	239	255	2.80914	3.79977	0.05301	0.04774	104.871
1655	0.00262	253.759	239	255	3.24754	3.80429	0.06442	0.05179	60.2361
1656	0.00209	253.553	238	255	1.84086	3.8074	0.05489	0.04852	40.8854
1657	0.00231	253.42	239	255	2.43709	3.81233	0.05618	0.05231	28.2113
1658	0.00246	253.683	239	255	2.55708	3.8161	0.0586	0.05335	57.9563
1659	0.00179	253.419	239	255	3.12575	3.82173	0.05308	0.0429	42.5452
1660	0.00296	253.594	237	255	2.93222	3.83065	0.06705	0.05617	35.829
1661	0.00232	253.802	237	255	1.39995	3.83126	0.05732	0.05147	62.347
1662	0.00275	253.661	237	255	2.21232	3.83548	0.06231	0.05619	35.5567
1663	0.00241	254.045	238	255	2.75565	3.83628	0.05803	0.05283	112.792
1664	0.00175	253.649	240	255	2.26897	3.83813	0.05296	0.04217	24.8715
1665	0.00291	253.982	234	255	1.1524	3.85023	0.06304	0.05869	137.937
1666	0.00167	253.836	241	255	2.64498	3.84356	0.04919	0.04315	70.144
1667	0.00239	253.964	232	255	1.46145	3.84869	0.0587	0.05175	55.2026
1668	0.00256	253.992	238	255	2.14581	3.85128	0.0642	0.05085	48.2925
1669	2e-05	253.4	251	255	3.21452	3.82925	0.00931	0.00296	125.28
1670	0.0025	253.501	237	255	1.33646	3.85665	0.05761	0.05522	35.418
1671	0.00162	253.512	238	255	1.6318	3.85095	0.0511	0.04047	171.753
1672	0.00202	253.341	237	255	1.7751	3.85452	0.05368	0.04787	27.6378
1673	0.00267	253.886	239	255	1.70487	3.8589	0.06329	0.05367	25.4631
1674	0.00497	253.87	238	255	3.0396	3.87214	0.0854	0.07412	44.4284
1675	0.0024	253.778	237	255	2.84866	3.86408	0.05632	0.05434	87.8281
1676	0.00228	253.651	235	255	1.98278	3.86629	0.05894	0.0493	62.4803
1677	0.00206	253.646	240	255	1.85566	3.86601	0.0561	0.04669	26.9707
1678	0.00288	253.824	235	255	2.08557	3.87222	0.06323	0.05799	72.1916
1679	0.00257	253.641	235	255	2.43303	3.86689	0.06407	0.05103	178.408
1680	0.00202	253.597	238	255	2.69521	3.87073	0.05609	0.0459	45.2235
1681	0.00211	254.066	240	255	1.91626	3.87472	0.05653	0.0476	47.1137
1682	0.00272	253.874	236	255	1.52083	3.88354	0.06365	0.0544	43.2765
1683	0.00324	253.805	237	255	2.57105	3.89144	0.06681	0.06173	60.5332
1684	0.00236	253.501	236	255	1.58624	3.89094	0.05803	0.05178	146.267
1685	0.00263	253.873	242	255	3.11356	3.89314	0.06346	0.05283	35.6482
1686	0.00202	253.66	235	255	2.29263	3.89405	0.05962	0.04319	50.0668
1687	0.00115	253.301	234	255	2.90548	3.88884	0.04016	0.03652	46.487
1688	0.00231	253.546	235	255	2.23375	3.90142	0.06145	0.04782	41.6843
1689	0.00281	253.846	239	255	1.26565	3.90724	0.06678	0.05367	43.6131
1690	0.00222	253.537	233	255	2.74163	3.9041	0.05616	0.05027	159.365
1691	0.00281	253.929	235	255	2.35693	3.91175	0.06104	0.05871	58.9983
1692	0.00294	253.865	239	255	2.95231	3.91996	0.06441	0.05813	49.5066
1693	0.00223	253.579	236	255	2.15249	3.91734	0.05768	0.04923	34.832
1694	0.00228	254.144	240	255	2.80038	3.92172	0.05925	0.04904	71.5634
1695	0.00188	253.242	239	255	1.3535	3.92141	0.05344	0.04478	81.1005
1696	0.00229	253.748	239	255	1.70289	3.92312	0.05682	0.05124	25.2109
1697	0.00215	253.513	233	255	2.62482	3.92413	0.05483	0.04998	56.7518
1698	0.00253	253.901	234	255	2.41838	3.92746	0.06287	0.05122	26.3121
1699	0.00175	253.82	241	255	1.76271	3.92665	0.04984	0.04481	52.6618
1700	0.00161	253.484	239	255	1.81943	3.92398	0.04961	0.04134	16.4966
1701	0.0019	253.46	232	255	1.98484	3.92946	0.05103	0.04744	139.628
1702	0.00244	253.816	238	255	2.53758	3.94415	0.06284	0.04949	126.135
1703	0.00208	253.624	240	255	2.85606	3.93873	0.05315	0.0499	31.7254
1704	2e-05	255	255	255	1.79278	3.9206	0.00939	0.00235	90
1705	0.00209	253.917	239	255	1.56157	3.94497	0.05333	0.04983	169.984
1706	0.00266	253.702	234	255	1.92148	3.9475	0.06074	0.05574	38.6969
1707	0.00311	254.142	236	255	2.08394	3.95337	0.06802	0.05813	98.9252
1708	0.00226	253.214	238	255	2.70218	3.9535	0.05771	0.04997	159.6
1709	0.00385	254.042	239	255	3.00234	3.96482	0.07473	0.06567	72.1578
1710	0.00208	254.062	230	255	1.41572	3.95919	0.05559	0.04771	45.879
1711	0.00212	254.018	240	255	3.09556	3.95856	0.05631	0.04788	171.544
1712	0.00261	253.654	238	255	2.19808	3.96266	0.06279	0.05287	7.41998
1713	0.00206	253.829	241	255	1.84977	3.96208	0.0526	0.0498	3.83836
1714	0.00251	253.788	235	255	2.4622	3.96378	0.06142	0.05198	28.3377
1715	0.00215	253.544	239	255	2.25622	3.97265	0.05619	0.04867	66.2214
1716	0.00145	253.666	240	255	2.31608	3.96961	0.04639	0.03982	61.4578
1717	0.00177	253.406	236	255	1.46537	3.97646	0.05049	0.04467	53.039
1718	0.00253	253.677	238	255	2.60548	3.98604	0.0611	0.05279	78.5617
1719	0.00186	253.628	240	255	1.69295	3.98649	0.05508	0.04304	76.9101
1720	0.00043	252.59	239	255	1.59778	3.96939	0.02682	0.02056	3.97877
1721	0.00291	253.775	239	255	2.76513	3.99131	0.06186	0.0599	76.4682
1722	0.00281	253.63	237	255	1.29814	3.99407	0.06673	0.05354	62.4069
1723	0.00167	253.068	238	255	1.64472	3.98739	0.05234	0.04056	73.8996
1724	0.00381	254.096	237	255	2.00122	3.99679	0.07383	0.06565	34.6176
1725	0.00284	253.97	234	255	2.90382	3.99187	0.06494	0.0557	44.2592
1726	0.00152	253.439	235	255	2.13892	3.98846	0.0451	0.04291	38.9579
1727	0.00255	253.651	234	255	1.51667	4.00243	0.06111	0.05305	57.6276
1728	0.00212	253.945	235	255	1.74828	3.99589	0.05643	0.04778	17.9752
1729	0.00276	253.928	235	255	2.83049	4.00497	0.06232	0.05636	60.8659
1730	0.00251	253.653	235	255	2.35426	4.00699	0.06022	0.05302	28.5099
1731	0.00252	253.763	237	255	2.49744	4.01198	0.06087	0.05281	27.5085
1732	0.00268	253.733	239	255	2.68872	4.01752	0.06013	0.05676	148.662
1733	0.00225	253.304	234	255	1.5832	4.01962	0.05747	0.04989	13.5664
1734	0.00388	253.943	234	255	1.40704	4.02985	0.07241	0.06815	14.3618
1735	0.0021	253.359	239	255	1.89919	4.02071	0.05204	0.05139	74.2314
1736	0.00246	253.796	240	255	3.06435	4.02801	0.05958	0.05266	118.577
1737	0.00346	253.984	239	255	2.41887	4.03553	0.0683	0.06451	15.619
1738	0.00229	254.27	241	255	2.2091	4.03409	0.05821	0.05011	55.0924
1739	0.00252	253.802	239	255	2.27519	4.03496	0.06164	0.05197	58.8447
1740	0.00223	253.8	239	255	1.80888	4.02997	0.06585	0.04312	13.7058
1741	5e-05	252.636	246	255	2.65545	4.0221	0.01317	0.00461	93.0577
1742	0.00221	253.883	234	255	2.14488	4.04534	0.05872	0.04798	87.6975
1743	0.00254	253.712	235	255	2.62852	4.04658	0.06141	0.05262	4.28161
1744	0.00314	253.698	238	255	2.08035	4.0571	0.06597	0.0606	81.8097
1745	0.00225	253.383	231	255	2.89912	4.05173	0.06069	0.04724	7.49368
1746	0.00256	253.785	239	255	1.27065	4.05859	0.06022	0.05402	75.0876
1747	2e-05	252.75	249	255	1.51497	4.03402	0.00939	0.00235	0
1748	0.00178	253.402	234	255	1.33509	4.0592	0.05424	0.04168	43.016
1749	0.00139	253.093	231	255	1.52009	4.05709	0.04467	0.03975	27.3923
1750	0.00256	253.726	237	255	1.73793	4.06497	0.05962	0.05475	169.458
1751	0.00188	253.402	237	255	2.74918	4.06952	0.05048	0.0473	135.375
1752	0.00251	253.683	236	255	1.84996	4.07303	0.0594	0.05384	17.618
1753	0.00258	253.676	239	255	2.31887	4.07928	0.06108	0.05372	55.7275
1754	0.00382	254.102	235	255	1.60412	4.08337	0.07131	0.06828	37.4354
1755	0.00294	253.772	237	255	1.95352	4.08153	0.06436	0.05826	97.3469
1756	0.00339	254.009	235	255	2.98555	4.08764	0.07044	0.06121	41.4192
1757	0.00144	253.645	230	255	1.45667	4.07988	0.04449	0.04114	166.707
1758	0.0027	253.846	241	255	2.52726	4.0906	0.06044	0.05684	149.401
1759	0.00276	253.973	237	255	2.45922	4.10262	0.06552	0.0536	73.6385
1760	0.00317	253.857	235	255	2.01477	4.10481	0.07045	0.05729	37.2805
1761	0.00233	253.512	235	255	2.24298	4.10167	0.05662	0.05229	96.2246
1762	0.00288	254.211	236	255	2.17006	4.1092	0.06359	0.05757	174.498
1763	0.00234	253.497	237	255	2.89463	4.10643	0.06239	0.04782	42.3026
1764	0.00266	253.866	236	255	1.36843	4.1085	0.06245	0.05421	21.6417
1765	0.00409	254.092	234	255	2.36854	4.12392	0.07393	0.0704	30.9235
1766	0.00243	254.212	234	255	1.53113	4.11899	0.06038	0.05123	58.0442
1767	0.00298	253.658	235	255	2.63546	4.12539	0.06655	0.05701	87.0626
1768	0.00311	253.673	239	255	1.27057	4.13213	0.07189	0.05514	40.1482
1769	0.00249	253.888	231	255	1.72613	4.13316	0.06053	0.05229	65.816
1770	0.00277	253.931	239	255	1.80492	4.13544	0.06141	0.05746	30.0825
1771	0.0016	253.615	235	255	2.79005	4.13094	0.05346	0.03806	61.083
1772	0.00163	253.705	239	255	1.42307	4.13224	0.04866	0.0426	18.0069
1773	5e-05	254.25	251	255	2.67183	4.11934	0.01445	0.00458	90
1774	0.00206	253.669	235	255	1.87214	4.14227	0.05466	0.04792	57.0684
1775	0.00294	253.916	239	255	1.63993	4.14868	0.06458	0.05806	50.6443
1776	0.00129	253.279	240	255	2.566	4.14092	0.04346	0.03781	33.6316
1777	0.0016	253.259	231	255	1.9217	4.15388	0.05104	0.03997	70.7814
1778	0.00348	253.822	238	255	2.29027	4.16438	0.06884	0.0644	61.1426
1779	0.00315	253.928	237	255	2.05606	4.16499	0.06666	0.06013	42.4797
1780	0.00087	252.77	241	255	2.7373	4.14789	0.03875	0.02846	30.346
1781	0.00267	253.767	234	255	2.21043	4.16582	0.06765	0.05029	46.5933
1782	0.0023	253.577	235	255	2.48559	4.16411	0.05743	0.05108	55.0311
1783	0.00221	253.767	237	255	1.33378	4.16496	0.05819	0.04842	43.9049
1784	0.00273	253.778	239	255	1.97219	4.1815	0.06148	0.05659	56.9603
1785	0.00207	253.73	241	255	1.40283	4.18085	0.05316	0.04948	58.219
1786	0.00296	253.997	237	255	1.53653	4.19063	0.0627	0.06015	44.9325
1787	0.00292	253.8	235	255	1.77973	4.19414	0.06506	0.05721	42.1427
1788	0.00281	253.814	238	255	2.5406	4.20489	0.06661	0.05381	103.561
1789	0.00282	253.781	239	255	2.36922	4.20339	0.06994	0.0514	37.2576
1790	0.00228	254.03	237	255	1.71462	4.20431	0.05667	0.05118	76.9875
1791	0.00228	253.553	237	255	2.6834	4.19986	0.06167	0.04703	25.1994
1792	0.00371	253.875	236	255	1.46153	4.22299	0.07307	0.06467	36.9534
1793	0.0021	253.527	239	255	2.74861	4.21545	0.05825	0.04601	10.9074
1794	0.00305	253.53	238	255	1.84648	4.22535	0.06658	0.0583	34.0701
1795	0.00272	253.919	237	255	2.44898	4.22122	0.0622	0.05567	8.19175
1796	8.661e-06	255	255	255	1.31727	4.19634	0.0047	0.00235	0
1797	0.0023	254.013	240	255	1.3071	4.22251	0.06016	0.04858	17.9144
1798	0.0025	253.789	238	255	1.6464	4.2311	0.0641	0.04963	77.6645
1799	0.00292	253.868	237	255	2.1569	4.2285	0.06253	0.05952	177.115
1800	0.00219	253.533	235	255	2.07561	4.22857	0.05738	0.04853	27.6874
1801	0.00247	253.809	235	255	1.91718	4.23145	0.05966	0.05277	34.5721
1802	0.00236	253.934	233	255	2.00293	4.23914	0.06005	0.04995	38.2935
1803	0.00324	253.821	238	255	2.60162	4.25377	0.07186	0.05747	65.2027
1804	0.00242	253.982	241	255	1.37284	4.24743	0.06192	0.04969	32.7895
1805	0.00258	253.916	239	255	2.2995	4.24926	0.0603	0.0545	57.3421
1806	0.00295	253.794	234	255	2.21987	4.26102	0.06859	0.05475	48.7266
1807	0.00243	253.968	240	255	2.39444	4.26629	0.06	0.05164	49.0868
1808	0.00232	253.987	238	255	1.77022	4.26276	0.06086	0.04856	172.377
1809	0.00357	254.255	239	255	1.51113	4.27539	0.07483	0.06079	35.2385
1810	0.00314	253.536	239	255	2.49895	4.27532	0.06506	0.06153	179.155
1811	0.00255	253.798	239	255	2.09889	4.28669	0.05991	0.05411	60.6761
1812	0.00285	253.964	239	255	1.29878	4.28861	0.06327	0.05743	11.2697
1813	0.002	253.412	234	255	2.71279	4.28372	0.05676	0.04478	1.98771
1814	0.00287	253.716	231	255	1.92001	4.2985	0.06188	0.05899	92.9181
1815	0.00258	253.424	239	255	1.40249	4.30267	0.06359	0.05168	177.269
1816	0.00356	253.777	235	255	2.01964	4.31072	0.0715	0.06339	40.3514
1817	0.00204	253.805	240	255	1.62689	4.30421	0.05417	0.04794	28.6298
1818	0.0022	253.43	239	255	1.83313	4.3046	0.05772	0.04843	31.7125
1819	0.00269	253.641	239	255	2.33203	4.31548	0.06113	0.05601	114.048
1820	0.00214	253.735	239	255	1.73314	4.31558	0.05611	0.04864	65.1013
1821	0.00233	253.462	230	255	2.77776	4.31936	0.06	0.04935	44.7403
1822	0.00259	254.135	234	255	2.42035	4.32314	0.06375	0.05172	24.7523
1823	0.00257	253.654	240	255	1.55978	4.32808	0.06331	0.05164	16.5448
1824	0.00221	253.558	235	255	2.21848	4.333	0.06061	0.04649	49.516
1825	0.00274	253.929	235	255	2.1317	4.3411	0.06367	0.05482	49.9455
1826	0.00157	253.152	239	255	2.27599	4.33947	0.04965	0.04031	44.7438
1827	0.00221	253.816	237	255	2.59868	4.34433	0.05538	0.05088	64.3366
1828	0.00307	253.803	235	255	1.30085	4.35035	0.06506	0.06018	12.1203
1829	0.0024	253.387	236	255	1.47068	4.34817	0.05795	0.05281	59.7041
1830	0.00335	254.009	238	255	1.67452	4.36013	0.06884	0.06199	162.496
1831	0.00327	253.926	232	255	1.8718	4.35872	0.07105	0.05867	0.35259
1832	0.00271	253.619	239	255	2.47365	4.36099	0.06108	0.05642	75.6256
1833	0.00127	253.068	237	255	1.77443	4.35893	0.04595	0.03528	41.748
1834	0.00203	253.714	240	255	2.82787	4.3624	0.0626	0.04131	18.7875
1835	0.00217	253.389	238	255	1.38648	4.36797	0.05645	0.04894	20.9585
1836	0.00196	253.509	239	255	1.6045	4.37781	0.0569	0.0438	62.9734
1837	0.00324	253.981	231	255	2.04913	4.38398	0.06937	0.05953	59.1485
1838	0.0021	253.693	235	255	2.67105	4.38211	0.06033	0.04441	45.467
1839	0.00239	253.586	239	255	2.39888	4.38938	0.05941	0.05132	65.5192
1840	0.00283	253.602	239	255	1.54269	4.39284	0.06584	0.05469	71.1208
1841	0.00207	253.61	239	255	2.16813	4.3884	0.05321	0.04943	59.0033
1842	0.00273	253.671	235	255	2.23466	4.39447	0.06544	0.05308	29.3752
1843	0.00285	253.709	239	255	1.42993	4.40627	0.06374	0.05684	2.00743
1844	0.00204	253.824	239	255	1.74048	4.40425	0.05707	0.0456	150.918
1845	0.00291	253.978	237	255	2.5504	4.424	0.06859	0.0541	81.1513
1846	0.00236	253.627	239	255	1.32099	4.41666	0.0576	0.05207	32.0532
1847	0.00216	253.671	236	255	2.11354	4.41824	0.0549	0.05002	163.597
1848	0.00208	254.017	237	255	2.31637	4.42471	0.05526	0.04799	74.6483
1849	0.00254	253.792	239	255	1.83659	4.42796	0.05843	0.05539	169.335
1850	0.0023	253.855	238	255	1.62271	4.43628	0.05716	0.05132	86.0136
1851	0.0009	252.615	235	255	1.68185	4.42254	0.0388	0.02956	58.7978
1852	0.00191	253.912	239	255	1.91158	4.43323	0.05621	0.04336	63.5695
1853	0.00286	253.781	239	255	2.44685	4.4462	0.06783	0.05373	102.933
1854	0.0038	253.854	238	255	1.49932	4.45815	0.0738	0.06553	41.8402
1855	0.00275	253.983	242	255	2.60585	4.45866	0.06457	0.05431	72.5317
1856	0.00191	253.541	240	255	2.183	4.45167	0.0526	0.04612	12.4718
1857	0.00245	253.519	234	255	2.24943	4.46584	0.06435	0.04841	67.6007
1858	0.00354	254.021	239	255	1.73638	4.47253	0.06849	0.06578	177.313
1859	0.00236	253.835	239	255	1.34177	4.46952	0.06046	0.0497	21.2678
1860	0.00252	253.866	240	255	1.41786	4.4742	0.06042	0.05312	45.8243
1861	0.00272	254.01	240	255	2.09872	4.47936	0.07007	0.0495	135.391
1862	0.00208	253.537	234	255	1.92923	4.49142	0.05509	0.04804	41.091
1863	0.00298	253.756	238	255	1.85521	4.50234	0.06813	0.05568	81.6365
1864	0.00222	253.678	239	255	2.30413	4.49818	0.05866	0.04822	66.2782
1865	0.00255	253.806	235	255	1.6657	4.50759	0.06076	0.05336	8.86475
1866	0.00238	253.605	234	255	2.38835	4.51089	0.05729	0.05283	53.721
1867	0.00179	253.452	234	255	2.04381	4.51095	0.05143	0.04439	112.92
1868	0.00339	253.524	237	255	1.7787	4.52978	0.06912	0.06238	61.2556
1869	0.00248	253.572	240	255	2.17611	4.52294	0.05958	0.05294	26.3882
1870	0.00355	254.011	235	255	1.36946	4.53135	0.07561	0.05972	28.5781
1871	0.00252	253.921	234	255	1.51659	4.52749	0.06168	0.05194	12.1679
1872	0.00338	254.073	239	255	1.97342	4.5404	0.06931	0.06213	26.4161
1873	0.00269	253.9	239	255	1.60344	4.55229	0.06186	0.05536	20.1461
1874	0.00244	253.831	237	255	2.097	4.55832	0.0576	0.05389	15.6444
1875	0.00322	254.052	235	255	1.68402	4.56942	0.06508	0.06295	58.9846
1876	0.00242	253.48	238	255	2.2271	4.56569	0.05736	0.05364	20.8066
1877	0.00228	253.672	235	255	2.3144	4.56603	0.05819	0.04994	38.9756
1878	0.00235	254.02	235	255	1.83845	4.56925	0.05538	0.05396	71.8859
1879	0.00285	253.869	239	255	1.90255	4.5796	0.06752	0.05365	51.0729
1880	0.00245	253.584	239	255	2.02658	4.5838	0.05796	0.05375	89.6489
1881	0.00365	254.144	239	255	1.53338	4.59644	0.07067	0.06577	54.1659
1882	0.00381	253.972	235	255	1.75502	4.62502	0.07113	0.06814	85.1393
1883	0.00262	253.675	239	255	1.61098	4.61922	0.06705	0.04984	29.1298
1884	0.00261	253.929	239	255	2.08616	4.62416	0.06264	0.05299	84.6172
1885	0.0049	253.997	238	255	1.94504	4.63928	0.08883	0.07027	57.6364
1886	0.00259	253.639	236	255	2.32605	4.63152	0.06977	0.04734	63.2319
1887	0.00223	253.924	234	255	2.17014	4.62958	0.07023	0.04035	32.2732
1888	0.00309	253.773	231	255	1.81979	4.64789	0.07122	0.0552	73.5213
1889	0.00288	253.578	239	255	1.5532	4.67688	0.06428	0.05713	51.2657
1890	0.00275	253.852	235	255	1.63645	4.67401	0.06637	0.05284	27.6642
1891	0.00292	253.892	234	255	2.04906	4.68856	0.06993	0.05314	71.5623
1892	0.00333	253.61	234	255	1.71437	4.69363	0.07027	0.06042	65.3356
1893	0.00165	253.496	238	255	2.15125	4.6856	0.05027	0.04179	67.3679
1894	0.00283	253.747	234	255	1.12321	4.69692	0.06957	0.05175	30.3014
1895	0.00205	253.629	238	255	2.27152	4.6961	0.05576	0.04688	49.8469
1896	0.0019	253.278	240	255	1.97436	4.69704	0.05459	0.04434	22.0296
1897	0.00381	253.637	237	255	1.24449	4.71504	0.08284	0.05858	39.7313
1898	0.00424	254.053	235	255	1.88438	4.7338	0.07535	0.07156	38.1297
1899	0.00265	253.933	237	255	2.1904	4.73064	0.06408	0.05274	54.9967
1900	0.00165	252.984	235	255	1.60519	4.735	0.04804	0.04361	22.414
1901	0.00292	253.837	241	255	1.97922	4.75922	0.06977	0.05327	72.3096
1902	0.00292	253.887	240	255	1.30208	4.76181	0.0632	0.05889	52.5565
1903	0.00214	253.564	235	255	2.10488	4.75687	0.05691	0.04796	64.8127
1904	0.00102	253.613	237	255	2.04168	4.7476	0.04425	0.02928	30.817
1905	0.00421	253.933	239	255	1.71584	4.77431	0.07863	0.06823	81.067
1906	0.00299	253.744	235	255	1.6419	4.79012	0.06273	0.06074	76.4247
1907	0.00424	254.071	236	255	1.55442	4.79753	0.08044	0.06718	34.0992
1908	0.00098	253.208	239	255	1.78188	4.78732	0.0392	0.03179	11.2666
1909	0.00315	253.687	237	255	2.02913	4.81517	0.07268	0.05523	74.5268
1910	0.00308	253.666	239	255	1.9406	4.82869	0.06677	0.0588	88.3625
1911	0.00247	253.819	241	255	1.82203	4.82522	0.06393	0.04916	44.3922
1912	0.00256	254.218	242	255	2.12035	4.83804	0.06302	0.0518	49.9047
1913	0.00343	254.099	236	255	1.74312	4.85958	0.07253	0.06014	151.542
1914	4e-05	252.9	245	255	1.78861	4.84664	0.01303	0.00423	113.745
1915	0.00426	253.979	239	255	1.58068	4.88162	0.08742	0.062	47.4415
1916	0.00256	253.639	239	255	1.87316	4.87421	0.05893	0.05521	121.873
1917	0.00157	253.926	235	255	2.18251	4.88184	0.04911	0.04076	65.5045
1918	0.00238	254.091	234	255	2.0147	4.89365	0.06097	0.04965	53.8926
1919	0.00233	253.104	236	255	2.09347	4.90293	0.05958	0.04979	17.9921
1920	0.00329	254.078	235	255	1.92436	4.93749	0.07255	0.05776	19.2175

## Sheet: S8_C6_21Feb24_010_16
							avg minor	0.0656151		1492
							stdev	0.0131437
Ground Truth Particle Analysis:
index	area	mean	min	max	XM	YM	Major	Minor	Angle
1	0.00329	253.743	236	255	3.13264	0.03133	0.07465	0.05614	129.626
2	0.00327	253.997	240	255	0.94463	0.03461	0.0721	0.05767	36.1127
3	0.00451	254.157	238	255	2.81659	0.0417	0.08354	0.06871	72.242
4	0.00359	254.238	235	255	3.21831	0.03445	0.07098	0.0644	106.397
5	0.00425	254.176	235	255	3.4345	0.04271	0.08162	0.06627	94.6144
6	0.0054	254.015	237	255	3.91844	0.04027	0.08707	0.07891	10.5636
7	0.00266	253.801	240	255	2.9341	0.0308	0.05994	0.05648	33.6699
8	0.00261	254.032	236	255	2.21285	0.03739	0.06907	0.04806	62.0365
9	0.00564	254.183	236	255	4.84254	0.05236	0.09394	0.07642	85.261
10	0.00227	253.549	234	255	2.1329	0.04218	0.06743	0.04293	62.5587
11	0.00364	254.331	240	255	3.72362	0.04893	0.07791	0.05945	75.5109
12	0.00815	254.273	235	255	4.26785	0.06364	0.10919	0.09499	59.2598
13	0.00467	254.253	233	255	3.02095	0.05836	0.0954	0.06236	89.6117
14	0.00537	254.259	239	255	4.59201	0.05968	0.08869	0.07715	102.05
15	0.00444	254.024	235	255	4.68561	0.06965	0.08633	0.06553	92.1016
16	0.00643	254.154	235	255	4.0984	0.07722	0.09651	0.08478	42.8001
17	0.00424	254.012	237	255	1.0948	0.068	0.0819	0.06591	76.9424
18	0.00442	253.998	237	255	0.78533	0.06967	0.08216	0.06852	54.0632
19	0.00396	253.972	239	255	3.57127	0.06878	0.07893	0.06392	99.8177
20	0.00461	253.957	240	255	0.42425	0.07321	0.08026	0.0731	64.4104
21	0.00501	254.122	234	255	1.94685	0.08092	0.09063	0.07045	58.3832
22	0.00246	253.381	234	255	1.01743	0.07019	0.06209	0.05053	76.0564
23	0.00421	254.089	238	255	0.23484	0.09547	0.08876	0.06044	81.471
24	0.00528	254.129	236	255	1.53909	0.08718	0.08504	0.07903	96.9124
25	0.00351	253.602	239	255	1.7505	0.08784	0.07707	0.05802	53.4534
26	0.00465	254.039	237	255	3.34546	0.10268	0.09446	0.06263	75.4495
27	0.00472	254.085	234	255	3.824	0.10312	0.0822	0.07318	75.946
28	0.00542	254.106	235	255	1.65854	0.10989	0.08874	0.07773	76.8122
29	0.00699	254.085	238	255	4.95187	0.11572	0.10667	0.08338	71.4427
30	0.00378	253.788	232	255	0.33446	0.12225	0.07934	0.0606	74.904
31	0.00285	253.722	238	255	0.9448	0.11905	0.06913	0.05256	55.1446
32	0.00405	254.007	241	255	2.88822	0.13202	0.0845	0.06108	96.5861
33	0.00542	254.285	233	255	0.58069	0.13062	0.09198	0.07505	57.218
34	0.00618	254.143	231	255	3.25219	0.14375	0.09779	0.0804	98.2138
35	0.00582	253.987	238	255	0.6817	0.13948	0.09382	0.07905	63.8654
36	0.00388	254.014	237	255	1.82376	0.12821	0.07829	0.06318	27.9747
37	0.00474	254.173	239	255	3.49892	0.1426	0.09178	0.06572	75.7427
38	0.00507	254.261	239	255	0.85097	0.14428	0.08507	0.0759	78.0512
39	0.00773	254.38	234	255	3.09251	0.1532	0.10503	0.09371	40.443
40	0.00294	253.853	233	255	4.77008	0.14109	0.06818	0.05491	95.5996
41	0.00586	254.248	239	255	3.6662	0.15257	0.09661	0.07722	58.2243
42	0.00473	253.894	235	255	2.25121	0.16085	0.092	0.06551	56.5458
43	0.00873	254.357	234	255	2.14628	0.18223	0.12044	0.0923	73.7209
44	0.00589	254.248	235	255	2.97861	0.17547	0.1048	0.07161	83.674
45	0.00478	253.876	236	255	3.41023	0.17814	0.09221	0.06596	63.2072
46	0.00331	253.749	235	255	4.03968	0.16521	0.07022	0.05999	94.2963
47	0.00323	254.083	237	255	0.50107	0.17023	0.06996	0.05879	81.9788
48	0.0047	254.092	234	255	2.00316	0.17488	0.0835	0.07172	42.7714
49	0.00564	254.101	235	255	4.17043	0.18755	0.0943	0.07619	67.536
50	0.00624	254.232	238	255	3.9355	0.18721	0.09606	0.08272	76.1907
51	0.00211	253.676	239	255	0.25868	0.18259	0.05836	0.04602	58.1869
52	0.00457	253.884	234	255	1.09377	0.19392	0.08836	0.06584	50.1222
53	0.00684	254.325	234	255	1.54817	0.20569	0.10783	0.08079	62.8683
54	0.00252	253.607	234	255	0.99609	0.18443	0.06127	0.05247	54.6189
55	0.00562	254.177	239	255	2.3423	0.21012	0.09838	0.07275	73.9325
56	0.00786	254.426	237	255	4.44209	0.21672	0.11069	0.09036	80.6642
57	0.00166	253.557	239	255	0.41483	0.18948	0.05483	0.03862	43.9702
58	0.00294	253.599	236	255	1.72722	0.19995	0.06834	0.05471	84.667
59	3e-05	251.833	245	255	0.46198	0.17587	0.01046	0.00316	72.3912
60	0.00618	254.162	237	255	3.58679	0.22492	0.09277	0.08487	91.4014
61	0.00198	253.635	239	255	3.74624	0.21095	0.05941	0.04242	94.637
62	0.0043	253.948	236	255	3.19203	0.23496	0.09631	0.05691	85.9283
63	0.00414	253.963	236	255	0.76732	0.23078	0.08037	0.06559	82.5798
64	0.00175	253.588	239	255	0.17103	0.22446	0.05552	0.04002	64.9925
65	0.00739	254.153	234	255	0.89239	0.24881	0.10183	0.09243	45.9884
66	0.00573	254.063	239	255	2.89814	0.24776	0.09453	0.07711	96.0609
67	4.331e-06	252	252	252	3.22451	0.20082	0.00235	0.00235	0
68	0.0072	254.161	231	255	4.32324	0.25351	0.11047	0.08296	83.6045
69	8.661e-06	250	250	250	3.22659	0.20602	0.0047	0.00235	90
70	0.00645	254.246	239	255	0.33614	0.25403	0.10017	0.08202	55.8799
71	0.00626	254.222	239	255	1.86981	0.25764	0.10025	0.07953	55.9417
72	4.331e-06	255	255	255	3.22867	0.21122	0.00235	0.00235	0
73	0.00347	253.832	239	255	0.09583	0.24879	0.07326	0.06036	78.1803
74	4.331e-06	255	255	255	3.23075	0.21538	0.00235	0.00235	0
75	0.00999	254.25	235	255	4.87533	0.27948	0.13815	0.09207	100.834
76	0.00437	253.916	235	255	3.32241	0.25862	0.089	0.06251	74.4055
77	0.00619	254.231	236	255	1.62234	0.2686	0.09878	0.07977	60.8639
78	0.00809	254.293	239	255	3.8366	0.28651	0.11887	0.08669	86.1241
79	0.0036	253.958	240	255	1.77923	0.26792	0.07485	0.06129	89.5801
80	0.00631	254.107	236	255	0.50693	0.31022	0.13506	0.05948	71.2202
81	0.00393	254.117	238	255	4.23744	0.28125	0.08106	0.0617	83.5997
82	0.00315	253.923	237	255	0.69703	0.27886	0.07419	0.05403	66.4081
83	0.00309	253.829	239	255	1.16534	0.28127	0.07503	0.05247	67.0355
84	0.00556	254.103	235	255	3.07328	0.29669	0.10821	0.06547	99.9343
85	0.00498	253.953	241	255	1.02207	0.28555	0.08482	0.0747	45.8016
86	0.0052	253.958	235	255	0.20919	0.29197	0.08607	0.07688	37.9852
87	0.00594	254.306	238	255	0.61081	0.29911	0.09588	0.07885	58.5132
88	0.00395	254.203	234	255	3.45471	0.3009	0.0816	0.06156	51.7575
89	0.0038	253.776	236	255	4.0812	0.30707	0.07976	0.0607	87.2874
90	0.00411	253.991	240	255	3.9941	0.3034	0.07392	0.07072	19.4484
91	0.00494	254.261	231	255	1.95348	0.31263	0.08745	0.07188	86.5274
92	0.00427	254.027	239	255	2.28255	0.30699	0.0809	0.06714	73.2738
93	0.00546	253.907	239	255	4.55635	0.31609	0.09796	0.07098	75.321
94	0.00511	254.185	238	255	2.11458	0.31698	0.08406	0.07734	109.783
95	0.00588	254.275	231	255	0.42101	0.32406	0.09459	0.07916	59.7577
96	0.00563	254.4	235	255	3.73063	0.34035	0.09551	0.07505	85.5544
97	6e-05	252.643	242	255	3.18393	0.29758	0.0169	0.00457	3.56251
98	0.01003	254.468	235	255	5.00691	0.35961	0.13003	0.09816	91.2196
99	0.00522	253.824	239	255	2.38568	0.34509	0.08643	0.07687	101.161
100	0.00292	253.87	234	255	1.49989	0.33447	0.07287	0.05107	113.909
101	0.00359	254.124	239	255	0.79138	0.33894	0.07479	0.06104	57.8883
102	0.00707	254.203	239	255	3.18037	0.35435	0.10593	0.085	79.8444
103	0.00591	253.846	236	255	4.71958	0.35196	0.10235	0.07354	69.3402
104	0.00577	254.064	239	255	1.68645	0.35229	0.09676	0.07596	62.5196
105	0.00758	254.223	235	255	3.63707	0.36047	0.11225	0.08596	76.3248
106	0.00332	254.078	237	255	3.53733	0.34184	0.06836	0.06187	118.696
107	0.00417	253.984	235	255	4.17598	0.35147	0.08181	0.06484	68.7746
108	0.00428	253.927	238	255	2.46611	0.36178	0.08386	0.06502	88.772
109	0.00395	253.671	235	255	1.18651	0.36195	0.07846	0.06416	65.454
110	0.00501	253.984	235	255	0.93544	0.37162	0.08384	0.07609	88.2498
111	0.00521	254.061	234	255	1.82232	0.37302	0.08759	0.0758	98.9581
112	0.004	254.167	238	255	4.4691	0.36741	0.0774	0.06583	84.2306
113	0.00341	254.017	239	255	1.07687	0.36823	0.07856	0.05524	60.7213
114	0.00312	253.892	237	255	3.39024	0.36841	0.06537	0.06081	122.121
115	0.00669	254.34	237	255	0.2885	0.38028	0.10981	0.07758	32.2096
116	0.00456	254.121	231	255	3.30178	0.38075	0.09423	0.06161	97.9664
117	0.00371	253.681	235	255	3.94271	0.38626	0.07426	0.06363	94.4
118	0.00216	253.671	234	255	0.85342	0.38656	0.06419	0.04287	64.3571
119	0.00391	254.184	234	255	0.70898	0.39738	0.07769	0.06409	80.1377
120	0.00422	253.921	237	255	2.24888	0.40862	0.08237	0.0652	62.7409
121	0.0041	253.809	236	255	4.6264	0.41449	0.08112	0.06437	75.3713
122	0.00626	254.301	238	255	1.98744	0.42487	0.09734	0.08186	46.874
123	0.00418	254.224	238	255	0.62167	0.43137	0.07879	0.06753	60.887
124	0.00599	254.281	239	255	0.39943	0.44494	0.10174	0.07495	66.5303
125	0.0049	254.281	239	255	0.1463	0.4389	0.08479	0.07354	93.0938
126	0.00641	254.105	239	255	4.35747	0.45149	0.10045	0.0813	81.5008
127	0.00598	254.051	237	255	1.6129	0.45957	0.09886	0.07703	80.1478
128	0.00569	254.294	240	255	4.24977	0.45652	0.09182	0.07897	59.8892
129	0.00436	253.935	239	255	2.44487	0.4534	0.08488	0.06535	66.1403
130	0.00531	254.172	241	255	4.78138	0.46398	0.09471	0.07143	84.4739
131	0.00555	254.298	231	255	3.8784	0.45803	0.08677	0.08146	119.685
132	0.00399	253.932	239	255	4.53728	0.45819	0.08235	0.06166	72.1866
133	0.0033	253.811	236	255	4.45463	0.46055	0.07627	0.05509	100.839
134	3e-05	250.5	241	255	4.45963	0.41932	0.01409	0.00235	0
135	0.00482	254.107	235	255	0.8708	0.47121	0.08309	0.07393	84.9835
136	0.00411	254.134	234	255	1.70397	0.47089	0.08423	0.06206	73.8134
137	0.00603	254.019	239	255	2.17324	0.478	0.09951	0.07713	55.7266
138	0.00328	253.645	239	255	0.98279	0.46564	0.06948	0.06015	40.5306
139	0.00429	253.882	236	255	2.06275	0.48079	0.08284	0.06589	63.9469
140	0.00513	254.228	235	255	0.76389	0.48102	0.08361	0.07815	37.3384
141	0.00684	254.097	235	255	0.27282	0.49662	0.10291	0.08466	55.4213
142	0.00472	254.052	237	255	1.06985	0.49029	0.08387	0.07166	77.1596
143	0.00879	254.25	236	255	4.00975	0.50774	0.10994	0.10176	126.551
144	0.00567	254.286	235	255	0.53461	0.49981	0.09278	0.07785	50.4372
145	0.00356	253.682	235	255	1.79929	0.49299	0.08489	0.05333	36.1831
146	0.00304	254.093	241	255	1.28412	0.49494	0.06902	0.05608	34.9811
147	0.00539	254.049	238	255	2.32117	0.52129	0.09115	0.07531	56.9218
148	0.00382	254.049	235	255	3.73984	0.51207	0.08134	0.05979	113.457
149	0.00788	254.187	238	255	4.66496	0.53709	0.11631	0.08628	75.7351
150	0.00617	254.174	241	255	3.21489	0.53266	0.10665	0.07367	65.2221
151	0.00319	253.853	236	255	1.15014	0.52073	0.06716	0.06042	67.9221
152	0.00211	254.166	241	255	1.86723	0.51336	0.05936	0.04533	33.8427
153	0.00369	254.006	234	255	0.66927	0.52954	0.07458	0.06307	41.1206
154	0.00019	252.837	245	255	4.45202	0.50353	0.02726	0.0087	174.326
155	0.00823	254.089	235	255	4.94939	0.56226	0.11312	0.09261	85.2912
156	0.00466	253.805	239	255	0.06548	0.55441	0.08628	0.06883	87.3677
157	0.00565	254.109	239	255	2.59801	0.55415	0.10079	0.07139	50.0896
158	0.00169	253.526	239	255	4.44671	0.53682	0.05154	0.04172	3.32331
159	0.00492	254.206	238	255	0.35865	0.55799	0.08665	0.07235	56.1752
160	0.00331	253.762	234	255	0.91238	0.5493	0.07201	0.0585	40.071
161	0.0045	253.904	238	255	1.93731	0.55625	0.08817	0.06497	37.1292
162	0.00558	254.175	235	255	4.55597	0.58272	0.09511	0.07467	74.4576
163	0.00582	254.23	238	255	4.83697	0.58947	0.10718	0.06914	78.1957
164	0.00527	253.963	231	255	1.70439	0.58634	0.09313	0.07199	99.837
165	0.00256	253.824	234	255	0.79426	0.56849	0.06348	0.05133	6.08647
166	0.00358	253.983	238	255	2.12824	0.58204	0.07704	0.05919	61.8231
167	0.00509	253.999	236	255	4.3397	0.59403	0.09041	0.07166	66.0772
168	0.00496	253.812	235	255	0.44227	0.59688	0.09352	0.06757	43.5664
169	0.00444	253.967	235	255	1.00128	0.59405	0.0804	0.07029	90.2965
170	0.00429	254.116	236	255	2.39973	0.58675	0.08032	0.06803	33.8592
171	0.00407	253.953	235	255	2.22193	0.60014	0.078	0.06637	77.1332
172	0.00342	254.139	237	255	4.24115	0.60163	0.08011	0.05437	100.314
173	0.00443	254.282	239	255	4.43677	0.60035	0.08407	0.06716	86.0143
174	0.0035	253.894	238	255	1.79361	0.59507	0.0689	0.06474	110.991
175	0.00522	253.9	238	255	2.01786	0.60634	0.0923	0.07204	68.7862
176	0.00306	253.671	239	255	1.19429	0.60026	0.0638	0.06101	79.6079
177	0.00355	253.896	238	255	0.71417	0.61289	0.07313	0.06175	25.1993
178	0.00676	254.289	235	255	3.31496	0.63661	0.11714	0.07348	76.9915
179	0.00752	254.342	235	255	0.55225	0.6366	0.11127	0.08608	59.4895
180	0.00736	254.088	238	255	4.73505	0.64045	0.11389	0.0823	67.7745
181	0.0055	254.175	237	255	0.84358	0.63538	0.08688	0.0806	69.9003
182	0.00662	254.273	232	255	1.08231	0.64195	0.09799	0.08603	81.4591
183	0.00018	253.537	243	255	1.74639	0.61727	0.0289	0.00782	81.6667
184	0.00644	254.383	237	255	2.47697	0.64942	0.10157	0.08077	44.5954
185	0.00427	254.173	239	255	4.10225	0.64981	0.08703	0.0624	80.0978
186	0.00263	253.679	241	255	1.86772	0.64049	0.07415	0.04513	39.7592
187	0.00475	254.148	242	255	4.01917	0.67297	0.08324	0.0726	91.8982
188	0.00438	254.062	235	255	2.29664	0.66892	0.07854	0.07104	80.7447
189	0.00408	254.076	236	255	1.33827	0.66581	0.07526	0.06909	37.2306
190	0.00416	254.169	237	255	3.46231	0.67446	0.08083	0.06549	44.5333
191	0.00628	254.021	236	255	3.91989	0.68387	0.09718	0.08227	103.136
192	0.00507	253.979	234	255	4.62092	0.68807	0.09339	0.06907	100.661
193	0.00792	254.216	234	255	5.00851	0.69694	0.11695	0.08619	77.4656
194	0.00293	254.124	242	255	2.13509	0.67879	0.07378	0.05059	57.0459
195	0.00417	254.173	234	255	0.62099	0.69469	0.08353	0.06364	87.4971
196	0.00347	253.783	235	255	0.33747	0.68865	0.08078	0.05467	46.0184
197	0.00356	254.183	236	255	4.17228	0.69059	0.07902	0.05743	76.305
198	0.00323	253.729	238	255	0.92188	0.68863	0.06858	0.05998	56.1032
199	0.00512	254.254	239	255	2.57191	0.69498	0.08841	0.07371	34.0252
200	0.00722	254.154	239	255	1.17658	0.71381	0.10147	0.09058	68.5969
201	0.00529	254.025	235	255	2.74931	0.70586	0.08383	0.08037	37.1971
202	0.00462	253.963	238	255	2.03231	0.71353	0.08664	0.0679	62.4149
203	0.00391	253.978	234	255	4.47289	0.7228	0.08581	0.05796	66.0177
204	0.00657	254.085	236	255	0.75109	0.73461	0.09967	0.08387	62.648
205	0.00592	254.108	239	255	4.88987	0.73345	0.09657	0.07805	70.0845
206	0.00576	254.289	235	255	3.55215	0.73157	0.08736	0.08395	12.2507
207	0.00883	254.335	237	255	4.36314	0.74634	0.12102	0.0929	82.8312
208	0.00347	254.009	239	255	1.00509	0.72975	0.07189	0.06144	44.1143
209	0.00324	253.824	237	255	3.84278	0.73614	0.07194	0.05733	76.5373
210	0.0048	253.92	239	255	2.19489	0.74231	0.08494	0.07199	33.7306
211	0.00513	254.328	239	255	2.36201	0.74918	0.08419	0.07754	58.628
212	0.00584	254.121	234	255	1.38595	0.75782	0.09028	0.08233	16.2857
213	0.00433	253.892	235	255	1.26474	0.7575	0.07687	0.07173	50.8761
214	0.00336	253.551	235	255	4.53583	0.77298	0.07651	0.056	91.2426
215	0.00667	254.008	237	255	4.78233	0.79556	0.10704	0.07938	74.7395
216	0.00438	253.974	239	255	0.85825	0.78213	0.07724	0.07217	74.1461
217	0.00586	254.068	235	255	2.47812	0.79214	0.09349	0.07986	60.3878
218	0.00695	254.258	235	255	0.52528	0.80297	0.11131	0.07956	49.1493
219	0.00381	254.134	236	255	1.07555	0.7961	0.07733	0.06268	58.5952
220	0.00448	254.055	235	255	2.08602	0.79704	0.08793	0.0649	59.771
221	0.00394	254.053	235	255	3.46468	0.80217	0.08082	0.06202	64.344
222	0.00636	254.289	238	255	4.04318	0.81743	0.09661	0.08384	111.966
223	0.00604	254.201	235	255	0.64855	0.81364	0.10224	0.07523	40.3281
224	0.00919	254.335	237	255	4.67048	0.83629	0.13338	0.08777	77.6136
225	0.00585	254.164	239	255	2.59408	0.82646	0.09279	0.08028	26.2011
226	0.00426	254.172	238	255	2.24659	0.82576	0.08975	0.06039	62.8642
227	0.00629	253.992	238	255	0.95419	0.83473	0.0991	0.08085	48.3593
228	0.00434	253.939	239	255	2.72658	0.82419	0.0823	0.06713	36.065
229	0.00637	253.929	232	255	4.9434	0.85928	0.11534	0.07032	64.1202
230	0.0041	253.755	233	255	3.61407	0.84046	0.08023	0.06509	65.2406
231	0.00574	253.882	235	255	0.7591	0.85532	0.09978	0.07327	47.9648
232	0.00455	253.939	238	255	2.37195	0.86692	0.08417	0.06885	33.6553
233	0.00382	253.771	235	255	1.50923	0.86853	0.07436	0.06533	20.1985
234	0.00498	254.125	238	255	1.39603	0.87701	0.08932	0.07093	54.1154
235	0.00388	253.698	235	255	2.14687	0.87593	0.07377	0.0669	72.5156
236	0.00737	254.052	239	255	1.11927	0.89124	0.10446	0.08984	62.9857
237	0.00389	253.951	238	255	1.21973	0.87498	0.07462	0.06636	24.0546
238	0.00378	253.989	234	255	1.72375	0.87619	0.07817	0.06151	63.5154
239	0.0034	254.128	235	255	4.5781	0.87669	0.07462	0.05793	64.6476
240	0.00421	254.013	234	255	0.85523	0.88624	0.07948	0.0675	57.0224
241	0.00365	253.47	239	255	1.30017	0.89607	0.06955	0.06683	105.542
242	0.00805	254.27	236	255	4.4862	0.92428	0.1291	0.07935	99.2658
243	0.00436	254.047	239	255	2.48292	0.90204	0.08137	0.06817	46.0745
244	0.00534	254.053	234	255	2.93101	0.90538	0.08818	0.07703	30.5295
245	0.00366	254.034	238	255	3.52857	0.91046	0.07416	0.06283	59.7181
246	0.00429	253.841	236	255	0.63046	0.9145	0.0904	0.06038	38.8996
247	0.00454	254.361	234	255	3.9813	0.9155	0.08325	0.06941	67.8423
248	0.00288	253.532	236	255	1.01092	0.91525	0.06971	0.0526	81.8175
249	0.00613	253.967	240	255	4.14982	0.94653	0.10487	0.0744	87.5845
250	0.00524	254.105	236	255	2.82511	0.93387	0.09043	0.07372	178.077
251	0.00573	254.127	232	255	2.66563	0.94166	0.09125	0.07994	53.7679
252	0.00573	254.194	238	255	1.78529	0.94973	0.09395	0.07765	77.457
253	0.00433	254.157	236	255	4.06551	0.94658	0.08749	0.06308	95.1303
254	0.00498	254.18	237	255	4.8148	0.94651	0.08858	0.07159	74.3676
255	0.00496	254.209	238	255	1.63896	0.9464	0.08131	0.07765	21.4933
256	0.00359	253.911	236	255	3.71096	0.94739	0.07408	0.0617	47.7533
257	0.00395	253.937	236	255	1.52771	0.95252	0.07499	0.06698	177.362
258	0.0054	254.157	238	255	0.14088	0.96893	0.09032	0.07619	65.2356
259	0.00343	253.805	235	255	2.55805	0.95415	0.07202	0.06071	38.2273
260	0.00605	254.112	239	255	0.91142	0.97607	0.09682	0.07956	59.8359
261	0.00178	253.461	242	255	2.27377	0.95473	0.05843	0.03888	65.1247
262	0.00649	254.013	235	255	0.78942	0.98292	0.10003	0.08257	56.8826
263	0.0069	254.308	237	255	3.5871	0.98916	0.10491	0.08378	56.0886
264	0.00506	254.085	234	255	0.68369	0.9898	0.09099	0.07078	55.9118
265	0.00389	253.987	235	255	1.43549	0.98255	0.0783	0.06331	38.9175
266	0.00495	253.951	235	255	2.38659	0.99012	0.08986	0.07014	64.8227
267	0.00786	254.418	235	255	4.94484	1.0036	0.10474	0.09555	72.6383
268	0.00825	254.248	235	255	3.86892	1.0088	0.1089	0.0965	31.0691
269	0.00267	253.334	239	255	1.14275	0.9934	0.06508	0.05219	56.2525
270	0.00533	254.072	231	255	1.24124	1.00917	0.08715	0.07782	49.5197
271	0.00384	253.695	234	255	1.33297	1.01175	0.08707	0.05611	66.5183
272	0.00407	253.914	236	255	3.98225	1.01827	0.08383	0.06176	36.0353
273	0.00682	253.98	234	255	0.46561	1.0329	0.09867	0.08802	38.8261
274	0.00744	254.235	238	255	4.63891	1.04197	0.12115	0.07819	83.199
275	0.00139	253.791	240	255	4.72994	1.00664	0.04245	0.0417	40.2712
276	0.00462	253.985	234	255	1.85271	1.03262	0.08271	0.07113	31.6504
277	0.00285	253.581	235	255	2.76568	1.03065	0.06274	0.05791	83.681
278	0.00329	253.904	235	255	0.99614	1.03666	0.07139	0.05862	30.2212
279	0.00417	253.81	239	255	1.55413	1.04526	0.08395	0.06332	61.9119
280	0.00208	253.748	235	255	2.22817	1.03059	0.05497	0.04814	55.6927
281	0.00281	253.669	237	255	1.64498	1.03817	0.06977	0.05137	42.7534
282	0.00435	253.969	234	255	2.50421	1.04734	0.08186	0.06763	52.0627
283	0.00637	254.243	239	255	3.44484	1.05281	0.10611	0.07649	36.9506
284	0.00213	253.854	238	255	1.07476	1.04071	0.05578	0.04864	55.8477
285	0.00215	253.954	238	255	1.73676	1.03854	0.05592	0.04901	16.7956
286	0.00296	253.648	238	255	3.67798	1.0573	0.07098	0.05313	43.3886
287	0.00532	253.892	236	255	3.76581	1.06983	0.09079	0.07464	68.6971
288	0.00464	254.161	235	255	2.85614	1.06574	0.08558	0.069	46.4079
289	0.00256	253.971	237	255	2.29152	1.05904	0.0678	0.04815	49.0814
290	0.0055	254.24	237	255	4.83842	1.07854	0.09383	0.07457	94.0477
291	0.00382	254.057	236	255	2.66526	1.08269	0.08045	0.06052	86.635
292	0.00444	254.127	235	255	1.45601	1.08267	0.0784	0.07215	59.3583
293	0.00527	254.077	235	255	0.87426	1.0963	0.08861	0.07572	52.8563
294	0.00298	253.554	240	255	0.78366	1.0907	0.07364	0.05159	44.9396
295	0.00371	253.965	236	255	4.05808	1.09474	0.07282	0.0649	12.0579
296	0.00437	254.258	238	255	0.66781	1.09444	0.08882	0.0627	19.1912
297	0.00364	253.867	238	255	1.35615	1.1042	0.07512	0.06173	107.208
298	0.00375	254.051	237	255	4.14471	1.10154	0.07364	0.06485	25.1829
299	0.00453	254.067	234	255	1.11683	1.11388	0.08572	0.06728	76.0355
300	0.00288	253.808	239	255	1.70029	1.10551	0.06505	0.05636	35.4976
301	0.00235	253.608	239	255	1.21259	1.1094	0.06143	0.04874	93.5139
302	0.00335	253.715	236	255	3.91713	1.11593	0.075	0.05683	41.8904
303	0.0037	254.157	238	255	1.86386	1.12356	0.07177	0.06569	50.1613
304	0.00486	253.821	234	255	5.02274	1.14088	0.08599	0.07201	68.931
305	0.00359	254.051	238	255	0.96751	1.14027	0.07541	0.06054	55.2035
306	0.00482	254.21	234	255	0.52761	1.14299	0.08203	0.07474	44.9761
307	0.00616	254.261	237	255	4.91782	1.15448	0.09648	0.08127	74.1001
308	0.00345	254.001	235	255	4.76922	1.14861	0.08097	0.05427	89.4086
309	0.00397	253.802	234	255	0.1379	1.14485	0.0771	0.0655	26.3239
310	0.00555	254.01	237	255	0.32239	1.15818	0.08941	0.07906	22.0901
311	0.00316	253.513	239	255	1.28391	1.15161	0.06878	0.05844	64.9693
312	0.00717	254.135	236	255	3.42456	1.15792	0.11059	0.08252	30.4426
313	8.661e-06	255	255	255	4.80607	1.11542	0.0047	0.00235	90
314	0.0032	253.989	241	255	4.21674	1.14746	0.06521	0.06249	35.9224
315	0.00357	254.182	235	255	1.94367	1.15651	0.07693	0.05913	80.1045
316	0.00351	253.867	235	255	2.51729	1.15015	0.07198	0.06212	23.4351
317	0.00383	254.014	239	255	0.43253	1.15844	0.07597	0.06416	50.9268
318	0.00398	254.037	234	255	1.52628	1.15572	0.07588	0.06685	174.638
319	0.00485	254.014	236	255	2.90374	1.16636	0.08305	0.07429	74.9122
320	0.00396	254.02	238	255	3.84116	1.16703	0.08958	0.05626	55.6645
321	0.00349	253.98	237	255	3.97814	1.15941	0.07375	0.06034	33.6827
322	0.00759	254.176	235	255	4.68018	1.18497	0.11102	0.08701	75.0319
323	0.00357	254.129	234	255	1.64334	1.1733	0.07576	0.05997	60.1338
324	0.00475	254.154	234	255	0.60721	1.18551	0.08567	0.07054	85.483
325	0.00392	253.647	238	255	1.74701	1.18125	0.07726	0.06466	41.6827
326	0.00546	253.955	237	255	2.04359	1.18396	0.09204	0.07548	34.8894
327	0.00365	253.784	237	255	2.77777	1.17891	0.07368	0.06309	99.8294
328	0.00553	254.145	238	255	2.61654	1.19164	0.09062	0.07776	19.049
329	0.00518	254.13	235	255	3.72018	1.19739	0.08945	0.07367	60.1913
330	0.00301	253.599	234	255	1.03814	1.19912	0.07048	0.05437	54.4442
331	0.003	253.925	235	255	0.84384	1.20803	0.0727	0.05248	49.1743
332	0.00427	254.278	239	255	1.35585	1.2147	0.08331	0.06526	61.5507
333	0.00563	254.082	237	255	4.10578	1.22266	0.09863	0.07262	29.228
334	0.00361	254.065	237	255	1.85493	1.21695	0.0713	0.0645	13.2569
335	0.00529	254.199	235	255	3.90102	1.24014	0.10502	0.06416	69.5691
336	0.00472	254.186	239	255	1.21908	1.23521	0.08616	0.06982	91.7407
337	0.00388	253.876	237	255	0.13013	1.23387	0.07708	0.06409	59.6337
338	0.00454	254.096	232	255	4.32485	1.23512	0.08279	0.06987	32.9986
339	0.00321	253.995	235	255	0.76416	1.23299	0.07525	0.05437	32.3954
340	0.00589	254.007	234	255	0.92533	1.25371	0.10493	0.07152	42.4306
341	0.00415	254.058	238	255	1.10491	1.25269	0.08411	0.06287	63.8649
342	0.00375	254.125	237	255	4.97735	1.25337	0.08059	0.05932	85.2021
343	0.00427	253.81	235	255	1.55801	1.25083	0.07748	0.0701	15.5357
344	0.00187	253.34	238	255	2.91684	1.23828	0.06071	0.03924	16.2498
345	0.00728	254.203	237	255	0.30631	1.26617	0.10117	0.09156	164.636
346	0.004	253.624	235	255	2.7193	1.25292	0.08379	0.0608	163.428
347	0.00391	253.965	239	255	0.40897	1.25345	0.07435	0.06697	6.11288
348	0.00493	254.152	238	255	1.94943	1.26288	0.08408	0.0747	68.4979
349	0.00371	254.125	235	255	4.0082	1.25976	0.07173	0.0658	39.93
350	0.00586	254.016	236	255	4.20835	1.27013	0.0876	0.08517	103.254
351	0.00613	254.142	239	255	4.8363	1.27573	0.09816	0.07949	73.9035
352	0.00331	253.691	238	255	1.43212	1.26265	0.06744	0.06254	51.863
353	0.00382	253.921	237	255	2.45642	1.26832	0.07663	0.06347	21.419
354	0.00265	253.544	236	255	1.67826	1.26684	0.06365	0.05302	46.1868
355	0.00399	254.073	234	255	2.0873	1.27248	0.07816	0.06504	27.7143
356	0.00482	254.042	239	255	0.49327	1.28849	0.08455	0.07265	56.3224
357	0.00382	254.033	238	255	1.77895	1.27863	0.07862	0.06185	13.8266
358	0.00453	253.968	235	255	2.97476	1.28995	0.10059	0.05734	38.438
359	0.00317	253.865	235	255	1.01055	1.2908	0.07333	0.05512	57.7894
360	0.00579	254.251	240	255	4.73464	1.30653	0.09457	0.07796	66.7338
361	0.00341	253.816	238	255	0.57731	1.30388	0.08095	0.05361	61.0568
362	0.00228	253.524	239	255	2.84072	1.29061	0.05801	0.05009	13.8558
363	0.00346	253.512	237	255	3.74558	1.30921	0.08732	0.05045	52.8427
364	0.00344	253.914	238	255	1.27485	1.31169	0.0781	0.05606	52.1814
365	0.00582	254.462	239	255	0.12016	1.34095	0.09854	0.07515	63.4028
366	0.00396	253.754	239	255	3.63974	1.33629	0.08428	0.05986	57.491
367	0.00313	253.803	235	255	4.12426	1.33008	0.07091	0.05614	45.0425
368	0.00453	253.982	231	255	1.59377	1.33761	0.07892	0.07308	32.9735
369	0.00496	253.958	237	255	1.85342	1.33735	0.09302	0.06787	15.3701
370	0.0042	254.064	240	255	1.9921	1.3417	0.08129	0.06586	39.902
371	0.00595	254.068	236	255	4.91759	1.35925	0.09807	0.07719	75.2608
372	0.00596	254.303	238	255	1.47056	1.35743	0.09917	0.0765	48.6314
373	0.00488	254.053	235	255	1.35602	1.35035	0.08539	0.07284	27.2528
374	0.00277	253.833	238	255	0.2037	1.34822	0.06504	0.05417	83.7403
375	0.00356	253.895	240	255	4.31535	1.34775	0.07777	0.05828	47.9542
376	0.00288	253.663	239	255	1.17033	1.35259	0.06672	0.05487	45.881
377	0.00279	253.174	235	255	1.03669	1.36555	0.07686	0.0462	61.8882
378	0.00621	254.196	240	255	1.69205	1.36745	0.10322	0.07665	15.6801
379	0.00341	254.038	237	255	0.30489	1.36235	0.06807	0.06375	43.2756
380	0.00353	253.748	239	255	2.10661	1.36719	0.0769	0.05851	63.0408
381	0.00286	254.068	237	255	3.85886	1.36387	0.06932	0.0525	43.0461
382	0.00346	253.685	237	255	4.02877	1.38	0.06938	0.0635	170.071
383	0.00529	254.127	235	255	0.91644	1.38927	0.09134	0.07377	42.8441
384	0.00508	254.14	239	255	0.40914	1.39095	0.08797	0.07359	45.28
385	0.00454	253.986	239	255	4.2054	1.39494	0.08043	0.07191	29.8729
386	0.0033	254.071	235	255	3.93209	1.39085	0.08444	0.04976	35.0235
387	0.00516	254.423	237	255	4.79276	1.40318	0.09103	0.0722	59.1904
388	0.00367	253.696	237	255	0.73878	1.40811	0.07542	0.062	74.6915
389	0.00272	253.42	238	255	0.50444	1.41038	0.07345	0.04714	48.5141
390	0.00576	254.078	235	255	3.75903	1.41872	0.09439	0.07769	40.7127
391	0.0034	254.108	239	255	5.03195	1.42515	0.08189	0.05279	99.8233
392	0.00578	254.337	237	255	1.79967	1.43052	0.0976	0.07542	47.7755
393	0.00525	254.271	238	255	1.21106	1.43216	0.08646	0.07735	67.6645
394	0.0057	254.144	239	255	2.15871	1.43596	0.09839	0.07381	54.1437
395	0.00304	253.785	233	255	1.0961	1.4309	0.07374	0.05241	83.0871
396	0.00702	254.171	237	255	1.52266	1.45577	0.10785	0.08287	60.1608
397	0.00446	254.075	236	255	1.91557	1.43097	0.08732	0.0651	22.138
398	0.00321	254.007	240	255	2.02067	1.43336	0.07525	0.0543	21.1639
399	0.00245	253.437	238	255	4.10137	1.43256	0.05931	0.05252	99.8518
400	0.00264	253.844	240	255	1.30573	1.44458	0.06051	0.05559	76.0883
401	0.00501	254.206	236	255	4.8726	1.46472	0.08976	0.07114	78.071
402	0.00532	254.305	235	255	0.30311	1.4623	0.09073	0.07463	51.4537
403	0.00526	254.17	236	255	0.79726	1.47524	0.0975	0.06871	77.8498
404	0.0073	254.153	235	255	1.39709	1.48139	0.10533	0.08826	52.1193
405	0.00213	253.874	238	255	1.00398	1.46338	0.06217	0.04372	61.2368
406	0.00421	253.979	231	255	3.83378	1.47071	0.08048	0.0666	37.0133
407	0.00546	254.333	236	255	1.69402	1.47321	0.10035	0.06929	6.28706
408	0.00326	253.799	234	255	4.27496	1.47167	0.07445	0.05569	45.0374
409	0.00586	254.135	235	255	3.61582	1.48577	0.0925	0.08066	20.8081
410	0.00513	254.28	231	255	0.65409	1.49476	0.10255	0.06366	87.09
411	0.00315	253.84	239	255	2.22564	1.48466	0.07074	0.05667	33.5649
412	0.00385	254.026	239	255	3.93532	1.48999	0.07542	0.06506	24.5359
413	0.00356	253.727	239	255	0.50243	1.49641	0.07628	0.05942	62.6732
414	0.00297	253.923	237	255	0.90873	1.49534	0.06666	0.05666	67.2783
415	0.00461	254.039	236	255	2.05337	1.50301	0.0899	0.06532	33.1224
416	0.0023	253.586	239	255	4.03055	1.49166	0.05587	0.05241	31.1657
417	0.00455	253.94	236	255	4.96116	1.51959	0.09384	0.0617	88.8508
418	0.00344	253.941	240	255	1.13216	1.5121	0.07112	0.06164	68.1563
419	0.00369	253.972	237	255	4.15609	1.51606	0.07627	0.06159	34.4614
420	0.00475	254.093	238	255	1.84017	1.52569	0.08666	0.06979	37.4737
421	0.00345	253.729	239	255	1.58844	1.53721	0.08091	0.05425	62.5325
422	0.00649	254.161	236	255	4.34432	1.54744	0.10254	0.0806	45.0942
423	0.00637	254.172	237	255	1.94219	1.54768	0.10287	0.0788	25.8142
424	0.00495	253.898	234	255	1.22736	1.55035	0.08552	0.07376	72.5199
425	0.00422	254.007	237	255	1.74729	1.55114	0.07646	0.07031	179.661
426	4.331e-06	244	244	244	0.88755	1.52641	0.00235	0.00235	0
427	0.00584	254.188	233	255	0.99384	1.57136	0.09159	0.08121	41.8072
428	0.00361	253.892	239	255	1.49548	1.56889	0.07258	0.06329	95.181
429	0.0042	254.245	235	255	4.78761	1.57246	0.08211	0.06514	90.3729
430	0.00425	254.205	237	255	0.85452	1.57698	0.08062	0.06716	62.0238
431	0.00267	253.679	237	255	2.259	1.56373	0.06311	0.05382	41.2017
432	0.00385	253.755	235	255	4.2169	1.57586	0.07473	0.0656	38.2407
433	0.00403	254.294	237	255	2.15989	1.5816	0.07731	0.06633	71.0231
434	0.00556	253.977	237	255	1.3215	1.58689	0.0902	0.07855	35.3127
435	0.00522	254.192	235	255	3.97101	1.59165	0.08855	0.07509	53.3599
436	0.00426	254.124	239	255	4.06947	1.5867	0.07907	0.06862	28.7466
437	0.00388	253.993	236	255	0.41633	1.58658	0.07447	0.06641	155.378
438	0.00283	253.836	239	255	1.07462	1.58707	0.07069	0.05093	61.7642
439	0.00539	253.953	237	255	2.05858	1.59467	0.09331	0.07357	42.3784
440	0.00326	253.735	234	255	3.83253	1.59223	0.07444	0.0557	66.9063
441	0.00509	254.286	235	255	0.59841	1.59583	0.08222	0.07879	165.509
442	0.00561	254.153	233	255	4.8781	1.62548	0.10211	0.06998	85.6373
443	0.00408	254.123	234	255	4.9666	1.62273	0.08088	0.06429	100.229
444	0.00268	253.985	234	255	1.69265	1.61569	0.06719	0.0508	36.1982
445	0.00489	254.368	237	255	4.41272	1.63043	0.08625	0.07217	34.7108
446	0.00377	254.19	236	255	1.60647	1.62715	0.07267	0.06601	52.618
447	0.00417	254.028	234	255	0.91315	1.64085	0.08287	0.06401	62.4611
448	0.00243	253.72	237	255	1.96554	1.63189	0.0595	0.05199	73.1233
449	0.00408	253.661	235	255	1.15225	1.64443	0.07965	0.06521	69.2968
450	0.00316	253.872	238	255	4.27055	1.63743	0.06793	0.05917	27.7702
451	0.00291	253.708	239	255	1.39745	1.64104	0.06621	0.05588	26.1308
452	0.00327	254.026	238	255	3.73833	1.64492	0.07346	0.05675	45.3905
453	0.00488	254.013	235	255	0.51341	1.65955	0.08909	0.06969	55.3134
454	0.00369	253.912	239	255	0.80066	1.64878	0.07378	0.06374	46.8692
455	0.00496	254.142	233	255	2.37752	1.66504	0.08698	0.07259	52.5301
456	0.00506	254.238	239	255	3.88062	1.66506	0.08154	0.07898	88.8326
457	0.0052	254.041	234	255	1.4848	1.672	0.08976	0.07378	60.7364
458	0.00259	253.795	234	255	1.87874	1.66209	0.05933	0.05566	77.2437
459	9e-05	252.85	246	255	1.93408	1.63971	0.0168	0.00656	94.7083
460	0.00285	253.486	239	255	4.09433	1.67717	0.07385	0.04905	59.7701
461	0.0027	253.719	233	255	1.78729	1.6758	0.06491	0.05292	43.6891
462	0.00505	253.971	238	255	2.13493	1.68631	0.094	0.06834	22.649
463	0.00321	254.028	239	255	4.00076	1.69034	0.06459	0.06334	179.994
464	0.00585	253.996	236	255	4.16514	1.70343	0.09006	0.08271	70.6116
465	0.00415	254.074	239	255	1.30256	1.69993	0.07891	0.06701	94.6344
466	0.00508	254.206	236	255	0.34249	1.70544	0.08647	0.0748	8.13302
467	0.00344	253.752	238	255	1.99808	1.70052	0.08437	0.05196	37.0279
468	0.00373	254.073	237	255	1.05464	1.71292	0.07138	0.06659	40.4248
469	0.00468	254.373	234	255	1.20529	1.71525	0.08555	0.06967	46.6806
470	0.0024	253.769	238	255	1.63659	1.71302	0.05967	0.05129	96.1536
471	0.0053	254.064	235	255	0.94087	1.73043	0.09051	0.0745	40.5031
472	0.0023	253.833	237	255	0.83375	1.72016	0.06785	0.04324	49.3442
473	0.00415	253.983	236	255	1.55296	1.73694	0.07995	0.06607	48.0204
474	0.00333	253.84	239	255	4.37823	1.73581	0.07341	0.05783	95.7989
475	0.00467	253.986	233	255	4.46642	1.73924	0.08884	0.06697	44.2784
476	0.00424	254.003	235	255	1.39218	1.74243	0.08096	0.06667	53.3259
477	0.00479	254.096	239	255	3.92276	1.74613	0.08701	0.07009	27.0227
478	0.00493	253.843	235	255	4.25163	1.74675	0.09381	0.06689	40.3811
479	0.00507	253.98	238	255	0.43336	1.7537	0.0852	0.07578	23.8261
480	0.00383	253.719	237	255	1.70819	1.75591	0.07557	0.0645	67.6293
481	0.00307	253.534	239	255	2.03004	1.75545	0.07326	0.05344	38.7928
482	0.00402	254.216	235	255	2.19393	1.75893	0.08231	0.06224	29.6617
483	0.00262	253.863	233	255	1.83325	1.76069	0.06001	0.05568	17.8862
484	0.00443	254.128	234	255	0.18232	1.77654	0.08547	0.06599	17.849
485	0.00572	254.197	237	255	2.37947	1.78885	0.08928	0.08158	65.3681
486	0.00419	253.838	238	255	1.11932	1.79411	0.07468	0.07139	85.5506
487	0.00431	254.338	239	255	0.84806	1.79775	0.07745	0.07084	98.9362
488	0.00432	253.92	238	255	1.01196	1.80251	0.07857	0.07004	56.0887
489	0.00298	253.983	238	255	1.47511	1.79262	0.06618	0.05732	151.556
490	0.00423	253.869	239	255	0.30782	1.79975	0.07932	0.06792	25.5413
491	0.00328	253.645	235	255	1.3098	1.79587	0.06668	0.06268	175.103
492	0.00292	254.059	236	255	1.61049	1.7995	0.06454	0.05767	59.8147
493	0.0038	253.916	237	255	2.08747	1.80541	0.07706	0.06275	56.7117
494	0.00546	254.204	234	255	4.06325	1.80716	0.08745	0.07945	12.1396
495	0.0052	254.107	239	255	4.31605	1.8117	0.08792	0.07532	64.0574
496	0.00459	253.795	236	255	2.60514	1.80903	0.08404	0.06955	26.5428
497	0.00408	254.044	235	255	2.47114	1.81895	0.07551	0.06871	46.7602
498	0.00325	253.991	239	255	1.22531	1.82464	0.06832	0.06061	48.4518
499	0.00548	254.291	235	255	1.9329	1.83411	0.08692	0.08024	171.621
500	0.006	254.364	238	255	2.72044	1.84031	0.09674	0.07894	40.5823
501	0.00431	253.963	235	255	3.61842	1.83241	0.08517	0.06448	19.6552
502	0.00492	253.859	236	255	4.53912	1.84467	0.08869	0.07069	40.8068
503	0.00365	253.996	235	255	2.26415	1.839	0.07134	0.06524	62.6208
504	0.0026	253.875	234	255	1.39944	1.83714	0.06667	0.04962	56.6396
505	0.00353	253.864	238	255	1.68275	1.84071	0.07102	0.06319	178.427
506	0.00205	253.563	239	255	0.43075	1.83936	0.05335	0.04899	49.4179
507	0.00365	253.59	234	255	4.42518	1.84812	0.07853	0.05919	26.0481
508	0.00327	254.143	243	255	1.81576	1.8558	0.06857	0.0608	79.0911
509	0.00346	253.697	238	255	4.14937	1.85834	0.07399	0.05962	56.0702
510	0.00589	254.201	235	255	2.93056	1.86977	0.10281	0.07294	49.6223
511	0.00466	254.014	236	255	0.53714	1.87799	0.0879	0.0675	55.2308
512	0.0028	253.68	239	255	0.18641	1.86891	0.06817	0.05225	41.6851
513	0.00474	253.857	238	255	2.15592	1.88068	0.07946	0.07592	44.0963
514	0.00599	254.188	239	255	0.71418	1.8939	0.09656	0.07903	97.687
515	0.00412	253.97	238	255	1.32081	1.89135	0.07535	0.06959	9.81297
516	0.00377	254.026	239	255	0.94338	1.89233	0.07159	0.06708	100.3
517	0.00472	253.83	230	255	1.138	1.89846	0.08111	0.0741	32.0705
518	0.00583	254.232	238	255	1.53782	1.89659	0.09016	0.08232	176.014
519	0.00414	254.156	239	255	2.81265	1.89083	0.08001	0.06595	40.1369
520	0.00443	253.941	239	255	1.74778	1.90131	0.08213	0.06875	62.1978
521	0.00301	253.697	236	255	0.85558	1.89636	0.06993	0.05472	36.6942
522	0.00409	254.218	238	255	2.54172	1.90812	0.08149	0.06394	70.4545
523	0.00306	254.232	239	255	0.35907	1.89905	0.06445	0.06049	165.545
524	0.00277	253.53	235	255	0.26397	1.89857	0.06173	0.05716	5.76364
525	0.00434	253.665	238	255	2.36737	1.9132	0.08454	0.06541	48.0532
526	0.00491	254.005	235	255	3.03065	1.9191	0.08614	0.07259	64.9893
527	0.00473	254.087	235	255	3.68546	1.91697	0.08582	0.07016	36.0523
528	0.00386	253.9	234	255	4.33415	1.91647	0.07915	0.06214	38.8429
529	0.00265	253.633	235	255	2.04144	1.9093	0.06516	0.05187	32.4427
530	0.00511	253.893	240	255	1.02791	1.92537	0.08818	0.07372	59.6832
531	0.00463	253.93	234	255	1.42415	1.91926	0.08369	0.07049	22.8357
532	0.00267	253.943	235	255	1.62457	1.91707	0.06312	0.0539	60.8075
533	0.00401	254.029	234	255	4.22457	1.92436	0.07299	0.06996	171.993
534	0.00409	253.83	235	255	2.45166	1.93186	0.08392	0.06209	55.923
535	0.00333	254.064	239	255	1.21323	1.93022	0.07803	0.05427	51.3683
536	0.00439	254.072	239	255	1.97037	1.94116	0.07807	0.07155	36.9964
537	0.00522	254.028	237	255	3.5457	1.95008	0.09118	0.07287	47.5001
538	0.00298	253.539	239	255	0.43413	1.93901	0.06714	0.0565	21.8587
539	0.0019	253.027	234	255	0.63781	1.94033	0.05379	0.04489	85.8839
540	0.00501	254.096	235	255	2.70492	1.95983	0.08869	0.072	64.306
541	0.00225	253.858	237	255	1.87001	1.94654	0.06254	0.04584	48.4203
542	0.00521	253.999	234	255	4.14053	1.97165	0.08913	0.07436	75.0073
543	0.00478	253.82	235	255	4.40489	1.9685	0.0967	0.0629	44.2917
544	0.00333	253.794	234	255	3.10378	1.96987	0.07282	0.0583	40.8675
545	0.00432	253.904	237	255	2.83552	1.97478	0.08411	0.06542	34.4802
546	0.00531	254.016	239	255	3.74583	1.98571	0.09263	0.07304	42.7952
547	0.0052	254.105	238	255	2.11371	1.98846	0.09504	0.06968	46.304
548	0.00377	253.636	236	255	2.93704	1.98426	0.08158	0.05887	35.3213
549	0.00357	254.256	237	255	0.22768	1.98209	0.07624	0.0596	25.7053
550	0.00414	254.294	237	255	2.58751	1.99718	0.08125	0.06481	56.7774
551	0.00495	254.237	241	255	4.68766	1.99881	0.09001	0.07008	43.8612
552	0.0036	253.928	238	255	0.74315	1.99588	0.07784	0.05887	58.7995
553	0.00495	253.896	237	255	1.785	2.00691	0.08322	0.07573	55.25
554	0.00416	253.982	238	255	0.90972	2.00068	0.08579	0.06177	31.8721
555	0.0017	253.878	237	255	1.0628	1.99448	0.05638	0.03843	51.0251
556	0.00349	253.804	235	255	1.57966	2.00394	0.07644	0.05822	54.4161
557	0.00417	254.247	239	255	1.3559	2.00597	0.07723	0.06868	9.10247
558	0.00601	254.04	236	255	1.4644	2.01281	0.09525	0.08029	5.30815
559	0.00444	253.865	239	255	1.68124	2.00877	0.08016	0.07057	60.3843
560	0.00572	254.186	237	255	0.4966	2.01797	0.09837	0.07404	53.972
561	0.00545	254.031	239	255	2.48283	2.01636	0.09408	0.07379	43.6593
562	0.00366	254.084	242	255	1.16836	2.00751	0.071	0.06562	19.1628
563	0.00489	254.398	240	255	3.61081	2.01789	0.08695	0.07159	45.7267
564	0.00577	254.017	237	255	0.37017	2.02327	0.09383	0.07833	177.472
565	0.00371	254.129	236	255	2.01259	2.02365	0.07406	0.06373	52.3836
566	0.00501	254.298	239	255	0.67096	2.0344	0.0828	0.07698	103.327
567	0.0026	253.667	239	255	1.91405	2.02057	0.06362	0.052	20.8915
568	0.00447	254.073	239	255	4.28794	2.03291	0.08034	0.07083	50.3649
569	0.00386	253.473	239	255	2.38127	2.04165	0.08326	0.05907	59.6311
570	0.00369	254.141	237	255	3.18231	2.03514	0.07401	0.06355	43.4786
571	0.00381	254.196	236	255	2.7527	2.04791	0.07466	0.06491	54.788
572	0.00446	253.857	238	255	3.00526	2.05172	0.0902	0.0629	49.6993
573	0.00476	253.986	234	255	1.26089	2.05125	0.08136	0.07448	47.3304
574	0.00343	253.9	239	255	3.88831	2.04986	0.0793	0.05514	43.3959
575	0.00499	254.105	235	255	4.7748	2.05479	0.09039	0.07033	15.9773
576	0.00327	253.962	238	255	4.4374	2.05346	0.0754	0.05514	40.6873
577	0.00474	254.153	231	255	1.0972	2.0644	0.08347	0.07227	53.065
578	0.00391	254.191	235	255	0.9963	2.07196	0.07767	0.06404	65.6851
579	0.00106	252.727	239	255	2.83097	2.05354	0.0479	0.0282	32.1932
580	0.00357	254.226	239	255	3.78449	2.07057	0.07414	0.06128	35.6607
581	0.00391	254.225	234	255	2.65787	2.078	0.0757	0.06577	62.817
582	0.0044	254.063	239	255	2.89714	2.07767	0.08542	0.06558	26.5534
583	0.00278	253.699	238	255	2.11338	2.08037	0.06481	0.05453	40.857
584	0.00323	253.898	239	255	0.83203	2.09352	0.07499	0.05492	77.742
585	0.0065	254.132	239	255	1.8298	2.10698	0.10374	0.07984	42.787
586	0.0039	254.119	235	255	3.67657	2.09384	0.07684	0.06465	44.697
587	0.00287	254.048	241	255	1.61726	2.09245	0.06368	0.0574	58.1465
588	0.00613	254.119	238	255	3.11252	2.10336	0.09691	0.08051	17.073
589	0.00482	254.059	237	255	0.57961	2.11062	0.08242	0.07439	94.1527
590	0.00338	253.788	239	255	1.51687	2.09997	0.07052	0.06099	17.2703
591	0.00535	254.227	235	255	1.38789	2.11076	0.08962	0.07605	23.8491
592	0.00564	254.109	237	255	2.55419	2.11344	0.09137	0.07863	39.4437
593	0.0031	253.992	241	255	0.30126	2.10322	0.06994	0.05645	174.678
594	0.00443	254.187	237	255	4.62312	2.11355	0.08268	0.06829	47.9328
595	0.00392	254.153	239	255	1.93084	2.11457	0.07601	0.06572	27.6622
596	0.0059	254.36	240	255	2.22546	2.12195	0.0941	0.07987	30.9482
597	0.00525	253.945	239	255	1.7185	2.12261	0.08426	0.07938	42.1116
598	0.0059	254.059	237	255	2.02249	2.13409	0.09523	0.07892	55.4455
599	0.00552	254.132	235	255	3.93429	2.12956	0.08472	0.08299	49.8495
600	0.00447	253.951	232	255	4.86338	2.12898	0.08287	0.06873	29.4448
601	0.00362	253.784	239	255	2.45252	2.12502	0.07479	0.06156	3.35526
602	0.00312	253.427	237	255	0.39403	2.12887	0.07317	0.05433	35.7978
603	0.00547	254.246	237	255	0.69182	2.14726	0.10234	0.068	30.5546
604	0.00366	253.8	234	255	4.4928	2.15052	0.07717	0.06045	68.9727
605	0.00555	254.14	237	255	1.23773	2.16022	0.0898	0.07872	83.9165
606	0.00545	254.064	239	255	2.32234	2.16094	0.09367	0.07411	27.8905
607	0.00329	253.845	237	255	2.7908	2.15042	0.07325	0.05713	28.8721
608	0.00448	254.129	235	255	3.19862	2.15928	0.08158	0.06995	28.6451
609	0.0043	253.943	239	255	3.80963	2.16357	0.07595	0.07209	43.617
610	0.00278	253.627	238	255	3.00235	2.1607	0.06395	0.05544	66.3334
611	0.00367	253.737	235	255	2.68201	2.1709	0.0769	0.06081	60.4122
612	0.00328	254.079	238	255	2.90361	2.16687	0.07018	0.05948	57.5517
613	0.00288	253.944	238	255	1.50501	2.17283	0.07039	0.05201	37.6323
614	0.00247	253.74	235	255	1.15368	2.17671	0.06123	0.05133	47.057
615	0.00585	254.027	236	255	1.60469	2.19019	0.09307	0.07998	22.4641
616	0.00425	254.088	235	255	1.07235	2.19245	0.08659	0.06253	52.6468
617	0.00506	254.048	235	255	0.28535	2.19609	0.09949	0.06473	20.9633
618	0.00351	253.847	238	255	2.14371	2.19501	0.07371	0.06067	30.2984
619	0.00386	254.018	238	255	1.41143	2.20433	0.07631	0.06445	51.672
620	0.00437	253.965	234	255	4.96435	2.20671	0.09556	0.05828	36.1724
621	0.00369	253.945	236	255	4.56911	2.20517	0.07579	0.06205	33.5102
622	0.00385	253.738	236	255	1.83043	2.21304	0.08026	0.06101	66.2535
623	0.00515	254.135	235	255	3.99939	2.21458	0.08768	0.07484	33.065
624	0.00298	254.099	242	255	0.75139	2.20841	0.06701	0.05661	62.3685
625	0.00363	253.742	239	255	3.28054	2.20858	0.07332	0.06302	179.671
626	0.00326	253.932	237	255	2.47942	2.21376	0.07334	0.05661	44.2172
627	0.0044	254.114	237	255	3.09872	2.21999	0.0792	0.0708	42.4361
628	0.0034	254.033	239	255	1.31565	2.21924	0.07392	0.05856	65.8752
629	0.00341	253.992	238	255	1.94513	2.21791	0.07226	0.06005	37.7494
630	0.00334	253.887	237	255	0.63104	2.21863	0.07417	0.05739	21.6726
631	0.00406	254.213	232	255	2.05105	2.23378	0.0796	0.06497	49.2105
632	0.00429	253.898	236	255	3.88119	2.23375	0.0871	0.06267	38.9553
633	0.00431	253.931	237	255	1.20518	2.23978	0.08144	0.06743	56.2515
634	0.00568	254.246	238	255	1.73368	2.24571	0.09188	0.07868	72.4608
635	0.0036	253.968	234	255	2.78909	2.23729	0.07936	0.0578	47.5337
636	0.00459	253.764	239	255	2.60343	2.24613	0.07965	0.07345	57.9924
637	0.00349	253.602	233	255	2.98533	2.24625	0.07497	0.05921	31.4917
638	0.00472	253.966	234	255	0.45713	2.25988	0.08574	0.07003	47.8029
639	0.00549	254.106	234	255	4.08786	2.26235	0.09176	0.07613	57.5463
640	0.00374	254.243	240	255	2.87816	2.25376	0.07728	0.06165	24.8077
641	0.00611	254.158	239	255	1.50504	2.2689	0.09344	0.08321	29.1636
642	0.0044	254.138	237	255	2.22097	2.26729	0.08188	0.06835	45.7952
643	0.00521	254.019	239	255	2.38636	2.26807	0.09584	0.06921	10.1427
644	0.00663	254.228	234	255	3.18441	2.28201	0.09365	0.0902	0.24941
645	0.00387	253.84	240	255	1.62952	2.27956	0.08254	0.05972	50.0575
646	0.00246	254.012	234	255	1.09901	2.27891	0.06233	0.05033	47.4392
647	0.00286	253.57	235	255	1.27593	2.29008	0.07304	0.04982	45.516
648	0.00255	253.601	239	255	4.74006	2.28977	0.07018	0.04628	49.6029
649	0.0038	254.017	240	255	3.3035	2.29676	0.07486	0.06467	37.0222
650	0.00324	254	234	255	1.02652	2.29611	0.07018	0.05877	21.8891
651	0.00268	253.547	238	255	1.88734	2.29677	0.06227	0.0549	53.279
652	0.00411	253.588	239	255	2.67535	2.30166	0.08146	0.06424	38.3649
653	0.00384	253.731	235	255	0.68861	2.30546	0.07734	0.06317	51.8482
654	0.00415	254.16	240	255	3.04337	2.30988	0.07709	0.06852	40.363
655	0.00506	253.943	235	255	1.3871	2.31632	0.08631	0.07462	53.8426
656	0.00437	253.982	238	255	2.11501	2.31832	0.08183	0.06792	77.6503
657	0.00603	254.066	237	255	0.79877	2.32218	0.10308	0.07451	41.516
658	0.00468	254.077	239	255	2.49388	2.3152	0.08745	0.06815	25.1955
659	0.00414	253.947	241	255	0.57216	2.3166	0.08505	0.06198	38.5542
660	0.00441	254.078	238	255	1.98911	2.32082	0.08179	0.06863	23.0081
661	0.00329	254.033	236	255	1.7953	2.32019	0.07172	0.05835	38.0682
662	0.00467	254.064	235	255	3.95487	2.32791	0.08388	0.07087	29.7794
663	0.00363	253.851	237	255	2.94833	2.33	0.07418	0.06236	14.0012
664	0.00623	254.088	233	255	1.18137	2.34906	0.09704	0.08171	80.4275
665	0.0034	253.738	236	255	2.84332	2.33401	0.07262	0.0596	16.098
666	0.0035	254.148	234	255	2.29242	2.33996	0.07392	0.06035	55.9322
667	0.00312	254.11	234	255	1.70397	2.34977	0.06415	0.06197	58.4173
668	0.00459	254.041	236	255	4.1488	2.36804	0.0832	0.07018	107.05
669	0.0052	254.059	236	255	0.436	2.36958	0.09202	0.0719	29.0787
670	0.00506	253.884	234	255	4.04077	2.37102	0.08435	0.07635	62.5051
671	0.006	254.422	238	255	1.51232	2.37763	0.09181	0.08318	70.8949
672	0.00337	253.888	240	255	2.59334	2.36926	0.07593	0.05649	52.0698
673	0.00418	254.291	237	255	3.1097	2.37266	0.07761	0.06856	179.613
674	0.00295	254.07	238	255	2.20598	2.3726	0.07101	0.05288	47.7518
675	0.00334	253.62	235	255	1.60997	2.37911	0.06764	0.06285	155.546
676	0.00263	253.671	240	255	3.25273	2.37457	0.06278	0.05331	14.6299
677	0.00317	254.109	239	255	3.35597	2.37573	0.0715	0.05652	21.4022
678	0.00611	254.049	235	255	2.3971	2.39317	0.09416	0.08257	47.5051
679	0.00447	254.103	235	255	1.06569	2.38647	0.08152	0.06981	31.3515
680	0.00367	253.511	234	255	1.28386	2.38868	0.0786	0.05942	52.636
681	0.00488	253.982	236	255	2.7067	2.39228	0.08685	0.07148	32.212
682	0.00462	254.139	236	255	1.8718	2.39612	0.08289	0.07091	48.0853
683	0.00526	253.974	239	255	2.98994	2.41099	0.08982	0.07459	49.6454
684	0.00247	254.016	232	255	2.88893	2.40294	0.06344	0.04954	60.2494
685	0.00575	254.287	237	255	4.24179	2.421	0.09505	0.07698	70.5473
686	0.00416	254.093	235	255	0.6016	2.41642	0.08508	0.06222	31.7256
687	0.00356	253.775	239	255	0.78286	2.42242	0.08481	0.05344	44.5243
688	0.0027	253.759	239	255	1.99366	2.41182	0.06414	0.05356	30.1395
689	0.00573	253.943	237	255	1.40908	2.42873	0.09566	0.07626	56.5755
690	0.00436	253.924	236	255	2.08514	2.42321	0.08068	0.06882	62.8186
691	0.00194	253.595	237	255	0.91792	2.41106	0.05178	0.04781	24.2139
692	0.00343	253.952	239	255	3.17213	2.42224	0.07188	0.06083	61.8802
693	0.0032	253.9	238	255	1.15136	2.43531	0.06659	0.06128	64.9086
694	0.00297	254.029	239	255	1.7929	2.43476	0.07817	0.04839	48.9003
695	0.00479	253.738	237	255	2.28535	2.44049	0.0919	0.06636	44.2225
696	0.00407	253.677	238	255	2.53228	2.44267	0.08407	0.06165	51.9461
697	0.00491	254.117	239	255	2.78825	2.44685	0.08941	0.06987	19.0764
698	0.00482	254.156	233	255	3.41156	2.4505	0.08707	0.07042	36.8219
699	0.00276	253.904	239	255	0.36682	2.44476	0.06274	0.05607	4.52956
700	0.00467	253.935	239	255	1.70049	2.45401	0.0862	0.06895	5.13986
701	0.00668	254.133	236	255	0.99775	2.46761	0.0989	0.08602	15.0454
702	0.00415	254.278	238	255	2.1643	2.46608	0.08082	0.06536	17.6875
703	0.00342	253.938	237	255	1.5937	2.46587	0.06743	0.0646	80.3399
704	0.00327	253.808	239	255	1.24547	2.46847	0.07082	0.05886	38.6955
705	0.00385	253.882	235	255	2.60669	2.47466	0.08502	0.05772	40.1392
706	0.00502	254.15	239	255	3.06833	2.48079	0.08412	0.07603	5.9251
707	0.00578	254.202	238	255	3.27572	2.48693	0.09272	0.07939	44.1367
708	0.00266	253.647	238	255	0.46203	2.48475	0.06137	0.05516	32.6267
709	0.0027	253.647	231	255	1.3215	2.48546	0.05986	0.05739	46.0304
710	0.00358	253.785	235	255	1.48654	2.49496	0.07095	0.06419	75.835
711	0.00347	253.833	235	255	1.97831	2.49396	0.07163	0.06166	26.2676
712	0.00511	254.045	239	255	2.92117	2.49824	0.08785	0.074	15.4848
713	0.00438	253.775	236	255	2.3888	2.50075	0.0864	0.06458	33.5778
714	0.00482	254.129	239	255	1.86163	2.50422	0.08841	0.06948	31.1557
715	0.0037	253.999	235	255	4.30906	2.50578	0.07723	0.06105	46.1587
716	0.00528	253.898	226	255	2.68731	2.51465	0.09041	0.0744	40.6523
717	0.00299	253.861	239	255	1.09968	2.50745	0.06967	0.05469	35.0915
718	4.331e-06	255	255	255	2.50032	2.48159	0.00235	0.00235	0
719	0.00424	253.958	234	255	3.1627	2.52107	0.07427	0.07276	77.2575
720	0.00439	254.14	237	255	2.47738	2.52821	0.07888	0.07088	32.0493
721	0.00462	254.131	238	255	2.81405	2.52733	0.08935	0.06579	41.2079
722	0.00501	254.134	235	255	0.37509	2.53922	0.0821	0.07777	5.53537
723	0.00432	254.014	235	255	1.75367	2.53451	0.07984	0.06886	20.0635
724	0.00472	253.924	238	255	2.06222	2.54172	0.08599	0.06996	26.1506
725	0.0065	254.152	234	255	2.28429	2.55202	0.09708	0.08519	51.9967
726	0.00569	254.161	237	255	3.49381	2.5557	0.08923	0.08114	127.834
727	0.00285	254.027	236	255	0.65746	2.53998	0.06855	0.05293	35.4715
728	0.00325	253.481	238	255	1.54984	2.54313	0.06731	0.06152	48.3096
729	0.00304	254.094	238	255	3.36904	2.54257	0.06285	0.06168	57.8011
730	0.00298	253.927	235	255	0.52316	2.54631	0.06675	0.05683	44.6916
731	0.00487	254.02	234	255	1.16369	2.56087	0.08442	0.07348	25.4728
732	0.00417	254.057	236	255	4.36622	2.56142	0.0873	0.06076	54.7138
733	0.00333	254.151	242	255	1.64189	2.55976	0.07156	0.05933	33.6588
734	0.0038	254.113	235	255	2.99213	2.56016	0.0728	0.06642	21.0841
735	0.00255	253.636	239	255	1.0099	2.56255	0.07127	0.04549	47.42
736	0.00239	253.661	238	255	1.33575	2.55741	0.05766	0.05279	93.242
737	0.00408	254.032	234	255	2.16929	2.56846	0.07322	0.07094	18.1332
738	0.00135	253.212	239	255	2.54275	2.56661	0.05566	0.03081	45.165
739	0.0056	253.971	238	255	1.94797	2.58419	0.09124	0.07808	6.20554
740	0.00333	253.818	237	255	1.46039	2.59268	0.06915	0.0614	72.3692
741	0.00605	254.11	237	255	3.09666	2.60487	0.09439	0.08167	6.80388
742	0.00325	254.053	237	255	3.59749	2.60326	0.06625	0.06251	65.9856
743	0.00274	254.1	235	255	4.45775	2.6039	0.07025	0.0496	61.2622
744	0.00555	254.23	238	255	2.87726	2.61436	0.08829	0.08	34.0648
745	0.0031	254.074	239	255	2.67979	2.60167	0.07936	0.04975	32.2138
746	0.00378	254.203	235	255	0.47287	2.60928	0.0712	0.06753	31.5961
747	0.007	254.246	239	255	1.82905	2.61996	0.10813	0.08245	15.7793
748	0.00443	253.653	235	255	1.26775	2.6181	0.07907	0.07127	118.395
749	0.00398	253.937	239	255	2.58608	2.6215	0.0743	0.06813	82.9361
750	0.00294	253.791	239	255	3.40427	2.61252	0.06742	0.05545	40.2376
751	0.00238	253.632	237	255	3.29594	2.61021	0.05927	0.05107	21.5981
752	0.00337	253.804	234	255	2.35296	2.62589	0.07494	0.05732	58.794
753	0.00565	254.021	237	255	0.8565	2.63449	0.09038	0.07956	20.377
754	0.00428	254.055	238	255	1.07509	2.63157	0.08557	0.06373	30.9467
755	0.00346	253.619	237	255	1.71492	2.62877	0.07396	0.05964	9.47048
756	0.00244	253.683	235	255	0.3803	2.63113	0.06358	0.04891	38.0449
757	0.00419	253.675	235	255	2.47162	2.64035	0.08894	0.06001	39.8107
758	0.00437	254.126	235	255	1.377	2.64028	0.08465	0.06572	174.778
759	0.00613	254.422	240	255	1.55019	2.65014	0.09479	0.08236	41.8367
760	0.00477	254.349	238	255	2.74337	2.64898	0.08508	0.07142	51.0312
761	0.00345	253.833	232	255	2.12547	2.64235	0.06745	0.06516	63.5937
762	0.00349	253.842	239	255	3.21832	2.64753	0.06767	0.06567	4.40092
763	0.00446	254.21	236	255	3.50377	2.65541	0.07701	0.07382	156.366
764	0.00204	253.435	237	255	1.63664	2.64849	0.057	0.04556	100.441
765	0.00604	253.88	236	255	2.96682	2.66665	0.09729	0.07906	36.0692
766	0.0038	254.164	235	255	1.17934	2.65963	0.07392	0.06542	114.103
767	0.00433	254.195	240	255	3.70277	2.65987	0.0779	0.07078	174.126
768	0.00445	254.303	239	255	2.24714	2.66502	0.07994	0.07084	169.557
769	0.00319	253.999	241	255	0.5062	2.66513	0.07223	0.05626	22.6237
770	0.00583	254.219	237	255	4.38709	2.68162	0.09123	0.08141	146.676
771	0.00488	253.985	238	255	4.56494	2.6821	0.08865	0.07016	67.6179
772	0.00398	253.898	237	255	1.9816	2.67665	0.07773	0.06527	15.4704
773	0.00318	254.107	240	255	3.10097	2.68697	0.06843	0.05923	21.0758
774	0.00372	253.98	240	255	2.81587	2.69194	0.07692	0.0615	24.5612
775	0.00309	253.447	235	255	3.35699	2.69015	0.06902	0.05704	17.4759
776	0.00487	254.108	234	255	1.87932	2.69893	0.08354	0.07419	11.3271
777	0.0035	253.821	237	255	0.98915	2.699	0.07263	0.06134	34.5979
778	0.00422	254.064	237	255	0.76853	2.71223	0.0802	0.06704	64.8368
779	0.00472	254.06	234	255	3.59726	2.71128	0.08303	0.07245	146.313
780	0.00396	254.209	238	255	2.52376	2.71	0.07595	0.06636	46.7129
781	0.00506	254.061	235	255	2.38444	2.71458	0.08907	0.07237	32.2883
782	0.0026	254.033	236	255	1.26607	2.70854	0.06335	0.05222	66.109
783	0.00263	253.435	239	255	1.46153	2.70573	0.05957	0.05619	14.5674
784	2e-05	253.5	249	255	1.72933	2.68032	0.00878	0.00251	22.5
785	0.00468	253.782	234	255	0.413	2.7262	0.08724	0.06826	41.2959
786	0.00207	253.28	239	255	0.55641	2.71347	0.05299	0.04974	78.0077
787	0.00514	254.373	238	255	2.62853	2.72938	0.08628	0.0758	70.1263
788	0.0059	254.307	240	255	1.73717	2.73067	0.09417	0.0798	38.9047
789	0.00514	254.17	240	255	2.06192	2.72786	0.09486	0.06905	34.9693
790	0.00249	253.821	238	255	1.08914	2.71958	0.05865	0.05406	173.576
791	0.00521	254.121	238	255	3.79499	2.73544	0.08558	0.07751	62.7244
792	0.0041	254.201	241	255	2.16947	2.73128	0.07822	0.06675	0.57349
793	0.00617	254.243	238	255	1.60724	2.74646	0.10415	0.07544	5.26046
794	0.0041	254.264	235	255	3.16568	2.73577	0.07715	0.06761	11.8395
795	0.00495	254.284	237	255	1.35138	2.74443	0.08588	0.07345	20.6939
796	0.00226	253.695	239	255	1.16124	2.74096	0.05707	0.05043	12.48
797	0.00598	254.147	235	255	2.26291	2.76064	0.09016	0.08452	37.2273
798	0.00578	254.111	239	255	3.02859	2.75778	0.09549	0.07703	33.0134
799	0.00446	253.939	235	255	3.40748	2.7529	0.08014	0.07087	24.5997
800	0.00695	254.218	236	255	3.2655	2.76899	0.10229	0.08647	60.0894
801	0.00663	254.267	234	255	2.8382	2.7743	0.1008	0.08369	35.4548
802	0.00534	254.076	235	255	1.9421	2.77198	0.09259	0.07342	27.975
803	0.00391	254.146	235	255	3.68851	2.77342	0.07539	0.06597	83.9645
804	0.00269	254.203	238	255	2.93359	2.7677	0.06757	0.05067	36.6917
805	0.003	254.04	240	255	0.90997	2.77179	0.06778	0.05629	32.7968
806	0.00268	253.654	239	255	0.56314	2.77044	0.067	0.05086	28.5897
807	0.00383	253.698	237	255	2.44557	2.78392	0.07697	0.06333	43.8835
808	0.00353	253.922	237	255	4.69563	2.78742	0.06935	0.06488	65.4028
809	0.00375	253.866	238	255	1.46467	2.78609	0.07567	0.06303	32.4271
810	0.00376	254.217	239	255	0.81146	2.79237	0.07359	0.06512	52.7093
811	0.00358	254.169	234	255	1.23864	2.78676	0.07599	0.05994	7.4079
812	0.00345	254.104	235	255	2.71082	2.78799	0.0722	0.06086	38.8086
813	0.00453	253.901	239	255	3.51339	2.79319	0.07809	0.07386	82.4269
814	0.00553	254.084	235	255	1.81295	2.8038	0.0904	0.07783	6.05165
815	0.0032	253.804	239	255	2.52711	2.80987	0.06857	0.0595	37.5959
816	0.00367	254.07	240	255	3.12686	2.82302	0.07071	0.06613	72.9932
817	0.00495	253.814	234	255	2.33516	2.83494	0.08739	0.07218	66.512
818	0.00317	253.95	236	255	2.11778	2.8263	0.06611	0.06113	21.3415
819	0.00491	253.874	236	255	3.83751	2.84081	0.08392	0.0745	80.6673
820	0.00389	253.83	234	255	1.09864	2.8335	0.07352	0.06742	24.9937
821	0.0044	253.844	239	255	1.36581	2.83551	0.07808	0.07175	165.063
822	0.00291	253.481	238	255	0.44838	2.8379	0.07714	0.04796	29.4155
823	0.00451	254.122	237	255	2.61031	2.84526	0.07853	0.07309	50.2508
824	3e-05	252	249	255	2.9904	2.80831	0.01409	0.00235	0
825	0.00346	254.044	239	255	1.70119	2.8439	0.07151	0.0616	52.988
826	0.00416	254.072	231	255	2.01082	2.85293	0.08337	0.06356	27.2151
827	0.00346	253.646	238	255	3.39997	2.84416	0.06973	0.06326	78.1015
828	0.00528	254.149	239	255	3.60065	2.84864	0.08363	0.08044	25.8754
829	0.00307	253.708	239	255	1.5424	2.84403	0.07106	0.05502	44.4721
830	0.00292	253.62	239	255	3.01598	2.8461	0.06614	0.05619	13.5429
831	0.00396	254.22	238	255	2.90677	2.85663	0.07563	0.06671	66.8902
832	0.00307	253.903	234	255	1.18806	2.85493	0.07169	0.05453	43.9508
833	0.0035	253.83	234	255	1.88684	2.85858	0.07006	0.06359	60.4031
834	0.0032	253.442	234	255	2.46089	2.85665	0.07196	0.05663	42.6291
835	0.00421	254.206	238	255	0.58905	2.86577	0.07835	0.06848	113.796
836	0.0035	254.011	234	255	2.20504	2.86113	0.07112	0.06264	24.0314
837	0.00364	253.844	235	255	0.89823	2.87284	0.07218	0.06424	77.3146
838	0.00272	254.067	239	255	1.62255	2.86442	0.06216	0.05562	73.5896
839	0.00503	254.185	235	255	3.28082	2.87792	0.08457	0.07576	57.0605
840	0.00409	254.059	235	255	2.69464	2.87708	0.08116	0.0642	40.292
841	0.00475	254.092	236	255	3.71331	2.87862	0.08833	0.06841	13.2574
842	0.00495	254.082	235	255	1.00138	2.88881	0.08214	0.07672	176.389
843	0.00537	254.176	236	255	3.9485	2.88625	0.089	0.07688	7.82054
844	0.00569	254.178	239	255	2.79447	2.89574	0.08823	0.08205	69.9051
845	0.00328	254.049	239	255	0.81737	2.89166	0.06951	0.06013	76.1596
846	0.00446	253.814	238	255	1.43324	2.89694	0.08544	0.06654	54.3223
847	0.00563	254.176	234	255	1.26894	2.90469	0.09139	0.07837	176.218
848	0.00411	253.797	236	255	3.49167	2.90699	0.0816	0.0642	91.6891
849	0.0047	254.136	238	255	3.09837	2.90397	0.08903	0.0672	18.0829
850	0.00365	253.779	239	255	2.51016	2.91034	0.08381	0.05539	54.0981
851	0.00248	253.848	239	255	3.19862	2.90162	0.06058	0.05215	123.45
852	0.00404	253.991	238	255	0.4838	2.90759	0.07821	0.06577	38.6943
853	0.00641	254.322	236	255	1.75437	2.92048	0.09439	0.08645	65.6652
854	0.00602	253.884	231	255	2.08225	2.92088	0.09706	0.07897	24.9023
855	0.00418	253.926	238	255	1.94307	2.92714	0.07966	0.0668	30.503
856	0.00487	254.201	235	255	2.39586	2.93407	0.08437	0.07352	47.1227
857	0.00481	253.767	239	255	3.37046	2.92978	0.08301	0.07379	19.45
858	0.00508	254.117	235	255	2.97187	2.93709	0.08523	0.07588	4.63868
859	0.00404	253.82	239	255	1.12559	2.93809	0.08316	0.0618	17.1465
860	0.00734	254.215	235	255	1.53793	2.95248	0.10862	0.08604	32.3702
861	0.00285	254.006	242	255	3.78991	2.9383	0.06361	0.05704	138.17
862	0.00585	254.051	239	255	2.28714	2.96581	0.08789	0.08482	120.836
863	0.00444	254.06	236	255	2.57379	2.96032	0.08979	0.06295	46.8845
864	0.00519	254.134	231	255	3.58171	2.96319	0.08847	0.07473	70.4348
865	0.0035	254.075	234	255	1.84015	2.9546	0.06878	0.06486	62.6657
866	0.00554	254.134	234	255	2.17191	2.96608	0.09324	0.07569	50.2895
867	0.00637	254.224	239	255	2.65845	2.98616	0.09768	0.08298	31.5916
868	0.00295	253.975	234	255	3.91663	2.96996	0.06655	0.05642	124.752
869	0.00587	254.158	239	255	3.1586	2.98114	0.09086	0.08223	2.46107
870	0.00379	254.053	235	255	4.03862	2.9736	0.07147	0.06758	131.592
871	0.00288	254.137	239	255	1.34232	2.9745	0.06591	0.05555	71.9545
872	0.00481	254.323	235	255	3.69466	2.98221	0.08145	0.07514	29.6349
873	0.00443	254.144	234	255	0.92535	2.98754	0.08051	0.07013	76.6518
874	0.00544	253.997	236	255	0.52461	2.99061	0.09605	0.0721	32.9021
875	0.00433	254.154	235	255	2.86189	2.99155	0.08463	0.06515	73.7137
876	0.0025	253.802	235	255	1.66461	2.98238	0.05933	0.05362	58.1979
877	0.00244	253.829	237	255	3.28177	2.98132	0.06162	0.05038	179.459
878	0.00265	253.74	235	255	1.19448	2.98379	0.06495	0.05187	22.0957
879	0.00372	254.218	235	255	3.03966	2.99314	0.07352	0.06442	74.8609
880	0.00561	254.004	239	255	1.02077	3.00974	0.09315	0.07671	76.4122
881	0.00539	254.116	238	255	2.75979	3.00371	0.08439	0.08134	35.3438
882	0.00573	254.429	239	255	1.98388	3.01268	0.09745	0.07486	39.9614
883	0.00427	253.97	235	255	3.48398	3.01157	0.08224	0.06617	56.812
884	0.0021	253.379	238	255	3.40582	3.00431	0.05905	0.04538	64.42
885	0.00359	253.914	237	255	1.42407	3.00819	0.07225	0.06319	45.1036
886	0.00538	254.183	239	255	3.82158	3.01786	0.09016	0.07602	174.017
887	0.00362	253.835	237	255	2.46883	3.01623	0.06986	0.0659	44.5204
888	0.00414	253.982	239	255	0.84033	3.02135	0.08266	0.06377	63.2148
889	0.00356	254.114	234	255	1.87543	3.02692	0.07196	0.06291	61.1836
890	0.00303	254.343	234	255	1.26866	3.02304	0.06357	0.06063	158.611
891	0.00369	253.642	239	255	2.37831	3.03425	0.08031	0.0585	76.8853
892	0.00437	254.095	239	255	0.72712	3.03446	0.07997	0.0695	66.8892
893	0.00435	254.132	239	255	0.61891	3.03516	0.08834	0.06273	24.6126
894	0.0028	253.899	235	255	1.74913	3.03298	0.06645	0.05361	55.7187
895	0.00381	254.212	240	255	1.11121	3.04154	0.07266	0.0667	12.1136
896	0.0045	254.038	239	255	2.08282	3.04585	0.08375	0.0684	30.7022
897	0.00453	254.1	234	255	3.97474	3.04717	0.07932	0.07264	49.338
898	0.0059	254.055	235	255	4.1131	3.05027	0.09436	0.07965	15.764
899	0.00314	253.997	239	255	1.52287	3.04309	0.07588	0.05268	10.5354
900	0.00408	253.904	235	255	2.22807	3.05486	0.07822	0.06633	55.0194
901	0.0036	253.862	237	255	3.64284	3.0604	0.06958	0.06585	116.869
902	0.00763	254.315	235	255	1.62867	3.07261	0.10447	0.09294	37.2759
903	0.00428	254.162	235	255	3.33956	3.05819	0.07609	0.0716	23.4581
904	0.0052	253.999	231	255	3.21984	3.06939	0.08473	0.07816	178.989
905	0.00378	254.045	239	255	2.91893	3.07177	0.07569	0.06353	15.2103
906	0.00339	254.028	234	255	0.92148	3.0767	0.07485	0.05768	51.1723
907	0.00364	253.948	239	255	1.34758	3.07422	0.0725	0.06388	160.879
908	0.00366	254.031	236	255	3.02114	3.07098	0.0811	0.05745	6.04064
909	0.00323	254.301	234	255	3.12073	3.06871	0.0693	0.05928	22.7861
910	0.00267	253.404	236	255	2.54959	3.07873	0.07041	0.04832	48.6839
911	0.00278	253.988	239	255	1.20153	3.09271	0.06744	0.05249	20.1909
912	0.00443	254.271	240	255	2.82312	3.103	0.07764	0.07265	86.377
913	0.00425	254.217	238	255	2.62605	3.10704	0.07623	0.07103	78.34
914	0.00543	253.982	236	255	3.43557	3.10523	0.09387	0.07366	16.8499
915	0.00391	254.024	240	255	1.82918	3.10727	0.07398	0.0673	166.745
916	0.00593	254.097	239	255	2.31233	3.11354	0.09195	0.08209	158.303
917	0.00325	253.988	239	255	1.45536	3.1039	0.07176	0.05763	20.5039
918	0.00357	254.16	231	255	3.89227	3.10366	0.07097	0.06402	1.17105
919	0.00487	254.079	237	255	2.7193	3.12067	0.08802	0.07041	78.7966
920	0.00632	254.01	236	255	3.72115	3.12445	0.09234	0.08712	50.5107
921	0.00331	253.97	241	255	2.46363	3.11836	0.06706	0.0629	61.2496
922	0.00291	253.865	239	255	3.81183	3.11874	0.0663	0.05589	115.119
923	0.00569	253.981	239	255	0.62244	3.1346	0.0963	0.07529	40.7805
924	0.00138	253.799	235	255	1.52962	3.11189	0.05491	0.03193	42.7622
925	0.00327	253.697	236	255	1.96612	3.12656	0.06664	0.06256	17.02
926	0.0075	254.441	240	255	3.59732	3.1424	0.10246	0.0932	177.576
927	0.00302	254.019	237	255	2.15924	3.13144	0.06788	0.05662	55.1093
928	0.00524	253.986	235	255	1.72662	3.14168	0.09298	0.07176	24.8025
929	0.00372	253.866	239	255	3.98331	3.13898	0.0753	0.0629	48.2867
930	0.00569	254.097	231	255	1.09761	3.14714	0.10197	0.071	27.5319
931	0.00532	254.373	238	255	3.2924	3.15086	0.08672	0.07808	29.6402
932	0.00397	254.081	239	255	2.05682	3.152	0.07615	0.06633	59.7668
933	0.00414	254.079	233	255	1.28035	3.15041	0.07599	0.06929	160.517
934	0.00562	253.982	237	255	3.08597	3.15912	0.09654	0.07408	40.479
935	0.00413	254.037	234	255	2.89066	3.1575	0.07861	0.06692	29.3086
936	0.00469	254.006	231	255	0.98258	3.16885	0.08454	0.0707	64.0741
937	0.00394	254.012	239	255	1.38617	3.17148	0.07695	0.06521	168.885
938	0.00375	254.129	235	255	3.48671	3.17457	0.07444	0.06422	86.7211
939	0.00373	253.976	241	255	4.07971	3.17394	0.07478	0.06356	51.8509
940	0.00475	254.161	238	255	2.39293	3.18099	0.0839	0.07216	36.4201
941	0.00488	253.985	231	255	0.88961	3.18269	0.08604	0.07223	22.4598
942	0.00433	253.894	238	255	1.50276	3.18279	0.07902	0.06985	6.28592
943	0.00534	254.071	239	255	2.9802	3.19155	0.08947	0.07592	35.1048
944	0.0034	254.232	243	255	1.8719	3.18599	0.06857	0.0632	58.419
945	0.00359	253.942	239	255	4.18022	3.18529	0.0705	0.06491	34.8935
946	0.00351	253.974	237	255	1.61184	3.18891	0.06967	0.06419	33.0218
947	0.00528	254.207	238	255	2.547	3.19724	0.08555	0.07857	95.9976
948	0.00436	254.28	236	255	3.19656	3.19216	0.08081	0.06864	177.678
949	0.0045	253.968	238	255	3.85898	3.20021	0.08241	0.06958	160.456
950	0.00329	254.191	238	255	1.19698	3.19514	0.07453	0.05622	16.3145
951	0.00247	253.433	235	255	2.24151	3.19512	0.05842	0.05389	65.9439
952	0.00527	254.188	235	255	0.77908	3.22105	0.09744	0.06892	80.4919
953	0.00264	253.617	236	255	3.38293	3.19943	0.06553	0.05124	4.49376
954	0.0056	253.921	239	255	2.74574	3.22095	0.09054	0.07874	55.3581
955	0.00526	253.893	237	255	0.67188	3.21452	0.10116	0.06617	17.4006
956	0.00402	254.176	238	255	2.14449	3.21764	0.07391	0.06923	23.5198
957	0.00311	254.102	237	255	1.77345	3.21595	0.06753	0.05855	13.9002
958	0.00014	253.5	243	255	3.61143	3.19571	0.02074	0.00851	23.3948
959	0.00331	253.691	237	255	1.94486	3.22799	0.06605	0.06378	76.0481
960	0.00353	254.134	234	255	3.75614	3.22902	0.06919	0.06494	58.8148
961	0.00325	253.361	237	255	3.96329	3.22867	0.06665	0.06213	163.281
962	0.00455	253.72	235	255	2.63179	3.24372	0.08506	0.06813	60.1215
963	0.00408	254.109	239	255	3.63301	3.23718	0.0737	0.07048	75.6977
964	0.00288	254.015	237	255	1.41173	3.23618	0.06615	0.05551	17.1606
965	0.00369	253.686	240	255	3.11494	3.24677	0.07194	0.06523	45.4659
966	0.00424	253.762	234	255	3.29153	3.24715	0.0785	0.06876	12.0901
967	0.0055	254.088	232	255	2.45122	3.26481	0.08704	0.08045	76.1872
968	0.00432	254.044	239	255	2.86883	3.25874	0.08293	0.06629	68.4335
969	0.00388	253.841	234	255	3.52515	3.25528	0.07588	0.06503	133.803
970	0.00534	254.182	240	255	4.27813	3.26376	0.08744	0.07768	24.5943
971	0.00474	254.071	234	255	1.53638	3.26566	0.08503	0.07094	54.2152
972	0.00353	254.038	239	255	2.04016	3.26005	0.07333	0.06128	53.8534
973	0.00384	254.194	232	255	1.02363	3.26403	0.07172	0.06812	82.2008
974	0.00521	254.068	239	255	2.31681	3.27212	0.08927	0.07425	97.8583
975	0.00482	253.829	239	255	1.11348	3.26974	0.08101	0.07583	11.5274
976	0.00472	254.17	235	255	1.21976	3.26961	0.08161	0.07372	16.1456
977	0.00274	254.052	240	255	1.32109	3.26144	0.06253	0.05573	19.9302
978	0.00491	254.37	237	255	1.66744	3.27334	0.08502	0.07355	15.046
979	0.00468	253.84	237	255	3.40094	3.27529	0.08356	0.07133	178.585
980	0.00556	254.186	234	255	4.06173	3.28347	0.08688	0.08148	9.60702
981	0.00398	254.122	237	255	1.82855	3.27947	0.07173	0.07064	47.2734
982	0.00362	253.854	239	255	3.03021	3.27664	0.06988	0.06604	62.2985
983	0.00407	254.102	235	255	2.20817	3.28966	0.08464	0.06117	53.2687
984	0.00474	254.216	234	255	0.93046	3.29486	0.0829	0.07283	21.861
985	0.00529	253.912	237	255	3.8992	3.30456	0.09372	0.07183	105.098
986	0.00346	253.762	239	255	2.93759	3.2964	0.07426	0.05933	49.8223
987	0.00395	254.032	238	255	3.69995	3.29867	0.07339	0.06859	22.742
988	0.00449	254.014	239	255	2.78609	3.30876	0.08204	0.06969	60.1663
989	0.0026	253.658	237	255	3.18273	3.30015	0.06246	0.05297	45.8041
990	0.00292	254.03	238	255	1.95225	3.30767	0.06269	0.05928	33.005
991	0.00477	254.135	235	255	4.17086	3.3167	0.08036	0.07555	129.566
992	0.00578	254.071	238	255	1.42503	3.31867	0.09789	0.0752	18.3145
993	0.00353	253.98	239	255	2.55632	3.31615	0.07429	0.06049	76.7633
994	0.00372	253.817	234	255	2.10287	3.32208	0.074	0.06401	39.0448
995	0.00537	253.991	236	255	3.80815	3.3341	0.08455	0.08093	14.0607
996	0.00514	254.118	239	255	3.28534	3.33186	0.08927	0.07326	30.4827
997	0.00443	254.286	238	255	3.61679	3.33287	0.08315	0.06777	173.878
998	0.00567	254.163	235	255	2.675	3.34487	0.08809	0.08193	116.655
999	0.00823	254.15	239	255	3.49007	3.37289	0.15711	0.06672	106.169
1000	0.00583	254.235	235	255	1.73798	3.34862	0.08788	0.08452	39.323
1001	0.00263	253.987	239	255	2.36993	3.33765	0.06813	0.04913	47.3565
1002	0.00509	254.021	239	255	1.56146	3.35508	0.08431	0.07684	28.0664
1003	0.00487	253.755	235	255	1.30659	3.3615	0.08207	0.07559	14.6916
1004	0.00517	254.179	237	255	4.27391	3.36496	0.09324	0.07055	18.4145
1005	0.00309	253.839	240	255	2.44796	3.36408	0.06873	0.0572	37.4134
1006	0.00836	254.265	232	255	3.9907	3.38221	0.10839	0.09823	112.934
1007	0.00342	254.019	239	255	2.25181	3.36791	0.0737	0.05911	37.5732
1008	0.00339	253.873	235	255	3.13751	3.3677	0.06986	0.06172	6.92208
1009	0.00372	253.697	239	255	1.02036	3.37373	0.07925	0.05983	35.0416
1010	0.00337	253.854	238	255	1.8402	3.37448	0.07156	0.06002	115.788
1011	0.00327	253.774	236	255	2.95524	3.37043	0.06726	0.06198	140.809
1012	0.00286	253.57	234	255	1.19932	3.36696	0.06762	0.0539	7.93186
1013	0.00415	253.944	239	255	3.37083	3.3756	0.08283	0.06377	32.104
1014	0.00317	253.933	231	255	2.86367	3.37483	0.06439	0.06277	34.0011
1015	0.00372	253.923	239	255	1.93224	3.38232	0.07662	0.06189	26.3936
1016	0.00291	253.966	238	255	1.64359	3.3818	0.06668	0.05549	27.7399
1017	0.00377	253.891	238	255	3.04373	3.38956	0.07154	0.06705	172.253
1018	0.00484	253.943	234	255	3.71952	3.39808	0.08324	0.07399	72.0712
1019	0.0054	254.21	235	255	4.10808	3.39759	0.09124	0.07542	24.5042
1020	0.0033	253.93	237	255	2.15561	3.39152	0.06874	0.06104	25.2587
1021	0.00523	254.035	237	255	1.44018	3.40818	0.08985	0.07407	30.5085
1022	0.00011	252.76	246	255	3.83458	3.37534	0.02259	0.0061	46.6575
1023	0.00722	254.074	239	255	4.37759	3.41589	0.10185	0.09024	24.8745
1024	0.00256	253.646	236	255	2.02749	3.40237	0.05799	0.0561	159.684
1025	0.00461	253.981	237	255	2.76915	3.4156	0.07834	0.07496	36.0046
1026	0.00292	253.473	236	255	2.32105	3.41439	0.06817	0.0546	62.7995
1027	0.0052	254.039	235	255	3.86755	3.42083	0.08632	0.07672	0.2359
1028	0.00291	253.741	234	255	3.21308	3.41563	0.06124	0.06051	129.089
1029	0.00334	253.903	234	255	2.52146	3.42224	0.07249	0.05865	52.5133
1030	0.00566	254.049	237	255	3.62095	3.43733	0.09072	0.0795	17.1532
1031	0.00438	253.818	239	255	1.10935	3.43266	0.07898	0.07065	4.97563
1032	0.0032	253.717	235	255	1.23326	3.44174	0.06536	0.06235	146.325
1033	0.00314	253.706	239	255	2.59496	3.44357	0.0668	0.05984	114.603
1034	0.00394	254.163	238	255	2.40156	3.44921	0.07989	0.06281	24.9258
1035	0.00529	254.038	233	255	1.33455	3.4606	0.0875	0.07701	6.06092
1036	0.00535	254.359	240	255	3.29948	3.45865	0.08513	0.07999	16.6516
1037	0.00499	254.1	232	255	1.75615	3.4635	0.08376	0.0759	156.382
1038	0.00304	253.558	236	255	3.13056	3.46127	0.06645	0.05825	108.367
1039	0.00547	254.059	233	255	2.93284	3.46935	0.08906	0.07825	49.8617
1040	0.00424	253.913	237	255	1.53273	3.46502	0.07671	0.07037	13.7909
1041	0.00484	254.226	238	255	4.19564	3.46867	0.08634	0.07134	34.089
1042	0.00417	253.913	234	255	1.88293	3.47263	0.07791	0.06809	77.6152
1043	0.00505	254.117	238	255	1.64206	3.47758	0.08356	0.07694	48.0234
1044	0.00426	253.736	238	255	3.39854	3.47556	0.08013	0.06771	46.8515
1045	0.00271	254.136	235	255	2.07539	3.46942	0.06452	0.05341	60.3693
1046	0.00287	253.452	238	255	2.83973	3.4682	0.06699	0.05457	160.943
1047	0.00429	253.749	235	255	1.01045	3.4766	0.0819	0.06672	3.85787
1048	0.00399	253.67	237	255	1.97687	3.48431	0.08271	0.0614	40.7956
1049	0.00322	253.97	236	255	2.25583	3.48126	0.07221	0.05681	17.1233
1050	0.00615	254.004	237	255	2.68586	3.49806	0.09888	0.07913	57.1328
1051	0.00531	253.991	239	255	3.03366	3.50175	0.08637	0.07827	87.951
1052	0.00296	253.846	239	255	2.1557	3.49268	0.06985	0.054	21.0554
1053	0.00304	253.917	240	255	3.7773	3.49846	0.0673	0.0576	76.1809
1054	0.00384	253.701	235	255	3.49536	3.50503	0.07604	0.06432	96.8718
1055	0.00426	253.915	236	255	1.43039	3.50471	0.07716	0.07031	10.1601
1056	0.00371	253.946	239	255	3.99383	3.50495	0.07005	0.06738	154.469
1057	0.00536	253.985	238	255	2.44587	3.52523	0.09093	0.07501	75.7307
1058	0.00652	254.201	240	255	3.89585	3.52058	0.09493	0.08742	170.55
1059	0.00598	254.195	238	255	3.68053	3.52699	0.09132	0.08339	106.114
1060	0.00425	253.809	235	255	4.52126	3.51549	0.07738	0.06997	23.7056
1061	0.00474	254.196	237	255	4.42045	3.51798	0.07971	0.07568	32.4226
1062	0.00353	253.81	234	255	2.54167	3.52327	0.07022	0.06408	83.1647
1063	0.00501	253.971	239	255	4.29939	3.52306	0.08709	0.07319	35.3689
1064	0.0045	254.194	239	255	3.1959	3.52389	0.0815	0.07029	35.9209
1065	0.00519	254.15	237	255	4.09209	3.5296	0.08204	0.08059	90.8324
1066	0.00335	253.846	239	255	1.09614	3.5313	0.0753	0.05668	33.092
1067	0.00336	253.789	239	255	1.22152	3.5327	0.07507	0.05707	31.9836
1068	0.00511	254.066	239	255	2.33544	3.54173	0.09099	0.07156	34.5296
1069	0.00349	254.072	238	255	2.76344	3.53459	0.07125	0.06238	34.6138
1070	0.00325	253.839	238	255	1.81431	3.5416	0.06881	0.06018	46.4678
1071	0.00335	254.172	235	255	3.57575	3.54002	0.06905	0.06172	23.1867
1072	0.0039	253.93	238	255	2.02589	3.55102	0.0725	0.06845	79.3902
1073	1e-05	253.667	251	255	2.72716	3.52	0.00826	0.002	45
1074	0.00378	254.054	239	255	1.35739	3.5677	0.07358	0.06549	6.56135
1075	0.00379	254.202	239	255	1.50621	3.56866	0.0716	0.06746	122.503
1076	0.00501	253.994	239	255	1.9061	3.57796	0.08503	0.07496	104.668
1077	0.00452	254.053	234	255	2.2301	3.57652	0.0789	0.07296	92.653
1078	0.00211	253.965	238	255	3.11415	3.56458	0.05436	0.04939	112.691
1079	0.0045	253.922	237	255	3.27497	3.57775	0.07698	0.07435	14.9348
1080	0.00316	254.123	236	255	1.72499	3.57212	0.07095	0.05665	34.4992
1081	0.0042	253.84	231	255	2.60464	3.57638	0.07878	0.06796	30.4512
1082	0.00405	253.953	237	255	1.61334	3.57943	0.07506	0.06869	22.9104
1083	0.00413	253.841	234	255	2.93885	3.58317	0.07593	0.06927	87.8863
1084	0.00607	254.223	239	255	3.38134	3.58573	0.09212	0.08392	39.8515
1085	0.00346	253.941	234	255	2.09968	3.58231	0.07348	0.05988	36.5824
1086	0.00144	253.274	233	255	1.1494	3.57591	0.05008	0.03655	34.938
1087	0.00589	254.106	237	255	2.83189	3.60101	0.0914	0.08198	31.2976
1088	0.00281	253.725	237	255	4.01503	3.58498	0.0624	0.05726	178.741
1089	0.00496	254.298	239	255	3.81279	3.60069	0.08058	0.07835	76.5049
1090	0.00354	253.787	234	255	4.18209	3.59467	0.07526	0.05993	66.7164
1091	0.00482	253.944	236	255	4.61145	3.60307	0.08037	0.07642	0.25607
1092	0.00294	254.063	238	255	4.51321	3.6001	0.0636	0.05895	122.503
1093	0.00718	254.031	234	255	3.48685	3.6214	0.10427	0.08773	24.9365
1094	0.00344	254.098	239	255	4.33356	3.60697	0.06984	0.06269	132.805
1095	0.00396	253.966	238	255	0.80244	3.61726	0.08705	0.0579	49.3195
1096	0.0057	254.049	231	255	2.69793	3.62594	0.08991	0.0807	161.266
1097	0.00375	254.008	234	255	3.72063	3.6166	0.07303	0.0653	166.703
1098	0.00518	254.229	234	255	1.26606	3.62857	0.08172	0.08063	152.912
1099	0.00421	254.287	235	255	2.39756	3.62531	0.07676	0.06982	179.466
1100	0.00459	254.241	240	255	3.60235	3.63006	0.07697	0.07601	161.767
1101	0.00457	254.075	234	255	3.91377	3.63281	0.08002	0.07276	11.9487
1102	0.00408	253.863	240	255	2.52578	3.63975	0.07936	0.06552	58.3028
1103	0.00692	254.269	235	255	4.42601	3.64775	0.09974	0.08829	62.8583
1104	0.00354	254.284	240	255	1.41257	3.63717	0.07477	0.06025	11.1601
1105	0.00373	254.024	235	255	2.30878	3.63775	0.07096	0.06691	28.4316
1106	0.00551	254.179	239	255	3.08319	3.64957	0.09097	0.07716	44.8265
1107	0.0036	254.26	235	255	2.14128	3.64698	0.07234	0.06334	68.4725
1108	0.00518	254.023	231	255	1.02187	3.66434	0.10421	0.06334	61.4519
1109	0.00272	253.723	238	255	1.77943	3.64515	0.06246	0.05552	37.8591
1110	0.00766	254.338	235	255	3.21365	3.66204	0.10605	0.09192	15.4281
1111	0.00273	253.971	239	255	4.25482	3.64238	0.06674	0.05205	179.675
1112	0.00295	254.009	238	255	1.14804	3.65564	0.06767	0.05549	98.7369
1113	0.00487	254.097	235	255	1.99684	3.66308	0.08628	0.0719	170.88
1114	0.00414	254.14	232	255	4.71064	3.66534	0.0752	0.07017	112.072
1115	0.00314	253.503	238	255	1.53224	3.66247	0.07395	0.05398	36.8315
1116	0.00251	253.789	234	255	4.00902	3.66098	0.05806	0.05499	16.0721
1117	0.00492	254.134	239	255	1.66574	3.67313	0.08676	0.07213	18.1254
1118	0.00486	254.146	239	255	4.11189	3.67351	0.08321	0.07435	136.635
1119	0.00622	254.148	235	255	0.87568	3.68527	0.09261	0.08556	33.0136
1120	0.00276	253.673	239	255	2.99262	3.66854	0.06091	0.05766	141.093
1121	0.00469	254.054	237	255	1.87271	3.68783	0.08157	0.07314	40.3557
1122	0.00483	254.076	233	255	4.54725	3.69095	0.08412	0.07309	96.2562
1123	0.00369	254.114	235	255	3.3828	3.68522	0.07302	0.06426	40.0315
1124	0.00579	254.053	237	255	2.62551	3.69839	0.09351	0.07878	49.2825
1125	0.00301	254.012	237	255	3.67073	3.69184	0.06345	0.06031	91.8127
1126	0.00331	253.599	239	255	2.89918	3.69495	0.0666	0.06325	123.809
1127	4.331e-06	255	255	255	2.40668	3.66568	0.00235	0.00235	0
1128	0.00416	253.999	237	255	2.42296	3.69966	0.08211	0.06453	39.6107
1129	0.00502	253.871	235	255	2.78301	3.70633	0.08535	0.07494	141.648
1130	0.00272	253.83	240	255	1.32949	3.69816	0.06307	0.05499	26.1194
1131	0.00229	253.868	235	255	3.53744	3.69709	0.06194	0.04709	37.9022
1132	0.00375	254.216	234	255	3.76824	3.71152	0.07402	0.06443	106.575
1133	0.00535	254.095	239	255	4.33641	3.71414	0.08427	0.08081	3.46575
1134	0.00459	253.958	239	255	2.25021	3.71682	0.08393	0.06957	47.8186
1135	0.00413	254.162	231	255	4.82456	3.71482	0.07681	0.06841	155.572
1136	0.00442	254.16	236	255	3.96691	3.72591	0.07921	0.07107	155.803
1137	0.00414	254.037	239	255	4.22017	3.72168	0.07995	0.066	164.738
1138	0.00475	253.958	231	255	4.63679	3.72532	0.08199	0.0737	176.191
1139	0.0025	253.407	235	255	3.45968	3.72274	0.06463	0.04931	150.211
1140	0.0045	254.211	238	255	3.86592	3.73149	0.07773	0.0737	42.4761
1141	0.00424	254.026	235	255	1.58544	3.73496	0.08395	0.06423	26.3473
1142	0.00259	253.568	237	255	2.05935	3.72763	0.06045	0.05445	24.9495
1143	0.00586	254.443	238	255	3.28834	3.74659	0.0879	0.08487	163.963
1144	0.00316	254.174	239	255	2.13793	3.73485	0.07099	0.0567	29.8034
1145	0.00458	253.854	239	255	3.03204	3.75556	0.0849	0.06865	65.793
1146	0.0048	254.072	237	255	2.51226	3.75702	0.08812	0.06933	63.0907
1147	0.00366	253.84	239	255	3.59754	3.75558	0.0723	0.06452	96.4486
1148	0.00301	254.014	238	255	3.10504	3.75532	0.06863	0.05592	49.9973
1149	0.00602	254.261	233	255	4.45375	3.76607	0.08959	0.08555	22.1569
1150	0.00283	253.902	235	255	1.47286	3.75642	0.0704	0.05114	54.6864
1151	0.00587	254.072	238	255	1.72565	3.76907	0.0981	0.07616	17.4425
1152	0.00409	253.739	239	255	4.05954	3.76281	0.07439	0.06997	178.334
1153	0.00583	254.155	239	255	4.74579	3.77188	0.09024	0.08231	32.0888
1154	0.00608	254.155	236	255	4.93003	3.77121	0.09493	0.08161	141.95
1155	0.00505	254.032	239	255	1.2334	3.77306	0.08786	0.07311	32.4732
1156	0.00594	254.13	237	255	2.68589	3.77839	0.09136	0.08274	111.527
1157	0.00506	254.004	235	255	1.36915	3.77848	0.08549	0.07533	11.9157
1158	0.0046	253.923	235	255	1.83977	3.77694	0.08162	0.07174	35.859
1159	0.00307	253.661	238	255	2.94122	3.77765	0.06661	0.05869	62.8101
1160	0.00349	253.955	239	255	3.18263	3.7783	0.06853	0.06485	107.367
1161	0.00463	254.175	231	255	3.40894	3.78717	0.08099	0.07285	36.9076
1162	0.0022	254.112	241	255	1.96345	3.78149	0.05802	0.04818	36.8882
1163	0.00594	253.903	237	255	2.30399	3.79768	0.0964	0.07842	36.3328
1164	0.00399	253.856	234	255	2.85397	3.78899	0.08085	0.06288	45.5443
1165	0.00493	254.275	239	255	4.15976	3.79513	0.08194	0.07665	154.838
1166	0.00354	253.991	240	255	3.67622	3.79215	0.07465	0.06042	60.5941
1167	0.00323	253.705	237	255	4.54377	3.78968	0.07165	0.05733	45.1431
1168	0.00389	253.609	239	255	2.41017	3.79554	0.07766	0.06376	152.347
1169	0.00268	253.825	235	255	3.51982	3.79485	0.06075	0.05609	92.1893
1170	0.00447	253.984	232	255	2.17439	3.8108	0.09052	0.06286	40.5378
1171	0.00409	254.07	237	255	3.77898	3.80822	0.07849	0.06639	33.0627
1172	0.00414	253.994	237	255	4.30631	3.80806	0.07732	0.06818	4.379
1173	0.00527	253.788	234	255	2.55253	3.8372	0.13229	0.05077	47.9913
1174	0.00217	253.588	241	255	4.65873	3.80539	0.05622	0.04903	102.069
1175	0.00567	254.102	237	255	4.84688	3.82555	0.09119	0.07915	140.74
1176	0.00499	254.186	237	255	2.0545	3.82068	0.08947	0.071	4.10865
1177	0.00459	254.227	238	255	1.53582	3.82505	0.08269	0.07075	16.3481
1178	0.00545	254.037	237	255	3.99104	3.83489	0.08629	0.08045	155.71
1179	0.00513	254.164	235	255	3.88141	3.83995	0.08206	0.07962	45.5835
1180	0.00349	254.03	235	255	3.32376	3.83899	0.07431	0.05988	46.6322
1181	0.00332	254.144	238	255	1.4216	3.85063	0.07473	0.05652	43.9991
1182	0.00569	254.121	231	255	1.9093	3.86321	0.09281	0.07807	50.8798
1183	0.00333	253.882	235	255	2.99702	3.85392	0.07425	0.05703	27.3918
1184	0.00505	254.153	238	255	3.2147	3.86525	0.08503	0.07561	75.1103
1185	0.0044	254.089	241	255	1.64074	3.85847	0.08873	0.06307	11.8145
1186	0.00657	254.15	234	255	4.41591	3.87035	0.09457	0.08839	10.8394
1187	0.00433	254.088	234	255	4.60196	3.86507	0.07596	0.07252	145.062
1188	0.00306	253.478	235	255	2.72993	3.86147	0.07266	0.05365	34.9917
1189	0.00435	254.026	235	255	3.69146	3.87088	0.08341	0.06644	32.848
1190	0.00358	253.862	239	255	4.22281	3.86844	0.06822	0.06676	67.1377
1191	0.0046	253.992	237	255	4.11022	3.87187	0.07974	0.07344	175.627
1192	0.00616	254.08	237	255	4.70827	3.88075	0.09237	0.08488	36.2285
1193	0.00547	253.881	234	255	1.75071	3.8828	0.089	0.07824	50.9933
1194	0.00247	253.516	234	255	3.12071	3.87367	0.05999	0.05239	94.2873
1195	0.00444	253.769	239	255	3.52747	3.88428	0.08405	0.06731	72.7135
1196	0.003	253.879	239	255	2.44468	3.87582	0.06623	0.05769	18.2604
1197	0.00391	254.143	231	255	2.81114	3.88233	0.07105	0.07015	96.7336
1198	0.00346	253.715	235	255	3.42345	3.8835	0.07124	0.06192	79.845
1199	0.00511	254.169	238	255	4.95284	3.89064	0.08943	0.07275	129.038
1200	0.00227	254.002	241	255	2.92535	3.88054	0.0562	0.05141	88.8392
1201	0.0054	253.917	239	255	2.62279	3.89436	0.08447	0.08134	64.295
1202	0.0042	253.879	235	255	3.79494	3.89909	0.07392	0.07228	121.101
1203	0.00535	254.298	237	255	4.31483	3.91294	0.09031	0.0754	100.879
1204	0.00243	253.687	234	255	4.50695	3.8968	0.06369	0.04866	91.9287
1205	0.00353	253.919	239	255	2.14801	3.90483	0.06941	0.06475	46.2102
1206	0.00489	254.207	239	255	2.26069	3.90481	0.08633	0.07211	14.9002
1207	0.00333	253.713	240	255	1.48305	3.91057	0.06756	0.06276	43.1964
1208	0.00417	253.866	231	255	3.99663	3.93204	0.07414	0.07155	71.5559
1209	0.00337	254.123	237	255	4.87641	3.92714	0.07637	0.05617	130.687
1210	0.00251	253.808	239	255	2.03614	3.92104	0.05986	0.05333	3.90654
1211	0.00391	253.959	231	255	4.79414	3.93145	0.07428	0.06703	87.9419
1212	0.0037	253.694	235	255	2.36498	3.93024	0.07563	0.06233	17.2397
1213	4.331e-06	252	252	252	2.41084	3.90292	0.00235	0.00235	0
1214	0.00354	254.127	240	255	3.31774	3.93142	0.07279	0.06196	170.855
1215	0.00343	254.063	238	255	3.02537	3.94231	0.07267	0.06002	26.7956
1216	0.00485	253.883	238	255	2.73809	3.94572	0.08723	0.0708	22.9575
1217	0.00401	253.86	239	255	3.90319	3.95233	0.08283	0.06164	74.4819
1218	0.00547	254.136	231	255	2.86999	3.95588	0.09523	0.07307	43.5878
1219	0.00259	254.099	235	255	1.94542	3.9495	0.06416	0.05148	47.8185
1220	0.00213	253.43	237	255	3.65312	3.95341	0.06282	0.04327	67.0885
1221	0.00592	254.183	238	255	1.64724	3.96551	0.09462	0.0796	21.9217
1222	0.00589	253.999	235	255	2.51456	3.96625	0.09058	0.08272	15.2363
1223	0.00605	254.274	236	255	3.1236	3.9699	0.09843	0.0782	38.2995
1224	0.00379	254.043	237	255	1.85169	3.96078	0.076	0.06348	54.8952
1225	0.00413	253.884	237	255	4.09157	3.96351	0.07468	0.07044	42.4435
1226	0.00356	254.053	243	255	3.22565	3.97005	0.07083	0.06407	85.2855
1227	0.00379	253.803	235	255	3.58087	3.96608	0.07032	0.06861	81.2456
1228	0.0024	253.713	234	255	3.40885	3.96304	0.05807	0.0526	44.3074
1229	0.00291	253.911	238	255	4.18297	3.97005	0.0655	0.05665	99.7601
1230	0.00369	253.835	239	255	3.72942	3.97497	0.07133	0.06593	31.6798
1231	0.00521	254.126	234	255	4.68216	3.98199	0.08783	0.07553	85.053
1232	0.00467	254.267	233	255	4.26136	3.99138	0.07983	0.07453	105.307
1233	0.00326	253.719	238	255	4.56645	3.98084	0.0701	0.05915	144.34
1234	0.00467	253.971	235	255	2.15709	3.98789	0.08259	0.07203	23.7685
1235	0.00334	253.887	236	255	1.75174	3.98641	0.0704	0.06038	48.4921
1236	0.00324	253.829	237	255	3.48896	3.99052	0.06732	0.06135	105.146
1237	0.00351	254.047	238	255	2.27249	3.99331	0.07229	0.06178	15.9073
1238	0.0034	253.809	235	255	2.40984	3.99798	0.07321	0.05905	51.1221
1239	0.0056	254.229	234	255	4.92792	4.01319	0.09001	0.07927	59.8417
1240	0.00432	253.821	239	255	3.83479	4.00786	0.08068	0.0682	29.1353
1241	0.00479	254.028	237	255	1.99508	4.01193	0.0865	0.07044	4.05885
1242	0.00636	254.272	234	255	2.6132	4.02276	0.09417	0.08601	82.142
1243	0.00401	253.851	236	255	4.34312	4.02761	0.07969	0.06414	50.7363
1244	0.00543	254.049	235	255	3.36073	4.03173	0.0865	0.07987	139.165
1245	0.00341	254.019	236	255	4.51061	4.02825	0.07246	0.05989	104.09
1246	0.00238	253.678	236	255	2.95969	4.02275	0.06097	0.04965	26.2859
1247	0.0031	253.763	239	255	4.43084	4.0334	0.07158	0.05516	97.2747
1248	0.0024	253.798	237	255	4.81978	4.02307	0.06075	0.05037	164.55
1249	0.00538	253.944	239	255	2.72146	4.04881	0.08506	0.08058	51.08
1250	0.00278	253.919	236	255	5.00022	4.04328	0.05985	0.05905	119.074
1251	0.00307	253.846	239	255	2.0823	4.05331	0.07278	0.05379	56.1583
1252	0.00185	253.443	241	255	3.17145	4.04447	0.05287	0.04454	45.7052
1253	0.0024	253.409	237	255	3.63999	4.04828	0.06611	0.04629	58.7496
1254	0.00036	253.06	241	255	4.61933	4.02656	0.03108	0.0149	20.5018
1255	0.00475	254.437	241	255	1.86457	4.0626	0.08242	0.07332	39.8875
1256	0.00588	254.3	237	255	4.06884	4.06663	0.08758	0.0855	173.971
1257	0.00306	253.738	239	255	3.74213	4.05862	0.06601	0.05897	95.0801
1258	0.00278	253.922	235	255	3.98385	4.05889	0.06608	0.05366	94.606
1259	0.0035	253.855	237	255	2.33436	4.06389	0.07084	0.06289	106.321
1260	0.00349	253.823	239	255	4.16428	4.06561	0.07002	0.06355	84.1479
1261	0.00325	253.871	236	255	3.25212	4.06245	0.07085	0.05845	19.5905
1262	0.00485	253.972	239	255	3.55289	4.0709	0.07991	0.07728	97.0514
1263	0.00604	254.087	238	255	3.04763	4.07912	0.09116	0.08437	47.045
1264	0.00362	254.125	235	255	1.74813	4.06972	0.07437	0.06205	21.1057
1265	0.00391	253.921	238	255	2.80779	4.07563	0.07494	0.06637	95.4155
1266	0.00425	254.017	236	255	3.90588	4.07867	0.08086	0.0669	109.455
1267	0.00467	253.998	240	255	2.20218	4.08075	0.08153	0.07297	28.5932
1268	0.00249	253.873	235	255	2.89064	4.07364	0.05862	0.05417	135.913
1269	0.0056	254.186	235	255	4.68787	4.0869	0.0911	0.0782	65.374
1270	0.0034	254.019	237	255	4.7727	4.08015	0.06809	0.06365	44.2154
1271	0.00346	253.796	234	255	2.46869	4.08379	0.06905	0.0638	97.8688
1272	0.00387	254.279	238	255	4.24558	4.09125	0.07534	0.06543	165.305
1273	0.00279	254.019	238	255	4.58242	4.09056	0.06251	0.05689	172.74
1274	0.00439	253.858	239	255	3.46157	4.10454	0.07805	0.07164	120.208
1275	0.00402	253.921	237	255	2.56069	4.12036	0.07327	0.06983	75.0731
1276	0.00548	254.291	234	255	1.9682	4.12486	0.09038	0.07718	37.0196
1277	0.00483	254.082	235	255	4.90577	4.12155	0.08082	0.07614	151.53
1278	0.00327	253.714	235	255	4.31734	4.12377	0.06498	0.06415	72.2469
1279	0.00449	253.99	234	255	3.15829	4.13594	0.08132	0.07025	28.6016
1280	0.00204	253.451	237	255	2.30527	4.12745	0.05463	0.04764	78.3854
1281	0.00445	254.204	239	255	4.48079	4.13682	0.07684	0.0737	65.2612
1282	0.00352	253.959	239	255	3.77185	4.13736	0.07371	0.06081	97.4303
1283	0.00332	254.126	239	255	2.09981	4.13641	0.07128	0.05933	34.4515
1284	0.00321	253.836	239	255	4.39094	4.14156	0.07204	0.05679	104.447
1285	0.00477	254.169	239	255	3.66438	4.14666	0.08392	0.07241	76.9318
1286	0.00474	254.184	238	255	3.36402	4.14679	0.08371	0.07206	137.135
1287	0.00447	253.999	237	255	2.66995	4.16161	0.0821	0.06931	82.0085
1288	0.00237	253.395	234	255	2.41668	4.15024	0.0598	0.05044	33.7975
1289	0.00553	254.073	234	255	3.87645	4.17279	0.08722	0.08073	162.087
1290	0.0037	253.905	238	255	4.06812	4.16544	0.06956	0.0677	61.7518
1291	0.00203	253.333	237	255	3.56462	4.15579	0.05307	0.04872	8.93066
1292	0.00301	253.967	239	255	4.58839	4.15978	0.06746	0.05673	169.469
1293	0.00523	254.087	236	255	4.81763	4.17558	0.08553	0.07781	117.374
1294	0.00531	254.137	235	255	4.16099	4.18152	0.08668	0.07799	97.4966
1295	0.00224	253.816	239	255	2.77602	4.16499	0.05515	0.05168	47.8654
1296	0.00218	253.964	236	255	2.20945	4.16965	0.06137	0.04528	40.3065
1297	0.00365	253.992	237	255	4.24994	4.18558	0.07665	0.06072	103.493
1298	0.0031	253.699	236	255	4.72213	4.18111	0.07159	0.05507	116.518
1299	0.00464	253.914	237	255	3.24431	4.20142	0.07909	0.07467	58.5469
1300	0.00455	254.118	237	255	2.31935	4.20907	0.07763	0.07458	169.945
1301	0.00344	254.18	237	255	2.50919	4.2088	0.07352	0.05955	33.832
1302	0.00284	253.846	234	255	4.32178	4.20897	0.0652	0.05548	87.5667
1303	0.00416	254.072	241	255	3.10339	4.21663	0.07984	0.0663	61.4806
1304	0.00398	254.075	236	255	3.98843	4.21761	0.07528	0.06739	76.0708
1305	0.00426	254.064	239	255	4.65002	4.22455	0.07903	0.06859	51.016
1306	0.00294	253.74	236	255	2.13064	4.22423	0.07228	0.05187	28.4221
1307	0.00324	253.513	236	255	4.41079	4.22897	0.06823	0.06045	25.9447
1308	0.00582	254.251	236	255	4.50699	4.24179	0.08812	0.08416	57.3243
1309	0.00338	253.883	239	255	3.35168	4.2399	0.06879	0.0626	37.5224
1310	0.0037	253.912	238	255	2.42602	4.24575	0.07021	0.06706	100.6
1311	0.00359	253.906	239	255	2.79367	4.24489	0.0717	0.06368	64.8727
1312	0.00439	254.259	235	255	2.24166	4.2768	0.08691	0.06433	41.3012
1313	0.00364	253.763	234	255	4.84643	4.27503	0.07117	0.06508	30.5418
1314	0.00534	254.227	238	255	3.03122	4.29428	0.08675	0.07837	69.6594
1315	0.00493	254.094	232	255	3.18062	4.29617	0.08768	0.07157	1.77453
1316	0.00305	253.467	235	255	4.34506	4.29536	0.06459	0.06018	60.2942
1317	0.00365	254.134	237	255	4.74271	4.29726	0.06886	0.06751	9.15796
1318	0.00329	253.68	238	255	3.46303	4.30191	0.07081	0.0591	143.916
1319	0.00316	253.966	235	255	4.60195	4.30385	0.07097	0.05672	102.391
1320	0.00641	254.22	236	255	2.52999	4.32605	0.0974	0.08379	137.142
1321	0.00431	254.23	235	255	2.31524	4.3261	0.07891	0.06959	17.7821
1322	0.00457	254.23	239	255	2.11986	4.36128	0.07977	0.07299	10.0439
1323	0.00375	254.269	240	255	2.40685	4.35977	0.07129	0.06691	46.8434
1324	0.00375	253.997	231	255	3.25628	4.39346	0.07258	0.06579	38.4346
1325	0.00315	253.557	239	255	2.62846	4.39866	0.06891	0.05817	164.115
1326	0.00552	254.23	238	255	2.26887	4.42592	0.08926	0.0787	24.6884
1327	0.0049	254.265	239	255	4.47145	4.42239	0.08551	0.07299	26.7191
1328	0.00537	254.174	238	255	2.47739	4.42805	0.0845	0.08085	8.2373
1329	0.00278	253.791	238	255	4.30746	4.41792	0.06466	0.05466	130.972
1330	0.00584	254.188	239	255	4.60342	4.44184	0.09439	0.07881	179.282
1331	0.00363	254.216	240	255	2.93489	4.43637	0.07468	0.06187	4.02477
1332	0.00515	254.276	236	255	3.61947	4.45154	0.08989	0.07294	162.33
1333	0.00529	253.958	239	255	2.36904	4.45917	0.08362	0.08051	112.114
1334	0.00519	254.052	239	255	3.95248	4.46492	0.08825	0.07491	150.295
1335	0.00347	253.964	233	255	3.01643	4.46555	0.0694	0.06364	92.1872
1336	0.00519	254.053	236	255	4.89032	4.46525	0.09059	0.07292	7.96911
1337	0.00493	254.044	238	255	3.52424	4.47289	0.08525	0.0736	176.208
1338	0.00314	253.559	235	255	2.18249	4.48594	0.07568	0.05289	41.3068
1339	0.00344	254.131	239	255	3.35359	4.48681	0.06935	0.06321	106.872
1340	0.00437	254.269	238	255	4.75769	4.48861	0.07895	0.07054	12.4887
1341	0.00317	253.932	237	255	2.82317	4.49667	0.06964	0.05788	160.068
1342	0.00503	253.809	237	255	4.309	4.50549	0.09485	0.06749	142.981
1343	0.00449	254.238	235	255	4.41785	4.51693	0.08429	0.06777	176.185
1344	0.00372	253.73	236	255	4.53571	4.51413	0.07844	0.06045	3.2402
1345	0.00409	254.1	239	255	2.55198	4.5221	0.07397	0.07037	13.7471
1346	0.00249	253.703	239	255	3.68527	4.5159	0.06118	0.05191	158.145
1347	0.00282	254.167	238	255	2.46011	4.52065	0.06295	0.05711	157.938
1348	0.00383	253.983	234	255	3.27134	4.53214	0.07288	0.06695	173.084
1349	0.00391	253.794	235	255	4.22613	4.53751	0.081	0.06153	115.316
1350	1e-05	253	250	255	2.35672	4.50432	0.00704	0.00235	0
1351	0.00273	253.876	239	255	2.90381	4.5369	0.06396	0.05439	124.663
1352	0.00386	254.257	237	255	4.67791	4.53789	0.08307	0.05921	161.323
1353	0.00228	254.085	238	255	4.11975	4.53581	0.05726	0.05075	122.465
1354	0.00288	253.749	237	255	2.35757	4.54006	0.06597	0.05558	6.30403
1355	0.00267	253.907	235	255	2.98936	4.54274	0.06243	0.0544	13.9441
1356	0.00395	253.906	239	255	3.80732	4.55802	0.07681	0.0654	82.4568
1357	0.00455	254.206	237	255	3.48991	4.56082	0.09004	0.06436	150.211
1358	0.00273	253.87	237	255	3.63433	4.56291	0.06208	0.05605	59.4173
1359	0.00478	253.966	236	255	3.94455	4.56829	0.08291	0.07335	153.844
1360	0.00631	254.352	239	255	4.03707	4.57681	0.09305	0.08628	167.628
1361	0.00374	254.003	238	255	2.25729	4.57624	0.07281	0.06543	28.2614
1362	0.00571	254.063	231	255	2.13893	4.58971	0.08642	0.08415	52.8328
1363	0.00446	254.013	239	255	4.61116	4.59431	0.08424	0.06749	175.532
1364	0.00387	253.907	239	255	4.47125	4.60181	0.07713	0.06384	41.6278
1365	0.00395	253.928	237	255	5.00468	4.60356	0.08206	0.06121	158.81
1366	0.00363	253.984	235	255	4.17307	4.60793	0.07047	0.06557	86.5771
1367	0.00272	254.1	235	255	2.41633	4.6069	0.06659	0.05191	86.4133
1368	0.00424	253.978	237	255	4.89998	4.61271	0.08178	0.066	155.797
1369	0.00452	254.369	240	255	2.89082	4.62209	0.07935	0.07254	23.0337
1370	0.00162	253.272	239	255	4.29113	4.61833	0.05223	0.03959	134.253
1371	0.00365	254.1	239	255	2.32428	4.63425	0.07496	0.06208	40.6176
1372	0.00416	254.061	239	255	3.73334	4.63271	0.07822	0.06767	14.8551
1373	0.00413	254.177	237	255	4.37604	4.63135	0.07626	0.0689	160.192
1374	0.00362	253.887	237	255	4.8005	4.631	0.07286	0.06319	155.26
1375	0.00374	253.742	237	255	3.15956	4.64597	0.07368	0.06458	90.9785
1376	0.00385	254.149	238	255	3.86199	4.6468	0.07684	0.06372	58.4547
1377	0.00303	253.576	237	255	3.95914	4.66056	0.0637	0.0606	155.56
1378	0.00366	253.926	234	255	4.52161	4.67605	0.07	0.06664	103.356
1379	0.00504	253.972	235	255	4.09265	4.68394	0.08427	0.0761	103.082
1380	0.00561	253.981	237	255	4.63196	4.68901	0.09567	0.0747	150.299
1381	0.00307	253.733	231	255	2.17759	4.68345	0.06412	0.06088	64.7338
1382	0.00583	254.247	235	255	4.28219	4.69869	0.08935	0.08306	112.952
1383	0.00279	253.687	238	255	4.74107	4.68236	0.06094	0.05836	5.8718
1384	0.0047	254.082	237	255	2.46124	4.69572	0.0862	0.06941	45.2869
1385	0.00317	253.826	236	255	5.02845	4.69049	0.07343	0.05489	132.597
1386	0.00701	254.115	234	255	3.79569	4.71127	0.09886	0.0903	160.11
1387	0.00365	253.967	238	255	3.65483	4.69711	0.07389	0.06283	46.0256
1388	0.00333	254.069	235	255	3.23909	4.69656	0.06794	0.06232	26.014
1389	4.331e-06	247	247	247	2.30887	4.6708	0.00235	0.00235	0
1390	0.00434	254.055	237	255	2.84142	4.70749	0.07746	0.07139	161.623
1391	0.00399	254.047	238	255	2.26328	4.71718	0.07358	0.0691	119.415
1392	0.00631	253.979	238	255	4.91707	4.72552	0.09252	0.08689	138.773
1393	0.00297	254.091	239	255	4.18642	4.71554	0.06316	0.0598	22.6189
1394	0.00346	253.93	234	255	2.36038	4.7297	0.06992	0.06293	74.423
1395	0.00197	253.743	237	255	2.54701	4.72216	0.05249	0.0479	52.6883
1396	0.00294	253.56	231	255	4.39175	4.73587	0.07252	0.05155	109.971
1397	0.00445	253.939	239	255	4.01592	4.74586	0.07768	0.07289	2.80476
1398	0.00153	253.218	239	255	2.90781	4.73305	0.04732	0.04113	30.7398
1399	0.00426	254.152	239	255	3.91226	4.74761	0.07489	0.07245	144.417
1400	4.331e-06	246	246	246	2.88323	4.71659	0.00235	0.00235	0
1401	0.00269	253.703	235	255	3.29934	4.74578	0.0668	0.05134	53.5222
1402	0.00498	254.094	236	255	4.48668	4.76283	0.09147	0.06932	137.915
1403	8.661e-06	255	255	255	2.88114	4.72387	0.0047	0.00235	90
1404	0.00417	253.68	235	255	4.80956	4.76509	0.07449	0.07128	48.6266
1405	0.00284	253.783	239	255	2.70748	4.76461	0.0629	0.05742	51.5787
1406	0.00439	254.066	239	255	4.11576	4.77762	0.07978	0.07008	138.694
1407	0.00443	254.02	239	255	4.59679	4.78055	0.07958	0.07095	164.521
1408	0.00466	254.223	235	255	3.70123	4.78395	0.08102	0.07322	171.713
1409	0.00416	253.87	239	255	2.9424	4.79135	0.07591	0.06973	86.3563
1410	0.00296	253.766	233	255	3.05952	4.78505	0.06576	0.05727	111.535
1411	0.00317	253.893	239	255	4.33263	4.7858	0.06592	0.06115	102.672
1412	0.00328	254.247	237	255	3.6097	4.78818	0.07123	0.05868	98.0306
1413	0.00224	253.468	239	255	2.44066	4.78893	0.05827	0.04892	54.4148
1414	0.00433	253.938	239	255	4.97279	4.79964	0.07934	0.06956	81.9492
1415	0.00229	253.574	239	255	2.28942	4.79882	0.05856	0.04971	42.535
1416	0.00451	254.031	235	255	3.32276	4.82692	0.07965	0.07206	84.8891
1417	0.00491	254.201	240	255	4.24759	4.82895	0.08392	0.07451	110.414
1418	0.0046	254.184	235	255	2.85789	4.83393	0.08065	0.07261	87.2364
1419	0.00319	253.641	237	255	4.44523	4.82754	0.06771	0.05994	101.964
1420	0.00436	254.167	236	255	2.35603	4.84003	0.07619	0.07288	105.633
1421	0.00345	253.795	234	255	2.49743	4.8424	0.07239	0.06063	79.6611
1422	0.00365	253.904	237	255	4.04543	4.85844	0.08152	0.05695	103.056
1423	0.00393	253.637	231	255	3.79406	4.86012	0.07294	0.06857	112.238
1424	0.00342	253.792	236	255	4.87516	4.86085	0.07384	0.05899	81.1494
1425	0.0037	254.034	239	255	2.98221	4.86981	0.07517	0.06271	62.875
1426	0.00446	253.958	235	255	2.66252	4.87809	0.0782	0.07269	61.5692
1427	0.00356	254.018	233	255	3.25546	4.87621	0.07252	0.0625	28.4285
1428	0.00428	253.978	235	255	4.79227	4.88609	0.07964	0.06847	54.8651
1429	0.00346	253.861	236	255	3.16359	4.89741	0.06859	0.06423	116.47
1430	0.00455	253.806	238	255	3.46145	4.90807	0.08304	0.06979	97.9145
1431	0.0032	254.06	238	255	4.70492	4.90571	0.07159	0.05684	89.4598
1432	0.00517	254.204	232	255	2.42865	4.91773	0.0836	0.07875	178.486
1433	0.00614	254.28	239	255	4.44669	4.92296	0.09347	0.08365	127.502
1434	0.00437	254.102	239	255	2.86247	4.92095	0.07576	0.07336	159.563
1435	0.00483	254.101	238	255	4.26842	4.92642	0.08907	0.06902	103.679
1436	9e-05	252.714	236	255	3.80233	4.89872	0.02801	0.00413	4.14857
1437	0.0058	254.14	239	255	3.68802	4.94418	0.08754	0.0844	136.071
1438	0.00547	253.948	239	255	3.80346	4.94087	0.087	0.08004	171.038
1439	0.0033	253.878	239	255	4.11104	4.93624	0.07062	0.05949	126.715
1440	0.00306	254.04	239	255	3.55372	4.95829	0.07022	0.05544	87.6266
1441	0.00479	254.327	234	255	4.19618	4.96241	0.08036	0.07596	39.6406
1442	0.00285	254.006	232	255	2.53583	4.95492	0.06353	0.05702	18.5589
1443	0.00389	254.083	241	255	3.32193	4.96081	0.07576	0.06543	43.2416
1444	0.00452	254.27	239	255	3.02291	4.9677	0.07911	0.07276	103.46
1445	0.00482	254.142	237	255	3.22712	4.97464	0.08171	0.07504	118.063
1446	0.00442	253.867	235	255	4.63753	4.97741	0.08021	0.07012	78.3087
1447	0.00542	254.042	235	255	3.40109	4.99277	0.08467	0.08154	125.298
1448	0.00385	253.894	234	255	4.873	4.98752	0.07178	0.06821	163.461
1449	0.00241	253.754	239	255	4.55419	4.9871	0.0603	0.05094	114.779
1450	0.0047	253.784	239	255	3.136	4.9978	0.08091	0.07401	175.266
1451	0.00356	254.055	238	255	3.90428	5.00107	0.07395	0.06129	92.0478
1452	0.00455	253.91	239	255	4.76514	5.00711	0.07731	0.07496	130.626
1453	0.00278	254.188	237	255	3.63437	5.0021	0.06301	0.05626	115.702
1454	0.00446	254.313	239	255	4.2957	5.02837	0.07845	0.07232	72.507
1455	0.00344	253.662	239	255	3.78088	5.02685	0.06825	0.06414	123.552
1456	0.00525	253.867	239	255	4.49457	5.04006	0.08572	0.07797	131.317
1457	0.00329	254.121	235	255	4.13771	5.04074	0.07185	0.05824	104.223
1458	0.00288	253.544	235	255	3.96416	5.0413	0.06639	0.05515	87.0977
1459	0.00618	254.119	238	255	3.31575	5.06305	0.09404	0.08372	106.351
1460	0.00351	253.792	235	255	3.49769	5.0509	0.07021	0.06369	124.617
1461	0.00428	254.064	237	255	3.5881	5.06049	0.07513	0.07251	118.725
1462	0.00323	253.895	235	255	2.99349	5.06206	0.06903	0.0595	59.2479
1463	0.00524	254.045	239	255	3.08327	5.06853	0.0841	0.07939	79.3281
1464	0.00414	254.025	234	255	4.64807	5.06841	0.08447	0.06234	56.0599
1465	0.00388	254.117	239	255	3.71031	5.07343	0.07241	0.06823	68.5994
1466	0.00309	253.923	234	255	3.8672	5.06795	0.06572	0.0599	158.834
1467	0.00165	253.492	239	255	4.57412	5.06456	0.04759	0.04402	49.2234
1468	0.00357	254.032	234	255	3.19505	5.08543	0.07084	0.06414	139.483
1469	0.00328	254.037	235	255	3.45232	5.10691	0.07024	0.05942	108.357
1470	0.00368	254.059	235	255	2.93296	5.11339	0.07153	0.06545	98.9269
1471	0.00424	254.004	235	255	4.04302	5.12098	0.07788	0.06931	35.3365
1472	0.00411	253.841	237	255	3.8087	5.12491	0.07408	0.07071	93.7785
1473	0.00683	254.329	239	255	4.17306	5.13297	0.09577	0.0908	1.83942
1474	0.00395	254.045	236	255	3.94592	5.13334	0.07734	0.06509	37.4864
1475	0.00276	254.242	237	255	2.65581	5.126	0.06644	0.05287	9.78014
1476	0.00465	254.015	238	255	3.37582	5.14413	0.08257	0.07165	153.844
1477	0.00465	254.058	231	255	4.47454	5.14453	0.07991	0.07411	92.4571
1478	0.00397	253.73	236	255	3.27392	5.15428	0.07128	0.07093	17.5298
1479	0.00472	253.967	239	255	3.59108	5.16398	0.08311	0.07238	116.569
1480	0.00331	253.838	234	255	3.68943	5.15629	0.06751	0.06248	42.8323
1481	0.00473	254.006	239	255	4.57634	5.16084	0.08646	0.0697	30.0534
1482	0.00523	254.07	235	255	3.09573	5.1701	0.08591	0.07753	92.8052
1483	0.00239	253.846	234	255	3.18204	5.15976	0.06256	0.04874	0.04951
1484	0.00524	254.055	237	255	3.50017	5.18524	0.08896	0.07494	87.158
1485	0.00517	254.042	238	255	4.3663	5.18523	0.08548	0.07702	32.8794
1486	0.00443	254.265	236	255	2.97082	5.18709	0.07627	0.07389	62.4858
1487	0.00365	253.924	237	255	4.25312	5.18858	0.07776	0.0597	55.9101
1488	0.00275	253.819	238	255	2.57145	5.18877	0.06231	0.05628	41.7089
1489	0.00372	254.021	239	255	2.72487	5.18937	0.07839	0.06042	9.24493
1490	0.00352	254.01	239	255	3.79228	5.20635	0.06777	0.06615	152.459
1491	0.00448	253.987	236	255	3.88462	5.21003	0.08076	0.0706	141.213
1492	0.00173	253.477	234	255	2.64298	5.23764	0.06315	0.03493	9.45474

## Sheet: S9_D6_022024_007_16
								avg minor	0.0591921		n	2160
								stdev	0.0148641
Ground Truth Particle Analysis:
index	area	mean	min	max	XM	YM	Major	Minor	Angle
1	0.00382	255	255	255	3.24817	0.03176	0.07531	0.06465	157.591
2	0.00459	255	255	255	2.90502	0.04137	0.08477	0.06888	50.4
3	0.00265	255	255	255	3.71097	0.02836	0.06772	0.04975	14.3337
4	0.00304	255	255	255	1.5583	0.03913	0.07138	0.05431	106.338
5	0.0033	255	255	255	2.31562	0.03922	0.07257	0.05782	132.116
6	0.00351	255	255	255	2.62243	0.04115	0.07104	0.06295	63.8546
7	0.00324	255	255	255	3.42264	0.03394	0.06503	0.06342	41.9349
8	0.0022	255	255	255	3.61292	0.02405	0.06867	0.04087	16.4141
9	0.00482	255	255	255	1.36595	0.04359	0.08187	0.0749	124.1
10	0.00553	255	255	255	1.47425	0.04802	0.08563	0.08223	40.1713
11	0.00536	255	255	255	3.00764	0.04893	0.08521	0.08011	145.892
12	0.00468	255	255	255	1.90066	0.04924	0.08042	0.07404	95.5339
13	0.00252	255	255	255	1.98636	0.03956	0.0597	0.05385	134.617
14	0.00381	255	255	255	3.16406	0.04845	0.07683	0.06315	73.9072
15	0.00405	255	255	255	3.33614	0.0459	0.07424	0.06944	170.951
16	0.00349	255	255	255	3.80136	0.04844	0.07235	0.06142	64.3069
17	0.0055	255	255	255	4.17494	0.05547	0.09356	0.07478	154.362
18	0.00568	255	255	255	4.46928	0.05532	0.09469	0.07634	33.8487
19	0.00215	255	255	255	2.05984	0.0453	0.05723	0.04779	159.236
20	0.00517	255	255	255	4.7348	0.06016	0.08324	0.07909	7.38078
21	0.00463	255	255	255	3.51926	0.06494	0.07984	0.07375	157.349
22	0.00455	255	255	255	3.99158	0.07121	0.08604	0.06735	79.3475
23	0.00426	255	255	255	1.64452	0.06947	0.07839	0.06915	127.482
24	0.00401	255	255	255	2.22554	0.07289	0.07778	0.06558	96.8894
25	0.00315	255	255	255	2.53059	0.07688	0.06915	0.05805	96.0152
26	0.00458	255	255	255	4.84806	0.08119	0.08241	0.07072	40.9382
27	0.00338	255	255	255	2.68963	0.08303	0.072	0.05974	105.276
28	0.00248	255	255	255	4.95348	0.07168	0.06496	0.04864	14.7808
29	0.00379	255	255	255	2.77854	0.08785	0.076	0.06356	103.142
30	0.00745	255	255	255	3.64055	0.11611	0.15103	0.0628	57.9941
31	0.00453	255	255	255	4.08808	0.08952	0.08075	0.07149	103.324
32	0.00309	255	255	255	1.8258	0.08573	0.0695	0.05665	90.9661
33	0.00399	255	255	255	1.75049	0.10084	0.08414	0.06042	90.9707
34	0.00355	255	255	255	4.29224	0.09203	0.06972	0.06485	52.4549
35	0.00313	255	255	255	3.08524	0.10077	0.06486	0.06146	66.8757
36	0.00669	255	255	255	4.64772	0.11945	0.09735	0.08751	116.174
37	3e-05	255	255	255	1.78654	0.0874	0.01879	0.00235	90
38	0.00412	255	255	255	3.25586	0.11628	0.07527	0.06974	64.6471
39	0.00337	255	255	255	1.99619	0.11896	0.0702	0.06111	80.5294
40	0.00246	255	255	255	2.07588	0.11373	0.05642	0.05561	35.8038
41	0.00403	255	255	255	2.86716	0.12218	0.07709	0.06659	87.3877
42	0.00308	255	255	255	2.61203	0.11783	0.06627	0.05915	46.7411
43	0.00271	255	255	255	2.94507	0.11586	0.06255	0.05518	42.463
44	0.00461	255	255	255	3.74689	0.12742	0.07734	0.07593	80.9087
45	0.00594	255	255	255	2.46081	0.13224	0.08939	0.08456	95.3273
46	0.00448	255	255	255	3.36035	0.12764	0.0773	0.07376	124.895
47	0.00442	255	255	255	3.90839	0.1291	0.07791	0.07226	6.39666
48	0.00665	255	255	255	4.53449	0.14404	0.09962	0.08496	86.5166
49	0.00389	255	255	255	1.56147	0.13331	0.07308	0.06783	59.411
50	0.00476	255	255	255	2.15828	0.13885	0.08716	0.06959	60.6377
51	0.00472	255	255	255	3.45768	0.13614	0.08884	0.06759	129.533
52	0.0029	255	255	255	1.38721	0.12947	0.06434	0.05733	42.2675
53	0.00345	255	255	255	3.16767	0.13402	0.06842	0.06415	65.1574
54	0.00278	255	255	255	1.47294	0.1343	0.06649	0.05324	55.8763
55	0.00511	255	255	255	2.28239	0.14722	0.09002	0.07228	73.6471
56	0.00426	255	255	255	5.00381	0.14454	0.08116	0.06678	24.5221
57	0.00311	255	255	255	1.90943	0.14459	0.06436	0.0616	149.687
58	0.00619	255	255	255	4.00914	0.16782	0.0918	0.0859	82.6516
59	0.00544	255	255	255	1.6773	0.16153	0.08609	0.08051	51.7448
60	0.00327	255	255	255	3.01099	0.1545	0.06927	0.06002	34.8494
61	0.00562	255	255	255	4.42268	0.16712	0.09263	0.07726	64.7135
62	0.00359	255	255	255	2.71818	0.15917	0.06889	0.06627	44.5346
63	0.00211	255	255	255	3.54693	0.15357	0.05649	0.04763	85.4973
64	0.0043	255	255	255	1.12432	0.17078	0.08152	0.06723	82.45
65	0.0055	255	255	255	4.89138	0.1667	0.0916	0.07645	25.3688
66	0.00485	255	255	255	4.1512	0.16887	0.08024	0.07703	76.7908
67	0.00359	255	255	255	2.79342	0.17198	0.06928	0.0659	8.35622
68	0.00515	255	255	255	4.75803	0.17815	0.09488	0.06915	40.9272
69	0.004	255	255	255	2.53957	0.17469	0.07398	0.06886	9.70099
70	0.00318	255	255	255	4.27084	0.17652	0.06598	0.06142	40.7156
71	0.00415	255	255	255	3.3036	0.18348	0.07817	0.06765	46.9805
72	0.00385	255	255	255	2.38132	0.18651	0.07213	0.06804	85.2585
73	0.00292	255	255	255	3.09204	0.17951	0.06365	0.05848	49.553
74	0.00218	255	255	255	2.93497	0.18286	0.05822	0.04773	49.8626
75	0.00279	255	255	255	2.06828	0.18616	0.06112	0.05819	167.289
76	0.00265	255	255	255	2.64024	0.18744	0.0589	0.05729	168.355
77	0.00328	255	255	255	3.67684	0.2082	0.06572	0.0636	68.0052
78	0.0043	255	255	255	1.84755	0.22034	0.08586	0.06383	87.4658
79	0.00331	255	255	255	2.86096	0.21221	0.06998	0.06027	108.793
80	0.0035	255	255	255	3.41264	0.21422	0.06953	0.06408	59.3902
81	0.00319	255	255	255	1.40748	0.21623	0.07244	0.05609	101.98
82	0.00415	255	255	255	1.50689	0.22162	0.08225	0.06422	74.7023
83	0.00274	255	255	255	3.91412	0.21472	0.06501	0.05361	80.1454
84	0.00444	255	255	255	3.16486	0.22301	0.07836	0.0722	116.08
85	0.00319	255	255	255	3.75967	0.21761	0.06836	0.05944	110.514
86	0.0043	255	255	255	1.77191	0.22364	0.07973	0.06867	38.0298
87	0.00339	255	255	255	2.00403	0.22077	0.06917	0.06234	60.9124
88	0.00427	255	255	255	3.50364	0.22556	0.08089	0.06714	48.7818
89	0.0045	255	255	255	2.47678	0.22903	0.08118	0.07064	113.135
90	0.00306	255	255	255	4.62348	0.22448	0.06886	0.05661	158.66
91	0.00379	255	255	255	3.03944	0.23378	0.07376	0.06541	116.354
92	0.00241	255	255	255	3.60044	0.2283	0.05869	0.05223	46.536
93	0.00404	255	255	255	1.60667	0.23982	0.07888	0.06515	76.5585
94	0.00361	255	255	255	1.93596	0.23592	0.0764	0.06019	75.6649
95	0.0037	255	255	255	5.01043	0.23592	0.07573	0.06225	48.3289
96	7e-05	255	255	255	1.46435	0.21245	0.01955	0.00479	76.7911
97	0.00335	255	255	255	2.13985	0.23925	0.07239	0.05895	44.9345
98	0.00438	255	255	255	2.70059	0.24883	0.07575	0.07359	14.0872
99	0.00423	255	255	255	4.07172	0.24944	0.0751	0.07173	104.261
100	0.00533	255	255	255	2.59694	0.25138	0.08832	0.07679	169.822
101	0.00237	255	255	255	3.24311	0.23847	0.05966	0.05065	36.9838
102	0.0022	255	255	255	1.68559	0.24321	0.05824	0.0481	66.6527
103	0.0061	255	255	255	4.81139	0.26392	0.09687	0.0802	69.1243
104	0.00555	255	255	255	1.05193	0.26249	0.08642	0.08173	106.993
105	0.00322	255	255	255	2.79269	0.25406	0.06712	0.06104	38.5908
106	4.331e-06	255	255	255	4.73115	0.22163	0.00235	0.00235	0
107	0.00365	255	255	255	0.82856	0.25308	0.07754	0.05994	27.4097
108	0.00626	255	255	255	4.69978	0.27062	0.09417	0.0846	88.9261
109	0.00244	255	255	255	4.44899	0.25602	0.06222	0.0499	47.7735
110	0.00162	255	255	255	4.90387	0.24892	0.05185	0.03988	41.994
111	0.00452	255	255	255	2.9588	0.26547	0.07876	0.07302	45.6578
112	0.00243	255	255	255	3.97462	0.2653	0.06188	0.05008	70.8431
113	0.00473	255	255	255	4.5316	0.27624	0.08266	0.0729	66.8208
114	0.00475	255	255	255	3.31636	0.27686	0.08344	0.07249	167.417
115	0.00312	255	255	255	3.86536	0.27726	0.06728	0.059	107.226
116	0.00414	255	255	255	2.40129	0.28541	0.07578	0.06949	90.1844
117	0.00399	255	255	255	0.92727	0.28595	0.07491	0.0678	57.0833
118	0.00716	255	255	255	3.68967	0.32183	0.15617	0.0584	74.6229
119	0.00272	255	255	255	2.08087	0.29143	0.06614	0.05235	123.848
120	0.00404	255	255	255	2.87223	0.29147	0.0798	0.0644	47.8674
121	0.00385	255	255	255	3.11138	0.29248	0.07206	0.06795	2.64177
122	0.00433	255	255	255	3.42378	0.30287	0.08498	0.06495	56.9544
123	0.00291	255	255	255	1.39581	0.30203	0.07221	0.05124	54.5281
124	0.00375	255	255	255	3.61232	0.30644	0.07207	0.06633	153.587
125	0.00569	255	255	255	2.31548	0.31694	0.09058	0.07993	113.242
126	0.00383	255	255	255	2.19337	0.30893	0.07844	0.06221	12.7534
127	0.00275	255	255	255	3.51525	0.30793	0.06148	0.05704	17.2097
128	0.00398	255	255	255	1.75028	0.31483	0.07438	0.06813	171.88
129	0.00511	255	255	255	1.99627	0.32334	0.08147	0.0798	85.6095
130	0.00479	255	255	255	2.49725	0.32474	0.0848	0.07191	77.5397
131	0.00318	255	255	255	3.20682	0.31256	0.0644	0.06284	158.059
132	0.00377	255	255	255	1.86252	0.31713	0.07031	0.06823	131.624
133	0.00207	255	255	255	1.66981	0.31886	0.06612	0.03978	58.7485
134	0.00419	255	255	255	3.77555	0.32762	0.07955	0.0671	65.441
135	0.00313	255	255	255	4.93212	0.31968	0.07137	0.05578	30.6085
136	0.00347	255	255	255	2.77018	0.33025	0.07079	0.06247	57.7245
137	0.0048	255	255	255	4.1175	0.33027	0.0819	0.07466	9.87316
138	0.00475	255	255	255	3.04386	0.34005	0.08381	0.07224	100.177
139	0.00439	255	255	255	2.68086	0.33696	0.07958	0.07019	23.6288
140	0.00247	255	255	255	1.48641	0.33338	0.06489	0.04852	64.0914
141	0.00458	255	255	255	4.37124	0.34297	0.07994	0.07298	89.5582
142	0.00628	255	255	255	4.59692	0.34385	0.10861	0.07361	43.4899
143	0.00314	255	255	255	1.58715	0.34033	0.07353	0.05444	66.9883
144	0.00573	255	255	255	2.58571	0.34735	0.09139	0.07988	32.571
145	0.00327	255	255	255	0.83447	0.34257	0.06838	0.06096	31.4061
146	0.00505	255	255	255	4.46119	0.35663	0.08672	0.0742	72.8979
147	0.00517	255	255	255	4.76684	0.36053	0.08873	0.0742	76.8193
148	0.00354	255	255	255	2.94568	0.35408	0.069	0.06537	43.3899
149	0.00353	255	255	255	3.33981	0.35332	0.07065	0.06361	24.6734
150	0.00677	255	255	255	4.99878	0.37391	0.10116	0.08525	72.099
151	4.331e-06	255	255	255	2.86033	0.33192	0.00235	0.00235	0
152	0.00552	255	255	255	2.84313	0.38109	0.09466	0.07427	92.7227
153	0.00255	255	255	255	3.16324	0.36695	0.06006	0.05398	178.254
154	0.00323	255	255	255	3.25381	0.37106	0.06623	0.06202	134.447
155	0.00359	255	255	255	2.07377	0.37906	0.07454	0.06125	64.9893
156	0.00285	255	255	255	2.42574	0.37392	0.06572	0.05521	60.8236
157	0.00324	255	255	255	1.79493	0.38212	0.06945	0.05939	61.7701
158	0.00566	255	255	255	3.54951	0.39308	0.08834	0.08164	5.89626
159	0.00565	255	255	255	1.93628	0.39807	0.09087	0.07918	140.219
160	0.00439	255	255	255	4.26432	0.39423	0.07911	0.07061	90.877
161	0.00303	255	255	255	2.25003	0.39078	0.06741	0.05717	66.1177
162	0.00313	255	255	255	3.43175	0.38943	0.06456	0.06166	167.036
163	0.00487	255	255	255	4.84583	0.39758	0.086	0.07207	45.5056
164	0.00558	255	255	255	4.64542	0.41505	0.09752	0.07288	42.44
165	0.00385	255	255	255	2.34943	0.4062	0.07113	0.06883	45.5305
166	0.00385	255	255	255	2.15278	0.40893	0.08185	0.05995	44.5309
167	0.00375	255	255	255	0.87216	0.42045	0.0825	0.05788	78.9545
168	0.00395	255	255	255	2.50456	0.41502	0.07516	0.06691	32.124
169	0.00173	255	255	255	1.43731	0.40738	0.05281	0.04166	60.577
170	0.00294	255	255	255	2.7499	0.41355	0.06339	0.05915	22.1988
171	0.0034	255	255	255	1.85427	0.42212	0.07127	0.06073	61.869
172	0.00451	255	255	255	1.70649	0.42901	0.08276	0.06936	111.463
173	0.00145	255	255	255	1.53925	0.4111	0.04952	0.03719	30.7343
174	0.00322	255	255	255	2.67006	0.42137	0.06819	0.06008	130.732
175	1e-05	255	255	255	3.32856	0.39019	0.00704	0.00235	0
176	0.00431	255	255	255	3.01357	0.42896	0.07759	0.07071	56.3504
177	0.0035	255	255	255	3.10708	0.42429	0.07271	0.06135	22.4159
178	0.00507	255	255	255	3.33392	0.43381	0.08586	0.07513	68.6166
179	0.00416	255	255	255	4.51887	0.43251	0.07398	0.07155	122.676
180	0.00258	255	255	255	3.66636	0.4306	0.05949	0.05515	133.862
181	0.00363	255	255	255	0.78796	0.43964	0.07416	0.06238	74.9526
182	0.00358	255	255	255	2.9319	0.43949	0.07254	0.06286	43.8481
183	0.00472	255	255	255	3.22563	0.44599	0.07761	0.07737	141.766
184	0.00391	255	255	255	0.9393	0.44317	0.07252	0.06858	89.4766
185	0.00284	255	255	255	2.58855	0.43946	0.06357	0.0569	149.029
186	0.00264	255	255	255	3.48587	0.44156	0.06147	0.05471	121.779
187	0.00481	255	255	255	4.34485	0.45132	0.08825	0.06935	63.5605
188	0.00322	255	255	255	1.62906	0.44628	0.06839	0.05998	79.309
189	0.00371	255	255	255	4.72977	0.44914	0.08282	0.05706	40.5565
190	0.00559	255	255	255	4.06286	0.46161	0.09293	0.0766	22.4737
191	0.00332	255	255	255	2.4182	0.45644	0.07076	0.05969	45.6721
192	0.00291	255	255	255	4.88382	0.46124	0.06904	0.05375	49.1839
193	3e-05	255	255	255	1.6648	0.43909	0.0122	0.00362	103.283
194	0.00498	255	255	255	2.27764	0.47392	0.08275	0.07663	66.1421
195	0.00593	255	255	255	3.59416	0.47599	0.09298	0.08119	28.7141
196	0.00464	255	255	255	4.17096	0.4738	0.08345	0.07083	95.0359
197	0.00821	255	255	255	2.84101	0.51167	0.15818	0.06606	82.3599
198	0.00294	255	255	255	3.41605	0.47659	0.06682	0.05611	101.613
199	0.00323	255	255	255	1.50249	0.47723	0.07246	0.05669	41.7868
200	0.00244	255	255	255	1.80682	0.47782	0.06082	0.05104	86.4673
201	0.00385	255	255	255	2.11923	0.4899	0.07614	0.0643	76.302
202	0.00362	255	255	255	2.76224	0.49302	0.07201	0.06402	56.3401
203	0.00318	255	255	255	2.49033	0.48892	0.06529	0.06198	177.579
204	0.00304	255	255	255	2.00966	0.49661	0.07322	0.05286	66.411
205	0.00248	255	255	255	3.08218	0.4919	0.05953	0.05308	147.343
206	0.00537	255	255	255	4.99615	0.50286	0.08853	0.07729	27.6629
207	0.00244	255	255	255	2.68383	0.49595	0.05896	0.05265	152.68
208	0.00254	255	255	255	1.94137	0.50515	0.06145	0.05258	88.8505
209	0.00347	255	255	255	2.20511	0.51439	0.07295	0.06062	70.3035
210	0.00309	255	255	255	2.35606	0.50852	0.06527	0.06032	28.6042
211	0.00374	255	255	255	3.00223	0.51735	0.07673	0.06209	88.4985
212	3e-05	255	255	255	4.84171	0.48227	0.00925	0.00477	125.355
213	0.00261	255	255	255	3.94594	0.51311	0.06313	0.05267	58.013
214	0.00328	255	255	255	4.63301	0.51554	0.06635	0.06291	31.048
215	0.004	255	255	255	4.80893	0.51763	0.08549	0.05959	38.5816
216	0.00466	255	255	255	1.74367	0.52721	0.08401	0.07062	67.0378
217	0.00577	255	255	255	2.58327	0.5248	0.09123	0.08051	174.328
218	0.0027	255	255	255	3.1645	0.51539	0.06009	0.05726	162.42
219	0.00483	255	255	255	3.50807	0.52812	0.08189	0.07507	148.96
220	0.00145	255	255	255	4.37869	0.50594	0.04406	0.04179	136.02
221	0.00408	255	255	255	0.80111	0.52766	0.08122	0.06388	72.4499
222	0.00414	255	255	255	3.33462	0.5246	0.07867	0.06708	135.268
223	0.00499	255	255	255	4.44938	0.52864	0.09491	0.06699	38.0474
224	0.00345	255	255	255	3.2489	0.52484	0.07203	0.06101	32.5225
225	0.00315	255	255	255	2.91799	0.52424	0.06432	0.06232	105.671
226	0.0053	255	255	255	3.73656	0.53453	0.09044	0.07468	16.306
227	0.00316	255	255	255	1.84241	0.54129	0.06648	0.06054	73.8966
228	0.00423	255	255	255	1.12668	0.55016	0.08444	0.06373	89.3124
229	0.00208	255	255	255	1.66285	0.53425	0.05314	0.0498	166.174
230	0.00403	255	255	255	4.52613	0.5459	0.08249	0.06217	66.1114
231	0.00404	255	255	255	4.71727	0.54842	0.07461	0.06888	56.0643
232	0.0065	255	255	255	1.32424	0.55529	0.09787	0.08451	33.0016
233	0.00444	255	255	255	4.11916	0.55465	0.07536	0.07507	101.039
234	0.00167	255	255	255	4.89322	0.53951	0.04633	0.04582	175.602
235	0.00224	255	255	255	1.55351	0.54745	0.06061	0.04703	59.9512
236	0.00399	255	255	255	2.43017	0.55331	0.0756	0.06725	128.59
237	0.00454	255	255	255	1.02603	0.57534	0.10098	0.05722	75.1842
238	0.00394	255	255	255	2.07209	0.56126	0.07971	0.06295	46.4517
239	0.00016	255	255	255	4.75875	0.54418	0.02513	0.00834	91.7627
240	0.00356	255	255	255	0.88942	0.56915	0.07457	0.06078	70.5756
241	0.00366	255	255	255	4.2995	0.56897	0.0732	0.06365	54.1393
242	0.00488	255	255	255	2.67171	0.57119	0.08049	0.07713	175.808
243	0.00466	255	255	255	3.09712	0.57697	0.07991	0.07417	124.718
244	0.00728	255	255	255	3.41703	0.58902	0.10285	0.09007	138.425
245	0.00342	255	255	255	2.76583	0.58177	0.07136	0.06104	88.0915
246	0.00618	255	255	255	1.46481	0.59594	0.09584	0.08216	73.8719
247	0.00221	255	255	255	2.28109	0.57528	0.05935	0.04747	42.767
248	0.0042	255	255	255	3.91079	0.5871	0.07434	0.07195	98.0594
249	0.00265	255	255	255	1.91486	0.58105	0.06121	0.05504	83.1102
250	0.00503	255	255	255	2.51711	0.58807	0.08393	0.07634	154.151
251	0.00361	255	255	255	2.35405	0.59324	0.07273	0.06322	18.0907
252	0.00557	255	255	255	3.29902	0.60533	0.08935	0.07942	1.95213
253	0.00444	255	255	255	3.00278	0.60224	0.07568	0.07467	87.8016
254	0.0045	255	255	255	3.20597	0.60757	0.08059	0.07116	111.833
255	0.00279	255	255	255	0.96196	0.60617	0.0679	0.05238	60.3961
256	0.00439	255	255	255	1.6307	0.61164	0.08681	0.06441	76.5066
257	0.00258	255	255	255	2.22287	0.6059	0.0678	0.04847	64.1979
258	0.00289	255	255	255	2.90516	0.60437	0.06686	0.05501	157.181
259	0.00274	255	255	255	4.37599	0.59964	0.06681	0.05224	175.71
260	0.00266	255	255	255	4.64212	0.60456	0.06257	0.05419	70.7512
261	0.00298	255	255	255	1.9968	0.61023	0.06502	0.05826	85.696
262	0.00382	255	255	255	4.02945	0.61745	0.07622	0.06387	78.3025
263	0.00401	255	255	255	5.00829	0.619	0.08174	0.06246	47.193
264	0.0029	255	255	255	3.82939	0.61563	0.06572	0.05621	93.4957
265	0.00294	255	255	255	1.81044	0.61601	0.06505	0.05764	62.1294
266	0.00618	255	255	255	3.52463	0.63044	0.09303	0.08458	174.488
267	0.00227	255	255	255	3.75509	0.62356	0.05629	0.05142	52.9657
268	0.00268	255	255	255	4.17416	0.62364	0.05954	0.05723	3.3677
269	0.00207	255	255	255	1.55718	0.62326	0.05341	0.04945	65.4105
270	0.00388	255	255	255	1.72918	0.63169	0.07282	0.06792	94.9595
271	0.00364	255	255	255	3.67926	0.63471	0.07365	0.06289	70.8501
272	0.00247	255	255	255	4.81217	0.62589	0.07008	0.04485	43.9332
273	3e-05	255	255	255	4.33309	0.60661	0.01548	0.00249	63.1523
274	0.00365	255	255	255	4.48524	0.6315	0.07138	0.06512	6.25332
275	0.00455	255	255	255	4.90847	0.63869	0.08051	0.07191	46.5675
276	0.00365	255	255	255	2.44627	0.63891	0.07368	0.06316	92.3063
277	0.00015	255	255	255	1.5897	0.61647	0.0235	0.00798	84.422
278	0.00385	255	255	255	4.56532	0.63877	0.07843	0.06257	63.6417
279	0.00374	255	255	255	2.61359	0.64128	0.07156	0.0665	36.8183
280	0.00336	255	255	255	2.14854	0.64389	0.06793	0.06307	26.5585
281	0.00514	255	255	255	2.71858	0.65482	0.08747	0.07489	61.0383
282	0.00433	255	255	255	1.16578	0.65232	0.07694	0.07167	54.9151
283	4.331e-06	255	255	255	4.32744	0.61702	0.00235	0.00235	0
284	0.00548	255	255	255	0.83212	0.66742	0.09787	0.07127	75.4648
285	0.00366	255	255	255	1.32414	0.65483	0.07257	0.06428	78.2777
286	0.00275	255	255	255	2.29945	0.65613	0.06206	0.05633	70.7971
287	0.00403	255	255	255	3.14282	0.66105	0.07734	0.06631	72.0961
288	0.00468	255	255	255	2.05917	0.66365	0.0793	0.0751	63.1413
289	0.00451	255	255	255	4.72434	0.66359	0.08314	0.06904	36.1856
290	0.00174	255	255	255	1.92635	0.65397	0.05098	0.04348	82.8535
291	0.00214	255	255	255	2.81018	0.66228	0.05688	0.04789	83.5441
292	0.00243	255	255	255	2.86935	0.66177	0.05734	0.05385	105.591
293	0.00308	255	255	255	2.53968	0.6687	0.06767	0.05793	10.5755
294	0.00415	255	255	255	2.37198	0.67875	0.07809	0.06772	64.7109
295	0.00258	255	255	255	2.97201	0.67137	0.06022	0.05457	113.3
296	0.0049	255	255	255	4.22595	0.67774	0.08495	0.07341	16.8838
297	0.00439	255	255	255	3.35435	0.68005	0.07806	0.07156	142.136
298	0.00414	255	255	255	1.86575	0.68366	0.07694	0.06858	119.995
299	0.00412	255	255	255	3.05942	0.68165	0.07566	0.06931	134.821
300	0.003	255	255	255	4.12102	0.67865	0.06696	0.05698	78.6621
301	0.0016	255	255	255	1.51558	0.67179	0.04783	0.04265	27.2346
302	0.0044	255	255	255	1.08849	0.6932	0.08304	0.06747	80.4259
303	0.00288	255	255	255	4.41443	0.68101	0.06328	0.05803	43.7393
304	0.00251	255	255	255	1.66983	0.68742	0.06047	0.05288	73.5287
305	0.00227	255	255	255	2.22795	0.68553	0.0552	0.05244	17.8969
306	0.00411	255	255	255	3.45104	0.69252	0.0743	0.0705	168.383
307	0.00353	255	255	255	3.61689	0.69271	0.06979	0.06447	24.9747
308	0.004	255	255	255	4.32873	0.69335	0.07745	0.06578	29.2289
309	0.00494	255	255	255	3.25326	0.7073	0.08276	0.07596	24.2937
310	0.00466	255	255	255	3.81977	0.706	0.07767	0.07645	111.486
311	0.00457	255	255	255	0.93758	0.71245	0.08786	0.06621	63.8771
312	0.00336	255	255	255	1.98178	0.70646	0.07132	0.05999	135.513
313	0.00391	255	255	255	3.71273	0.71339	0.07258	0.0686	56.9409
314	0.00395	255	255	255	4.6208	0.71634	0.07953	0.06323	64.0809
315	0.00231	255	255	255	4.80929	0.71811	0.06	0.04907	67.2089
316	0.00541	255	255	255	2.45156	0.73135	0.08738	0.07888	77.4803
317	0.00608	255	255	255	2.91711	0.73702	0.09183	0.08424	78.529
318	0.00335	255	255	255	4.94037	0.72455	0.07429	0.05738	28.0272
319	0.00357	255	255	255	1.46252	0.72808	0.07119	0.0639	47.8074
320	0.00264	255	255	255	2.62145	0.72928	0.06439	0.05224	88.9038
321	0.00453	255	255	255	4.50237	0.73365	0.07721	0.07462	67.1233
322	0.00331	255	255	255	2.1481	0.73177	0.07057	0.0597	19.2554
323	0.00369	255	255	255	1.24637	0.74228	0.08284	0.05677	96.3219
324	0.00371	255	255	255	1.75027	0.73948	0.07259	0.0651	108.008
325	0.00368	255	255	255	2.81897	0.73867	0.07035	0.06662	47.8594
326	0.00242	255	255	255	4.15309	0.73647	0.06131	0.05027	70.209
327	0.00505	255	255	255	2.72009	0.74832	0.08201	0.07846	147.284
328	0.00241	255	255	255	1.32424	0.73837	0.05834	0.05264	14.2929
329	0.00288	255	255	255	3.12503	0.74397	0.06112	0.06008	93.7633
330	0.00226	255	255	255	2.32114	0.74304	0.06482	0.04432	40.9344
331	0.0046	255	255	255	2.54374	0.75805	0.08431	0.06952	114.212
332	0.00264	255	255	255	4.69917	0.74524	0.07009	0.04791	13.9622
333	0.00437	255	255	255	1.55908	0.75694	0.08227	0.06769	45.5914
334	0.00333	255	255	255	3.00875	0.75233	0.06704	0.06316	170.828
335	0.0049	255	255	255	4.21801	0.77922	0.11985	0.05203	53.8652
336	0.00389	255	255	255	1.84083	0.76525	0.07226	0.0686	91.4312
337	0.00332	255	255	255	2.03355	0.76672	0.08019	0.05274	60.3232
338	0.00455	255	255	255	3.36029	0.76689	0.08015	0.0723	35.1213
339	0.0026	255	255	255	3.57381	0.75583	0.06294	0.05265	178.885
340	0.00369	255	255	255	4.42044	0.76748	0.07176	0.06555	65.8438
341	0.00395	255	255	255	2.24758	0.76431	0.08136	0.06181	39.6003
342	0.00537	255	255	255	1.65865	0.77121	0.08568	0.0798	36.0701
343	0.00427	255	255	255	4.07163	0.77631	0.08027	0.06773	97.834
344	0.00287	255	255	255	3.45928	0.76906	0.06108	0.05976	171.579
345	0.00371	255	255	255	1.94168	0.77347	0.07327	0.06442	16.0718
346	0.00346	255	255	255	3.19736	0.77929	0.07281	0.06058	134.681
347	0.00395	255	255	255	3.65835	0.78454	0.07798	0.06448	134.943
348	0.00513	255	255	255	0.85911	0.79064	0.084	0.07779	54.8647
349	0.0043	255	255	255	4.28858	0.79456	0.08807	0.06223	68.9594
350	0.00436	255	255	255	4.98837	0.79332	0.07796	0.07115	17.6618
351	0.00539	255	255	255	2.39366	0.80596	0.08448	0.08126	74.5335
352	0.00365	255	255	255	0.77824	0.81366	0.08935	0.05196	83.8061
353	0.00263	255	255	255	4.88498	0.79441	0.06738	0.04975	32.8433
354	0.00334	255	255	255	3.07289	0.80569	0.07179	0.05922	125.38
355	0.00201	255	255	255	3.26787	0.79896	0.05208	0.04902	53.9265
356	0.00221	255	255	255	2.1512	0.80631	0.05728	0.04919	59.7648
357	0.00341	255	255	255	2.66164	0.81051	0.06924	0.06267	167.625
358	0.00708	255	255	255	2.77504	0.83861	0.14733	0.06119	40.1555
359	0.00399	255	255	255	3.81158	0.8163	0.07756	0.06548	10.4125
360	0.00369	255	255	255	4.56362	0.81884	0.07959	0.05909	51.3189
361	0.0001	255	255	255	2.17867	0.79218	0.02159	0.00587	106.858
362	0.0053	255	255	255	2.89525	0.8245	0.08823	0.07655	9.05018
363	0.00384	255	255	255	3.55694	0.82943	0.07672	0.06375	104.824
364	0.00338	255	255	255	1.7584	0.83071	0.07003	0.06149	106.897
365	0.00311	255	255	255	2.08007	0.83025	0.06481	0.06117	110.307
366	0.00383	255	255	255	2.31332	0.8345	0.07547	0.06466	77.2869
367	0.00372	255	255	255	1.18349	0.83572	0.07422	0.06375	56.1213
368	0.00266	255	255	255	4.80592	0.82663	0.06153	0.05511	7.62062
369	0.00503	255	255	255	2.49342	0.84473	0.08525	0.07509	92.0836
370	0.00486	255	255	255	2.59073	0.84923	0.08547	0.07245	113.788
371	0.00268	255	255	255	2.99951	0.83813	0.06653	0.0513	105.414
372	0.00337	255	255	255	1.44455	0.84319	0.06955	0.06168	53.3892
373	0.00373	255	255	255	1.83632	0.84721	0.07433	0.06387	50.4427
374	0.00695	255	255	255	3.12142	0.87258	0.14251	0.0621	50.6536
375	0.00333	255	255	255	3.41769	0.84589	0.0668	0.06356	170.57
376	0.00441	255	255	255	3.33225	0.8552	0.08006	0.07018	6.57449
377	0.00535	255	255	255	4.13593	0.86703	0.09189	0.0741	57.5467
378	0.00261	255	255	255	1.91811	0.84798	0.05889	0.05646	90.5059
379	0.00312	255	255	255	4.4378	0.85172	0.06554	0.06057	32.953
380	0.00396	255	255	255	1.55288	0.85672	0.07218	0.06982	29.572
381	0.00455	255	255	255	2.00248	0.85887	0.07878	0.07356	28.6691
382	0.00455	255	255	255	3.71749	0.86026	0.07862	0.07364	32.7348
383	0.00469	255	255	255	4.00727	0.86188	0.08255	0.0724	172.213
384	0.00488	255	255	255	4.34149	0.86043	0.08191	0.0758	43.0302
385	0.00587	255	255	255	2.22104	0.86691	0.09215	0.08107	18.7462
386	0.00319	255	255	255	1.64341	0.86481	0.06791	0.05984	170.565
387	0.00355	255	255	255	0.94345	0.86932	0.06891	0.06561	122.085
388	0.00341	255	255	255	5.01763	0.8695	0.07155	0.06064	56.2169
389	0.00385	255	255	255	3.23228	0.88173	0.07615	0.06437	41.1614
390	0.00213	255	255	255	4.93261	0.86898	0.0575	0.04727	8.15171
391	0.00718	255	255	255	0.67176	0.90997	0.10391	0.08798	113.884
392	0.00495	255	255	255	4.71276	0.90026	0.08265	0.07632	120.29
393	4.331e-06	255	255	255	1.73659	0.86674	0.00235	0.00235	0
394	0.00597	255	255	255	2.39429	0.90926	0.0909	0.08359	102.736
395	0.00366	255	255	255	3.49254	0.89901	0.07143	0.06523	43.0652
396	0.00526	255	255	255	3.6286	0.90764	0.08512	0.07864	58.5712
397	0.00379	255	255	255	2.66882	0.90432	0.07487	0.06452	89.6234
398	0.00482	255	255	255	1.73444	0.91032	0.07997	0.07667	149.77
399	1e-05	255	255	255	4.81023	0.8709	0.00704	0.00235	0
400	0.00369	255	255	255	1.0222	0.9036	0.07173	0.06557	148.726
401	0.00573	255	255	255	2.10521	0.91307	0.09293	0.07856	33.3725
402	0.00197	255	255	255	2.94649	0.8999	0.05417	0.04631	36.1875
403	0.00458	255	255	255	2.848	0.9137	0.08466	0.06884	42.1331
404	0.00413	255	255	255	4.26223	0.91415	0.07384	0.07124	173.913
405	0.00447	255	255	255	3.80123	0.92093	0.08009	0.07105	82.5601
406	0.00427	255	255	255	4.58194	0.91975	0.08027	0.0678	74.2748
407	0.00278	255	255	255	4.41957	0.9266	0.08648	0.041	47.6766
408	0.00272	255	255	255	1.89995	0.91797	0.07002	0.04938	28.3541
409	0.0032	255	255	255	3.02895	0.92337	0.06453	0.06306	19.3896
410	0.00304	255	255	255	1.48657	0.92511	0.06274	0.06178	131.212
411	0.00315	255	255	255	4.80693	0.92014	0.07415	0.05414	14.2491
412	0.00548	255	255	255	3.33695	0.9404	0.08534	0.08173	88.0546
413	0.00319	255	255	255	2.30569	0.93247	0.06562	0.06184	45.8092
414	0.00308	255	255	255	2.57305	0.93133	0.07212	0.05444	11.3121
415	0.00259	255	255	255	3.90103	0.93436	0.06548	0.05044	52.7004
416	0.00423	255	255	255	2.48746	0.94896	0.07853	0.06853	74.7991
417	0.00373	255	255	255	3.18585	0.94109	0.0734	0.06475	141.563
418	0.00751	255	255	255	4.91359	0.97436	0.14759	0.06478	50.4676
419	0.00492	255	255	255	2.76751	0.9608	0.08585	0.07302	106.42
420	0.00284	255	255	255	3.9861	0.94794	0.06419	0.05635	59.2751
421	0.00308	255	255	255	1.83234	0.95245	0.06604	0.05945	97.7803
422	0.00288	255	255	255	3.53963	0.95177	0.0632	0.05811	59.2555
423	0.00304	255	255	255	4.0859	0.95315	0.07636	0.05069	63.2832
424	0.00423	255	255	255	4.18211	0.955	0.07905	0.06815	14.1617
425	0.00193	255	255	255	1.97788	0.94889	0.05598	0.04393	29.9467
426	0.00429	255	255	255	3.69627	0.96173	0.08545	0.06395	38.0813
427	0.0037	255	255	255	5.02304	0.96112	0.07697	0.06118	85.8349
428	0.0051	255	255	255	1.57362	0.96339	0.09256	0.07012	26.9834
429	0.00339	255	255	255	2.23034	0.9651	0.06976	0.06181	97.0477
430	0.00404	255	255	255	2.95304	0.96729	0.07579	0.06795	52.4763
431	0.00496	255	255	255	4.33879	0.97254	0.08515	0.07421	72.8343
432	0.00341	255	255	255	1.66816	0.97527	0.0705	0.06155	67.9501
433	0.00308	255	255	255	2.67776	0.97964	0.06473	0.06057	100.321
434	0.00356	255	255	255	3.09722	0.98634	0.07426	0.06104	89.8786
435	0.00291	255	255	255	1.12614	0.99108	0.07415	0.05005	85.9637
436	0.00145	255	255	255	1.76191	0.97786	0.04724	0.0391	80.7649
437	0.00402	255	255	255	2.05497	0.98766	0.07777	0.06587	17.1076
438	0.0041	255	255	255	3.26532	0.99443	0.0757	0.06898	87.9434
439	4.331e-06	255	255	255	1.62422	0.96038	0.00235	0.00235	0
440	0.00547	255	255	255	2.87407	1.00126	0.08709	0.08003	62.6244
441	0.00428	255	255	255	2.15025	1.00067	0.07997	0.06819	76.7063
442	0.00435	255	255	255	1.91554	0.9992	0.07897	0.07017	176.38
443	0.00365	255	255	255	2.40605	1.00382	0.06873	0.06755	82.6396
444	0.00453	255	255	255	2.58817	1.0102	0.08092	0.07134	94.4842
445	0.00334	255	255	255	3.6219	1.00506	0.06953	0.06122	79.4433
446	0.00356	255	255	255	3.47376	1.00807	0.07383	0.06146	29.8051
447	0.00521	255	255	255	1.48219	1.01887	0.08441	0.07859	157.202
448	0.00459	255	255	255	3.77034	1.01853	0.08829	0.06613	40.0322
449	0.00175	255	255	255	4.70931	1.00144	0.05204	0.0427	170.047
450	0.00597	255	255	255	0.65001	1.02849	0.09699	0.07834	116.92
451	0.00569	255	255	255	1.21383	1.02948	0.09727	0.07443	45.2829
452	0.00239	255	255	255	3.94672	1.00991	0.05859	0.05195	169.835
453	0.00247	255	255	255	2.32039	1.01998	0.06382	0.04933	78.7733
454	0.00266	255	255	255	4.0436	1.01916	0.0626	0.05408	89.1321
455	0.00495	255	255	255	4.60808	1.02956	0.09313	0.06767	70.2026
456	0.00263	255	255	255	1.0706	1.02182	0.06479	0.05166	63.657
457	0.0033	255	255	255	4.79272	1.0257	0.0693	0.06071	106.232
458	0.00358	255	255	255	3.18981	1.02792	0.07356	0.06191	111.597
459	0.00553	255	255	255	0.90062	1.03908	0.09112	0.07721	67.5343
460	0.00349	255	255	255	3.02154	1.02941	0.06842	0.06503	122.584
461	0.00282	255	255	255	3.8627	1.02865	0.06188	0.05801	149.242
462	0.0037	255	255	255	0.74773	1.04986	0.08174	0.05767	67.301
463	0.00399	255	255	255	1.82573	1.04197	0.07614	0.0667	18.6975
464	0.00279	255	255	255	2.24403	1.03965	0.06317	0.0563	11.5288
465	0.0034	255	255	255	2.49131	1.04132	0.07025	0.06169	0.90023
466	0.00453	255	255	255	2.77348	1.05014	0.07855	0.0735	78.3905
467	0.00318	255	255	255	1.74671	1.04717	0.06786	0.05972	93.7021
468	0.00209	255	255	255	4.20055	1.04348	0.05533	0.04813	46.208
469	0.00462	255	255	255	5.02414	1.05917	0.08291	0.07089	58.9021
470	0.00327	255	255	255	1.6717	1.05633	0.06732	0.06175	40.3379
471	0.00426	255	255	255	3.30283	1.05964	0.07856	0.069	51.312
472	0.00306	255	255	255	2.67775	1.05768	0.06849	0.05684	41.4892
473	0.00533	255	255	255	1.59381	1.06871	0.08514	0.07972	70.0352
474	0.00404	255	255	255	3.11978	1.06856	0.07336	0.07005	77.1785
475	0.00442	255	255	255	2.00831	1.06394	0.07958	0.07067	33.4643
476	0.00357	255	255	255	2.94891	1.06492	0.07226	0.06295	106.331
477	0.00378	255	255	255	2.09433	1.06738	0.07615	0.06321	59.0497
478	3e-05	255	255	255	3.15019	1.04065	0.01346	0.00287	122.327
479	8e-05	255	255	255	3.59747	1.03888	0.02153	0.00461	161.979
480	0.00412	255	255	255	3.57294	1.06969	0.08767	0.05987	169.451
481	0.00291	255	255	255	3.69405	1.06902	0.06352	0.05842	76.9758
482	0.00236	255	255	255	4.11092	1.06909	0.06173	0.04859	132.798
483	0.00065	255	255	255	4.83971	1.05729	0.03758	0.02186	62.0601
484	0.00419	255	255	255	4.90217	1.07976	0.08016	0.06651	69.0859
485	4e-05	255	255	255	2.72819	1.05299	0.01241	0.00444	82.9819
486	0.00322	255	255	255	3.38681	1.08105	0.06623	0.06194	129.35
487	0.00491	255	255	255	1.92018	1.08975	0.08419	0.07427	55.4591
488	2e-05	255	255	255	3.79054	1.05444	0.01183	0.00233	39.345
489	0.00327	255	255	255	2.39727	1.0896	0.06609	0.06291	109.376
490	0.00456	255	255	255	0.57622	1.10638	0.09542	0.06085	86.7241
491	0.00307	255	255	255	0.98887	1.09745	0.07218	0.05408	80.107
492	0.00197	255	255	255	1.14866	1.08564	0.05199	0.04826	69.36
493	0.00456	255	255	255	3.4877	1.09762	0.07814	0.07424	128.633
494	0.00459	255	255	255	3.80266	1.09606	0.08107	0.07209	9.32626
495	0.00646	255	255	255	2.86205	1.10858	0.10142	0.08112	155.358
496	0.00337	255	255	255	3.93832	1.09805	0.07515	0.05715	64.5727
497	0.00226	255	255	255	4.00254	1.09158	0.0569	0.05068	64.6245
498	0.00233	255	255	255	2.5538	1.09434	0.05943	0.05001	107.478
499	0.00295	255	255	255	2.30824	1.09761	0.06298	0.05971	80.8189
500	0.00411	255	255	255	3.05116	1.10848	0.07731	0.06761	154.285
501	0.0024	255	255	255	1.06728	1.10721	0.0661	0.04622	43.1913
502	0.00451	255	255	255	1.50933	1.11086	0.08294	0.06927	11.3123
503	0.00472	255	255	255	4.67285	1.12194	0.08184	0.07344	87.7447
504	0.00348	255	255	255	2.47393	1.11817	0.06851	0.06463	55.3388
505	2e-05	255	255	255	1.55555	1.09461	0.00924	0.00239	121.717
506	6e-05	255	255	255	4.085	1.09773	0.01627	0.00474	143.395
507	0.00298	255	255	255	2.23218	1.12481	0.06672	0.05686	40.7391
508	0.00533	255	255	255	1.73961	1.13894	0.08627	0.07868	20.5005
509	0.00246	255	255	255	1.82016	1.12518	0.06153	0.0509	41.4583
510	0.00271	255	255	255	2.63503	1.12704	0.06386	0.05405	129.481
511	0.00338	255	255	255	1.2238	1.13092	0.07231	0.05955	32.3381
512	0.00281	255	255	255	0.87634	1.13334	0.06912	0.05177	45.1534
513	0.00289	255	255	255	4.05831	1.13604	0.06853	0.05375	48.8291
514	0.00541	255	255	255	2.73066	1.15095	0.08558	0.08054	159.258
515	0.00365	255	255	255	3.65632	1.14729	0.0729	0.06368	83.1436
516	0.00408	255	255	255	2.97406	1.1489	0.07517	0.06902	58.275
517	0.00398	255	255	255	3.29641	1.14489	0.0821	0.06179	178.828
518	0.004	255	255	255	2.13717	1.14968	0.07359	0.06916	49.3169
519	0.00314	255	255	255	3.56635	1.1498	0.06662	0.05992	36.7234
520	0.00476	255	255	255	4.96901	1.15623	0.08441	0.07179	47.0601
521	0.00347	255	255	255	3.39166	1.16164	0.07043	0.06271	91.0557
522	0.00285	255	255	255	4.79085	1.15629	0.06524	0.05553	58.5086
523	0.00269	255	255	255	4.86093	1.15169	0.06478	0.05286	177.1
524	0.00346	255	255	255	3.86492	1.16698	0.07377	0.0598	66.6877
525	0.00159	255	255	255	1.98289	1.15521	0.0497	0.04072	64.8034
526	0.00419	255	255	255	1.89618	1.17384	0.07777	0.06863	26.6958
527	0.00355	255	255	255	2.05796	1.16654	0.07136	0.06336	170.752
528	0.0029	255	255	255	2.54243	1.16995	0.06574	0.05611	76.1419
529	0.00438	255	255	255	2.38282	1.17874	0.07754	0.07189	91.2549
530	0.00563	255	255	255	1.12427	1.18605	0.08859	0.08091	14.6815
531	0.00337	255	255	255	2.29042	1.18413	0.07231	0.0594	38.5721
532	0.00545	255	255	255	3.2191	1.19433	0.08926	0.07777	179.729
533	0.0047	255	255	255	1.65727	1.19199	0.0856	0.06995	30.3995
534	0.00516	255	255	255	3.4839	1.19991	0.09396	0.06995	61.9912
535	0.00547	255	255	255	3.76351	1.19785	0.08671	0.08031	142.948
536	0.00226	255	255	255	0.72527	1.1921	0.06741	0.0427	63.2291
537	6e-05	255	255	255	1.70266	1.1672	0.01505	0.00476	121.847
538	0.00439	255	255	255	2.90816	1.20199	0.08362	0.06686	102.011
539	0.00441	255	255	255	1.46662	1.20472	0.08266	0.06797	120.653
540	0.00664	255	255	255	1.55762	1.21024	0.10016	0.08439	15.5995
541	0.00275	255	255	255	2.62582	1.19614	0.06549	0.05355	39.2827
542	0.00498	255	255	255	3.94343	1.20655	0.08159	0.07771	59.6724
543	0.00499	255	255	255	2.80373	1.20931	0.08671	0.07325	52.5207
544	0.00312	255	255	255	2.46937	1.20687	0.06658	0.05971	110.317
545	0.00408	255	255	255	3.03335	1.20818	0.0778	0.06676	48.522
546	0.00253	255	255	255	2.20657	1.20141	0.06293	0.05117	28.7014
547	0.00425	255	255	255	1.03435	1.2185	0.08276	0.06536	84.7629
548	0.00308	255	255	255	1.81165	1.21343	0.06934	0.05654	56.4025
549	0.00293	255	255	255	3.13174	1.22087	0.06471	0.0576	93.1026
550	7e-05	255	255	255	1.61264	1.1997	0.01906	0.00463	90
551	0.00239	255	255	255	5.03533	1.22227	0.05964	0.05113	97.0746
552	0.0035	255	255	255	4.84229	1.22463	0.07071	0.06308	30.9577
553	0.00341	255	255	255	1.73906	1.22745	0.0697	0.06234	30.7565
554	0.00265	255	255	255	1.96166	1.22318	0.06049	0.05569	51.0523
555	0.00533	255	255	255	3.32654	1.23475	0.0862	0.07868	177.35
556	3e-05	255	255	255	1.50352	1.21114	0.01879	0.00235	90
557	0.00393	255	255	255	3.57622	1.24099	0.07495	0.0668	98.5376
558	0.00177	255	255	255	1.2964	1.23238	0.05638	0.0399	61.5337
559	0.00529	255	255	255	3.68826	1.24932	0.08392	0.08029	121.142
560	0.00399	255	255	255	0.83113	1.24883	0.07645	0.0665	63.4417
561	0.00487	255	255	255	2.04462	1.24757	0.08851	0.07008	154.202
562	0.00286	255	255	255	2.68045	1.24899	0.06779	0.05368	36.4694
563	0.00351	255	255	255	2.56555	1.25494	0.06881	0.06498	45.9725
564	0.00531	255	255	255	4.94182	1.25912	0.088	0.07682	62.2631
565	0.00333	255	255	255	4.65003	1.26159	0.08129	0.05223	73.2623
566	0.00407	255	255	255	1.89866	1.25907	0.07678	0.0675	150.003
567	0.00323	255	255	255	2.40984	1.26094	0.06785	0.06063	121.487
568	0.00428	255	255	255	0.74832	1.27177	0.0848	0.06424	69.4166
569	0.00239	255	255	255	2.26683	1.26215	0.06104	0.04977	57.4474
570	0.00355	255	255	255	3.40983	1.27602	0.07771	0.05819	80.749
571	0.00374	255	255	255	1.65392	1.27527	0.07469	0.06371	0.71804
572	0.00337	255	255	255	2.34052	1.27172	0.06955	0.06168	175.911
573	0.00271	255	255	255	2.75363	1.27317	0.06065	0.05682	72.6415
574	0.00382	255	255	255	2.87542	1.27684	0.0792	0.06147	11.5357
575	0.00332	255	255	255	2.99097	1.27891	0.06872	0.06154	171.136
576	0.00336	255	255	255	1.11878	1.29104	0.07148	0.05986	90.4811
577	0.00339	255	255	255	4.79882	1.2874	0.07058	0.06117	174.505
578	0.00401	255	255	255	2.13201	1.29544	0.07863	0.06486	78.8824
579	0.00386	255	255	255	3.22056	1.29189	0.07656	0.06424	143.448
580	0.0032	255	255	255	2.50256	1.29519	0.06954	0.05867	105.915
581	0.00247	255	255	255	3.89693	1.28522	0.06099	0.05162	16.7899
582	0.00369	255	255	255	3.80236	1.29524	0.07324	0.06406	36.9061
583	0.00366	255	255	255	1.79097	1.29665	0.06894	0.06758	50.3908
584	0.00453	255	255	255	3.10594	1.30494	0.08202	0.07025	88.2004
585	0.00259	255	255	255	2.20454	1.29432	0.0625	0.05276	45.833
586	0.0018	255	255	255	3.47448	1.30113	0.05206	0.04395	92.0591
587	0.004	255	255	255	2.6287	1.31388	0.07712	0.06606	22.011
588	0.00415	255	255	255	3.32109	1.32122	0.08179	0.06458	123.483
589	0.00409	255	255	255	1.4909	1.32616	0.07828	0.06657	74.7663
590	0.00504	255	255	255	1.57936	1.32884	0.08292	0.0774	32.8436
591	0.00298	255	255	255	3.62241	1.32176	0.06502	0.05835	97.4171
592	0.00276	255	255	255	1.96846	1.31924	0.06223	0.05653	29.3835
593	0.00145	255	255	255	3.54796	1.31804	0.05076	0.03639	57.7916
594	0.0044	255	255	255	1.86477	1.33143	0.07936	0.07059	30.4647
595	0.00385	255	255	255	4.87256	1.33339	0.07686	0.06378	34.977
596	0.0035	255	255	255	2.29136	1.33927	0.07022	0.06345	69.8008
597	0.00377	255	255	255	2.81757	1.33523	0.07327	0.06547	4.60905
598	0.00314	255	255	255	1.05133	1.33591	0.06608	0.0605	126.805
599	0.00314	255	255	255	2.06513	1.33749	0.06398	0.0624	77.3163
600	0.00334	255	255	255	2.94603	1.33965	0.07003	0.06071	135.945
601	0.00479	255	255	255	3.70163	1.35134	0.08335	0.07317	58.5568
602	0.00514	255	255	255	4.99495	1.34832	0.08168	0.08013	15.0264
603	0.00364	255	255	255	4.7556	1.34917	0.07103	0.06529	134.417
604	0.00446	255	255	255	1.74025	1.35682	0.08391	0.06775	119.733
605	0.00313	255	255	255	2.41624	1.34726	0.06822	0.05844	173.246
606	0.00405	255	255	255	3.9528	1.35204	0.07665	0.06733	15.1253
607	0.00326	255	255	255	2.71193	1.3528	0.07241	0.05734	51.658
608	0.00438	255	255	255	2.55002	1.36785	0.08165	0.06834	14.4033
609	0.00415	255	255	255	1.18948	1.37613	0.08087	0.06539	78.8868
610	0.00385	255	255	255	3.03477	1.37106	0.07148	0.0685	8.40747
611	0.00281	255	255	255	2.21128	1.36732	0.06371	0.05617	167.307
612	0.00504	255	255	255	3.16076	1.38277	0.08336	0.07699	142.438
613	0.00519	255	255	255	3.44129	1.38171	0.08406	0.07858	168.436
614	0.00402	255	255	255	3.25696	1.38132	0.07937	0.06454	142.083
615	0.0024	255	255	255	3.85651	1.37018	0.06053	0.05056	174.905
616	0.00249	255	255	255	0.98987	1.38092	0.07123	0.04459	52.0236
617	0.00311	255	255	255	2.13051	1.38847	0.06531	0.06062	4.50068
618	0.00253	255	255	255	2.63302	1.38804	0.062	0.05194	46.8779
619	0.00254	255	255	255	1.25737	1.38879	0.06066	0.05336	84.2361
620	0.00398	255	255	255	1.92792	1.39881	0.07609	0.06667	30.1628
621	0.00314	255	255	255	2.88693	1.39399	0.06842	0.05835	159.564
622	0.00474	255	255	255	3.77733	1.40299	0.07855	0.07686	64.3941
623	0.00448	255	255	255	3.54751	1.40594	0.07847	0.07266	91.5777
624	0.00788	255	255	255	0.39553	1.42422	0.12188	0.08234	77.0492
625	0.00288	255	255	255	2.01974	1.39988	0.06274	0.05853	77.3725
626	0.00263	255	255	255	3.34551	1.3957	0.06277	0.05332	42.0613
627	0.0033	255	255	255	4.92146	1.39946	0.08256	0.05089	28.8207
628	0.00521	255	255	255	1.0769	1.42046	0.13185	0.05031	38.2962
629	0.00272	255	255	255	1.67612	1.40356	0.0614	0.05648	21.8342
630	0.00231	255	255	255	2.48415	1.40125	0.0604	0.04866	156.884
631	0.00427	255	255	255	2.7762	1.41341	0.07554	0.07205	111.115
632	0.00431	255	255	255	2.36118	1.416	0.0782	0.07015	8.14407
633	0.00351	255	255	255	1.83872	1.41921	0.07253	0.06158	52.659
634	0.00279	255	255	255	4.70875	1.41874	0.06581	0.05395	164.928
635	0.00343	255	255	255	4.83416	1.42632	0.06818	0.06397	68.9868
636	0.00258	255	255	255	2.27769	1.42817	0.06019	0.05451	76.6738
637	0.00357	255	255	255	1.60805	1.43743	0.07056	0.06447	113.725
638	0.00366	255	255	255	3.66666	1.43779	0.06974	0.0668	127.972
639	0.00317	255	255	255	4.00085	1.43045	0.07525	0.05371	10.651
640	0.00413	255	255	255	3.08941	1.44474	0.07619	0.06897	53.4425
641	0.00542	255	255	255	2.99042	1.45385	0.08515	0.081	174.802
642	0.00397	255	255	255	2.20358	1.45367	0.07175	0.07047	23.8089
643	0.00272	255	255	255	2.56464	1.44624	0.07029	0.04926	45.3447
644	0.00395	255	255	255	2.67456	1.45628	0.07123	0.07068	48.9621
645	0.00309	255	255	255	1.75621	1.45598	0.0649	0.06066	75.7728
646	0.00257	255	255	255	4.99066	1.45196	0.06126	0.05346	78.0254
647	0.0034	255	255	255	3.85316	1.4575	0.07159	0.06054	30.6814
648	0.00213	255	255	255	2.12058	1.4555	0.05667	0.04777	159.201
649	0.00246	255	255	255	2.85115	1.45638	0.0622	0.05044	167.754
650	0.00426	255	255	255	3.39613	1.46922	0.07708	0.07039	103.147
651	0.00389	255	255	255	3.26745	1.46332	0.08158	0.0607	10.0939
652	0.00235	255	255	255	1.23438	1.46424	0.05754	0.05203	95.1208
653	0.00347	255	255	255	1.1378	1.47252	0.07096	0.06232	101.15
654	0.00286	255	255	255	1.97443	1.47016	0.06579	0.0554	83.1617
655	0.00415	255	255	255	3.17855	1.47934	0.07536	0.07017	49.7161
656	0.00357	255	255	255	3.59782	1.47537	0.07159	0.06354	0.25598
657	0.0047	255	255	255	2.47403	1.48225	0.08232	0.07274	160.113
658	0.00223	255	255	255	3.49563	1.47852	0.05483	0.05189	28.992
659	0.00282	255	255	255	3.91428	1.48751	0.06783	0.053	35.6295
660	0.00386	255	255	255	2.04437	1.49001	0.07376	0.06668	11.5133
661	0.00285	255	255	255	2.74967	1.48968	0.06264	0.05801	153.166
662	0.00362	255	255	255	4.74705	1.49398	0.07365	0.06251	3.08703
663	0.00353	255	255	255	1.82617	1.4954	0.0711	0.06328	50.6047
664	0.00459	255	255	255	4.6439	1.50858	0.08314	0.07023	54.3972
665	0.00296	255	255	255	4.00607	1.49906	0.06486	0.05815	41.3423
666	0.00379	255	255	255	2.38086	1.50465	0.07183	0.06717	138.19
667	0.00304	255	255	255	3.78684	1.50468	0.06851	0.05658	80.4719
668	0.00343	255	255	255	2.6138	1.50996	0.06997	0.06249	130.69
669	0.00271	255	255	255	2.9194	1.5117	0.06457	0.05337	116.269
670	0.00424	255	255	255	1.6195	1.51686	0.07616	0.07095	158.623
671	0.00298	255	255	255	1.91583	1.5133	0.06277	0.06034	134.406
672	0.00433	255	255	255	2.28733	1.51264	0.09033	0.0611	178.832
673	0.00324	255	255	255	3.69317	1.51401	0.07003	0.05897	20.395
674	0.00268	255	255	255	1.71279	1.51622	0.06525	0.05239	21.9216
675	2e-05	255	255	255	1.73972	1.49	0.00878	0.00251	157.5
676	0.00494	255	255	255	4.23662	1.52693	0.0905	0.06952	24.6562
677	0.0035	255	255	255	3.08704	1.53181	0.06741	0.06618	52.3888
678	0.00327	255	255	255	3.34738	1.53172	0.06911	0.06031	115.829
679	0.00404	255	255	255	1.05902	1.54103	0.08319	0.0619	78.0452
680	0.00331	255	255	255	2.196	1.53352	0.06562	0.06428	93.8688
681	0.00367	255	255	255	2.83241	1.53457	0.07061	0.06614	113.381
682	0.00401	255	255	255	0.872	1.54652	0.0949	0.05386	65.0302
683	0.00317	255	255	255	3.00251	1.53797	0.06721	0.05997	156.784
684	0.00356	255	255	255	3.26041	1.54359	0.07476	0.0607	21.3557
685	0.0023	255	255	255	4.95208	1.53482	0.06186	0.04724	36.3149
686	0.00465	255	255	255	2.55515	1.55844	0.08323	0.07115	145.42
687	0.00255	255	255	255	2.70876	1.54623	0.06251	0.05186	10.088
688	0.00309	255	255	255	3.46676	1.55167	0.07176	0.05478	24.0337
689	0.00384	255	255	255	1.99709	1.56118	0.07843	0.06228	38.2807
690	0.00309	255	255	255	3.17649	1.5586	0.07117	0.05531	35.4897
691	0.00479	255	255	255	3.59074	1.56786	0.08415	0.07247	34.0158
692	0.00264	255	255	255	3.92354	1.5609	0.06259	0.05374	34.2692
693	4.331e-06	255	255	255	4.02361	1.53474	0.00235	0.00235	0
694	0.00382	255	255	255	4.14517	1.56744	0.07776	0.06247	16.5171
695	2e-05	255	255	255	4.01695	1.53932	0.00941	0.00293	31.1207
696	0.00227	255	255	255	4.02266	1.56339	0.06957	0.04153	31.9922
697	0.00507	255	255	255	2.10386	1.57599	0.08961	0.07199	12.609
698	0.00422	255	255	255	1.56888	1.57739	0.07683	0.06997	31.345
699	0.00209	255	255	255	1.14159	1.5751	0.06449	0.04121	57.416
700	0.00452	255	255	255	2.44282	1.57939	0.08039	0.07153	167.646
701	0.00308	255	255	255	4.78275	1.57837	0.06923	0.05663	41.3053
702	0.00297	255	255	255	4.86467	1.57452	0.07496	0.05046	21.6031
703	0.0028	255	255	255	1.83896	1.58087	0.06152	0.0579	5.98091
704	0.00454	255	255	255	2.90333	1.59247	0.07853	0.07358	66.8165
705	0.00333	255	255	255	2.34954	1.59229	0.07026	0.06035	52.0173
706	0.00417	255	255	255	3.80599	1.59649	0.07785	0.06821	133.601
707	0.00288	255	255	255	2.65629	1.59196	0.06448	0.05695	170.617
708	0.00321	255	255	255	1.7078	1.59389	0.06771	0.06043	6.18967
709	0.00456	255	255	255	4.35554	1.60305	0.08585	0.06757	48.116
710	0.00372	255	255	255	2.27682	1.60436	0.07523	0.06296	83.4003
711	1e-05	255	255	255	2.68067	1.56873	0.00492	0.00336	135
712	0.004	255	255	255	2.76841	1.60404	0.07372	0.06904	69.5195
713	0.00547	255	255	255	3.69001	1.61306	0.08827	0.07896	22.2099
714	0.00369	255	255	255	4.66121	1.60693	0.07356	0.06394	29.4504
715	0.00309	255	255	255	3.40139	1.61102	0.06622	0.05937	83.336
716	0.0042	255	255	255	3.51385	1.61565	0.08448	0.06325	53.838
717	0.00225	255	255	255	1.93131	1.60652	0.05573	0.05144	131.57
718	0.00399	255	255	255	3.01354	1.6155	0.07678	0.06614	116.417
719	0.00597	255	255	255	3.11728	1.62635	0.09451	0.08039	142.415
720	0.00287	255	255	255	4.26899	1.61497	0.06456	0.05654	59.5146
721	0.00304	255	255	255	2.19341	1.61736	0.0637	0.06086	26.7979
722	0.00292	255	255	255	3.32037	1.61712	0.06432	0.05778	17.6432
723	0.00194	255	255	255	1.78326	1.61872	0.0505	0.04881	40.2273
724	0.00468	255	255	255	3.23674	1.63476	0.08387	0.07107	48.0086
725	6e-05	255	255	255	3.36505	1.60494	0.01779	0.00465	88.4101
726	4.331e-06	255	255	255	3.55123	1.59717	0.00235	0.00235	0
727	1e-05	255	255	255	1.80874	1.60133	0.00669	0.00247	118.155
728	0.00357	255	255	255	4.02325	1.6354	0.07395	0.06144	61.3258
729	0.0039	255	255	255	3.89029	1.63715	0.07439	0.06678	179.286
730	0.00396	255	255	255	1.63858	1.64213	0.07692	0.06559	77.0942
731	0.00357	255	255	255	2.60003	1.63925	0.06873	0.06611	12.3583
732	4.331e-06	255	255	255	4.30455	1.60965	0.00235	0.00235	0
733	8.661e-06	255	255	255	1.66688	1.61278	0.0054	0.00204	135
734	0.00369	255	255	255	2.51059	1.64415	0.07168	0.06553	135.741
735	0.00277	255	255	255	4.46253	1.64526	0.06412	0.05503	49.9094
736	0.00396	255	255	255	4.91985	1.6561	0.07555	0.06678	50.1197
737	0.00391	255	255	255	2.11315	1.66097	0.07813	0.06366	78.9573
738	0.00333	255	255	255	1.19358	1.65557	0.07129	0.05947	47.1882
739	0.00227	255	255	255	2.37731	1.65217	0.05757	0.05028	15.8592
740	0.00349	255	255	255	2.69367	1.66328	0.07521	0.05902	46.3415
741	0.00268	255	255	255	2.86973	1.66125	0.06496	0.05254	76.8627
742	0.00257	255	255	255	4.78031	1.65822	0.0693	0.04726	46.5175
743	0.00443	255	255	255	1.86138	1.66686	0.08181	0.06902	162.111
744	0.00287	255	255	255	2.02457	1.66043	0.066	0.05539	39.8379
745	4.331e-06	255	255	255	3.54498	1.63879	0.00235	0.00235	0
746	0.00365	255	255	255	4.10178	1.67668	0.0763	0.061	65.7393
747	0.00514	255	255	255	3.55273	1.68007	0.0947	0.06917	30.9127
748	0.00248	255	255	255	4.19384	1.66656	0.06231	0.05062	28.773
749	0.00269	255	255	255	4.5279	1.66872	0.06502	0.05266	43.3571
750	0.00346	255	255	255	3.33303	1.68148	0.07996	0.05517	37.4506
751	0.0036	255	255	255	1.72065	1.68474	0.08092	0.05669	34.9852
752	0.00238	255	255	255	2.78765	1.67625	0.06073	0.04994	30.4468
753	0.00438	255	255	255	3.44812	1.69157	0.0797	0.06994	131.141
754	0.00263	255	255	255	3.64851	1.67889	0.06011	0.05568	135.783
755	0.00527	255	255	255	3.77316	1.6925	0.08801	0.07625	32.8228
756	0.00394	255	255	255	2.28689	1.68722	0.07983	0.06285	16.0272
757	0.00302	255	255	255	4.63644	1.67842	0.07972	0.04828	1.40456
758	0.00487	255	255	255	2.96815	1.69599	0.08067	0.07689	168.543
759	0.0029	255	255	255	2.45221	1.69657	0.06495	0.0568	168.715
760	0.00341	255	255	255	2.20951	1.70668	0.06767	0.06413	68.3867
761	0.00318	255	255	255	3.96609	1.70757	0.06909	0.05866	37.2876
762	0.00304	255	255	255	4.82558	1.70687	0.06935	0.05574	40.6719
763	0.00331	255	255	255	1.59928	1.70821	0.07271	0.05801	174.637
764	0.00255	255	255	255	3.1882	1.70724	0.05831	0.0556	7.75025
765	0.00471	255	255	255	1.96894	1.7241	0.08051	0.07445	148.345
766	0.00265	255	255	255	2.62737	1.71882	0.05957	0.05674	101.757
767	0.00378	255	255	255	3.09456	1.72486	0.07553	0.06366	22.1252
768	0.00227	255	255	255	3.86498	1.71362	0.05945	0.0486	42.3133
769	0.00375	255	255	255	2.54737	1.72818	0.07034	0.06789	62.4138
770	0.0028	255	255	255	2.37617	1.72021	0.06144	0.05807	159.656
771	0.00327	255	255	255	4.28621	1.72844	0.07652	0.05447	42.2629
772	0.00421	255	255	255	4.97571	1.72898	0.07475	0.0717	173.914
773	0.00461	255	255	255	0.88862	1.7363	0.08123	0.07222	51.9336
774	0.00242	255	255	255	1.80732	1.72747	0.05803	0.05302	125.472
775	0.0024	255	255	255	4.42561	1.73115	0.06189	0.04935	49.7686
776	0.00528	255	255	255	1.18609	1.74835	0.0892	0.07542	62.3701
777	0.0034	255	255	255	2.7146	1.73953	0.07044	0.06145	42.8623
778	0.00336	255	255	255	2.89044	1.73954	0.06831	0.06256	144.751
779	0.00406	255	255	255	3.68486	1.7466	0.0805	0.06418	50.4651
780	0.00401	255	255	255	2.08308	1.74445	0.07394	0.06906	34.3
781	0.00358	255	255	255	3.27613	1.74162	0.07978	0.05715	169.201
782	0.00434	255	255	255	3.38003	1.7494	0.08007	0.06907	50.7466
783	0.0019	255	255	255	4.55169	1.73941	0.05133	0.04705	19.3375
784	0.00093	255	255	255	4.6465	1.73712	0.04627	0.0255	53.6407
785	0.00286	255	255	255	1.89101	1.75319	0.06143	0.05933	105.378
786	0.00195	255	255	255	1.10142	1.74828	0.05469	0.04537	55.41
787	0.00409	255	255	255	3.58639	1.76148	0.07504	0.06937	111.311
788	0.0035	255	255	255	2.80667	1.7602	0.07119	0.06258	88.908
789	0.00358	255	255	255	3.02054	1.76409	0.07063	0.06456	93.3067
790	0.00336	255	255	255	1.75402	1.76447	0.0713	0.06001	159.15
791	6e-05	255	255	255	1.85825	1.73804	0.01391	0.00515	56.368
792	0.00321	255	255	255	2.44171	1.76655	0.06676	0.06128	168.932
793	0.00334	255	255	255	4.70827	1.76724	0.06927	0.06145	15.0643
794	0.00375	255	255	255	0.96256	1.77675	0.07576	0.0631	55.4249
795	0.00337	255	255	255	1.6638	1.77064	0.06978	0.06155	157.19
796	4.331e-06	255	255	255	1.92388	1.73868	0.00235	0.00235	0
797	0.00284	255	255	255	4.89452	1.76599	0.06388	0.05662	27.9658
798	0.00253	255	255	255	2.32698	1.76562	0.05924	0.05436	147.475
799	6e-05	255	255	255	3.05317	1.74603	0.01322	0.00626	121.927
800	0.00505	255	255	255	1.56577	1.78161	0.08954	0.07187	164.25
801	4.331e-06	255	255	255	1.92597	1.74284	0.00235	0.00235	0
802	0.00291	255	255	255	3.479	1.7754	0.06544	0.05653	24.6542
803	4.331e-06	255	255	255	3.84257	1.747	0.00235	0.00235	0
804	0.00353	255	255	255	2.17007	1.7837	0.07186	0.06261	21.9578
805	0.00318	255	255	255	2.24943	1.78179	0.07717	0.05244	1.09249
806	0.00521	255	255	255	3.17194	1.79266	0.09093	0.07295	150.181
807	0.00287	255	255	255	3.84285	1.78711	0.06781	0.05391	66.5159
808	0.00223	255	255	255	3.95993	1.79883	0.06145	0.0463	63.4183
809	0.00213	255	255	255	4.34554	1.79274	0.05785	0.04699	32.5088
810	0.00286	255	255	255	2.65395	1.80134	0.06125	0.05941	155.246
811	0.00267	255	255	255	2.56626	1.80222	0.06603	0.05152	41.5346
812	0.0036	255	255	255	4.18562	1.80647	0.07936	0.05774	47.8103
813	0.0033	255	255	255	4.78772	1.80323	0.06929	0.06055	16.2219
814	0.00227	255	255	255	1.02971	1.80257	0.05549	0.05216	50.7268
815	0.00484	255	255	255	4.97491	1.82204	0.08788	0.07015	140.04
816	0.00472	255	255	255	4.47955	1.81757	0.08193	0.07342	16.5586
817	0.00415	255	255	255	2.74853	1.81868	0.07412	0.07134	120.212
818	0.00419	255	255	255	2.9569	1.82253	0.07475	0.07133	161.001
819	0.00433	255	255	255	1.95977	1.82265	0.08285	0.06662	7.04416
820	0.00463	255	255	255	4.66582	1.82665	0.08514	0.06923	147.401
821	0.00215	255	255	255	1.1477	1.81844	0.05661	0.04831	29.4416
822	0.00516	255	255	255	2.08035	1.82776	0.08998	0.07298	166.746
823	0.00189	255	255	255	2.87763	1.81662	0.05141	0.04676	80.9237
824	0.00556	255	255	255	3.27526	1.83663	0.08634	0.082	125.793
825	0.00246	255	255	255	3.38082	1.81998	0.06321	0.04955	36.352
826	0.0028	255	255	255	3.7216	1.82247	0.06492	0.05486	34.4002
827	0.00465	255	255	255	1.86448	1.83545	0.07996	0.07399	125.039
828	0.00294	255	255	255	2.37765	1.82763	0.06267	0.05965	26.9181
829	0.00318	255	255	255	2.48478	1.82674	0.06512	0.06223	9.23335
830	0.00333	255	255	255	4.58108	1.83001	0.06802	0.06242	89.3613
831	4.331e-06	255	255	255	4.69578	1.80111	0.00235	0.00235	0
832	0.00409	255	255	255	1.73212	1.84664	0.07505	0.06943	141.969
833	0.00326	255	255	255	3.06449	1.841	0.06807	0.06092	50.849
834	0.00356	255	255	255	3.5548	1.84039	0.07561	0.06002	32.5824
835	0.00456	255	255	255	4.02919	1.84668	0.08222	0.07061	37.0319
836	0.00464	255	255	255	4.87798	1.84914	0.08919	0.06621	28.9353
837	0.00325	255	255	255	0.87474	1.85127	0.07181	0.05759	80.7717
838	0.00418	255	255	255	2.27917	1.85372	0.0756	0.07038	154.443
839	0.00369	255	255	255	3.45812	1.85427	0.07036	0.06676	59.7784
840	0.00199	255	255	255	0.93716	1.84565	0.0507	0.04992	96.6267
841	0.00422	255	255	255	1.65416	1.86493	0.07895	0.06802	82.4841
842	0.00274	255	255	255	4.23979	1.85603	0.07161	0.04866	48.4156
843	0.00347	255	255	255	3.80532	1.86254	0.07476	0.05915	68.5813
844	0.0052	255	255	255	1.55452	1.86475	0.08809	0.07511	6.39311
845	0.00281	255	255	255	3.89802	1.8601	0.06244	0.05739	39.9882
846	0.0001	255	255	255	4.15481	1.83784	0.01791	0.00708	116.389
847	0.00271	255	255	255	2.1876	1.86307	0.06021	0.05733	85.6703
848	3e-05	255	255	255	3.93101	1.83544	0.0083	0.00399	161.565
849	0.00375	255	255	255	4.41897	1.87319	0.07191	0.06633	160.902
850	0.00456	255	255	255	1.10155	1.88439	0.07855	0.07384	82.9155
851	0.00356	255	255	255	2.58417	1.8735	0.07325	0.0618	179.086
852	0.00376	255	255	255	2.6898	1.88365	0.07196	0.06651	135.533
853	0.0035	255	255	255	4.32317	1.88279	0.06755	0.06595	58.7164
854	0.00301	255	255	255	4.77938	1.88359	0.06283	0.06099	0.43856
855	0.00554	255	255	255	3.13728	1.89556	0.09225	0.07651	15.5496
856	0.00518	255	255	255	4.10724	1.89991	0.08173	0.08069	75.8319
857	0.00437	255	255	255	1.01977	1.90197	0.08058	0.06897	97.4639
858	0.00401	255	255	255	2.4691	1.8947	0.08223	0.06209	169.021
859	0.00372	255	255	255	2.79643	1.8946	0.07431	0.06367	4.70719
860	0.00394	255	255	255	4.53659	1.9003	0.07432	0.06752	69.2969
861	3e-05	255	255	255	1.83614	1.86735	0.01089	0.00304	154.805
862	0.00469	255	255	255	2.02595	1.90021	0.08295	0.07206	1.41264
863	0.00437	255	255	255	2.88924	1.90505	0.07884	0.07057	123.151
864	0.00348	255	255	255	2.99703	1.90377	0.0701	0.06324	119.937
865	0.00477	255	255	255	1.80928	1.90815	0.07885	0.07699	116.085
866	0.0044	255	255	255	3.35568	1.90585	0.0842	0.06647	23.8856
867	0.00217	255	255	255	2.38371	1.89862	0.05564	0.04955	8.64828
868	0.00314	255	255	255	3.611	1.90258	0.07197	0.05562	14.4329
869	0.00339	255	255	255	3.72305	1.9037	0.06965	0.06198	28.4826
870	0.00488	255	255	255	3.9647	1.91527	0.08081	0.07689	90.2634
871	0.00449	255	255	255	4.62919	1.91438	0.07978	0.07167	131.319
872	0.00265	255	255	255	4.71882	1.90605	0.06626	0.05093	55.2568
873	0.00183	255	255	255	4.95386	1.89733	0.05569	0.04188	10.076
874	0.00293	255	255	255	2.13194	1.90881	0.06486	0.05747	15.9235
875	0.00404	255	255	255	1.92317	1.91539	0.07899	0.06506	13.291
876	0.00451	255	255	255	3.24611	1.92144	0.07857	0.07312	173.581
877	0.00375	255	255	255	3.52856	1.92303	0.0741	0.06451	158.268
878	0.00198	255	255	255	1.23082	1.91816	0.05471	0.04606	20.2504
879	0.00133	255	255	255	4.84043	1.91512	0.04931	0.03433	63.5284
880	0.00528	255	255	255	3.85121	1.94628	0.08366	0.08034	147.229
881	0.00285	255	255	255	2.25027	1.93524	0.06475	0.05595	152.878
882	0.00264	255	255	255	1.66195	1.94318	0.05978	0.05627	70.5716
883	0.00291	255	255	255	2.62619	1.93652	0.06934	0.05336	175.022
884	0.00523	255	255	255	3.43843	1.95669	0.08303	0.08016	128.768
885	2e-05	255	255	255	4.93145	1.9166	0.00921	0.00239	126.091
886	0.00438	255	255	255	1.56523	1.94698	0.08391	0.06643	166.232
887	0.00302	255	255	255	2.33296	1.947	0.0702	0.05482	55.8593
888	0.00311	255	255	255	2.73552	1.9457	0.06822	0.05811	0.47947
889	0.00314	255	255	255	4.45045	1.94779	0.06763	0.05911	64.8977
890	0.00293	255	255	255	3.67441	1.95506	0.06428	0.05798	6.9213
891	0.00472	255	255	255	4.90874	1.95592	0.08663	0.06938	171.213
892	0.00267	255	255	255	2.54126	1.94685	0.06698	0.05071	10.6585
893	0.00268	255	255	255	4.35653	1.95263	0.0665	0.05141	44.3276
894	3e-05	255	255	255	2.47015	1.93013	0.01409	0.00235	0
895	0.00477	255	255	255	3.07366	1.97571	0.08125	0.07479	91.7435
896	0.00487	255	255	255	2.45282	1.97352	0.08542	0.07256	176.313
897	0.00018	255	255	255	2.85211	1.94337	0.02666	0.00848	145.912
898	0.00379	255	255	255	2.08403	1.96792	0.07929	0.06085	11.127
899	0.00521	255	255	255	0.87957	1.98274	0.08682	0.0764	89.3483
900	0.0045	255	255	255	1.98165	1.97783	0.08033	0.07131	2.51936
901	0.0036	255	255	255	2.82341	1.97988	0.06974	0.0657	0.12499
902	3e-05	255	255	255	2.98415	1.94469	0.01409	0.00235	0
903	0.00233	255	255	255	2.98702	1.97522	0.05531	0.05354	27.6544
904	0.00461	255	255	255	4.04666	1.98659	0.08026	0.0731	55.8259
905	4.331e-06	255	255	255	4.55219	1.94886	0.00235	0.00235	0
906	0.00265	255	255	255	2.20008	1.97644	0.06183	0.05467	16.9285
907	0.00292	255	255	255	1.72098	1.9877	0.06456	0.05765	128.643
908	0.00216	255	255	255	1.88428	1.98046	0.05726	0.04795	25.9618
909	0.0035	255	255	255	3.75383	1.98926	0.07352	0.0606	37.8853
910	0.00359	255	255	255	4.82606	1.98901	0.0752	0.06071	140.834
911	0.00451	255	255	255	4.65712	1.99796	0.07782	0.07376	0.43919
912	0.00417	255	255	255	3.17199	1.99498	0.07937	0.06697	4.67588
913	0.00371	255	255	255	4.55041	1.99246	0.07552	0.0625	27.1874
914	0.0046	255	255	255	1.29967	2.00363	0.07878	0.0744	56.8443
915	0.0038	255	255	255	1.04337	1.99726	0.07144	0.06768	147.906
916	0.00315	255	255	255	1.8052	1.99622	0.06446	0.06227	146.681
917	0.00389	255	255	255	3.58683	2.00003	0.07506	0.06596	12.6119
918	0.00552	255	255	255	3.29005	2.00903	0.08891	0.07907	173.573
919	0.00346	255	255	255	3.95496	2.00013	0.06934	0.06354	6.92121
920	0.00335	255	255	255	4.24895	2.00056	0.06781	0.06294	52.2511
921	0.00268	255	255	255	2.90131	2.00035	0.06117	0.05579	43.5311
922	0.00393	255	255	255	2.62437	2.00778	0.07739	0.06469	18.7627
923	0.0043	255	255	255	3.38827	2.02294	0.07708	0.0711	102.035
924	0.0051	255	255	255	1.63244	2.02048	0.0892	0.07276	7.86041
925	0.00404	255	255	255	2.27868	2.02053	0.08083	0.06358	25.8169
926	1e-05	255	255	255	4.33784	1.98631	0.00704	0.00235	0
927	0.00271	255	255	255	3.50582	2.01824	0.06102	0.05657	63.3534
928	0.00424	255	255	255	2.72386	2.02488	0.07361	0.07333	99.6286
[truncated: 1,232 more rows]

## Sheet: S10_E6_21Feb24_012_16
								avg minor	0.0686838		n	1535
[truncated: 1,538 more rows]

## Sheet: NTG_E8_2_Jun3_2024_004_16
							avg minor	0.0502921		n	2085
[truncated: 2,088 more rows]

[truncated: 7 more sheets: NTG_E8_3_Jun3_2024_014_16, NTG_E8_6_Jun3_2024_005_16, S2_B1_21Feb24_010_16, S3_C1_21Feb24_013_16, NTG_E8_6_3_2024_008_16, NTG_E8_3_Jun_3_2024_022_16, NTG_E8_6_3_2024_003_16]
