# Supplementary material for: FIRM image analysis: A machine learning workflow for quantifying extracellular matrix components from electron microscopy images
Source: PLoS One. 2025 Feb 6;20(2):e0312196. doi: 10.1371/journal.pone.0312196 (PMC11801620; doi:10.1371/journal.pone.0312196)
Supplement: S1 Dataset — (ZIP) [file pone.0312196.s002.zip › S2 Dataset/Manual_analysis data/individual human fibril analysis.xlsx]

## Sheet: Summary
Individual human analysis of FIRM results for extended dataset
Summary Page:
image ID
		human 1			human 2			human 3
	n	avg	stdev	n	avg	stdev	n	avg	stdev			avg			avg			avg								1144												1406
s3	956	0.0587389	0.00964403	847	0.0542137	0.00765917	847	0.0625673	0.00817523			58.7389	9.64403	847000	54.2137	7.65917	847000	62.5673	8.17523	0						0.0576958												0.0606998
s9	2056	0.063119	0.0110598	1964	0.0533468	0.00835571	2086	0.0635796	0.0107197			63.119	11.0598	1964000	53.3468	8.35571	2086000	63.5796	10.7197	0						0.0113459												0.0112659
s8	1460	0.0674211	0.011787	1375	0.0615815	0.0100506	1460	0.068214	0.0109712			67.4211	11.787	1375000	61.5815	10.0506	1460000	68.214	10.9712	0
s6	1857	0.0520409	0.0080617	1693	0.0474623	0.0069721	1969	0.0553133	0.00734191			52.0409	8.0617	1693000	47.4623	6.9721	1969000	55.3133	7.34191	0
s5	1598	0.0616373	0.0152325	1144	0.0576958	0.0113459	1406	0.0606998	0.0112659			61.6373	15.2325	1144000	57.6958	11.3459	1406000	60.6998	11.2659	0
3	1119	0.052122	0.00819809	1091	0.0527181	0.00867834	1110	0.0499956	0.00932272			52.122	8.19809	1091000	52.7181	8.67834	1110000	49.9956	9.32272	0
8	801	0.0473424	0.00740951	775	0.0483086	0.00804317	852	0.0472343	0.00847217			47.3424	7.40951	775000	48.3086	8.04317	852000	47.2343	8.47217	0
22	1675	0.049673	0.00894782	1497	0.0498579	0.00787233	1628	0.0488507	0.00872639			49.673	8.94782	1497000	49.8579	7.87233	1628000	48.8507	8.72639	0
				human 1								human 2								human 3
distributions	s3	s9	s8	s6	s5	3	8	22	s3	s9	s8	s6	s5	3	8	22	s3	s9	s8	s6	s5	3	8	22
0.02	0	0	1	2	6	0	0	5	0	0	1	0	1	3	0	0	0	2	0	0	2	2	1	3
0.03	3	11	3	19	13	3	3	9	1	4	0	3	0	3	7	6	0	17	3	10	0	8	14	11
0.04	25	31	13	97	90	64	117	205	28	90	17	217	35	50	101	120	7	27	6	38	33	147	143	188
0.05	147	184	85	602	228	405	404	687	209	624	144	918	270	364	356	697	45	141	39	339	208	401	384	796
0.06	345	560	274	858	423	454	238	551	430	820	460	490	402	460	257	531	258	535	301	1104	458	396	265	470
0.07	331	727	474	254	398	180	36	189	159	379	473	58	270	183	45	127	384	798	482	434	427	136	38	133
0.08	98	431	424	24	273	11	1	29	19	44	231	4	124	22	8	13	139	458	428	43	208	17	6	22
0.09	6	99	145	0	113	0	2	0	1	3	42	1	30	3	1	1	14	103	164	1	61	2	0	2
0.1	0	10	35	1	32	0	0	0	0	0	7	2	10	3	0	0	0	4	31	0	8	1	1	0
0.11	1	3	6	0	9	2	0	0	0	0	0	0	2	0	0	2	0	1	6	0	1	0	0	1
0.12	0	0	0	0	8	0	0	0	0	0	0	0	0	0	0	0	0	0	0	0	0	0	0	2
0.13	0	0	0	0	4	0	0	0	0	0	0	0	0	0	0	0	0	0	0	0	0	0	0	0
0.14	0	0	0	0	1	0	0	0	0	0	0	0	0	0	0	0	0	0	0	0	0	0	0	0
0.15	0	0	0	0	0	0	0	0	0	0	0	0	0	0	0	0	0	0	0	0	0	0	0	0
	0	0	0	0	0	0	0	0	0	0	0	0	0	0	0	0	0	0	0	0	0	0	0	0
% distributions:
				human 1								human 2								human 3
	s3	s9	s8	s6	s5	3	8	22	s3	s9	s8	s6	s5	3	8	22	s3	s9	s8	s6	s5	3	8	22
	0	0	0.0684932	0.107701	0.375469	0	0	0.298507	0	0	0.0727273	0	0.0874126	0.274977	0	0	0	0.0958773	0	0	0.142248	0.18018	0.117371	0.184275
	0.313808	0.535019	0.205479	1.02316	0.813517	0.268097	0.374532	0.537313	0.118064	0.203666	0	0.1772	0	0.274977	0.903226	0.400802	0	0.814957	0.205479	0.507872	0	0.720721	1.64319	0.675676
	2.61506	1.50778	0.890411	5.22348	5.63204	5.71939	14.6067	12.2388	3.30579	4.58248	1.23636	12.8175	3.05944	4.58295	13.0323	8.01603	0.826446	1.29434	0.410959	1.92991	2.34708	13.2432	16.784	11.5479
	15.3766	8.94942	5.82192	32.4179	14.2678	36.193	50.437	41.0149	24.6753	31.7719	10.4727	54.2233	23.6014	33.3639	45.9355	46.5598	5.31287	6.75935	2.67123	17.2169	14.7937	36.1261	45.0704	48.8943
	36.0879	27.2374	18.7671	46.2036	26.4706	40.5719	29.7129	32.8955	50.7674	41.7515	33.4545	28.9427	35.1399	42.1632	33.1613	35.4709	30.4604	25.6472	20.6164	56.0691	32.5747	35.6757	31.1033	28.8698
	34.6234	35.3599	32.4658	13.678	24.9061	16.0858	4.49438	11.2836	18.7721	19.2974	34.4	3.42587	23.6014	16.7736	5.80645	8.48363	45.3365	38.255	33.0137	22.0416	30.3698	12.2523	4.46009	8.16953
	10.251	20.963	29.0411	1.29241	17.0839	0.983021	0.124844	1.73134	2.24321	2.24033	16.8	0.236267	10.8392	2.0165	1.03226	0.868403	16.4109	21.9559	29.3151	2.18385	14.7937	1.53153	0.704225	1.35135
	0.627615	4.81518	9.93151	0	7.07134	0	0.249688	0	0.118064	0.152749	3.05455	0.0590667	2.62238	0.274977	0.129032	0.0668003	1.65289	4.93768	11.2329	0.0507872	4.33855	0.18018	0	0.12285
	0	0.486381	2.39726	0.0538503	2.0025	0	0	0	0	0	0.509091	0.118133	0.874126	0.274977	0	0	0	0.191755	2.12329	0	0.56899	0.0900901	0.117371	0
	0.104603	0.145914	0.410959	0	0.563204	0.178731	0	0	0	0	0	0	0.174825	0	0	0.133601	0	0.0479386	0.410959	0	0.0711238	0	0	0.0614251
	0	0	0	0	0.500626	0	0	0	0	0	0	0	0	0	0	0	0	0	0	0	0	0	0	0.12285
	0	0	0	0	0.250313	0	0	0	0	0	0	0	0	0	0	0	0	0	0	0	0	0	0	0
	0	0	0	0	0.0625782	0	0	0	0	0	0	0	0	0	0	0	0	0	0	0	0	0	0	0
	0	0	0	0	0	0	0	0	0	0	0	0	0	0	0	0	0	0	0	0	0	0	0	0
	0	0	0	0	0	0	0	0	0	0	0	0	0	0	0	0	0	0	0	0	0	0	0	0
	100	100	100	100	100	100	100	100	100	100	100	100	100	100	100	100	100	100	100	100	100	100	100	100

## Sheet: Sheet13
						0.950182	0.990134	0.947405	0.981138	0.972892
					1356	1204	1411	1439	1123
					618	588	617	650	529
					475	422	475	476	477
					898	962	956	847	847
					2160	1936	2056	1964	2086
					1492	1363	1460	1375	1460
					1920	1835	1857	1693	1969
					1544	1297	1598	1144	1406
					1174	798	1119	1091	1110
					875	793	801	775	852
					1701	1437	1675	1497	1628
						0.845994	0.874543	0.861418	0.853246	0.863069
					51.727	50.454	49.997	46.537	63.778
					72.988	69.472	77.02	68.088	78.848
					43.288	47.646	53.669	44.208	33.621
					58.4879	52.1938	58.7389	54.2137	62.5673
					59.1921	53.3172	63.119	53.3469	63.5796
					65.6151	62.0998	67.4211	61.5815	68.214
					50.9656	52.4254	52.0409	47.4623	55.3133
					55.8123	56.6578	61.6373	57.6958	60.6998
					50.4259	48.5377	52.122	52.7181	49.9956
					45.4765	50.1733	47.3424	48.3086	47.2343
					48.3867	50.8724	49.673	49.8579	48.8507

## Sheet: s3_c1
		avg	0.0587389																avg	0.0542137											avg	0.0625673
		stdev	0.00964403																stdev	0.00765917											stdev	0.00817523
		n	956																n	847											n	847
1	0.00345	255	255	255	4.74079	0.04444	0.06775	0.06478	29.7886			1	0.00408	255	255	255	1.14212	0.06714	0.07971	0.06509	58.5416			1	0.00337	255	255	255	4.74357	0.04464	0.06589	0.0651	132.354
2	0.0026	255	255	255	0.36572	0.04825	0.07355	0.04506	114.077			2	0.00592	255	255	255	0.97092	0.08836	0.1013	0.07435	86.112			2	0.00349	255	255	255	4.82353	0.06781	0.06781	0.06562	165.037
3	0.00305	255	255	255	0.30493	0.06384	0.07884	0.04923	119.312			3	0.00456	255	255	255	1.35871	0.0854	0.08605	0.06741	100.368			3	0.00336	255	255	255	1.45649	0.07444	0.06695	0.06382	73.7599
4	0.00497	255	255	255	1.4506	0.07686	0.08315	0.07613	10.2827			4	0.00437	255	255	255	3.1235	0.07921	0.08506	0.06547	34.9302			4	0.00426	255	255	255	3.10906	0.0825	0.07581	0.07157	147.761
5	0.00315	255	255	255	4.81507	0.0744	0.07718	0.05194	39.2175			5	0.0041	255	255	255	1.26073	0.12049	0.08258	0.06317	92.1209			5	0.00301	255	255	255	1.14871	0.08324	0.06812	0.05634	4.72861
6	0.00453	255	255	255	3.12808	0.08592	0.08717	0.06616	22.6808			6	0.00323	255	255	255	2.23485	0.14081	0.07508	0.05471	67.5067			6	0.00296	255	255	255	0.97176	0.09319	0.06327	0.05952	149.524
7	0.00294	255	255	255	1.14794	0.08716	0.0658	0.05698	99.0816			7	0.0039	255	255	255	2.75155	0.16166	0.07853	0.06326	94.4392			7	0.0037	255	255	255	1.35989	0.09759	0.06903	0.06822	77.8304
8	0.00177	255	255	255	2.17882	0.08095	0.05128	0.04387	74.9019			8	0.00263	255	255	255	2.82985	0.15811	0.07067	0.04744	90.8636			8	0.00256	255	255	255	1.26733	0.11862	0.05931	0.05504	14.7551
9	0.00389	255	255	255	3.61929	0.08745	0.07828	0.06332	2.55959			9	0.00276	255	255	255	1.17159	0.16885	0.06248	0.05631	99.6215			9	0.00386	255	255	255	2.23633	0.14549	0.07457	0.06595	23.8656
10	0.00454	255	255	255	0.87529	0.10451	0.08879	0.06508	90.8277			10	0.00488	255	255	255	1.0949	0.19168	0.09377	0.06621	123.289			10	0.00304	255	255	255	2.74636	0.15353	0.06954	0.05566	72.3804
11	0.00372	255	255	255	1.36387	0.09626	0.07031	0.06729	41.6366			11	0.00421	255	255	255	1.40808	0.19251	0.08472	0.06333	88.4956			11	0.00343	255	255	255	2.8348	0.15609	0.06961	0.06281	86.0723
12	0.00408	255	255	255	0.97795	0.10457	0.089	0.05836	122.21			12	0.00428	255	255	255	1.24726	0.2139	0.08142	0.06698	117.566			12	0.00234	255	255	255	1.17368	0.17272	0.05567	0.05348	45.0613
13	0.0037	255	255	255	0.77359	0.10981	0.09054	0.05207	96.3737			13	0.00335	255	255	255	2.64656	0.21426	0.07564	0.05635	91.0118			13	0.00234	255	255	255	1.09252	0.18729	0.05567	0.05348	45.0613
14	0.00427	255	255	255	1.26246	0.1189	0.08062	0.06751	111.419			14	0.0038	255	255	255	2.56235	0.22903	0.07749	0.06247	91.817			14	0.0028	255	255	255	1.42049	0.18899	0.06186	0.05767	31.1172
15	0.00421	255	255	255	0.24301	0.12665	0.09908	0.05409	112.547			15	0.00292	255	255	255	1.17489	0.26938	0.07045	0.05275	111.686			15	0.004	255	255	255	2.56511	0.21363	0.08122	0.06266	104.582
16	0.00188	255	255	255	0.54791	0.11964	0.05906	0.04061	117.155			16	0.00423	255	255	255	1.09735	0.28912	0.09251	0.05823	91.6079			16	0.00308	255	255	255	2.64971	0.20719	0.06823	0.05754	110.091
17	0.00401	255	255	255	0.62316	0.13693	0.07701	0.0663	113.937			17	0.00441	255	255	255	1.47772	0.28198	0.0842	0.06673	109.983			17	0.0031	255	255	255	2.28091	0.21044	0.06419	0.0615	135.592
18	0.00202	255	255	255	0.69889	0.12808	0.05532	0.04654	61.8151			18	0.00479	255	255	255	1.353	0.30916	0.08763	0.06953	100.452			18	0.00255	255	255	255	1.25349	0.21563	0.05741	0.05647	49.7103
19	0.00373	255	255	255	2.23377	0.14396	0.07792	0.06093	72.1508			19	0.00348	255	255	255	1.25879	0.31712	0.07966	0.05558	101.844			19	0.00273	255	255	255	1.18523	0.27145	0.06105	0.0569	96.1664
20	0.00382	255	255	255	2.74862	0.15398	0.08158	0.05968	70.1954			20	0.00403	255	255	255	3.96089	0.75547	0.07529	0.06818	22.5383			20	0.00387	255	255	255	1.48312	0.27726	0.07286	0.06758	129.266
21	0.00346	255	255	255	2.83211	0.16071	0.07135	0.06183	26.5278			21	0.00406	255	255	255	4.19278	0.7656	0.08276	0.06242	105.042			21	0.00223	255	255	255	1.10293	0.29342	0.05334	0.05334	0
22	0.00515	255	255	255	0.39213	0.18606	0.12001	0.05463	114.519			22	0.00408	255	255	255	4.07516	0.78734	0.0771	0.06744	120.263			22	0.00307	255	255	255	1.35292	0.3098	0.06465	0.06055	31.9373
23	0.00444	255	255	255	0.13692	0.17602	0.08975	0.06297	131.133			23	0.00268	255	255	255	4.34393	0.78916	0.06421	0.05315	90.1516			23	0.00258	255	255	255	1.26937	0.31213	0.05957	0.05507	74.9214
24	0.00262	255	255	255	1.17413	0.17243	0.0638	0.05237	64.1202			24	0.00333	255	255	255	3.73983	0.79425	0.06982	0.06073	130.824			24	0.00246	255	255	255	1.48372	0.35474	0.0574	0.05456	65.1957
25	0.00223	255	255	255	0.47356	0.18333	0.06793	0.0418	114.81			25	0.00327	255	255	255	4.56822	0.79757	0.07015	0.05935	9.62809			25	0.00258	255	255	255	3.94137	0.74706	0.05957	0.05507	74.9214
26	0.00252	255	255	255	1.093	0.1903	0.0764	0.04201	95.7259			26	0.00405	255	255	255	3.94909	0.84229	0.07869	0.06551	2.92485			26	0.00339	255	255	255	4.19036	0.76303	0.06766	0.06373	44.1237
27	0.00295	255	255	255	1.41908	0.19682	0.06554	0.05729	45.7072			27	0.00397	255	255	255	0.12886	0.85281	0.08805	0.05743	87.7594			27	0.00358	255	255	255	4.06536	0.78592	0.07003	0.06504	20.1213
28	0.00343	255	255	255	2.2762	0.20659	0.07732	0.05655	83.7701			28	0.00328	255	255	255	3.5446	0.8469	0.07231	0.0578	117.454			28	0.00235	255	255	255	4.34924	0.78868	0.05589	0.05357	46.9616
29	0.00334	255	255	255	2.64309	0.20926	0.07662	0.05555	97.5258			29	0.00192	255	255	255	3.8116	0.83854	0.05258	0.04656	36.7067			29	0.0035	255	255	255	4.5719	0.79376	0.06783	0.06568	168.216
30	0.00365	255	255	255	2.55803	0.21355	0.07221	0.06429	97.7642			30	0.00366	255	255	255	4.91464	0.87784	0.08025	0.05813	54.9972			30	0.00285	255	255	255	3.73157	0.79112	0.06756	0.05362	174.047
31	0.00413	255	255	255	1.25497	0.22517	0.07348	0.07151	121.939			31	0.00263	255	255	255	4.09318	0.88115	0.06608	0.05073	109.602			31	0.00247	255	255	255	3.3817	0.83309	0.05829	0.05392	153.288
32	0.00386	255	255	255	0.74215	0.23024	0.08393	0.0586	109.682			32	0.00348	255	255	255	0.04539	0.88569	0.0722	0.06132	126.564			32	0.00298	255	255	255	3.81912	0.83637	0.06911	0.05489	170.443
33	0.00223	255	255	255	0.94423	0.23321	0.06716	0.04236	101.049			33	0.00246	255	255	255	4.27087	0.91027	0.06289	0.0498	132.949			33	0.00288	255	255	255	3.56208	0.83772	0.06998	0.05239	4.24261
34	0.00538	255	255	255	0.55211	0.24988	0.09472	0.07236	114.585			34	0.00282	255	255	255	0.20251	0.91724	0.06114	0.05871	156.813			34	0.00291	255	255	255	3.95464	0.84303	0.06182	0.05985	13.2837
35	0.0032	255	255	255	0.24364	0.25018	0.07854	0.05195	116.992			35	0.0022	255	255	255	3.60137	0.92415	0.05875	0.04777	106.824			35	0.00403	255	255	255	4.91742	0.8788	0.07645	0.06707	5.16097
36	0.00397	255	255	255	0.64724	0.25787	0.0825	0.06122	121.212			36	0.00219	255	255	255	3.72406	0.92291	0.06153	0.04525	73.5899			36	0.00318	255	255	255	4.0956	0.87739	0.06769	0.05987	4.0674
37	0.00332	255	255	255	1.02237	0.26504	0.0726	0.05817	105.132			37	0.00229	255	255	255	3.47672	0.93276	0.05734	0.05077	126.629			37	0.00367	255	255	255	3.25918	0.88772	0.08145	0.05734	177.332
38	0.0049	255	255	255	1.47383	0.2699	0.08473	0.0736	153.854			38	0.00412	255	255	255	4.16051	0.94631	0.07769	0.0675	43.1861			38	0.00286	255	255	255	4.28059	0.9083	0.0632	0.05758	177.229
39	0.00526	255	255	255	0.34314	0.2889	0.09773	0.06855	124.178			39	0.00338	255	255	255	0.29475	0.97032	0.06881	0.06259	144.284			39	0.00298	255	255	255	3.60569	0.9171	0.06373	0.05961	26.9826
40	0.00236	255	255	255	1.19377	0.28209	0.07005	0.04282	118.723			40	0.00419	255	255	255	0.06438	1.00609	0.08294	0.06435	96.9888			40	0.00233	255	255	255	0.20661	0.91717	0.05738	0.0518	17.8948
41	0.00277	255	255	255	1.10579	0.2953	0.06696	0.05262	115.709			41	0.00456	255	255	255	0.15676	1.00501	0.07743	0.07498	136.42			41	0.00299	255	255	255	3.72718	0.92876	0.06335	0.06014	65.3802
42	0.00345	255	255	255	1.35817	0.30401	0.07149	0.06147	153.281			42	0.00535	255	255	255	3.58468	1.00792	0.09468	0.07192	0.85926			42	0.00181	255	255	255	3.48573	0.93814	0.04969	0.04628	64.9848
43	0.00268	255	255	255	1.26946	0.30927	0.06101	0.05585	48.9744			43	0.00187	255	255	255	0.38138	1.03049	0.05917	0.04016	54.5865			43	0.0034	255	255	255	4.15718	0.95052	0.06995	0.0618	46.7049
44	0.00413	255	255	255	0.45081	0.32918	0.09013	0.0583	128.89			44	0.00258	255	255	255	3.47862	1.07049	0.07037	0.0467	59.6915			44	0.00317	255	255	255	0.2936	0.97157	0.07095	0.05681	176.318
45	0.00207	255	255	255	0.74317	0.33206	0.06569	0.04021	149.372			45	0.00273	255	255	255	0.32972	1.07089	0.06406	0.05423	44.6129			45	0.00455	255	255	255	0.06491	1.01081	0.08721	0.06645	130.973
46	0.00298	255	255	255	0.08524	0.35105	0.07307	0.05184	119.904			46	0.00313	255	255	255	0.46014	1.06829	0.06782	0.05878	15.0966			46	0.00232	255	255	255	3.57581	1.007	0.063	0.04691	40.7101
47	0.00184	255	255	255	1.48529	0.35812	0.05357	0.04375	46.6811			47	0.00178	255	255	255	0.11436	1.08902	0.05337	0.04257	29.9123			47	0.00244	255	255	255	0.39028	1.02632	0.05794	0.05367	167.052
48	0.00397	255	255	255	0.27287	0.40518	0.08456	0.05979	107.659			48	0.00261	255	255	255	0.18178	1.10026	0.06399	0.05187	51.734			48	0.00326	255	255	255	0.46371	1.06293	0.06931	0.05983	165.565
49	0.00242	255	255	255	1.59316	0.41346	0.06398	0.04809	5.31819			49	0.0027	255	255	255	0.54236	1.09899	0.06541	0.05252	60.131			49	0.00311	255	255	255	3.48727	1.06427	0.07107	0.05562	155.969
50	0.00428	255	255	255	3.94528	0.74876	0.09555	0.05701	23.955			50	0.00331	255	255	255	0.26141	1.13894	0.0683	0.06168	91.4876			50	0.00342	255	255	255	0.33294	1.07807	0.06697	0.06504	65.4002
51	0.00398	255	255	255	4.19194	0.75606	0.07766	0.06532	31.4286			51	0.00305	255	255	255	0.63299	1.13647	0.07236	0.05372	47.5816			51	0.00265	255	255	255	0.11501	1.09034	0.06117	0.05507	68.7531
52	0.00371	255	255	255	4.05407	0.78247	0.07764	0.06079	38.2924			52	0.0026	255	255	255	0.41583	1.13921	0.07026	0.04717	58.5015			52	0.00351	255	255	255	0.54207	1.10415	0.06901	0.0648	70.1154
53	0.00382	255	255	255	3.72642	0.79116	0.08454	0.05753	32.3635			53	0.00301	255	255	255	2.65436	1.14961	0.06415	0.05982	63.809			53	0.00327	255	255	255	0.17784	1.09802	0.07251	0.05741	7.94554
54	0.00463	255	255	255	4.33977	0.79125	0.0827	0.07127	33.4585			54	0.00279	255	255	255	0.08721	1.15061	0.06848	0.05185	21.935			54	0.00321	255	255	255	0.62954	1.13104	0.06596	0.06202	44.5051
55	0.00239	255	255	255	3.50021	0.78544	0.06414	0.04745	39.4179			55	0.00459	255	255	255	0.71239	1.1663	0.0911	0.06409	46.9882			55	0.0038	255	255	255	0.25554	1.13458	0.07452	0.06489	161.945
56	0.00059	255	255	255	4.6574	0.77372	0.03504	0.0214	3.56646			56	0.0032	255	255	255	0.48533	1.16697	0.07422	0.0549	49.4301			56	0.0032	255	255	255	0.41737	1.13686	0.06737	0.06048	51.5945
57	0.00234	255	255	255	4.57891	0.7948	0.05676	0.05246	164.673			57	0.00314	255	255	255	0.1954	1.18521	0.06727	0.05934	24.8068			57	0.00316	255	255	255	2.65293	1.14422	0.06775	0.05941	0.66445
58	0.00415	255	255	255	3.37981	0.82772	0.08209	0.06435	53.9885			58	0.00308	255	255	255	2.4287	1.19378	0.0692	0.05666	60.4389			58	0.00327	255	255	255	0.08682	1.15027	0.07088	0.05881	4.82447
59	0.00453	255	255	255	3.81264	0.84233	0.08382	0.06874	2.07968			59	0.00329	255	255	255	2.7814	1.20668	0.07927	0.05286	35.1755			59	0.00337	255	255	255	0.7114	1.16445	0.07524	0.05701	83.3089
60	0.00239	255	255	255	3.54573	0.83937	0.06563	0.04637	60.4734			60	0.0011	255	255	255	3.79671	1.19614	0.04461	0.03139	85.0086			60	0.0034	255	255	255	0.49185	1.16325	0.06892	0.0628	139.249
61	0.0048	255	255	255	3.94086	0.85232	0.0909	0.06727	17.4724			61	0.00453	255	255	255	0.32098	1.21221	0.08311	0.06933	17.3219			61	0.00414	255	255	255	0.19753	1.19273	0.0746	0.07066	168.157
62	0.00388	255	255	255	0.1205	0.86098	0.07793	0.06333	149.744			62	0.00204	255	255	255	2.57105	1.20948	0.06922	0.03744	51.5107			62	0.0034	255	255	255	2.43117	1.19568	0.06918	0.06248	65.2762
63	0.00372	255	255	255	4.09018	0.88189	0.07317	0.06473	47.6261			63	0.00252	255	255	255	2.30613	1.21077	0.05972	0.05364	18.639			63	0.00273	255	255	255	2.78592	1.19647	0.06022	0.05778	45.4428
64	0.0028	255	255	255	4.91642	0.87928	0.07025	0.0507	18.2706			64	0.00317	255	255	255	0.60599	1.21699	0.07326	0.05509	32.8605			64	0.00083	255	255	255	3.79366	1.18617	0.03254	0.03254	0
65	0.00314	255	255	255	0.04552	0.89131	0.06733	0.05929	140.4			65	0.00284	255	255	255	0.06194	1.22971	0.06573	0.05494	5.54751			65	0.00943	255	255	255	0.35765	1.22658	0.1627	0.07381	160.431
66	0.00149	255	255	255	3.43738	0.88335	0.05151	0.03693	37.9185			66	0.00126	255	255	255	2.22819	1.2218	0.04322	0.03725	74.9183			66	0.00321	255	255	255	2.30537	1.20838	0.06835	0.05986	159.563
67	0.00373	255	255	255	4.27433	0.90291	0.08909	0.05329	23.0207			67	0.00245	255	255	255	2.69112	1.23203	0.0613	0.05091	70.7199			67	0.00273	255	255	255	2.57727	1.21008	0.06104	0.05691	173.187
68	0.00403	255	255	255	0.20581	0.91296	0.07532	0.06815	50.2552			68	0.00254	255	255	255	3.86611	1.23356	0.0649	0.04987	56.3389			68	0.00387	255	255	255	0.60539	1.22178	0.07529	0.0654	25.3718
69	0.00371	255	255	255	3.59494	0.92118	0.07529	0.06276	45.9199			69	0.00478	255	255	255	0.4065	1.24202	0.0823	0.07397	10.1066			69	0.00223	255	255	255	2.22459	1.22155	0.05334	0.05334	0
70	0.00345	255	255	255	3.72084	0.92858	0.07151	0.06138	74.6174			70	0.00409	255	255	255	2.14603	1.24129	0.07676	0.06781	31.9769			70	0.00428	255	255	255	0.05336	1.23382	0.08128	0.06709	171.586
71	0.00272	255	255	255	3.47949	0.93598	0.06765	0.0511	52.549			71	0.00451	255	255	255	0.51287	1.24349	0.08622	0.06658	26.6281			71	0.00274	255	255	255	2.69332	1.22719	0.05936	0.05879	136.549
72	0.00209	255	255	255	3.82411	0.94307	0.07269	0.03656	35.0416			72	0.00392	255	255	255	0.69165	1.25498	0.07555	0.06612	67.7892			72	0.00228	255	255	255	1.8632	1.22886	0.0614	0.04733	136.981
73	0.00426	255	255	255	4.14678	0.94654	0.08441	0.06427	20.8989			73	0.00093	255	255	255	3.77717	1.23754	0.03976	0.02982	77.4285			73	0.00356	255	255	255	3.86487	1.23337	0.07067	0.06421	29.5035
74	0.00462	255	255	255	0.29645	0.97521	0.08188	0.07185	107.092			74	0.00195	255	255	255	3.47215	1.25474	0.05784	0.043	76.1746			74	0.00379	255	255	255	0.51185	1.24124	0.07342	0.06579	6.88555
75	0.00347	255	255	255	0.15145	1.00364	0.06743	0.0655	117.161			75	0.0027	255	255	255	0.20069	1.26629	0.06683	0.0514	109.423			75	0.00356	255	255	255	2.14455	1.24309	0.07119	0.06375	75.1264
76	0.00377	255	255	255	0.05876	1.00982	0.07104	0.0676	134.962			76	0.00316	255	255	255	1.38511	1.27196	0.07577	0.05305	79.9962			76	0.00132	255	255	255	3.78094	1.24158	0.04574	0.03665	109.498
77	0.00382	255	255	255	3.5784	1.00384	0.08627	0.05637	6.83163			77	0.00234	255	255	255	1.94142	1.2668	0.06517	0.04568	58.7258			77	0.00414	255	255	255	0.69004	1.25988	0.07617	0.06928	135.479
78	0.00197	255	255	255	0.38757	1.02457	0.05558	0.04524	102.939			78	0.00223	255	255	255	2.81084	1.26729	0.05975	0.04753	54.811			78	0.00299	255	255	255	3.46798	1.25426	0.06276	0.06062	44.6307
79	0.00396	255	255	255	0.45716	1.06369	0.076	0.06639	129.821			79	0.00231	255	255	255	2.04557	1.27961	0.06322	0.04657	78.0755			79	0.00306	255	255	255	1.94621	1.26546	0.06881	0.05658	100.94
80	0.00408	255	255	255	3.48444	1.06931	0.08545	0.06072	6.03298			80	0.00191	255	255	255	2.62956	1.27765	0.05195	0.0467	67.6217			80	0.00258	255	255	255	2.81451	1.26627	0.05847	0.05621	46.8536
81	0.00375	255	255	255	0.32977	1.07746	0.07494	0.06372	93.0233			81	0.00247	255	255	255	2.42661	1.28302	0.06554	0.04796	42.3227			81	0.00415	255	255	255	1.39116	1.27838	0.07853	0.06733	114.13
82	0.00262	255	255	255	0.10677	1.08666	0.06471	0.05155	61.5537			82	0.00321	255	255	255	2.32672	1.29085	0.06883	0.05936	20.5039			82	0.00181	255	255	255	0.19921	1.26898	0.04905	0.0471	95.8648
83	0.00273	255	255	255	0.18211	1.0948	0.06619	0.05256	51.692			83	0.00299	255	255	255	0.97365	1.29262	0.06884	0.05535	53.9694			83	0.00347	255	255	255	2.04413	1.27857	0.06785	0.06509	159.652
84	0.00326	255	255	255	0.54094	1.10713	0.07299	0.05688	65.5609			84	0.00246	255	255	255	2.22429	1.29841	0.07399	0.0424	62.0531			84	0.00319	255	255	255	0.78574	1.28164	0.06889	0.05891	74.9476
85	0.00405	255	255	255	0.25474	1.13609	0.07421	0.06954	168.861			85	0.00275	255	255	255	2.53554	1.29263	0.06478	0.05414	61.9616			85	0.00435	255	255	255	2.32968	1.28623	0.07757	0.07144	125.973
86	0.00254	255	255	255	0.6324	1.13225	0.063	0.05138	18.3569			86	0.00216	255	255	255	3.707	1.29445	0.06182	0.04442	65.6821			86	0.0033	255	255	255	2.22694	1.28389	0.0679	0.06196	113.33
87	0.00296	255	255	255	0.41758	1.14294	0.06722	0.05603	76.9839			87	0.00194	255	255	255	2.90693	1.3045	0.05347	0.0462	101.896			87	0.00223	255	255	255	2.62206	1.27773	0.05334	0.05334	0
88	0.00372	255	255	255	0.08242	1.14884	0.08225	0.05758	174.484			88	0.00359	255	255	255	3.00978	1.31088	0.07412	0.06167	27.0938			88	0.00273	255	255	255	2.41716	1.28703	0.06117	0.05688	95.2383
89	0.00407	255	255	255	2.64867	1.15133	0.0748	0.06922	23.9298			89	0.0039	255	255	255	1.88042	1.31956	0.07972	0.06232	49.4002			89	0.00294	255	255	255	2.53383	1.289	0.06309	0.05943	43.9713
90	0.00412	255	255	255	0.71342	1.16042	0.07568	0.06936	57.2546			90	0.00196	255	255	255	3.55506	1.3087	0.06019	0.0414	68.2756			90	0.00287	255	255	255	0.9725	1.29252	0.06389	0.05722	45.2812
91	0.00281	255	255	255	0.48897	1.16142	0.06281	0.05689	76.3329			91	0.00435	255	255	255	0.13373	1.31952	0.07724	0.07175	45.5539			91	0.00235	255	255	255	3.70829	1.2902	0.05589	0.05357	46.9616
92	0.00316	255	255	255	0.19593	1.19281	0.06665	0.0604	10.7536			92	0.00245	255	255	255	4.39613	1.31252	0.05704	0.05462	56.8475			92	0.00437	255	255	255	0.1306	1.30768	0.08039	0.06921	87.2248
93	0.00294	255	255	255	2.42615	1.19148	0.06416	0.05836	8.53082			93	0.00226	255	255	255	3.7976	1.32108	0.06936	0.04158	62.2995			93	0.00317	255	255	255	2.90497	1.30216	0.06784	0.05957	52.0252
94	0.00327	255	255	255	2.78867	1.19801	0.07749	0.05365	30.4661			94	0.00304	255	255	255	4.23216	1.32274	0.06984	0.05535	70.8668			94	0.0042	255	255	255	3.00337	1.30686	0.07707	0.06947	18.7006
95	0.00072	255	255	255	3.80387	1.18367	0.03665	0.02513	25.372			95	0.00263	255	255	255	2.14893	1.32452	0.06782	0.04935	93.2597			95	0.00293	255	255	255	3.55897	1.3065	0.06364	0.05857	103.112
96	0.00366	255	255	255	0.32266	1.21074	0.07242	0.06434	96.4793			96	0.00356	255	255	255	3.31462	1.33656	0.07074	0.064	166.191			96	0.00413	255	255	255	4.38736	1.31122	0.07869	0.06678	166.384
97	0.00346	255	255	255	2.29765	1.20846	0.07256	0.06064	171.979			97	0.00308	255	255	255	3.15027	1.33953	0.07447	0.05272	36.9133			97	0.00382	255	255	255	4.23597	1.31804	0.07287	0.06674	67.4397
98	0.00292	255	255	255	2.5808	1.21053	0.06542	0.05681	115.522			98	0.0026	255	255	255	1.98523	1.34012	0.06114	0.05411	92.4333			98	0.0034	255	255	255	3.79747	1.32072	0.068	0.06365	156.453
99	0.00371	255	255	255	2.68556	1.22568	0.07068	0.06677	131.649			99	0.00198	255	255	255	0.90888	1.33779	0.05669	0.04445	73.3866			99	0.00235	255	255	255	2.14546	1.31726	0.05589	0.05357	46.9616
100	0.00243	255	255	255	0.60336	1.21886	0.059	0.05252	162.676			100	0.00215	255	255	255	3.47544	1.34174	0.05555	0.04933	65.0306			100	0.00393	255	255	255	1.89246	1.32639	0.07434	0.06735	28.3217
101	0.00171	255	255	255	2.21416	1.21938	0.05262	0.0415	154.375			101	0.00372	255	255	255	0.26168	1.35092	0.06955	0.06802	33.6157			101	0.00517	255	255	255	3.31946	1.33771	0.08372	0.07857	170.442
102	0.0039	255	255	255	0.05624	1.2339	0.073	0.06798	12.9927			102	0.00295	255	255	255	1.57754	1.35311	0.07009	0.05358	65.8083			102	0.00424	255	255	255	0.4966	1.33558	0.08032	0.06714	6.63019
103	0.00197	255	255	255	1.8645	1.22611	0.06162	0.0408	126.199			103	0.00362	255	255	255	1.35003	1.35889	0.07637	0.06029	85.229			103	0.00404	255	255	255	1.98765	1.3384	0.07242	0.07096	150.357
104	0.00306	255	255	255	3.86636	1.22957	0.06589	0.05908	51.1605			104	0.00295	255	255	255	1.66607	1.35537	0.07584	0.04959	48.6167			104	0.00415	255	255	255	3.14399	1.33964	0.08021	0.06585	22.61
105	0.00284	255	255	255	0.40513	1.23636	0.0647	0.05591	53.9155			105	0.00162	255	255	255	2.84102	1.34779	0.05365	0.03834	41.9115			105	0.00424	255	255	255	0.36626	1.34809	0.07439	0.07256	85.8053
106	0.00326	255	255	255	2.1477	1.24124	0.07434	0.05585	101.788			106	0.00236	255	255	255	1.02687	1.35156	0.05932	0.05065	92.1903			106	0.00433	255	255	255	1.58422	1.35418	0.08283	0.06657	93.7941
107	0.00364	255	255	255	0.50995	1.24364	0.07389	0.06275	69.8341			107	0.00232	255	255	255	3.62514	1.34915	0.05726	0.05161	28.6643			107	0.00358	255	255	255	3.47629	1.34681	0.06914	0.06587	25.0266
108	0.00303	255	255	255	3.46955	1.24894	0.06821	0.05658	96.8617			108	0.00317	255	255	255	0.69948	1.35774	0.06964	0.05803	38.5745			108	0.00386	255	255	255	0.26114	1.34641	0.08114	0.06055	5.76647
109	0.00078	255	255	255	3.77754	1.23823	0.03284	0.03022	107.305			109	0.00294	255	255	255	2.50098	1.3614	0.06519	0.05743	141.803			109	0.0014	255	255	255	0.90524	1.336	0.04324	0.04132	45.0325
110	0.00395	255	255	255	0.68999	1.25974	0.07833	0.06427	33.8133			110	0.00239	255	255	255	2.67078	1.36322	0.06616	0.04609	50.0454			110	0.0033	255	255	255	3.63759	1.34789	0.06571	0.06385	100.005
111	0.004	255	255	255	1.38734	1.26975	0.08745	0.0582	94.1201			111	0.00318	255	255	255	2.27719	1.36379	0.07368	0.055	44.2085			111	0.00412	255	255	255	1.66536	1.3524	0.07585	0.0692	34.7569
112	0.00199	255	255	255	1.94732	1.25968	0.05594	0.04534	89.8251			112	0.00267	255	255	255	2.0884	1.36552	0.06364	0.05346	98.0917			112	0.00281	255	255	255	1.02529	1.3496	0.06305	0.05667	61.4171
113	0.0032	255	255	255	2.80933	1.26635	0.07119	0.05716	32.242			113	0.00219	255	255	255	2.60023	1.35945	0.05783	0.04815	37.5054			113	0.00385	255	255	255	1.34855	1.35882	0.07726	0.06345	94.0911
114	0.00129	255	255	255	0.20171	1.26482	0.04903	0.0334	75.7338			114	0.00214	255	255	255	2.75812	1.36543	0.05832	0.04671	55.5774			114	0.00223	255	255	255	2.84473	1.35057	0.05334	0.05334	0
115	0.00279	255	255	255	0.78436	1.27984	0.07146	0.04977	75.7865			115	0.00294	255	255	255	2.39623	1.37174	0.07001	0.05355	58.9795			115	0.00276	255	255	255	2.59011	1.35608	0.06196	0.05669	21.453
116	0.00286	255	255	255	2.04023	1.2797	0.06494	0.05604	95.908			116	0.00222	255	255	255	3.73305	1.38324	0.06522	0.04329	61.1412			116	0.00367	255	255	255	2.27164	1.36075	0.07367	0.06347	172.657
117	0.00465	255	255	255	2.31636	1.28988	0.08303	0.07132	71.1494			117	0.00395	255	255	255	4.56368	1.39186	0.07501	0.06697	46.7603			117	0.00258	255	255	255	2.49091	1.3568	0.05943	0.0552	15.9773
118	0.00367	255	255	255	2.42511	1.28528	0.07101	0.06584	81.09			118	0.00301	255	255	255	1.19047	1.38521	0.06872	0.05584	70.9326			118	0.00284	255	255	255	2.08432	1.36134	0.06181	0.05843	126.38
119	0.00262	255	255	255	2.62237	1.28058	0.06084	0.05474	97.6759			119	0.00272	255	255	255	3.04834	1.3963	0.07039	0.04912	66.4247			119	0.00339	255	255	255	0.70013	1.36451	0.06831	0.06312	30.4395
120	0.00272	255	255	255	3.71078	1.29255	0.07075	0.04887	54.8171			120	0.00333	255	255	255	2.18576	1.39173	0.06829	0.06209	23.7105			120	0.00257	255	255	255	2.66778	1.361	0.05941	0.05513	14.7279
121	0.00278	255	255	255	0.96769	1.2893	0.06279	0.05638	89.5251			121	0.00322	255	255	255	0.97176	1.4044	0.06688	0.06134	81.3033			121	0.00324	255	255	255	2.76213	1.36505	0.06591	0.06266	156.903
122	0.00251	255	255	255	2.21903	1.29213	0.06875	0.04651	114.285			122	0.00323	255	255	255	1.92999	1.40401	0.07851	0.05246	45.0853			122	0.00392	255	255	255	2.39086	1.36902	0.07181	0.06956	131.107
123	0.0024	255	255	255	2.52608	1.28797	0.06576	0.04645	18.2801			123	0.00279	255	255	255	3.54279	1.3989	0.06272	0.05661	26.485			123	0.00485	255	255	255	1.19453	1.38429	0.08728	0.07075	159.458
124	0.00417	255	255	255	0.13074	1.30674	0.08452	0.06289	96.8051			124	0.00286	255	255	255	3.96169	1.40333	0.06853	0.0531	64.9428			124	0.00388	255	255	255	3.73298	1.38044	0.07405	0.06665	9.97891
125	0.00274	255	255	255	2.91358	1.29663	0.0639	0.05462	67.3584			125	0.0033	255	255	255	2.94906	1.40433	0.07	0.05994	174.435			125	0.00376	255	255	255	2.18573	1.39072	0.07124	0.06718	30.3075
126	0.00413	255	255	255	3.0089	1.30533	0.07814	0.06731	44.4618			126	0.00226	255	255	255	1.28409	1.40783	0.06752	0.04271	60.2109			126	0.00416	255	255	255	3.04479	1.39808	0.07727	0.06851	100.276
127	0.00208	255	255	255	3.55768	1.30435	0.05767	0.04599	51.5785			127	0.00275	255	255	255	2.03368	1.41539	0.06786	0.05168	35.951			127	0.00449	255	255	255	4.56815	1.39345	0.08174	0.06988	164.269
128	0.00417	255	255	255	4.24066	1.31734	0.07657	0.06927	12.5615			128	0.00325	255	255	255	4.22405	1.42136	0.06989	0.05917	68.1935			128	0.00466	255	255	255	2.93879	1.40271	0.08384	0.07077	63.9808
129	0.00435	255	255	255	1.8842	1.32563	0.08319	0.06654	69.3596			129	0.00295	255	255	255	0.8921	1.42531	0.07024	0.05346	82.4795			129	0.00289	255	255	255	3.55586	1.39587	0.0616	0.0598	44.6705
130	0.00294	255	255	255	4.38861	1.31252	0.06592	0.05671	26.4519			130	0.00379	255	255	255	1.11252	1.43138	0.07726	0.06252	83.0205			130	0.00427	255	255	255	0.97034	1.40837	0.08115	0.067	88.2552
131	0.0026	255	255	255	3.79508	1.32301	0.06445	0.05133	45.4543			131	0.00322	255	255	255	1.42935	1.42306	0.07272	0.05633	60.4239			131	0.00305	255	255	255	3.97543	1.39719	0.06528	0.05955	3.00385
132	0.00175	255	255	255	2.1416	1.31734	0.05035	0.04414	7.27238			132	0.00304	255	255	255	3.2724	1.42978	0.07437	0.05205	68.3738			132	0.00283	255	255	255	1.93647	1.39943	0.06232	0.05786	123.148
133	0.00261	255	255	255	0.49627	1.32672	0.0596	0.05569	20.7504			133	0.00261	255	255	255	3.40385	1.42178	0.06361	0.05227	76.7949			133	0.00319	255	255	255	1.28428	1.40804	0.06829	0.05943	103.071
134	0.00385	255	255	255	3.31788	1.33324	0.07096	0.06908	174.483			134	0.00214	255	255	255	1.52921	1.41876	0.06192	0.04408	55.995			134	0.00377	255	255	255	4.22181	1.41342	0.07174	0.06687	15.6362
135	0.00375	255	255	255	1.97704	1.34057	0.07515	0.06354	89.856			135	0.00165	255	255	255	2.46553	1.41871	0.05067	0.04135	87.6458			135	0.00223	255	255	255	2.45558	1.41092	0.05334	0.05334	0
136	0.00522	255	255	255	0.36445	1.34365	0.08314	0.07992	66.6646			136	0.00199	255	255	255	2.32815	1.42089	0.05551	0.04569	50.9417			136	0.00476	255	255	255	1.43528	1.42188	0.08403	0.07211	136.247
137	0.00401	255	255	255	3.15314	1.33956	0.0781	0.06537	10.2525			137	0.00223	255	255	255	1.70097	1.42763	0.05733	0.04963	49.2084			137	0.00305	255	255	255	1.52932	1.41945	0.06455	0.06022	79.1078
138	0.00312	255	255	255	1.66172	1.34582	0.07562	0.05257	69.1333			138	0.0021	255	255	255	1.77481	1.42917	0.06005	0.04453	37.8353			138	0.00323	255	255	255	2.0431	1.42237	0.06828	0.06016	87.3423
139	0.00322	255	255	255	1.57731	1.35056	0.08239	0.04979	85.883			139	0.00303	255	255	255	2.83133	1.4365	0.06539	0.05894	79.4258			139	0.00398	255	255	255	1.11539	1.42661	0.07408	0.0684	131.953
140	0.0011	255	255	255	0.90529	1.33649	0.04125	0.03408	105.684			140	0.00371	255	255	255	0.59205	1.4431	0.07604	0.06214	108.632			140	0.00356	255	255	255	1.6991	1.42495	0.07226	0.06265	74.6069
141	0.00311	255	255	255	3.4801	1.35119	0.06748	0.05858	85.8295			141	0.00426	255	255	255	0.68924	1.4483	0.07599	0.07133	21.1569			141	0.00381	255	255	255	3.40346	1.42276	0.07088	0.06838	164.663
142	0.00421	255	255	255	0.25908	1.3523	0.08016	0.06686	22.8966			142	0.00397	255	255	255	2.62057	1.45253	0.07958	0.06346	38.9557			142	0.00342	255	255	255	1.77301	1.42489	0.06912	0.06294	65.6322
143	0.00175	255	255	255	1.0233	1.3449	0.054	0.04125	47.0098			143	0.00307	255	255	255	3.15098	1.44817	0.06718	0.05819	46.8469			143	0.0029	255	255	255	2.31927	1.41924	0.06588	0.05608	5.81386
144	0.00307	255	255	255	1.34379	1.35983	0.0821	0.04768	105.105			144	0.00413	255	255	255	0.468	1.4601	0.07857	0.06688	117.46			144	0.0035	255	255	255	0.88023	1.42893	0.07225	0.06166	84.4568
145	0.00342	255	255	255	2.59213	1.35206	0.07504	0.05805	167.923			145	0.00267	255	255	255	2.24765	1.45534	0.06091	0.05585	63.9755			145	0.00452	255	255	255	3.27117	1.43287	0.07907	0.0728	71.5875
146	0.00252	255	255	255	3.63449	1.35284	0.06237	0.05146	59.584			146	0.00219	255	255	255	4.09112	1.45063	0.05634	0.04952	67.8996			146	0.00408	255	255	255	0.31459	1.43217	0.07807	0.06646	16.7053
147	0.00155	255	255	255	2.83938	1.34831	0.04547	0.04341	20.3614			147	0.00309	255	255	255	2.72845	1.46106	0.0658	0.05983	60.4989			147	0.00265	255	255	255	2.8253	1.43142	0.05936	0.05684	80.8955
148	0.00281	255	255	255	2.66842	1.35998	0.06285	0.05703	59.3448			148	0.0033	255	255	255	3.88438	1.46158	0.07056	0.05955	60.4978			148	0.00386	255	255	255	0.59044	1.43921	0.07642	0.06436	136.406
149	0.0028	255	255	255	2.08229	1.36428	0.06892	0.05176	115.496			149	0.00252	255	255	255	1.34157	1.46291	0.06674	0.048	66.6935			149	0.00325	255	255	255	4.08499	1.44305	0.06867	0.0603	49.1287
150	0.00365	255	255	255	2.39352	1.36866	0.0728	0.06377	118.391			150	0.00168	255	255	255	1.84831	1.45198	0.05502	0.03888	42.3162			150	0.00417	255	255	255	3.15252	1.45302	0.07432	0.07145	52.4231
151	0.00416	255	255	255	2.75852	1.36611	0.07843	0.06756	24.3913			151	0.00365	255	255	255	2.14469	1.46534	0.07702	0.06042	59.739			151	0.00306	255	255	255	2.61227	1.44871	0.0644	0.06053	62.7349
152	0.00282	255	255	255	2.26684	1.36447	0.06274	0.05721	103.023			152	0.00273	255	255	255	2.40557	1.45976	0.0682	0.05102	54.1196			152	0.0044	255	255	255	0.68373	1.45332	0.07913	0.0708	171.231
153	0.00263	255	255	255	2.5024	1.3632	0.06182	0.05414	113.845			153	0.00278	255	255	255	1.21566	1.4623	0.06666	0.05302	45.069			153	0.00379	255	255	255	1.34047	1.45628	0.07794	0.06197	123.666
154	0.00253	255	255	255	0.69952	1.36592	0.06586	0.04898	43.1339			154	0.00424	255	255	255	0.82118	1.47377	0.07576	0.07125	40.1433			154	0.00532	255	255	255	2.14364	1.4597	0.08433	0.08036	139.788
155	0.00376	255	255	255	1.19134	1.37315	0.06982	0.06863	171.42			155	0.00331	255	255	255	2.52046	1.47218	0.07314	0.05759	69.234			155	0.00345	255	255	255	3.88569	1.4529	0.07045	0.0623	22.0253
156	0.00372	255	255	255	3.7368	1.38364	0.07328	0.06471	52.2336			156	0.00283	255	255	255	3.77665	1.46827	0.06955	0.05185	66.2505			156	0.00365	255	255	255	1.22164	1.45466	0.07067	0.06577	165.127
157	0.00325	255	255	255	2.17989	1.3863	0.07008	0.05901	113.606			157	0.00249	255	255	255	1.60135	1.47539	0.06021	0.05257	41.4468			157	0.00333	255	255	255	2.72351	1.45619	0.06544	0.06471	143.031
158	0.0024	255	255	255	1.27913	1.3946	0.06435	0.04747	65.231			158	0.00285	255	255	255	2.90154	1.48023	0.06363	0.05702	17.3706			158	0.00353	255	255	255	0.46378	1.45666	0.07531	0.0596	172.255
159	0.00419	255	255	255	0.96672	1.40437	0.07797	0.06845	116.771			159	0.00347	255	255	255	3.48099	1.48723	0.0716	0.06169	50.2612			159	0.00251	255	255	255	1.84687	1.45682	0.05976	0.05342	104.135
160	0.00326	255	255	255	3.97293	1.39641	0.07206	0.05754	19.3341			160	0.00403	255	255	255	4.52133	1.49204	0.07992	0.06416	74.9231			160	0.00333	255	255	255	2.3988	1.46128	0.0684	0.06191	134.368
161	0.00443	255	255	255	3.04024	1.40232	0.07734	0.07286	18.6935			161	0.00437	255	255	255	3.6813	1.48726	0.083	0.0671	23.338			161	0.00391	255	255	255	3.77811	1.46631	0.07347	0.06769	179.162
162	0.00298	255	255	255	4.56321	1.39772	0.068	0.05579	6.16172			162	0.00474	255	255	255	3.98983	1.49673	0.08564	0.0705	75.6232			162	0.00294	255	255	255	2.24928	1.46306	0.06347	0.05899	165.601
163	0.00351	255	255	255	2.94009	1.4071	0.06817	0.06552	56.3703			163	0.00439	255	255	255	4.16866	1.496	0.079	0.07077	91.0726			163	0.00505	255	255	255	2.51517	1.47831	0.08627	0.07446	96.1492
164	0.00211	255	255	255	3.55476	1.39913	0.05582	0.0482	158.17			164	0.00296	255	255	255	4.38371	1.48496	0.06872	0.05488	54.4142			164	0.0042	255	255	255	4.39404	1.47741	0.07683	0.06969	76.7058
165	0.00198	255	255	255	1.92971	1.40582	0.05643	0.04465	90.8087			165	0.00305	255	255	255	1.02862	1.4874	0.06532	0.05951	44.7771			165	0.00357	255	255	255	0.81546	1.47589	0.06908	0.06577	111.344
166	0.00247	255	255	255	2.04129	1.41468	0.06582	0.04783	109.315			166	0.00298	255	255	255	0.38852	1.50705	0.06997	0.05413	102.253			166	0.00347	255	255	255	3.68047	1.47589	0.06933	0.0637	72.8901
167	0.00409	255	255	255	4.2256	1.4165	0.07949	0.06555	30.6017			167	0.00324	255	255	255	1.70503	1.50014	0.07102	0.05815	49.9622			167	0.00343	255	255	255	2.91377	1.47626	0.06857	0.06376	146.283
168	0.00332	255	255	255	1.11098	1.41901	0.07307	0.0578	116.756			168	0.00277	255	255	255	4.28197	1.50173	0.06611	0.0533	58.5836			168	0.00471	255	255	255	1.02014	1.4823	0.08184	0.0733	12.465
169	0.00365	255	255	255	3.40212	1.42651	0.08241	0.05647	91.6569			169	0.00246	255	255	255	1.46636	1.50499	0.06081	0.05159	55.6949			169	0.00434	255	255	255	1.60941	1.4813	0.07821	0.07071	134.813
170	0.00456	255	255	255	1.43222	1.423	0.07922	0.07329	62.472			170	0.00335	255	255	255	3.34871	1.50939	0.06956	0.06136	41.0035			170	0.00224	255	255	255	1.97518	1.47481	0.05841	0.04881	75.6747
171	0.00133	255	255	255	2.45975	1.40867	0.04302	0.03922	88.3792			171	0.00284	255	255	255	1.80085	1.51099	0.07392	0.04886	50.6841			171	0.00417	255	255	255	3.99672	1.48923	0.07916	0.06708	139.336
172	0.00368	255	255	255	0.88808	1.42676	0.07362	0.06366	77.918			172	0.00366	255	255	255	0.54779	1.51537	0.07101	0.06569	28.919			172	0.00361	255	255	255	3.48437	1.48809	0.07395	0.06211	2.83465
173	0.00194	255	255	255	1.52626	1.41903	0.06106	0.04037	81.1766			173	0.00254	255	255	255	3.20426	1.51043	0.06421	0.05032	62.5945			173	0.00449	255	255	255	4.52252	1.49267	0.08092	0.07066	167.968
174	0.0025	255	255	255	1.69937	1.4253	0.05912	0.05391	87.7286			174	0.0035	255	255	255	0.91571	1.51887	0.07112	0.06272	100.501			174	0.0056	255	255	255	0.39975	1.50359	0.0925	0.07707	151.497
175	0.00396	255	255	255	0.3128	1.43552	0.08251	0.06115	66.4116			175	0.00183	255	255	255	1.39918	1.5117	0.05446	0.04272	59.2915			175	0.00307	255	255	255	4.29015	1.49174	0.06399	0.061	114.524
176	0.00256	255	255	255	2.32631	1.42276	0.05925	0.055	175.523			176	0.00403	255	255	255	3.57755	1.5218	0.07942	0.06464	22.8587			176	0.0036	255	255	255	1.7076	1.49746	0.07337	0.06245	166.091
177	0.0022	255	255	255	1.77533	1.42637	0.06178	0.04543	53.2612			177	0.00208	255	255	255	2.8144	1.52016	0.0543	0.04884	3.37405			177	0.00329	255	255	255	4.16293	1.49822	0.06952	0.06028	24.0299
178	0.00325	255	255	255	3.27445	1.43081	0.06894	0.06007	171.383			178	0.00252	255	255	255	2.0197	1.52731	0.05915	0.05416	68.1551			178	0.00534	255	255	255	3.34269	1.51403	0.08656	0.07848	127.349
179	0.00248	255	255	255	2.81868	1.42755	0.06334	0.04988	22.8836			179	0.00294	255	255	255	2.36713	1.53222	0.06975	0.05375	95.7164			179	0.00401	255	255	255	0.54973	1.51025	0.07976	0.06401	138.2
180	0.00467	255	255	255	3.88347	1.44665	0.08311	0.07159	68.6595			180	0.0028	255	255	255	1.89193	1.53673	0.07028	0.05076	74.8414			180	0.00209	255	255	255	1.45924	1.50259	0.05601	0.04755	82.6157
181	0.0045	255	255	255	0.59176	1.44954	0.08626	0.06647	99.1417			181	0.00254	255	255	255	0.77506	1.53428	0.06202	0.05209	47.9644			181	0.00375	255	255	255	1.8001	1.51278	0.0787	0.06074	120.659
182	0.00398	255	255	255	0.68828	1.45361	0.07658	0.06624	90.3249			182	0.00247	255	255	255	1.51537	1.53927	0.06663	0.04725	70.7508			182	0.00399	255	255	255	3.20478	1.51357	0.07519	0.06754	121.629
183	0.00306	255	255	255	4.08339	1.4444	0.07134	0.05465	46.2605			183	0.00303	255	255	255	2.68034	1.5413	0.07114	0.05426	147.673			183	0.0043	255	255	255	3.57742	1.51896	0.08045	0.06799	114.818
184	0.00284	255	255	255	2.62084	1.44451	0.06491	0.05564	64.0649			184	0.00267	255	255	255	2.46077	1.53906	0.06078	0.05597	37.0429			184	0.00378	255	255	255	0.91321	1.51536	0.07169	0.06715	141.265
185	0.00235	255	255	255	1.21374	1.44902	0.06154	0.04856	58.4397			185	0.00256	255	255	255	2.21489	1.5456	0.06262	0.05212	95.2055			185	0.00259	255	255	255	1.39816	1.51119	0.06136	0.05374	135.792
186	0.00395	255	255	255	3.15702	1.45552	0.07556	0.06656	49.8206			186	0.00317	255	255	255	1.21686	1.55127	0.06978	0.05776	45.724			186	0.00345	255	255	255	2.81953	1.51546	0.07066	0.06219	40.0897
187	0.00267	255	255	255	1.33747	1.45781	0.06743	0.05045	92.59			187	0.00281	255	255	255	2.09991	1.54731	0.06381	0.056	45.1947			187	0.00287	255	255	255	2.02511	1.52725	0.06375	0.05734	126.239
188	0.00402	255	255	255	2.14245	1.46281	0.07878	0.06495	98.0345			188	0.00325	255	255	255	2.59016	1.55547	0.06988	0.05926	66.7577			188	0.0036	255	255	255	2.35582	1.53128	0.07545	0.06073	141.672
189	0.00371	255	255	255	2.73084	1.4565	0.07389	0.06387	145.584			189	0.00125	255	255	255	1.05218	1.54797	0.04463	0.03558	63.2062			189	0.00356	255	255	255	2.66855	1.53427	0.06882	0.06594	122.152
190	0.00285	255	255	255	0.46377	1.45672	0.0635	0.05722	117.488			190	0.00163	255	255	255	1.64505	1.55809	0.05341	0.03882	67.9397			190	0.0033	255	255	255	1.89585	1.53837	0.06966	0.06032	52.6864
191	0.00378	255	255	255	3.77706	1.46287	0.07991	0.06031	42.8034			191	0.00251	255	255	255	3.87875	1.56146	0.06277	0.05095	67.3739			191	0.00408	255	255	255	2.20552	1.54426	0.07605	0.0683	129.764
192	0.00259	255	255	255	1.84354	1.46057	0.06428	0.05121	93.429			192	0.00235	255	255	255	4.22548	1.56411	0.06784	0.04413	85.1403			192	0.00234	255	255	255	0.76829	1.53606	0.06096	0.04885	153.713
193	0.00351	255	255	255	2.24819	1.46094	0.07165	0.06241	154.067			193	0.00276	255	255	255	4.05117	1.56863	0.06699	0.05251	79.8956			193	0.0025	255	255	255	2.45661	1.53895	0.05666	0.05625	124.849
194	0.00225	255	255	255	2.40159	1.45657	0.05752	0.04975	105.402			194	0.0034	255	255	255	3.65165	1.57596	0.07257	0.05957	53.4176			194	0.00457	255	255	255	1.21528	1.55329	0.08209	0.07093	112.754
195	0.00456	255	255	255	2.52133	1.4811	0.08945	0.06485	89.627			195	0.0032	255	255	255	3.75561	1.57088	0.07478	0.05456	29.5926			195	0.00453	255	255	255	1.51919	1.55175	0.07902	0.07299	117.095
196	0.00223	255	255	255	0.81508	1.46821	0.05794	0.0491	148.822			196	0.00182	255	255	255	3.42062	1.56714	0.05971	0.03879	50.871			196	0.00235	255	255	255	1.05284	1.54526	0.05584	0.05362	27.4633
197	0.00349	255	255	255	3.67311	1.47897	0.06833	0.06496	36.0323			197	0.00335	255	255	255	1.1439	1.58288	0.07162	0.05959	74.4231			197	0.00305	255	255	255	2.0972	1.55046	0.06418	0.06048	90.6754
198	0.00311	255	255	255	4.38888	1.47902	0.06866	0.05758	127.444			198	0.00313	255	255	255	1.29103	1.57788	0.06991	0.05695	55.3826			198	0.00321	255	255	255	2.5868	1.55451	0.06547	0.06241	84.0327
199	0.00274	255	255	255	2.91542	1.47367	0.06776	0.05143	179.149			199	0.00344	255	255	255	1.37735	1.59003	0.07312	0.05988	79.3656			199	0.00358	255	255	255	1.6483	1.55816	0.07478	0.06091	120.354
200	0.00411	255	255	255	3.99992	1.48487	0.08245	0.06353	127.509			200	0.00231	255	255	255	2.75727	1.5799	0.06152	0.04786	11.4717			200	0.00298	255	255	255	3.86854	1.55657	0.06368	0.05948	173.353
201	0.00495	255	255	255	4.52562	1.48811	0.08608	0.07328	159.548			201	0.00389	255	255	255	1.98417	1.59619	0.07552	0.06564	110.047			201	0.00323	255	255	255	4.23222	1.56025	0.06726	0.06115	25.5445
202	0.00268	255	255	255	1.01775	1.48057	0.06448	0.05293	37.5363			202	0.00263	255	255	255	3.15119	1.58822	0.06781	0.04936	55.3037			202	0.00345	255	255	255	4.05755	1.56508	0.0689	0.06378	21.5221
203	0.00304	255	255	255	1.6004	1.48068	0.06813	0.05681	151.75			203	0.00171	255	255	255	4.52843	1.58354	0.05296	0.04123	62.6794			203	0.00359	255	255	255	3.75406	1.56649	0.0727	0.06295	6.41132
204	0.00324	255	255	255	3.48029	1.4869	0.07141	0.05776	25.1547			204	0.00249	255	255	255	3.24764	1.5933	0.05757	0.05517	73.3881			204	0.00505	255	255	255	1.1423	1.58106	0.08579	0.07494	118.457
205	0.00275	255	255	255	4.28216	1.48927	0.06131	0.05702	53.0372			205	0.00223	255	255	255	4.61592	1.58714	0.0609	0.04654	51.8666			205	0.00375	255	255	255	3.65408	1.57363	0.07015	0.06815	91.2206
206	0.00376	255	255	255	4.16257	1.49797	0.07056	0.06783	134.455			206	0.00322	255	255	255	0.96294	1.59798	0.06595	0.0622	74.1936			206	0.00321	255	255	255	1.29012	1.57549	0.06692	0.06114	85.6044
207	0.00444	255	255	255	0.3972	1.50518	0.08182	0.06914	178.288			207	0.00229	255	255	255	1.76425	1.58923	0.0599	0.0487	42.4827			207	0.00235	255	255	255	3.41695	1.56906	0.05589	0.05357	46.9616
208	0.00414	255	255	255	3.34044	1.50892	0.07734	0.06808	101.175			208	0.00292	255	255	255	3.06402	1.59802	0.06805	0.05462	55.9092			208	0.00452	255	255	255	1.37338	1.58342	0.08434	0.06818	119.259
209	0.00574	255	255	255	1.42504	1.50853	0.13083	0.05584	17.1137			209	0.00212	255	255	255	3.95147	1.59043	0.05641	0.0479	61.9085			209	0.00312	255	255	255	4.53295	1.58262	0.06612	0.06013	55.8278
210	0.00233	255	255	255	1.71012	1.49567	0.06421	0.04611	158.248			210	0.00268	255	255	255	2.31286	1.596	0.05938	0.05739	70.2602			210	0.00334	255	255	255	0.95675	1.58585	0.06984	0.06087	54.6504
211	0.00308	255	255	255	0.55071	1.51606	0.06758	0.05809	97.1549			211	0.0024	255	255	255	4.45144	1.59944	0.06979	0.04377	71.2735			211	0.00223	255	255	255	2.75732	1.58156	0.05334	0.05334	0
212	0.00202	255	255	255	0.91198	1.51165	0.05695	0.04511	96.5203			212	0.00357	255	255	255	0.36408	1.6032	0.06889	0.06603	161.559			212	0.00435	255	255	255	1.75875	1.5946	0.07944	0.06969	109.042
213	0.00338	255	255	255	2.82036	1.51049	0.07754	0.05553	17.1314			213	0.00234	255	255	255	0.67733	1.59975	0.05699	0.05225	69.3294			213	0.00457	255	255	255	3.15874	1.59281	0.07944	0.07323	135.581
214	0.00313	255	255	255	3.56901	1.51732	0.07003	0.05685	68.5248			214	0.00328	255	255	255	1.86855	1.60387	0.07301	0.05717	32.2078			214	0.00381	255	255	255	3.2455	1.59121	0.07085	0.06849	14.5296
215	0.00279	255	255	255	1.79963	1.51695	0.06635	0.05352	96.1308			215	0.00235	255	255	255	2.16651	1.60671	0.06266	0.04769	76.5349			215	0.00323	255	255	255	4.60678	1.58943	0.06735	0.06107	63.6446
216	0.00394	255	255	255	3.19774	1.51769	0.07642	0.06565	170.746			216	0.00291	255	255	255	0.60728	1.61448	0.06949	0.0534	40.3607			216	0.00254	255	255	255	3.94837	1.58914	0.0573	0.05649	44.7704
217	0.00276	255	255	255	2.3557	1.52224	0.06433	0.05469	88.4744			217	0.00168	255	255	255	1.06842	1.60988	0.05292	0.04032	84.5047			217	0.00524	255	255	255	0.36191	1.60066	0.09357	0.07136	168.06
218	0.00283	255	255	255	2.02211	1.52969	0.06388	0.05637	108.969			218	0.00337	255	255	255	3.4795	1.61705	0.07483	0.05733	39.082			218	0.00262	255	255	255	2.30774	1.59099	0.05879	0.05674	170.179
219	0.00285	255	255	255	1.89496	1.5368	0.06503	0.05579	96.2839			219	0.00297	255	255	255	0.764	1.61916	0.06773	0.05585	157.523			219	0.00365	255	255	255	1.97908	1.60338	0.07779	0.05975	89.8011
220	0.00373	255	255	255	2.66501	1.53772	0.07706	0.06161	125.426			220	0.00328	255	255	255	2.48726	1.6197	0.06803	0.06144	121.469			220	0.00317	255	255	255	4.44672	1.59727	0.06547	0.06157	53.8149
221	0.00355	255	255	255	1.51576	1.5417	0.0773	0.05842	81.6573			221	0.00417	255	255	255	0.50256	1.63157	0.0788	0.06738	58.7159			221	0.00305	255	255	255	3.06004	1.60205	0.06709	0.05794	95.2435
222	0.00159	255	255	255	0.76609	1.52864	0.0508	0.03983	95.0885			222	0.00254	255	255	255	3.32407	1.6226	0.06555	0.04929	57.5709			222	0.00295	255	255	255	2.15879	1.60213	0.06181	0.06075	50.4395
223	0.0036	255	255	255	1.21447	1.54948	0.07742	0.05918	93.3331			223	0.00337	255	255	255	1.5913	1.62689	0.07764	0.05532	38.9728			223	0.00463	255	255	255	1.86087	1.61282	0.08223	0.07162	88.9891
224	0.00381	255	255	255	2.20156	1.54774	0.07862	0.06171	133.995			224	0.00259	255	255	255	1.50461	1.62977	0.06773	0.0486	50.6465			224	0.00266	255	255	255	0.68036	1.60554	0.06103	0.05556	143.051
225	0.00183	255	255	255	2.45468	1.53695	0.04955	0.04707	135.051			225	0.00327	255	255	255	3.80106	1.6362	0.06669	0.06251	29.4988			225	0.00431	255	255	255	0.60633	1.61641	0.07726	0.07108	150.518
226	0.00291	255	255	255	2.09844	1.55128	0.06821	0.05432	102.593			226	0.00338	255	255	255	0.85578	1.64302	0.06937	0.06199	111.763			226	0.00574	255	255	255	2.49548	1.61862	0.09459	0.0773	174.099
227	0.00357	255	255	255	2.59119	1.55576	0.07161	0.06345	63.199			227	0.00281	255	255	255	4.99655	1.64007	0.07041	0.05075	44.3212			227	0.004	255	255	255	3.32574	1.61863	0.07301	0.0697	21.3433
228	0.00307	255	255	255	3.8782	1.55001	0.06617	0.05908	40.7053			228	0.00304	255	255	255	2.05547	1.6437	0.06675	0.05807	51.686			228	0.00385	255	255	255	3.47659	1.61939	0.07554	0.06489	79.8057
229	0.00232	255	255	255	1.65723	1.5554	0.05892	0.05006	87.671			229	0.00336	255	255	255	4.00329	1.64694	0.07285	0.05865	59.5572			229	0.00452	255	255	255	0.50263	1.62074	0.08394	0.06851	159.915
230	0.00365	255	255	255	4.05408	1.56492	0.07296	0.06371	87.8795			230	0.00335	255	255	255	1.20697	1.65243	0.07779	0.05479	100.069			230	0.00437	255	255	255	0.76901	1.61785	0.08359	0.06662	12.799
231	0.00124	255	255	255	1.0471	1.54943	0.04657	0.03386	49.7007			231	0.00479	255	255	255	1.02172	1.66179	0.08538	0.07136	73.5545			231	0.00221	255	255	255	1.06562	1.61245	0.05626	0.05008	117.341
232	0.00426	255	255	255	3.65768	1.57661	0.08318	0.06516	92.9344			232	0.00326	255	255	255	2.65935	1.65507	0.06997	0.05926	59.2222			232	0.00482	255	255	255	1.58654	1.63171	0.08307	0.07394	53.1979
233	0.00355	255	255	255	3.75644	1.56783	0.07211	0.0627	50.9091			233	0.00365	255	255	255	3.57637	1.65127	0.07415	0.06261	144.224			233	0.00426	255	255	255	0.85732	1.6377	0.07694	0.07052	112.623
234	0.0024	255	255	255	4.23654	1.56346	0.05896	0.0519	117.161			234	0.00185	255	255	255	4.24235	1.64608	0.05395	0.04364	97.7204			234	0.00428	255	255	255	1.50435	1.63651	0.07483	0.0728	81.0927
235	0.0049	255	255	255	1.13182	1.58671	0.09507	0.06565	84.1473			235	0.00325	255	255	255	1.72748	1.66218	0.07116	0.05811	37.0322			235	0.00372	255	255	255	3.80487	1.6412	0.07571	0.06263	154.997
236	0.00186	255	255	255	1.28908	1.57552	0.05339	0.04431	65.5432			236	0.00246	255	255	255	2.37003	1.6595	0.05775	0.05433	25.5343			236	0.00278	255	255	255	4.24533	1.64075	0.06161	0.05737	120.065
237	0.00183	255	255	255	3.41424	1.57228	0.04987	0.04666	13.8269			237	0.00257	255	255	255	3.67026	1.66393	0.06598	0.04956	59.5362			237	0.00437	255	255	255	1.21727	1.64907	0.07595	0.07318	173.564
238	0.00285	255	255	255	0.96125	1.58422	0.06606	0.05484	51.5072			238	0.00272	255	255	255	1.33927	1.66535	0.06658	0.05201	36.8735			238	0.00331	255	255	255	3.57248	1.64709	0.06918	0.06089	83.1299
239	0.00224	255	255	255	4.53124	1.57979	0.05359	0.05319	161.938			239	0.00237	255	255	255	2.85909	1.66424	0.05977	0.05046	166.202			239	0.00363	255	255	255	4.00623	1.64539	0.07049	0.06555	23.2351
240	0.00438	255	255	255	1.36964	1.59238	0.08099	0.0689	61.9084			240	0.00419	255	255	255	1.81513	1.67724	0.08025	0.06644	53.5594			240	0.00331	255	255	255	5.00114	1.64395	0.06767	0.06225	155.537
241	0.00139	255	255	255	2.75411	1.57762	0.04964	0.03565	69.4221			241	0.00268	255	255	255	2.13192	1.67153	0.05945	0.05741	45.0608			241	0.00272	255	255	255	2.05135	1.64674	0.06436	0.05389	109.544
242	0.0033	255	255	255	4.6096	1.58782	0.06906	0.06092	23.978			242	0.00295	255	255	255	4.35167	1.67906	0.0685	0.0549	63.7526			242	0.00354	255	255	255	2.37021	1.656	0.0699	0.06453	95.214
243	0.00233	255	255	255	3.2428	1.58434	0.05956	0.0498	84.7411			243	0.00228	255	255	255	2.99597	1.68147	0.05982	0.04858	98.586			243	0.00332	255	255	255	2.67316	1.65218	0.06609	0.06399	157.952
244	0.00246	255	255	255	3.94903	1.58477	0.05879	0.05336	127.642			244	0.00194	255	255	255	1.4324	1.67873	0.05751	0.04295	27.5175			244	0.00334	255	255	255	1.01024	1.65576	0.06734	0.06321	123.285
245	0.00403	255	255	255	1.97974	1.6019	0.08717	0.05883	86.606			245	0.0029	255	255	255	0.64681	1.69277	0.06274	0.05888	121.409			245	0.00409	255	255	255	3.66771	1.66334	0.07252	0.07185	134.66
246	0.00353	255	255	255	1.76202	1.59567	0.06872	0.06531	44.1023			246	0.00268	255	255	255	3.38825	1.69695	0.07255	0.04697	66.5518			246	0.00417	255	255	255	1.34188	1.66595	0.0742	0.07164	136.194
247	0.00343	255	255	255	3.15173	1.58762	0.07851	0.05555	19.5953			247	0.00294	255	255	255	3.1447	1.69451	0.06353	0.05902	76.6783			247	0.00485	255	255	255	1.81162	1.67704	0.0862	0.07164	114.172
248	0.00335	255	255	255	4.45616	1.59301	0.068	0.06276	5.01919			248	0.00362	255	255	255	0.3692	1.69906	0.07156	0.06442	1.56989			248	0.00333	255	255	255	2.12622	1.67065	0.07296	0.05804	89.4873
249	0.00461	255	255	255	0.35935	1.60471	0.08064	0.07282	31.124			249	0.00324	255	255	255	1.13148	1.69269	0.06905	0.05981	6.29801			249	0.00338	255	255	255	1.71959	1.66999	0.06978	0.06171	45.378
250	0.00239	255	255	255	2.30693	1.5914	0.05812	0.05237	6.16914			250	0.00282	255	255	255	2.54774	1.70172	0.06448	0.05575	101.427			250	0.00217	255	255	255	2.86494	1.66592	0.05764	0.04792	121.232
251	0.00204	255	255	255	0.67966	1.59576	0.05889	0.0441	28.977			251	0.0021	255	255	255	4.5241	1.69231	0.05543	0.04824	43.5932			251	0.0034	255	255	255	1.42989	1.68125	0.07037	0.06143	175.959
252	0.00155	255	255	255	3.06334	1.59441	0.04802	0.04111	103.968			252	0.00382	255	255	255	0.94214	1.71076	0.07589	0.06401	48.9671			252	0.00274	255	255	255	2.99456	1.67845	0.0615	0.05675	168.089
253	0.00323	255	255	255	1.86511	1.61538	0.07795	0.05284	96.8231			253	0.00364	255	255	255	3.88725	1.70815	0.07599	0.06095	35.3076			253	0.004	255	255	255	4.35014	1.6855	0.07765	0.06561	137.133
254	0.00212	255	255	255	2.15934	1.60549	0.05928	0.04558	130.098			254	0.0038	255	255	255	1.89848	1.71441	0.08208	0.05892	53.2835			254	0.00401	255	255	255	1.13445	1.68979	0.07643	0.06673	127.557
255	0.00487	255	255	255	2.48201	1.61497	0.08746	0.07086	24.3767			255	0.00617	255	255	255	0.79593	1.72378	0.09734	0.08072	20.1701			255	0.00409	255	255	255	0.65356	1.69064	0.07573	0.06873	152.67
256	0.00349	255	255	255	0.60876	1.61816	0.07123	0.06231	77.4576			256	0.00301	255	255	255	2.02678	1.71559	0.06424	0.05965	125.294			256	0.00344	255	255	255	3.39074	1.69323	0.07055	0.06213	78.079
257	0.00341	255	255	255	3.32216	1.61787	0.06977	0.06228	94.185			257	0.00262	255	255	255	2.31552	1.70998	0.06254	0.05325	31.8784			257	0.00577	255	255	255	2.55314	1.70216	0.0894	0.08222	28.4295
258	0.00487	255	255	255	0.5046	1.62549	0.08549	0.07256	49.4225			258	0.00279	255	255	255	0.55495	1.7224	0.06573	0.05402	67.523			258	0.00353	255	255	255	4.52336	1.69153	0.07458	0.06026	174.654
259	0.00425	255	255	255	0.76507	1.62451	0.07728	0.06999	0.77364			259	0.00386	255	255	255	3.7524	1.72549	0.07398	0.06641	37.6222			259	0.00382	255	255	255	0.36954	1.69747	0.08015	0.06068	152.191
260	0.00115	255	255	255	1.06529	1.61643	0.04372	0.03342	103.905			260	0.00366	255	255	255	2.22418	1.72744	0.07247	0.06437	165.264			260	0.00398	255	255	255	3.14025	1.70187	0.07393	0.06854	75.3037
261	0.00334	255	255	255	1.50643	1.63005	0.07002	0.06071	77.5173			261	0.00265	255	255	255	2.46271	1.7255	0.0605	0.05577	41.3234			261	0.00436	255	255	255	3.89622	1.7067	0.07945	0.06989	49.8278
262	0.00299	255	255	255	1.58639	1.62975	0.06989	0.05443	60.956			262	0.00395	255	255	255	4.09529	1.73024	0.07169	0.07014	2.73042			262	0.00627	255	255	255	0.79074	1.72197	0.09492	0.08417	130.283
263	0.00241	255	255	255	3.46984	1.62648	0.06086	0.05037	131.465			263	0.00394	255	255	255	0.45938	1.73315	0.07335	0.06833	23.9774			263	0.00443	255	255	255	1.90348	1.71426	0.07762	0.07274	147.958
264	0.00385	255	255	255	0.85167	1.64274	0.08308	0.059	69.9476			264	0.00255	255	255	255	0.29139	1.73154	0.06602	0.04919	54.6046			264	0.00297	255	255	255	0.94225	1.70873	0.06511	0.05809	8.14049
265	0.00465	255	255	255	1.21066	1.64551	0.08438	0.07018	77.4075			265	0.00314	255	255	255	1.68854	1.731	0.07316	0.05464	4.16604			265	0.00413	255	255	255	2.02516	1.71704	0.08036	0.06546	149.729
266	0.00239	255	255	255	3.80125	1.63333	0.05811	0.05228	150.273			266	0.00295	255	255	255	1.02642	1.74539	0.06829	0.05507	64.6848			266	0.00364	255	255	255	2.30862	1.71489	0.06834	0.06777	8.40984
267	0.00314	255	255	255	2.05242	1.64679	0.07421	0.0538	86.0878			267	0.00355	255	255	255	4.70041	1.75062	0.07642	0.05917	55.49			267	0.00391	255	255	255	0.55677	1.7189	0.07692	0.0648	134.871
268	0.00275	255	255	255	4.24732	1.63712	0.06007	0.05838	32.3073			268	0.00176	255	255	255	1.2378	1.73583	0.05412	0.04136	49.1623			268	0.00401	255	255	255	3.75154	1.72127	0.0787	0.06487	106.892
269	0.00271	255	255	255	4.9949	1.6389	0.05996	0.05756	63.317			269	0.00223	255	255	255	1.341	1.73993	0.05791	0.04904	59.5395			269	0.00512	255	255	255	0.45736	1.72921	0.08335	0.07819	10.6329
270	0.00319	255	255	255	2.65957	1.64931	0.07325	0.05547	106.248			270	0.00307	255	255	255	1.45895	1.74952	0.07123	0.0548	58.2954			270	0.00391	255	255	255	2.45177	1.72629	0.07352	0.06765	94.0516
271	0.00312	255	255	255	3.56959	1.64439	0.06834	0.05817	107.171			271	0.00289	255	255	255	3.56701	1.73983	0.06368	0.05776	174.825			271	0.00424	255	255	255	4.10133	1.72641	0.08255	0.06533	49.0909
272	0.00447	255	255	255	4.00479	1.65153	0.07769	0.07324	60.4259			272	0.00287	255	255	255	3.99889	1.74483	0.06665	0.05485	62.9974			272	0.00353	255	255	255	0.29177	1.72711	0.0728	0.06165	139.09
273	0.00318	255	255	255	1.00831	1.65497	0.07454	0.05437	96.6644			273	0.00257	255	255	255	4.45187	1.7475	0.06586	0.04973	76.0711			273	0.00417	255	255	255	2.20988	1.72931	0.0753	0.07052	47.2517
274	0.0055	255	255	255	3.66529	1.66014	0.09201	0.07605	169.932			274	0.0032	255	255	255	3.47188	1.75357	0.06765	0.06015	82.2056			274	0.0054	255	255	255	4.70318	1.73945	0.09391	0.07322	120.068
275	0.00322	255	255	255	1.33384	1.66174	0.06495	0.06316	28.7111			275	0.00375	255	255	255	3.65847	1.76335	0.07717	0.06188	110.908			275	0.00278	255	255	255	1.24434	1.73117	0.06244	0.0566	164.446
276	0.00399	255	255	255	2.36687	1.65931	0.08564	0.0593	1.75971			276	0.00213	255	255	255	4.60727	1.75842	0.05488	0.04953	34.8171			276	0.00379	255	255	255	1.69506	1.73973	0.07908	0.06108	137.314
277	0.00363	255	255	255	1.72259	1.66522	0.07563	0.0611	144.049			277	0.00279	255	255	255	0.63253	1.76675	0.06159	0.05765	1.74697			277	0.00364	255	255	255	4.00344	1.74017	0.07533	0.06149	124.854
278	0.00442	255	255	255	4.35398	1.67382	0.08065	0.0698	51.7562			278	0.00335	255	255	255	4.29467	1.78107	0.07555	0.05649	82.6385			278	0.00355	255	255	255	4.45494	1.73674	0.07328	0.0617	137.401
279	0.00286	255	255	255	2.13018	1.66876	0.06169	0.05908	81.2413			279	0.00243	255	255	255	2.89528	1.77797	0.06876	0.04491	61.5812			279	0.00305	255	255	255	3.56563	1.73753	0.06596	0.05885	36.3768
280	0.00198	255	255	255	2.8644	1.66772	0.05098	0.04954	86.3542			280	0.00307	255	255	255	1.17159	1.78162	0.06784	0.05755	69.6436			280	0.00242	255	255	255	1.33963	1.73782	0.05687	0.0541	40.6733
281	0.00343	255	255	255	1.80677	1.67858	0.07334	0.05947	131.336			281	0.00421	255	255	255	0.88845	1.78861	0.08009	0.06692	34.4219			281	0.00293	255	255	255	1.0272	1.74088	0.06611	0.05638	153.725
282	0.00282	255	255	255	1.43508	1.67563	0.06106	0.05879	25.7072			282	0.00361	255	255	255	1.97203	1.79128	0.07512	0.06115	59.3315			282	0.00302	255	255	255	3.4763	1.74395	0.06624	0.05801	50.9731
283	0.00281	255	255	255	2.99471	1.67787	0.06582	0.05428	114.108			283	0.0033	255	255	255	3.83255	1.78876	0.07198	0.05837	75.1378			283	0.00526	255	255	255	1.46832	1.75191	0.0925	0.07242	3.61313
284	0.00432	255	255	255	1.12195	1.69267	0.0762	0.07214	53.3781			284	0.00503	255	255	255	0.73746	1.80789	0.08545	0.07498	55.8027			284	0.00257	255	255	255	4.6156	1.75223	0.05942	0.05512	75.0862
285	0.0022	255	255	255	0.64329	1.68647	0.05614	0.0498	36.7744			285	0.00285	255	255	255	4.15952	1.80255	0.06225	0.0582	88.4385			285	0.00369	255	255	255	0.63123	1.76276	0.08165	0.05754	157.806
286	0.0046	255	255	255	2.54415	1.69856	0.08043	0.07287	5.96359			286	0.0025	255	255	255	0.40089	1.80459	0.06268	0.05084	146.401			286	0.00413	255	255	255	3.65328	1.76702	0.07704	0.06828	140.681
287	0.00273	255	255	255	3.3851	1.69273	0.07033	0.04939	52.0559			287	0.00176	255	255	255	0.51569	1.80033	0.05036	0.04456	46.3926			287	0.00397	255	255	255	1.16591	1.77543	0.07471	0.06768	128.412
288	0.00207	255	255	255	4.51764	1.68486	0.05712	0.04624	155.056			288	0.00217	255	255	255	1.33695	1.80639	0.06206	0.04442	56.2554			288	0.00338	255	255	255	4.29746	1.77545	0.06817	0.06317	68.1458
289	0.00298	255	255	255	3.14581	1.6961	0.06501	0.05827	111.243			289	0.00338	255	255	255	4.39047	1.81486	0.07403	0.05817	66.9612			289	0.00479	255	255	255	1.97276	1.78438	0.08111	0.07519	154.585
290	0.00321	255	255	255	0.3687	1.69525	0.07072	0.05777	168.061			290	0.00362	255	255	255	1.71921	1.8164	0.08052	0.05718	48.0435			290	0.00439	255	255	255	0.89915	1.78557	0.08342	0.06702	136.153
291	0.00354	255	255	255	1.90256	1.71244	0.07875	0.0572	72.4582			291	0.00238	255	255	255	2.81778	1.81814	0.06568	0.04609	63.6767			291	0.00345	255	255	255	2.90586	1.77837	0.07018	0.06254	168.967
292	0.0035	255	255	255	2.01666	1.71	0.07276	0.0613	131.728			292	0.00342	255	255	255	3.40068	1.819	0.07084	0.06141	25.9579			292	0.00322	255	255	255	3.83116	1.78187	0.06519	0.06293	52.1428
293	0.00408	255	255	255	3.89723	1.70693	0.07574	0.0685	29.9057			293	0.00185	255	255	255	1.00415	1.81398	0.05353	0.04409	31.2116			293	0.00516	255	255	255	0.74214	1.80134	0.08772	0.07493	159.14
294	0.00618	255	255	255	0.79345	1.72853	0.09578	0.08215	62.9317			294	0.00315	255	255	255	4.97053	1.82684	0.06412	0.06251	127.088			294	0.00395	255	255	255	4.14996	1.79794	0.07659	0.06566	150.133
295	0.00269	255	255	255	0.93702	1.71473	0.06743	0.05086	108.825			295	0.00256	255	255	255	1.26354	1.826	0.06461	0.05035	51.9138			295	0.0036	255	255	255	2.46827	1.80559	0.06979	0.06573	64.4975
296	0.00386	255	255	255	2.30874	1.71511	0.0849	0.05787	161.57			296	0.00491	255	255	255	1.4959	1.83336	0.08907	0.07014	31.0407			296	0.0037	255	255	255	1.33384	1.8047	0.06967	0.06767	173.829
297	0.00417	255	255	255	0.54052	1.71859	0.08085	0.0656	13.2096			297	0.00256	255	255	255	3.9253	1.82977	0.06085	0.05346	64.4682			297	0.00416	255	255	255	4.38566	1.81204	0.07484	0.07081	77.4558
298	0.00294	255	255	255	2.46081	1.72099	0.06586	0.05685	77.8611			298	0.00313	255	255	255	4.84985	1.83468	0.07794	0.05115	59.5177			298	0.00326	255	255	255	0.40202	1.80917	0.07249	0.0572	149.727
299	0.00391	255	255	255	3.74288	1.71925	0.076	0.06559	141.736			299	0.00329	255	255	255	4.60055	1.83324	0.07164	0.05841	34.9198			299	0.00378	255	255	255	3.39689	1.81528	0.07329	0.0656	96.1816
300	0.00402	255	255	255	4.09852	1.72543	0.07227	0.07088	68.3118			300	0.00289	255	255	255	0.60981	1.8394	0.06422	0.05727	114.246			300	0.0016	255	255	255	0.51735	1.8025	0.04801	0.04238	15.157
301	0.00563	255	255	255	0.45672	1.73009	0.09099	0.07878	39.178			301	0.00397	255	255	255	1.10207	1.84508	0.08076	0.06254	88.3556			301	0.00276	255	255	255	1.00591	1.81522	0.0646	0.05437	136.761
302	0.00369	255	255	255	2.21652	1.72311	0.0834	0.05633	18.633			302	0.00431	255	255	255	3.70941	1.8453	0.07896	0.06955	70.7272			302	0.00548	255	255	255	1.71969	1.82717	0.08457	0.08248	86.9834
303	0.00542	255	255	255	4.70467	1.73573	0.08816	0.07831	153.164			303	0.00416	255	255	255	1.61745	1.84489	0.08149	0.06496	30.7368			303	0.00378	255	255	255	3.92814	1.82336	0.07471	0.06443	20.9098
304	0.00379	255	255	255	0.29171	1.73202	0.07497	0.06443	100.561			304	0.00321	255	255	255	4.51829	1.85534	0.07223	0.05664	83.0936			304	0.00349	255	255	255	4.96255	1.82258	0.06984	0.06364	120.932
305	0.00365	255	255	255	1.69113	1.73697	0.07431	0.06255	20.9894			305	0.00344	255	255	255	0.33129	1.85497	0.06862	0.06388	96.6091			305	0.00345	255	255	255	4.60736	1.82413	0.06745	0.06515	169.741
306	0.00268	255	255	255	1.23638	1.73451	0.06276	0.05429	96.9095			306	0.00269	255	255	255	3.48193	1.85843	0.0608	0.05641	37.5962			306	0.00233	255	255	255	2.81106	1.81976	0.05568	0.05318	178.824
307	0.00275	255	255	255	3.56297	1.73228	0.06475	0.05408	51.9982			307	0.00332	255	255	255	3.25471	1.86522	0.07552	0.05592	46.196			307	0.00302	255	255	255	4.85229	1.82433	0.06372	0.0604	24.038
308	0.00256	255	255	255	1.33153	1.7332	0.05981	0.05458	24.607			308	0.00218	255	255	255	0.48265	1.86114	0.05761	0.04824	70.5648			308	0.00565	255	255	255	0.60316	1.83706	0.09067	0.07936	162.408
309	0.00259	255	255	255	4.45341	1.73711	0.05805	0.0568	118.852			309	0.00345	255	255	255	0.84634	1.87189	0.07741	0.05677	60.0742			309	0.00442	255	255	255	1.49567	1.83327	0.08078	0.06962	153.349
310	0.00271	255	255	255	3.99934	1.73981	0.06228	0.05533	46.3888			310	0.0024	255	255	255	0.94873	1.86869	0.05951	0.05133	66.7159			310	0.00268	255	255	255	1.26446	1.83085	0.0598	0.05699	22.03
311	0.00311	255	255	255	3.46633	1.74796	0.06431	0.06148	95.9775			311	0.00312	255	255	255	4.24291	1.86963	0.07019	0.05664	123.075			311	0.00392	255	255	255	1.10723	1.83896	0.07725	0.06467	143.929
312	0.00343	255	255	255	1.4607	1.74731	0.07961	0.05485	25.9334			312	0.00414	255	255	255	3.36926	1.88687	0.079	0.06673	124.892			312	0.00552	255	255	255	0.33412	1.85088	0.09748	0.07206	155.161
313	0.00258	255	255	255	1.02534	1.74541	0.05951	0.05513	38.1996			313	0.00331	255	255	255	3.60201	1.88376	0.07356	0.05727	34.5409			313	0.00346	255	255	255	1.61999	1.84444	0.06948	0.06349	162.762
314	0.00452	255	255	255	3.6587	1.76117	0.08586	0.06698	140.981			314	0.00294	255	255	255	4.32728	1.88748	0.06987	0.05366	62.8932			314	0.00345	255	255	255	3.71279	1.84771	0.06885	0.06383	25.3163
315	0.00115	255	255	255	4.61894	1.74984	0.04053	0.03619	117.658			315	0.00299	255	255	255	4.43591	1.90154	0.06813	0.05584	91.7042			315	0.00391	255	255	255	4.51806	1.85515	0.0765	0.06516	170.899
316	0.00228	255	255	255	0.63394	1.75613	0.06234	0.04661	159.681			316	0.00493	255	255	255	4.7247	1.90354	0.08251	0.07612	115.979			316	0.00303	255	255	255	3.47674	1.85507	0.06318	0.06109	176.107
317	0.00421	255	255	255	1.16022	1.7825	0.08253	0.065	95.9088			317	0.00323	255	255	255	0.7289	1.89728	0.06577	0.06263	13.7446			317	0.00321	255	255	255	0.46857	1.85969	0.06638	0.06155	172.349
318	0.00405	255	255	255	4.29208	1.7779	0.07334	0.07037	159.151			318	0.00247	255	255	255	2.79506	1.89492	0.05684	0.0553	145.624			318	0.00454	255	255	255	3.24976	1.8688	0.08239	0.0702	156.361
319	0.00226	255	255	255	2.90258	1.77569	0.06012	0.04778	85.588			319	0.00315	255	255	255	3.98116	1.89855	0.06432	0.06241	19.4286			319	0.00305	255	255	255	4.23125	1.86899	0.06414	0.06061	113.991
320	0.00228	255	255	255	3.82599	1.77673	0.06374	0.04559	67.9324			320	0.0037	255	255	255	1.92523	1.91031	0.08971	0.05255	53.1665			320	0.00398	255	255	255	0.85266	1.87242	0.07297	0.06944	31.1101
321	0.00465	255	255	255	0.88968	1.7853	0.0785	0.07537	166.52			321	0.00284	255	255	255	0.5346	1.91547	0.07062	0.05114	81.0684			321	0.00497	255	255	255	3.60524	1.88037	0.08533	0.07418	147.288
322	0.00424	255	255	255	1.97738	1.78635	0.0783	0.06902	172.29			322	0.00272	255	255	255	1.33386	1.90796	0.06647	0.05217	24.6182			322	0.00279	255	255	255	0.95088	1.87085	0.062	0.05727	166.255
323	0.00397	255	255	255	4.15505	1.7995	0.07745	0.06528	165.979			323	0.00209	255	255	255	4.58291	1.91097	0.05727	0.04641	75.0407			323	0.00432	255	255	255	4.32194	1.88503	0.07553	0.07278	141.579
324	0.00441	255	255	255	0.7459	1.80345	0.08391	0.06696	176.461			324	0.00233	255	255	255	2.3291	1.91554	0.06338	0.0468	48.8961			324	0.00527	255	255	255	0.72598	1.88835	0.09322	0.07192	164.306
325	0.00353	255	255	255	4.39128	1.8028	0.07598	0.05907	3.60078			325	0.00237	255	255	255	4.86558	1.92168	0.05748	0.05247	83.9706			325	0.00409	255	255	255	3.36117	1.88435	0.07712	0.0675	163.751
326	0.00153	255	255	255	0.51999	1.79326	0.0493	0.03948	21.0951			326	0.00297	255	255	255	0.64028	1.92818	0.06365	0.05934	55.7644			326	0.0048	255	255	255	4.71499	1.89806	0.09014	0.06778	120.74
327	0.00314	255	255	255	1.33242	1.80757	0.06423	0.06224	46.132			327	0.00276	255	255	255	1.10526	1.92559	0.06901	0.05098	33.6447			327	0.00304	255	255	255	2.79672	1.89216	0.0654	0.05927	30.321
328	0.00238	255	255	255	3.39326	1.80776	0.06136	0.04933	84.5573			328	0.00413	255	255	255	1.44298	1.92896	0.08131	0.06469	13.3514			328	0.00604	255	255	255	1.93484	1.90426	0.09484	0.08111	145.493
329	0.0031	255	255	255	0.40378	1.8056	0.06994	0.05645	3.3634			329	0.00255	255	255	255	2.23936	1.93038	0.06176	0.05259	53.7531			329	0.00371	255	255	255	4.42314	1.8991	0.0771	0.06129	80.9754
330	0.00403	255	255	255	1.71586	1.82253	0.07823	0.06562	36.3632			330	0.00284	255	255	255	0.43898	1.93676	0.0649	0.05573	173.439			330	0.00298	255	255	255	3.97917	1.89603	0.06403	0.05924	58.9944
331	0.00302	255	255	255	4.60004	1.8148	0.06642	0.05795	170.763			331	0.00331	255	255	255	4.08423	1.94249	0.07224	0.05839	108.755			331	0.00421	255	255	255	1.34646	1.90434	0.07806	0.06872	154.849
332	0.00233	255	255	255	1.00603	1.8195	0.05935	0.04989	139.485			332	0.00321	255	255	255	4.18593	1.94684	0.07011	0.05836	114.324			332	0.00271	255	255	255	2.33152	1.90891	0.06211	0.05549	29.9996
333	0.00267	255	255	255	2.81061	1.81853	0.06543	0.05199	22.687			333	0.00322	255	255	255	2.40213	1.95185	0.07076	0.05789	73.9051			333	0.00342	255	255	255	4.58861	1.91182	0.0681	0.06396	174.924
334	0.00385	255	255	255	4.95942	1.82825	0.07753	0.06323	127.048			334	0.00351	255	255	255	1.7697	1.95751	0.07567	0.05902	63.3926			334	0.00314	255	255	255	0.53335	1.9153	0.07111	0.05629	151.323
335	0.00568	255	255	255	0.60332	1.83535	0.08808	0.08207	154.286			335	0.00372	255	255	255	1.26156	1.95691	0.07315	0.06475	20.4016			335	0.00285	255	255	255	1.12186	1.91961	0.06554	0.05528	179.249
336	0.00305	255	255	255	4.84667	1.8249	0.06728	0.05778	30.0274			336	0.00201	255	255	255	2.04869	1.94764	0.05611	0.0456	24.9416			336	0.00414	255	255	255	0.64369	1.93079	0.07948	0.06625	144.592
337	0.00424	255	255	255	1.49198	1.8318	0.08324	0.06492	16.6631			337	0.00213	255	255	255	2.52409	1.94856	0.05677	0.04779	168.341			337	0.00393	255	255	255	1.44796	1.9304	0.07281	0.06869	146.003
338	0.00268	255	255	255	3.93042	1.82769	0.06008	0.05681	158.394			338	0.00342	255	255	255	4.49898	1.96454	0.07364	0.05915	94.3287			338	0.00435	255	255	255	4.87237	1.93015	0.08062	0.06874	159.212
339	0.00277	255	255	255	1.26373	1.82894	0.06307	0.05587	65.9234			339	0.00197	255	255	255	2.61519	1.95559	0.05664	0.0442	30.7369			339	0.00388	255	255	255	0.43229	1.9298	0.08351	0.05922	169.4
340	0.00457	255	255	255	1.09877	1.8428	0.07939	0.07327	141.065			340	0.00217	255	255	255	2.78248	1.96226	0.0591	0.04674	84.7515			340	0.00227	255	255	255	2.23729	1.92809	0.05516	0.05238	124.42
341	0.00251	255	255	255	1.61824	1.84366	0.06397	0.04991	107.394			341	0.00184	255	255	255	2.69893	1.95885	0.05076	0.04606	14.0339			341	0.00323	255	255	255	4.18042	1.94086	0.06764	0.06073	53.1289
342	0.00456	255	255	255	0.33142	1.85089	0.08388	0.06929	151.417			342	0.0024	255	255	255	0.76704	1.96773	0.05826	0.05253	23.7628			342	0.00265	255	255	255	1.25615	1.94293	0.06279	0.05375	76.359
343	0.00208	255	255	255	3.70964	1.84021	0.05368	0.04931	44.686			343	0.00244	255	255	255	0.9491	1.96716	0.07446	0.04169	38.6652			343	0.00398	255	255	255	2.40268	1.94763	0.07337	0.06914	65.9282
344	0.00309	255	255	255	4.51371	1.84855	0.06637	0.05923	155.688			344	0.00298	255	255	255	4.27722	1.97458	0.06378	0.05939	14.1766			344	0.00348	255	255	255	4.07931	1.94782	0.06814	0.06506	26.7692
345	0.00297	255	255	255	0.47845	1.85024	0.06742	0.0561	17.341			345	0.0039	255	255	255	0.27718	1.98635	0.07577	0.06549	39.7109			345	0.00275	255	255	255	2.52568	1.94793	0.06338	0.05533	99.5249
346	0.0026	255	255	255	3.47514	1.86095	0.06463	0.05119	97.7586			346	0.00214	255	255	255	4.36293	1.97644	0.05547	0.04911	157.948			346	0.00314	255	255	255	1.78274	1.95385	0.07457	0.05361	118.98
347	0.0042	255	255	255	4.23162	1.86607	0.07795	0.06868	141.509			347	0.00316	255	255	255	2.19005	1.99241	0.07126	0.05641	67.3943			347	0.00261	255	255	255	2.0382	1.94938	0.06114	0.05429	31.1567
348	0.00345	255	255	255	3.2485	1.86365	0.06939	0.06325	17.5138			348	0.0039	255	255	255	4.65826	1.98713	0.07518	0.06601	22.2281			348	0.00198	255	255	255	2.61619	1.94911	0.05294	0.0476	65.2989
349	0.00344	255	255	255	0.94726	1.87545	0.07747	0.05659	99.9251			349	0.00219	255	255	255	1.86133	1.98771	0.05957	0.04674	63.2554			349	0.00191	255	255	255	2.70908	1.95333	0.05315	0.04575	167.921
350	0.00453	255	255	255	0.84943	1.87233	0.08256	0.06986	28.273			350	0.00403	255	255	255	0.66492	2.00672	0.07953	0.06454	36.3218			350	0.0038	255	255	255	4.50265	1.96559	0.07166	0.06755	174.812
351	0.00505	255	255	255	4.32272	1.88418	0.08463	0.07603	136.783			351	0.00225	255	255	255	1.06097	2.00281	0.05727	0.04997	38.8987			351	0.00262	255	255	255	2.78885	1.96294	0.06419	0.05197	149.576
352	0.00356	255	255	255	3.61949	1.88227	0.07477	0.06054	163.455			352	0.00384	255	255	255	4.79413	2.01122	0.0719	0.06802	10.2311			352	0.0039	255	255	255	0.7681	1.96934	0.08307	0.05981	177.612
353	0.00444	255	255	255	3.36773	1.88476	0.08636	0.06551	15.3423			353	0.00276	255	255	255	2.48675	2.01064	0.06203	0.05662	69.7099			353	0.00308	255	255	255	0.95326	1.97312	0.06643	0.0591	76.9061
354	0.0063	255	255	255	4.7189	1.89909	0.10007	0.08011	131.694			354	0.00246	255	255	255	1.17893	2.0137	0.06013	0.05208	62.2608			354	0.00277	255	255	255	4.27984	1.96996	0.06211	0.05681	22.432
355	0.00489	255	255	255	0.71989	1.88844	0.09465	0.06577	0.90507			355	0.00205	255	255	255	1.96896	2.0128	0.05453	0.04793	40.6912			355	0.00372	255	255	255	4.36863	1.98057	0.07003	0.06756	95.8752
356	0.00255	255	255	255	2.79973	1.89042	0.05942	0.05456	86.9127			356	0.00239	255	255	255	2.30802	2.01452	0.05639	0.05398	17.2481			356	0.00482	255	255	255	0.27945	1.98485	0.08811	0.06959	3.55159
357	0.00289	255	255	255	3.98381	1.89145	0.06603	0.05578	39.3191			357	0.00179	255	255	255	4.93571	2.01349	0.05562	0.04104	106.391			357	0.0038	255	255	255	2.18699	1.98866	0.07385	0.06555	122.292
358	0.0039	255	255	255	4.43591	1.89751	0.07429	0.0668	148.833			358	0.00156	255	255	255	2.10897	2.015	0.05008	0.03963	72.1587			358	0.00362	255	255	255	1.87496	1.98724	0.07165	0.06425	172.398
359	0.0041	255	255	255	1.92409	1.90586	0.09014	0.05787	45.7576			359	0.00298	255	255	255	2.60453	2.02162	0.07119	0.05336	56.4094			359	0.00423	255	255	255	4.66507	1.99515	0.07731	0.06968	37.9961
360	0.00295	255	255	255	1.33915	1.90311	0.06753	0.05569	41.1746			360	0.00221	255	255	255	4.12386	2.02065	0.05979	0.04712	76.9333			360	0.00539	255	255	255	4.80059	2.01262	0.09577	0.07162	164.734
361	0.00255	255	255	255	2.32571	1.90803	0.06479	0.05013	39.0282			361	0.00238	255	255	255	0.42742	2.0203	0.06092	0.04969	44.0252			361	0.00585	255	255	255	0.42453	2.01836	0.10159	0.07338	157.141
362	0.00356	255	255	255	4.58557	1.91165	0.07265	0.06231	149.912			362	0.0018	255	255	255	2.05206	2.01712	0.0556	0.04126	42.3186			362	0.00329	255	255	255	2.48826	2.0097	0.06713	0.06234	127.601
363	0.00363	255	255	255	0.53345	1.91464	0.07191	0.06433	38.4424			363	0.00357	255	255	255	2.4069	2.03888	0.0777	0.05847	61.7015			363	0.00316	255	255	255	4.93932	2.00913	0.06617	0.06075	110.068
364	0.00508	255	255	255	4.86697	1.92585	0.08475	0.07638	141.44			364	0.00159	255	255	255	2.7285	2.02572	0.0531	0.03821	41.2483			364	0.00424	255	255	255	0.67295	2.01662	0.07507	0.07183	147.003
365	0.00401	255	255	255	0.43554	1.92744	0.07779	0.06564	172.529			365	0.00314	255	255	255	4.2165	2.03643	0.06933	0.05774	52.3486			365	0.00703	255	255	255	1.93241	2.0417	0.14359	0.06236	51.4856
366	0.00372	255	255	255	0.64065	1.92856	0.07568	0.06266	177.702			366	0.00253	255	255	255	4.56672	2.03449	0.05942	0.05428	98.0433			366	0.00823	255	255	255	2.10712	2.05775	0.12317	0.0851	70.0842
367	0.00334	255	255	255	1.11288	1.92634	0.07032	0.06045	12.1246			367	0.00229	255	255	255	4.44977	2.04264	0.05794	0.05024	119.775			367	0.00308	255	255	255	1.17773	2.01387	0.06757	0.05802	38.2601
368	0.00456	255	255	255	1.44299	1.92838	0.08641	0.0672	179.413			368	0.00323	255	255	255	1.6891	2.05232	0.07866	0.05236	43.6731			368	0.00276	255	255	255	2.30936	2.01073	0.06504	0.054	125.788
369	0.00238	255	255	255	2.23224	1.92517	0.05838	0.05195	65.0043			369	0.00333	255	255	255	2.25616	2.05604	0.07004	0.06046	52.4137			369	0.00233	255	255	255	1.0597	2.01338	0.05886	0.0504	64.0291
370	0.00409	255	255	255	4.17911	1.9439	0.07661	0.06801	45.0314			370	0.00165	255	255	255	1.78734	2.04755	0.05187	0.0405	52.4539			370	0.00285	255	255	255	2.04111	2.01864	0.0643	0.05642	42.5987
371	0.00378	255	255	255	2.39413	1.94822	0.07598	0.06335	64.0881			371	0.00254	255	255	255	1.91004	2.06648	0.06999	0.04624	58.1284			371	0.00408	255	255	255	2.60303	2.02178	0.07615	0.06821	23.361
372	0.00374	255	255	255	4.07772	1.94607	0.07156	0.06657	44.6738			372	0.00302	255	255	255	4.33071	2.06311	0.06443	0.05973	69.5016			372	0.00388	255	255	255	2.40956	2.03444	0.07382	0.06685	98.1181
373	0.00263	255	255	255	2.5187	1.94255	0.0612	0.05478	114.518			373	0.00141	255	255	255	2.12933	2.068	0.04554	0.03947	66.9573			373	0.0025	255	255	255	4.11929	2.03	0.05909	0.05393	45.9001
374	0.00194	255	255	255	2.03383	1.93957	0.05556	0.04436	18.9717			374	0.00286	255	255	255	0.29915	2.07941	0.06476	0.05619	48.6455			374	0.00455	255	255	255	4.20936	2.03878	0.08142	0.0711	172.782
375	0.00384	255	255	255	1.25958	1.95301	0.077	0.06351	166.684			375	0.00213	255	255	255	1.39025	2.07743	0.05712	0.0474	44.4393			375	0.00158	255	255	255	2.73145	2.02868	0.04927	0.04073	61.0349
376	0.0027	255	255	255	1.77686	1.95878	0.07465	0.04609	94.1245			376	0.00202	255	255	255	2.85356	2.08146	0.0654	0.03929	55.7527			376	0.00355	255	255	255	4.45076	2.04072	0.06918	0.06527	123.867
377	0.00232	255	255	255	2.6148	1.94726	0.06053	0.04882	17.2142			377	0.00228	255	255	255	1.21721	2.07896	0.05753	0.05041	8.61785			377	0.00255	255	255	255	4.55812	2.03651	0.05741	0.05647	49.7103
378	0.00236	255	255	255	2.70744	1.95111	0.06018	0.04984	46.3094			378	0.00272	255	255	255	2.00578	2.09192	0.06854	0.0506	65.0831			378	0.00291	255	255	255	1.69079	2.04686	0.06548	0.05658	126.025
379	0.00486	255	255	255	4.50561	1.96556	0.08901	0.06951	149.44			379	0.00314	255	255	255	2.5407	2.08825	0.06843	0.05842	30.6689			379	0.0037	255	255	255	2.24672	2.05679	0.0725	0.06495	127.793
380	0.00235	255	255	255	4.27155	1.96101	0.05818	0.05137	102.474			380	0.00231	255	255	255	2.65491	2.08742	0.06128	0.04796	36.5339			380	0.00204	255	255	255	1.78721	2.04678	0.05219	0.04987	159.167
381	0.00298	255	255	255	0.96652	1.96425	0.07348	0.05163	17.466			381	0.00236	255	255	255	1.4828	2.09827	0.05666	0.05313	72.904			381	0.00458	255	255	255	4.3153	2.06224	0.08042	0.07247	166.302
382	0.0044	255	255	255	0.76727	1.97022	0.08765	0.06385	169.784			382	0.00233	255	255	255	2.34081	2.0988	0.05754	0.05155	76.9167			382	0.00377	255	255	255	1.3912	2.07919	0.07776	0.06176	112.144
383	0.00227	255	255	255	2.78863	1.97287	0.06503	0.04451	96.1573			383	0.0023	255	255	255	2.07127	2.10021	0.0582	0.05021	67.4288			383	0.00346	255	255	255	2.85485	2.07348	0.06818	0.0647	130.974
384	0.00589	255	255	255	0.28457	1.98509	0.08959	0.08364	39.5248			384	0.0022	255	255	255	2.73066	2.10385	0.05539	0.05047	64.0987			384	0.00338	255	255	255	0.30069	2.07613	0.07022	0.06133	2.03404
385	0.00263	255	255	255	4.36563	1.97341	0.06001	0.05577	14.0567			385	0.00251	255	255	255	0.22495	2.11338	0.06786	0.04705	70.2042			385	0.00359	255	255	255	2.65142	2.08246	0.06982	0.06555	123.938
386	0.00312	255	255	255	1.87011	1.98875	0.07003	0.05669	129.644			386	0.00287	255	255	255	4.7668	2.11257	0.0621	0.05878	36.8051			386	0.00469	255	255	255	2.5419	2.08701	0.08124	0.07343	176.215
387	0.0033	255	255	255	2.17784	1.99011	0.07076	0.05945	100.204			387	0.00208	255	255	255	1.59382	2.1109	0.05227	0.05074	127.061			387	0.00302	255	255	255	2.00501	2.08384	0.06522	0.05901	44.5327
388	0.0039	255	255	255	4.66358	1.99247	0.07656	0.06489	127.513			388	0.00307	255	255	255	4.40635	2.11865	0.06995	0.05581	61.115			388	0.00327	255	255	255	1.21695	2.08897	0.06809	0.06106	123.524
389	0.00598	255	255	255	0.67278	2.01417	0.09772	0.07798	162.531			389	0.00328	255	255	255	2.4587	2.11962	0.07094	0.05892	26.7253			389	0.00484	255	255	255	2.35096	2.09361	0.08424	0.07312	25.359
390	0.003	255	255	255	2.47998	2.0126	0.07171	0.05329	83.0565			390	0.0025	255	255	255	1.68691	2.12604	0.06644	0.04788	67.2372			390	0.00361	255	255	255	1.48635	2.09366	0.07216	0.06373	154.028
391	0.00559	255	255	255	4.79242	2.01567	0.0918	0.07748	177.541			391	0.00185	255	255	255	2.79352	2.12	0.05441	0.04337	53.9952			391	0.00314	255	255	255	1.59216	2.10329	0.07096	0.05626	162.621
392	0.00499	255	255	255	0.41608	2.01584	0.09082	0.07	15.3985			392	0.00327	255	255	255	0.56601	2.13263	0.07395	0.05637	30.0086			392	0.00327	255	255	255	2.73044	2.10775	0.06602	0.06314	169.469
393	0.00334	255	255	255	1.06895	2.01352	0.07163	0.05943	22.7033			393	0.0022	255	255	255	2.91928	2.13371	0.06397	0.04387	55.9537			393	0.00351	255	255	255	4.77899	2.11062	0.0691	0.06471	95.7925
394	0.00333	255	255	255	1.1843	2.01003	0.07429	0.05707	12.2489			394	0.00277	255	255	255	1.77642	2.13908	0.0677	0.05205	63.0978			394	0.00385	255	255	255	0.22138	2.11191	0.07852	0.06243	157.811
395	0.00315	255	255	255	2.10257	2.0177	0.06887	0.05821	64.7187			395	0.0043	255	255	255	0.05703	2.14502	0.08437	0.06496	50.0555			395	0.00418	255	255	255	2.46126	2.11445	0.07568	0.0703	40.5748
396	0.00332	255	255	255	1.95785	2.01735	0.06903	0.06127	148.957			396	0.00299	255	255	255	0.67894	2.13779	0.0646	0.0589	29.1359			396	0.00329	255	255	255	4.40133	2.11723	0.07239	0.05789	177.184
397	0.00385	255	255	255	4.9404	2.02207	0.07416	0.06617	132.193			397	0.00315	255	255	255	2.24972	2.1433	0.06854	0.05857	44.1944			397	0.0103	255	255	255	0.10911	2.1611	0.18042	0.07268	147.259
398	0.00257	255	255	255	2.3047	2.01715	0.0619	0.05283	88.4995			398	0.00333	255	255	255	4.57952	2.14774	0.06874	0.06176	100.077			398	0.00575	255	255	255	0.56864	2.13638	0.09718	0.07529	175
399	0.00571	255	255	255	2.01572	2.05623	0.14064	0.05171	63.9123			399	0.00239	255	255	255	2.16582	2.14539	0.05767	0.05287	64.9853			399	0.00243	255	255	255	2.79533	2.12329	0.05943	0.05205	169.802
400	0.00382	255	255	255	2.60038	2.02376	0.07197	0.06765	14.7409			400	0.00311	255	255	255	1.08956	2.15417	0.07261	0.05445	50.1795			400	0.00593	255	255	255	0.67095	2.14002	0.10101	0.07473	150.93
401	0.00409	255	255	255	4.21328	2.03339	0.07258	0.07179	125.362			401	0.00269	255	255	255	1.88936	2.15234	0.0603	0.05688	55.76			401	0.00356	255	255	255	1.68958	2.13479	0.07457	0.06071	15.5521
402	0.00224	255	255	255	2.7275	2.02513	0.05703	0.04999	46.6285			402	0.00315	255	255	255	1.1872	2.16049	0.07252	0.05535	58.9482			402	0.00443	255	255	255	2.91567	2.13609	0.0761	0.07412	54.8476
403	0.00368	255	255	255	2.40329	2.04291	0.0727	0.06439	68.2165			403	0.00173	255	255	255	1.54042	2.152	0.04877	0.04523	166.868			403	0.00387	255	255	255	1.78306	2.14243	0.07288	0.06756	85.1148
404	0.00236	255	255	255	1.78608	2.0391	0.06131	0.04893	118.714			404	0.00354	255	255	255	4.68299	2.16463	0.0718	0.06274	113.029			404	0.00324	255	255	255	2.16352	2.13484	0.06977	0.05912	18.6116
405	0.00143	255	255	255	4.12436	2.03011	0.04433	0.04105	137.47			405	0.00247	255	255	255	2.61923	2.16369	0.06688	0.04707	50.2009			405	0.0042	255	255	255	2.26171	2.14075	0.07673	0.06978	11.1533
406	0.00259	255	255	255	4.44765	2.0391	0.06077	0.05435	46.0244			406	0.00311	255	255	255	4.31274	2.16444	0.06915	0.05725	78.0842			406	0.00399	255	255	255	1.08396	2.15169	0.07697	0.06597	124.215
407	0.00314	255	255	255	4.5577	2.0397	0.06908	0.05795	10.6812			407	0.00226	255	255	255	4.9426	2.16436	0.06282	0.04581	85.5359			407	0.00355	255	255	255	4.58141	2.14862	0.07086	0.06373	141.745
408	0.0017	255	255	255	1.68609	2.04456	0.05059	0.04273	67.6583			408	0.00131	255	255	255	3.0846	2.15439	0.0521	0.03196	41.0629			408	0.00337	255	255	255	1.88617	2.15293	0.07008	0.06121	97.5841
409	0.0034	255	255	255	2.24946	2.05924	0.06867	0.06311	84.4418			409	0.00252	255	255	255	1.29388	2.1664	0.06527	0.04908	40.2211			409	0.00268	255	255	255	3.08537	2.14956	0.06153	0.05538	164.669
410	0.00353	255	255	255	4.3239	2.06211	0.07309	0.06141	116.067			410	0.00329	255	255	255	0.3402	2.17956	0.06989	0.05996	95.3187			410	0.00289	255	255	255	1.54787	2.1532	0.06634	0.05552	138.858
411	0.004	255	255	255	1.90441	2.06966	0.07689	0.06626	57.3901			411	0.00239	255	255	255	1.42037	2.17246	0.05809	0.0523	45.5326			411	0.0043	255	255	255	4.30474	2.16007	0.08138	0.06735	169.365
412	0.00442	255	255	255	0.30051	2.06802	0.07942	0.07081	2.65322			412	0.00105	255	255	255	2.851	2.17029	0.04314	0.03093	62.4435			412	0.00393	255	255	255	4.69441	2.16441	0.07474	0.06691	154.21
413	0.00345	255	255	255	1.39158	2.0779	0.07172	0.06127	95.0674			413	0.00246	255	255	255	1.98287	2.18432	0.06399	0.04894	62.8631			413	0.0032	255	255	255	1.17926	2.16052	0.06952	0.05861	37.3859
414	0.00183	255	255	255	2.13349	2.06847	0.05333	0.04373	33.2891			414	0.00333	255	255	255	0.13744	2.19072	0.07213	0.05871	61.8007			414	0.003	255	255	255	1.41924	2.16216	0.06177	0.06177	0
415	0.00278	255	255	255	2.85818	2.07505	0.06786	0.05224	49.4635			415	0.00253	255	255	255	2.35543	2.18633	0.06516	0.0495	60.4558			415	0.00432	255	255	255	4.93594	2.16478	0.07724	0.07117	10.0711
416	0.0034	255	255	255	1.21317	2.08856	0.06829	0.06338	107.456			416	0.00254	255	255	255	4.86024	2.1896	0.06659	0.0486	72.9137			416	0.00445	255	255	255	2.62634	2.17138	0.0795	0.0713	83.7557
417	0.00423	255	255	255	2.53328	2.09278	0.07564	0.07115	61.478			417	0.00227	255	255	255	2.07169	2.19613	0.05889	0.04906	75.5898			417	0.0059	255	255	255	0.33562	2.17868	0.09138	0.08218	147.35
418	0.00353	255	255	255	2.65433	2.08985	0.06904	0.06517	53.0943			418	0.00201	255	255	255	1.61804	2.19247	0.05322	0.04796	83.476			418	0.00268	255	255	255	1.28768	2.16393	0.0632	0.05391	9.55099
419	0.00306	255	255	255	1.47938	2.09117	0.06779	0.05743	85.6366			419	0.00223	255	255	255	2.426	2.19514	0.05516	0.05138	43.8098			419	0.00136	255	255	255	2.85218	2.1619	0.0455	0.03817	166.09
420	0.00374	255	255	255	2.34286	2.09574	0.07386	0.06442	159.983			420	0.0037	255	255	255	0.22309	2.20785	0.07682	0.06137	55.7976			420	0.00426	255	255	255	2.35812	2.18706	0.07591	0.0714	94.0964
421	0.00201	255	255	255	2.06891	2.09277	0.05564	0.04608	89.2234			421	0.00252	255	255	255	4.45846	2.1992	0.05988	0.0535	45.4547			421	0.00335	255	255	255	4.85342	2.18465	0.06968	0.06117	51.7948
422	0.00355	255	255	255	2.7265	2.10194	0.06818	0.06631	80.7044			422	0.00326	255	255	255	0.57206	2.20891	0.07201	0.05758	26.8558			422	0.00292	255	255	255	1.98848	2.18789	0.06229	0.05975	32.2858
423	0.0045	255	255	255	0.22869	2.10968	0.08424	0.06801	173.782			423	0.00333	255	255	255	2.53703	2.21355	0.07247	0.05858	56.9451			423	0.00385	255	255	255	2.43314	2.19808	0.07407	0.06625	162.578
424	0.00241	255	255	255	1.58302	2.10559	0.05953	0.0515	140.932			424	0.00333	255	255	255	3.02304	2.20838	0.07764	0.05461	32.6527			424	0.00513	255	255	255	0.23286	2.20635	0.08372	0.07804	138.099
425	0.0032	255	255	255	4.77872	2.11048	0.0659	0.06175	145.613			425	0.00253	255	255	255	2.9299	2.21978	0.06984	0.04618	60.8401			425	0.00246	255	255	255	2.07334	2.19736	0.05876	0.05339	115.244
426	0.00317	255	255	255	2.45393	2.11898	0.06494	0.06215	60.1107			426	0.00289	255	255	255	1.52617	2.21658	0.06345	0.05805	132.385			426	0.00327	255	255	255	1.61777	2.20176	0.06985	0.0596	37.7153
427	0.00458	255	255	255	0.67144	2.13131	0.08142	0.07158	162.725			427	0.00224	255	255	255	0.65612	2.21336	0.05542	0.05144	110.471			427	0.00372	255	255	255	3.01738	2.20259	0.07178	0.06598	179.662
428	0.00257	255	255	255	4.40725	2.12278	0.06149	0.05317	168.496			428	0.00137	255	255	255	2.80845	2.21213	0.05203	0.03349	63.0866			428	0.00254	255	255	255	4.44994	2.20097	0.05733	0.05636	49.0946
429	0.00582	255	255	255	0.56672	2.13956	0.09459	0.0784	179.964			429	0.00336	255	255	255	4.78284	2.22534	0.06961	0.06139	101.365			429	0.00422	255	255	255	0.57468	2.21586	0.08305	0.06473	20.3252
430	0.00156	255	255	255	2.7907	2.12213	0.0472	0.04217	60.8225			430	0.00323	255	255	255	2.16757	2.233	0.07551	0.0544	73.1634			430	0.00443	255	255	255	2.54069	2.21899	0.07633	0.07397	13.7735
431	0.00307	255	255	255	2.9226	2.13126	0.06721	0.05817	50.7781			431	0.00265	255	255	255	1.87108	2.23189	0.06051	0.05586	99.2156			431	0.00188	255	255	255	2.81978	2.20635	0.0503	0.04769	65.791
432	0.00443	255	255	255	0.06292	2.1423	0.0772	0.07307	23.2758			432	0.00216	255	255	255	0.72997	2.22901	0.05997	0.04579	32.7474			432	0.00424	255	255	255	1.52179	2.22367	0.07822	0.06901	102.368
433	0.00343	255	255	255	1.77266	2.13989	0.07263	0.06005	119.607			433	0.00359	255	255	255	1.0686	2.23559	0.07537	0.06057	23.4446			433	0.0031	255	255	255	1.87568	2.2233	0.07197	0.05478	112.064
434	0.00218	255	255	255	1.67595	2.13492	0.05451	0.05098	94.7115			434	0.0025	255	255	255	1.38039	2.23131	0.05825	0.05462	19.7972			434	0.00375	255	255	255	0.05268	2.21916	0.08384	0.05702	168.041
435	0.00285	255	255	255	2.16021	2.1386	0.0646	0.05625	0.50952			435	0.00268	255	255	255	2.6705	2.2376	0.07189	0.04748	68.1694			435	0.0028	255	255	255	0.65681	2.21651	0.06649	0.05357	146.36
436	0.00298	255	255	255	2.25834	2.13848	0.06905	0.05501	16.0222			436	0.00307	255	255	255	1.69536	2.23256	0.06813	0.05746	178.192			436	0.00398	255	255	255	2.9262	2.2236	0.07351	0.06901	130.353
437	0.00388	255	255	255	4.58119	2.14343	0.07378	0.06703	6.39593			437	0.0026	255	255	255	1.78798	2.23598	0.06021	0.05494	71.0353			437	0.0049	255	255	255	1.6978	2.23064	0.07984	0.07818	9.81561
438	0.00348	255	255	255	1.08307	2.14597	0.0707	0.06262	155.959			438	0.00313	255	255	255	2.75327	2.24465	0.07577	0.05261	78.7899			438	0.00359	255	255	255	4.78306	2.23163	0.06901	0.06624	75.8546
439	0.0028	255	255	255	1.89488	2.14746	0.06174	0.05769	170.558			439	0.00248	255	255	255	2.29024	2.24447	0.06019	0.05249	119.92			439	0.0022	255	255	255	0.73444	2.22471	0.05606	0.04996	159.073
440	0.00356	255	255	255	1.18395	2.15943	0.07138	0.06342	83.7424			440	0.00194	255	255	255	4.60077	2.25832	0.05254	0.04702	80.6659			440	0.00378	255	255	255	2.16559	2.23392	0.07762	0.06195	44.9725
441	0.00212	255	255	255	3.08823	2.15142	0.05438	0.04968	178.054			441	0.002	255	255	255	0.31157	2.25935	0.05452	0.04663	164.452			441	0.0051	255	255	255	1.07351	2.24045	0.0931	0.06977	149.43
442	0.00419	255	255	255	4.30405	2.16481	0.0752	0.0709	18.4061			442	0.00266	255	255	255	0.81159	2.2664	0.06291	0.05381	69.2297			442	0.00394	255	255	255	2.67323	2.24065	0.08062	0.06223	64.0953
443	0.00397	255	255	255	4.68773	2.16309	0.07682	0.06574	160.862			443	0.00313	255	255	255	4.38253	2.26998	0.07024	0.05675	64.2724			443	0.00332	255	255	255	1.38689	2.23712	0.06621	0.06388	24.1358
444	0.00186	255	255	255	4.93526	2.15445	0.05023	0.0472	102.525			444	0.00322	255	255	255	1.29357	2.26557	0.07369	0.05567	9.15943			444	0.00302	255	255	255	1.78728	2.24075	0.06423	0.05984	44.1874
445	0.00177	255	255	255	1.54608	2.15299	0.05271	0.04278	158.945			445	0.00167	255	255	255	1.98698	2.26517	0.0518	0.04098	70.8222			445	0.00457	255	255	255	2.7566	2.249	0.08061	0.07224	61.7707
446	0.00291	255	255	255	1.28366	2.16613	0.06516	0.05695	100.45			446	0.00275	255	255	255	0.41028	2.27421	0.06028	0.05817	124.204			446	0.00355	255	255	255	2.29096	2.24869	0.07716	0.05852	165.392
447	0.00304	255	255	255	1.41633	2.1653	0.06646	0.05832	71.0559			447	0.00242	255	255	255	4.92106	2.27074	0.05744	0.05366	54.3467			447	0.00277	255	255	255	0.31391	2.25544	0.06746	0.05231	152.852
448	0.00401	255	255	255	2.62512	2.16762	0.07811	0.06537	45.1849			448	0.00262	255	255	255	4.53017	2.28269	0.06565	0.05073	70.5419			448	0.00472	255	255	255	0.7995	2.26184	0.08395	0.07166	7.58513
449	0.00476	255	255	255	0.34073	2.17756	0.08128	0.07455	130.017			449	0.00326	255	255	255	2.06857	2.28809	0.07327	0.05659	67.9313			449	0.00262	255	255	255	4.60309	2.25483	0.05879	0.05674	170.179
450	0.00402	255	255	255	1.98501	2.18562	0.07699	0.06647	83.4477			450	0.00221	255	255	255	2.43737	2.2824	0.05515	0.05109	75.034			450	0.0049	255	255	255	4.9111	2.26199	0.09159	0.06809	157.729
451	0.00465	255	255	255	0.14287	2.18785	0.08001	0.07402	30.0397			451	0.00378	255	255	255	3.03454	2.2948	0.08005	0.06006	54.3967			451	0.00388	255	255	255	4.38106	2.26837	0.07533	0.06551	146.995
452	0.00467	255	255	255	2.35578	2.18701	0.08325	0.0714	13.1069			452	0.00276	255	255	255	4.7001	2.28306	0.0629	0.05593	72.9613			452	0.00336	255	255	255	1.28798	2.26582	0.06626	0.06449	25.9854
453	0.00091	255	255	255	2.84472	2.16775	0.04088	0.02846	44.429			453	0.00242	255	255	255	2.35757	2.29649	0.06488	0.04751	85.134			453	0.00459	255	255	255	0.41723	2.27449	0.08002	0.07304	169.344
454	0.00273	255	255	255	4.85301	2.17874	0.06804	0.05113	152.822			454	0.00258	255	255	255	2.55506	2.29812	0.068	0.04825	73.3361			454	0.00172	255	255	255	1.97992	2.26237	0.04795	0.04565	69.7017
455	0.00395	255	255	255	2.07359	2.19236	0.07516	0.0669	150.404			455	0.00149	255	255	255	0.57987	2.28521	0.05225	0.03641	36.0243			455	0.00368	255	255	255	2.07203	2.27782	0.07066	0.06625	87.4356
456	0.00356	255	255	255	2.4377	2.20018	0.06863	0.06612	27.0148			456	0.00253	255	255	255	0.06465	2.29655	0.06848	0.0471	47.835			456	0.00314	255	255	255	4.697	2.28312	0.06786	0.05899	90.2976
457	0.00372	255	255	255	0.22647	2.20596	0.07366	0.06437	90.778			457	0.00236	255	255	255	2.22888	2.29739	0.05727	0.05247	108.884			457	0.0034	255	255	255	2.44955	2.28267	0.07251	0.05977	169.724
458	0.00404	255	255	255	3.01894	2.2009	0.08466	0.06077	16.0694			458	0.00293	255	255	255	1.57228	2.30505	0.06703	0.05569	51.3366			458	0.00472	255	255	255	3.03472	2.29021	0.08278	0.07267	151.188
459	0.00222	255	255	255	1.61423	2.19881	0.05357	0.0528	120.954			459	0.00317	255	255	255	1.44158	2.30864	0.07447	0.05412	57.8317			459	0.00262	255	255	255	4.5251	2.28279	0.05875	0.05687	97.9457
460	0.00245	255	255	255	4.45161	2.20478	0.06009	0.05193	54.6562			460	0.00203	255	255	255	1.75843	2.30185	0.05981	0.04324	73.1187			460	0.00289	255	255	255	0.58914	2.2868	0.0651	0.05649	179.811
461	0.00415	255	255	255	2.54379	2.21714	0.08124	0.06509	105.559			461	0.00305	255	255	255	0.66908	2.3106	0.0733	0.05303	25.3174			461	0.00306	255	255	255	2.2235	2.29465	0.06534	0.05958	139.806
462	0.00263	255	255	255	1.51704	2.21069	0.06179	0.05417	58.7858			462	0.00193	255	255	255	1.85866	2.30828	0.05549	0.04422	100.91			462	0.00302	255	255	255	2.36087	2.29305	0.06786	0.05671	22.4751
463	0.00358	255	255	255	0.5651	2.21623	0.0733	0.06213	11.911			463	0.00237	255	255	255	0.14043	2.31918	0.05723	0.0527	101.608			463	0.00478	255	255	255	2.55614	2.30114	0.09068	0.06707	144.797
464	0.00286	255	255	255	0.65625	2.21573	0.06143	0.05924	149.92			464	0.00263	255	255	255	0.23057	2.31782	0.06151	0.05441	39.1934			464	0.00273	255	255	255	0.07021	2.29354	0.0605	0.05751	125.418
465	0.00446	255	255	255	1.69465	2.22827	0.07815	0.07267	119.729			465	0.00297	255	255	255	1.93305	2.32287	0.06731	0.05619	58.4128			465	0.00425	255	255	255	0.67272	2.30693	0.07514	0.07206	178.997
466	0.00436	255	255	255	2.92951	2.2217	0.08033	0.06905	179.727			466	0.00206	255	255	255	4.81217	2.31816	0.05429	0.04834	81.6292			466	0.00398	255	255	255	1.57461	2.31239	0.07759	0.06524	141.738
467	0.00505	255	255	255	1.06898	2.22574	0.09108	0.07059	178.518			467	0.00204	255	255	255	4.46848	2.32575	0.05197	0.04987	9.32701			467	0.00203	255	255	255	1.86315	2.30532	0.05844	0.04425	111.737
468	0.00311	255	255	255	0.05236	2.21865	0.07546	0.05247	179.454			468	0.0022	255	255	255	0.35522	2.34421	0.05664	0.04935	34.4623			468	0.00333	255	255	255	1.93938	2.31251	0.06785	0.06242	76.35
469	0.00272	255	255	255	0.73916	2.22223	0.06253	0.05529	149.198			469	0.00329	255	255	255	0.79842	2.35602	0.07789	0.0538	50.4507			469	0.00298	255	255	255	0.2428	2.30876	0.06969	0.05451	177.012
470	0.00405	255	255	255	2.15956	2.23135	0.074	0.06974	60.7989			470	0.00226	255	255	255	0.90519	2.35502	0.0683	0.04222	55.0155			470	0.00309	255	255	255	1.76287	2.31319	0.06849	0.0574	141.901
471	0.00517	255	255	255	2.76896	2.24314	0.11389	0.05776	37.1339			471	0.00331	255	255	255	0.47023	2.36045	0.07129	0.05909	53.0095			471	0.00379	255	255	255	1.455	2.32424	0.07344	0.06569	91.0585
472	0.0042	255	255	255	4.77448	2.22787	0.08058	0.06631	174.795			472	0.00208	255	255	255	4.98594	2.3687	0.06178	0.04293	92.8219			472	0.00234	255	255	255	4.81543	2.31823	0.05567	0.05348	45.0613
473	0.00209	255	255	255	1.87262	2.225	0.05531	0.04805	74.4869			473	0.00304	255	255	255	4.68701	2.37174	0.06857	0.05645	114.285			473	0.0028	255	255	255	0.1686	2.32194	0.06534	0.05451	152.244
474	0.004	255	255	255	2.67161	2.23318	0.07767	0.06553	43.1998			474	0.00263	255	255	255	1.3108	2.37241	0.06105	0.05482	170.236			474	0.00302	255	255	255	4.46446	2.33108	0.06579	0.0585	168.372
475	0.00336	255	255	255	1.38234	2.23522	0.07252	0.05892	120.837			475	0.00278	255	255	255	0.67003	2.38288	0.07419	0.04764	64.9544			475	0.00505	255	255	255	0.91074	2.35358	0.09132	0.07046	21.2044
476	0.00306	255	255	255	1.78314	2.23613	0.07429	0.05247	89.8214			476	0.00261	255	255	255	4.53517	2.37621	0.05957	0.05572	12.9874			476	0.00482	255	255	255	0.7959	2.35758	0.08572	0.07153	5.49364
477	0.00344	255	255	255	2.27923	2.24145	0.07175	0.06109	142.951			477	0.00203	255	255	255	0.0533	2.39086	0.06066	0.04254	77.8996			477	0.00294	255	255	255	0.3618	2.35342	0.06227	0.06003	42.8886
478	0.00453	255	255	255	0.8081	2.25943	0.0843	0.06842	34.2393			478	0.00334	255	255	255	0.26638	2.39943	0.06871	0.06195	69.5709			478	0.00468	255	255	255	2.12046	2.36091	0.08567	0.06951	131.043
479	0.00247	255	255	255	4.59063	2.25618	0.06834	0.04607	134.436			479	0.00196	255	255	255	4.80147	2.4018	0.05931	0.04202	103.33			479	0.00484	255	255	255	0.46115	2.36446	0.07983	0.07715	145.219
480	0.00165	255	255	255	0.31491	2.25325	0.05167	0.04065	166.873			480	0.00267	255	255	255	0.11708	2.40392	0.06593	0.0516	26.7154			480	0.00347	255	255	255	4.98656	2.36612	0.07222	0.06123	44.647
481	0.00373	255	255	255	1.29422	2.26387	0.07129	0.06659	18.6743			481	0.00178	255	255	255	4.89994	2.40619	0.05613	0.04047	84.8792			481	0.00305	255	255	255	1.31605	2.36923	0.06351	0.06112	45.8539
482	0.006	255	255	255	0.42537	2.2733	0.09897	0.07716	174.278			482	0.0021	255	255	255	0.97574	2.41859	0.06229	0.04285	65.643			482	0.00335	255	255	255	0.0422	2.37531	0.07085	0.06024	83.1381
483	0.00175	255	255	255	1.98563	2.25908	0.04789	0.04651	157.492			483	0.0026	255	255	255	1.72626	2.42316	0.062	0.05336	59.3018			483	0.0033	255	255	255	4.68214	2.37242	0.06924	0.06068	152.022
484	0.00408	255	255	255	4.38231	2.26999	0.08202	0.06332	162.176			484	0.00292	255	255	255	1.60364	2.42585	0.06756	0.05509	44.9631			484	0.00445	255	255	255	0.67448	2.38047	0.08035	0.07047	166.03
485	0.00395	255	255	255	2.06687	2.27717	0.07428	0.06777	106.488			485	0.00254	255	255	255	1.51334	2.44259	0.05988	0.05405	98.4042			485	0.00523	255	255	255	0.27165	2.38584	0.09305	0.07152	171.517
486	0.00245	255	255	255	4.91429	2.26708	0.06298	0.04947	3.48535			486	0.00279	255	255	255	4.627	2.4451	0.06351	0.05591	117.805			486	0.00314	255	255	255	4.53341	2.38273	0.07049	0.05671	4.33705
487	0.00445	255	255	255	2.44851	2.28279	0.0821	0.06904	135.748			487	0.00215	255	255	255	0.8815	2.44746	0.0583	0.04691	54.3565			487	0.00496	255	255	255	0.12679	2.406	0.08471	0.07453	159.703
488	0.00417	255	255	255	2.22544	2.29513	0.08167	0.06502	101.835			488	0.00194	255	255	255	0.78343	2.45172	0.05962	0.04153	66.4916			488	0.00254	255	255	255	4.80638	2.39807	0.05738	0.05632	57.8669
489	0.00272	255	255	255	4.70535	2.28479	0.06261	0.05531	102.638			489	0.00184	255	255	255	0.51399	2.45401	0.05346	0.04373	65.9488			489	0.00443	255	255	255	0.99015	2.41524	0.07919	0.0713	160.923
490	0.0045	255	255	255	3.03041	2.29193	0.08492	0.06753	21.3235			490	0.00275	255	255	255	0.19989	2.4654	0.06883	0.05095	75.1849			490	0.00369	255	255	255	1.74383	2.4233	0.07921	0.05938	110.363
491	0.00209	255	255	255	4.51764	2.2853	0.05722	0.04645	137.792			491	0.00311	255	255	255	0.41631	2.4649	0.07103	0.05582	36.2976			491	0.00266	255	255	255	4.90669	2.41316	0.05921	0.05727	13.999
492	0.00275	255	255	255	0.064	2.29045	0.06446	0.05423	19.0024			492	0.00214	255	255	255	0.58566	2.4636	0.06279	0.04338	57.6223			492	0.00335	255	255	255	4.6305	2.4396	0.07057	0.06047	127.307
493	0.00253	255	255	255	0.5929	2.28671	0.07054	0.04565	177.44			493	0.00368	255	255	255	4.73648	2.46735	0.07461	0.06282	116.478			493	0.00272	255	255	255	1.62405	2.43603	0.05975	0.05786	77.1585
494	0.00376	255	255	255	2.55191	2.2998	0.07323	0.06543	159.876			494	0.00216	255	255	255	0.67361	2.46657	0.06259	0.04387	81.127			494	0.00429	255	255	255	0.51057	2.45115	0.07656	0.0713	73.3914
495	0.00317	255	255	255	2.35997	2.29819	0.07311	0.05521	178.054			495	0.00355	255	255	255	0.29563	2.47126	0.07213	0.06261	17.6971			495	0.00467	255	255	255	0.78676	2.44822	0.08184	0.0727	12.5574
496	0.00454	255	255	255	0.66982	2.3065	0.08664	0.06676	6.26293			496	0.00273	255	255	255	4.5538	2.49103	0.06552	0.0531	110.453			496	0.00309	255	255	255	1.51611	2.44267	0.06306	0.06243	87.2589
497	0.00157	255	255	255	1.85265	2.29966	0.05095	0.03928	94.8816			497	0.00272	255	255	255	1.46755	2.4985	0.06289	0.05515	34.5256			497	0.00461	255	255	255	0.8874	2.44761	0.08457	0.06944	2.40424
498	0.00315	255	255	255	1.93272	2.31398	0.0684	0.0586	67.7585			498	0.00323	255	255	255	4.87432	2.50107	0.06659	0.06185	105.976			498	0.00518	255	255	255	0.41488	2.45835	0.08573	0.07698	171.613
499	0.00303	255	255	255	1.76301	2.31538	0.07059	0.0546	125.227			499	0.00201	255	255	255	4.9745	2.50098	0.05211	0.04899	47.943			499	0.00547	255	255	255	0.67848	2.46106	0.08947	0.07783	174.352
500	0.00274	255	255	255	4.8078	2.3147	0.07306	0.04777	111.703			500	0.00165	255	255	255	0.9156	2.52097	0.04844	0.04337	88.0569			500	0.00399	255	255	255	0.58902	2.45443	0.07952	0.06386	5.84293
501	0.00281	255	255	255	0.24269	2.30778	0.07509	0.04766	174.124			501	0.00315	255	255	255	0.70277	2.53719	0.06893	0.05815	70.331			501	0.00412	255	255	255	0.20268	2.46595	0.0758	0.06918	88.8655
502	0.00346	255	255	255	1.58114	2.31501	0.07636	0.0577	161.631			502	0.00232	255	255	255	0.82656	2.53911	0.06399	0.0461	73.7925			502	0.00467	255	255	255	4.7416	2.46683	0.07873	0.07549	145.089
503	0.00343	255	255	255	0.14223	2.31878	0.07341	0.05956	168.07			503	0.0026	255	255	255	0.58346	2.54882	0.06638	0.04992	63.7466			503	0.00579	255	255	255	0.29983	2.47146	0.09184	0.08027	7.59112
504	0.00384	255	255	255	1.44026	2.32064	0.0776	0.06303	30.7571			504	0.004	255	255	255	0.46665	2.54971	0.08141	0.06252	13.0791			504	0.00476	255	255	255	4.55839	2.48651	0.08721	0.06948	160.714
505	0.00201	255	255	255	4.46246	2.33023	0.05517	0.04628	124.705			505	0.00321	255	255	255	0.3383	2.54607	0.07117	0.05741	171.271			505	0.00346	255	255	255	4.86447	2.49785	0.06836	0.06437	68.3146
506	0.00446	255	255	255	0.9006	2.35161	0.08601	0.06603	45.3053			506	0.00215	255	255	255	0.0844	2.56688	0.05693	0.04804	154			506	0.00319	255	255	255	4.97704	2.497	0.06663	0.06099	68.0844
507	0.00253	255	255	255	0.36385	2.34528	0.06205	0.0519	43.8344			507	0.00423	255	255	255	4.74045	2.60204	0.08367	0.06438	106.688			507	0.00279	255	255	255	1.47309	2.5044	0.06391	0.05565	132.15
508	0.00472	255	255	255	0.47186	2.35805	0.08075	0.07443	107.455			508	0.00253	255	255	255	0.03053	2.60013	0.06583	0.049	94.7818			508	0.00418	255	255	255	0.13616	2.50983	0.08305	0.06407	163.107
509	0.00526	255	255	255	0.79788	2.35721	0.08988	0.07447	32.4441			509	0.00208	255	255	255	4.93469	2.59236	0.05543	0.04785	92.7475			509	0.00378	255	255	255	0.92131	2.52188	0.07532	0.06398	173.925
510	0.00268	255	255	255	4.98608	2.36229	0.06087	0.05616	177.786			510	0.00189	255	255	255	5.03607	2.59597	0.05759	0.04174	92.8508			510	0.00469	255	255	255	0.71468	2.53558	0.08191	0.07284	144.889
511	0.00319	255	255	255	1.31989	2.36914	0.06971	0.05821	157.566			511	0.00267	255	255	255	0.28167	2.60307	0.06224	0.05458	32.1905			511	0.0042	255	255	255	0.35908	2.54027	0.07543	0.07098	105.337
512	0.00311	255	255	255	4.68052	2.37342	0.06375	0.06219	130.5			512	0.00237	255	255	255	2.81065	2.60905	0.05809	0.05202	89.0534			512	0.00461	255	255	255	0.83097	2.53915	0.08249	0.07118	175.848
513	0.00451	255	255	255	0.26586	2.38536	0.07859	0.07304	36.699			513	0.00267	255	255	255	0.77373	2.61137	0.06473	0.05255	32.4455			513	0.00545	255	255	255	0.47055	2.54409	0.09087	0.07633	11.8546
514	0.00353	255	255	255	0.67239	2.38032	0.07072	0.06346	160.472			514	0.00378	255	255	255	0.15446	2.62435	0.07427	0.06473	76.0763			514	0.00424	255	255	255	0.58351	2.5466	0.08242	0.06543	8.65689
515	0.00288	255	255	255	4.5297	2.38051	0.06873	0.05327	165.869			515	0.00304	255	255	255	0.50452	2.6258	0.07116	0.05431	124.726			515	0.00321	255	255	255	0.08217	2.56122	0.06588	0.06201	135.855
516	0.00284	255	255	255	0.04746	2.3913	0.06309	0.05724	39.0765			516	0.00376	255	255	255	0.66449	2.63169	0.074	0.06467	33.0365			516	0.0067	255	255	255	4.74184	2.59611	0.09545	0.08937	126.017
517	0.00175	255	255	255	4.80626	2.39818	0.05061	0.04413	12.3845			517	0.00183	255	255	255	2.74002	2.6203	0.05461	0.0426	82.5309			517	0.00258	255	255	255	4.93192	2.59083	0.05943	0.0552	15.9773
518	0.00342	255	255	255	0.12237	2.40561	0.07738	0.05622	7.9917			518	0.00263	255	255	255	0.40637	2.63586	0.05933	0.05651	64.6744			518	0.00396	255	255	255	0.7724	2.60964	0.07358	0.06856	29.3886
519	0.00357	255	255	255	0.98354	2.41164	0.07367	0.06175	8.41823			519	0.00346	255	255	255	4.65755	2.64316	0.07212	0.06109	97.1584			519	0.00255	255	255	255	0.28598	2.60426	0.064	0.05066	10.3298
520	0.00273	255	255	255	1.74177	2.41591	0.06432	0.054	65.0026			520	0.00258	255	255	255	0.86065	2.64118	0.0646	0.05079	41.7386			520	0.00298	255	255	255	2.80819	2.6124	0.06291	0.0603	78.4792
521	0.00279	255	255	255	4.9059	2.40854	0.06662	0.05339	142.544			521	0.00249	255	255	255	2.46198	2.65775	0.06866	0.04625	87.7276			521	0.00467	255	255	255	0.14903	2.62266	0.08226	0.07226	147.966
522	0.00251	255	255	255	1.60586	2.42515	0.05678	0.05632	54.8969			522	0.00386	255	255	255	3.13801	2.66032	0.07689	0.06389	56.2922			522	0.00478	255	255	255	0.66244	2.62267	0.08348	0.07285	170.943
523	0.00362	255	255	255	0.88125	2.43829	0.07343	0.06285	14.3112			523	0.0027	255	255	255	2.54331	2.66041	0.06768	0.05084	55.213			523	0.00453	255	255	255	0.50518	2.62852	0.07873	0.07325	179.544
524	0.00374	255	255	255	4.63026	2.44339	0.0751	0.06336	138.867			524	0.00289	255	255	255	4.85249	2.66475	0.06401	0.05745	94.6342			524	0.00572	255	255	255	0.41055	2.6359	0.09336	0.07802	152.263
525	0.00306	255	255	255	1.51337	2.43977	0.07116	0.05471	172.291			525	0.0032	255	255	255	2.62839	2.67299	0.07301	0.05588	76.8134			525	0.00152	255	255	255	2.74634	2.62095	0.04621	0.04188	50.045
526	0.00335	255	255	255	0.78509	2.44629	0.0723	0.05902	12.5022			526	0.00344	255	255	255	1.10538	2.67572	0.07113	0.06163	72.9658			526	0.00473	255	255	255	0.84814	2.64503	0.07899	0.0763	38.88
527	0.0035	255	255	255	0.51216	2.45229	0.07122	0.06255	5.2787			527	0.00265	255	255	255	0.57851	2.68153	0.06037	0.05599	66.819			527	0.00365	255	255	255	4.65056	2.64507	0.07156	0.06503	102.061
528	0.00375	255	255	255	0.59273	2.45318	0.07479	0.06392	11.7259			528	0.00292	255	255	255	1.01461	2.68211	0.06263	0.05934	76.1724			528	0.00436	255	255	255	4.85615	2.65823	0.07765	0.0715	171.297
529	0.00464	255	255	255	0.6783	2.45828	0.08852	0.06677	16.7405			529	0.00246	255	255	255	4.98216	2.68432	0.06289	0.04989	104.168			529	0.00278	255	255	255	2.4623	2.65125	0.06391	0.05548	163.771
530	0.00347	255	255	255	0.41042	2.46183	0.07065	0.06251	47.6384			530	0.0028	255	255	255	3.04826	2.69104	0.0708	0.05038	118.572			530	0.00207	255	255	255	0.22948	2.65887	0.05366	0.04901	164.277
531	0.00357	255	255	255	0.19504	2.46525	0.06954	0.06534	86.1456			531	0.00291	255	255	255	0.08597	2.69243	0.06528	0.05676	45.9693			531	0.00288	255	255	255	2.55078	2.66528	0.06575	0.05577	161.651
532	0.00402	255	255	255	0.29961	2.47011	0.07564	0.06772	134.319			532	0.00382	255	255	255	0.34058	2.69829	0.07414	0.0656	64.9667			532	0.00475	255	255	255	3.1563	2.67381	0.08497	0.07125	166.839
533	0.00403	255	255	255	4.75297	2.47003	0.07493	0.06844	49.2995			533	0.00308	255	255	255	0.92364	2.6944	0.06956	0.05644	59.8143			533	0.0045	255	255	255	0.58051	2.67517	0.07743	0.07406	53.9851
534	0.00374	255	255	255	4.55438	2.49339	0.0729	0.06535	175.442			534	0.00285	255	255	255	1.1991	2.70082	0.07117	0.05105	56.3128			534	0.0041	255	255	255	1.10348	2.6731	0.07601	0.06863	164.017
535	0.0047	255	255	255	0.11962	2.50047	0.0996	0.06006	148.503			535	0.00301	255	255	255	1.50532	2.70889	0.07628	0.05023	78.2841			535	0.00288	255	255	255	2.62434	2.6713	0.06923	0.05288	67.0525
536	0.00311	255	255	255	4.97589	2.49507	0.06677	0.05938	174.919			536	0.00126	255	255	255	1.85425	2.69183	0.0447	0.03589	96.9587			536	0.00418	255	255	255	4.98438	2.67847	0.0753	0.07073	59.8252
537	0.00343	255	255	255	4.87026	2.50103	0.07235	0.06028	165.23			537	0.00194	255	255	255	2.70036	2.6925	0.05118	0.04838	74.2455			537	0.00424	255	255	255	1.00645	2.68235	0.07966	0.0677	164.917
538	0.00261	255	255	255	1.74866	2.49984	0.0685	0.04854	21.7575			538	0.00215	255	255	255	1.6261	2.70066	0.06146	0.04459	95.1372			538	0.00462	255	255	255	0.09097	2.69281	0.08421	0.06987	156.05
539	0.00275	255	255	255	1.46307	2.50454	0.06296	0.05561	159.545			539	0.00218	255	255	255	2.77285	2.70018	0.05681	0.04882	83.6612			539	0.00414	255	255	255	0.3408	2.69068	0.08016	0.06583	167.678
540	0.00177	255	255	255	0.90688	2.51677	0.05017	0.04484	49.9156			540	0.00299	255	255	255	3.30531	2.71623	0.07093	0.05364	87.5091			540	0.00475	255	255	255	0.91999	2.70067	0.0807	0.07502	50.1479
541	0.00227	255	255	255	1.64997	2.51612	0.06902	0.04186	9.73806			541	0.00204	255	255	255	2.85037	2.70804	0.05282	0.04927	64.4705			541	0.00399	255	255	255	1.20443	2.69417	0.07301	0.06963	4.95692
542	0.00352	255	255	255	0.35188	2.54003	0.07456	0.06012	96.0884			542	0.00304	255	255	255	0.22787	2.71928	0.0637	0.06085	123.506			542	0.0045	255	255	255	3.05175	2.69741	0.08268	0.06922	21.4542
543	0.0042	255	255	255	0.70995	2.53941	0.0773	0.06926	69.8985			543	0.0036	255	255	255	1.74447	2.72612	0.0721	0.06355	48.6611			543	0.00199	255	255	255	2.69494	2.69166	0.05566	0.04547	62.4149
544	0.00304	255	255	255	0.82957	2.53514	0.0684	0.05667	83.7692			544	0.00367	255	255	255	0.49465	2.73795	0.07475	0.06255	61.2334			544	0.00307	255	255	255	1.50274	2.69821	0.06502	0.06004	29.7633
545	0.00409	255	255	255	0.46259	2.54984	0.07458	0.06979	97.0879			545	0.0031	255	255	255	0.82529	2.73194	0.07338	0.05373	21.2076			545	0.00239	255	255	255	1.63046	2.69385	0.0575	0.05303	16.2245
546	0.00325	255	255	255	0.58644	2.55253	0.06856	0.06032	117.376			546	0.00169	255	255	255	2.14733	2.73086	0.05755	0.03746	130.805			546	0.00192	255	255	255	1.85417	2.69489	0.04948	0.04948	0
547	0.00285	255	255	255	1.57385	2.55724	0.06596	0.05509	6.58703			547	0.00234	255	255	255	1.92192	2.7358	0.06178	0.04828	112.015			547	0.00267	255	255	255	2.76897	2.69869	0.05948	0.0571	161.57
548	0.00181	255	255	255	0.08184	2.56207	0.05102	0.04528	44.304			548	0.00317	255	255	255	3.39251	2.74227	0.07552	0.05345	78.9604			548	0.00154	255	255	255	2.856	2.70653	0.04645	0.04214	83.3157
549	0.00302	255	255	255	4.94055	2.58143	0.06847	0.05621	113.558			549	0.00357	255	255	255	4.78776	2.74499	0.07146	0.06358	102.597			549	0.00443	255	255	255	0.23272	2.72367	0.08328	0.0678	144.321
550	0.00562	255	255	255	4.74261	2.59234	0.09927	0.07204	141.921			550	0.00222	255	255	255	2.018	2.7527	0.06114	0.04618	61.5743			550	0.00561	255	255	255	0.49551	2.72893	0.09315	0.07665	161.301
551	0.00285	255	255	255	2.80732	2.59813	0.06564	0.05536	77.0011			551	0.00303	255	255	255	2.52432	2.75844	0.07278	0.05296	76.8466			551	0.00483	255	255	255	1.74905	2.73052	0.08255	0.07454	73.2991
552	0.00225	255	255	255	0.28574	2.60076	0.05756	0.04981	23.9662			552	0.00161	255	255	255	1.85189	2.75257	0.05197	0.03936	101.402			552	0.00223	255	255	255	3.30056	2.71852	0.05585	0.05084	102.04
553	0.0033	255	255	255	0.7723	2.60837	0.06821	0.06168	167.892			553	0.00242	255	255	255	4.93655	2.75815	0.05978	0.05156	106.449			553	0.00331	255	255	255	2.15148	2.72645	0.06845	0.06155	74.0628
554	0.00447	255	255	255	0.66731	2.62546	0.08328	0.06833	159.993			554	0.00276	255	255	255	0.99966	2.76082	0.06618	0.05307	57.6844			554	0.00284	255	255	255	2.30085	2.72655	0.06307	0.05735	56.6235
555	0.00316	255	255	255	0.15406	2.62231	0.07411	0.05424	28.2127			555	0.00315	255	255	255	1.10254	2.76324	0.06834	0.05874	9.60997			555	0.00149	255	255	255	2.43236	2.7243	0.04441	0.04283	129.881
556	0.00118	255	255	255	2.74153	2.61255	0.04356	0.03443	43.6855			556	0.00208	255	255	255	2.08879	2.76303	0.06228	0.04259	77.3107			556	0.00476	255	255	255	4.78598	2.74106	0.08101	0.0748	3.89269
557	0.00336	255	255	255	0.51097	2.62458	0.07321	0.05852	19.2986			557	0.00285	255	255	255	1.56268	2.77276	0.06996	0.05194	69.6563			557	0.00315	255	255	255	1.92757	2.73554	0.06484	0.06182	73.399
558	0.00414	255	255	255	0.40989	2.63412	0.07606	0.06923	74.7271			558	0.00335	255	255	255	2.36928	2.77791	0.0781	0.05457	91.3348			558	0.00281	255	255	255	0.82127	2.73722	0.06296	0.05692	179.965
559	0.00341	255	255	255	0.854	2.64232	0.07188	0.06037	65.1536			559	0.00263	255	255	255	3.25261	2.77255	0.06346	0.05274	93.9613			559	0.00334	255	255	255	2.22907	2.74632	0.06783	0.06267	164.167
560	0.00228	255	255	255	4.65844	2.64309	0.05752	0.05052	3.15071			560	0.00241	255	255	255	0.64588	2.77186	0.05879	0.05214	164.478			560	0.00401	255	255	255	2.52336	2.7527	0.07453	0.06843	53.3987
561	0.00314	255	255	255	2.4636	2.65074	0.06894	0.05799	51.9895			561	0.00312	255	255	255	1.66183	2.77438	0.06703	0.05923	37.9882			561	0.00255	255	255	255	3.39136	2.74698	0.06126	0.05293	164.473
562	0.00397	255	255	255	3.13732	2.6584	0.0814	0.06205	144.782			562	0.0033	255	255	255	3.07468	2.78435	0.06556	0.06409	96.2711			562	0.00553	255	255	255	1.00598	2.76117	0.08704	0.0809	17.1805
563	0.00408	255	255	255	4.86008	2.65949	0.07358	0.07059	158.891			563	0.00172	255	255	255	1.20972	2.77625	0.05096	0.04307	32.4517			563	0.00478	255	255	255	1.10307	2.75868	0.08115	0.07495	146.07
564	0.0033	255	255	255	1.09743	2.66557	0.07623	0.05512	85.2224			564	0.00299	255	255	255	0.33096	2.78595	0.06489	0.05863	160.781			564	0.00305	255	255	255	1.85721	2.75681	0.06271	0.06199	139.526
565	0.00342	255	255	255	2.53815	2.66811	0.07295	0.05963	105.427			565	0.00179	255	255	255	2.76887	2.77764	0.05183	0.04393	152.021			565	0.00566	255	255	255	1.56241	2.76915	0.09162	0.07871	4.42856
566	0.00391	255	255	255	2.6227	2.67249	0.0863	0.05776	82.9411			566	0.0028	255	255	255	2.86638	2.78541	0.06525	0.05459	92.5762			566	0.00251	255	255	255	2.01297	2.75746	0.06043	0.05283	73.8373
567	0.00385	255	255	255	0.58752	2.67382	0.07664	0.06403	126.956			567	0.00246	255	255	255	0.9006	2.78431	0.06269	0.04996	149.795			567	0.00202	255	255	255	2.676	2.7534	0.05559	0.04632	134.826
568	0.00231	255	255	255	1.01789	2.68057	0.06521	0.04515	102.134			568	0.00388	255	255	255	1.46394	2.80807	0.08508	0.05813	57.9654			568	0.00344	255	255	255	2.08626	2.76276	0.0663	0.06603	94.5738
569	0.00375	255	255	255	4.9838	2.68917	0.07318	0.06533	7.27301			569	0.00178	255	255	255	2.45535	2.79643	0.05277	0.04284	78.9161			569	0.00304	255	255	255	4.93696	2.76159	0.06578	0.05884	18.3537
570	0.0032	255	255	255	1.19581	2.68919	0.07013	0.05819	80.7958			570	0.00318	255	255	255	4.86979	2.80685	0.06992	0.05789	118.089			570	0.00352	255	255	255	0.65023	2.77	0.06852	0.06534	29.3957
571	0.00372	255	255	255	0.08559	2.69431	0.07461	0.06341	40.4706			571	0.00322	255	255	255	0.19953	2.80383	0.07362	0.05564	131.279			571	0.00367	255	255	255	2.37358	2.77255	0.07038	0.06636	129.901
572	0.00422	255	255	255	0.34194	2.69252	0.07702	0.0698	156.404			572	0.00281	255	255	255	0.73091	2.80135	0.07011	0.05112	42.535			572	0.00285	255	255	255	1.20312	2.76934	0.06315	0.05746	167.661
573	0.00411	255	255	255	3.05219	2.6921	0.07908	0.0661	49.0996			573	0.00277	255	255	255	2.62339	2.80637	0.06326	0.05578	62.6648			573	0.00425	255	255	255	0.90364	2.77838	0.07525	0.07188	127.211
574	0.00315	255	255	255	0.92134	2.69242	0.07361	0.05453	74.8574			574	0.00194	255	255	255	2.98222	2.80405	0.05174	0.04774	76.8831			574	0.00333	255	255	255	1.66214	2.77395	0.06571	0.06452	123.067
575	0.00383	255	255	255	1.62904	2.69206	0.08038	0.06071	33.2337			575	0.00388	255	255	255	3.18931	2.8131	0.0815	0.06055	155.695			575	0.00339	255	255	255	2.87024	2.77624	0.06951	0.06203	130.011
576	0.00259	255	255	255	2.69104	2.69066	0.06125	0.05383	64.6232			576	0.00204	255	255	255	3.49956	2.81538	0.0588	0.04417	103.072			576	0.00252	255	255	255	2.7695	2.77103	0.05935	0.05407	159.225
577	0.00304	255	255	255	2.76816	2.69235	0.06402	0.06055	140.971			577	0.00277	255	255	255	0.80964	2.81653	0.06436	0.05483	76.3654			577	0.0033	255	255	255	3.25471	2.77426	0.06842	0.06141	23.7029
578	0.0041	255	255	255	1.51456	2.6983	0.08828	0.05915	23.7374			578	0.0067	255	255	255	1.84322	2.85362	0.15232	0.056	83.4661			578	0.00471	255	255	255	0.33212	2.78484	0.08314	0.07209	173.234
579	0.00155	255	255	255	1.85328	2.69028	0.05197	0.03799	14.2181			579	0.00201	255	255	255	1.93075	2.81654	0.05865	0.04371	90.3733			579	0.00524	255	255	255	0.19407	2.79273	0.08945	0.07459	138.665
580	0.00234	255	255	255	2.84922	2.69859	0.06048	0.04933	19.9641			580	0.00285	255	255	255	3.38266	2.82986	0.06456	0.05611	104.603			580	0.00411	255	255	255	3.07126	2.78546	0.07536	0.06936	34.9525
581	0.00313	255	255	255	3.30592	2.71295	0.0743	0.05358	37.4146			581	0.00188	255	255	255	5.03419	2.82903	0.05909	0.0405	87.2063			581	0.0044	255	255	255	2.61243	2.79779	0.08181	0.06848	80.5899
582	0.00272	255	255	255	1.74884	2.71136	0.07191	0.04823	41.0658			582	0.00475	255	255	255	1.73136	2.84722	0.08816	0.06855	64.3935			582	0.00432	255	255	255	0.72825	2.80094	0.07461	0.07375	100.733
583	0.00387	255	255	255	0.22719	2.72422	0.07991	0.06169	165.717			583	0.00173	255	255	255	1.06252	2.82763	0.05135	0.04285	43.7186			583	0.00659	255	255	255	1.47216	2.8115	0.10796	0.07773	8.90643
584	0.00543	255	255	255	0.50137	2.72978	0.0972	0.07119	169.699			584	0.00212	255	255	255	1.15334	2.82831	0.05319	0.05079	30.912			584	0.00404	255	255	255	3.18471	2.81144	0.07376	0.06967	179.275
585	0.00307	255	255	255	2.14527	2.72663	0.06899	0.05659	54.9711			585	0.00335	255	255	255	2.32489	2.84169	0.07159	0.05962	112.657			585	0.00347	255	255	255	4.86913	2.81297	0.06958	0.06355	143.864
586	0.00208	255	255	255	2.42832	2.72284	0.0568	0.0466	30.8232			586	0.00265	255	255	255	1.26936	2.83882	0.0681	0.04947	83.1886			586	0.00466	255	255	255	0.81647	2.81975	0.0843	0.07032	144.746
587	0.00285	255	255	255	2.28371	2.72774	0.07266	0.05001	40.2418			587	0.00259	255	255	255	2.72799	2.8412	0.0651	0.05073	103.09			587	0.00217	255	255	255	2.45196	2.80662	0.05432	0.05086	4.16052
588	0.00288	255	255	255	1.93243	2.73873	0.07632	0.04804	75.0572			588	0.00144	255	255	255	0.96826	2.83514	0.04874	0.03767	55.854			588	0.00187	255	255	255	2.98037	2.80624	0.05063	0.04705	122.672
589	0.00154	255	255	255	0.82802	2.7265	0.04648	0.04224	178.236			589	0.00329	255	255	255	2.01411	2.8562	0.0803	0.05212	87.1772			589	0.00421	255	255	255	3.51219	2.81973	0.07846	0.06831	168.97
590	0.00472	255	255	255	4.78186	2.7455	0.07886	0.07622	37.3985			590	0.00298	255	255	255	1.37411	2.85324	0.07637	0.0496	69.0925			590	0.00281	255	255	255	1.92994	2.82068	0.06281	0.05706	22.0168
591	0.00288	255	255	255	3.37987	2.73851	0.07062	0.052	16.5037			591	0.00263	255	255	255	2.81859	2.85311	0.06696	0.05007	100.41			591	0.00503	255	255	255	3.394	2.83301	0.0894	0.0716	134.227
592	0.00482	255	255	255	2.53006	2.74799	0.08204	0.07487	2.848			592	0.00301	255	255	255	2.20387	2.85879	0.07035	0.05439	77.0563			592	0.00365	255	255	255	1.84776	2.82748	0.07388	0.06284	0.37793
593	0.00256	255	255	255	2.21339	2.74704	0.06613	0.04936	65.1326			593	0.0035	255	255	255	0.29181	2.86244	0.07251	0.06145	99.9073			593	0.00472	255	255	255	1.25676	2.83711	0.08106	0.07421	16.0624
594	0.00399	255	255	255	1.00441	2.75681	0.07572	0.06714	97.4808			594	0.00369	255	255	255	0.14283	2.86406	0.07423	0.06329	124.637			594	0.00334	255	255	255	2.72227	2.83738	0.06907	0.06163	89.5319
595	0.00411	255	255	255	0.65519	2.76426	0.07683	0.06818	109.741			595	0.00234	255	255	255	2.11909	2.86394	0.05908	0.05049	105.949			595	0.004	255	255	255	1.15214	2.83909	0.07224	0.07045	138.972
596	0.00247	255	255	255	1.09616	2.75276	0.05854	0.05378	32.5971			596	0.00244	255	255	255	2.48831	2.86828	0.06078	0.05117	86.2099			596	0.00232	255	255	255	1.062	2.83364	0.05456	0.05406	45
597	0.00329	255	255	255	2.07932	2.76574	0.07749	0.054	80.997			597	0.00253	255	255	255	3.10374	2.86917	0.06171	0.05227	81.0808			597	0.00382	255	255	255	1.73725	2.84239	0.0741	0.06563	60.611
598	0.00237	255	255	255	4.93439	2.75788	0.06384	0.04733	110.337			598	0.00295	255	255	255	2.58465	2.87208	0.066	0.05689	60.8803			598	0.00364	255	255	255	2.81924	2.84732	0.07363	0.0629	69.1697
599	0.00356	255	255	255	1.84437	2.75917	0.07331	0.06175	25.5876			599	0.00288	255	255	255	2.92085	2.8718	0.07144	0.0514	76.3225			599	0.00401	255	255	255	2.20978	2.84901	0.07266	0.0702	98.1412
600	0.00264	255	255	255	2.00672	2.75993	0.0709	0.04744	88.4614			600	0.00272	255	255	255	1.62893	2.8778	0.0662	0.05239	53.0027			600	0.00289	255	255	255	0.97369	2.84417	0.06158	0.05982	113.665
601	0.00183	255	255	255	2.67977	2.75454	0.0507	0.046	110.489			601	0.00241	255	255	255	3.02308	2.87792	0.05805	0.05281	118.738			601	0.00331	255	255	255	1.37256	2.84832	0.06934	0.06083	80.8226
602	0.00389	255	255	255	1.65632	2.77033	0.07558	0.06551	30.4008			602	0.00334	255	255	255	3.24563	2.88475	0.07437	0.05716	71.6447			602	0.00388	255	255	255	2.01233	2.85229	0.07649	0.06451	77.7883
603	0.00392	255	255	255	1.56609	2.77298	0.07264	0.06877	26.9998			603	0.00265	255	255	255	0.89587	2.88122	0.06303	0.05362	36.5958			603	0.00366	255	255	255	2.32383	2.84689	0.07258	0.06427	175.471
604	0.00256	255	255	255	2.76767	2.76422	0.06224	0.05235	4.59609			604	0.00271	255	255	255	3.32881	2.88077	0.06274	0.05493	87.6708			604	0.00463	255	255	255	0.14604	2.85921	0.0777	0.07579	139.388
605	0.00275	255	255	255	3.24982	2.77169	0.06505	0.05383	61.7786			605	0.00317	255	255	255	0.6412	2.89575	0.07192	0.05604	74.9733			605	0.0029	255	255	255	0.30629	2.85932	0.06351	0.05817	33.6769
606	0.00535	255	255	255	0.34017	2.78113	0.09492	0.0718	0.68932			606	0.003	255	255	255	0.77493	2.89527	0.07097	0.05384	92.9678			606	0.00278	255	255	255	2.92331	2.86054	0.06212	0.05698	44.9035
607	0.00293	255	255	255	0.90451	2.78151	0.0723	0.05163	96.9185			607	0.00187	255	255	255	1.5458	2.88314	0.0521	0.04572	49.8218			607	0.00485	255	255	255	3.11761	2.87275	0.08211	0.07521	145.592
608	0.00222	255	255	255	1.20056	2.77603	0.05894	0.04799	57.5857			608	0.00135	255	255	255	1.04727	2.89484	0.04502	0.03821	30.1091			608	0.00407	255	255	255	2.48419	2.87015	0.077	0.06724	156.587
609	0.00272	255	255	255	2.36102	2.77342	0.06754	0.05127	22.7418			609	0.00418	255	255	255	1.12769	2.91597	0.07952	0.06691	53.1639			609	0.00312	255	255	255	2.11502	2.87203	0.06814	0.05827	88.6242
610	0.00366	255	255	255	2.86266	2.77817	0.07843	0.05941	11.1305			610	0.00288	255	255	255	2.70359	2.9155	0.07046	0.05196	93.752			610	0.00399	255	255	255	0.89338	2.87842	0.07378	0.06883	83.9479
611	0.00379	255	255	255	3.06185	2.78043	0.07657	0.06308	17.7178			611	0.00322	255	255	255	1.30618	2.91988	0.07211	0.05681	68.9264			611	0.00289	255	255	255	2.58328	2.86951	0.06477	0.05678	18.2589
612	0.00522	255	255	255	0.1881	2.79413	0.09692	0.06861	155.349			612	0.00159	255	255	255	3.58689	2.90879	0.0534	0.038	62.7434			612	0.00239	255	255	255	3.02363	2.87667	0.05959	0.05117	89.8351
613	0.00339	255	255	255	2.61064	2.7909	0.06945	0.06216	110.656			613	0.00355	255	255	255	1.21396	2.91999	0.07564	0.05977	42.2219			613	0.00357	255	255	255	3.32542	2.8846	0.075	0.06058	114.513
614	0.00351	255	255	255	0.04139	2.7945	0.07265	0.06155	41.2162			614	0.00343	255	255	255	3.67871	2.92355	0.07991	0.05472	44.3046			614	0.00336	255	255	255	1.54391	2.88681	0.07094	0.06039	86.4389
615	0.00451	255	255	255	3.17658	2.80737	0.07881	0.07283	129.732			615	0.00325	255	255	255	1.97265	2.92713	0.07693	0.05383	89.0713			615	0.00235	255	255	255	1.63346	2.88124	0.0576	0.05198	87.0721
616	0.00297	255	255	255	0.72759	2.79942	0.0668	0.05662	76.5481			616	0.00228	255	255	255	4.90794	2.92242	0.06493	0.04475	77.8145			616	0.00331	255	255	255	0.77029	2.89065	0.06717	0.06271	134.088
617	0.0035	255	255	255	2.97722	2.80446	0.07279	0.0612	53.0847			617	0.00313	255	255	255	2.34107	2.9366	0.07616	0.05234	82.2032			617	0.00335	255	255	255	3.24686	2.88879	0.07551	0.05644	21.2852
618	0.00212	255	255	255	2.45394	2.80115	0.05904	0.04576	37.1102			618	0.00239	255	255	255	3.47343	2.92579	0.06738	0.04509	83.52			618	0.00328	255	255	255	0.64432	2.89391	0.06662	0.06265	168.9
619	0.00364	255	255	255	0.81458	2.81543	0.07887	0.0588	69.9155			619	0.0033	255	255	255	1.7425	2.92734	0.06824	0.06157	8.14959			619	0.00519	255	255	255	1.2117	2.90733	0.09027	0.07317	139.669
620	0.00308	255	255	255	3.50046	2.81174	0.06492	0.06039	74.8391			620	0.00223	255	255	255	2.23787	2.92783	0.06327	0.04497	100.097			620	0.00705	255	255	255	1.03393	2.93622	0.13937	0.06445	73.5843
621	0.00595	255	255	255	1.47042	2.82051	0.10172	0.07448	8.85021			621	0.00225	255	255	255	4.9948	2.92459	0.05583	0.05135	85.5196			621	0.0037	255	255	255	1.12351	2.90548	0.07173	0.06565	128.649
622	0.00262	255	255	255	4.87228	2.81435	0.06565	0.0509	108.227			622	0.00249	255	255	255	0.35627	2.92954	0.06557	0.04844	85.3965			622	0.00316	255	255	255	1.83889	2.90039	0.06905	0.05821	168.96
623	0.00382	255	255	255	3.38135	2.82549	0.07252	0.06699	67.0993			623	0.0039	255	255	255	0.23361	2.9403	0.07424	0.06685	49.8365			623	0.0051	255	255	255	1.30692	2.91438	0.0875	0.07417	165.953
624	0.00495	255	255	255	1.84078	2.82965	0.09619	0.06546	172.924			624	0.00129	255	255	255	2.8376	2.92722	0.0464	0.03553	84.1951			624	0.00331	255	255	255	3.58602	2.91515	0.07371	0.05715	99.4126
625	0.00107	255	255	255	1.06115	2.82069	0.03911	0.03496	58.266			625	0.00349	255	255	255	2.07168	2.94358	0.06736	0.06598	93.5908			625	0.00188	255	255	255	4.45113	2.90515	0.05276	0.04546	65.0403
626	0.00206	255	255	255	1.94009	2.82623	0.06221	0.04219	8.69779			626	0.00326	255	255	255	3.17478	2.94359	0.07134	0.05812	66.8075			626	0.00314	255	255	255	2.70697	2.92278	0.07665	0.05223	68.491
627	0.0026	255	255	255	1.14338	2.83086	0.06384	0.05182	11.2276			627	0.00187	255	255	255	2.43616	2.93874	0.05796	0.0411	89.145			627	0.00324	255	255	255	4.99797	2.92218	0.06618	0.06232	94.1809
628	0.00526	255	255	255	1.73036	2.84254	0.09093	0.07361	11.4833			628	0.00176	255	255	255	2.5669	2.94464	0.0549	0.04078	98.9012			628	0.00352	255	255	255	3.47561	2.92877	0.07304	0.0613	84.1762
629	0.00379	255	255	255	2.71577	2.8393	0.07955	0.06065	43.9818			629	0.00242	255	255	255	2.90385	2.94661	0.06025	0.05116	108.202			629	0.00351	255	255	255	3.66707	2.92841	0.0698	0.06406	105.63
630	0.0028	255	255	255	0.95829	2.83632	0.06163	0.05789	66.0344			630	0.00332	255	255	255	2.77572	2.95563	0.07502	0.0563	80.7923			630	0.00335	255	255	255	1.7425	2.93225	0.06859	0.06214	77.8737
631	0.00248	255	255	255	1.25795	2.83307	0.06003	0.05263	25.8349			631	0.00306	255	255	255	3.78372	2.95018	0.06677	0.05838	19.2907			631	0.0044	255	255	255	0.35331	2.93735	0.08419	0.06661	152.454
632	0.00476	255	255	255	2.329	2.84687	0.08107	0.07474	171.351			632	0.00268	255	255	255	1.63888	2.95615	0.06298	0.05428	113.885			632	0.00378	255	255	255	2.34247	2.93961	0.07159	0.06724	58.5495
633	0.00378	255	255	255	4.29567	2.85158	0.07973	0.0603	128.553			633	0.0019	255	255	255	1.50405	2.95119	0.0557	0.04346	33.8962			633	0.00273	255	255	255	2.43377	2.93216	0.06383	0.05442	171.375
634	0.00372	255	255	255	2.20148	2.85277	0.07503	0.06313	58.2484			634	0.00265	255	255	255	2.64378	2.96127	0.06299	0.05348	104.719			634	0.00302	255	255	255	2.55207	2.93929	0.07069	0.05437	55.4141
635	0.00373	255	255	255	2.81366	2.85134	0.07969	0.05958	37.068			635	0.00189	255	255	255	3.09046	2.95483	0.05386	0.04464	100.083			635	0.00113	255	255	255	2.84265	2.9238	0.03786	0.03786	0
636	0.00408	255	255	255	2.0262	2.85816	0.08389	0.06185	85.6175			636	0.00232	255	255	255	1.02376	2.95832	0.05957	0.04952	49.7834			636	0.0045	255	255	255	0.22305	2.94173	0.08227	0.06971	162.001
637	0.00246	255	255	255	1.37134	2.84674	0.06197	0.05063	6.31986			637	0.00213	255	255	255	3.40136	2.95798	0.05548	0.04879	77.0102			637	0.0042	255	255	255	1.96028	2.94344	0.07396	0.07224	119.301
638	0.004	255	255	255	0.15427	2.85562	0.08065	0.06317	172.619			638	0.00298	255	255	255	0.79997	2.96273	0.06652	0.05694	77.3177			638	0.00337	255	255	255	4.91348	2.94046	0.06875	0.06248	123.222
639	0.00395	255	255	255	2.91183	2.8599	0.08032	0.06261	29.5001			639	0.00146	255	255	255	0.87882	2.9595	0.04735	0.03936	80.9285			639	0.00311	255	255	255	2.23791	2.93998	0.06552	0.06051	40.8959
640	0.00384	255	255	255	0.31365	2.85961	0.08017	0.06093	179.295			640	0.00308	255	255	255	1.83707	2.97489	0.06473	0.06065	43.6342			640	0.00327	255	255	255	2.90811	2.93936	0.07285	0.05715	178.895
641	0.00387	255	255	255	4.20525	2.8694	0.08929	0.05521	133.632			641	0.00287	255	255	255	3.01355	2.98006	0.06729	0.05424	95.6			641	0.00302	255	255	255	3.16908	2.94138	0.06556	0.0587	41.1073
642	0.00287	255	255	255	3.10729	2.86383	0.06572	0.05554	70.8085			642	0.00307	255	255	255	1.58256	2.99069	0.07312	0.05347	63.3729			642	0.00421	255	255	255	2.07575	2.95009	0.08118	0.06602	171.043
643	0.00316	255	255	255	0.89306	2.87266	0.06985	0.05755	61.3056			643	0.00276	255	255	255	3.33315	2.99447	0.06961	0.05046	94.8595			643	0.00246	255	255	255	3.78009	2.9446	0.05745	0.05461	26.6694
644	0.00261	255	255	255	2.11247	2.87343	0.07387	0.04501	79.6376			644	0.00185	255	255	255	3.5322	2.98438	0.05168	0.04556	138.236			644	0.00651	255	255	255	1.48118	2.97643	0.13775	0.06016	49.6824
645	0.00303	255	255	255	2.47811	2.87188	0.06664	0.05783	33.1711			645	0.00201	255	255	255	1.70494	2.98996	0.05978	0.0428	60.921			645	0.00301	255	255	255	3.09342	2.95199	0.0626	0.06121	139.339
646	0.00204	255	255	255	2.58029	2.86777	0.05911	0.04403	14.1932			646	0.00521	255	255	255	3.2512	3.01391	0.0897	0.07395	70.0924			646	0.00296	255	255	255	2.64221	2.95941	0.06212	0.06071	57.1901
647	0.00273	255	255	255	1.62517	2.87946	0.06729	0.05171	82.5354			647	0.0033	255	255	255	1.46915	3.00529	0.06985	0.06015	42.6593			647	0.00223	255	255	255	0.79702	2.9571	0.05334	0.05334	0
648	0.00287	255	255	255	3.02655	2.87723	0.0643	0.05686	102.676			648	0.00229	255	255	255	2.40921	3.00435	0.06057	0.04816	85.0058			648	0.00208	255	255	255	0.87337	2.9561	0.05311	0.04983	156.13
649	0.00349	255	255	255	1.54375	2.88175	0.08229	0.05408	21.758			649	0.00373	255	255	255	2.83842	3.02436	0.07427	0.06393	69.5143			649	0.00416	255	255	255	1.84113	2.96726	0.07672	0.06907	36.2082
650	0.00241	255	255	255	3.32623	2.88169	0.05736	0.05355	21.7453			650	0.00315	255	255	255	3.86994	3.01782	0.075	0.05345	36.7855			650	0.00246	255	255	255	2.77422	2.95969	0.05871	0.05344	17.2144
651	0.00303	255	255	255	0.63947	2.88868	0.06648	0.05798	42.4163			651	0.00226	255	255	255	3.64306	3.02184	0.06082	0.04742	96.967			651	0.00171	255	255	255	3.40642	2.95716	0.04821	0.04506	135.369
652	0.00288	255	255	255	3.24482	2.89225	0.06778	0.0541	59.8346			652	0.00274	255	255	255	2.56027	3.02419	0.06411	0.05435	96.8509			652	0.00192	255	255	255	1.63983	2.96126	0.04948	0.04948	0
653	0.00331	255	255	255	1.12118	2.89958	0.06691	0.06305	147.23			653	0.00224	255	255	255	2.93771	3.01933	0.05681	0.05018	59.1427			653	0.00363	255	255	255	3.01342	2.97462	0.07316	0.06316	10.1916
654	0.00212	255	255	255	0.76488	2.89072	0.06147	0.04395	19.4068			654	0.00269	255	255	255	0.42349	3.02342	0.07041	0.04863	32.3653			654	0.00122	255	255	255	0.93522	2.9627	0.04257	0.03639	161.743
655	0.00208	255	255	255	1.03474	2.89354	0.05267	0.05025	54.5814			655	0.00203	255	255	255	3.16385	3.03276	0.05466	0.04721	75.573			655	0.00377	255	255	255	1.57567	2.99277	0.07189	0.0668	67.1189
656	0.00323	255	255	255	1.84266	2.89883	0.07574	0.05438	19.9823			656	0.00187	255	255	255	0.52164	3.03656	0.06105	0.03893	38.9397			656	0.00487	255	255	255	3.34144	2.9943	0.08536	0.07267	0.41834
657	0.003	255	255	255	3.59113	2.90156	0.07095	0.05386	1.76037			657	0.0028	255	255	255	0.27216	3.04473	0.06003	0.05943	149.818			657	0.00289	255	255	255	3.55064	2.98839	0.06341	0.058	5.10725
658	0.00304	255	255	255	4.44873	2.90652	0.07035	0.05495	127.64			658	0.00232	255	255	255	1.05349	3.04138	0.06262	0.04711	52.2191			658	0.00192	255	255	255	1.70642	2.99664	0.04948	0.04948	0
659	0.00254	255	255	255	1.20775	2.90864	0.06352	0.05087	16.5822			659	0.00257	255	255	255	3.38508	3.0469	0.06255	0.05237	89.3412			659	0.00217	255	255	255	2.41368	3.00168	0.05378	0.05136	50.1454
660	0.00408	255	255	255	1.30354	2.919	0.07777	0.06679	18.5939			660	0.0036	255	255	255	0.62448	3.05277	0.07396	0.06203	59.753			660	0.00437	255	255	255	3.25443	3.01287	0.08423	0.06605	153.478
661	0.00274	255	255	255	2.70177	2.91347	0.06282	0.05556	26.4286			661	0.00267	255	255	255	3.08302	3.05726	0.06777	0.05012	85.1795			661	0.00276	255	255	255	2.93539	3.00965	0.06429	0.05463	79.6281
662	0.00298	255	255	255	4.99273	2.91884	0.07044	0.05378	107.447			662	0.00243	255	255	255	0.18484	3.05476	0.06395	0.04846	95.8158			662	0.00396	255	255	255	2.84009	3.01721	0.08312	0.0607	39.371
663	0.00358	255	255	255	3.47557	2.92053	0.06995	0.06518	169.612			663	0.00225	255	255	255	0.83186	3.05654	0.05852	0.0489	74.8649			663	0.00433	255	255	255	0.4246	3.01955	0.08665	0.06363	2.08364
664	0.00393	255	255	255	1.73766	2.92426	0.07544	0.06637	12.1796			664	0.00408	255	255	255	3.79827	3.07022	0.08322	0.06248	86.6361			664	0.00147	255	255	255	3.71287	3.01106	0.05731	0.03271	139.4
665	0.00346	255	255	255	3.66904	2.9258	0.06975	0.06316	41.8707			665	0.00212	255	255	255	4.3636	3.06145	0.05427	0.04968	85.4788			665	0.00307	255	255	255	3.87482	3.0195	0.06582	0.05931	136.148
666	0.00662	255	255	255	4.38323	2.94322	0.1204	0.06998	141.516			666	0.00382	255	255	255	3.4675	3.06804	0.0755	0.06441	69.5404			666	0.00285	255	255	255	2.55161	3.02037	0.06462	0.05606	140.434
667	0.00461	255	255	255	1.96063	2.93712	0.08437	0.06953	39.1236			667	0.00175	255	255	255	3.57193	3.05897	0.05235	0.04255	88.2277			667	0.0033	255	255	255	3.63871	3.02145	0.06998	0.06012	151.333
668	0.00182	255	255	255	2.84732	2.92371	0.04909	0.04728	56.0892			668	0.00268	255	255	255	2.99572	3.06841	0.06424	0.05313	102.724			668	0.00374	255	255	255	0.27184	3.04036	0.07181	0.06634	105.743
669	0.00395	255	255	255	0.23164	2.93972	0.07827	0.06425	100.432			669	0.00311	255	255	255	3.31588	3.08805	0.07064	0.05597	113.349			669	0.00189	255	255	255	3.16482	3.02954	0.0511	0.04704	64.9231
670	0.00425	255	255	255	2.33667	2.93416	0.07841	0.06898	159.639			670	0.00278	255	255	255	0.72677	3.08709	0.06364	0.05562	75.3491			670	0.00301	255	255	255	0.52144	3.03854	0.06751	0.05668	173.897
671	0.00348	255	255	255	4.91539	2.93933	0.08011	0.05527	90.8106			671	0.00191	255	255	255	2.78412	3.08153	0.053	0.04577	92.4881			671	0.0032	255	255	255	0.63072	3.04642	0.0649	0.06278	138.249
672	0.00261	255	255	255	2.22876	2.93113	0.06758	0.0492	13.3991			672	0.00304	255	255	255	2.92423	3.09059	0.06662	0.05802	124.24			672	0.00395	255	255	255	3.0862	3.04909	0.07192	0.06984	139.147
673	0.00311	255	255	255	0.35537	2.9377	0.0713	0.0556	31.8649			673	0.00273	255	255	255	0.0305	3.0949	0.0669	0.052	82.9255			673	0.00401	255	255	255	5.01688	3.05118	0.07446	0.06857	137.712
674	0.00271	255	255	255	2.43098	2.93279	0.06595	0.05234	7.47267			674	0.00418	255	255	255	3.70678	3.09963	0.08095	0.0658	62.4268			674	0.0024	255	255	255	2.62527	3.04567	0.05741	0.0533	61.6446
675	0.00201	255	255	255	2.5582	2.93437	0.0525	0.04873	74.4307			675	0.0038	255	255	255	0.96661	3.10101	0.07416	0.06528	75.6602			675	0.00288	255	255	255	0.17654	3.05253	0.06306	0.05823	145.989
676	0.00281	255	255	255	3.16596	2.93995	0.06773	0.05275	74.95			676	0.00258	255	255	255	0.36807	3.09831	0.06792	0.04831	21.2985			676	0.00304	255	255	255	3.00505	3.06093	0.06832	0.05674	42.5912
677	0.00424	255	255	255	2.06738	2.9449	0.08032	0.06714	149.316			677	0.00248	255	255	255	0.47161	3.10238	0.05685	0.05548	10.6894			677	0.00184	255	255	255	3.39291	3.05101	0.05635	0.04159	6.29844
678	0.00416	255	255	255	2.90984	2.9468	0.07504	0.07054	43.5361			678	0.004	255	255	255	0.13387	3.1267	0.07255	0.07023	68.6142			678	0.00333	255	255	255	3.80043	3.06527	0.07263	0.0583	78.3233
679	0.00299	255	255	255	1.49164	2.94497	0.0728	0.05226	165.334			679	0.00336	255	255	255	3.20362	3.13267	0.07297	0.05864	75.7828			679	0.00468	255	255	255	3.48101	3.06406	0.08788	0.06777	1.05568
680	0.00321	255	255	255	3.08236	2.95041	0.06911	0.0592	66.5034			680	0.0026	255	255	255	0.25537	3.12833	0.06555	0.05055	71.7777			680	0.00245	255	255	255	3.57002	3.06001	0.05958	0.05238	149.421
681	0.00236	255	255	255	3.7779	2.94484	0.06697	0.04495	17.1514			681	0.00238	255	255	255	3.61508	3.12657	0.0578	0.05247	78.0476			681	0.00286	255	255	255	4.36291	3.06342	0.06532	0.05572	154.412
682	0.00413	255	255	255	4.55201	2.9526	0.08746	0.06008	151.227			682	0.00243	255	255	255	0.57547	3.13031	0.06183	0.05012	69.6761			682	0.00215	255	255	255	2.70908	3.06334	0.05633	0.04855	44.0337
683	0.00275	255	255	255	2.64147	2.95557	0.06106	0.05735	39.6937			683	0.00359	255	255	255	0.84807	3.13825	0.0714	0.0641	98.2093			683	0.0048	255	255	255	0.36623	3.09071	0.0889	0.06879	173.165
684	0.00391	255	255	255	1.02327	2.95993	0.07855	0.06339	18.1969			684	0.00306	255	255	255	3.40445	3.13575	0.06357	0.06132	89.6716			684	0.00265	255	255	255	0.73219	3.08547	0.0591	0.05701	9.48267
685	0.00202	255	255	255	1.63484	2.95416	0.05313	0.04847	111.096			685	0.0036	255	255	255	3.94379	3.14646	0.07955	0.05767	89.0931			685	0.00308	255	255	255	2.7821	3.08238	0.0725	0.05415	175.676
686	0.00291	255	255	255	2.77405	2.96002	0.06729	0.05507	28.3958			686	0.00236	255	255	255	3.51866	3.13743	0.05904	0.05081	121.907			686	0.00382	255	255	255	4.48555	3.09188	0.0795	0.0611	142.294
687	0.00221	255	255	255	3.40381	2.95764	0.05682	0.04949	149.547			687	0.00318	255	255	255	3.03297	3.15362	0.07578	0.05341	59.8363			687	0.00424	255	255	255	3.3292	3.09164	0.08118	0.06657	175.632
688	0.00196	255	255	255	0.78688	2.96008	0.05666	0.04399	76.9503			688	0.00234	255	255	255	2.86558	3.149	0.0566	0.0527	117.289			688	0.00323	255	255	255	2.92575	3.09492	0.06968	0.05895	77.5454
689	0.00213	255	255	255	0.86298	2.9609	0.06058	0.04469	179.467			689	0.00346	255	255	255	0.66637	3.16233	0.06946	0.06342	13.4875			689	0.00459	255	255	255	0.46312	3.10125	0.08702	0.0671	144.769
690	0.00118	255	255	255	0.93162	2.95556	0.0492	0.03059	20.629			690	0.00337	255	255	255	3.12125	3.16655	0.07529	0.05705	82.7077			690	0.00433	255	255	255	3.70928	3.09942	0.08128	0.06784	7.58756
691	0.00476	255	255	255	1.84343	2.977	0.08488	0.07145	6.30862			691	0.00365	255	255	255	3.30073	3.17846	0.07527	0.06183	110.571			691	0.00304	255	255	255	4.60007	3.10216	0.06365	0.06072	179.335
692	0.00323	255	255	255	3.00853	2.976	0.06886	0.05966	83.8551			692	0.00224	255	255	255	0.38049	3.17274	0.06146	0.04639	22.6563			692	0.00373	255	255	255	3.61587	3.12095	0.07697	0.06175	160.093
693	0.00345	255	255	255	4.26054	2.99261	0.08393	0.05229	129.163			693	0.0033	255	255	255	3.86688	3.18724	0.07343	0.05722	84.6098			693	0.00431	255	255	255	3.20382	3.12711	0.07833	0.07004	145.561
694	0.00341	255	255	255	1.57829	2.99424	0.07249	0.05994	72.4995			694	0.00395	255	255	255	3.71703	3.201	0.0836	0.06015	89.4568			694	0.00399	255	255	255	0.26642	3.12562	0.08205	0.06189	175.422
695	0.00392	255	255	255	3.33905	2.9915	0.07366	0.06782	6.8548			695	0.00305	255	255	255	4.12258	3.19876	0.07172	0.05412	88.4384			695	0.00434	255	255	255	0.13306	3.13267	0.07698	0.07184	173.365
696	0.00284	255	255	255	3.54136	2.98914	0.06284	0.05756	122.796			696	0.00214	255	255	255	0.47008	3.19379	0.05785	0.04708	39.8417			696	0.00396	255	255	255	3.52946	3.13986	0.07849	0.0642	114.044
697	0.00176	255	255	255	1.70466	2.98873	0.05702	0.03936	34.2005			697	0.00285	255	255	255	3.57206	3.20364	0.06889	0.05274	93.628			697	0.00527	255	255	255	3.41703	3.14485	0.09069	0.07393	160.625
698	0.00449	255	255	255	3.24131	3.00462	0.08448	0.06762	125.294			698	0.00247	255	255	255	4.03137	3.20002	0.06738	0.04665	105.505			698	0.00491	255	255	255	3.94699	3.14441	0.08549	0.07308	129.543
699	0.00346	255	255	255	1.45492	3.00768	0.06977	0.06314	12.9862			699	0.00341	255	255	255	0.75447	3.20568	0.07124	0.06091	164.326			699	0.00265	255	255	255	0.56418	3.13633	0.06073	0.05566	20.4101
700	0.0034	255	255	255	2.8424	3.01204	0.07827	0.0553	45.4375			700	0.00352	255	255	255	0.27552	3.20825	0.0771	0.05814	32.5938			700	0.00404	255	255	255	3.02765	3.14967	0.07729	0.06663	163.517
701	0.00188	255	255	255	2.41169	3.0017	0.05475	0.04361	34.8922			701	0.0023	255	255	255	3.19398	3.20932	0.06237	0.04694	55.818			701	0.00271	255	255	255	2.86529	3.14864	0.06242	0.05521	147.602
702	0.00307	255	255	255	3.62812	3.00838	0.06855	0.05711	174.007			702	0.00258	255	255	255	0.12048	3.21608	0.06469	0.05071	52.3379			702	0.00409	255	255	255	0.6762	3.16161	0.08136	0.06405	157.191
703	0.00227	255	255	255	2.54575	3.0123	0.06116	0.04733	16.8621			703	0.00272	255	255	255	0.02841	3.22065	0.06623	0.05237	81.2438			703	0.00377	255	255	255	3.12022	3.16536	0.0749	0.06404	42.8618
704	0.00222	255	255	255	2.92964	3.01338	0.05482	0.0516	8.22879			704	0.00326	255	255	255	0.56475	3.22749	0.07103	0.05845	42.225			704	0.00389	255	255	255	0.37297	3.17035	0.07786	0.06367	6.00103
705	0.00252	255	255	255	3.87557	3.01311	0.06886	0.0466	3.27188			705	0.00377	255	255	255	3.81009	3.24803	0.07739	0.06206	82.0002			705	0.00399	255	255	255	3.86996	3.17547	0.07784	0.06531	138.828
706	0.00246	255	255	255	0.42402	3.02048	0.06216	0.0503	18.2232			706	0.00319	255	255	255	3.38924	3.2445	0.06822	0.05957	142.61			706	0.00363	255	255	255	3.29663	3.17657	0.07942	0.05825	169.637
707	0.00265	255	255	255	3.1605	3.02683	0.0632	0.05348	85.4275			707	0.00314	255	255	255	3.48902	3.24933	0.07027	0.05696	93.9443			707	0.00329	255	255	255	0.46082	3.18915	0.07009	0.05979	179.046
708	0.00317	255	255	255	0.53664	3.03391	0.0719	0.05606	11.4498			708	0.00221	255	255	255	0.36008	3.24494	0.05912	0.04757	19.637			708	0.00299	255	255	255	4.46943	3.19261	0.06576	0.05794	121.675
709	0.00468	255	255	255	4.05466	3.04577	0.09534	0.06246	129.498			709	0.00292	255	255	255	3.65375	3.27074	0.06887	0.05396	77.3038			709	0.00439	255	255	255	0.2693	3.20697	0.08166	0.06847	162.73
710	0.00366	255	255	255	0.26571	3.03906	0.07105	0.06565	21.3815			710	0.00283	255	255	255	4.07909	3.27668	0.06393	0.05632	74.2255			710	0.00335	255	255	255	3.58083	3.21047	0.07047	0.06056	128.53
711	0.00651	255	255	255	0.84957	3.04485	0.12202	0.06792	13.0792			711	0.00207	255	255	255	0.47061	3.27607	0.0591	0.0446	28.0551			711	0.00223	255	255	255	4.02882	3.20474	0.05334	0.05334	0
712	0.00584	255	255	255	5.01242	3.05876	0.09407	0.07901	97.1903			712	0.00299	255	255	255	3.89654	3.28897	0.06942	0.05481	84.4679			712	0.00354	255	255	255	3.1948	3.21238	0.07018	0.06427	110.332
713	0.00395	255	255	255	0.64465	3.04806	0.0896	0.05612	173.624			713	0.00472	255	255	255	0.19938	3.29621	0.09511	0.06313	41.7213			713	0.00639	255	255	255	0.12661	3.21917	0.10116	0.0804	178.351
714	0.00447	255	255	255	4.36711	3.05297	0.08688	0.06556	141.745			714	0.00328	255	255	255	1.0109	3.29038	0.06562	0.06369	6.7057			714	0.00442	255	255	255	3.73011	3.21783	0.0815	0.06901	160.2
715	0.0016	255	255	255	2.62058	3.03806	0.05152	0.0396	30.1096			715	0.00207	255	255	255	0.79889	3.29271	0.05737	0.04584	64.6357			715	0.00281	255	255	255	0.57503	3.23098	0.06533	0.0547	57.6256
716	0.00343	255	255	255	4.66579	3.05678	0.07281	0.06006	131.652			716	0.00272	255	255	255	3.57109	3.2985	0.06323	0.05476	70.508			716	0.00415	255	255	255	3.39339	3.24159	0.07848	0.06737	78.3454
717	0.00347	255	255	255	3.08618	3.05453	0.06897	0.06404	105.991			717	0.00234	255	255	255	0.65694	3.2974	0.057	0.05224	69.8876			717	0.00462	255	255	255	3.80678	3.24997	0.09476	0.06203	61.3385
718	0.00274	255	255	255	0.17339	3.05533	0.06195	0.05625	74.3819			718	0.00271	255	255	255	0.07648	3.30204	0.06768	0.051	39.7079			718	0.00398	255	255	255	0.35786	3.25182	0.07609	0.06659	14.414
719	0.00517	255	255	255	3.79598	3.06877	0.08423	0.07816	90.4845			719	0.00283	255	255	255	4.21137	3.3061	0.06302	0.05714	100.758			719	0.00207	255	255	255	4.67312	3.24304	0.05414	0.04868	19.0542
720	0.00223	255	255	255	2.70324	3.05418	0.05768	0.04933	15.51			720	0.00229	255	255	255	4.00623	3.30403	0.05781	0.05045	59.575			720	0.00386	255	255	255	3.48727	3.26253	0.07427	0.06622	176.78
721	0.00336	255	255	255	2.99094	3.06423	0.0679	0.06293	41.081			721	0.00234	255	255	255	3.78191	3.32945	0.06282	0.04748	85.5234			721	0.00308	255	255	255	4.58373	3.26812	0.06566	0.05971	53.271
722	0.00145	255	255	255	3.39848	3.05243	0.05127	0.03592	5.36849			722	0.0022	255	255	255	0.87934	3.33875	0.05408	0.0518	64.4678			722	0.0033	255	255	255	0.46077	3.27172	0.06838	0.06136	95.8236
723	0.00327	255	255	255	3.47169	3.06472	0.06626	0.06282	4.55573			723	0.00368	255	255	255	0.31354	3.35806	0.07526	0.0622	67.1499			723	0.00321	255	255	255	3.66258	3.28029	0.06837	0.05976	82.1323
724	0.00237	255	255	255	2.76962	3.06816	0.06349	0.04751	30.3911			724	0.00278	255	255	255	3.61711	3.36072	0.06811	0.05189	78.7554			724	0.00274	255	255	255	4.07405	3.27608	0.05926	0.05881	127.406
725	0.00161	255	255	255	3.56886	3.06487	0.04767	0.04291	39.7597			725	0.00237	255	255	255	0.47167	3.35411	0.06034	0.05007	49.0302			725	0.00769	255	255	255	0.21326	3.29112	0.11067	0.08848	2.85997
726	0.00402	255	255	255	0.73273	3.0788	0.07689	0.06662	19.0312			726	0.00287	255	255	255	0.58192	3.35612	0.06096	0.05988	164.889			726	0.00354	255	255	255	3.90289	3.29206	0.07131	0.06325	51.8154
727	0.00545	255	255	255	4.48799	3.0943	0.11762	0.05897	133.739			727	0.00304	255	255	255	4.1242	3.36339	0.0685	0.05659	68.6112			727	0.00306	255	255	255	3.56601	3.29454	0.0658	0.05916	51.8583
728	0.00492	255	255	255	2.92235	3.08641	0.08383	0.07472	127.258			728	0.00292	255	255	255	3.9736	3.36603	0.06897	0.05397	117.185			728	0.0034	255	255	255	4.00948	3.30069	0.06805	0.06369	174.858
729	0.00349	255	255	255	3.3208	3.08836	0.06866	0.06465	20.5583			729	0.00278	255	255	255	0.74549	3.36541	0.06245	0.05669	103.517			729	0.00339	255	255	255	0.07643	3.30355	0.07366	0.05861	179.877
730	0.00352	255	255	255	0.37149	3.09005	0.0767	0.05837	23.1242			730	0.00316	255	255	255	1.01353	3.37341	0.06937	0.05794	69.5795			730	0.00317	255	255	255	3.77535	3.32757	0.06778	0.05955	37.5478
731	0.004	255	255	255	3.70272	3.09672	0.07548	0.06742	58.5311			731	0.00388	255	255	255	0.06948	3.38489	0.08372	0.05901	75.7424			731	0.00318	255	255	255	3.50171	3.34216	0.06901	0.05872	39.1979
732	0.00547	255	255	255	4.60283	3.10238	0.10224	0.06806	142.277			732	0.00264	255	255	255	3.67669	3.38833	0.06873	0.04886	93.3669			732	0.00657	255	255	255	0.32826	3.35688	0.10392	0.08054	170.462
733	0.00367	255	255	255	0.46486	3.10798	0.07126	0.06553	61.3329			733	0.00316	255	255	255	3.8254	3.39383	0.07663	0.05252	82.424			733	0.00161	255	255	255	3.35183	3.33913	0.05364	0.03814	158.525
734	0.00408	255	255	255	3.20295	3.12572	0.07847	0.06626	12.3108			734	0.00323	255	255	255	4.42968	3.39318	0.07473	0.05512	70.3693			734	0.00212	255	255	255	0.46736	3.34963	0.05398	0.04995	27.8197
735	0.00377	255	255	255	3.6149	3.12403	0.07282	0.06595	37.0824			735	0.00342	255	255	255	0.18859	3.39483	0.07603	0.05722	40.958			735	0.00273	255	255	255	3.61779	3.355	0.06119	0.05686	13.9821
736	0.00919	255	255	255	0.12212	3.1693	0.16563	0.07067	79.8293			736	0.00197	255	255	255	3.90865	3.40889	0.05505	0.04547	108.05			736	0.00314	255	255	255	4.12526	3.36117	0.06416	0.06239	81.4664
737	0.00317	255	255	255	0.25981	3.12763	0.0735	0.05499	54.9953			737	0.00239	255	255	255	3.74668	3.41472	0.06039	0.0504	76.1752			737	0.00235	255	255	255	3.97466	3.3712	0.05589	0.05357	46.9616
738	0.0039	255	255	255	0.56036	3.13271	0.0913	0.05442	14.1551			738	0.00363	255	255	255	4.24166	3.42623	0.07814	0.05913	75.2682			738	0.00476	255	255	255	0.06827	3.38285	0.08728	0.06943	150.107
739	0.00432	255	255	255	0.85065	3.13598	0.08619	0.06385	17.9912			739	0.00335	255	255	255	4.07153	3.43253	0.0699	0.06098	110.942			739	0.00346	255	255	255	3.82811	3.38693	0.07622	0.05787	68.6795
740	0.00411	255	255	255	3.40168	3.13641	0.08558	0.06114	178.287			740	0.00269	255	255	255	4.54324	3.43483	0.06432	0.05324	176.523			740	0.00483	255	255	255	4.42704	3.39156	0.08335	0.07382	123.53
741	0.00367	255	255	255	3.52423	3.13968	0.07015	0.06666	141.733			741	0.0024	255	255	255	4.15137	3.44356	0.05884	0.05192	72.0086			741	0.00473	255	255	255	0.18423	3.39211	0.0845	0.07132	3.1023
742	0.00423	255	255	255	3.95055	3.14482	0.07799	0.06907	110.407			742	0.00432	255	255	255	4.35221	3.47084	0.08073	0.06816	70.357			742	0.00343	255	255	255	3.685	3.39254	0.07198	0.06074	49.7521
743	0.00363	255	255	255	2.86521	3.14674	0.07268	0.06365	117.517			743	0.00245	255	255	255	3.62117	3.46367	0.06182	0.0504	29.7651			743	0.00307	255	255	255	3.41827	3.39511	0.06676	0.05856	160.195
744	0.00292	255	255	255	3.02653	3.14621	0.06416	0.05801	171.794			744	0.00203	255	255	255	3.98234	3.46517	0.05553	0.04657	94.178			744	0.00333	255	255	255	3.90357	3.40514	0.06692	0.06336	43.088
745	0.00471	255	255	255	0.66339	3.16785	0.08008	0.07484	48.6231			745	0.00501	255	255	255	0.11224	3.48068	0.09204	0.06931	39.9242			745	0.00404	255	255	255	3.75512	3.41796	0.07603	0.06766	138.067
746	0.00346	255	255	255	3.11678	3.16288	0.07323	0.06016	36.225			746	0.00287	255	255	255	3.41682	3.47645	0.06286	0.05815	62.2683			746	0.00394	255	255	255	4.06164	3.43742	0.07419	0.06763	63.8192
747	0.00437	255	255	255	1.01696	3.17069	0.09261	0.06001	29.3024			747	0.00312	255	255	255	3.52044	3.48233	0.06646	0.05974	22.0322			747	0.00191	255	255	255	0.47125	3.42705	0.05026	0.04827	40.0407
748	0.00318	255	255	255	0.37078	3.16973	0.07365	0.05495	9.7317			748	0.00283	255	255	255	3.86647	3.49073	0.07409	0.0486	93.8786			748	0.00259	255	255	255	4.54125	3.43565	0.06032	0.05475	154.149
749	0.00463	255	255	255	3.29681	3.17829	0.08358	0.07059	0.77956			749	0.00444	255	255	255	4.46353	3.49665	0.08031	0.07044	52.3254			749	0.00314	255	255	255	4.15088	3.44878	0.06527	0.06125	133.727
750	0.00421	255	255	255	3.86251	3.1791	0.07876	0.06812	174.891			750	0.00336	255	255	255	3.75764	3.50152	0.06745	0.06335	44.2381			750	0.00294	255	255	255	3.98	3.45672	0.06185	0.06053	55.3198
751	0.00653	255	255	255	4.12746	3.19998	0.10452	0.0796	126.156			751	0.00343	255	255	255	2.10778	3.52504	0.07603	0.05744	34.4983			751	0.00188	255	255	255	0.34638	3.45412	0.05338	0.04483	6.60935
752	0.00346	255	255	255	4.22624	3.19023	0.07693	0.05719	128.169			752	0.00253	255	255	255	4.07447	3.53063	0.06268	0.05146	43.9885			752	0.0061	255	255	255	0.1067	3.47822	0.09789	0.07937	10.0387
753	0.00433	255	255	255	0.75365	3.19671	0.08431	0.0654	48.1316			753	0.00315	255	255	255	3.9597	3.54388	0.07181	0.05582	78.3483			753	0.00273	255	255	255	3.61985	3.46598	0.06217	0.05587	26.4613
754	0.00242	255	255	255	4.4675	3.1911	0.06422	0.04791	128.347			754	0.00329	255	255	255	3.67815	3.55519	0.06848	0.06111	48.3069			754	0.00281	255	255	255	3.42163	3.46952	0.06588	0.05423	115.243
755	0.00304	255	255	255	0.46442	3.19136	0.07706	0.05023	179.934			755	0.00178	255	255	255	2.42718	3.55287	0.05769	0.03938	44.7162			755	0.00188	255	255	255	0.22356	3.46791	0.05403	0.04429	16.4674
756	0.00435	255	255	255	3.72494	3.2117	0.08151	0.06792	69.5721			756	0.00346	255	255	255	4.15274	3.57267	0.07316	0.06022	58.2654			756	0.00425	255	255	255	3.52223	3.47873	0.07754	0.06976	21.1769
757	0.00361	255	255	255	3.58207	3.21335	0.07139	0.06433	93.6384			757	0.0033	255	255	255	2.32954	3.573	0.06902	0.06087	78.7698			757	0.00458	255	255	255	3.8749	3.49515	0.08086	0.07208	128.765
758	0.00319	255	255	255	0.2721	3.20695	0.07825	0.05186	27.4164			758	0.00263	255	255	255	3.59055	3.57863	0.06297	0.05315	77.1429			758	0.00315	255	255	255	4.47418	3.49813	0.06391	0.06272	48.5046
759	0.00272	255	255	255	4.03602	3.20526	0.0663	0.05231	153.473			759	0.00256	255	255	255	2.57505	3.57664	0.07197	0.04536	41.9318			759	0.00321	255	255	255	3.76213	3.50885	0.06485	0.063	135.213
760	0.00314	255	255	255	3.19414	3.21613	0.07361	0.05423	61.4964			760	0.00268	255	255	255	3.75763	3.58978	0.06155	0.05536	20.9573			760	0.0033	255	255	255	2.11214	3.5285	0.06628	0.06347	70.6738
761	0.00403	255	255	255	0.87911	3.22567	0.08993	0.05702	169.865			761	0.00303	255	255	255	3.85475	3.6048	0.07496	0.05149	91.7103			761	0.00223	255	255	255	4.06419	3.52938	0.05334	0.05334	0
762	0.00414	255	255	255	0.57544	3.23543	0.07634	0.06905	114.627			762	0.00375	255	255	255	2.01399	3.61134	0.08097	0.05898	40.259			762	0.00498	255	255	255	3.96721	3.54971	0.08414	0.07537	163.59
763	0.00179	255	255	255	0.95272	3.22476	0.05438	0.04188	30.7067			763	0.00343	255	255	255	2.46564	3.63715	0.07197	0.06068	64.4835			763	0.0042	255	255	255	3.67996	3.55054	0.07498	0.07141	42.8715
764	0.00563	255	255	255	3.3919	3.24582	0.09102	0.07876	140.197			764	0.00249	255	255	255	3.53742	3.63706	0.06588	0.04804	61.0221			764	0.00259	255	255	255	2.42025	3.55894	0.05968	0.05534	88.0823
765	0.00359	255	255	255	4.66665	3.24295	0.07667	0.05962	98.8212			765	0.00239	255	255	255	4.24366	3.63657	0.06049	0.05032	85.5139			765	0.00479	255	255	255	4.14821	3.57109	0.08445	0.07214	24.397
766	0.00543	255	255	255	4.33395	3.25295	0.08476	0.08164	123.562			766	0.00193	255	255	255	3.68098	3.62956	0.05643	0.04358	24.1766			766	0.00307	255	255	255	2.33219	3.57668	0.07323	0.05338	98.9069
767	0.00408	255	255	255	3.8054	3.24665	0.07475	0.06941	176.905			767	0.00388	255	255	255	2.24594	3.65333	0.07523	0.06567	62.5385			767	0.00178	255	255	255	2.58016	3.57445	0.04906	0.0463	111.465
768	0.00346	255	255	255	0.35063	3.24898	0.07541	0.0585	29.6923			768	0.00322	255	255	255	2.6472	3.65293	0.07652	0.05361	54.6504			768	0.0023	255	255	255	3.58528	3.57449	0.05667	0.05166	22.9657
769	0.00476	255	255	255	3.49075	3.26368	0.08167	0.0742	39.3972			769	0.00251	255	255	255	2.37634	3.66402	0.06017	0.05306	28.1957			769	0.00476	255	255	255	3.76048	3.59209	0.08622	0.07028	167.159
770	0.00461	255	255	255	4.58098	3.2739	0.07863	0.07469	108.538			770	0.00261	255	255	255	2.56319	3.67271	0.06559	0.05069	58.1668			770	0.0032	255	255	255	3.85779	3.60452	0.06554	0.06209	46.9611
771	0.00316	255	255	255	3.65713	3.27444	0.06642	0.06052	162.47			771	0.00261	255	255	255	4.34099	3.67827	0.07499	0.04434	85.2395			771	0.00391	255	255	255	2.01503	3.61629	0.07435	0.06689	34.9766
772	0.00317	255	255	255	0.46464	3.27267	0.07526	0.05355	24.5605			772	0.00336	255	255	255	3.61242	3.6782	0.07485	0.05717	39.9595			772	0.00634	255	255	255	2.4693	3.63949	0.10547	0.07659	165.112
773	0.00316	255	255	255	4.06948	3.27823	0.06852	0.05866	119.491			773	0.00294	255	255	255	4.16125	3.68205	0.0639	0.05851	29.8501			773	0.00379	255	255	255	4.24256	3.64194	0.07415	0.06507	159.202
774	0.0044	255	255	255	1.02176	3.28473	0.09602	0.05829	17.8134			774	0.0033	255	255	255	1.94965	3.68695	0.06778	0.06191	75.6543			774	0.00221	255	255	255	3.68295	3.6382	0.05834	0.0483	166.814
775	0.00557	255	255	255	0.20563	3.29117	0.09541	0.07432	11.3722			775	0.00282	255	255	255	3.77159	3.68798	0.06378	0.05628	85.7395			775	0.00403	255	255	255	2.63906	3.65272	0.07749	0.06617	120.588
776	0.0044	255	255	255	3.89309	3.2874	0.08602	0.06519	163.57			776	0.00265	255	255	255	3.02544	3.71533	0.06736	0.05018	86.5113			776	0.00391	255	255	255	2.24514	3.65692	0.07665	0.06503	151.922
777	0.00593	255	255	255	0.66181	3.2999	0.09823	0.0769	39.5087			777	0.00298	255	255	255	2.72824	3.71372	0.06214	0.06095	65.9316			777	0.00299	255	255	255	2.38349	3.67108	0.06615	0.05759	160.77
778	0.00356	255	255	255	0.79827	3.29055	0.07652	0.05931	30.9016			778	0.00463	255	255	255	2.21901	3.74102	0.08485	0.06954	55.1919			778	0.00242	255	255	255	2.57399	3.67277	0.05791	0.05323	117.416
779	0.00299	255	255	255	3.56467	3.298	0.0678	0.05611	38.7063			779	0.00361	255	255	255	3.70072	3.74657	0.07707	0.05959	75.84			779	0.00327	255	255	255	4.34149	3.67885	0.06634	0.06283	90.7966
780	0.00474	255	255	255	0.08159	3.30229	0.08756	0.06889	18.2691			780	0.00307	255	255	255	3.95025	3.74342	0.06669	0.05871	69.548			780	0.00398	255	255	255	4.166	3.68252	0.07672	0.06612	154.073
781	0.00297	255	255	255	4.00718	3.3026	0.06786	0.05566	160.361			781	0.00344	255	255	255	2.65118	3.75332	0.07132	0.06138	110.705			781	0.00345	255	255	255	1.94769	3.68969	0.06821	0.06435	11.7965
782	0.00459	255	255	255	4.21084	3.31318	0.08264	0.07079	124.093			782	0.00333	255	255	255	2.42919	3.75278	0.07565	0.05605	60.7247			782	0.00209	255	255	255	3.76894	3.68577	0.05459	0.04869	131.869
783	0.00267	255	255	255	3.78059	3.32174	0.06158	0.05524	13.6529			783	0.0031	255	255	255	4.41249	3.77056	0.07491	0.05263	100.408			783	0.00364	255	255	255	2.73041	3.70855	0.07551	0.06141	119.279
784	0.00482	255	255	255	3.3368	3.3501	0.08732	0.07028	56.0707			784	0.00325	255	255	255	4.18014	3.77176	0.06968	0.05935	75.1557			784	0.00181	255	255	255	3.01537	3.7073	0.04908	0.04696	76.9412
785	0.00326	255	255	255	3.49661	3.33899	0.07078	0.05866	177.713			785	0.00286	255	255	255	2.55822	3.77236	0.06551	0.05555	40.871			785	0.00409	255	255	255	2.22179	3.7435	0.08121	0.06416	142.141
786	0.0043	255	255	255	0.88015	3.34474	0.08473	0.06456	16.5784			786	0.00283	255	255	255	3.08109	3.78363	0.06478	0.05558	85.5928			786	0.00477	255	255	255	3.71025	3.74896	0.09733	0.06237	143.063
787	0.00555	255	255	255	0.30456	3.35979	0.094	0.0752	19.7594			787	0.00379	255	255	255	0.21178	3.7935	0.08738	0.05528	49.2985			787	0.00305	255	255	255	2.42745	3.74855	0.06787	0.05727	56.7152
788	0.00236	255	255	255	0.47069	3.34588	0.06591	0.0456	17.4179			788	0.00194	255	255	255	2.99462	3.79162	0.05825	0.04231	85.2172			788	0.0037	255	255	255	3.95045	3.74814	0.07163	0.06581	11.8407
789	0.00249	255	255	255	3.61391	3.35337	0.06045	0.05254	37.2316			789	0.00271	255	255	255	1.22093	3.80624	0.06576	0.0524	46.3636			789	0.00396	255	255	255	2.55312	3.7573	0.07538	0.06686	46.097
790	0.00335	255	255	255	4.12031	3.35555	0.0656	0.06498	41.0002			790	0.00446	255	255	255	2.75666	3.8174	0.0809	0.07027	76.9044			790	0.00222	255	255	255	2.65075	3.74825	0.05522	0.05112	3.34839
791	0.00375	255	255	255	4.79678	3.36646	0.08839	0.05402	127.393			791	0.00238	255	255	255	3.89694	3.81662	0.05986	0.05066	88.256			791	0.00422	255	255	255	4.41266	3.76149	0.08269	0.06495	152.616
792	0.00441	255	255	255	0.56989	3.36724	0.08264	0.06792	38.6657			792	0.00249	255	255	255	2.86547	3.82193	0.063	0.05033	87.939			792	0.00466	255	255	255	4.18086	3.77424	0.08275	0.07163	132.391
793	0.00538	255	255	255	0.74257	3.36846	0.0962	0.07118	15.8333			793	0.00335	255	255	255	1.37841	3.83078	0.07737	0.05509	49.035			793	0.00278	255	255	255	3.07648	3.78472	0.0622	0.057	103.844
794	0.00268	255	255	255	3.97239	3.37305	0.06238	0.0548	152.772			794	0.00257	255	255	255	3.82952	3.8299	0.06276	0.05219	57.3689			794	0.00206	255	255	255	2.99952	3.78461	0.05349	0.04897	171.663
795	0.00456	255	255	255	4.42085	3.38867	0.09	0.06445	120.475			795	0.0028	255	255	255	1.30341	3.85738	0.07165	0.04979	65.0997			795	0.00366	255	255	255	1.22702	3.80092	0.07694	0.06063	73.8235
796	0.00772	255	255	255	3.86301	3.39473	0.15206	0.06465	163.262			796	0.00379	255	255	255	2.52876	3.86016	0.08044	0.06005	38.5006			796	0.00264	255	255	255	3.90547	3.81008	0.06465	0.05203	122.955
797	0.00375	255	255	255	0.19299	3.3857	0.07992	0.05968	14.7956			797	0.00268	255	255	255	3.03722	3.8599	0.06427	0.05319	73.2903			797	0.00543	255	255	255	1.37618	3.82999	0.09028	0.07652	175.081
798	0.00779	255	255	255	3.7126	3.40499	0.14359	0.06904	158.84			798	0.00329	255	255	255	4.35609	3.86403	0.06732	0.06225	71.7063			798	0.00252	255	255	255	2.86088	3.82414	0.05935	0.05416	117.756
799	0.00329	255	255	255	3.42128	3.39327	0.06868	0.06093	10.6247			799	0.0027	255	255	255	4.12438	3.86898	0.0724	0.04752	76.737			799	0.00346	255	255	255	3.82085	3.83559	0.06962	0.0632	111.197
800	0.0048	255	255	255	0.07452	3.39386	0.08959	0.06825	5.02882			800	0.00278	255	255	255	3.15974	3.873	0.06264	0.05642	59.5524			800	0.00395	255	255	255	1.29173	3.85637	0.07886	0.06377	109.982
801	0.00516	255	255	255	4.69227	3.4315	0.09287	0.07071	108.111			801	0.0045	255	255	255	2.18907	3.88678	0.08361	0.06845	173.368			801	0.00253	255	255	255	3.03334	3.85785	0.06052	0.0533	164.666
802	0.00133	255	255	255	3.49316	3.40477	0.04314	0.03936	15.1627			802	0.00353	255	255	255	1.19058	3.89693	0.07374	0.06094	74.7158			802	0.00478	255	255	255	4.12179	3.86714	0.08569	0.07104	160.025
803	0.00409	255	255	255	4.23288	3.42511	0.07456	0.06981	128.998			803	0.00327	255	255	255	2.94462	3.91674	0.07596	0.05473	67.4251			803	0.00247	255	255	255	4.36141	3.86311	0.05648	0.05575	36.9965
804	0.00489	255	255	255	0.46357	3.42614	0.08831	0.07055	179.479			804	0.00326	255	255	255	3.39545	3.93807	0.07403	0.05601	84.1963			804	0.00463	255	255	255	2.17549	3.87383	0.08087	0.07296	163.7
805	0.00438	255	255	255	4.53706	3.43671	0.08116	0.06868	141.583			805	0.00308	255	255	255	3.13393	3.94905	0.0701	0.056	89.465			805	0.00272	255	255	255	3.15001	3.86659	0.0623	0.05558	145.699
806	0.00463	255	255	255	4.06309	3.43328	0.08067	0.073	3.07681			806	0.0034	255	255	255	3.24748	3.96129	0.07115	0.06084	77.4432			806	0.0046	255	255	255	1.18254	3.89293	0.08327	0.07038	160.343
807	0.00265	255	255	255	4.15193	3.44299	0.06255	0.05386	162.528			807	0.00245	255	255	255	0.74999	3.97602	0.06229	0.05002	68.1636			807	0.00334	255	255	255	2.93721	3.91615	0.07065	0.06025	118.045
808	0.00285	255	255	255	0.34263	3.44502	0.07337	0.04952	4.70239			808	0.00363	255	255	255	2.56993	3.98715	0.07445	0.06214	93.8694			808	0.0034	255	255	255	3.38816	3.93042	0.07403	0.05847	117.637
809	0.00333	255	255	255	3.97652	3.45539	0.0789	0.05374	146.737			809	0.00386	255	255	255	0.84148	4.01061	0.07373	0.06663	26.1483			809	0.00226	255	255	255	3.12082	3.94206	0.05603	0.05127	169.378
810	0.00446	255	255	255	4.34352	3.4647	0.08504	0.06685	134.184			810	0.00252	255	255	255	3.34662	4.01349	0.0657	0.04893	73.6959			810	0.00378	255	255	255	3.23202	3.96149	0.07182	0.06695	94.7504
811	0.0031	255	255	255	3.61867	3.4651	0.0674	0.0585	42.3556			811	0.00292	255	255	255	4.13205	4.03062	0.06855	0.0543	72.6629			811	0.00345	255	255	255	0.7471	3.96721	0.0702	0.0626	62.6922
812	0.00519	255	255	255	0.11095	3.4746	0.08578	0.07707	39.4213			812	0.00293	255	255	255	3.45261	4.0404	0.07367	0.05067	81.1854			812	0.0054	255	255	255	0.84967	4.00106	0.10003	0.06868	7.48533
813	0.00356	255	255	255	0.23652	3.46683	0.07883	0.0575	21.0554			813	0.00343	255	255	255	0.56965	4.05273	0.06804	0.0641	83.6009			813	0.00185	255	255	255	3.34735	4.00523	0.04972	0.04735	64.7619
814	0.0034	255	255	255	3.41928	3.47393	0.07128	0.06065	25.5955			814	0.00283	255	255	255	0.72182	4.05301	0.06618	0.05441	36.6072			814	0.00417	255	255	255	4.13003	4.01815	0.07747	0.06854	156.788
815	0.00475	255	255	255	3.52337	3.48407	0.08157	0.07408	163.522			815	0.00272	255	255	255	3.69224	4.07082	0.06659	0.05192	85.3312			815	0.00332	255	255	255	3.45475	4.03154	0.06702	0.06302	60.865
816	0.00488	255	255	255	3.87811	3.49248	0.08437	0.07359	57.063			816	0.00247	255	255	255	4.05144	4.07283	0.06549	0.04799	77.2543			816	0.0053	255	255	255	0.57583	4.04646	0.08781	0.07692	175.126
817	0.00457	255	255	255	4.47034	3.49823	0.08394	0.06936	154.388			817	0.00315	255	255	255	4.24756	4.0781	0.06965	0.05764	71.3049			817	0.00419	255	255	255	0.71814	4.05039	0.07993	0.06671	12.6643
818	0.00341	255	255	255	3.75604	3.49963	0.09073	0.04789	154.399			818	0.00211	255	255	255	0.49143	4.08765	0.06189	0.04347	74.4821			818	0.00331	255	255	255	3.56066	4.05136	0.06961	0.0606	64.0329
819	0.00486	255	255	255	4.07868	3.52284	0.08716	0.07104	63.1861			819	0.00383	255	255	255	0.22505	4.11077	0.08115	0.06006	54.2698			819	0.00278	255	255	255	4.04236	4.06867	0.0635	0.05583	131.704
820	0.00495	255	255	255	3.67571	3.53983	0.08319	0.07569	71.0873			820	0.00372	255	255	255	0.12419	4.12423	0.08198	0.05784	71.5195			820	0.00472	255	255	255	4.25146	4.07607	0.08593	0.06988	155.046
821	0.00439	255	255	255	2.12117	3.53085	0.08735	0.06395	0.80795			821	0.00264	255	255	255	0.35245	4.11683	0.06579	0.05104	73.5119			821	0.00223	255	255	255	3.68129	4.06835	0.05334	0.05334	0
822	0.00258	255	255	255	4.82057	3.534	0.07449	0.04404	132.382			822	0.00278	255	255	255	4.17795	4.1191	0.06617	0.05358	73.3144			822	0.00241	255	255	255	0.48814	4.07856	0.05744	0.05347	5.40417
823	0.00517	255	255	255	3.96379	3.54513	0.08837	0.0745	65.3368			823	0.00304	255	255	255	4.10345	4.14108	0.06927	0.0558	85.869			823	0.0061	255	255	255	0.23309	4.10524	0.09477	0.08192	27.0356
824	0.00349	255	255	255	3.47283	3.55556	0.08055	0.05518	108.457			824	0.00256	255	255	255	3.48409	4.18438	0.0672	0.04841	91.0391			824	0.00421	255	255	255	0.34727	4.11282	0.07731	0.06932	153.775
825	0.00358	255	255	255	3.58815	3.56826	0.09303	0.04902	92.61			825	0.00381	255	255	255	3.69936	4.1903	0.07377	0.0657	84.4999			825	0.00385	255	255	255	4.18404	4.12443	0.07291	0.06731	133.718
826	0.00371	255	255	255	2.4149	3.56554	0.07856	0.06015	53.8413			826	0.00298	255	255	255	4.27402	4.19581	0.07091	0.05357	84.6117			826	0.00431	255	255	255	0.12447	4.12732	0.0817	0.06715	17.2641
827	0.00288	255	255	255	2.57426	3.56426	0.07028	0.05225	73.3408			827	0.00295	255	255	255	4.36526	4.20011	0.06656	0.05642	108.426			827	0.00246	255	255	255	4.1019	4.14052	0.06194	0.05056	134.972
828	0.00378	255	255	255	4.15178	3.57171	0.07994	0.06029	116.133			828	0.00246	255	255	255	4.45401	4.19627	0.0648	0.04833	66.2512			828	0.00483	255	255	255	4.26514	4.1937	0.09032	0.06807	124.499
829	0.00271	255	255	255	2.33738	3.57191	0.06981	0.04937	87.6027			829	0.00298	255	255	255	3.79703	4.2251	0.06924	0.05471	72.7939			829	0.0025	255	255	255	3.69485	4.19221	0.0567	0.05611	119.189
830	0.00385	255	255	255	3.75521	3.59	0.07181	0.06834	77.4867			830	0.00342	255	255	255	4.18626	4.22976	0.07129	0.0611	107.173			830	0.00395	255	255	255	4.46334	4.20403	0.09284	0.05417	137.033
831	0.00349	255	255	255	3.85707	3.60528	0.08801	0.0505	100.848			831	0.00307	255	255	255	4.27315	4.29878	0.0675	0.05799	103.965			831	0.00433	255	255	255	4.35976	4.20988	0.08173	0.06753	158.574
832	0.00334	255	255	255	4.6553	3.60728	0.08147	0.05218	122.341			832	0.00276	255	255	255	4.42287	4.31	0.07422	0.04732	90.7988			832	0.00514	255	255	255	4.1838	4.22733	0.08259	0.07931	35.0013
833	0.00483	255	255	255	2.02683	3.61733	0.08532	0.07205	164.235			833	0.00343	255	255	255	3.65119	4.31725	0.06648	0.0656	6.54684			833	0.00285	255	255	255	3.79309	4.23223	0.06405	0.05673	144.276
834	0.00346	255	255	255	3.67572	3.62528	0.07154	0.06151	97.7763			834	0.00362	255	255	255	3.98258	4.37162	0.08341	0.05527	73.7614			834	0.00276	255	255	255	3.87931	4.25991	0.06077	0.05789	72.1103
835	0.00347	255	255	255	3.53674	3.63654	0.0751	0.05889	104.111			835	0.00354	255	255	255	3.80263	4.3792	0.08077	0.05584	81.9999			835	0.00369	255	255	255	4.26131	4.29408	0.07385	0.06362	173.471
836	0.00396	255	255	255	2.45603	3.64212	0.07815	0.06449	55.8607			836	0.00319	255	255	255	3.87117	4.37925	0.0762	0.05326	108.481			836	0.00383	255	255	255	4.42339	4.30924	0.07519	0.06483	136.627
837	0.00732	255	255	255	0.09755	3.64733	0.12396	0.07517	22.7441			837	0.00425	255	255	255	3.61906	4.46338	0.07925	0.06825	85.2716			837	0.00413	255	255	255	3.98772	4.36829	0.07781	0.06753	126.934
838	0.00295	255	255	255	4.24518	3.6408	0.07096	0.053	131.226			838	0.00164	255	255	255	3.93942	4.45921	0.05316	0.03931	83.7393			838	0.00414	255	255	255	3.78378	4.37182	0.074	0.07131	87.1975
839	0.00462	255	255	255	2.24278	3.65044	0.08275	0.0711	157.013			839	0.00168	255	255	255	3.90079	4.50915	0.05504	0.03887	103.946			839	0.00258	255	255	255	3.86787	4.37572	0.05943	0.05521	42.2744
840	0.00356	255	255	255	2.63977	3.65376	0.07885	0.05741	62.9151			840	0.00365	255	255	255	4.06186	4.55486	0.07782	0.05973	123.276			840	0.00203	255	255	255	3.94558	4.45542	0.0508	0.0508	0
841	0.00438	255	255	255	4.57114	3.65968	0.08971	0.0622	138.039			841	0.00284	255	255	255	3.98557	4.59039	0.0633	0.05706	108.64			841	0.00288	255	255	255	3.89998	4.50654	0.06343	0.05781	137.372
842	0.0024	255	255	255	2.37104	3.66176	0.06127	0.04995	99.8895			842	0.00231	255	255	255	3.91731	4.62724	0.05973	0.0492	79.4616			842	0.0044	255	255	255	4.05327	4.55589	0.08791	0.06366	106.355
843	0.00316	255	255	255	4.15913	3.67603	0.07555	0.05321	100.489			843	0.00382	255	255	255	3.98197	4.73292	0.08315	0.05842	93.3017			843	0.00248	255	255	255	3.98827	4.58649	0.05841	0.0541	153.2
844	0.00344	255	255	255	3.61463	3.67585	0.07483	0.0585	117.379			844	0.00319	255	255	255	3.86301	4.78165	0.06843	0.0593	89.2427			844	0.00264	255	255	255	3.90965	4.62605	0.05966	0.05629	58.0433
845	0.00233	255	255	255	4.34307	3.66711	0.05992	0.04951	126.644			845	0.00323	255	255	255	4.146	4.8456	0.06819	0.06024	79.4559			845	0.00307	255	255	255	3.9772	4.72353	0.06423	0.06095	137.68
846	0.00147	255	255	255	2.56816	3.66779	0.05316	0.03527	68.8515			846	0.00353	255	255	255	4.41706	4.85469	0.07113	0.06318	71.594			846	0.00273	255	255	255	4.14626	4.85252	0.06226	0.05589	106.827
847	0.00249	255	255	255	3.76796	3.68255	0.07171	0.04413	114.623			847	0.00564	255	255	255	3.9685	4.87602	0.10177	0.07059	119.738			847	0.00348	255	255	255	4.42196	4.86163	0.06902	0.06423	102.053
848	0.00353	255	255	255	1.94986	3.68774	0.07416	0.06059	160.27
849	0.00385	255	255	255	2.73638	3.69951	0.08007	0.06115	70.6591
850	0.00161	255	255	255	3.0153	3.69678	0.05111	0.04003	149.99
851	0.00459	255	255	255	2.41881	3.74483	0.07863	0.07426	83.5173
852	0.00355	255	255	255	3.94352	3.74094	0.06963	0.06486	120.163
853	0.00417	255	255	255	2.21276	3.74259	0.0754	0.0705	161.018
854	0.00319	255	255	255	3.70364	3.73843	0.0713	0.05699	146.477
855	0.00338	255	255	255	4.40435	3.75555	0.08115	0.05306	110.298
856	0.00343	255	255	255	2.54913	3.76152	0.07474	0.0585	77.2107
857	0.00208	255	255	255	2.6473	3.74852	0.05924	0.04468	68.9496
858	0.00437	255	255	255	1.23041	3.78318	0.08897	0.0626	65.4721
859	0.00492	255	255	255	4.18424	3.7831	0.09787	0.06394	134.878
860	0.00338	255	255	255	3.07305	3.77896	0.06947	0.06199	125.884
861	0.0053	255	255	255	0.21736	3.78429	0.10436	0.06462	5.29311
862	0.00199	255	255	255	2.99114	3.77597	0.06431	0.03944	161.312
863	0.00303	255	255	255	3.89472	3.80209	0.07417	0.05204	88.6239
864	0.00299	255	255	255	2.86307	3.81362	0.07463	0.05105	83.7833
865	0.00464	255	255	255	3.82213	3.82512	0.08719	0.06779	87.8504
866	0.00411	255	255	255	1.38656	3.8138	0.07757	0.06746	21.0546
867	0.00392	255	255	255	2.76066	3.82536	0.08192	0.06098	83.3726
868	0.00213	255	255	255	4.55422	3.84101	0.0658	0.04114	132.984
869	0.00471	255	255	255	1.29751	3.85226	0.0794	0.07548	140.769
870	0.00344	255	255	255	4.35724	3.85756	0.0898	0.04882	137.026
871	0.00497	255	255	255	2.52218	3.85776	0.1033	0.06128	157.883
872	0.00539	255	255	255	0.20266	3.85864	0.11458	0.05986	14.0052
873	0.00276	255	255	255	3.03441	3.86422	0.06424	0.05476	110.312
874	0.00358	255	255	255	3.14518	3.86933	0.06877	0.06623	168.694
875	0.00202	255	255	255	4.12901	3.86581	0.06027	0.04263	127.02
876	0.00459	255	255	255	2.1782	3.88677	0.08284	0.07062	1.58803
877	0.00797	255	255	255	1.18145	3.90634	0.10119	0.10026	42.1189
878	0.0075	255	255	255	2.03581	3.89545	0.13688	0.06981	177.857
879	0.00481	255	255	255	0.05577	3.91017	0.09564	0.064	14.7319
880	0.00376	255	255	255	2.40009	3.91271	0.08476	0.05646	176.831
881	0.00339	255	255	255	2.93469	3.91511	0.06724	0.06421	40.2486
882	0.00338	255	255	255	3.39243	3.93013	0.07441	0.0578	71.6049
883	0.00381	255	255	255	2.68362	3.93483	0.0733	0.0662	170.899
884	0.00476	255	255	255	0.20272	3.93122	0.11064	0.05482	12.8348
885	0.00376	255	255	255	3.12958	3.94644	0.08034	0.05957	24.3673
886	0.00471	255	255	255	3.22973	3.95852	0.08552	0.07015	133.671
887	0.00324	255	255	255	0.74709	3.9725	0.07583	0.05439	63.2051
888	0.0053	255	255	255	2.32056	3.97129	0.10006	0.0675	3.23757
889	0.00393	255	255	255	2.55517	3.97698	0.09371	0.05343	167.973
890	0.00656	255	255	255	2.08242	3.98867	0.13608	0.06135	179.738
891	0.00547	255	255	255	2.92202	3.99698	0.10792	0.06448	1.36743
892	0.00559	255	255	255	0.10898	4.00256	0.09888	0.07193	21.3442
893	0.0052	255	255	255	0.85411	4.00164	0.09377	0.07056	10.1154
894	0.0027	255	255	255	3.35208	4.00703	0.06489	0.05294	102.317
895	0.00471	255	255	255	4.55438	4.02378	0.09535	0.06286	116.461
896	0.00287	255	255	255	4.13063	4.01614	0.07554	0.04839	117.704
897	0.00634	255	255	255	2.79223	4.02837	0.11225	0.07191	171.027
898	0.00461	255	255	255	4.65109	4.03354	0.09338	0.06289	134.526
899	0.00374	255	255	255	3.45358	4.03167	0.07854	0.06058	46.3875
900	0.0046	255	255	255	3.54407	4.03506	0.08409	0.06964	137.435
901	0.006	255	255	255	3.21659	4.04343	0.09881	0.07729	151.216
902	0.00418	255	255	255	0.57741	4.04507	0.07706	0.06905	81.6517
903	0.00258	255	255	255	0.72314	4.04953	0.06577	0.04997	16.977
904	0.00386	255	255	255	3.68512	4.07232	0.07379	0.06658	94.6086
905	0.00294	255	255	255	4.24339	4.06771	0.06368	0.05879	141.414
906	0.00234	255	255	255	4.04634	4.06849	0.06067	0.04908	111.845
907	0.00216	255	255	255	0.48612	4.0783	0.05498	0.04994	77.2146
908	0.00519	255	255	255	0.23061	4.11079	0.09589	0.06889	36.4785
909	0.00242	255	255	255	0.3396	4.11137	0.0657	0.04691	52.5513
910	0.00273	255	255	255	4.18218	4.12053	0.07405	0.04699	115.622
911	0.00322	255	255	255	0.13259	4.11759	0.07571	0.05418	12.8566
912	0.00607	255	255	255	4.62691	4.14638	0.11383	0.06786	126.091
913	0.00479	255	255	255	3.01152	4.13625	0.10563	0.05773	144.164
914	0.00238	255	255	255	4.10409	4.13437	0.06089	0.04972	117.245
915	0.00467	255	255	255	3.69809	4.18781	0.08501	0.06992	70.8787
916	0.00287	255	255	255	4.26458	4.17699	0.06424	0.05682	107.629
917	0.0041	255	255	255	3.48892	4.18879	0.08513	0.06134	131.198
918	0.00323	255	255	255	4.44417	4.1879	0.07191	0.05728	87.2451
919	0.00304	255	255	255	4.3607	4.20349	0.07294	0.05314	127.573
920	0.00394	255	255	255	3.78945	4.22204	0.08017	0.06258	131.834
921	0.00289	255	255	255	4.17948	4.223	0.06763	0.05446	140.438
922	0.00456	255	255	255	3.88236	4.26128	0.08032	0.07229	151.769
923	0.00482	255	255	255	3.63099	4.30157	0.0886	0.0692	90.3021
924	0.00361	255	255	255	4.42407	4.30439	0.08506	0.054	101.446
925	0.00303	255	255	255	4.27144	4.29245	0.07831	0.04929	155.221
926	0.0053	255	255	255	3.79877	4.37629	0.10609	0.06356	92.1294
927	0.00446	255	255	255	3.98467	4.36945	0.10529	0.05399	111.981
928	0.00471	255	255	255	3.87684	4.37361	0.08964	0.06693	79.1454
929	0.0028	255	255	255	3.49196	4.36107	0.06637	0.05375	12.7774
930	0.0046	255	255	255	3.36468	4.3748	0.09379	0.06249	149.964
931	0.00466	255	255	255	3.60796	4.44725	0.09144	0.06494	123.228
932	0.00252	255	255	255	3.71738	4.44644	0.08294	0.03869	101.364
933	0.00299	255	255	255	3.94226	4.44804	0.07441	0.05121	106.57
934	0.00424	255	255	255	3.80852	4.49611	0.08785	0.06138	114.962
935	0.00322	255	255	255	3.89726	4.49539	0.07029	0.05829	104.36
936	0.01087	255	255	255	4.01741	4.56781	0.15943	0.08681	46.7045
937	0.00437	255	255	255	3.62793	4.58386	0.10685	0.05207	111.736
938	0.00349	255	255	255	3.89687	4.62645	0.07364	0.06028	83.3409
939	0.00258	255	255	255	3.83735	4.64908	0.09447	0.03478	106.269
940	0.00336	255	255	255	3.77415	4.67028	0.08249	0.0518	79.025
941	0.00244	255	255	255	3.69172	4.68367	0.06699	0.04642	99.3824
942	0.00462	255	255	255	3.97348	4.73883	0.08877	0.06628	83.275
943	0.00426	255	255	255	3.86622	4.7772	0.10121	0.05361	95.6113
944	0.00286	255	255	255	3.75941	4.81248	0.07419	0.04905	98.5617
945	0.0046	255	255	255	4.43162	4.8535	0.10178	0.05753	89.9235
946	0.00377	255	255	255	4.14558	4.84383	0.07883	0.06092	97.0429
947	0.00541	255	255	255	3.95873	4.87557	0.09357	0.07366	83.6186
948	0.00259	255	255	255	3.81305	4.88689	0.06366	0.05171	116.443
949	0.00452	255	255	255	3.98661	4.99547	0.08691	0.06617	72.7948
950	0.00353	255	255	255	4.08091	5.00067	0.07814	0.05751	69.1462
951	0.00278	255	255	255	3.88928	5.02719	0.07007	0.05052	92.6229
952	0.0094	255	255	255	4.51472	5.06324	0.15158	0.07897	90.6681
953	0.00279	255	255	255	4.62239	5.09942	0.08525	0.04172	92.6741
954	0.0038	255	255	255	4.039	5.16099	0.08881	0.05451	79.9595
955	0.0033	255	255	255	3.95365	5.16068	0.07681	0.0547	97.8165
956	0.00356	255	255	255	4.13081	5.20691	0.07784	0.05816	69.6949

## Sheet: s9_d6
							n	2056											n	1964											n	2086
							avg	0.063119											avg	0.0533468											avg	0.0635796
							stdev	0.0110598											stdev	0.00835571											stdev	0.0107197
1	0.00356	255	255	255	1.56171	0.03728	0.07276	0.06229	99.1402			1	0.00293	255	255	255	3.70836	0.02761	0.07238	0.0515	3.33165			1	0.00502	255	255	255	2.90269	0.04066	0.08527	0.07501	40.059
2	0.00408	255	255	255	2.62808	0.03841	0.08292	0.06271	43.2724			2	0.00393	255	255	255	3.34063	0.04058	0.0797	0.06275	38.8817			2	0.00546	255	255	255	1.36274	0.04288	0.08744	0.07945	157.095
3	0.00545	255	255	255	1.90459	0.04607	0.08776	0.0791	55.9882			3	0.0022	255	255	255	3.61292	0.02405	0.06867	0.04087	16.4141			3	0.00644	255	255	255	1.4712	0.04644	0.09241	0.08879	166.841
4	0.0035	255	255	255	2.05899	0.04029	0.07132	0.06247	61.2153			4	0.00234	255	255	255	3.24262	0.03387	0.05909	0.05049	61.7008			4	0.00323	255	255	255	1.55609	0.03893	0.07054	0.05839	107.663
5	0.00501	255	255	255	1.36588	0.04508	0.08474	0.07522	108.828			5	0.00259	255	255	255	3.42247	0.03606	0.06454	0.05117	39.2173			5	0.00369	255	255	255	2.31445	0.04217	0.07407	0.06335	112.251
6	0.003	255	255	255	1.98167	0.04263	0.0653	0.05843	70.7335			6	0.00311	255	255	255	2.62295	0.04119	0.06396	0.0619	105.188			6	0.00393	255	255	255	2.62013	0.04238	0.07332	0.06828	56.6357
7	0.00566	255	255	255	1.47513	0.048	0.08731	0.08248	22.0558			7	0.00399	255	255	255	3.01122	0.04818	0.07279	0.06984	60.9771			7	0.00347	255	255	255	3.42119	0.033	0.07072	0.06245	170.538
8	0.00566	255	255	255	3.00782	0.04873	0.08609	0.08377	173.08			8	0.00233	255	255	255	3.79969	0.04236	0.05524	0.0537	81.5979			8	0.00566	255	255	255	3.00693	0.04887	0.08867	0.08128	151.001
9	0.00383	255	255	255	3.16419	0.04824	0.07654	0.06368	72.9661			9	0.0038	255	255	255	1.47862	0.05024	0.07461	0.06481	94.4614			9	0.00424	255	255	255	3.16576	0.04844	0.07921	0.06815	75.9658
10	0.00443	255	255	255	3.33648	0.04698	0.07783	0.07254	147.907			10	0.00299	255	255	255	2.89858	0.04836	0.07168	0.05315	72.1048			10	0.00565	255	255	255	1.89623	0.05182	0.08614	0.08354	32.3306
11	0.00731	255	255	255	4.46465	0.06128	0.10779	0.0863	48.9812			11	0.00228	255	255	255	1.37811	0.04777	0.06277	0.04629	111.79			11	0.00263	255	255	255	1.98747	0.03838	0.05996	0.05582	171.446
12	0.00617	255	255	255	4.73446	0.05752	0.09796	0.08015	50.1874			12	0.00251	255	255	255	1.5605	0.04593	0.06272	0.0509	82.4635			12	0.00384	255	255	255	3.80007	0.04675	0.07301	0.06699	96.4432
13	0.00398	255	255	255	3.80071	0.05032	0.08388	0.06048	56.3655			13	0.00171	255	255	255	1.99443	0.04192	0.0537	0.04045	97.9685			13	0.00608	255	255	255	4.47132	0.05384	0.09986	0.07747	32.3838
14	0.00622	255	255	255	4.1758	0.05437	0.09398	0.08431	173.702			14	0.00274	255	255	255	1.89791	0.05368	0.06872	0.05079	86.9781			14	0.00565	255	255	255	4.17561	0.05612	0.09606	0.07491	150.167
15	0.00658	255	255	255	3.51634	0.06447	0.09898	0.08462	22.2669			15	0.00369	255	255	255	4.46797	0.05198	0.07489	0.0628	43.3827			15	0.00339	255	255	255	3.33211	0.0495	0.07506	0.05744	142.894
16	0.01205	255	255	255	4.00207	0.12829	0.19829	0.07736	99.334			16	0.00251	255	255	255	3.15953	0.05253	0.06682	0.04786	62.2576			16	0.00215	255	255	255	2.05984	0.0453	0.05723	0.04779	159.236
17	0.0041	255	255	255	1.64341	0.06872	0.0757	0.06897	113.117			17	0.00372	255	255	255	4.1757	0.058	0.07289	0.0649	93.6557			17	0.00504	255	255	255	4.73336	0.06228	0.08635	0.07426	140.767
18	0.00411	255	255	255	2.22571	0.07269	0.07748	0.06753	92.9181			18	0.00424	255	255	255	4.7397	0.05882	0.08111	0.06648	16.2804			18	0.00466	255	255	255	3.99152	0.06836	0.08656	0.06861	81.8095
19	0.00537	255	255	255	4.85307	0.07875	0.09652	0.0709	35.4846			19	0.00369	255	255	255	3.52058	0.06334	0.07548	0.06216	71.19			19	0.00501	255	255	255	1.64223	0.07065	0.08427	0.07564	96.7622
20	0.00423	255	255	255	4.95337	0.07453	0.08032	0.06707	12.9398			20	0.00381	255	255	255	3.99321	0.07449	0.08222	0.05901	64.0976			20	0.00444	255	255	255	2.22574	0.07415	0.08763	0.06456	99.2
21	0.00288	255	255	255	2.52671	0.07521	0.06124	0.05978	86.7761			21	0.00317	255	255	255	1.65164	0.07392	0.06626	0.06091	83.116			21	0.00428	255	255	255	3.51851	0.06691	0.0813	0.06707	157.165
22	0.00438	255	255	255	2.69435	0.08249	0.07585	0.07357	130.818			22	0.00329	255	255	255	2.53086	0.07791	0.07304	0.05737	98.6538			22	0.00339	255	255	255	2.53322	0.07581	0.07055	0.06119	76.2821
23	0.00464	255	255	255	2.7803	0.08448	0.08127	0.07266	114.502			23	0.00361	255	255	255	4.84893	0.07999	0.08282	0.05546	51.288			23	0.00471	255	255	255	4.84718	0.08036	0.08083	0.07422	41.7732
24	0.00476	255	255	255	4.08821	0.09012	0.08372	0.07245	116.217			24	0.00248	255	255	255	4.95348	0.07168	0.06496	0.04864	14.7808			24	0.00413	255	255	255	3.66205	0.08112	0.07407	0.07102	39.4113
25	0.00455	255	255	255	1.75405	0.09717	0.08815	0.06574	76.2629			25	0.00285	255	255	255	3.66431	0.08234	0.06631	0.0548	87.1725			25	0.00348	255	255	255	2.68922	0.08368	0.0735	0.06024	99.1576
26	0.00322	255	255	255	1.82648	0.08477	0.07065	0.05798	87.0288			26	0.00327	255	255	255	4.09264	0.08783	0.08106	0.05129	66.8222			26	0.00395	255	255	255	2.77761	0.08841	0.07567	0.06645	102.017
27	0.00415	255	255	255	4.29423	0.08983	0.07704	0.06864	24.4005			27	0.00217	255	255	255	2.69201	0.08671	0.05765	0.04782	73.4403			27	0.00469	255	255	255	4.08751	0.09018	0.08085	0.07393	96.5855
28	0.00498	255	255	255	3.66154	0.09285	0.08438	0.07508	129.925			28	0.00235	255	255	255	1.83033	0.08725	0.0627	0.04766	101.035			28	0.00346	255	255	255	1.81795	0.08482	0.07152	0.06168	105.266
29	0.0035	255	255	255	3.08493	0.0979	0.07176	0.06208	94.9784			29	0.00282	255	255	255	2.78067	0.0904	0.06468	0.0555	95.4389			29	0.00465	255	255	255	1.74765	0.10033	0.08726	0.06787	95.9676
30	0.00831	255	255	255	4.6426	0.12282	0.11638	0.09087	80.9347			30	0.00286	255	255	255	4.28729	0.09678	0.06711	0.05431	66.7284			30	0.00353	255	255	255	4.29292	0.09138	0.06958	0.0645	93.5619
31	0.00449	255	255	255	3.2562	0.11839	0.07871	0.07264	84.8618			31	0.00327	255	255	255	1.75202	0.1067	0.07588	0.05493	83.2162			31	0.00325	255	255	255	3.0846	0.10249	0.06655	0.06222	75.2195
32	0.0039	255	255	255	1.99542	0.11855	0.07364	0.06739	58.1939			32	0.00225	255	255	255	3.08898	0.10086	0.06381	0.04484	66.5852			32	0.0067	255	255	255	4.64836	0.11933	0.09873	0.08634	120.926
33	0.00834	255	255	255	4.53838	0.13975	0.11587	0.09165	74			33	0.0048	255	255	255	4.65257	0.11816	0.08688	0.07039	29.5332			33	0.00434	255	255	255	3.25708	0.11544	0.07808	0.07083	47.3425
34	0.00233	255	255	255	2.07532	0.11119	0.05799	0.05115	35.1553			34	0.00276	255	255	255	1.9968	0.11484	0.06121	0.05747	78.4412			34	0.00342	255	255	255	1.99646	0.1207	0.07311	0.05958	94.716
35	0.00431	255	255	255	2.86852	0.1212	0.07887	0.06963	85.9325			35	0.00204	255	255	255	2.08125	0.11449	0.05618	0.04623	63.7353			35	0.00272	255	255	255	2.07348	0.11497	0.0611	0.05667	161.73
36	0.00268	255	255	255	2.94665	0.11198	0.06047	0.05635	54.4993			36	0.00336	255	255	255	3.74886	0.11952	0.07163	0.05981	54.6715			36	0.00463	255	255	255	2.86377	0.1234	0.08075	0.07299	82.6846
37	0.00499	255	255	255	3.91273	0.12576	0.08469	0.07507	24.5338			37	0.00246	255	255	255	2.61024	0.11589	0.06106	0.0513	81.7412			37	0.00337	255	255	255	2.6113	0.11818	0.07225	0.05937	29.2995
38	0.0032	255	255	255	2.61267	0.11942	0.07101	0.05746	58.736			38	0.00259	255	255	255	3.25384	0.11505	0.06083	0.05411	51.7327			38	0.00291	255	255	255	2.94597	0.11732	0.06239	0.05939	164.458
39	0.00591	255	255	255	2.46214	0.13171	0.09105	0.0826	103.995			39	0.00644	255	255	255	2.45914	0.13554	0.09456	0.08671	50.1089			39	0.00516	255	255	255	3.74366	0.12749	0.08369	0.07846	141.165
40	0.00459	255	255	255	3.36057	0.12709	0.07701	0.07597	113.876			40	0.00245	255	255	255	2.94465	0.11878	0.06441	0.04837	49.5411			40	0.00553	255	255	255	2.45959	0.13036	0.08527	0.08251	56.7785
41	0.0046	255	255	255	3.7479	0.12892	0.07951	0.07365	171.301			41	0.0029	255	255	255	3.36467	0.1249	0.06646	0.0555	82.149			41	0.00472	255	255	255	3.36098	0.12853	0.08104	0.07416	122.842
42	0.00555	255	255	255	3.45433	0.13887	0.091	0.07762	113.131			42	0.00303	255	255	255	2.86573	0.12766	0.06586	0.05852	105.916			42	0.00567	255	255	255	2.15448	0.13977	0.09331	0.07735	60.6058
43	0.00461	255	255	255	1.55777	0.1336	0.07906	0.0742	168.425			43	0.00368	255	255	255	3.46024	0.13302	0.07123	0.06579	55.753			43	0.00558	255	255	255	3.90421	0.13317	0.08662	0.08205	23.6772
44	0.00496	255	255	255	2.15958	0.13821	0.08938	0.0707	55.652			44	0.00324	255	255	255	3.90574	0.1279	0.07467	0.05531	38.4665			44	0.00669	255	255	255	4.5342	0.14406	0.09989	0.08523	88.0735
45	0.00659	255	255	255	2.28033	0.14805	0.10843	0.07735	63.6039			45	0.00482	255	255	255	4.53631	0.13931	0.08652	0.07099	61.3849			45	0.00359	255	255	255	1.56385	0.13206	0.07165	0.0638	94.7243
46	0.00278	255	255	255	1.38627	0.13021	0.06115	0.05788	48.5949			46	0.00207	255	255	255	1.39102	0.12641	0.05811	0.04526	61.4528			46	0.00495	255	255	255	3.46011	0.13673	0.0922	0.06836	140.194
47	0.00298	255	255	255	1.4723	0.13206	0.06696	0.05657	69.1122			47	0.00364	255	255	255	1.56359	0.13438	0.08223	0.05639	24.2621			47	0.00341	255	255	255	1.38619	0.13128	0.06851	0.06342	40.8165
48	0.00436	255	255	255	3.16482	0.13945	0.08211	0.06762	65.7179			48	0.00307	255	255	255	2.15795	0.13966	0.07997	0.04882	62.158			48	0.00362	255	255	255	3.1698	0.13254	0.07101	0.06499	17.3632
49	0.00409	255	255	255	1.90904	0.14093	0.08048	0.06467	87.2074			49	0.00234	255	255	255	3.16345	0.13554	0.06436	0.04635	61.2895			49	0.00293	255	255	255	1.47545	0.13596	0.06801	0.05489	69.9955
50	0.00608	255	255	255	5.00075	0.15082	0.09572	0.08081	26.2534			50	0.0027	255	255	255	1.46662	0.13819	0.0709	0.04845	32.6588			50	0.00466	255	255	255	2.28145	0.14464	0.08716	0.06807	69.7164
51	0.00545	255	255	255	1.13006	0.16107	0.10576	0.06559	71.7651			51	0.00493	255	255	255	2.28395	0.14939	0.08642	0.07267	61.0155			51	0.00408	255	255	255	3.61955	0.14689	0.0792	0.06565	137.636
52	0.0058	255	255	255	1.67964	0.16055	0.09176	0.08052	34.775			52	0.00295	255	255	255	3.61867	0.14475	0.07116	0.05277	58.6695			52	0.00403	255	255	255	5.00165	0.1442	0.07833	0.06547	43.7433
53	0.00667	255	255	255	4.88669	0.16415	0.1092	0.07781	34.1983			53	0.00242	255	255	255	1.91358	0.14406	0.06015	0.05124	55.8979			53	0.00298	255	255	255	1.90861	0.1456	0.06486	0.05849	145.557
54	0.00323	255	255	255	3.0155	0.15244	0.07081	0.05809	49.0675			54	0.00502	255	255	255	4.43377	0.16	0.08997	0.07103	85.5805			54	0.0067	255	255	255	4.00969	0.16479	0.09908	0.08609	74.9636
55	0.00685	255	255	255	4.41885	0.17319	0.10945	0.0797	67.2969			55	0.00338	255	255	255	5.00994	0.14635	0.07383	0.05825	32.8518			55	0.00601	255	255	255	1.676	0.16272	0.08991	0.08512	75.7541
56	0.00237	255	255	255	3.55008	0.15292	0.06268	0.04812	64.2201			56	0.00307	255	255	255	2.7242	0.15897	0.07075	0.05518	90.6806			56	0.0037	255	255	255	3.01117	0.15569	0.06951	0.06782	136.173
57	0.00385	255	255	255	3.61518	0.1577	0.07281	0.06733	16.0269			57	0.00289	255	255	255	3.00825	0.15401	0.06616	0.05559	41.693			57	0.00531	255	255	255	4.42076	0.16815	0.0903	0.07486	77.5672
58	0.00353	255	255	255	2.7158	0.16098	0.07242	0.06198	58.808			58	0.00205	255	255	255	3.54562	0.15188	0.05822	0.0448	78.1363			58	0.00363	255	255	255	2.71799	0.15843	0.07073	0.06533	6.10924
59	0.00557	255	255	255	4.76226	0.17162	0.10351	0.0685	38.8799			59	0.00371	255	255	255	4.15272	0.16562	0.08601	0.05494	58.2416			59	0.00598	255	255	255	1.12063	0.18014	0.10037	0.07581	78.5062
60	0.00526	255	255	255	4.1535	0.16945	0.08375	0.07993	149.777			60	0.00381	255	255	255	1.12276	0.16923	0.07657	0.0633	72.1764			60	0.0058	255	255	255	4.89497	0.16889	0.08755	0.0844	20.0186
61	0.00397	255	255	255	2.53954	0.17471	0.07387	0.06845	3.80989			61	0.00307	255	255	255	1.68287	0.16335	0.07358	0.05321	76.722			61	0.00158	255	255	255	3.54586	0.15409	0.05483	0.0368	131.936
62	0.00366	255	255	255	2.794	0.17226	0.07279	0.06408	4.70026			62	0.003	255	255	255	4.00898	0.1694	0.07581	0.0504	69.5479			62	0.00415	255	255	255	2.79291	0.17063	0.07563	0.06984	118.805
63	0.00434	255	255	255	2.38177	0.18348	0.07871	0.07026	64.9036			63	0.00498	255	255	255	4.891	0.16759	0.09101	0.06968	11.0554			63	0.00475	255	255	255	4.14795	0.17182	0.08406	0.07202	147.404
64	0.00416	255	255	255	3.29926	0.18391	0.07496	0.07062	69.7887			64	0.0023	255	255	255	2.79727	0.16662	0.06324	0.04639	115.671			64	0.00584	255	255	255	4.76025	0.18153	0.09264	0.08029	44.7629
65	0.00219	255	255	255	1.24171	0.17762	0.06497	0.04286	90.0261			65	0.00333	255	255	255	2.54537	0.17501	0.07276	0.05835	104.866			65	0.00441	255	255	255	2.53812	0.17432	0.07866	0.07136	29.2239
66	0.00388	255	255	255	4.27648	0.18035	0.07687	0.06434	175.03			66	0.00259	255	255	255	4.27114	0.17258	0.06643	0.04971	60.1698			66	0.00344	255	255	255	4.26915	0.17552	0.06719	0.06516	28.9257
67	0.00296	255	255	255	3.09116	0.18102	0.06399	0.05894	29.8786			67	0.00354	255	255	255	3.30869	0.18046	0.07557	0.05968	56.004			67	0.00432	255	255	255	2.38175	0.18943	0.07729	0.07112	89.6864
68	0.003	255	255	255	2.63811	0.18477	0.06428	0.05944	82.7064			68	0.00186	255	255	255	3.09275	0.17514	0.05826	0.0407	61.1383			68	0.00323	255	255	255	3.0939	0.17783	0.06932	0.05934	39.7674
69	0.00282	255	255	255	2.06822	0.18578	0.06113	0.05881	156.404			69	0.00321	255	255	255	4.75379	0.18869	0.08407	0.0486	45.2287			69	0.00444	255	255	255	3.3053	0.18503	0.07689	0.07357	40.0897
70	0.00214	255	255	255	2.93515	0.18254	0.0565	0.04821	53.6001			70	0.00301	255	255	255	2.38303	0.18785	0.06642	0.05761	89.3465			70	0.0029	255	255	255	2.93311	0.18325	0.06245	0.05907	149.99
71	0.00617	255	255	255	1.50326	0.22126	0.0984	0.07979	74.3811			71	0.00195	255	255	255	2.935	0.18328	0.05828	0.04257	46.9969			71	0.00348	255	255	255	2.07074	0.18954	0.07104	0.06232	158.548
72	0.00399	255	255	255	1.4107	0.213	0.07961	0.06379	96.3252			72	0.00174	255	255	255	2.07083	0.18593	0.05782	0.03824	63.3162			72	0.00262	255	255	255	2.63996	0.18718	0.05853	0.0569	15.868
73	0.0032	255	255	255	3.67692	0.20941	0.06696	0.06077	45.4622			73	0.00213	255	255	255	2.64749	0.18876	0.05558	0.04891	135.968			73	0.00354	255	255	255	3.67633	0.20879	0.06987	0.06448	115.188
74	0.00505	255	255	255	1.85077	0.22418	0.09054	0.07101	94.0108			74	0.00319	255	255	255	1.84925	0.20568	0.07568	0.0537	86.112			74	0.00437	255	255	255	1.84201	0.22186	0.08501	0.06538	114.014
75	0.00323	255	255	255	2.86048	0.2127	0.06966	0.05897	112.069			75	0.00307	255	255	255	2.86687	0.207	0.07629	0.05131	55.7401			75	0.00364	255	255	255	2.86178	0.21213	0.07485	0.06188	122.568
76	0.00571	255	255	255	1.77138	0.2273	0.09945	0.07313	58.6195			76	0.00305	255	255	255	3.68017	0.20299	0.06482	0.05989	23.2403			76	0.00382	255	255	255	3.41455	0.21334	0.07366	0.06595	52.4283
77	0.00264	255	255	255	3.91555	0.21376	0.06744	0.04979	85.8996			77	0.00223	255	255	255	3.76441	0.21165	0.06403	0.04426	69.8491			77	0.00359	255	255	255	1.40547	0.21828	0.07501	0.06101	96.8412
78	0.00769	255	255	255	1.97154	0.22834	0.14839	0.06599	14.5922			78	0.00264	255	255	255	3.41281	0.20969	0.06598	0.05098	39.5099			78	0.00414	255	255	255	1.50679	0.22158	0.08237	0.06393	74.5574
79	0.0038	255	255	255	3.40835	0.21755	0.07494	0.0646	31.9772			79	0.00348	255	255	255	3.16254	0.22084	0.0735	0.06024	85.2176			79	0.00542	255	255	255	3.50782	0.22502	0.09207	0.07498	47.0196
80	0.00395	255	255	255	3.75576	0.21787	0.07682	0.06553	151.988			80	0.00262	255	255	255	3.91568	0.21268	0.06568	0.05087	50.3042			80	0.00316	255	255	255	3.91046	0.2155	0.0657	0.06126	101.901
81	0.0048	255	255	255	3.1629	0.22304	0.08069	0.07571	177.569			81	0.00274	255	255	255	2.00511	0.21632	0.06245	0.05589	35.7342			81	0.00508	255	255	255	3.16641	0.22567	0.08593	0.0752	117.912
82	0.0043	255	255	255	3.50334	0.22564	0.08134	0.06731	46.5372			82	0.00177	255	255	255	1.40988	0.21673	0.0556	0.04056	80.2785			82	0.00314	255	255	255	3.75939	0.21806	0.06827	0.05847	115.891
83	0.0046	255	255	255	2.47654	0.22912	0.0816	0.07176	106.031			83	0.00334	255	255	255	1.77576	0.21998	0.07035	0.06051	24.0218			83	0.00357	255	255	255	1.76531	0.22654	0.074	0.06147	117.552
84	0.00365	255	255	255	4.62232	0.22647	0.07166	0.06486	22.4327			84	0.00291	255	255	255	2.47992	0.22635	0.06925	0.05359	85.8192			84	0.00349	255	255	255	2.0016	0.22184	0.07038	0.06307	84.5385
85	0.00383	255	255	255	3.0395	0.23422	0.07556	0.06451	125.013			85	0.00255	255	255	255	3.50381	0.2263	0.0643	0.05051	64.6787			85	0.00499	255	255	255	2.47695	0.22964	0.08696	0.07311	124.653
86	0.00453	255	255	255	1.6084	0.24256	0.08278	0.06967	84.8817			86	0.0025	255	255	255	1.51193	0.2272	0.06519	0.04889	55.2607			86	0.00239	255	255	255	3.59986	0.22376	0.05997	0.05075	154.209
87	0.00368	255	255	255	2.14141	0.2366	0.07931	0.05909	48.7371			87	0.00238	255	255	255	3.60269	0.22674	0.06422	0.04713	62.1476			87	0.00316	255	255	255	4.62282	0.22399	0.07152	0.0562	156.03
88	0.00343	255	255	255	5.01259	0.23745	0.07749	0.05628	38.7901			88	0.00312	255	255	255	1.9369	0.23469	0.07659	0.0519	62.4138			88	0.00436	255	255	255	1.60491	0.2384	0.08253	0.06727	81.1835
89	0.00522	255	255	255	2.7035	0.24677	0.08981	0.07404	14.2686			89	0.00381	255	255	255	5.00104	0.23585	0.07661	0.06326	50.7609			89	0.00385	255	255	255	1.93528	0.237	0.08323	0.05889	97.3622
90	0.00235	255	255	255	3.59774	0.23282	0.06282	0.04766	16.7795			90	0.00278	255	255	255	3.03881	0.23208	0.06676	0.05311	67.5733			90	0.0006	255	255	255	1.45407	0.2107	0.02883	0.02658	39.4443
91	0.00236	255	255	255	1.68579	0.24091	0.06226	0.04836	71.544			91	0.00252	255	255	255	1.61033	0.23952	0.06406	0.05001	52.288			91	0.00397	255	255	255	3.03918	0.23424	0.07618	0.0663	116.58
92	0.00433	255	255	255	4.07282	0.2487	0.07572	0.07289	125.284			92	0.00234	255	255	255	2.14224	0.23437	0.06694	0.04456	43.9672			92	0.00407	255	255	255	5.01239	0.23833	0.0779	0.06647	81.3804
93	0.00624	255	255	255	2.59323	0.25415	0.09782	0.08128	23.1937			93	0.00197	255	255	255	1.69026	0.24184	0.05715	0.04399	73.2388			93	0.00412	255	255	255	2.13715	0.2439	0.08065	0.06509	27.9507
94	0.00251	255	255	255	3.24157	0.23956	0.0642	0.04982	36.1979			94	0.00161	255	255	255	3.24582	0.235	0.04793	0.0428	54.337			94	0.00536	255	255	255	2.59652	0.25007	0.08784	0.07765	174.45
95	0.00593	255	255	255	1.04987	0.26113	0.08955	0.08436	130.024			95	0.00302	255	255	255	4.07274	0.25062	0.07624	0.05041	61.9849			95	0.00459	255	255	255	2.70075	0.25063	0.07881	0.07424	90.8305
96	0.00664	255	255	255	4.80708	0.26362	0.09535	0.08865	53.9519			96	0.00347	255	255	255	2.69894	0.25087	0.06902	0.06407	37.4357			96	0.00278	255	255	255	3.24452	0.23903	0.06088	0.05823	157.053
97	0.00787	255	255	255	4.70352	0.26959	0.11203	0.08948	73.1582			97	0.00417	255	255	255	2.60334	0.25512	0.07707	0.06882	160.072			97	0.00463	255	255	255	4.06988	0.25033	0.07817	0.07547	124.568
98	0.00367	255	255	255	2.79455	0.25482	0.07274	0.0642	47.656			98	0.00201	255	255	255	2.79371	0.2511	0.05978	0.04271	61.2444			98	0.00524	255	255	255	4.81433	0.25603	0.08927	0.07468	92.7437
99	0.00282	255	255	255	4.45161	0.25333	0.07021	0.05112	50.8922			99	0.00301	255	255	255	0.82379	0.2537	0.06454	0.05929	14.2125			99	0.00433	255	255	255	0.82975	0.24971	0.08648	0.06376	36.1147
100	0.004	255	255	255	0.83014	0.25906	0.08272	0.06153	55.332			100	0.0044	255	255	255	1.05072	0.2644	0.0779	0.07185	118.084			100	0.00689	255	255	255	1.05618	0.26583	0.09789	0.08956	87.9264
101	0.00464	255	255	255	2.95935	0.26337	0.07843	0.07529	56.4678			101	0.00352	255	255	255	4.69422	0.26617	0.07496	0.0598	67.8203			101	0.00213	255	255	255	1.68248	0.24581	0.05349	0.05062	80.4177
102	0.00177	255	255	255	4.90229	0.25021	0.05674	0.03975	42.0825			102	0.00298	255	255	255	2.95601	0.26956	0.0748	0.05072	68.2739			102	0.00326	255	255	255	2.7918	0.25438	0.06671	0.06216	31.8813
103	0.00481	255	255	255	4.53256	0.27563	0.08563	0.07148	63.6292			103	0.00252	255	255	255	3.9751	0.26509	0.06298	0.05087	76.62			103	0.00218	255	255	255	4.90749	0.24989	0.0533	0.05214	29.4626
104	0.0024	255	255	255	3.97683	0.26453	0.06497	0.0471	43.251			104	0.0054	255	255	255	4.81456	0.27133	0.09673	0.07103	30.7862			104	0.00641	255	255	255	4.69883	0.27043	0.09361	0.08718	93.6868
105	0.00463	255	255	255	2.40373	0.28241	0.08357	0.07053	65.7625			105	0.00262	255	255	255	3.31716	0.26837	0.06123	0.05439	87.3882			105	0.00326	255	255	255	4.44299	0.25935	0.07533	0.05512	40.6508
106	0.00489	255	255	255	3.31563	0.27842	0.08471	0.07349	170.46			106	0.00335	255	255	255	4.51851	0.27528	0.08235	0.05176	55.3083			106	0.00505	255	255	255	2.95847	0.2686	0.08439	0.07625	67.3804
107	0.00315	255	255	255	3.86552	0.27774	0.06831	0.05877	110.489			107	0.0036	255	255	255	2.40055	0.28526	0.07394	0.06205	82.7925			107	0.00307	255	255	255	3.9692	0.26719	0.06631	0.05896	65.4548
108	0.00404	255	255	255	0.92732	0.28571	0.07573	0.06794	63.4438			108	0.00242	255	255	255	3.86888	0.27764	0.0629	0.04892	79.7014			108	0.00519	255	255	255	4.53282	0.27844	0.0885	0.07464	98.7185
109	0.00857	255	255	255	3.65674	0.296	0.16567	0.0659	12.0684			109	0.00305	255	255	255	0.92585	0.28428	0.06798	0.0571	74.2682			109	0.00523	255	255	255	3.31728	0.27633	0.08906	0.07472	166.724
110	0.00432	255	255	255	2.87413	0.29038	0.08372	0.06573	43.6117			110	0.00216	255	255	255	3.69876	0.27761	0.05677	0.04847	87.3286			110	0.00392	255	255	255	3.86432	0.27493	0.07311	0.06826	79.8012
111	0.00346	255	255	255	2.08214	0.29	0.06727	0.06541	116.768			111	0.00297	255	255	255	2.87145	0.2878	0.07341	0.05152	47.4556			111	0.00471	255	255	255	2.40028	0.28754	0.08212	0.07298	108.422
112	0.00388	255	255	255	3.1116	0.29224	0.07242	0.0683	8.71917			112	0.00223	255	255	255	3.1129	0.28996	0.06029	0.04719	35.5378			112	0.00378	255	255	255	3.70131	0.28413	0.07243	0.06654	43.6231
113	0.00403	255	255	255	3.42627	0.2992	0.07946	0.06461	54.7009			113	0.0039	255	255	255	3.41706	0.30646	0.08177	0.06069	72.391			113	0.00455	255	255	255	0.92808	0.28548	0.07891	0.07337	34.4761
114	0.00637	255	255	255	2.31636	0.31453	0.09169	0.08852	100.675			114	0.00162	255	255	255	2.08132	0.29091	0.04829	0.04282	63.1718			114	0.00287	255	255	255	2.08007	0.29045	0.07129	0.05128	123.154
115	0.00349	255	255	255	2.19631	0.30425	0.08114	0.05484	2.53934			115	0.00303	255	255	255	1.39682	0.30157	0.07472	0.05158	50.6964			115	0.00457	255	255	255	2.87064	0.29386	0.08171	0.07126	54.2892
116	0.00477	255	255	255	2.50076	0.32236	0.08814	0.06894	69.1259			116	0.00365	255	255	255	2.31598	0.31659	0.07348	0.06318	81.18			116	0.00421	255	255	255	3.11024	0.29203	0.07567	0.07083	162.6
117	0.00303	255	255	255	3.51828	0.30697	0.06901	0.05585	14.1424			117	0.00252	255	255	255	3.51765	0.30725	0.06093	0.05267	61.0602			117	0.00484	255	255	255	1.38402	0.30072	0.08899	0.06927	21.9015
118	0.00481	255	255	255	1.74952	0.3165	0.08995	0.06811	32.4917			118	0.00325	255	255	255	3.61173	0.30915	0.06984	0.05929	59.2417			118	0.00513	255	255	255	3.42785	0.30557	0.08659	0.0754	57.6147
119	0.003	255	255	255	3.20687	0.31419	0.06508	0.05871	175.051			119	0.00436	255	255	255	1.99877	0.31774	0.07451	0.07445	144.077			119	0.00421	255	255	255	3.60879	0.30352	0.08141	0.06584	151.425
120	0.00357	255	255	255	4.93324	0.3194	0.07547	0.0602	44.2037			120	0.00233	255	255	255	3.20697	0.30633	0.05782	0.0514	2.90353			120	0.006	255	255	255	2.31561	0.31886	0.09472	0.08063	107.929
121	0.00427	255	255	255	1.85844	0.31995	0.07704	0.07057	170.883			121	0.00331	255	255	255	1.8665	0.31851	0.07408	0.05694	60.883			121	0.00401	255	255	255	3.20814	0.31073	0.07302	0.06992	137.735
122	0.00523	255	255	255	1.99586	0.32491	0.08726	0.07627	5.78925			122	0.0043	255	255	255	2.18973	0.31382	0.08695	0.06291	21.3422			122	0.00442	255	255	255	1.74897	0.31301	0.0812	0.06926	149.753
123	0.00431	255	255	255	3.77655	0.32759	0.07895	0.06949	57.6125			123	0.00229	255	255	255	1.75348	0.3119	0.05894	0.04949	56.479			123	0.0038	255	255	255	1.86268	0.31269	0.07373	0.06566	139.167
124	0.0081	255	255	255	4.59623	0.34223	0.1414	0.07292	41.0601			124	0.0016	255	255	255	1.67366	0.31499	0.06005	0.03388	69.7254			124	0.00378	255	255	255	2.1931	0.30884	0.07683	0.06258	17.1503
125	0.00222	255	255	255	1.67143	0.31939	0.06679	0.04227	48.4397			125	0.00314	255	255	255	3.77626	0.32973	0.07424	0.05377	80.1079			125	0.00303	255	255	255	3.51321	0.31019	0.06371	0.0605	60.5184
126	0.00355	255	255	255	2.76952	0.33057	0.07222	0.06253	49.9276			126	0.00385	255	255	255	2.49283	0.3315	0.07989	0.06143	116.458			126	0.00508	255	255	255	1.99434	0.3269	0.089	0.07261	112.089
127	0.00442	255	255	255	4.11783	0.32708	0.08533	0.06591	8.67067			127	0.00268	255	255	255	2.76943	0.32879	0.0686	0.04984	67.1223			127	0.0051	255	255	255	2.49619	0.3239	0.0886	0.07331	79.6034
128	0.00506	255	255	255	3.04624	0.3398	0.08555	0.07528	92.0703			128	0.00391	255	255	255	4.12128	0.33499	0.0802	0.06202	65.1143			128	0.00542	255	255	255	3.77526	0.32432	0.09562	0.07214	56.949
129	0.00467	255	255	255	2.67859	0.33694	0.08518	0.06978	12.5901			129	0.00358	255	255	255	3.04275	0.33527	0.07282	0.06262	59.1272			129	0.00249	255	255	255	1.66875	0.32233	0.07119	0.04461	81.0252
130	0.00517	255	255	255	4.37261	0.34396	0.08685	0.0758	72.8493			130	0.00261	255	255	255	1.48737	0.33215	0.06859	0.04839	61.2082			130	0.00529	255	255	255	4.11627	0.32942	0.08579	0.07854	13.2307
131	0.00595	255	255	255	2.58416	0.3469	0.09491	0.07988	22.4212			131	0.00362	255	255	255	2.68608	0.33207	0.06939	0.06635	39.7143			131	0.00415	255	255	255	2.77101	0.32807	0.0756	0.06995	77.1511
132	0.0037	255	255	255	0.8347	0.34623	0.07268	0.06487	71.8309			132	0.00366	255	255	255	4.36793	0.33932	0.07965	0.0585	63.8909			132	0.00333	255	255	255	4.93026	0.31963	0.0747	0.05669	23.6539
133	0.00558	255	255	255	4.46293	0.35633	0.09144	0.07766	65.4998			133	0.00314	255	255	255	1.58715	0.34033	0.07353	0.05444	66.9883			133	0.00605	255	255	255	1.59149	0.33437	0.0941	0.08192	5.54614
134	0.00372	255	255	255	2.94585	0.35462	0.07307	0.06474	52.4552			134	0.00445	255	255	255	4.59843	0.34583	0.08359	0.06775	45.1901			134	0.00515	255	255	255	3.03957	0.34092	0.08556	0.07669	124.952
135	0.00366	255	255	255	3.3412	0.35275	0.07372	0.06327	17.2403			135	0.00336	255	255	255	3.33755	0.35505	0.08096	0.05292	65.8052			135	0.00473	255	255	255	1.48198	0.34165	0.08379	0.07186	102.387
136	0.00754	255	255	255	4.99728	0.37303	0.10815	0.08871	58.5259			136	0.00256	255	255	255	0.83438	0.34205	0.06142	0.05314	52.5581			136	0.0046	255	255	255	2.67997	0.34125	0.07831	0.07478	58.4034
137	0.00484	255	255	255	4.76517	0.36697	0.08318	0.07405	136.652			137	0.00419	255	255	255	2.58641	0.35116	0.0765	0.06977	120.989			137	0.00638	255	255	255	4.59673	0.34416	0.10864	0.07476	45.5585
138	0.00609	255	255	255	2.84391	0.38196	0.10019	0.07738	94.2436			138	0.00424	255	255	255	4.46056	0.35085	0.08069	0.06697	45.9516			138	0.00443	255	255	255	4.36987	0.34427	0.07874	0.07164	128.308
139	0.00309	255	255	255	3.67903	0.36167	0.06693	0.05874	92.1483			139	0.00241	255	255	255	2.94867	0.34835	0.05924	0.05175	80.3123			139	0.00592	255	255	255	4.76886	0.35687	0.10694	0.07043	77.0761
140	0.0033	255	255	255	3.25364	0.3716	0.06653	0.06324	134.609			140	0.00318	255	255	255	3.67966	0.34965	0.0691	0.05865	44.1909			140	0.00586	255	255	255	2.58609	0.34721	0.09354	0.07976	34.7698
141	0.00419	255	255	255	2.07024	0.37842	0.08592	0.06206	51.6312			141	0.00404	255	255	255	4.76492	0.34925	0.08372	0.06145	15.1861			141	0.00373	255	255	255	0.83392	0.34092	0.07524	0.06317	20.8797
142	0.00291	255	255	255	2.42557	0.37621	0.07156	0.05186	59.5877			142	0.00243	255	255	255	3.1682	0.36736	0.05779	0.05363	25.5627			142	0.004	255	255	255	2.94315	0.35432	0.07743	0.06572	4.90277
143	0.00235	255	255	255	3.16222	0.36773	0.05961	0.05023	173.149			143	0.00238	255	255	255	3.25196	0.36952	0.05787	0.05241	174.1			143	0.00465	255	255	255	4.45846	0.36055	0.07779	0.07613	117.989
144	0.00355	255	255	255	1.79031	0.38312	0.07637	0.05913	41.0437			144	0.00324	255	255	255	2.83953	0.3813	0.07255	0.05692	69.9878			144	0.00406	255	255	255	3.68176	0.35936	0.07398	0.06991	117.867
145	0.00627	255	255	255	1.937	0.3965	0.0998	0.07994	136.082			145	0.00209	255	255	255	2.4241	0.37269	0.0565	0.04714	107.685			145	0.00632	255	255	255	5.00012	0.37095	0.09272	0.08682	87.3574
146	0.00591	255	255	255	3.54958	0.39257	0.09276	0.08108	174.726			146	0.00507	255	255	255	4.9978	0.38877	0.09199	0.07019	53.5405			146	0.00348	255	255	255	3.33937	0.35478	0.071	0.06236	176.135
147	0.00443	255	255	255	4.26362	0.39416	0.07705	0.07314	82.3601			147	0.00294	255	255	255	1.79747	0.38313	0.07428	0.0504	59.4244			147	0.00565	255	255	255	2.84246	0.38129	0.09509	0.07567	89.0813
148	0.00381	255	255	255	2.25698	0.38835	0.08075	0.06009	28.9429			148	0.00261	255	255	255	2.07592	0.38464	0.06682	0.04976	49.0296			148	0.00325	255	255	255	3.15929	0.36811	0.06703	0.06178	170.771
149	0.00318	255	255	255	3.43038	0.39073	0.06425	0.06299	59.2212			149	0.00416	255	255	255	3.54199	0.39201	0.0784	0.06752	57.5649			149	0.00362	255	255	255	3.25545	0.36912	0.06966	0.06617	2.13851
150	0.00501	255	255	255	4.84735	0.39714	0.09115	0.06993	40.91			150	0.00363	255	255	255	4.26208	0.39764	0.08006	0.05772	78.5175			150	0.00053	255	255	255	3.46284	0.3521	0.02682	0.02529	69.2448
151	0.0058	255	255	255	4.64538	0.41568	0.10047	0.07354	36.9907			151	0.0023	255	255	255	2.25191	0.39168	0.06747	0.04331	65.6327			151	0.00331	255	255	255	2.42662	0.37315	0.06711	0.06277	56.0832
152	0.00413	255	255	255	2.3452	0.40755	0.07614	0.06909	18.9901			152	0.00236	255	255	255	3.43756	0.38764	0.05794	0.05187	74.4091			152	0.00373	255	255	255	2.07473	0.37967	0.07424	0.06402	67.9436
153	0.0034	255	255	255	2.15367	0.40673	0.07564	0.05715	41.6852			153	0.00395	255	255	255	4.83872	0.39951	0.08181	0.06147	79.5853			153	0.00604	255	255	255	3.55	0.39419	0.08882	0.08653	83.9025
154	0.00432	255	255	255	0.87094	0.42602	0.09713	0.05665	78.4695			154	0.00357	255	255	255	1.94586	0.39732	0.06913	0.06572	87.8402			154	0.0033	255	255	255	1.7973	0.38234	0.06808	0.06171	88.8574
155	0.00479	255	255	255	2.50948	0.41628	0.08579	0.07109	17.4995			155	0.00446	255	255	255	2.15784	0.40483	0.09505	0.05969	38.1537			155	0.00511	255	255	255	4.26653	0.39227	0.08486	0.07661	102.949
156	0.00319	255	255	255	2.74939	0.4133	0.06908	0.05883	19.7297			156	0.00481	255	255	255	4.63798	0.41691	0.08959	0.06837	73.6175			156	0.00629	255	255	255	1.93149	0.40236	0.09131	0.08768	122.598
157	0.0047	255	255	255	1.70754	0.42608	0.08275	0.07229	70.689			157	0.00344	255	255	255	2.35098	0.40354	0.06864	0.06386	18.5818			157	0.00339	255	255	255	3.43329	0.39034	0.06974	0.06191	149.181
158	0.00378	255	255	255	1.85222	0.42172	0.07129	0.06752	48.9475			158	0.00314	255	255	255	2.50597	0.41308	0.0653	0.06113	83.0399			158	0.00489	255	255	255	4.84726	0.39581	0.08127	0.0766	44.1301
159	0.00349	255	255	255	2.67199	0.4196	0.06731	0.06603	96.6294			159	0.00261	255	255	255	1.86008	0.41221	0.06814	0.0488	45.0393			159	0.00327	255	255	255	2.24882	0.39168	0.06843	0.06091	75.3802
160	0.00412	255	255	255	3.10681	0.42164	0.07952	0.06594	21.4797			160	0.00188	255	255	255	1.43641	0.40956	0.05921	0.04051	64.0861			160	0.0046	255	255	255	4.6547	0.4059	0.08208	0.07141	37.6051
161	0.0047	255	255	255	3.01454	0.43094	0.0826	0.07249	85.0424			161	0.00204	255	255	255	2.75138	0.41289	0.05573	0.0466	66.0023			161	0.00416	255	255	255	2.35116	0.40763	0.07422	0.07132	144.2
162	0.00547	255	255	255	3.33677	0.42865	0.0885	0.07869	175.787			162	0.00145	255	255	255	1.53925	0.4111	0.04952	0.03719	30.7343			162	0.00428	255	255	255	2.14968	0.41155	0.07774	0.07007	40.2396
163	0.00512	255	255	255	4.51888	0.43401	0.08499	0.07668	55.9618			163	0.0029	255	255	255	2.6692	0.41995	0.06296	0.05867	99.3081			163	0.00461	255	255	255	0.87203	0.41791	0.08405	0.0698	76.1282
164	0.00417	255	255	255	0.78874	0.43853	0.08742	0.06074	81.7614			164	0.00362	255	255	255	3.01499	0.43043	0.07636	0.06036	66.3583			164	0.00257	255	255	255	1.43571	0.40413	0.05819	0.05619	39.5038
165	0.00279	255	255	255	3.6679	0.42886	0.0603	0.05898	37.9468			165	0.00269	255	255	255	3.10983	0.42459	0.06363	0.0539	52.2491			165	0.00411	255	255	255	2.50361	0.4146	0.07557	0.06917	27.8867
166	0.00311	255	255	255	2.59079	0.43605	0.06657	0.05947	20.3403			166	0.00453	255	255	255	3.33246	0.43985	0.08781	0.06562	68.5393			166	0.00336	255	255	255	2.75042	0.41635	0.06889	0.06219	99.6955
167	0.00359	255	255	255	2.93196	0.43942	0.0728	0.06279	44.1148			167	0.00336	255	255	255	4.52342	0.4336	0.06923	0.06173	91.3304			167	0.00297	255	255	255	1.54697	0.41099	0.07623	0.04955	19.5685
168	0.00381	255	255	255	0.93419	0.44499	0.07662	0.06326	97.9749			168	0.00379	255	255	255	3.22229	0.44161	0.08577	0.05632	70.4739			168	0.00501	255	255	255	1.70371	0.42767	0.08504	0.07509	128.893
169	0.00379	255	255	255	1.63249	0.4471	0.07147	0.06751	87.1458			169	0.00317	255	255	255	1.71324	0.43707	0.07071	0.05716	82.6635			169	0.00336	255	255	255	1.85333	0.42367	0.0695	0.06156	89.8025
170	0.00893	255	255	255	3.23772	0.47869	0.15653	0.07264	104.232			170	0.00191	255	255	255	3.66437	0.43094	0.05693	0.04262	87.8555			170	0.00354	255	255	255	2.66742	0.423	0.07081	0.0637	141.119
171	0.00293	255	255	255	3.48307	0.44189	0.06331	0.05887	133.535			171	0.00232	255	255	255	2.93465	0.4377	0.05832	0.05067	19.123			171	0.00436	255	255	255	3.01374	0.42619	0.08021	0.06915	179.896
172	0.00421	255	255	255	4.34589	0.44738	0.08045	0.06669	59.5898			172	0.00178	255	255	255	0.78607	0.4401	0.0562	0.04042	43.5132			172	0.00375	255	255	255	3.1067	0.42635	0.07416	0.06431	37.9973
173	0.00317	255	255	255	4.737	0.44557	0.07627	0.05285	60.0894			173	0.00305	255	255	255	0.94516	0.44438	0.07305	0.05321	40.3857			173	0.00515	255	255	255	3.33409	0.43436	0.08632	0.07602	73.6539
174	0.00437	255	255	255	4.89024	0.4594	0.09313	0.05979	58.0888			174	0.00257	255	255	255	2.59037	0.44151	0.06009	0.05451	160.684			174	0.00419	255	255	255	4.5182	0.43202	0.07499	0.0711	131.248
175	0.00643	255	255	255	4.06266	0.46441	0.09865	0.08294	38.2615			175	0.00514	255	255	255	4.34147	0.45865	0.08667	0.07558	72.4969			175	0.00601	255	255	255	4.34962	0.4467	0.09745	0.07848	56.8531
176	0.00689	255	255	255	2.3892	0.48172	0.15509	0.0566	41.2337			176	0.00195	255	255	255	1.62332	0.45146	0.06146	0.04037	102.003			176	0.0031	255	255	255	3.66185	0.43205	0.06727	0.0586	11.8385
177	0.00656	255	255	255	3.59604	0.47618	0.09709	0.08604	14.5956			177	0.00189	255	255	255	3.48995	0.44484	0.05279	0.04565	56.3188			177	0.00433	255	255	255	0.78574	0.44086	0.08268	0.06662	39.5308
178	0.00502	255	255	255	4.17351	0.47122	0.08202	0.07792	102.334			178	0.00513	255	255	255	4.06276	0.4636	0.08983	0.07274	27.1989			178	0.00434	255	255	255	0.9415	0.44373	0.07873	0.07024	114.171
179	0.00511	255	255	255	2.27777	0.47379	0.08317	0.07816	151.777			179	0.00321	255	255	255	4.71752	0.46296	0.07471	0.05469	90.8793			179	0.00396	255	255	255	2.9307	0.44021	0.07671	0.06577	54.3852
180	0.00559	255	255	255	2.84598	0.48097	0.0873	0.08148	72.7789			180	0.00298	255	255	255	2.41671	0.45821	0.06419	0.0591	13.8755			180	0.00524	255	255	255	3.22116	0.44592	0.08788	0.07599	171.868
181	0.0075	255	255	255	5.00432	0.49398	0.11443	0.08341	57.5899			181	0.00397	255	255	255	2.27646	0.47376	0.0878	0.05759	58.6412			181	0.00292	255	255	255	2.58775	0.44028	0.06283	0.05923	128.982
182	0.00306	255	255	255	3.41668	0.4757	0.06805	0.0572	91.4148			182	0.00408	255	255	255	3.60035	0.47139	0.0798	0.06516	50.7939			182	0.00288	255	255	255	3.48705	0.44294	0.06671	0.05488	117.739
183	0.00237	255	255	255	1.80763	0.47668	0.05938	0.05089	96.8484			183	0.003	255	255	255	2.85142	0.47302	0.06446	0.05928	155.032			183	0.00346	255	255	255	1.62685	0.4449	0.06748	0.06529	118.933
184	0.00461	255	255	255	2.11459	0.49069	0.08382	0.07006	48.3591			184	0.0038	255	255	255	4.1723	0.4794	0.07622	0.06345	88.7915			184	0.00387	255	255	255	4.73083	0.44856	0.08217	0.05999	36.5219
185	0.00321	255	255	255	2.49005	0.48795	0.06644	0.06149	164.014			185	0.00238	255	255	255	3.41637	0.4763	0.06088	0.04973	74.6494			185	0.00545	255	255	255	4.06289	0.45848	0.09251	0.07504	8.88718
186	0.00358	255	255	255	2.76329	0.49147	0.07131	0.06394	50.1715			186	0.00323	255	255	255	1.50249	0.47723	0.07246	0.05669	41.7868			186	0.00363	255	255	255	2.4206	0.45556	0.07555	0.06116	36.5082
187	0.00332	255	255	255	2.01174	0.49482	0.07849	0.05381	60.7103			187	0.00215	255	255	255	1.80565	0.481	0.05813	0.04714	83.1565			187	0.00143	255	255	255	4.42886	0.44583	0.04863	0.03741	46.6248
188	0.00268	255	255	255	2.68446	0.49353	0.06009	0.05671	97.0961			188	0.00189	255	255	255	2.11922	0.48426	0.05311	0.04537	53.8186			188	0.00506	255	255	255	4.16731	0.47339	0.08513	0.07572	72.2083
189	0.00299	255	255	255	3.08385	0.49421	0.06525	0.05839	160.535			189	0.00225	255	255	255	2.0101	0.49092	0.06288	0.04551	58.0027			189	0.00372	255	255	255	4.87662	0.46168	0.08105	0.0585	23.3116
190	0.00282	255	255	255	1.94589	0.50509	0.06428	0.05584	50.4503			190	0.00175	255	255	255	3.07894	0.48851	0.05783	0.03861	49.4856			190	0.00588	255	255	255	2.27526	0.47653	0.09645	0.07757	51.9911
191	0.00333	255	255	255	2.20607	0.51125	0.0712	0.05955	66.1424			191	0.00233	255	255	255	2.49367	0.49179	0.05887	0.05048	43.4683			191	0.00362	255	255	255	3.41419	0.47915	0.07186	0.06415	96.1912
192	0.00381	255	255	255	3.00276	0.51694	0.07931	0.06111	88.4006			192	0.00279	255	255	255	2.76037	0.49632	0.06568	0.05406	58.6437			192	0.00555	255	255	255	3.5923	0.47817	0.0885	0.07987	4.9539
193	0.00296	255	255	255	3.94623	0.51457	0.07187	0.0524	66.5145			193	0.00427	255	255	255	4.98861	0.50414	0.08778	0.06187	62.9975			193	0.00417	255	255	255	2.84289	0.47364	0.07746	0.06862	141.952
194	0.00397	255	255	255	4.81109	0.51426	0.08574	0.05897	49.0359			194	0.00182	255	255	255	2.68274	0.49375	0.04963	0.04666	22.4396			194	0.0045	255	255	255	1.49808	0.4773	0.07745	0.07397	18.358
195	0.00186	255	255	255	4.38347	0.50395	0.05205	0.04544	28.5431			195	0.00227	255	255	255	1.94055	0.5045	0.05798	0.04983	105.435			195	0.0021	255	255	255	1.4206	0.4735	0.05701	0.047	47.9843
196	0.00532	255	255	255	3.50998	0.52321	0.08606	0.07874	146.81			196	0.0034	255	255	255	2.20476	0.51547	0.07418	0.05835	70.6685			196	0.00297	255	255	255	1.80265	0.47731	0.06228	0.06065	134.301
197	0.00327	255	255	255	4.63301	0.51549	0.06638	0.0628	31.4287			197	0.00259	255	255	255	3.16892	0.50926	0.06225	0.05306	69.5376			197	0.00403	255	255	255	2.11987	0.49058	0.07784	0.06587	81.8557
198	0.00487	255	255	255	1.74539	0.52683	0.08537	0.07267	51.937			198	0.00288	255	255	255	2.35479	0.51021	0.06107	0.05995	10.2345			198	0.00415	255	255	255	2.76084	0.49535	0.07812	0.06762	64.303
199	0.00593	255	255	255	2.58208	0.52472	0.09478	0.0797	174.703			199	0.00294	255	255	255	3.00287	0.51244	0.06608	0.05657	19.1333			199	0.00371	255	255	255	2.49195	0.48899	0.07605	0.06213	26.5693
200	0.0027	255	255	255	3.16466	0.51578	0.06046	0.05691	168.234			200	0.00341	255	255	255	1.74469	0.52163	0.06984	0.06221	59.1513			200	0.00372	255	255	255	2.00703	0.4985	0.07329	0.06463	69.6691
201	0.00443	255	255	255	0.80109	0.52997	0.08626	0.06539	70.7905			201	0.00402	255	255	255	2.58246	0.52157	0.07461	0.06858	22.6242			201	0.00245	255	255	255	3.08222	0.49087	0.06318	0.04931	137.709
202	0.00456	255	255	255	3.33091	0.52637	0.08034	0.07233	159.03			202	0.00397	255	255	255	3.5024	0.5259	0.07941	0.06367	74.2074			202	0.00565	255	255	255	4.99331	0.50214	0.09406	0.07644	4.26301
203	0.00327	255	255	255	2.9188	0.52147	0.06771	0.06148	53.4873			203	0.00197	255	255	255	3.94326	0.5154	0.05682	0.04425	78.7342			203	0.00286	255	255	255	2.68459	0.49898	0.06291	0.05784	149.486
204	0.00509	255	255	255	4.4471	0.53189	0.10113	0.06412	35.0146			204	0.0041	255	255	255	4.44707	0.52476	0.07645	0.0683	38.9832			204	0.00367	255	255	255	2.35384	0.50552	0.07141	0.06548	35.415
205	0.00585	255	255	255	3.73386	0.53713	0.09739	0.07644	27.6952			205	0.00414	255	255	255	4.62627	0.52531	0.07781	0.06767	52.1069			205	0.00296	255	255	255	1.93898	0.50671	0.06624	0.05693	91.5962
206	0.00495	255	255	255	4.52755	0.54375	0.0983	0.06411	59.9587			206	0.00262	255	255	255	3.24554	0.5226	0.0618	0.05407	50.6862			206	0.003	255	255	255	3.94413	0.51021	0.06397	0.05973	94.959
207	0.00463	255	255	255	1.12772	0.54977	0.09485	0.06208	86.1413			207	0.0031	255	255	255	3.33641	0.52335	0.06581	0.05991	30.191			207	0.00357	255	255	255	2.20219	0.51673	0.07122	0.0638	87.7365
208	0.00703	255	255	255	1.32437	0.55538	0.10306	0.08684	58.243			208	0.00262	255	255	255	2.91695	0.52704	0.06058	0.05497	120.334			208	0.00651	255	255	255	2.58323	0.52391	0.0918	0.09028	24.2907
209	0.00392	255	255	255	1.84457	0.54153	0.07994	0.06249	57.3718			209	0.00488	255	255	255	4.79624	0.53495	0.0893	0.06953	39.0246			209	0.00399	255	255	255	3.00068	0.51793	0.07885	0.06447	93.0215
210	0.00543	255	255	255	4.30115	0.54934	0.09048	0.07635	57.7638			210	0.00294	255	255	255	0.80284	0.52723	0.06669	0.05614	50.7665			210	0.00327	255	255	255	4.63727	0.51341	0.06663	0.06256	57.7667
211	0.0029	255	255	255	1.66675	0.53664	0.06237	0.05923	178.693			211	0.00367	255	255	255	3.73451	0.53285	0.0728	0.06415	177.29			211	0.00501	255	255	255	3.33765	0.52329	0.0894	0.07142	136.382
212	0.00458	255	255	255	4.72062	0.54821	0.08033	0.07255	177.684			212	0.0035	255	255	255	1.12314	0.54476	0.07828	0.05698	68.7737			212	0.00418	255	255	255	4.81064	0.51738	0.08812	0.06044	32.6222
213	0.00451	255	255	255	4.11999	0.55442	0.07735	0.0742	142.98			213	0.00306	255	255	255	2.84281	0.54454	0.07437	0.05235	66.2161			213	0.00433	255	255	255	0.79973	0.52649	0.08225	0.06697	76.5683
214	0.00181	255	255	255	4.89304	0.5403	0.05019	0.04581	60.3359			214	0.00149	255	255	255	1.66323	0.53281	0.05031	0.03781	32.6051			214	0.00538	255	255	255	1.74143	0.52783	0.08863	0.07727	76.0464
215	0.00386	255	255	255	2.42981	0.55406	0.07591	0.06479	133.652			215	0.00191	255	255	255	1.84039	0.5417	0.05486	0.04442	60.8019			215	0.00161	255	255	255	4.37741	0.50714	0.04543	0.04515	26.7486
216	0.00374	255	255	255	2.83356	0.55551	0.07158	0.06655	13.9964			216	0.00371	255	255	255	1.32398	0.552	0.07121	0.06636	65.9026			216	0.00266	255	255	255	3.16294	0.5167	0.06398	0.05292	147.506
217	0.00511	255	255	255	1.02375	0.58064	0.11553	0.05627	71.9969			217	0.00279	255	255	255	1.55852	0.54827	0.06384	0.05562	28.7417			217	0.00539	255	255	255	4.45308	0.52699	0.10288	0.06668	40.7769
218	0.00393	255	255	255	2.07257	0.56081	0.07959	0.0629	43.362			218	0.00411	255	255	255	2.43328	0.55878	0.08453	0.06184	87.1553			218	0.00554	255	255	255	3.50913	0.53418	0.08871	0.07956	140.391
219	0.00365	255	255	255	0.88917	0.57025	0.07845	0.05932	77.1326			219	0.00389	255	255	255	4.11812	0.56024	0.07572	0.06539	117.306			219	0.00631	255	255	255	3.73974	0.53135	0.09697	0.08291	20.3039
220	0.00485	255	255	255	2.67186	0.57009	0.08312	0.07423	20.2862			220	0.00316	255	255	255	4.71803	0.55634	0.06937	0.05802	69.6096			220	0.0037	255	255	255	2.91791	0.52753	0.07084	0.06647	107.465
221	0.00474	255	255	255	3.101	0.5731	0.08442	0.07146	156.956			221	0.00351	255	255	255	2.07063	0.56334	0.07574	0.05904	49.2073			221	0.00382	255	255	255	3.24793	0.5275	0.07448	0.0653	15.3461
222	0.00828	255	255	255	3.41471	0.58952	0.10317	0.10219	10.7146			222	0.00359	255	255	255	0.88684	0.56778	0.0762	0.06006	46.2617			222	0.00212	255	255	255	1.66148	0.53404	0.05411	0.04983	156.42
223	0.00507	255	255	255	2.25241	0.59004	0.13092	0.04928	29.1048			223	0.00385	255	255	255	2.67718	0.57451	0.07397	0.0662	139.641			223	0.00343	255	255	255	1.84072	0.53954	0.06934	0.06297	110.792
224	0.00593	255	255	255	2.52068	0.58922	0.09209	0.08203	139.555			224	0.00544	255	255	255	4.30101	0.5862	0.08981	0.07718	92.1477			224	0.0041	255	255	255	4.52617	0.54635	0.08288	0.06293	68.9057
225	0.00339	255	255	255	2.7653	0.58224	0.07033	0.06131	97.0336			225	0.0042	255	255	255	1.47006	0.58881	0.08466	0.06311	98.6068			225	0.00326	255	255	255	1.54798	0.54312	0.06811	0.06088	77.5972
226	0.00285	255	255	255	1.91647	0.58134	0.06126	0.05923	78.5005			226	0.00258	255	255	255	2.76842	0.57859	0.07136	0.04597	65.7192			226	0.00411	255	255	255	4.71643	0.54637	0.08104	0.06464	36.6361
227	0.00405	255	255	255	3.91043	0.5872	0.07315	0.07047	155.116			227	0.00415	255	255	255	3.09586	0.58404	0.07777	0.068	37.0582			227	0.00753	255	255	255	1.32346	0.55442	0.10957	0.08746	13.5665
228	0.00663	255	255	255	1.4672	0.5996	0.09563	0.08822	104.897			228	0.00469	255	255	255	3.42418	0.58763	0.0872	0.06854	129.019			228	0.00428	255	255	255	1.12866	0.55266	0.07772	0.07009	92.8286
229	0.00362	255	255	255	2.35489	0.59369	0.07471	0.06163	28.5921			229	0.00438	255	255	255	3.91345	0.58925	0.07824	0.07132	137.183			229	0.00392	255	255	255	2.4273	0.54973	0.07146	0.06983	67.8353
230	0.00511	255	255	255	0.54651	0.62248	0.11898	0.05468	74.6994			230	0.0022	255	255	255	1.91339	0.57962	0.05734	0.04876	63.4072			230	0.00479	255	255	255	4.11794	0.55281	0.08338	0.0732	34.6412
231	0.00597	255	255	255	3.29799	0.6045	0.09287	0.08187	22.3661			231	0.0015	255	255	255	2.28092	0.57641	0.04767	0.04014	99.9249			231	0.00505	255	255	255	1.02856	0.56745	0.10986	0.05852	73.7209
232	0.00336	255	255	255	0.96129	0.60715	0.08483	0.05044	60.7163			232	0.00369	255	255	255	2.52096	0.59379	0.07155	0.06573	179.856			232	0.00191	255	255	255	4.89519	0.53975	0.05506	0.04417	165.221
233	0.00442	255	255	255	3.00288	0.60228	0.0755	0.07449	103.177			233	0.00293	255	255	255	2.35515	0.58816	0.06744	0.05535	9.96923			233	0.00381	255	255	255	2.83518	0.55509	0.0744	0.06515	95.8201
234	0.00857	255	255	255	0.62896	0.63197	0.12347	0.08833	76.7979			234	0.00257	255	255	255	1.02169	0.59414	0.05898	0.05544	109.205			234	0.00499	255	255	255	2.07388	0.56446	0.08311	0.07643	41.8353
235	0.00489	255	255	255	3.20585	0.6085	0.08577	0.07258	119.572			235	0.00335	255	255	255	2.99964	0.60328	0.07885	0.05405	57.389			235	0.00554	255	255	255	2.66926	0.57088	0.08527	0.08271	143.942
236	0.00557	255	255	255	1.6371	0.61271	0.09132	0.07771	61.1594			236	0.00297	255	255	255	3.21524	0.60624	0.06732	0.05618	98.9039			236	0.00375	255	255	255	0.89228	0.56934	0.07091	0.06734	60.7621
237	0.00318	255	255	255	2.90506	0.60195	0.06744	0.06001	167.001			237	0.00428	255	255	255	4.02629	0.61667	0.08282	0.06584	68.6506			237	0.00361	255	255	255	4.29938	0.56902	0.07304	0.06296	59.1108
238	0.00427	255	255	255	4.3673	0.60939	0.08857	0.06138	36.1741			238	0.00212	255	255	255	0.9609	0.60422	0.05937	0.04551	57.0639			238	0.00466	255	255	255	3.09691	0.57677	0.08007	0.07417	126.038
239	0.00293	255	255	255	4.64118	0.60729	0.07013	0.05315	70.4547			239	0.00331	255	255	255	1.62781	0.61407	0.07433	0.05668	65.5715			239	0.0076	255	255	255	3.41883	0.59002	0.10786	0.08972	142.537
240	0.00321	255	255	255	1.99897	0.61102	0.06635	0.06166	118.929			240	0.00231	255	255	255	2.91006	0.60505	0.05867	0.05009	126.545			240	0.00301	255	255	255	1.9129	0.57864	0.0669	0.0572	105.996
241	0.00413	255	255	255	5.01084	0.61587	0.08659	0.06068	35.0635			241	0.00309	255	255	255	3.30871	0.60941	0.06789	0.05799	172.74			241	0.0036	255	255	255	2.76624	0.58218	0.07326	0.06255	96.5202
242	0.00279	255	255	255	3.83023	0.6177	0.06873	0.05166	74.765			242	0.00212	255	255	255	2.22236	0.61123	0.05767	0.04685	64.3005			242	0.00647	255	255	255	1.46437	0.59548	0.09775	0.08433	66.778
243	0.00369	255	255	255	4.03003	0.61864	0.07271	0.06469	77.4851			243	0.00327	255	255	255	4.17663	0.62056	0.07621	0.05455	83.8604			243	0.00257	255	255	255	2.27869	0.57569	0.06228	0.05258	38.3663
244	0.00344	255	255	255	1.80623	0.61796	0.07454	0.05874	35.8775			244	0.00212	255	255	255	1.99582	0.6122	0.05486	0.04925	71.4885			244	0.00482	255	255	255	3.90702	0.58584	0.07991	0.07686	13.4228
245	0.00718	255	255	255	3.52448	0.62831	0.10536	0.08677	170.257			245	0.00265	255	255	255	3.82401	0.61853	0.06473	0.05213	122.386			245	0.00525	255	255	255	2.51481	0.58854	0.08615	0.07757	176.759
246	0.00313	255	255	255	1.56179	0.61973	0.0649	0.06134	51.2301			246	0.00324	255	255	255	5.00804	0.62148	0.07147	0.05779	61.28			246	0.00513	255	255	255	3.00233	0.60068	0.08659	0.0754	116.579
247	0.00402	255	255	255	1.72924	0.63045	0.0762	0.06723	90.688			247	0.0022	255	255	255	1.80838	0.61918	0.05792	0.04826	75.7076			247	0.00377	255	255	255	4.38	0.5929	0.07516	0.0639	29.5925
248	0.00184	255	255	255	3.75428	0.62164	0.05884	0.03992	68.5575			248	0.00335	255	255	255	3.53054	0.62544	0.06846	0.06234	101.794			248	0.00352	255	255	255	2.35109	0.59543	0.0729	0.0615	166.032
249	0.00354	255	255	255	3.67919	0.63456	0.07439	0.06063	76.3362			249	0.00501	255	255	255	4.91156	0.64175	0.09691	0.06583	59.1071			249	0.00624	255	255	255	3.30244	0.60806	0.097	0.08191	159.027
250	0.00252	255	255	255	4.173	0.62315	0.0633	0.05069	24.5735			250	0.0013	255	255	255	1.55474	0.62501	0.04654	0.03555	104.409			250	0.00424	255	255	255	3.20371	0.60826	0.08264	0.06526	111.418
251	0.00314	255	255	255	4.81647	0.62755	0.0764	0.05232	37.8199			251	0.00299	255	255	255	1.73241	0.63431	0.06655	0.05725	53.5308			251	0.00353	255	255	255	0.95807	0.60345	0.06894	0.06518	112.4
252	0.00376	255	255	255	4.48586	0.63133	0.07322	0.06537	9.76113			252	0.00213	255	255	255	3.75423	0.62774	0.05645	0.04806	18.8542			252	0.0048	255	255	255	1.628	0.61116	0.08552	0.0715	65.4809
253	0.00382	255	255	255	2.44551	0.63929	0.0766	0.06342	106.649			253	0.00317	255	255	255	3.67947	0.63614	0.06739	0.05981	18.7473			253	0.00317	255	255	255	2.21875	0.60421	0.07153	0.0565	61.4397
254	0.00387	255	255	255	4.56503	0.63602	0.07869	0.06257	54.9522			254	0.00316	255	255	255	4.56411	0.64529	0.07825	0.05137	87.7756			254	0.00328	255	255	255	4.64284	0.60298	0.06521	0.06401	169.104
255	0.00435	255	255	255	4.90696	0.63984	0.07845	0.07056	32.6704			255	0.00291	255	255	255	2.44673	0.64145	0.06674	0.0556	37.6788			255	0.00327	255	255	255	2.90457	0.60799	0.06716	0.06207	136.374
256	0.00521	255	255	255	1.1676	0.64625	0.08892	0.0746	69.3212			256	0.00334	255	255	255	2.61744	0.64381	0.06922	0.06149	41.6008			256	0.00351	255	255	255	1.81191	0.61354	0.073	0.06118	82.9258
257	0.00356	255	255	255	2.61298	0.63977	0.07245	0.06263	41.6224			257	0.00348	255	255	255	1.15651	0.65655	0.07599	0.05826	69.7069			257	0.00383	255	255	255	1.99184	0.61141	0.07229	0.0675	54.0941
258	0.00447	255	255	255	1.3265	0.64989	0.08486	0.06712	80.5015			258	0.00301	255	255	255	2.14822	0.64477	0.06743	0.05683	13.175			258	0.00368	255	255	255	4.03098	0.61534	0.0712	0.06575	81.1732
259	0.0056	255	255	255	2.71907	0.65521	0.09197	0.07752	53.5563			259	0.00308	255	255	255	2.71996	0.65288	0.06897	0.05692	66.1543			259	0.00502	255	255	255	5.00264	0.62102	0.09194	0.0695	31.9487
260	0.00336	255	255	255	2.15027	0.64279	0.06798	0.06286	20.7552			260	0.00279	255	255	255	1.32627	0.65192	0.06815	0.05219	25.0462			260	0.00317	255	255	255	3.83237	0.61465	0.06805	0.05939	119.532
261	0.00435	255	255	255	3.14418	0.65873	0.08289	0.06686	65.7815			261	0.00174	255	255	255	2.29524	0.65224	0.05524	0.04013	59.7571			261	0.00629	255	255	255	3.52445	0.63142	0.09276	0.08631	170.809
262	0.00586	255	255	255	0.83411	0.6679	0.09842	0.07586	77.3533			262	0.00359	255	255	255	3.14554	0.66032	0.07277	0.06281	72.9814			262	0.00318	255	255	255	4.8081	0.62327	0.07514	0.05393	39.7465
263	0.00528	255	255	255	2.06078	0.66399	0.08479	0.07927	85.3187			263	0.00142	255	255	255	1.92737	0.65551	0.04727	0.03826	58.0835			263	0.00445	255	255	255	4.48288	0.63133	0.08395	0.06752	36.0042
264	0.00327	255	255	255	2.30333	0.6543	0.06911	0.06023	46.3355			264	0.00244	255	255	255	2.06389	0.66837	0.06369	0.04883	84.9786			264	0.00257	255	255	255	3.75435	0.62316	0.05961	0.05485	148.872
265	0.00474	255	255	255	4.72526	0.66239	0.08538	0.07065	41.2807			265	0.00155	255	255	255	2.87044	0.6619	0.05224	0.03768	58.4514			265	0.00175	255	255	255	4.16484	0.61772	0.05105	0.04363	43.6992
266	0.00168	255	255	255	1.92632	0.6539	0.05049	0.04237	88.7216			266	0.00188	255	255	255	2.81068	0.664	0.05325	0.04505	72.5503			266	0.00484	255	255	255	4.90781	0.63568	0.08188	0.07522	155.295
267	0.00269	255	255	255	2.86926	0.66094	0.05983	0.05732	84.7778			267	0.00298	255	255	255	0.82846	0.67487	0.07124	0.05333	61.3482			267	0.00206	255	255	255	1.5571	0.62304	0.05301	0.04951	56.2605
268	0.00222	255	255	255	2.81064	0.66021	0.05712	0.04952	56.4043			268	0.00282	255	255	255	4.12149	0.67951	0.0693	0.05188	78.1373			268	0.00486	255	255	255	1.72714	0.63545	0.08085	0.07659	37.1919
269	0.00553	255	255	255	1.09135	0.6882	0.10179	0.06923	85.7408			269	0.00219	255	255	255	2.53615	0.67147	0.06085	0.04576	32.8763			269	0.00414	255	255	255	3.67869	0.63475	0.07694	0.06844	69.5362
270	0.00426	255	255	255	3.05994	0.67851	0.0787	0.06894	117.504			270	0.00272	255	255	255	2.97607	0.67402	0.06712	0.05151	29.8549			270	0.0039	255	255	255	2.44577	0.63935	0.07763	0.06399	82.9091
271	0.00317	255	255	255	2.54033	0.66807	0.07028	0.05735	12.071			271	0.00384	255	255	255	3.06289	0.68317	0.0704	0.06947	55.4623			271	0.00408	255	255	255	2.61174	0.64077	0.07404	0.07022	75.8503
272	0.00703	255	255	255	2.3554	0.70211	0.15155	0.05909	51.4765			272	0.0024	255	255	255	3.35962	0.67339	0.05931	0.0516	23.6969			272	0.00429	255	255	255	4.56796	0.63974	0.07806	0.07	48.7023
273	0.00248	255	255	255	2.97247	0.67074	0.06047	0.05215	122.206			273	0.00126	255	255	255	1.51569	0.67007	0.04233	0.03777	91.1981			273	0.00388	255	255	255	2.14605	0.64529	0.07326	0.06751	26.6859
274	0.00511	255	255	255	4.22752	0.67828	0.08786	0.07406	5.49194			274	0.00238	255	255	255	1.86537	0.67902	0.06046	0.05016	69.4406			274	0.00532	255	255	255	2.71907	0.65521	0.08899	0.07608	66.8278
275	0.00521	255	255	255	3.35099	0.68205	0.08479	0.07829	167.203			275	0.00402	255	255	255	1.08645	0.69294	0.08247	0.06211	65.9924			275	0.00444	255	255	255	1.1664	0.65308	0.07639	0.07399	78.4724
276	0.00427	255	255	255	1.86553	0.68345	0.07688	0.07072	129.262			276	0.00304	255	255	255	2.37069	0.68333	0.06556	0.05904	43.0424			276	0.00602	255	255	255	0.82972	0.66741	0.10024	0.0764	72.7862
277	0.00303	255	255	255	4.12122	0.68007	0.06532	0.059	86.9878			277	0.00243	255	255	255	1.67063	0.68701	0.06206	0.04984	67.4211			277	0.00396	255	255	255	1.31753	0.65916	0.07918	0.06365	98.0354
278	0.00179	255	255	255	1.5166	0.67422	0.04814	0.04742	110.1			278	0.00179	255	255	255	2.22812	0.68357	0.05363	0.04256	73.1437			278	0.00476	255	255	255	2.05895	0.66327	0.07991	0.07583	65.4781
279	0.00486	255	255	255	3.44952	0.69353	0.08347	0.07412	114.411			279	0.00293	255	255	255	3.61961	0.69277	0.06818	0.05475	33.2022			279	0.00335	255	255	255	2.29628	0.65895	0.06812	0.06257	70.0512
280	0.00365	255	255	255	4.41085	0.68575	0.07806	0.05954	51.4038			280	0.0045	255	255	255	3.82229	0.70204	0.07911	0.07235	135.547			280	0.00422	255	255	255	3.13815	0.66536	0.08017	0.06706	115.855
281	0.00248	255	255	255	1.67031	0.68633	0.05801	0.05436	68.2867			281	0.00327	255	255	255	3.25069	0.70426	0.06882	0.06041	27.4631			281	0.00548	255	255	255	4.71975	0.66609	0.09126	0.07649	38.3291
282	0.00249	255	255	255	2.23081	0.68503	0.06315	0.05029	20.214			282	0.00205	255	255	255	3.45808	0.69388	0.05462	0.04785	179.815			282	0.00243	255	255	255	1.92389	0.65551	0.05903	0.05231	66.8623
283	0.00415	255	255	255	3.6179	0.69614	0.07452	0.07088	51.7984			283	0.0026	255	255	255	1.9805	0.70738	0.06316	0.05238	67.2219			283	0.00257	255	255	255	2.80677	0.66315	0.06498	0.05032	102.911
284	0.00434	255	255	255	4.32719	0.69582	0.08328	0.0664	42.1591			284	0.00362	255	255	255	0.94176	0.7155	0.08468	0.0545	56.4993			284	0.0026	255	255	255	2.86959	0.66368	0.06262	0.05292	101.378
285	0.00524	255	255	255	3.25111	0.70669	0.08692	0.07676	3.47504			285	0.00354	255	255	255	3.71593	0.71274	0.07172	0.06281	88.4573			285	0.00605	255	255	255	4.22178	0.67473	0.09234	0.08341	12.6357
286	0.00444	255	255	255	0.93305	0.71462	0.09014	0.06276	68.3796			286	0.0031	255	255	255	4.62287	0.71251	0.06783	0.05812	60.5928			286	0.00357	255	255	255	2.54093	0.67177	0.06986	0.06511	135.127
287	0.00333	255	255	255	1.9816	0.70616	0.07248	0.0585	139.674			287	0.00423	255	255	255	2.45328	0.73658	0.07947	0.06771	55.4789			287	0.00288	255	255	255	2.96966	0.67011	0.06613	0.05553	126.738
288	0.00436	255	255	255	3.82032	0.71135	0.08429	0.0658	37.1233			288	0.00458	255	255	255	2.91783	0.7411	0.08714	0.06689	59.0968			288	0.00386	255	255	255	4.41672	0.6774	0.07527	0.06527	115.531
289	0.00424	255	255	255	4.61792	0.71803	0.08157	0.06618	47.5643			289	0.00247	255	255	255	2.62233	0.73034	0.06367	0.04945	76.7983			289	0.0045	255	255	255	1.86517	0.68299	0.08432	0.06794	115.304
290	0.00362	255	255	255	3.70856	0.71803	0.07309	0.06314	25.5847			290	0.00321	255	255	255	1.24523	0.7359	0.07932	0.05151	79.2644			290	0.00436	255	255	255	2.37184	0.67762	0.07748	0.07159	75.5461
291	0.00494	255	255	255	4.50586	0.7272	0.08041	0.07824	70.2996			291	0.00293	255	255	255	1.46244	0.73199	0.0654	0.05708	19.303			291	0.00453	255	255	255	3.35543	0.67978	0.07891	0.07309	158.867
292	0.00231	255	255	255	4.80929	0.71811	0.06	0.04907	67.2089			292	0.00381	255	255	255	4.50373	0.73726	0.07546	0.0643	63.4422			292	0.00282	255	255	255	4.12136	0.67385	0.06275	0.05729	166.269
293	0.00609	255	255	255	2.45088	0.73212	0.09186	0.08445	23.5617			293	0.00331	255	255	255	1.75424	0.74207	0.0746	0.05654	84.3107			293	0.00414	255	255	255	3.05726	0.68247	0.07818	0.0675	124.382
294	0.00637	255	255	255	2.91841	0.7361	0.09233	0.08779	11.147			294	0.00232	255	255	255	2.1484	0.73035	0.0592	0.04992	49.2231			294	0.00252	255	255	255	1.51514	0.66896	0.07323	0.04382	2.53571
295	0.00362	255	255	255	1.46325	0.72705	0.07102	0.06491	73.835			295	0.00207	255	255	255	1.3221	0.73542	0.0565	0.04664	40.8707			295	0.00284	255	255	255	2.22541	0.68378	0.06587	0.05482	117.837
296	0.00379	255	255	255	2.62378	0.72634	0.07243	0.06661	56.0438			296	0.00367	255	255	255	2.7239	0.74623	0.07504	0.06231	57.3297			296	0.00433	255	255	255	1.08835	0.69338	0.08129	0.0679	83.3663
297	0.00398	255	255	255	4.93744	0.7286	0.08403	0.06031	36.1125			297	0.00258	255	255	255	2.81671	0.7406	0.06601	0.04978	62.5943			297	0.00382	255	255	255	3.61383	0.69103	0.07087	0.06862	174.81
298	0.00403	255	255	255	1.24502	0.74122	0.08473	0.06052	98.8263			298	0.00148	255	255	255	2.32157	0.7432	0.04948	0.03811	69.6131			298	0.00281	255	255	255	1.668	0.69308	0.07039	0.05084	93.3453
299	0.00337	255	255	255	2.14747	0.73193	0.07243	0.05922	18.3222			299	0.0035	255	255	255	2.54755	0.7571	0.0761	0.05862	94.5042			299	0.0044	255	255	255	3.45332	0.69249	0.07998	0.07004	175.149
300	0.00416	255	255	255	2.81982	0.73844	0.07932	0.06681	28.9805			300	0.002	255	255	255	3.12767	0.74594	0.05932	0.04294	74.1677			300	0.00495	255	255	255	4.33264	0.69173	0.08732	0.07218	10.8098
301	0.00321	255	255	255	1.74894	0.73538	0.07103	0.0576	152.271			301	0.00293	255	255	255	1.55449	0.75858	0.06462	0.05768	112.954			301	0.00572	255	255	255	3.25579	0.70773	0.08964	0.08119	41.3856
302	0.00277	255	255	255	4.15077	0.73726	0.06663	0.05288	50.7292			302	0.00272	255	255	255	2.24364	0.76009	0.06551	0.05286	41.5347			302	0.00447	255	255	255	3.81779	0.70659	0.08068	0.07053	102.776
303	0.00553	255	255	255	2.72082	0.74728	0.08993	0.0783	3.18646			303	0.00278	255	255	255	3.3658	0.75753	0.06379	0.05549	32.5986			303	0.0052	255	255	255	0.94	0.71415	0.08839	0.07485	76.4098
304	0.00355	255	255	255	3.13076	0.74061	0.07478	0.06039	22.4578			304	0.00229	255	255	255	3.58021	0.75409	0.05991	0.04868	172.159			304	0.00394	255	255	255	1.98317	0.70499	0.07604	0.06598	125.595
305	0.0023	255	255	255	1.32426	0.73931	0.05797	0.05051	7.69762			305	0.00311	255	255	255	4.42376	0.76446	0.06699	0.05918	96.3023			305	0.00398	255	255	255	4.81076	0.7138	0.07843	0.06468	59.7775
306	0.00554	255	255	255	2.54166	0.75818	0.09127	0.07727	160.474			306	0.00255	255	255	255	1.84278	0.7643	0.06104	0.05312	92.7615			306	0.00427	255	255	255	3.71394	0.71232	0.07732	0.07025	58.151
307	0.01015	255	255	255	4.67574	0.80127	0.18603	0.06945	59.9824			307	0.00412	255	255	255	4.0674	0.7773	0.08452	0.06204	89.8456			307	0.00461	255	255	255	4.62447	0.71577	0.08474	0.06923	60.0559
308	0.00524	255	255	255	1.55787	0.76077	0.08895	0.07507	36.0723			308	0.00215	255	255	255	2.03811	0.76769	0.06073	0.04512	56.5735			308	0.00416	255	255	255	4.94402	0.71889	0.08812	0.06007	40.9781
309	0.00344	255	255	255	3.00989	0.75237	0.07029	0.06228	174.329			309	0.00203	255	255	255	3.4639	0.76524	0.05288	0.0489	79.4171			309	0.00563	255	255	255	2.45245	0.73012	0.09153	0.07832	75.6775
310	0.00592	255	255	255	4.22019	0.78026	0.11604	0.06491	54.4221			310	0.00455	255	255	255	4.29686	0.78924	0.093	0.06231	79.1963			310	0.00627	255	255	255	2.917	0.73693	0.09514	0.08392	84.3386
311	0.00408	255	255	255	1.8413	0.76677	0.07593	0.06841	105.244			311	0.00408	255	255	255	1.65153	0.77873	0.08058	0.06452	52.0622			311	0.00372	255	255	255	1.46113	0.72752	0.0739	0.06409	33.4207
312	0.00349	255	255	255	2.03234	0.76771	0.08046	0.05523	55.8083			312	0.00378	255	255	255	3.66108	0.78361	0.07031	0.06854	56.2374			312	0.00223	255	255	255	2.62262	0.72718	0.06022	0.04706	116.268
313	0.00542	255	255	255	1.6597	0.7695	0.08557	0.08061	38.5045			313	0.00227	255	255	255	1.94279	0.77819	0.0577	0.05007	31.0159			313	0.00475	255	255	255	4.50067	0.73406	0.08031	0.07525	26.0219
314	0.00437	255	255	255	2.24979	0.76527	0.08438	0.06594	38.852			314	0.00207	255	255	255	3.19973	0.78141	0.05353	0.04934	71.6179			314	0.00419	255	255	255	2.15066	0.73106	0.07912	0.06746	174.674
315	0.005	255	255	255	3.35907	0.77359	0.08231	0.07731	144.713			315	0.00393	255	255	255	0.85686	0.79574	0.07675	0.06516	69.2885			315	0.00259	255	255	255	4.15361	0.73603	0.06477	0.05091	81.0666
316	0.00212	255	255	255	3.56968	0.75702	0.05529	0.04876	175.333			316	0.00342	255	255	255	4.98466	0.79766	0.07253	0.06006	78.4769			316	0.00429	255	255	255	1.75281	0.73974	0.07736	0.07056	1.31508
317	0.00584	255	255	255	0.50516	0.79448	0.1212	0.06137	77.5667			317	0.0023	255	255	255	4.20221	0.80121	0.06078	0.04827	106.087			317	0.00365	255	255	255	2.81899	0.73719	0.06974	0.06673	147.678
318	0.00698	255	255	255	0.59266	0.78718	0.09567	0.0929	74.6032			318	0.00396	255	255	255	2.38935	0.81248	0.07434	0.06779	90.4644			318	0.00521	255	255	255	1.55865	0.75114	0.08934	0.07424	71.9253
319	0.00374	255	255	255	4.07355	0.77487	0.07468	0.06379	114.01			319	0.00409	255	255	255	3.8173	0.81528	0.08646	0.0602	46.9659			319	0.00543	255	255	255	2.71856	0.75082	0.08371	0.08254	119.918
320	0.00456	255	255	255	1.94695	0.7765	0.08819	0.06583	163.344			320	0.00228	255	255	255	2.66646	0.81129	0.05857	0.04961	81.5468			320	0.00322	255	255	255	1.32379	0.74038	0.07034	0.05832	19.247
321	0.00332	255	255	255	4.41808	0.77114	0.06913	0.0611	4.86831			321	0.00228	255	255	255	3.07067	0.80978	0.05818	0.04985	63.996			321	0.00361	255	255	255	4.70712	0.74086	0.08997	0.05111	20.4164
322	0.00513	255	255	255	0.86001	0.78794	0.08274	0.07891	65.1802			322	0.00184	255	255	255	3.26853	0.80153	0.05285	0.04444	16.6254			322	0.00362	255	255	255	1.24729	0.75054	0.07874	0.05861	91.5381
323	0.00359	255	255	255	3.19721	0.77914	0.07329	0.06229	142.692			323	0.00165	255	255	255	2.15532	0.80773	0.04803	0.04385	78.2763			323	0.00482	255	255	255	2.54337	0.75871	0.08988	0.06834	105.9
324	0.0028	255	255	255	3.45585	0.77283	0.06334	0.05632	149.379			324	0.00239	255	255	255	2.80478	0.81634	0.0603	0.05039	83.2562			324	0.00384	255	255	255	3.00725	0.75208	0.07345	0.06651	140.115
325	0.00425	255	255	255	3.65658	0.78451	0.08193	0.06609	145.655			325	0.00333	255	255	255	2.88986	0.82884	0.07381	0.05737	78.6314			325	0.00313	255	255	255	3.12445	0.74513	0.06522	0.06113	108.307
326	0.00432	255	255	255	4.28661	0.79522	0.09346	0.05882	68.6978			326	0.00295	255	255	255	1.1846	0.83527	0.07524	0.04991	77.1438			326	0.00286	255	255	255	2.31926	0.74505	0.06689	0.05449	48.7584
327	0.00466	255	255	255	4.98595	0.79388	0.08471	0.07003	13.0921			327	0.00261	255	255	255	3.56258	0.83015	0.0619	0.05362	115.635			327	0.0052	255	255	255	3.35877	0.76318	0.08287	0.07984	107.626
328	0.00553	255	255	255	2.39591	0.80226	0.09498	0.07414	165.122			328	0.0026	255	255	255	1.75685	0.8276	0.06379	0.05195	14.2282			328	0.00317	255	255	255	3.57339	0.7543	0.06533	0.06187	148.698
329	0.00472	255	255	255	0.77654	0.8244	0.11495	0.05229	82.1828			329	0.00305	255	255	255	2.31043	0.83813	0.07326	0.05306	68.5159			329	0.00545	255	255	255	4.07509	0.77177	0.09385	0.07391	94.572
330	0.00364	255	255	255	3.07181	0.80626	0.0762	0.06085	129.685			330	0.00245	255	255	255	2.08527	0.83501	0.06164	0.05063	76.0876			330	0.00276	255	255	255	4.23729	0.75298	0.06414	0.05476	69.5564
331	0.00345	255	255	255	4.88611	0.80026	0.07301	0.06019	50.2341			331	0.00369	255	255	255	2.49006	0.84596	0.07662	0.06131	42.4287			331	0.00453	255	255	255	1.84308	0.76306	0.07726	0.07472	3.92167
332	0.00213	255	255	255	3.26793	0.79833	0.05638	0.04821	46.8353			332	0.00366	255	255	255	3.33714	0.84936	0.07116	0.06555	43.0089			332	0.00408	255	255	255	2.03292	0.76411	0.09637	0.05395	62.5141
333	0.00239	255	255	255	2.15309	0.80517	0.06227	0.04879	43.1174			333	0.00195	255	255	255	1.84779	0.83686	0.05564	0.0446	23.7871			333	0.00428	255	255	255	4.42217	0.76624	0.07473	0.07297	96.8136
334	0.00434	255	255	255	2.66462	0.81192	0.08138	0.06796	4.39883			334	0.00207	255	255	255	3.14842	0.83962	0.05465	0.04813	148.535			334	0.00433	255	255	255	2.2442	0.76387	0.08387	0.06581	22.1329
335	0.00427	255	255	255	2.80131	0.81514	0.07807	0.06964	129.123			335	0.00272	255	255	255	1.44377	0.84242	0.06388	0.0543	17.3083			335	0.00557	255	255	255	1.65811	0.77058	0.08712	0.08145	6.00858
336	0.00401	255	255	255	4.56299	0.81866	0.08472	0.0602	41.505			336	0.00354	255	255	255	2.5954	0.85394	0.07103	0.0635	81.8574			336	0.00406	255	255	255	1.9401	0.7733	0.07539	0.06853	43.0382
337	0.0054	255	255	255	2.896	0.82388	0.09022	0.07615	9.66273			337	0.00204	255	255	255	2.99996	0.84288	0.05377	0.0484	141.007			337	0.00353	255	255	255	3.46384	0.76866	0.07246	0.06194	162.611
338	0.00374	255	255	255	3.81084	0.81614	0.07956	0.05988	8.48764			338	0.00262	255	255	255	3.42246	0.84621	0.06152	0.05422	59.6078			338	0.00356	255	255	255	3.1973	0.7799	0.07359	0.06166	128.646
339	0.00381	255	255	255	3.55669	0.82945	0.07699	0.06302	104.144			339	0.00388	255	255	255	4.13614	0.86119	0.08786	0.05629	67.7455			339	0.00522	255	255	255	4.98984	0.7887	0.08284	0.08028	78.9465
340	0.00424	255	255	255	1.75684	0.83347	0.07744	0.06977	46.804			340	0.00174	255	255	255	2.00315	0.84644	0.04902	0.04522	92.9757			340	0.00395	255	255	255	3.65827	0.78578	0.08033	0.06267	131.391
341	0.00273	255	255	255	2.07833	0.82779	0.0597	0.05827	43.4256			341	0.0056	255	255	255	2.21962	0.86695	0.09004	0.07924	10.5288			341	0.00567	255	255	255	0.86028	0.7902	0.0899	0.08029	10.85
342	0.00379	255	255	255	2.31484	0.83313	0.07313	0.06597	80.5486			342	0.00433	255	255	255	3.71591	0.86176	0.08675	0.06362	60.0128			342	0.00354	255	255	255	4.88217	0.78838	0.07104	0.06349	39.5937
343	0.00382	255	255	255	1.1846	0.83467	0.07593	0.06398	36.8778			343	0.00368	255	255	255	4.3486	0.85961	0.07318	0.06405	89.2406			343	0.00404	255	255	255	4.28724	0.79732	0.08032	0.06412	66.5007
344	0.00424	255	255	255	4.80724	0.83417	0.07643	0.07063	23.257			344	0.00291	255	255	255	5.02131	0.859	0.06998	0.05294	83.1834			344	0.00408	255	255	255	0.77961	0.80985	0.09799	0.05301	81.2625
345	0.00524	255	255	255	2.49563	0.84398	0.08397	0.07939	83.2385			345	0.00333	255	255	255	1.55747	0.85979	0.07345	0.05765	23.1397			345	0.00565	255	255	255	2.39428	0.80624	0.08799	0.08178	78.1701
346	0.00516	255	255	255	2.59013	0.84998	0.08762	0.07495	109.738			346	0.00142	255	255	255	1.92205	0.84531	0.04858	0.03723	3.20587			346	0.00334	255	255	255	3.07592	0.8024	0.07249	0.05864	126.985
347	0.00383	255	255	255	2.99428	0.84155	0.07906	0.06165	73.3967			347	0.00289	255	255	255	2.7525	0.86014	0.06755	0.05453	75.5879			347	0.00316	255	255	255	4.19475	0.80444	0.06819	0.05903	132.166
348	0.0037	255	255	255	1.83545	0.8471	0.07442	0.06334	59.5252			348	0.00261	255	255	255	4.01098	0.8593	0.06986	0.04751	119.403			348	0.00199	255	255	255	3.26737	0.79663	0.05627	0.04498	139.489
349	0.00336	255	255	255	1.44457	0.84322	0.06957	0.06158	53.1053			349	0.0025	255	255	255	4.42775	0.85951	0.06642	0.04798	75.4058			349	0.00261	255	255	255	2.14785	0.80631	0.0635	0.05227	82.4264
350	0.00336	255	255	255	3.14417	0.84404	0.06766	0.06315	13.7136			350	0.0024	255	255	255	0.94459	0.86933	0.06597	0.04639	37.1649			350	0.00049	255	255	255	2.1852	0.78913	0.0288	0.02144	102.642
351	0.00349	255	255	255	3.41761	0.8477	0.07037	0.06308	137.786			351	0.00224	255	255	255	1.63915	0.86635	0.05885	0.04844	23.5217			351	0.0034	255	255	255	2.66155	0.81025	0.06933	0.06251	167.22
352	0.00586	255	255	255	4.34279	0.85774	0.09531	0.07833	23.6082			352	0.00136	255	255	255	4.93597	0.87091	0.04726	0.03664	68.5931			352	0.00395	255	255	255	2.80025	0.81727	0.07382	0.06804	48.8478
353	0.0026	255	255	255	1.91779	0.84799	0.05939	0.05571	95.7094			353	0.00261	255	255	255	3.23792	0.88513	0.06428	0.05172	34.1291			353	0.00584	255	255	255	2.89403	0.8241	0.08784	0.08467	8.63365
354	0.00301	255	255	255	4.44058	0.84922	0.06723	0.05708	6.64802			354	0.00396	255	255	255	4.71131	0.89513	0.07431	0.06789	120.669			354	0.00446	255	255	255	3.8094	0.81472	0.08353	0.06793	168.576
355	0.00399	255	255	255	1.55358	0.85653	0.07186	0.07067	11.1615			355	0.00288	255	255	255	3.10996	0.89345	0.06565	0.05577	87.8228			355	0.00402	255	255	255	4.56322	0.82005	0.08257	0.06197	61.2938
356	0.00467	255	255	255	3.3329	0.85658	0.08291	0.07176	10.6834			356	0.00486	255	255	255	2.40089	0.90943	0.08917	0.06944	54.5067			356	0.00463	255	255	255	3.55434	0.82906	0.07934	0.07423	139.213
357	0.00498	255	255	255	4.00676	0.86366	0.08288	0.07651	175.894			357	0.00288	255	255	255	3.50078	0.89264	0.06713	0.0547	24.8542			357	0.00453	255	255	255	2.31184	0.83329	0.08169	0.07067	92.9246
358	0.00451	255	255	255	2.00251	0.85919	0.07896	0.07276	23.7844			358	0.004	255	255	255	3.62411	0.90482	0.07802	0.0653	68.0221			358	0.00326	255	255	255	1.75832	0.8301	0.07576	0.0548	105.033
359	0.00601	255	255	255	2.22085	0.86715	0.09527	0.08027	26.8856			359	0.00479	255	255	255	1.73868	0.90766	0.08363	0.07298	20.3655			359	0.00374	255	255	255	2.08155	0.82784	0.07178	0.06637	51.0856
360	0.0042	255	255	255	3.71843	0.8632	0.0808	0.0662	162.983			360	0.00277	255	255	255	1.02829	0.90639	0.06499	0.0543	55.5778			360	0.00292	255	255	255	4.80621	0.82427	0.06256	0.0594	50.3097
361	0.00569	255	255	255	4.13551	0.8751	0.09165	0.07899	77.3045			361	0.00378	255	255	255	2.109	0.90818	0.07921	0.06084	16.9489			361	0.00412	255	255	255	1.18326	0.83729	0.07822	0.06711	81.1772
362	0.00323	255	255	255	2.74418	0.8645	0.06623	0.0621	158.274			362	0.00298	255	255	255	2.67237	0.91092	0.07066	0.05377	59.5702			362	0.00546	255	255	255	2.49359	0.84428	0.0904	0.07685	100.221
363	0.00315	255	255	255	1.64466	0.86429	0.06999	0.05727	159.191			363	0.00139	255	255	255	2.94927	0.90104	0.04843	0.03643	42.6475			363	0.00531	255	255	255	2.59215	0.84781	0.08974	0.07533	123.494
364	0.00387	255	255	255	0.941	0.87026	0.07242	0.06806	179.453			364	0.00342	255	255	255	4.25725	0.91558	0.06889	0.06323	123.899			364	0.0028	255	255	255	3.00076	0.83817	0.06846	0.05203	111.832
365	0.00369	255	255	255	5.02041	0.87052	0.07288	0.06439	36.7182			365	0.00421	255	255	255	3.79602	0.92452	0.08396	0.06383	52.645			365	0.00459	255	255	255	1.44317	0.84167	0.08087	0.07227	31.9774
366	0.00253	255	255	255	4.93561	0.86862	0.06738	0.04787	20.1252			366	0.00251	255	255	255	2.84568	0.91612	0.05753	0.05559	13.8322			366	0.00378	255	255	255	3.14744	0.84231	0.07058	0.06812	64.1403
367	0.00388	255	255	255	3.2311	0.88195	0.07811	0.06332	40.4167			367	0.00225	255	255	255	1.90494	0.91628	0.06169	0.04648	45.4313			367	0.00386	255	255	255	3.41719	0.84193	0.07213	0.06811	103.925
368	0.00758	255	255	255	0.67177	0.91224	0.10805	0.08935	109.113			368	0.0028	255	255	255	3.02977	0.92207	0.06044	0.05894	179.709			368	0.00473	255	255	255	1.83474	0.85231	0.08185	0.07363	74.8337
369	0.00553	255	255	255	3.62983	0.90808	0.08764	0.08034	72.2792			369	0.00342	255	255	255	4.57814	0.92612	0.07093	0.06133	140.513			369	0.00608	255	255	255	4.00752	0.85572	0.09321	0.08311	163.059
370	0.00381	255	255	255	1.02169	0.90123	0.07265	0.06672	112.402			370	0.00242	255	255	255	1.49149	0.92705	0.05891	0.05232	13.3491			370	0.00457	255	255	255	1.55014	0.85383	0.08216	0.07087	84.4928
371	0.00601	255	255	255	2.39406	0.90927	0.09126	0.0838	112.632			371	0.00263	255	255	255	2.57745	0.93025	0.06679	0.0502	22.495			371	0.00544	255	255	255	3.71823	0.85622	0.08694	0.07972	24.5566
372	0.00377	255	255	255	2.66822	0.90124	0.06951	0.06901	109.942			372	0.00215	255	255	255	2.30402	0.93447	0.05563	0.04926	65.5703			372	0.00299	255	255	255	1.91883	0.84807	0.06619	0.05756	54.4834
373	0.00374	255	255	255	3.49188	0.90056	0.07219	0.06592	59.7247			373	0.00317	255	255	255	3.33644	0.9398	0.06719	0.05999	113.618			373	0.00539	255	255	255	2.0014	0.85946	0.08485	0.08091	23.4611
374	0.00875	255	255	255	0.53389	0.93361	0.12643	0.08814	81.7084			374	0.00235	255	255	255	3.89809	0.93777	0.06116	0.04895	81.0346			374	0.00426	255	255	255	3.32816	0.85549	0.0805	0.0674	147.109
375	0.00347	255	255	255	3.09594	0.90213	0.06846	0.06459	120.59			375	0.00396	255	255	255	2.48872	0.9484	0.08023	0.06288	62.872			375	0.00606	255	255	255	4.13605	0.864	0.09708	0.07945	56.9963
376	0.00544	255	255	255	4.71175	0.90603	0.08648	0.08008	178.136			376	0.00244	255	255	255	3.18993	0.93648	0.06238	0.04976	135.771			376	0.01169	255	255	255	0.67809	0.89053	0.14035	0.10607	77.4623
377	0.00578	255	255	255	2.1051	0.91349	0.09295	0.07913	36.9364			377	0.0022	255	255	255	3.9905	0.94541	0.05575	0.05024	88.5768			377	0.00343	255	255	255	4.43786	0.85199	0.06835	0.06381	141.588
378	0.00211	255	255	255	2.94757	0.89844	0.05898	0.04562	43.3916			378	0.00303	255	255	255	4.18247	0.95264	0.07115	0.05425	109.037			378	0.00492	255	255	255	4.34029	0.86177	0.08412	0.0744	66.9026
379	0.00414	255	255	255	4.26518	0.91231	0.07474	0.0706	79.1191			379	0.00195	255	255	255	4.93354	0.94716	0.05255	0.04722	97.7737			379	0.00664	255	255	255	2.22351	0.86746	0.09792	0.08632	157.093
380	0.00476	255	255	255	2.84744	0.913	0.08562	0.07084	39.998			380	0.00244	255	255	255	1.82995	0.95595	0.06524	0.04758	58.1988			380	0.00408	255	255	255	1.63979	0.86558	0.07684	0.0676	18.5026
381	0.00502	255	255	255	1.73183	0.91483	0.08798	0.0727	15.2248			381	0.00171	255	255	255	1.9832	0.94847	0.0475	0.04597	4.10574			381	0.00375	255	255	255	0.94436	0.8681	0.06995	0.06818	91.8536
382	0.00455	255	255	255	4.58431	0.92132	0.08442	0.06858	59.1036			382	0.00333	255	255	255	5.02299	0.96268	0.07863	0.05392	75.2275			382	0.00329	255	255	255	2.74044	0.86809	0.06707	0.0624	117.08
383	0.0045	255	255	255	3.80121	0.92146	0.08104	0.07076	83.3313			383	0.00303	255	255	255	2.76537	0.96004	0.07726	0.04989	61.9066			383	0.00479	255	255	255	3.23317	0.88099	0.08354	0.073	80.5153
384	0.00353	255	255	255	3.02891	0.92154	0.07146	0.0628	66.9648			384	0.00259	255	255	255	3.70856	0.95371	0.06395	0.05164	33.7302			384	0.00228	255	255	255	4.93228	0.86589	0.05777	0.0503	3.85997
385	0.00847	255	255	255	4.36859	0.95631	0.16814	0.06414	31.4447			385	0.00417	255	255	255	1.58553	0.96188	0.08045	0.06607	22.5281			385	0.0033	255	255	255	5.01519	0.87086	0.06672	0.06298	66.656
386	0.0032	255	255	255	1.48471	0.92761	0.06895	0.05918	79.3635			386	0.00312	255	255	255	2.23101	0.96218	0.06787	0.05857	26.7685			386	0.00418	255	255	255	3.49132	0.89574	0.07698	0.06912	75.0805
387	0.00291	255	255	255	1.89716	0.92276	0.06899	0.05371	46.5624			387	0.00317	255	255	255	4.33528	0.97241	0.06672	0.06049	127.025			387	0.00511	255	255	255	4.71316	0.89913	0.0841	0.07743	103.126
388	0.00459	255	255	255	4.80432	0.92903	0.08596	0.06793	33.7611			388	0.00185	255	255	255	2.95317	0.96638	0.05139	0.04592	171.731			388	0.00518	255	255	255	1.73166	0.90776	0.0901	0.07325	118.272
389	0.00556	255	255	255	3.33736	0.93997	0.08632	0.08195	72.2384			389	0.00309	255	255	255	1.66847	0.97728	0.06695	0.0588	37.1163			389	0.00651	255	255	255	2.39177	0.91093	0.09622	0.08613	88.8199
390	0.00361	255	255	255	2.30815	0.93333	0.06966	0.06602	32.9778			390	0.00272	255	255	255	1.12148	0.99674	0.083	0.04165	78.0957			390	0.00414	255	255	255	3.10317	0.90077	0.08107	0.06509	137.717
391	0.00318	255	255	255	2.57228	0.93482	0.0738	0.05491	0.27432			391	0.00333	255	255	255	2.06248	0.98795	0.07268	0.05842	42.7121			391	0.00624	255	255	255	3.625	0.90776	0.09583	0.08297	30.1356
392	0.00221	255	255	255	3.90408	0.93243	0.05817	0.04834	48.1611			392	0.00178	255	255	255	1.76491	0.98351	0.05435	0.0417	129.231			392	0.00732	255	255	255	2.10966	0.90944	0.11034	0.08445	29.4612
393	0.00424	255	255	255	2.48753	0.94901	0.07885	0.06853	75.837			393	0.00166	255	255	255	2.67701	0.98345	0.05022	0.04206	60.1335			393	0.00386	255	255	255	2.66882	0.90399	0.07575	0.06485	88.9972
394	0.00395	255	255	255	3.18348	0.9428	0.07404	0.06799	164.054			394	0.00266	255	255	255	1.90884	0.9971	0.06726	0.05041	75.2854			394	0.00522	255	255	255	3.80272	0.91323	0.09323	0.07133	98.2397
395	0.00574	255	255	255	4.47115	0.96212	0.15429	0.04739	42.2722			395	0.00255	255	255	255	3.09975	0.99309	0.06134	0.05286	73.0803			395	0.00456	255	255	255	4.80992	0.90995	0.08727	0.06659	48.179
396	0.00855	255	255	255	4.9168	0.9717	0.15061	0.07227	49.4111			396	0.00355	255	255	255	4.89604	0.99881	0.07039	0.06424	107.385			396	0.00408	255	255	255	1.02323	0.90551	0.07808	0.06652	145.198
397	0.00623	255	255	255	2.76778	0.95759	0.09262	0.08561	112.605			397	0.00395	255	255	255	2.8666	1.00602	0.0764	0.06589	114.787			397	0.00494	255	255	255	2.84911	0.91538	0.08491	0.0741	51.6332
398	0.00398	255	255	255	3.98575	0.94525	0.07807	0.0649	28.3081			398	0.00223	255	255	255	2.1534	0.99708	0.05789	0.04905	42.0647			398	0.00219	255	255	255	2.94587	0.90055	0.05688	0.04905	27.8471
399	0.0046	255	255	255	4.18353	0.95253	0.08311	0.07046	35.4535			399	0.00293	255	255	255	3.26515	0.99797	0.06365	0.05856	172.646			399	0.00479	255	255	255	4.25986	0.91789	0.08232	0.07408	47.5911
400	0.00319	255	255	255	1.83531	0.9515	0.06622	0.06128	115.946			400	0.0023	255	255	255	3.62309	1.00049	0.05872	0.04986	35.5624			400	0.00392	255	255	255	4.58256	0.91445	0.07238	0.06901	92.955
401	0.00314	255	255	255	3.53883	0.95214	0.06727	0.05934	22.2548			401	0.0044	255	255	255	4.05417	1.01329	0.08229	0.06808	53.9921			401	0.00311	255	255	255	1.89762	0.91485	0.07272	0.05437	24.578
402	0.00277	255	255	255	4.08744	0.95025	0.06759	0.05221	64.4619			402	0.00224	255	255	255	2.40127	1.00819	0.05791	0.04923	66.5913			402	0.00336	255	255	255	4.421	0.92457	0.0891	0.04808	46.249
403	0.00439	255	255	255	3.69653	0.96214	0.08564	0.06528	40.2368			403	0.00348	255	255	255	3.47388	1.0088	0.07667	0.05775	34.6516			403	0.00351	255	255	255	1.48474	0.92424	0.07063	0.06331	156.068
404	0.00559	255	255	255	1.5705	0.96436	0.09994	0.07122	25.8762			404	0.00286	255	255	255	2.58505	1.01576	0.07356	0.04947	57.9779			404	0.00347	255	255	255	3.02787	0.92289	0.07063	0.06261	158.747
405	0.00174	255	255	255	1.97476	0.9514	0.05071	0.04371	43.4804			405	0.00417	255	255	255	1.49366	1.02175	0.07788	0.06825	59.8913			405	0.00693	255	255	255	3.3374	0.94353	0.09746	0.09058	107.886
406	0.00426	255	255	255	2.95236	0.9684	0.07877	0.06881	62.3001			406	0.00313	255	255	255	3.77085	1.01989	0.06785	0.05867	66.9566			406	0.00372	255	255	255	3.89665	0.92958	0.07563	0.0627	43.599
407	0.00347	255	255	255	2.2283	0.96818	0.07278	0.06069	91.4942			407	0.00219	255	255	255	1.07299	1.02594	0.06996	0.0398	65.9152			407	0.00321	255	255	255	2.57019	0.92917	0.06806	0.06003	5.42672
408	0.0032	255	255	255	1.66724	0.97544	0.0714	0.05714	79.6013			408	0.00289	255	255	255	3.18703	1.0229	0.06657	0.05533	86.2396			408	0.00323	255	255	255	2.30537	0.93255	0.06642	0.06201	46.5798
409	0.00179	255	255	255	1.76498	0.97525	0.05507	0.04135	54.8253			409	0.00284	255	255	255	3.0268	1.02331	0.06656	0.05434	132.698			409	0.00359	255	255	255	4.93949	0.94307	0.07645	0.05979	91.1946
410	0.00346	255	255	255	2.67747	0.98006	0.06974	0.06317	17.1313			410	0.00501	255	255	255	4.60328	1.0459	0.10521	0.06064	93.6734			410	0.0049	255	255	255	2.48402	0.94771	0.08318	0.07497	115.71
411	0.00414	255	255	255	3.09369	0.98668	0.07846	0.06718	46.5698			411	0.00356	255	255	255	0.64258	1.03557	0.07952	0.05693	76.576			411	0.00467	255	255	255	3.19084	0.94352	0.08865	0.06711	146.327
412	0.00311	255	255	255	1.12647	0.99232	0.07803	0.0508	93.2592			412	0.0033	255	255	255	0.89643	1.03573	0.07253	0.05785	55.134			412	0.00413	255	255	255	4.08565	0.9519	0.08152	0.06453	63.8575
413	0.00637	255	255	255	2.8719	1.00212	0.10023	0.08092	39.8296			413	0.00203	255	255	255	2.31896	1.02704	0.05896	0.04386	67.2458			413	0.00494	255	255	255	2.76722	0.96122	0.08605	0.07304	104.839
414	0.00312	255	255	255	2.04587	0.98704	0.06879	0.05771	50.8818			414	0.00273	255	255	255	3.86929	1.02868	0.06162	0.05647	161.285			414	0.00319	255	255	255	3.53892	0.9523	0.06984	0.0581	71.0133
415	0.00941	255	255	255	3.28616	1.03033	0.15888	0.07538	120.243			415	0.00285	255	255	255	1.20202	1.03758	0.06774	0.05364	74.2237			415	0.00337	255	255	255	1.82988	0.9517	0.06784	0.06332	140.491
416	0.0046	255	255	255	2.14991	1.00249	0.08433	0.0695	68.9			416	0.00253	255	255	255	1.82131	1.04344	0.06744	0.04783	63.0164			416	0.00265	255	255	255	3.98459	0.95057	0.06102	0.05539	102.954
417	0.00524	255	255	255	1.91276	1.0036	0.08636	0.07725	20.2267			417	0.00197	255	255	255	2.2444	1.03852	0.0582	0.04301	69.2018			417	0.0023	255	255	255	1.97851	0.94551	0.06094	0.04804	27.2386
418	0.00414	255	255	255	3.472	1.0049	0.0774	0.06818	14.4045			418	0.00233	255	255	255	2.49008	1.03886	0.05613	0.05275	17.7735			418	0.00433	255	255	255	4.18155	0.95651	0.08199	0.06732	19.2192
419	0.00405	255	255	255	2.4073	1.00385	0.07458	0.06913	4.77245			419	0.00332	255	255	255	2.77003	1.04427	0.0688	0.06147	39.5344			419	0.00444	255	255	255	3.69529	0.96221	0.0836	0.0676	33.8513
420	0.00484	255	255	255	2.59125	1.00946	0.08008	0.07697	114.702			420	0.00293	255	255	255	1.75692	1.04485	0.06442	0.05795	37.4045			420	0.00492	255	255	255	1.57117	0.96371	0.08544	0.07337	28.4977
421	0.00415	255	255	255	3.61678	1.00793	0.07807	0.06766	59.2791			421	0.0036	255	255	255	0.74835	1.0587	0.07597	0.06039	72.4065			421	0.00361	255	255	255	5.02194	0.96262	0.07369	0.0624	97.0848
422	0.00496	255	255	255	3.77183	1.01629	0.09523	0.06629	43.8183			422	0.00411	255	255	255	5.01737	1.0621	0.08466	0.06181	60.2367			422	0.00362	255	255	255	2.23162	0.96483	0.07504	0.06136	112.374
423	0.00554	255	255	255	1.47491	1.01927	0.08772	0.08046	158.648			423	0.00209	255	255	255	2.68214	1.05313	0.06117	0.04354	57.6289			423	0.0049	255	255	255	2.95862	0.9657	0.08605	0.07253	27.5236
424	0.00369	255	255	255	4.70669	1.01607	0.0729	0.06444	65.259			424	0.00245	255	255	255	1.67667	1.05475	0.05934	0.0525	42.9149			424	0.00531	255	255	255	4.33693	0.97367	0.08755	0.07727	59.6327
425	0.00658	255	255	255	0.64613	1.0282	0.09952	0.08416	136.783			425	0.00326	255	255	255	1.60003	1.06343	0.07003	0.05921	72.5702			425	0.00518	255	255	255	1.6658	0.97344	0.0833	0.07924	151.358
426	0.00586	255	255	255	1.21414	1.02883	0.10103	0.07384	42.4644			426	0.00255	255	255	255	3.30776	1.05872	0.06017	0.05389	175.456			426	0.00339	255	255	255	2.67799	0.98024	0.07304	0.05904	103.007
427	0.00273	255	255	255	3.94423	1.01062	0.06692	0.05191	8.978			427	0.00284	255	255	255	2.01114	1.06665	0.06766	0.05338	51.2055			427	0.00375	255	255	255	3.09821	0.98561	0.07765	0.06156	87.1622
428	0.00263	255	255	255	2.32187	1.0199	0.06323	0.05302	72.6588			428	0.00282	255	255	255	2.09622	1.06289	0.06884	0.05222	34.8732			428	0.00312	255	255	255	1.13267	0.98353	0.07301	0.05445	83.7761
429	0.00236	255	255	255	4.04388	1.01896	0.05872	0.05117	84.6475			429	0.00341	255	255	255	3.58496	1.06368	0.07103	0.06109	178.442			429	0.00131	255	255	255	1.76083	0.97597	0.04687	0.03553	76.799
430	0.00516	255	255	255	4.61011	1.02898	0.09589	0.06848	64.1041			430	0.00326	255	255	255	2.94782	1.06955	0.06969	0.0595	43.0068			430	0.00424	255	255	255	2.05499	0.98718	0.07764	0.06946	19.3747
431	0.00637	255	255	255	0.90487	1.03511	0.10313	0.07865	53.5045			431	0.00278	255	255	255	3.69095	1.06797	0.06588	0.05374	55.5938			431	0.00486	255	255	255	2.15034	0.99821	0.08719	0.07102	91.917
432	0.00272	255	255	255	1.07182	1.02029	0.06441	0.05368	60.3242			432	0.00317	255	255	255	4.90457	1.07373	0.07167	0.05624	46.0399			432	0.00446	255	255	255	3.264	0.99543	0.08188	0.06943	73.6168
433	0.00356	255	255	255	0.46461	1.03104	0.08272	0.05486	98.5517			433	0.00194	255	255	255	3.11843	1.06847	0.05348	0.04619	97.5753			433	0.00475	255	255	255	1.9161	0.99665	0.07981	0.07585	175.275
434	0.00523	255	255	255	4.78505	1.03583	0.0915	0.07273	58.7929			434	0.0032	255	255	255	3.39192	1.07959	0.07024	0.05809	94.6753			434	0.00536	255	255	255	2.87617	1.00017	0.08672	0.07865	111.183
435	0.00369	255	255	255	3.19354	1.02873	0.07131	0.0658	101.873			435	0.00349	255	255	255	1.92195	1.08412	0.07736	0.05745	49.1057			435	0.00492	255	255	255	4.89058	1.00014	0.0898	0.06969	156.101
436	0.00364	255	255	255	3.0208	1.02946	0.07213	0.06421	144.212			436	0.00228	255	255	255	0.99335	1.09098	0.06371	0.04553	94.2139			436	0.0039	255	255	255	2.4059	1.0057	0.07594	0.06542	87.9814
437	0.00284	255	255	255	3.8623	1.02797	0.06178	0.05855	140.124			437	0.0018	255	255	255	1.13697	1.08552	0.05402	0.04246	83.9876			437	0.0036	255	255	255	3.62325	1.00414	0.07191	0.0638	81.8935
438	0.00406	255	255	255	0.74707	1.04928	0.08679	0.05959	56.5024			438	0.00255	255	255	255	4.00276	1.09059	0.06029	0.05378	115.749			438	0.00244	255	255	255	4.71117	0.99511	0.05703	0.05453	52.6279
439	0.00418	255	255	255	1.82758	1.04278	0.07861	0.06769	171.172			439	0.00231	255	255	255	2.40083	1.09168	0.05681	0.05173	30.8397			439	0.00736	255	255	255	0.65368	1.0236	0.11641	0.08048	115.411
440	0.00358	255	255	255	1.74488	1.0474	0.07691	0.05929	85.9371			440	0.00166	255	255	255	2.55365	1.08894	0.04929	0.04296	74.0026			440	0.00472	255	255	255	2.58709	1.00977	0.08129	0.074	94.9603
441	0.00362	255	255	255	2.48912	1.04169	0.07541	0.0612	177.535			441	0.00331	255	255	255	3.49308	1.09791	0.07176	0.05878	20.3879			441	0.00418	255	255	255	4.79514	1.01858	0.08469	0.06289	80.806
442	0.00547	255	255	255	2.77217	1.0499	0.09081	0.07663	18.6782			442	0.00276	255	255	255	3.80396	1.10111	0.06204	0.05661	65.3033			442	0.00342	255	255	255	3.47333	1.01101	0.06844	0.06364	105.917
443	0.00254	255	255	255	4.20454	1.04015	0.06764	0.04777	41.1509			443	0.00209	255	255	255	1.06865	1.09848	0.06058	0.04387	105.958			443	0.00535	255	255	255	1.4831	1.01842	0.08561	0.07961	152.669
444	0.00288	255	255	255	2.24287	1.0404	0.06733	0.05454	3.61111			444	0.00168	255	255	255	2.31091	1.09756	0.05093	0.04201	79.5211			444	0.00546	255	255	255	3.77024	1.02111	0.08772	0.07926	49.8646
445	0.00301	255	255	255	1.66864	1.05654	0.06713	0.05717	91.7226			445	0.00256	255	255	255	3.93565	1.10428	0.06198	0.05257	76.2218			445	0.00272	255	255	255	3.94732	1.00873	0.0656	0.05279	152.982
446	0.00612	255	255	255	1.59428	1.0729	0.09058	0.08607	82.5831			446	0.003	255	255	255	3.05147	1.10944	0.06896	0.05533	144.482			446	0.00514	255	255	255	4.60794	1.02604	0.09301	0.07031	69.0316
447	0.00317	255	255	255	2.67689	1.05813	0.07106	0.0568	30.7496			447	0.00365	255	255	255	1.51239	1.11204	0.07612	0.06099	170.188			447	0.00656	255	255	255	1.21369	1.03039	0.09799	0.08525	55.9827
448	0.0037	255	255	255	2.95121	1.0611	0.07041	0.06696	141.284			448	0.00394	255	255	255	2.86319	1.1127	0.07906	0.06347	150.753			448	0.0027	255	255	255	2.31991	1.0175	0.06518	0.05271	94.5833
449	0.00453	255	255	255	3.12307	1.06689	0.08133	0.07091	36.3528			449	0.00375	255	255	255	4.67803	1.12467	0.07504	0.06356	86.5558			449	0.00272	255	255	255	1.0691	1.02223	0.06555	0.05283	59.7415
450	0.00904	255	255	255	2.04595	1.06661	0.16539	0.06958	178.331			450	0.00285	255	255	255	2.47018	1.1208	0.06148	0.05901	120.426			450	0.00272	255	255	255	4.04234	1.02009	0.06164	0.05609	74.3084
451	0.00326	255	255	255	3.69545	1.06511	0.06995	0.05927	100.61			451	0.00256	255	255	255	1.23239	1.12736	0.06815	0.04773	79.4312			451	0.0041	255	255	255	3.18468	1.02925	0.07768	0.06722	147.605
452	0.00298	255	255	255	4.11367	1.06357	0.06703	0.05659	81.9925			452	0.00217	255	255	255	1.8192	1.12738	0.06216	0.04453	65.057			452	0.00613	255	255	255	0.90055	1.0424	0.0995	0.07847	81.6882
453	0.00081	255	255	255	4.83813	1.05951	0.04707	0.02191	62.054			453	0.0023	255	255	255	2.63706	1.12731	0.05884	0.04967	97.3413			453	0.00321	255	255	255	3.01777	1.03214	0.06932	0.05902	103.67
454	0.00422	255	255	255	3.57292	1.07058	0.0923	0.05824	171.38			454	0.00327	255	255	255	0.88282	1.1318	0.07061	0.05888	44.872			454	0.0035	255	255	255	0.74631	1.04348	0.08289	0.05375	75.2443
455	0.00442	255	255	255	4.89849	1.08166	0.0795	0.07074	68.5938			455	0.00411	255	255	255	1.74864	1.13656	0.07557	0.06925	34.4247			455	0.0049	255	255	255	1.82789	1.03932	0.08909	0.07	31.5421
456	0.0034	255	255	255	3.38529	1.08293	0.0684	0.0632	35.101			456	0.0017	255	255	255	2.23902	1.12691	0.05079	0.04267	73.5699			456	0.00356	255	255	255	2.24615	1.03535	0.07396	0.06128	46.1832
457	0.00528	255	255	255	3.80453	1.09168	0.08676	0.07753	45.4597			457	0.00378	255	255	255	4.05874	1.14164	0.07419	0.06496	54.1588			457	0.0033	255	255	255	3.85956	1.03415	0.06577	0.0638	23.0921
458	0.00496	255	255	255	1.9171	1.09165	0.08264	0.0764	165.334			458	0.0045	255	255	255	2.73226	1.14824	0.07976	0.07183	55.0027			458	0.00393	255	255	255	2.49395	1.03986	0.07679	0.06512	19.5279
459	0.00365	255	255	255	2.39971	1.08803	0.07123	0.06533	35.6073			459	0.00404	255	255	255	4.97293	1.15268	0.08251	0.06235	79.874			459	0.00313	255	255	255	1.74603	1.04809	0.06922	0.05759	102.608
460	0.00484	255	255	255	0.57701	1.10859	0.0997	0.06183	90.5081			460	0.00298	255	255	255	2.14044	1.14804	0.0668	0.05679	56.4314			460	0.00455	255	255	255	2.77364	1.0514	0.07901	0.07328	88.5289
461	0.00335	255	255	255	0.98787	1.0954	0.076	0.05608	88.5746			461	0.00258	255	255	255	3.57799	1.14279	0.0639	0.05143	10.406			461	0.00298	255	255	255	4.19623	1.04683	0.06343	0.05971	45.9019
462	0.00619	255	255	255	3.48131	1.09911	0.09548	0.08258	172.543			462	0.0029	255	255	255	4.79523	1.15539	0.07406	0.04988	92.5982			462	0.00597	255	255	255	1.59338	1.06542	0.08987	0.08461	76.988
463	0.0033	255	255	255	3.94088	1.09144	0.06995	0.06015	46.5281			463	0.00213	255	255	255	3.2878	1.14949	0.05706	0.04754	130.601			463	0.00408	255	255	255	1.67429	1.05753	0.07431	0.06989	171.881
464	0.0021	255	255	255	4.00516	1.08507	0.06362	0.04195	32.9081			464	0.00228	255	255	255	3.65964	1.15245	0.05972	0.04857	109.34			464	0.00341	255	255	255	2.67795	1.05788	0.07104	0.06108	72.1444
465	0.00694	255	255	255	2.86242	1.10801	0.10711	0.08252	165.058			465	0.00258	255	255	255	2.9728	1.15653	0.06019	0.0546	46.5198			465	0.00426	255	255	255	3.30233	1.05981	0.0791	0.06853	57.0257
466	0.00176	255	255	255	1.1507	1.08722	0.05315	0.04222	45.8104			466	0.00141	255	255	255	1.98859	1.15391	0.04952	0.0363	50.4993			466	0.00485	255	255	255	3.11714	1.0677	0.08302	0.07432	117.461
467	0.00274	255	255	255	2.55208	1.09495	0.06071	0.05749	174.897			467	0.00267	255	255	255	3.86858	1.16587	0.07281	0.04673	61.5086			467	0.00486	255	255	255	2.00823	1.06372	0.08143	0.07597	69.861
468	0.00307	255	255	255	2.30933	1.09777	0.06285	0.06212	175.743			468	0.00388	255	255	255	1.90094	1.17392	0.07327	0.0675	91.1295			468	0.00373	255	255	255	2.949	1.06667	0.07676	0.06192	112.736
469	0.00455	255	255	255	3.05103	1.10618	0.0781	0.07413	1.43616			469	0.00197	255	255	255	2.05968	1.16774	0.05707	0.04396	54.6386			469	0.00465	255	255	255	2.09908	1.07018	0.07806	0.07586	62.7259
470	0.00566	255	255	255	0.4229	1.13235	0.11597	0.06214	81.687			470	0.00226	255	255	255	2.54116	1.16523	0.05864	0.04908	34.1755			470	0.00404	255	255	255	3.56918	1.07045	0.0829	0.06199	152.436
471	0.0026	255	255	255	1.06904	1.10539	0.07306	0.04528	43.8354			471	0.00319	255	255	255	3.3948	1.16593	0.06928	0.05857	171.529			471	0.00034	255	255	255	2.72112	1.05029	0.02385	0.01826	91.3352
472	0.00448	255	255	255	1.50793	1.10992	0.08306	0.06864	14.5388			472	0.00273	255	255	255	2.38037	1.17563	0.06692	0.05199	63.0506			472	0.00279	255	255	255	3.69429	1.07059	0.06399	0.05557	82.0332
473	0.0065	255	255	255	4.66639	1.13045	0.10027	0.08254	68.4092			473	0.00315	255	255	255	1.12689	1.1791	0.06888	0.05828	71.4981			473	0.00322	255	255	255	4.10688	1.07391	0.06493	0.06318	169.599
474	0.0034	255	255	255	2.47478	1.11775	0.06812	0.06346	70.9858			474	0.00515	255	255	255	3.49208	1.1956	0.09698	0.0676	56.099			474	0.00092	255	255	255	4.84318	1.05708	0.0387	0.03035	46.842
475	0.0033	255	255	255	4.06301	1.13048	0.08504	0.04941	54.9715			475	0.00214	255	255	255	2.30097	1.18122	0.05842	0.04663	66.4558			475	0.00505	255	255	255	4.90802	1.0808	0.08272	0.07779	23.5921
476	0.00316	255	255	255	2.23054	1.12452	0.0696	0.05775	35.7438			476	0.00351	255	255	255	1.65741	1.18976	0.07073	0.06322	59.4588			476	0.00534	255	255	255	1.92131	1.08967	0.08881	0.07661	60.9966
477	0.00549	255	255	255	1.73626	1.14025	0.08946	0.07809	19.7373			477	0.00336	255	255	255	3.22588	1.18689	0.06847	0.06249	133.185			477	0.00321	255	255	255	3.38311	1.08025	0.07356	0.05555	127.059
478	0.00367	255	255	255	1.22177	1.13061	0.07871	0.05934	23.5668			478	0.00259	255	255	255	0.72674	1.193	0.06756	0.04873	73.8088			478	0.00585	255	255	255	0.57579	1.10249	0.10666	0.06984	72.7555
479	0.00243	255	255	255	1.81899	1.12551	0.06378	0.0485	30.0561			479	0.00356	255	255	255	1.47499	1.20208	0.0731	0.062	69.0509			479	0.00359	255	255	255	2.39646	1.09019	0.07208	0.06342	101.374
480	0.00326	255	255	255	2.63323	1.13199	0.06955	0.05969	130.626			480	0.00178	255	255	255	2.62585	1.19175	0.05326	0.04255	77.4699			480	0.00708	255	255	255	2.86193	1.10933	0.10269	0.08779	137.638
481	0.00399	255	255	255	3.65769	1.14235	0.08084	0.06289	67.7612			481	0.00477	255	255	255	3.94814	1.2021	0.08395	0.07231	169.095			481	0.00239	255	255	255	1.15142	1.08783	0.06045	0.05044	114.187
482	0.00265	255	255	255	0.87657	1.1339	0.07034	0.04798	39.0627			482	0.00203	255	255	255	2.46108	1.19744	0.05612	0.04608	90.8296			482	0.00388	255	255	255	2.30695	1.09588	0.07698	0.0641	78.8304
483	0.00488	255	255	255	2.97199	1.14442	0.08089	0.07689	129.849			483	0.00339	255	255	255	3.75956	1.20455	0.07815	0.05524	118.159			483	0.00414	255	255	255	3.48448	1.09822	0.08029	0.06572	108.368
484	0.00551	255	255	255	2.72986	1.15167	0.08977	0.07819	164.243			484	0.00455	255	255	255	1.56722	1.20739	0.08361	0.06931	30.0572			484	0.00563	255	255	255	3.79902	1.10089	0.09067	0.079	28.1216
485	0.00406	255	255	255	3.29754	1.14415	0.0851	0.06071	179.883			485	0.00185	255	255	255	2.20817	1.19893	0.05978	0.03938	45.2245			485	0.00357	255	255	255	3.93765	1.09926	0.07706	0.05896	64.0726
486	0.00418	255	255	255	2.13719	1.15078	0.0759	0.0701	59.4937			486	0.00244	255	255	255	1.81227	1.21366	0.07051	0.0441	73.5925			486	0.00221	255	255	255	2.55259	1.09537	0.06089	0.04618	121.864
487	0.0034	255	255	255	3.56363	1.15116	0.07286	0.0594	32.3589			487	0.00283	255	255	255	2.79887	1.20721	0.06493	0.05545	60.9767			487	0.00571	255	255	255	4.67694	1.1115	0.103	0.07061	56.9608
488	0.00542	255	255	255	4.96474	1.16132	0.09592	0.07191	45.9221			488	0.00323	255	255	255	2.91006	1.20635	0.07237	0.05676	136.991			488	0.00212	255	255	255	3.99953	1.09533	0.05479	0.04921	17.4419
489	0.00334	255	255	255	3.39022	1.15951	0.068	0.0626	56.372			489	0.00315	255	255	255	3.03726	1.20657	0.06454	0.0622	35.4235			489	0.00443	255	255	255	3.05157	1.10961	0.08013	0.07039	152.507
490	0.00295	255	255	255	4.78778	1.15839	0.07087	0.05299	58.1964			490	0.00329	255	255	255	1.03777	1.22022	0.06918	0.0605	104.498			490	0.00622	255	255	255	1.51461	1.11702	0.09389	0.08433	0.21718
491	0.00308	255	255	255	4.85945	1.1536	0.06991	0.05616	17.3406			491	0.00288	255	255	255	1.74457	1.22187	0.06506	0.05636	85.168			491	0.00256	255	255	255	0.9869	1.10654	0.06401	0.05099	129.858
492	0.00704	255	255	255	1.12752	1.17768	0.10575	0.08478	59.6565			492	0.00238	255	255	255	4.84697	1.21647	0.0584	0.05193	1.33949			492	0.00449	255	255	255	2.4762	1.12012	0.07808	0.07316	9.57004
493	0.00153	255	255	255	1.97864	1.15461	0.05	0.03893	78.8744			493	0.002	255	255	255	1.96046	1.22035	0.06131	0.04146	39.8554			493	0.00298	255	255	255	1.07048	1.11461	0.06882	0.05504	29.9911
494	0.00345	255	255	255	3.86202	1.16753	0.07087	0.06193	58.9976			494	0.00197	255	255	255	3.13351	1.21788	0.05352	0.04688	33.637			494	0.00352	255	255	255	2.23509	1.12595	0.07143	0.06268	51.663
495	0.00446	255	255	255	2.0607	1.17077	0.08372	0.06777	162.063			495	0.00382	255	255	255	3.32722	1.23471	0.07408	0.06558	35.5942			495	0.00297	255	255	255	2.63511	1.12495	0.06773	0.05577	121.464
496	0.00293	255	255	255	2.54207	1.17065	0.0663	0.0563	89.844			496	0.0019	255	255	255	1.30381	1.23217	0.05269	0.04583	97.95			496	0.00611	255	255	255	1.74079	1.13945	0.08928	0.0872	77.8626
497	0.00487	255	255	255	2.38	1.17988	0.07935	0.0781	20.8577			497	0.00323	255	255	255	3.57049	1.25052	0.0728	0.0565	93.939			497	0.00273	255	255	255	1.82203	1.12502	0.0604	0.05751	162.124
498	0.00297	255	255	255	1.88798	1.1751	0.06401	0.05909	54.9363			498	0.00304	255	255	255	2.05342	1.24734	0.06532	0.05935	49.3648			498	0.00349	255	255	255	1.22298	1.13565	0.06764	0.0657	56.6817
499	0.00609	255	255	255	3.76608	1.19456	0.09147	0.08476	51.0232			499	0.00475	255	255	255	3.69064	1.2533	0.07949	0.07616	24.5707			499	0.00298	255	255	255	0.86997	1.13475	0.06555	0.05796	59.9156
500	0.00521	255	255	255	1.65395	1.19093	0.08985	0.07382	15.7022			500	0.00159	255	255	255	0.84163	1.25148	0.06877	0.02943	67.9131			500	0.00273	255	255	255	4.05653	1.13612	0.06552	0.05302	65.0843
501	0.00335	255	255	255	2.28403	1.18515	0.07077	0.06023	32.3843			501	0.00242	255	255	255	2.56824	1.25142	0.06072	0.05067	102.262			501	0.0056	255	255	255	2.73036	1.15115	0.08567	0.08328	148.257
502	0.00562	255	255	255	3.21955	1.19388	0.09063	0.07897	179.107			502	0.00229	255	255	255	2.6876	1.24432	0.0608	0.04789	15.1521			502	0.00424	255	255	255	2.13775	1.14836	0.0782	0.0691	56.7514
503	0.00573	255	255	255	3.47309	1.19974	0.09447	0.07722	54.6153			503	0.0045	255	255	255	4.941	1.26427	0.08509	0.06739	70.7526			503	0.00475	255	255	255	3.29307	1.14713	0.08864	0.06817	5.18258
504	0.00324	255	255	255	0.7208	1.19441	0.09162	0.04507	48.8806			504	0.00278	255	255	255	4.64915	1.26551	0.0734	0.04815	82.5336			504	0.00428	255	255	255	3.65352	1.14939	0.07703	0.07072	79.0798
505	0.00493	255	255	255	2.90328	1.20082	0.08298	0.07568	99.8143			505	0.00206	255	255	255	2.40856	1.25523	0.05361	0.04896	38.2101			505	0.00413	255	255	255	2.97393	1.14919	0.07595	0.06926	54.8862
506	0.00539	255	255	255	3.0368	1.20446	0.10091	0.06803	36.2302			506	0.00262	255	255	255	0.75202	1.25992	0.06415	0.05209	51.1333			506	0.00307	255	255	255	3.56564	1.1506	0.06333	0.06182	49.411
507	0.00469	255	255	255	1.4649	1.20599	0.08211	0.07266	124.4			507	0.00261	255	255	255	1.89943	1.26268	0.06201	0.05353	166.887			507	0.00498	255	255	255	4.97029	1.15598	0.08452	0.07503	30.9433
508	0.00655	255	255	255	1.55257	1.21148	0.09451	0.08827	149.928			508	0.0022	255	255	255	2.2677	1.26365	0.06312	0.04446	37.2777			508	0.0029	255	255	255	4.86128	1.15019	0.06418	0.05747	173.128
509	0.00553	255	255	255	3.94028	1.20686	0.08939	0.07871	18.9899			509	0.0027	255	255	255	1.65979	1.2756	0.06483	0.05299	77.3597			509	0.0039	255	255	255	3.38928	1.16459	0.0807	0.06149	78.9607
510	0.00814	255	255	255	0.476	1.23502	0.13222	0.07836	83.2666			510	0.00208	255	255	255	2.76094	1.26775	0.05575	0.04747	28.6383			510	0.00276	255	255	255	4.79078	1.15561	0.06353	0.05529	47.8675
511	0.00286	255	255	255	2.62553	1.19565	0.06612	0.05504	32.5			511	0.0022	255	255	255	2.33839	1.27321	0.05393	0.05204	7.34663			511	0.00378	255	255	255	3.86421	1.16756	0.07964	0.06037	73.7104
512	0.00534	255	255	255	2.80546	1.20772	0.09315	0.07293	42.9822			512	0.0029	255	255	255	2.87461	1.27444	0.0647	0.05702	6.29451			512	0.00171	255	255	255	1.9835	1.15669	0.05152	0.04238	80.173
513	0.00453	255	255	255	1.03487	1.21542	0.0913	0.06317	79.9973			513	0.00241	255	255	255	2.99605	1.27763	0.06049	0.05068	122.761			513	0.00522	255	255	255	1.89333	1.17305	0.08841	0.07515	22.1347
514	0.00269	255	255	255	2.20607	1.20238	0.06715	0.05107	30.066			514	0.00323	255	255	255	4.8039	1.28403	0.06678	0.06152	73.3551			514	0.00372	255	255	255	2.05919	1.16566	0.07421	0.06383	6.95313
515	0.00326	255	255	255	2.47249	1.21168	0.06692	0.06205	135.362			515	0.00258	255	255	255	1.11443	1.29087	0.06989	0.04702	94.5414			515	0.00296	255	255	255	2.54308	1.17111	0.07174	0.05257	70.385
516	0.00312	255	255	255	1.81041	1.21418	0.07058	0.05625	39.6985			516	0.00282	255	255	255	2.12907	1.28846	0.06325	0.05676	75.4618			516	0.00485	255	255	255	2.38516	1.17673	0.08205	0.07533	65.5925
517	0.00359	255	255	255	3.13383	1.2183	0.07307	0.06248	100.966			517	0.00296	255	255	255	3.22616	1.28675	0.07343	0.05136	142.174			517	0.00615	255	255	255	1.12492	1.18857	0.09008	0.08685	166.206
518	0.00518	255	255	255	0.83571	1.23943	0.10183	0.06481	63.3692			518	0.00326	255	255	255	2.51212	1.29466	0.07011	0.05922	75.1495			518	0.00388	255	255	255	2.29263	1.18546	0.07337	0.06733	60.0532
519	0.00362	255	255	255	4.84349	1.22572	0.07343	0.06277	28.8124			519	0.00349	255	255	255	3.10919	1.29764	0.07312	0.06086	110.427			519	0.00568	255	255	255	1.66216	1.19243	0.09724	0.07439	33.2388
520	0.00598	255	255	255	3.32792	1.23586	0.09257	0.08232	10.1613			520	0.00375	255	255	255	3.8032	1.29739	0.07536	0.06329	54.2295			520	0.00599	255	255	255	3.21694	1.19576	0.0946	0.08067	3.58835
521	0.00361	255	255	255	1.73766	1.22845	0.07524	0.06105	26.8844			521	0.00197	255	255	255	1.7882	1.2945	0.05608	0.04464	55.8232			521	0.00535	255	255	255	3.48404	1.20162	0.09484	0.0718	64.1719
522	0.0025	255	255	255	1.96093	1.22463	0.05753	0.05539	10.0746			522	0.00143	255	255	255	2.20274	1.28925	0.0465	0.03913	52.0238			522	0.00589	255	255	255	3.76122	1.19744	0.09171	0.08183	161.953
523	0.004	255	255	255	3.57593	1.24073	0.07615	0.0669	105.36			523	0.00265	255	255	255	2.6345	1.30845	0.06729	0.05015	17.3551			523	0.00893	255	255	255	2.89381	1.23748	0.16718	0.06801	64.892
524	0.00175	255	255	255	1.29339	1.22914	0.0576	0.03877	55.7637			524	0.00359	255	255	255	1.49314	1.32664	0.07775	0.05879	89.4202			524	0.00754	255	255	255	1.56019	1.21053	0.1103	0.08703	6.35578
525	0.00478	255	255	255	4.65608	1.25484	0.10932	0.05563	63.3607			525	0.0033	255	255	255	3.61996	1.32381	0.07199	0.05836	71.2596			525	0.00542	255	255	255	2.80393	1.20915	0.09135	0.07557	59.1254
526	0.00539	255	255	255	3.68304	1.24822	0.08734	0.07859	169.516			526	0.00371	255	255	255	1.58763	1.3293	0.07766	0.06077	72.8902			526	0.00444	255	255	255	1.46618	1.20438	0.08422	0.06717	120.456
527	0.00526	255	255	255	2.04419	1.24976	0.08758	0.07643	145.574			527	0.00346	255	255	255	3.32525	1.32529	0.07115	0.06185	96.9893			527	0.00319	255	255	255	2.62529	1.19949	0.07137	0.05686	49.0751
528	0.00585	255	255	255	4.93903	1.25925	0.09591	0.07767	46.9747			528	0.00457	255	255	255	4.87126	1.32999	0.08563	0.06793	44.3684			528	0.0033	255	255	255	2.46983	1.20552	0.06904	0.06085	89.2213
529	0.00303	255	255	255	2.67752	1.24812	0.06589	0.05857	17.9673			529	0.00209	255	255	255	1.96374	1.32004	0.05609	0.04738	59.4849			529	0.00401	255	255	255	3.03237	1.20849	0.07771	0.06571	57.8479
530	0.00372	255	255	255	2.56751	1.25396	0.07244	0.06531	42.6235			530	0.0025	255	255	255	2.06585	1.32934	0.06079	0.05243	17.2168			530	0.00267	255	255	255	2.20672	1.20133	0.06088	0.05579	27.2829
531	0.00424	255	255	255	1.89843	1.25902	0.07737	0.06969	148.312			531	0.00251	255	255	255	2.82215	1.3299	0.06306	0.05062	11.856			531	0.00462	255	255	255	3.94256	1.20966	0.07784	0.07551	63.6564
532	0.00508	255	255	255	0.74816	1.27227	0.10174	0.06363	71.9676			532	0.0023	255	255	255	1.05297	1.33564	0.06371	0.04604	68.8518			532	0.00472	255	255	255	1.03193	1.21834	0.0839	0.07157	84.5748
533	0.00329	255	255	255	2.40975	1.26112	0.0677	0.06182	120.537			533	0.00236	255	255	255	1.8665	1.33312	0.05983	0.05022	25.0867			533	0.00346	255	255	255	1.81252	1.21336	0.07328	0.06004	64.9497
534	0.00246	255	255	255	2.26684	1.25935	0.06015	0.05207	88.0438			534	0.00197	255	255	255	2.94363	1.33576	0.05541	0.04517	145.609			534	0.00057	255	255	255	3.61853	1.19952	0.03221	0.02259	85.0528
535	0.00433	255	255	255	3.41434	1.27656	0.08106	0.06802	79.6375			535	0.00179	255	255	255	2.29336	1.33997	0.05189	0.04399	113.736			535	0.00302	255	255	255	3.13085	1.2223	0.067	0.05736	88.8607
536	0.00396	255	255	255	1.65229	1.27544	0.07983	0.0632	4.86013			536	0.00217	255	255	255	2.42488	1.34121	0.05526	0.05009	137.638			536	0.0033	255	255	255	1.962	1.22204	0.06774	0.06202	161.429
537	0.00338	255	255	255	2.34061	1.27169	0.06977	0.06164	176.674			537	0.0035	255	255	255	4.75829	1.34851	0.07159	0.06224	96.5685			537	0.00542	255	255	255	3.32648	1.2341	0.08573	0.08046	174.291
538	0.00292	255	255	255	2.74948	1.27304	0.06221	0.05983	148.723			538	0.0039	255	255	255	5.00033	1.35148	0.07245	0.06857	135.888			538	0.00331	255	255	255	1.73706	1.22934	0.06864	0.06145	131.21
539	0.00446	255	255	255	2.88084	1.27659	0.09482	0.05995	4.54404			539	0.00396	255	255	255	3.95329	1.35604	0.07342	0.06872	46.2828			539	0.0034	255	255	255	4.83886	1.22607	0.07035	0.06145	166.17
540	0.00349	255	255	255	2.99042	1.27672	0.07174	0.06195	173.138			540	0.00265	255	255	255	2.70889	1.3529	0.06111	0.05522	56.1779			540	0.00401	255	255	255	3.57826	1.23952	0.07581	0.06728	121.415
541	0.00598	255	255	255	0.68019	1.32919	0.12828	0.05932	77.3628			541	0.00277	255	255	255	1.73698	1.35515	0.06517	0.05415	63.6147			541	0.00568	255	255	255	3.68921	1.24782	0.08718	0.08292	113.336
542	0.00439	255	255	255	3.21403	1.29373	0.07914	0.07065	14.0575			542	0.00378	255	255	255	3.69499	1.35809	0.07032	0.06837	37.003			542	0.00521	255	255	255	2.04216	1.24686	0.09464	0.07009	156.376
543	0.00251	255	255	255	3.897	1.2848	0.06082	0.05258	20.9235			543	0.00181	255	255	255	2.21482	1.35979	0.05377	0.04297	51.1273			543	0.00509	255	255	255	0.82914	1.25181	0.08266	0.07838	62.3009
544	0.00323	255	255	255	1.11916	1.29209	0.06855	0.06009	82.8163			544	0.00304	255	255	255	2.55753	1.36947	0.06633	0.05835	10.1726			544	0.00161	255	255	255	1.29466	1.23674	0.0498	0.04119	63.8936
545	0.0046	255	255	255	2.13585	1.29831	0.07706	0.07606	147.65			545	0.00213	255	255	255	1.32869	1.37417	0.06713	0.04041	87.5726			545	0.00382	255	255	255	2.56426	1.25436	0.0702	0.0692	119.757
546	0.00303	255	255	255	2.50083	1.29366	0.06792	0.05682	86.7491			546	0.00365	255	255	255	3.15532	1.3761	0.0797	0.05832	142.412			546	0.00305	255	255	255	2.68033	1.24956	0.06985	0.05557	42.7566
547	0.00317	255	255	255	4.79684	1.28858	0.06882	0.05857	176.486			547	0.00397	255	255	255	3.43694	1.37965	0.07817	0.06461	99.7176			547	0.00551	255	255	255	4.94495	1.25734	0.08693	0.08075	0.42982
548	0.00893	255	255	255	1.76377	1.33014	0.15654	0.07267	50.4692			548	0.00307	255	255	255	0.99468	1.38263	0.0706	0.05537	46.485			548	0.00336	255	255	255	4.64845	1.25963	0.07736	0.05531	66.9047
549	0.00566	255	255	255	3.10312	1.30623	0.08878	0.08111	96.0174			549	0.00217	255	255	255	3.02662	1.3746	0.05349	0.05154	152.828			549	0.00412	255	255	255	1.89902	1.25904	0.07755	0.06769	152.528
550	0.00293	255	255	255	2.20651	1.29455	0.06884	0.05415	36.4265			550	0.00297	255	255	255	3.26746	1.38343	0.06947	0.05437	112.009			550	0.00349	255	255	255	2.40946	1.26143	0.07207	0.06174	121.321
551	0.00324	255	255	255	3.79542	1.29751	0.07233	0.0571	30.4879			551	0.00303	255	255	255	1.18461	1.3876	0.06868	0.05612	62.6133			551	0.00259	255	255	255	2.2666	1.26435	0.06352	0.05182	64.7123
552	0.0018	255	255	255	3.47448	1.30113	0.05206	0.04395	92.0591			552	0.00215	255	255	255	2.13171	1.38546	0.05661	0.04831	74.2829			552	0.00418	255	255	255	0.74826	1.27455	0.07702	0.06909	71.1424
553	0.00453	255	255	255	2.63176	1.31387	0.08484	0.06791	8.02303			553	0.00244	255	255	255	1.2645	1.39347	0.06868	0.0452	63.5196			553	0.00405	255	255	255	2.3406	1.27321	0.07432	0.06937	152.189
554	0.01096	255	255	255	1.53823	1.32807	0.17408	0.08017	2.73938			554	0.00274	255	255	255	1.91999	1.39747	0.07045	0.04946	58.8316			554	0.00397	255	255	255	3.4068	1.27507	0.07639	0.06611	87.799
555	0.00517	255	255	255	3.31738	1.3232	0.08612	0.07645	165.522			555	0.00165	255	255	255	2.63768	1.38471	0.0481	0.04367	29.113			555	0.00379	255	255	255	1.65483	1.27557	0.07789	0.06194	177.402
556	0.00321	255	255	255	1.97462	1.31592	0.06891	0.05929	27.3238			556	0.00209	255	255	255	2.89098	1.39022	0.05367	0.04962	28.7072			556	0.00282	255	255	255	2.75325	1.27503	0.06352	0.0566	76.2731
557	0.00523	255	255	255	1.86918	1.33085	0.088	0.07569	178.712			557	0.00423	255	255	255	3.78134	1.40334	0.08139	0.06619	100.993			557	0.00371	255	255	255	2.98978	1.28005	0.07281	0.0649	11.5893
558	0.00158	255	255	255	3.54945	1.31617	0.05737	0.03518	54.832			558	0.00349	255	255	255	3.54796	1.40485	0.07761	0.05727	97.1255			558	0.00439	255	255	255	1.11997	1.29489	0.08504	0.06568	89.9758
559	0.00397	255	255	255	1.05576	1.32955	0.07647	0.06612	61.4543			559	0.00256	255	255	255	4.93423	1.39835	0.06071	0.05368	37.5376			559	0.00421	255	255	255	1.79273	1.29373	0.07915	0.06778	56.8469
560	0.00229	255	255	255	3.62499	1.32549	0.0592	0.04927	99.0449			560	0.00233	255	255	255	3.34938	1.39604	0.05869	0.05045	44.6285			560	0.00385	255	255	255	3.22056	1.29294	0.07919	0.0619	139.8
561	0.00366	255	255	255	4.87168	1.33723	0.08121	0.05737	52.3204			561	0.00152	255	255	255	2.49319	1.39608	0.04787	0.04055	137.839			561	0.00378	255	255	255	4.80099	1.28869	0.0792	0.06077	163.376
562	0.00443	255	255	255	2.28509	1.33955	0.07957	0.07095	10.0291			562	0.00191	255	255	255	1.1035	1.40262	0.05429	0.04479	69.2469			562	0.00395	255	255	255	2.13385	1.29504	0.08369	0.06008	82.804
563	0.00442	255	255	255	2.81227	1.33961	0.07898	0.07121	19.4255			563	0.00171	255	255	255	1.67832	1.40257	0.0524	0.04156	51.5245			563	0.00398	255	255	255	3.80543	1.29165	0.07441	0.06817	43.9724
564	0.00395	255	255	255	2.94191	1.33777	0.08017	0.06273	151.604			564	0.00242	255	255	255	2.77998	1.40535	0.06307	0.04887	179.275			564	0.00335	255	255	255	2.50035	1.29758	0.07338	0.05808	99.2843
565	0.00333	255	255	255	2.06565	1.34177	0.07111	0.0597	116.999			565	0.00298	255	255	255	2.36255	1.41463	0.06682	0.05669	170.481			565	0.00304	255	255	255	3.8974	1.28783	0.06574	0.05888	20.2283
566	0.00527	255	255	255	4.99519	1.34751	0.08332	0.0806	67.4591			566	0.00228	255	255	255	4.70853	1.42071	0.06258	0.04635	157.352			566	0.00275	255	255	255	2.20383	1.29315	0.06322	0.05538	54.5175
567	0.00511	255	255	255	3.70259	1.35236	0.08427	0.07721	85.6416			567	0.00222	255	255	255	2.28279	1.42328	0.0554	0.05105	171.744			567	0.00419	255	255	255	3.10443	1.30689	0.07921	0.06738	102.756
568	0.00387	255	255	255	3.95058	1.34968	0.07882	0.06247	38.3946			568	0.0033	255	255	255	4.83503	1.43551	0.06681	0.0628	104.808			568	0.00279	255	255	255	3.47223	1.30205	0.06229	0.0571	71.9174
569	0.00393	255	255	255	2.70871	1.35027	0.07696	0.06506	44.2465			569	0.00356	255	255	255	3.09269	1.439	0.07481	0.06051	119.494			569	0.00393	255	255	255	2.6266	1.31573	0.07409	0.0675	27.0614
570	0.00369	255	255	255	4.75071	1.35043	0.07184	0.06539	18.8698			570	0.00277	255	255	255	3.99975	1.43307	0.06699	0.05268	8.86181			570	0.00361	255	255	255	3.31863	1.31698	0.07523	0.06113	123.353
571	0.00304	255	255	255	2.41582	1.34784	0.06793	0.05698	171.225			571	0.0023	255	255	255	1.60854	1.44543	0.06458	0.04534	75.1559			571	0.00457	255	255	255	1.48474	1.32145	0.07724	0.07531	133.825
572	0.00451	255	255	255	1.19132	1.37263	0.09051	0.06348	77.6134			572	0.00292	255	255	255	2.20295	1.44902	0.06538	0.05693	75.5047			572	0.00517	255	255	255	1.57988	1.3299	0.08155	0.08067	17.7526
573	0.00453	255	255	255	2.54638	1.36768	0.08454	0.06816	17.611			573	0.00247	255	255	255	2.56689	1.44355	0.0682	0.04609	34.7868			573	0.00336	255	255	255	3.62531	1.32118	0.06652	0.06424	140.979
574	0.00464	255	255	255	3.03441	1.37169	0.08274	0.07138	46.1441			574	0.00301	255	255	255	2.9968	1.44619	0.06332	0.06052	36.6982			574	0.0032	255	255	255	1.96644	1.32088	0.06615	0.06152	35.66
575	0.00298	255	255	255	2.20773	1.3719	0.06485	0.0585	168.245			575	0.00239	255	255	255	1.03904	1.44922	0.05778	0.05277	114.063			575	0.00175	255	255	255	3.54675	1.31662	0.05132	0.0433	62.838
576	0.00436	255	255	255	3.2505	1.37944	0.0803	0.06915	128.916			576	0.00307	255	255	255	2.67016	1.4537	0.06711	0.05826	59.6553			576	0.00456	255	255	255	1.8642	1.33235	0.08092	0.07168	38.8038
577	0.00614	255	255	255	3.44192	1.38709	0.0915	0.08545	157.972			577	0.0028	255	255	255	1.75701	1.45539	0.06287	0.05666	107.849			577	0.00051	255	255	255	2.09333	1.31211	0.02658	0.02448	179.643
578	0.00578	255	255	255	3.16049	1.38798	0.08931	0.08236	33.2342			578	0.00162	255	255	255	2.11643	1.45169	0.05261	0.03909	72.6864			578	0.00408	255	255	255	2.81989	1.33547	0.07902	0.06573	175.173
579	0.00242	255	255	255	3.85672	1.3702	0.06116	0.0504	174.802			579	0.00181	255	255	255	2.85619	1.45042	0.05254	0.04397	24.5646			579	0.00364	255	255	255	4.8748	1.33115	0.07601	0.06101	2.72004
580	0.00224	255	255	255	0.99086	1.37828	0.06799	0.04193	47.8458			580	0.00413	255	255	255	3.39522	1.46917	0.07684	0.06839	82.6863			580	0.00371	255	255	255	2.29284	1.33816	0.07398	0.06388	54.8603
581	0.00879	255	255	255	0.39539	1.41882	0.13413	0.08345	80.7848			581	0.00296	255	255	255	3.27631	1.46008	0.06734	0.05593	40.8088			581	0.00342	255	255	255	1.04919	1.33765	0.07166	0.06071	134.405
582	0.00236	255	255	255	1.25378	1.38214	0.06615	0.04542	52.0406			582	0.00295	255	255	255	3.85522	1.46489	0.06666	0.05633	23.3493			582	0.00389	255	255	255	2.94691	1.34241	0.07254	0.06833	126.44
583	0.00345	255	255	255	2.12878	1.38942	0.07106	0.06184	10.0519			583	0.00195	255	255	255	4.99019	1.45737	0.0501	0.04963	165.617			583	0.00322	255	255	255	2.05933	1.33832	0.072	0.05698	142.35
584	0.00559	255	255	255	3.77915	1.40016	0.09359	0.076	40.2656			584	0.00223	255	255	255	1.2355	1.46564	0.05924	0.04793	86.1922			584	0.00387	255	255	255	3.70821	1.34533	0.07238	0.06811	114.188
585	0.00243	255	255	255	2.63134	1.38828	0.06038	0.05123	57.4923			585	0.00303	255	255	255	1.13537	1.48301	0.07273	0.05307	93.8759			585	0.00666	255	255	255	4.98826	1.35231	0.10625	0.07987	26.3229
586	0.00141	255	255	255	1.12242	1.38088	0.04903	0.03655	26.6227			586	0.00399	255	255	255	3.60568	1.48124	0.08185	0.06204	130.962			586	0.00478	255	255	255	1.73932	1.35669	0.08786	0.06929	111.382
587	0.00339	255	255	255	2.88626	1.39624	0.06752	0.06394	172.985			587	0.00334	255	255	255	2.47577	1.48196	0.06869	0.06189	18.6625			587	0.00395	255	255	255	4.75606	1.34805	0.07704	0.0652	143.031
588	0.00569	255	255	255	3.54363	1.40551	0.08898	0.08136	178.175			588	0.00288	255	255	255	3.17863	1.48199	0.06264	0.05863	138.324			588	0.00351	255	255	255	2.41591	1.34955	0.07114	0.06278	145.402
589	0.00415	255	255	255	1.92905	1.4011	0.07788	0.06782	36.0859			589	0.00232	255	255	255	2.0561	1.49557	0.07292	0.04053	62.0839			589	0.00455	255	255	255	3.95329	1.35047	0.08744	0.06621	177.122
590	0.00322	255	255	255	2.01759	1.40245	0.07073	0.058	55.9346			590	0.0032	255	255	255	4.74824	1.49286	0.06893	0.05919	17.1279			590	0.00349	255	255	255	2.71402	1.35357	0.074	0.06005	49.0265
591	0.00268	255	255	255	3.3453	1.39483	0.0658	0.05187	39.3946			591	0.00463	255	255	255	4.63825	1.50371	0.08878	0.06633	82.9112			591	0.00466	255	255	255	2.55173	1.36698	0.08504	0.0697	16.3934
592	0.00357	255	255	255	1.68043	1.40339	0.0697	0.06519	18.9186			592	0.00164	255	255	255	3.91754	1.48957	0.04728	0.0442	39.7926			592	0.00443	255	255	255	1.1882	1.37399	0.07787	0.07237	119.782
593	0.00356	255	255	255	4.91988	1.40028	0.08441	0.05369	34.8348			593	0.0025	255	255	255	2.38668	1.50194	0.06253	0.05097	89.8444			593	0.00398	255	255	255	3.03361	1.37056	0.07466	0.06794	168.512
594	0.00501	255	255	255	2.77611	1.41114	0.08492	0.07519	3.03082			594	0.00148	255	255	255	2.7556	1.49544	0.04819	0.03901	49.0048			594	0.00551	255	255	255	3.4418	1.3795	0.08485	0.08273	60.9883
595	0.00734	255	255	255	0.62473	1.44124	0.12921	0.07237	74.2829			595	0.00276	255	255	255	3.78638	1.50395	0.06098	0.0576	88.4046			595	0.00288	255	255	255	2.21174	1.3674	0.06523	0.05613	164.058
596	0.00303	255	255	255	2.48335	1.40719	0.06715	0.05748	153.372			596	0.00332	255	255	255	4.00673	1.50719	0.07081	0.05973	102.565			596	0.00327	255	255	255	3.85506	1.3691	0.0654	0.06356	19.2773
597	0.0046	255	255	255	2.36137	1.41738	0.08129	0.0721	13.5565			597	0.0015	255	255	255	2.6155	1.49973	0.04501	0.04251	149.675			597	0.00509	255	255	255	3.16091	1.3824	0.08345	0.07764	136.65
598	0.00398	255	255	255	1.83863	1.42238	0.07813	0.06486	64.9475			598	0.00209	255	255	255	2.29204	1.51056	0.06384	0.04163	56.9432			598	0.00399	255	255	255	3.25689	1.38176	0.07993	0.0636	143.193
599	0.00386	255	255	255	1.06383	1.42998	0.07853	0.06256	74.3378			599	0.00236	255	255	255	2.91572	1.51236	0.06228	0.04825	90.2558			599	0.00307	255	255	255	2.63419	1.38583	0.07169	0.05461	60.8148
600	0.0029	255	255	255	4.70642	1.41796	0.07083	0.05216	172.581			600	0.00278	255	255	255	1.7133	1.51342	0.06947	0.05104	39.7831			600	0.0052	255	255	255	1.92488	1.39271	0.08623	0.07679	179.725
601	0.0035	255	255	255	4.83186	1.42513	0.06962	0.06407	30.0581			601	0.00265	255	255	255	3.69612	1.5104	0.06276	0.05385	1.12318			601	0.00339	255	255	255	2.13148	1.38794	0.07093	0.06087	171.958
602	0.00462	255	255	255	3.6653	1.4388	0.08404	0.07	91.8111			602	0.0035	255	255	255	1.62781	1.51526	0.07592	0.05876	7.03171			602	0.00251	255	255	255	0.98015	1.38787	0.06166	0.05178	62.622
603	0.00368	255	255	255	1.611	1.43463	0.07331	0.06386	169.628			603	0.00391	255	255	255	4.23476	1.52756	0.07174	0.06948	159.279			603	0.0023	255	255	255	1.25523	1.39071	0.06038	0.04849	112.761
604	0.00289	255	255	255	2.27696	1.43188	0.0618	0.0596	81.6947			604	0.0039	255	255	255	1.05921	1.54057	0.08194	0.06056	77.4047			604	0.00326	255	255	255	2.02028	1.39731	0.06786	0.0611	79.8554
605	0.00297	255	255	255	4.00119	1.42892	0.07509	0.05037	7.96716			605	0.00253	255	255	255	2.19735	1.53248	0.06717	0.04794	63.5961			605	0.00327	255	255	255	2.88777	1.39408	0.0716	0.05814	158.698
606	0.00574	255	255	255	2.9925	1.45546	0.09194	0.07947	155.227			606	0.00262	255	255	255	3.08679	1.53131	0.05864	0.05679	10.0746			606	0.003	255	255	255	3.34385	1.39732	0.06876	0.05549	89.1385
607	0.00373	255	255	255	3.09015	1.44844	0.07461	0.06363	25.4892			607	0.00298	255	255	255	2.83412	1.54264	0.06527	0.05812	88.7863			607	0.00474	255	255	255	3.77666	1.40297	0.0785	0.07691	113.148
608	0.00442	255	255	255	2.67522	1.45968	0.07886	0.07139	89.9246			608	0.00243	255	255	255	2.99764	1.53582	0.06658	0.04638	158.877			608	0.0044	255	255	255	3.54738	1.40623	0.0767	0.07297	104.977
609	0.00406	255	255	255	2.20178	1.45732	0.07807	0.06618	26.5166			609	0.00186	255	255	255	3.35116	1.53529	0.04982	0.04748	127.707			609	0.0086	255	255	255	0.39751	1.42732	0.12449	0.08796	83.7909
610	0.00278	255	255	255	2.55943	1.44962	0.06495	0.05458	10.3711			610	0.00243	255	255	255	4.95112	1.53843	0.05981	0.05163	64.6485			610	0.00235	255	255	255	1.10713	1.39384	0.06327	0.04732	9.18914
611	0.00226	255	255	255	4.99045	1.44808	0.05981	0.04803	40.5272			611	0.00293	255	255	255	0.86681	1.55648	0.07841	0.04761	68.0518			611	0.00232	255	255	255	2.48222	1.39998	0.06093	0.04842	135.693
612	0.00322	255	255	255	1.75454	1.45898	0.06979	0.0587	56.3995			612	0.00154	255	255	255	2.71151	1.54013	0.05208	0.03769	137.003			612	0.00273	255	255	255	1.67602	1.40359	0.06169	0.0564	21.5512
613	0.0048	255	255	255	3.39799	1.46471	0.07895	0.07738	68.3049			613	0.00218	255	255	255	3.25628	1.5433	0.05714	0.04863	160.034			613	0.00464	255	255	255	2.77626	1.41583	0.08271	0.07147	91.8995
614	0.0035	255	255	255	3.85202	1.45734	0.07405	0.06024	20.174			614	0.00285	255	255	255	3.46832	1.55004	0.07118	0.05097	13.0366			614	0.00264	255	255	255	4.91216	1.40426	0.06637	0.0506	169.467
615	0.00362	255	255	255	1.13863	1.46765	0.07458	0.0618	77.9774			615	0.00283	255	255	255	1.99163	1.56265	0.07032	0.05128	54.6771			615	0.00468	255	255	255	2.35973	1.41405	0.08139	0.07316	170.03
616	0.00205	255	255	255	1.2331	1.45727	0.05517	0.04728	64.7003			616	0.00301	255	255	255	2.55543	1.55953	0.06858	0.0558	150.816			616	0.00404	255	255	255	1.83853	1.41683	0.07605	0.06772	28.7844
617	0.00204	255	255	255	2.12092	1.45616	0.056	0.04628	162.915			617	0.00394	255	255	255	3.59758	1.56546	0.07582	0.06611	9.87641			617	0.00363	255	255	255	4.71281	1.41848	0.07341	0.06302	160.716
618	0.00255	255	255	255	2.85206	1.45757	0.06769	0.0479	163.982			618	0.0037	255	255	255	4.13965	1.56894	0.07033	0.06704	98.0452			618	0.00376	255	255	255	4.83704	1.42443	0.0714	0.06711	39.6913
619	0.00395	255	255	255	3.26689	1.46395	0.08221	0.0611	7.14175			619	0.00207	255	255	255	3.9229	1.56203	0.05551	0.04758	141.003			619	0.00268	255	255	255	2.27605	1.42614	0.06536	0.05222	95.3696
620	0.0069	255	255	255	2.01216	1.48044	0.13973	0.06286	167.058			620	0.00219	255	255	255	3.17327	1.56061	0.05989	0.04658	14.4792			620	0.00408	255	255	255	1.60627	1.43823	0.0753	0.06898	133.649
621	0.00419	255	255	255	3.17859	1.47954	0.07569	0.07052	50.8731			621	0.00383	255	255	255	1.57266	1.58057	0.07644	0.06376	32.314			621	0.00456	255	255	255	4.00145	1.42826	0.10171	0.05703	1.48052
622	0.00356	255	255	255	3.59789	1.47505	0.07156	0.06341	0.77701			622	0.00271	255	255	255	2.10799	1.57754	0.06423	0.05366	72.6991			622	0.00381	255	255	255	3.66796	1.43798	0.07236	0.06698	155.24
623	0.0048	255	255	255	2.47324	1.48202	0.0847	0.07213	161.12			623	0.00298	255	255	255	2.45367	1.57954	0.06877	0.05524	68.6304			623	0.00308	255	255	255	1.05514	1.43748	0.06384	0.06141	125.398
624	0.00245	255	255	255	3.49476	1.4772	0.05702	0.05473	45.2252			624	0.00325	255	255	255	4.7837	1.57887	0.07267	0.05699	37.0114			624	0.00595	255	255	255	2.98895	1.45198	0.08768	0.08635	101.207
625	0.0033	255	255	255	3.91838	1.48575	0.0773	0.05435	27.4154			625	0.00228	255	255	255	1.13427	1.57968	0.05606	0.05174	77.1804			625	0.00427	255	255	255	3.08778	1.44402	0.07774	0.06986	37.0816
626	0.00318	255	255	255	2.7518	1.48894	0.06614	0.06127	161.645			626	0.00304	255	255	255	1.71035	1.58838	0.06622	0.05837	145.889			626	0.00499	255	255	255	2.20549	1.45011	0.08053	0.07895	3.68166
627	0.00452	255	255	255	1.83376	1.49551	0.08444	0.06817	4.97111			627	0.00355	255	255	255	3.80397	1.59583	0.07216	0.06258	78.3932			627	0.00279	255	255	255	2.56477	1.4462	0.07222	0.04917	47.8423
628	0.00338	255	255	255	4.74473	1.49606	0.07263	0.05929	179.715			628	0.00167	255	255	255	2.35643	1.58509	0.05347	0.0398	125.396			628	0.00434	255	255	255	2.67486	1.4543	0.07602	0.07275	138.798
629	0.00269	255	255	255	4.00116	1.497	0.07415	0.04625	34.4469			629	0.00262	255	255	255	2.90639	1.58843	0.06142	0.0544	143.622			629	0.00341	255	255	255	1.75636	1.45431	0.06794	0.06395	72.9408
630	0.00407	255	255	255	2.37853	1.50405	0.07865	0.0659	154.796			630	0.00291	255	255	255	2.6645	1.59157	0.06621	0.05597	148.273			630	0.00347	255	255	255	4.98829	1.45386	0.06923	0.06388	14.6549
631	0.00341	255	255	255	3.78211	1.50689	0.07488	0.05795	66.0135			631	0.00333	255	255	255	4.34722	1.6023	0.07573	0.05599	65.0982			631	0.00338	255	255	255	3.85223	1.4552	0.07266	0.05919	35.4213
632	0.00413	255	255	255	4.64639	1.50768	0.07795	0.06741	43.7403			632	0.00236	255	255	255	2.77532	1.59392	0.06182	0.04852	147.804			632	0.0042	255	255	255	3.26521	1.46262	0.07986	0.06691	176.472
633	0.00406	255	255	255	2.61751	1.51059	0.07718	0.06701	148.547			633	0.00345	255	255	255	4.66431	1.6018	0.08319	0.05282	42.2449			633	0.00285	255	255	255	2.11721	1.45837	0.06334	0.05719	6.81816
634	0.00315	255	255	255	2.91871	1.51104	0.06471	0.06195	2.27506			634	0.005	255	255	255	3.68623	1.61574	0.08274	0.0769	126.865			634	0.00234	255	255	255	2.84958	1.45699	0.05975	0.04983	151.477
635	0.00443	255	255	255	1.61797	1.51687	0.08042	0.07021	165.078			635	0.00313	255	255	255	2.27836	1.60889	0.06798	0.05856	82.7693			635	0.00356	255	255	255	1.97391	1.46641	0.07262	0.06242	75.1226
636	0.0032	255	255	255	1.91708	1.51405	0.06683	0.06097	161.693			636	0.003	255	255	255	3.52457	1.60874	0.06759	0.05645	114.641			636	0.00426	255	255	255	3.39651	1.47181	0.08087	0.06709	101.781
637	0.0044	255	255	255	2.28664	1.51257	0.09247	0.06058	177.453			637	0.00198	255	255	255	1.93425	1.60911	0.05672	0.04452	71.339			637	0.00489	255	255	255	3.178	1.47698	0.08318	0.07484	9.56093
638	0.0038	255	255	255	3.69051	1.51336	0.07911	0.06113	14.1202			638	0.00217	255	255	255	3.40545	1.60652	0.06197	0.04466	137.762			638	0.00382	255	255	255	1.13643	1.47321	0.07093	0.06864	140.023
639	0.00532	255	255	255	0.87736	1.53814	0.12078	0.05611	61.9629			639	0.00223	255	255	255	2.19	1.6174	0.06593	0.04307	52.4776			639	0.00249	255	255	255	1.23418	1.46514	0.05654	0.05617	23.5324
640	0.00561	255	255	255	4.23662	1.5248	0.11076	0.06452	28.6144			640	0.00273	255	255	255	3.01086	1.61817	0.06449	0.05386	149.632			640	0.00609	255	255	255	2.47657	1.48458	0.0913	0.08492	122.806
641	0.00224	255	255	255	1.71541	1.51884	0.06515	0.04384	17.7168			641	0.00223	255	255	255	3.31867	1.61444	0.0584	0.04862	155.192			641	0.00404	255	255	255	3.59144	1.47493	0.08078	0.06375	16.6546
642	0.00429	255	255	255	3.09039	1.53293	0.0772	0.07071	59.61			642	0.0021	255	255	255	1.78474	1.61799	0.05438	0.04907	48.0891			642	0.00258	255	255	255	3.49765	1.48132	0.0603	0.0545	131.288
643	0.00442	255	255	255	1.05832	1.54524	0.09708	0.05794	73.9008			643	0.00398	255	255	255	4.02861	1.63318	0.07446	0.06805	64.5081			643	0.00327	255	255	255	3.91301	1.48996	0.06999	0.05955	42.1637
644	0.00445	255	255	255	3.0077	1.53478	0.08493	0.06667	26.1563			644	0.00364	255	255	255	3.10765	1.62903	0.07336	0.06314	144.616			644	0.004	255	255	255	2.04546	1.49039	0.07617	0.06689	1.43601
645	0.00376	255	255	255	3.34602	1.53297	0.07196	0.06658	75.8437			645	0.00305	255	255	255	3.23389	1.63212	0.07247	0.05356	133.19			645	0.00297	255	255	255	2.74886	1.49014	0.06312	0.05992	162.083
646	0.00421	255	255	255	2.82945	1.53352	0.07727	0.06936	22.9231			646	0.00426	255	255	255	3.89052	1.64216	0.07751	0.06992	29.9936			646	0.00411	255	255	255	4.74738	1.49156	0.07921	0.06613	168.247
647	0.00332	255	255	255	2.19439	1.53439	0.06812	0.06201	161.653			647	0.00323	255	255	255	1.64098	1.64041	0.06718	0.06131	112.29			647	0.00418	255	255	255	1.82316	1.49782	0.07807	0.06822	57.6752
648	0.00387	255	255	255	3.26207	1.54341	0.08051	0.06116	25.3883			648	0.0035	255	255	255	2.51409	1.64516	0.07988	0.05577	133.153			648	0.00308	255	255	255	3.78896	1.50377	0.07235	0.05418	75.9879
649	0.002	255	255	255	4.95262	1.53417	0.06199	0.04101	35.4983			649	0.00212	255	255	255	2.6115	1.63653	0.05427	0.04968	5.32859			649	0.00495	255	255	255	4.64314	1.51048	0.08727	0.07215	55.3658
650	0.00485	255	255	255	2.55573	1.55718	0.08235	0.07492	140.245			650	0.00368	255	255	255	4.4655	1.65316	0.07777	0.06027	46.1659			650	0.00298	255	255	255	4.00652	1.49846	0.06475	0.0585	46.6646
651	0.00295	255	255	255	2.70791	1.54536	0.07286	0.05161	1.02968			651	0.00364	255	255	255	1.1922	1.66096	0.0821	0.05648	60.9153			651	0.00408	255	255	255	2.38147	1.50582	0.07383	0.07043	106.661
652	0.00323	255	255	255	3.46628	1.55035	0.07355	0.05593	29.2327			652	0.00373	255	255	255	4.91956	1.6563	0.07901	0.06009	42.4399			652	0.0035	255	255	255	2.6136	1.50965	0.07073	0.06307	123.715
653	0.00397	255	255	255	1.9983	1.5624	0.07608	0.06646	37.8024			653	0.00202	255	255	255	2.37951	1.65112	0.05992	0.04288	151.932			653	0.00433	255	255	255	1.49066	1.5172	0.08531	0.06457	84.6864
654	0.00329	255	255	255	3.17596	1.55861	0.07629	0.05493	29.8823			654	0.00252	255	255	255	2.87291	1.65675	0.06718	0.04785	140.145			654	0.00346	255	255	255	1.91353	1.5099	0.07205	0.06122	128.259
655	0.00537	255	255	255	3.5848	1.56788	0.09065	0.07549	10.999			655	0.00209	255	255	255	2.70195	1.65315	0.06129	0.04345	141.698			655	0.0045	255	255	255	1.61886	1.51641	0.07708	0.07425	102.107
656	0.00332	255	255	255	3.91949	1.55944	0.07753	0.05448	15.9872			656	0.00256	255	255	255	2.02734	1.65775	0.05948	0.05488	0.129			656	0.00254	255	255	255	2.92197	1.5107	0.06762	0.04778	124.501
657	0.00404	255	255	255	4.14474	1.56833	0.08371	0.06145	8.57473			657	0.0023	255	255	255	2.11977	1.66531	0.06304	0.04653	122.725			657	0.00463	255	255	255	2.28781	1.5135	0.09174	0.06419	178.869
658	0.00241	255	255	255	4.02083	1.56353	0.07257	0.04225	26.3972			658	0.00366	255	255	255	1.86766	1.67006	0.0771	0.0605	157.564			658	0.0029	255	255	255	3.69073	1.51648	0.06416	0.05758	166.654
659	0.00538	255	255	255	2.10335	1.57715	0.09443	0.07258	18.4611			659	0.00422	255	255	255	3.56455	1.67758	0.07762	0.06926	57.6296			659	0.00365	255	255	255	1.70779	1.52034	0.07163	0.06497	174.87
660	0.00199	255	255	255	1.14076	1.57147	0.06993	0.03619	56.7254			660	0.00235	255	255	255	2.78961	1.66867	0.05903	0.05063	128.935			660	0.00536	255	255	255	4.23917	1.52755	0.09358	0.07288	11.3077
661	0.00424	255	255	255	1.56869	1.5775	0.07747	0.06961	34.3826			661	0.00265	255	255	255	4.10773	1.67494	0.06565	0.05132	78.695			661	0.00388	255	255	255	3.08481	1.53009	0.07203	0.06859	133.622
662	0.00503	255	255	255	2.44473	1.58081	0.08691	0.07366	164.737			662	0.00368	255	255	255	1.72731	1.67979	0.08445	0.05549	30.378			662	0.0034	255	255	255	3.34804	1.53172	0.07152	0.06059	118.392
663	0.0031	255	255	255	4.86551	1.57347	0.07716	0.05109	26.1799			663	0.00387	255	255	255	3.78016	1.69095	0.08092	0.06092	60.0069			663	0.00408	255	255	255	2.19894	1.53153	0.07386	0.07032	75.71
664	0.00253	255	255	255	4.78704	1.57524	0.05956	0.05406	27.5556			664	0.00274	255	255	255	2.30263	1.68521	0.06083	0.05729	93.3655			664	0.00472	255	255	255	1.06211	1.54007	0.08063	0.07461	73.6594
665	0.0028	255	255	255	1.83899	1.58083	0.06158	0.05794	7.52136			665	0.0025	255	255	255	4.62209	1.68095	0.06626	0.04802	13.1622			665	0.00369	255	255	255	2.83351	1.53432	0.07217	0.06517	137.185
666	0.00492	255	255	255	2.90206	1.59389	0.08555	0.07316	57.0441			666	0.00354	255	255	255	3.45277	1.69383	0.0729	0.06187	103.469			666	0.00381	255	255	255	0.87234	1.54096	0.08168	0.0594	66.3722
667	0.00358	255	255	255	2.34771	1.59193	0.07098	0.06424	45.0487			667	0.00224	255	255	255	3.33597	1.68209	0.06481	0.04399	5.88732			667	0.00314	255	255	255	3.00406	1.53902	0.06699	0.05975	124.902
668	0.00312	255	255	255	2.65438	1.59057	0.06899	0.05754	158.999			668	0.00289	255	255	255	2.97738	1.6956	0.06708	0.05483	165.04			668	0.0041	255	255	255	3.25821	1.54197	0.07815	0.06674	2.95783
669	0.0043	255	255	255	4.36012	1.60459	0.08569	0.06396	56.4852			669	0.00201	255	255	255	2.45402	1.69527	0.0568	0.04514	110.292			669	0.00281	255	255	255	4.95042	1.53391	0.07113	0.05023	25.3294
670	0.00372	255	255	255	2.27516	1.60424	0.07636	0.06195	73.6173			670	0.00324	255	255	255	3.96144	1.70397	0.07089	0.05818	124.158			670	0.00508	255	255	255	2.55568	1.55896	0.09066	0.0714	141.938
671	0.00433	255	255	255	2.7684	1.60586	0.07468	0.0739	37.0879			671	0.004	255	255	255	4.81373	1.70422	0.08678	0.05871	12.3897			671	0.00364	255	255	255	3.17814	1.55836	0.07647	0.06064	59.5966
672	0.00517	255	255	255	3.79885	1.60354	0.08718	0.07551	178.881			672	0.00329	255	255	255	2.21854	1.70946	0.07211	0.05811	178.03			672	0.00494	255	255	255	1.99316	1.55746	0.08621	0.07298	30.8302
673	0.00265	255	255	255	1.70521	1.59593	0.06122	0.05521	28.2445			673	0.00223	255	255	255	3.18516	1.70811	0.05502	0.05161	178.395			673	0.00278	255	255	255	2.70758	1.54958	0.0673	0.05251	29.0943
674	0.00412	255	255	255	4.27229	1.60764	0.07969	0.0658	71.5976			674	0.0029	255	255	255	1.60283	1.71057	0.06938	0.05317	6.50059			674	0.00349	255	255	255	3.46547	1.55884	0.07815	0.05687	39.5639
675	0.00552	255	255	255	3.69015	1.61358	0.08962	0.07839	19.0468			675	0.00165	255	255	255	2.63103	1.71123	0.05644	0.03732	100.528			675	0.00493	255	255	255	3.59123	1.5677	0.0842	0.07459	39.0409
676	0.00385	255	255	255	4.65881	1.60829	0.07753	0.06315	36.1892			676	0.0027	255	255	255	3.09386	1.71595	0.0651	0.05276	127.607			676	0.00293	255	255	255	3.92431	1.56327	0.06501	0.05742	65.0698
677	0.00368	255	255	255	3.40316	1.6136	0.07486	0.06253	84.4815			677	0.00211	255	255	255	2.38155	1.71572	0.06061	0.0443	109.975			677	0.00359	255	255	255	4.15122	1.56186	0.07341	0.06227	17.8046
678	0.00461	255	255	255	3.01211	1.61495	0.0794	0.07395	154.72			678	0.00289	255	255	255	1.97701	1.7261	0.06878	0.05347	123.678			678	0.00331	255	255	255	4.02769	1.56242	0.08304	0.05073	30.3637
679	0.00438	255	255	255	3.3285	1.61476	0.08888	0.06272	38.5411			679	0.00267	255	255	255	4.28707	1.72575	0.06527	0.05212	78.5739			679	0.00556	255	255	255	2.10263	1.5739	0.0925	0.07648	3.91782
680	0.00247	255	255	255	1.93185	1.6058	0.06229	0.05045	150.458			680	0.00303	255	255	255	4.97955	1.72175	0.07304	0.05277	16.5772			680	0.00486	255	255	255	1.56416	1.57512	0.08224	0.07522	176.819
681	0.00453	255	255	255	3.50085	1.62091	0.07641	0.07548	22.4821			681	0.0026	255	255	255	2.71764	1.72836	0.07671	0.0432	120.956			681	0.00212	255	255	255	1.15	1.57233	0.06328	0.04261	51.2166
682	0.00712	255	255	255	3.11448	1.62962	0.09779	0.09264	6.1162			682	0.00217	255	255	255	1.80665	1.72974	0.0616	0.04484	128.073			682	0.00466	255	255	255	2.43917	1.57859	0.08493	0.06992	157.194
683	0.00329	255	255	255	2.19569	1.61684	0.06893	0.06079	19.9314			683	0.00276	255	255	255	2.549	1.73247	0.06107	0.0576	86.1744			683	0.00353	255	255	255	4.77487	1.57816	0.0724	0.06215	20.6481
684	0.00546	255	255	255	3.23938	1.63408	0.09567	0.07262	31.2619			684	0.00242	255	255	255	0.90073	1.73455	0.06569	0.04692	64.8854			684	0.00378	255	255	255	4.86065	1.57687	0.08256	0.05831	18.0602
685	0.00155	255	255	255	1.78521	1.61876	0.0517	0.03818	23.5193			685	0.00437	255	255	255	3.6872	1.74642	0.08341	0.0667	41.4866			685	0.00404	255	255	255	1.83984	1.58055	0.08161	0.06311	16.973
686	0.00353	255	255	255	4.02082	1.63539	0.08021	0.05609	44.3771			686	0.00272	255	255	255	2.89162	1.73881	0.06807	0.05095	41.8585			686	0.00526	255	255	255	2.90736	1.59348	0.08481	0.07899	152.354
687	0.0044	255	255	255	1.63973	1.64332	0.08208	0.06832	75.9761			687	0.00293	255	255	255	2.08369	1.73903	0.07109	0.05243	145.165			687	0.00461	255	255	255	3.80888	1.59198	0.08176	0.07176	126.429
688	0.00371	255	255	255	3.88827	1.63576	0.07376	0.06406	13.5437			688	0.00327	255	255	255	3.38204	1.74453	0.06652	0.0625	55.6238			688	0.00371	255	255	255	2.35164	1.59153	0.07475	0.06322	54.3891
689	0.00397	255	255	255	2.60069	1.64142	0.07168	0.07054	84.3706			689	0.00301	255	255	255	3.27985	1.74224	0.0745	0.05144	176.38			689	0.00422	255	255	255	2.28125	1.59855	0.0782	0.06867	67.8063
690	0.00261	255	255	255	4.45936	1.63877	0.07763	0.04276	41.7372			690	0.00174	255	255	255	4.55058	1.73897	0.04923	0.04492	14.0775			690	0.00269	255	255	255	2.65254	1.59491	0.06186	0.05535	103.169
691	0.00344	255	255	255	2.50661	1.64192	0.06964	0.06286	12.9503			691	0.00288	255	255	255	1.182	1.75116	0.06444	0.0569	29.8489			691	0.00429	255	255	255	1.70209	1.59662	0.08208	0.0665	1.84236
692	0.00483	255	255	255	4.91792	1.65347	0.08978	0.06854	35.5984			692	0.0025	255	255	255	1.89914	1.75395	0.05893	0.05398	45.2786			692	0.00552	255	255	255	3.69344	1.60488	0.08747	0.08037	37.4562
693	0.00372	255	255	255	1.19709	1.65301	0.07288	0.06498	24.8071			693	0.00301	255	255	255	2.80652	1.75675	0.06635	0.05776	32.0597			693	0.00533	255	255	255	4.35038	1.60547	0.09911	0.06843	35.6153
694	0.00416	255	255	255	2.11311	1.66222	0.08276	0.06403	73.3172			694	0.00204	255	255	255	1.08888	1.75833	0.05635	0.04599	68.5135			694	0.00401	255	255	255	2.76723	1.60362	0.07431	0.06871	89.9592
695	0.0024	255	255	255	2.3778	1.65152	0.06024	0.0508	17.5431			695	0.00273	255	255	255	3.59182	1.75942	0.06022	0.05778	21.332			695	0.00421	255	255	255	3.51393	1.61543	0.08526	0.06293	54.8731
696	0.00281	255	255	255	4.78108	1.65711	0.08014	0.04472	44.2182			696	0.00265	255	255	255	2.45014	1.76374	0.06365	0.0531	124.523			696	0.00382	255	255	255	4.66083	1.60769	0.07591	0.06399	178.261
697	0.00398	255	255	255	2.69152	1.66198	0.07999	0.06328	28.5297			697	0.00286	255	255	255	1.75942	1.76793	0.0664	0.0548	160.21			697	0.00415	255	255	255	3.01482	1.61615	0.08049	0.0657	118.143
698	0.00343	255	255	255	4.52747	1.66618	0.08399	0.05193	51.4238			698	0.00247	255	255	255	4.70185	1.76949	0.06469	0.04867	99.5434			698	0.00323	255	255	255	3.3974	1.61016	0.06564	0.06258	110.649
699	0.00402	255	255	255	1.85648	1.66394	0.07827	0.06544	3.61718			699	0.0019	255	255	255	2.33407	1.76679	0.05479	0.04408	91.8363			699	0.00212	255	255	255	1.9284	1.60602	0.05441	0.04966	65.336
700	0.00432	255	255	255	4.10594	1.67488	0.08355	0.06579	53.7612			700	0.00223	255	255	255	4.89786	1.76871	0.0603	0.04709	50.4171			700	0.0059	255	255	255	3.11837	1.62541	0.09632	0.07802	134.731
701	0.00275	255	255	255	4.19558	1.6652	0.06562	0.05336	33.8796			701	0.00277	255	255	255	3.02113	1.77038	0.06378	0.05533	166.865			701	0.00319	255	255	255	2.19226	1.61624	0.06598	0.0615	132.389
702	0.00256	255	255	255	2.86818	1.66724	0.06131	0.05324	61.5725			702	0.00243	255	255	255	1.66543	1.77189	0.05841	0.05305	18.5467			702	0.00329	255	255	255	4.26663	1.61816	0.07339	0.0571	56.1337
703	0.00181	255	255	255	2.02087	1.66774	0.05566	0.04141	27.6316			703	0.00247	255	255	255	3.47932	1.77462	0.06112	0.05151	38.153			703	0.00292	255	255	255	3.32037	1.61712	0.06432	0.05778	17.6432
704	0.00371	255	255	255	3.33439	1.68052	0.08541	0.05526	34.1765			704	0.00344	255	255	255	3.83505	1.78453	0.07736	0.05667	54.0314			704	0.00219	255	255	255	1.77717	1.62035	0.05439	0.0512	86.183
705	0.00439	255	255	255	3.54355	1.68609	0.08341	0.06696	46.4501			705	0.00287	255	255	255	0.96882	1.78295	0.06738	0.05425	66.172			705	0.00471	255	255	255	3.23678	1.63461	0.08422	0.07117	50.0948
706	0.00577	255	255	255	3.44167	1.69749	0.08974	0.0819	30.3004			706	0.00332	255	255	255	1.57435	1.78443	0.06881	0.06138	175.628			706	0.00378	255	255	255	3.89298	1.63341	0.07332	0.06565	124.761
707	0.00287	255	255	255	3.6469	1.67989	0.06141	0.05944	140.057			707	0.00225	255	255	255	2.16808	1.78122	0.05657	0.05068	42.8199			707	0.00445	255	255	255	2.51116	1.64263	0.08121	0.0698	70.5874
708	0.0055	255	255	255	0.81425	1.69811	0.09849	0.07105	50.9335			708	0.00218	255	255	255	2.23769	1.77949	0.06324	0.04385	0.66412			708	0.00332	255	255	255	2.59699	1.63925	0.06829	0.06192	100.002
709	0.00379	255	255	255	2.28554	1.68648	0.08112	0.05954	26.42			709	0.00426	255	255	255	3.17789	1.79664	0.07792	0.06956	22.4246			709	0.00449	255	255	255	1.63376	1.64007	0.07966	0.07171	131.915
710	0.00494	255	255	255	3.76974	1.6951	0.08146	0.07723	56.34			710	0.00227	255	255	255	3.96024	1.79902	0.06125	0.04727	64.5126			710	0.0031	255	255	255	4.02093	1.63895	0.06488	0.06085	100.622
711	0.00337	255	255	255	1.71892	1.68877	0.0718	0.05974	21.2813			711	0.00193	255	255	255	4.34729	1.79779	0.05638	0.04362	94.6252			711	0.00267	255	255	255	4.46315	1.64483	0.06125	0.05554	61.9153
712	0.00202	255	255	255	2.78715	1.67975	0.05944	0.04332	16.5783			712	0.00199	255	255	255	2.67269	1.79771	0.05186	0.04881	27.8183			712	0.00379	255	255	255	4.9205	1.65583	0.0709	0.06813	90.0941
713	0.00278	255	255	255	4.63999	1.67865	0.07255	0.04872	178.015			713	0.00273	255	255	255	4.78618	1.80439	0.06921	0.05027	43.8682			713	0.00406	255	255	255	2.11185	1.65968	0.07999	0.06459	86.0171
714	0.00508	255	255	255	2.96312	1.69651	0.08434	0.07675	9.12239			714	0.00176	255	255	255	2.56454	1.80072	0.0518	0.04332	167.864			714	0.00374	255	255	255	2.02179	1.65746	0.07308	0.06511	45.8385
715	0.00287	255	255	255	2.45212	1.69684	0.06522	0.05596	167.858			715	0.00324	255	255	255	4.48219	1.81278	0.0731	0.0565	52.4239			715	0.00317	255	255	255	1.19104	1.65728	0.0669	0.06025	41.3876
716	0.00337	255	255	255	2.20819	1.70363	0.07401	0.05804	47.8801			716	0.00398	255	255	255	2.75562	1.82045	0.07563	0.06707	44.5023			716	0.00224	255	255	255	2.37595	1.65327	0.05702	0.04999	47.0535
717	0.00319	255	255	255	4.82778	1.70784	0.07055	0.05752	43.5745			717	0.00397	255	255	255	2.95436	1.82015	0.07269	0.06948	71.1861			717	0.00471	255	255	255	1.86136	1.66675	0.0817	0.07343	171.992
718	0.00313	255	255	255	3.96763	1.70755	0.07416	0.05376	33.9353			718	0.00167	255	255	255	1.03099	1.81144	0.05091	0.04181	68.5902			718	0.00268	255	255	255	2.86965	1.66094	0.06561	0.05194	74.8276
719	0.00326	255	255	255	1.59802	1.70935	0.07108	0.05841	163.09			719	0.00336	255	255	255	1.96539	1.82415	0.066	0.06491	175.755			719	0.00285	255	255	255	4.7807	1.65772	0.06947	0.05215	38.7363
720	0.0032	255	255	255	3.18713	1.71118	0.06616	0.06151	22.9071			720	0.00446	255	255	255	3.27468	1.82837	0.08119	0.07002	66.1565			720	0.00576	255	255	255	3.5516	1.67681	0.09596	0.07642	35.7206
721	0.00558	255	255	255	1.96847	1.72654	0.08885	0.07993	158.631			721	0.00299	255	255	255	4.66226	1.82097	0.06696	0.05682	106.726			721	0.00299	255	255	255	2.6912	1.66789	0.06694	0.05692	40.0437
722	0.00416	255	255	255	2.55015	1.72396	0.08235	0.06428	37.0376			722	0.00349	255	255	255	4.98061	1.82173	0.07512	0.05909	28.4191			722	0.00432	255	255	255	4.09573	1.67521	0.07771	0.07074	74.2177
723	0.00375	255	255	255	3.86242	1.71735	0.08219	0.05817	19.6821			723	0.0041	255	255	255	2.0862	1.82519	0.08189	0.06377	151.635			723	0.00275	255	255	255	4.19244	1.66892	0.06725	0.05198	42.3092
724	0.00497	255	255	255	4.9712	1.72775	0.08421	0.07516	21.9329			724	0.00156	255	255	255	1.14755	1.81657	0.04827	0.04124	47.6727			724	0.0032	255	255	255	4.53119	1.67004	0.06834	0.05955	19.2318
725	0.00585	255	255	255	0.88513	1.73686	0.10279	0.07242	46.2995			725	0.0026	255	255	255	2.38331	1.82701	0.06219	0.0532	98.5781			725	0.00575	255	255	255	2.97058	1.69373	0.08964	0.08163	69.3331
726	0.00272	255	255	255	2.6271	1.71996	0.06055	0.05728	67.1404			726	0.00262	255	255	255	2.48394	1.82263	0.06915	0.04816	154.087			726	0.00502	255	255	255	3.45145	1.68639	0.08091	0.07905	35.852
727	0.00502	255	255	255	4.29445	1.73316	0.08769	0.07288	40.2013			727	0.00229	255	255	255	3.72499	1.82391	0.05995	0.04865	54.1947			727	0.00312	255	255	255	3.65104	1.67683	0.06476	0.06139	124.996
728	0.00298	255	255	255	2.37665	1.72185	0.06717	0.0564	174.571			728	0.00252	255	255	255	3.38546	1.82565	0.06616	0.04859	13.3542			728	0.00381	255	255	255	4.63967	1.67451	0.08693	0.05575	4.86352
729	0.00401	255	255	255	3.09259	1.72816	0.0877	0.05822	24.1716			729	0.00341	255	255	255	1.87491	1.83956	0.06857	0.06336	105.234			729	0.00351	255	255	255	3.33178	1.68206	0.08065	0.05545	42.0319
730	0.00641	255	255	255	1.18258	1.7505	0.10439	0.07817	59.5152			730	0.00478	255	255	255	4.0314	1.84394	0.09175	0.06629	43.0187			730	0.00396	255	255	255	1.71725	1.68288	0.08257	0.0611	29.0411
731	0.00615	255	255	255	1.77413	1.74708	0.13044	0.06007	27.7888			731	0.00261	255	255	255	4.57915	1.83933	0.06258	0.05313	125.747			731	0.00292	255	255	255	2.7868	1.68115	0.06755	0.0551	63.4789
732	0.00371	255	255	255	4.41518	1.73638	0.08797	0.05365	36.594			732	0.00318	255	255	255	4.89269	1.84047	0.07481	0.0541	21.3871			732	0.00562	255	255	255	3.77458	1.69176	0.09031	0.07925	23.5523
733	0.00366	255	255	255	2.71113	1.73945	0.07745	0.06023	20.9041			733	0.00239	255	255	255	3.06224	1.84239	0.06028	0.0504	44.3719			733	0.00412	255	255	255	2.28462	1.68697	0.07699	0.06818	171.88
734	0.00379	255	255	255	2.88608	1.74231	0.07597	0.06358	162.078			734	0.00258	255	255	255	3.55878	1.84799	0.06255	0.05254	100.56			734	0.00329	255	255	255	2.45149	1.69515	0.06915	0.0606	161.276
735	0.00505	255	255	255	3.27229	1.74841	0.08842	0.07277	20.287			735	0.00206	255	255	255	0.938	1.84719	0.05511	0.04752	101.799			735	0.00364	255	255	255	2.20868	1.70812	0.07239	0.06406	79.5549
736	0.00224	255	255	255	1.1062	1.74052	0.06269	0.04556	50.8808			736	0.00334	255	255	255	1.73829	1.85323	0.06962	0.06114	105.508			736	0.00219	255	255	255	3.19218	1.70162	0.05955	0.04685	139.491
737	0.00496	255	255	255	2.08598	1.74684	0.08915	0.07081	178.529			737	0.00405	255	255	255	2.28428	1.85157	0.08351	0.06173	150.158			737	0.0036	255	255	255	3.96577	1.71101	0.07494	0.06114	53.7688
738	0.0041	255	255	255	3.68089	1.74956	0.08021	0.06503	28.6971			738	0.00332	255	255	255	3.46213	1.85506	0.07186	0.05885	78.7547			738	0.00283	255	255	255	4.82574	1.70669	0.06382	0.05651	48.0789
739	0.00107	255	255	255	4.64608	1.73511	0.04783	0.02836	61.1342			739	0.00184	255	255	255	4.24002	1.85004	0.06225	0.03756	90.7578			739	0.00334	255	255	255	1.59789	1.70615	0.07426	0.05732	4.76097
740	0.00392	255	255	255	4.10682	1.75034	0.08988	0.05558	26.5933			740	0.0024	255	255	255	0.86919	1.85335	0.06414	0.04762	83.4482			740	0.00237	255	255	255	3.86516	1.71246	0.06118	0.0493	52.4671
741	0.00362	255	255	255	3.37602	1.75484	0.06998	0.06587	161.622			741	0.00351	255	255	255	3.90525	1.85693	0.07321	0.06108	12.3159			741	0.00462	255	255	255	1.9673	1.7229	0.07754	0.07581	132.791
742	0.0015	255	255	255	4.55494	1.74222	0.05147	0.03706	42.1716			742	0.00352	255	255	255	1.55647	1.86451	0.07142	0.06269	50.8258			742	0.00277	255	255	255	2.62794	1.71948	0.06237	0.05658	146.237
743	0.00281	255	255	255	1.88468	1.74899	0.06345	0.05639	19.5048			743	0.00246	255	255	255	3.80627	1.85824	0.0621	0.05043	47.6134			743	0.00384	255	255	255	3.09434	1.72464	0.0762	0.06418	20.1651
744	0.00459	255	255	255	3.58409	1.76262	0.08175	0.07149	151.763			744	0.00395	255	255	255	2.20237	1.8628	0.07487	0.06724	175.861			744	0.0042	255	255	255	2.54621	1.73001	0.07563	0.07064	80.549
745	0.00349	255	255	255	2.80708	1.7598	0.07214	0.06153	88.0565			745	0.0042	255	255	255	1.65348	1.8754	0.07989	0.06695	100.753			745	0.00278	255	255	255	1.80813	1.72158	0.06143	0.05753	73.9539
746	0.0036	255	255	255	3.01693	1.76248	0.0728	0.06302	29.4995			746	0.00281	255	255	255	4.42361	1.87312	0.06391	0.05608	36.5092			746	0.00285	255	255	255	2.37571	1.7198	0.06265	0.05782	149.287
747	0.00308	255	255	255	4.02569	1.7649	0.06569	0.05968	32.5688			747	0.00302	255	255	255	2.58613	1.87446	0.06439	0.05977	44.9693			747	0.00466	255	255	255	4.97812	1.73182	0.0832	0.07124	139.956
748	0.00424	255	255	255	0.96236	1.77157	0.09075	0.05954	40.0356			748	0.00323	255	255	255	4.32549	1.87833	0.06658	0.0617	176.209			748	0.00466	255	255	255	0.88838	1.73722	0.08041	0.07385	71.0936
749	0.00335	255	255	255	4.7108	1.76815	0.06833	0.06237	171.302			749	0.00396	255	255	255	1.0993	1.88677	0.07575	0.0666	76.7871			749	0.0033	255	255	255	4.28556	1.72866	0.07592	0.05534	37.7392
750	0.00389	255	255	255	1.66344	1.77297	0.07234	0.06853	177.424			750	0.0033	255	255	255	2.68917	1.88302	0.0683	0.0616	42.2633			750	0.00427	255	255	255	2.08366	1.74212	0.07898	0.06877	69.0997
751	0.00314	255	255	255	2.44112	1.76681	0.06707	0.05952	173.201			751	0.00241	255	255	255	4.78647	1.88533	0.0623	0.04929	110.093			751	0.00299	255	255	255	4.43133	1.73132	0.07078	0.05383	21.3449
752	0.00276	255	255	255	4.89436	1.76542	0.06322	0.05555	22.2396			752	0.00405	255	255	255	1.02304	1.90249	0.08357	0.06176	87.3199			752	0.00342	255	255	255	2.89089	1.73852	0.06922	0.06292	128.784
753	0.00279	255	255	255	2.32506	1.76726	0.06195	0.05741	25.2786			753	0.00275	255	255	255	2.47089	1.88796	0.0689	0.05082	157.833			753	0.00563	255	255	255	1.18846	1.7485	0.08999	0.07972	46.5516
754	0.00514	255	255	255	1.56537	1.78206	0.08996	0.07281	158.556			754	0.00494	255	255	255	4.11255	1.89941	0.08856	0.07097	1.13012			754	0.0036	255	255	255	2.71612	1.74124	0.07089	0.06472	35.988
755	0.00325	255	255	255	3.47456	1.77752	0.07516	0.0551	16.235			755	0.00335	255	255	255	4.54027	1.89669	0.07617	0.05603	41.3297			755	0.00496	255	255	255	3.38056	1.7486	0.08147	0.07749	83.5814
756	0.00414	255	255	255	2.174	1.78273	0.08224	0.06409	19.5823			756	0.00453	255	255	255	2.02021	1.90366	0.07798	0.07396	75.1556			756	0.00326	255	255	255	3.69017	1.74293	0.07218	0.05744	81.2097
757	0.00275	255	255	255	2.25682	1.78204	0.06005	0.05839	27.6745			757	0.00372	255	255	255	4.62525	1.90479	0.08506	0.05569	116.16			757	0.00349	255	255	255	3.27495	1.74136	0.07874	0.05644	166.026
758	0.007	255	255	255	3.16326	1.79885	0.10237	0.08704	7.01226			758	0.00349	255	255	255	2.89286	1.90272	0.07206	0.06175	65.8603			758	0.00222	255	255	255	4.55303	1.73788	0.05498	0.05145	1.51651
759	0.00732	255	255	255	0.74791	1.82237	0.13072	0.07133	82.3676			759	0.00247	255	255	255	3.61804	1.89819	0.06696	0.04702	69.775			759	0.00166	255	255	255	4.64904	1.74097	0.06274	0.03366	42.9737
760	0.00258	255	255	255	3.84189	1.78962	0.05962	0.05503	56.7863			760	0.00368	255	255	255	2.79912	1.90102	0.07216	0.06487	64.8828			760	0.00434	255	255	255	2.80566	1.76262	0.08362	0.06607	109.387
761	0.00375	255	255	255	3.95328	1.80141	0.08514	0.05602	49.1046			761	0.00438	255	255	255	3.13191	1.90361	0.08193	0.06804	27.297			761	0.00309	255	255	255	1.89064	1.75498	0.06665	0.05907	82.8059
762	0.00294	255	255	255	1.0264	1.79561	0.07248	0.05173	47.1829			762	0.0027	255	255	255	3.72782	1.9025	0.06257	0.05499	43.5873			762	0.00443	255	255	255	3.58799	1.75937	0.07921	0.07121	72.2648
763	0.00232	255	255	255	4.34927	1.79144	0.06619	0.04457	12.3286			763	0.00294	255	255	255	4.71974	1.90545	0.07512	0.04976	43.5515			763	0.00204	255	255	255	1.10212	1.74934	0.05467	0.0476	66.0001
764	0.00301	255	255	255	2.65465	1.80259	0.06512	0.05893	126.003			764	0.00227	255	255	255	2.13319	1.90456	0.05535	0.0523	136.419			764	0.00032	255	255	255	1.85305	1.73338	0.02181	0.01896	75.6259
765	0.0032	255	255	255	2.56855	1.80517	0.07479	0.05456	36.2776			765	0.00163	255	255	255	2.38706	1.89834	0.04791	0.04339	36.4			765	0.00409	255	255	255	3.02355	1.76319	0.0757	0.06883	65.3312
766	0.00434	255	255	255	4.1851	1.81082	0.09007	0.0614	49.7167			766	0.00258	255	255	255	3.0025	1.90709	0.06072	0.05412	65.1987			766	0.00375	255	255	255	4.89431	1.76427	0.07337	0.065	40.6344
767	0.00408	255	255	255	4.78755	1.80471	0.07986	0.06497	168.211			767	0.00361	255	255	255	3.35723	1.9081	0.07579	0.06068	31.9698			767	0.00366	255	255	255	1.75271	1.76577	0.07058	0.06609	171.718
768	0.00537	255	255	255	4.97514	1.82255	0.09445	0.07239	122.245			768	0.00337	255	255	255	1.81074	1.91245	0.07013	0.06124	117.997			768	0.00362	255	255	255	4.70783	1.76526	0.07177	0.06415	31.8119
769	0.00491	255	255	255	4.48041	1.81817	0.08382	0.07453	6.85218			769	0.00403	255	255	255	3.96855	1.91826	0.07586	0.06767	75.0531			769	0.00366	255	255	255	1.66421	1.76893	0.07185	0.06492	142.521
770	0.00503	255	255	255	1.95708	1.82113	0.09157	0.06997	18.1083			770	0.00348	255	255	255	1.92226	1.91655	0.07211	0.0614	164.51			770	0.00342	255	255	255	2.43977	1.76758	0.06625	0.06575	175.531
771	0.00405	255	255	255	2.74776	1.81735	0.07252	0.07116	174.513			771	0.00341	255	255	255	3.24639	1.91909	0.07224	0.06007	43.2439			771	0.00246	255	255	255	2.32425	1.76347	0.06157	0.05078	126.449
772	0.00633	255	255	255	0.59269	1.85248	0.13784	0.05848	83.2553			772	0.00246	255	255	255	1.22781	1.92384	0.0643	0.04879	24.6729			772	0.00369	255	255	255	0.96185	1.7769	0.07579	0.06191	60.7591
773	0.00346	255	255	255	2.87219	1.8162	0.08265	0.05324	40.3541			773	0.00259	255	255	255	3.53066	1.92784	0.05841	0.05645	60.2249			773	0.00579	255	255	255	1.56758	1.77913	0.09224	0.07986	8.78151
774	0.00588	255	255	255	2.94899	1.83005	0.09924	0.07539	33.6231			774	0.00295	255	255	255	2.24464	1.93856	0.0637	0.05895	146.496			774	0.00354	255	255	255	3.48102	1.77476	0.06917	0.06521	75.5492
775	0.00502	255	255	255	4.66795	1.82552	0.08477	0.07545	158.739			775	0.00293	255	255	255	2.62307	1.93742	0.07341	0.05085	13.4269			775	0.00371	255	255	255	2.16979	1.78407	0.07086	0.06669	15.7855
776	0.00305	255	255	255	0.8194	1.82891	0.08413	0.04614	67.2079			776	0.00323	255	255	255	4.91089	1.94962	0.07934	0.05178	45.411			776	0.00317	255	255	255	2.25153	1.78138	0.07393	0.05452	9.80906
777	0.00524	255	255	255	2.07778	1.82848	0.09109	0.07318	174.98			777	0.00365	255	255	255	3.84869	1.95169	0.07513	0.06194	56.888			777	0.00523	255	255	255	3.1728	1.79097	0.09018	0.0738	145.976
778	0.00317	255	255	255	3.37284	1.82432	0.08343	0.04831	34.4827			778	0.00305	255	255	255	1.57545	1.94807	0.06711	0.05792	109.822			778	0.00287	255	255	255	3.84602	1.7873	0.07088	0.0515	77.3209
779	0.00722	255	255	255	3.27302	1.84165	0.09993	0.09203	9.06098			779	0.00307	255	255	255	2.33112	1.94944	0.07626	0.05133	53.9087			779	0.00239	255	255	255	4.34309	1.79183	0.06217	0.04895	34.8521
780	0.00378	255	255	255	3.71745	1.82772	0.08333	0.05783	43.4669			780	0.00262	255	255	255	4.4524	1.94676	0.06417	0.05198	37.49			780	0.00325	255	255	255	4.7885	1.79954	0.06727	0.06148	156.333
781	0.00494	255	255	255	1.86276	1.83674	0.07939	0.07917	60.1132			781	0.0025	255	255	255	3.67643	1.95291	0.06086	0.05228	75.1811			781	0.00386	255	255	255	4.18529	1.8049	0.08229	0.05977	47.7383
782	0.00385	255	255	255	2.48681	1.83396	0.07491	0.06543	87.0669			782	0.00232	255	255	255	4.35707	1.95155	0.06683	0.04422	43.1911			782	0.00302	255	255	255	2.56454	1.80006	0.06628	0.05798	37.5475
783	0.00371	255	255	255	4.57824	1.82997	0.07052	0.06701	179.737			783	0.00219	255	255	255	2.55006	1.94725	0.06244	0.04468	29.9453			783	0.00297	255	255	255	2.648	1.801	0.06504	0.05816	50.0438
784	0.00196	255	255	255	1.14649	1.82138	0.05808	0.043	1.25086			784	0.00278	255	255	255	2.74596	1.94778	0.0655	0.05405	11.5772			784	0.00251	255	255	255	1.03295	1.8027	0.06115	0.0522	174.523
785	0.00361	255	255	255	2.37439	1.83458	0.07462	0.06162	49.7728			785	0.00363	255	255	255	3.44229	1.95923	0.07112	0.06497	80.5115			785	0.00498	255	255	255	4.97371	1.82223	0.09292	0.06824	146.626
786	0.00483	255	255	255	3.05813	1.84597	0.09704	0.06335	44.5316			786	0.00185	255	255	255	1.6618	1.95048	0.05349	0.04402	179.087			786	0.00422	255	255	255	2.74786	1.81952	0.07528	0.07134	119.189
787	0.00504	255	255	255	1.73595	1.84401	0.08922	0.07194	19.1203			787	0.0054	255	255	255	2.46162	1.96556	0.09379	0.07325	32.72			787	0.0049	255	255	255	4.47779	1.81807	0.08475	0.07358	15.1589
788	0.00366	255	255	255	3.55404	1.84041	0.07761	0.06004	32.947			788	0.00431	255	255	255	2.83186	1.97417	0.08655	0.06339	48.8468			788	0.00371	255	255	255	2.96167	1.82165	0.0762	0.06194	125.418
789	0.00507	255	255	255	4.02932	1.84855	0.08264	0.07813	43.1947			789	0.00278	255	255	255	2.09244	1.96856	0.06587	0.05382	38.2354			789	0.00492	255	255	255	4.66487	1.82659	0.0905	0.06921	140.338
790	0.00761	255	255	255	4.87283	1.86597	0.13218	0.07334	58.0352			790	0.00395	255	255	255	3.07395	1.9816	0.07493	0.06711	52.8945			790	0.00571	255	255	255	2.0811	1.8279	0.09458	0.0769	150.803
791	0.00365	255	255	255	0.87424	1.85401	0.08269	0.05615	77.6728			791	0.00204	255	255	255	2.98521	1.97545	0.05537	0.04681	75.8539			791	0.0025	255	255	255	1.14694	1.81574	0.05811	0.05475	11.8918
792	0.00436	255	255	255	3.45552	1.85657	0.08338	0.06652	30.6196			792	0.00338	255	255	255	3.75891	1.98686	0.0758	0.05674	57.912			792	0.00479	255	255	255	1.86275	1.83212	0.08472	0.07204	92.7743
793	0.00187	255	255	255	0.93371	1.84197	0.05805	0.04104	22.1168			793	0.00284	255	255	255	1.99099	1.98333	0.06426	0.0562	53.2317			793	0.0044	255	255	255	1.95937	1.82374	0.08221	0.06821	6.05799
794	0.00323	255	255	255	4.24348	1.85305	0.08176	0.05024	44.1237			794	0.00222	255	255	255	2.19384	1.98143	0.05769	0.04903	122.481			794	0.0019	255	255	255	2.87772	1.81667	0.05133	0.04705	82.4725
795	0.00443	255	255	255	1.64923	1.86171	0.07717	0.07309	47.6795			795	0.00407	255	255	255	0.8774	1.99194	0.07572	0.06845	17.2586			795	0.00537	255	255	255	3.27444	1.83769	0.08713	0.0784	133.952
796	0.00364	255	255	255	2.28024	1.85742	0.07242	0.06396	5.96997			796	0.00324	255	255	255	4.05111	1.99078	0.06812	0.06062	76.0523			796	0.00239	255	255	255	3.38261	1.81605	0.0605	0.05031	18.7704
797	0.00375	255	255	255	3.80559	1.86374	0.07628	0.0626	58.6866			797	0.00275	255	255	255	4.82552	1.98764	0.0601	0.05835	82.0768			797	0.00327	255	255	255	2.48459	1.82634	0.06645	0.06256	22.4964
798	0.00617	255	255	255	1.55798	1.86696	0.10222	0.07681	174.123			798	0.00423	255	255	255	1.29637	2.00398	0.08132	0.06618	75.0573			798	0.00265	255	255	255	3.72077	1.82078	0.06444	0.05245	33.8119
799	0.00257	255	255	255	3.89294	1.8601	0.05998	0.05451	51.5989			799	0.00223	255	255	255	1.72703	1.99228	0.06191	0.04578	77.291			799	0.00305	255	255	255	4.58184	1.82633	0.06405	0.06069	92.5639
800	0.00272	255	255	255	2.1826	1.86311	0.06889	0.05026	179.162			800	0.00249	255	255	255	4.54506	1.99047	0.06553	0.04838	46.9465			800	0.00268	255	255	255	2.37361	1.82483	0.0642	0.05325	51.7901
801	0.00411	255	255	255	4.41888	1.87307	0.0788	0.06641	166.443			801	0.00288	255	255	255	4.65173	1.99531	0.06769	0.05408	45.0226			801	0.00365	255	255	255	3.55466	1.84001	0.07696	0.06047	33.267
802	0.00471	255	255	255	1.10078	1.88359	0.08098	0.07408	59.1209			802	0.00234	255	255	255	2.90197	1.99626	0.06145	0.04845	72.2257			802	0.00403	255	255	255	1.73209	1.84621	0.0749	0.06854	147.671
803	0.00437	255	255	255	2.57975	1.87829	0.0832	0.06693	18.2013			803	0.00312	255	255	255	3.16695	1.99764	0.06516	0.06093	158.429			803	0.00324	255	255	255	3.0646	1.84063	0.06673	0.06181	52.363
804	0.00351	255	255	255	4.782	1.87989	0.07258	0.06153	57.6157			804	0.00278	255	255	255	4.25235	1.99872	0.06575	0.05384	70.4061			804	0.0042	255	255	255	4.03	1.84608	0.07509	0.07115	48.3802
805	0.00446	255	255	255	2.68824	1.88684	0.0791	0.07187	0.97397			805	0.00405	255	255	255	3.29169	2.00435	0.07298	0.07064	170.777			805	0.005	255	255	255	2.27592	1.85393	0.0834	0.07636	59.8561
806	0.00401	255	255	255	4.3192	1.88836	0.08056	0.06345	74.1713			806	0.00273	255	255	255	3.95548	2.00071	0.06233	0.05582	42.3899			806	0.00333	255	255	255	0.8767	1.8491	0.06921	0.06119	80.7495
807	0.00631	255	255	255	3.14026	1.89267	0.10958	0.07326	13.3756			807	0.00259	255	255	255	1.04617	2.00223	0.06699	0.0493	72.4783			807	0.00343	255	255	255	3.45566	1.85296	0.06928	0.06295	70.6117
808	0.00596	255	255	255	4.10584	1.90077	0.09398	0.08073	58.3313			808	0.00268	255	255	255	1.81153	2.002	0.06407	0.05319	149.241			808	0.00417	255	255	255	3.80379	1.85877	0.08151	0.06508	82.758
809	0.00473	255	255	255	1.01293	1.90938	0.08942	0.06734	83.8403			809	0.00239	255	255	255	3.59194	2.00141	0.05938	0.05126	83.6042			809	0.00349	255	255	255	4.86912	1.85358	0.07003	0.06354	91.7379
810	0.00407	255	255	255	2.79334	1.89548	0.08296	0.06248	7.17186			810	0.00312	255	255	255	2.62288	2.01232	0.07561	0.05251	34.4869			810	0.00197	255	255	255	0.9372	1.84586	0.05016	0.05001	55.5662
811	0.00411	255	255	255	2.02719	1.89631	0.08558	0.06108	169.101			811	0.00358	255	255	255	3.38892	2.01659	0.07518	0.06058	73.4742			811	0.00439	255	255	255	1.65643	1.86369	0.08082	0.06911	79.2112
812	0.00626	255	255	255	2.88286	1.91178	0.09265	0.08599	40.2105			812	0.00327	255	255	255	4.32727	2.02485	0.0828	0.05034	46.0317			812	0.00536	255	255	255	1.55408	1.8637	0.08773	0.07781	0.03239
813	0.00455	255	255	255	2.996	1.90983	0.07808	0.07422	92.4838			813	0.00296	255	255	255	2.27856	2.02162	0.07437	0.05064	65.0228			813	0.0029	255	255	255	3.89826	1.86245	0.06566	0.05627	57.0386
814	0.00319	255	255	255	4.71772	1.90054	0.06925	0.05868	81.974			814	0.00201	255	255	255	3.5122	2.01854	0.0567	0.04522	68.8102			814	0.00077	255	255	255	4.14486	1.84491	0.03216	0.03052	74.7055
815	0.0049	255	255	255	1.8104	1.9078	0.08102	0.07697	167.374			815	0.00333	255	255	255	1.63091	2.02706	0.06952	0.06092	26.955			815	0.00266	255	255	255	2.18682	1.86331	0.06101	0.05549	91.7093
816	0.00573	255	255	255	3.96287	1.91623	0.0882	0.0827	57.5828			816	0.00235	255	255	255	2.53248	2.02372	0.05973	0.05013	20.871			816	0.00277	255	255	255	4.23783	1.85981	0.07145	0.04931	37.2992
817	0.00487	255	255	255	4.53754	1.90983	0.08374	0.07408	123.128			817	0.00263	255	255	255	2.71951	2.02601	0.06075	0.05518	27.7751			817	0.00388	255	255	255	2.58345	1.86949	0.07648	0.0646	177.469
818	0.00628	255	255	255	2.35554	1.92576	0.13193	0.0606	47.6663			818	0.00325	255	255	255	1.21702	2.0446	0.07068	0.05859	95.8865			818	0.00379	255	255	255	4.41875	1.87285	0.07149	0.06748	140.476
819	0.0043	255	255	255	3.3557	1.90508	0.08441	0.06493	20.3424			819	0.00232	255	255	255	3.66771	2.04006	0.0644	0.04589	65.7932			819	0.00465	255	255	255	1.10684	1.88436	0.08888	0.06657	119.63
820	0.00339	255	255	255	3.72252	1.90265	0.07057	0.0611	43.2353			820	0.00196	255	255	255	2.07317	2.0376	0.05728	0.04361	64.9335			820	0.00369	255	255	255	2.6907	1.8831	0.0724	0.06496	123.096
821	0.00394	255	255	255	2.46794	1.89935	0.08642	0.05806	173.789			821	0.00194	255	255	255	2.15721	2.03687	0.05441	0.0455	37.1678			821	0.00272	255	255	255	4.77711	1.8824	0.06162	0.05629	33.1022
822	0.00518	255	255	255	4.63371	1.91328	0.0851	0.07743	54.7762			822	0.00254	255	255	255	2.95764	2.05278	0.06221	0.05194	65.7724			822	0.00547	255	255	255	3.13826	1.89521	0.08921	0.07812	11.1849
823	0.00405	255	255	255	3.60959	1.91015	0.07788	0.06619	13.3125			823	0.00391	255	255	255	2.41513	2.05988	0.07804	0.06373	37.3089			823	0.00334	255	255	255	4.32474	1.88574	0.07087	0.05998	177.701
824	0.00265	255	255	255	4.95714	1.90211	0.06436	0.05252	2.79649			824	0.00354	255	255	255	3.81869	2.06357	0.07551	0.05966	61.4769			824	0.00462	255	255	255	1.01848	1.89819	0.08425	0.06983	119.9
825	0.00427	255	255	255	1.92254	1.91459	0.08722	0.06227	13.7175			825	0.00194	255	255	255	4.70144	2.05324	0.05593	0.04417	45.6201			825	0.005	255	255	255	4.10568	1.90004	0.08187	0.07778	105.07
826	0.00277	255	255	255	2.13216	1.91023	0.06542	0.05394	15.8676			826	0.00362	255	255	255	1.87408	2.06781	0.07453	0.06192	108.014			826	0.00422	255	255	255	4.5355	1.89771	0.07813	0.0688	101.037
827	0.00463	255	255	255	3.24467	1.92245	0.08218	0.07173	170.421			827	0.00314	255	255	255	2.80723	2.06598	0.0707	0.05646	87.3055			827	0.00505	255	255	255	2.02822	1.89808	0.08581	0.07486	24.7053
828	0.00156	255	255	255	1.22866	1.91425	0.05885	0.03382	54.725			828	0.002	255	255	255	3.06064	2.0566	0.05619	0.04524	145.347			828	0.00363	255	255	255	2.79607	1.89159	0.07427	0.06221	2.33688
829	0.00425	255	255	255	3.52506	1.92472	0.08034	0.06732	5.98098			829	0.00288	255	255	255	1.71634	2.07188	0.0662	0.05547	85.6783			829	0.0043	255	255	255	2.47145	1.89451	0.08795	0.06231	174.451
830	0.00377	255	255	255	0.74195	1.93777	0.08502	0.05642	73.5396			830	0.00394	255	255	255	1.56267	2.07199	0.08745	0.05731	24.7507			830	0.00579	255	255	255	1.80851	1.90861	0.0936	0.0787	59.9772
831	0.00529	255	255	255	3.85144	1.94398	0.0872	0.07727	131.819			831	0.00331	255	255	255	4.00204	2.0779	0.0742	0.05684	52.0718			831	0.00356	255	255	255	2.99615	1.90237	0.07358	0.0616	107.111
832	0.00265	255	255	255	2.25281	1.93483	0.0616	0.05478	141.535			832	0.00379	255	255	255	3.90344	2.08228	0.08076	0.05974	64.448			832	0.00553	255	255	255	3.35677	1.90592	0.09332	0.07551	35.7788
833	0.00294	255	255	255	2.6269	1.93774	0.0699	0.05364	164.203			833	0.00259	255	255	255	1.96199	2.07525	0.06107	0.054	72.6903			833	0.00422	255	255	255	2.88896	1.90623	0.07835	0.06854	136.167
834	0.00548	255	255	255	3.4381	1.95617	0.08422	0.08282	21.9685			834	0.00291	255	255	255	0.9709	2.07995	0.06295	0.05886	152.836			834	0.00213	255	255	255	4.95286	1.89438	0.05476	0.04954	177.963
835	0.00409	255	255	255	4.45701	1.94915	0.07551	0.06893	141.917			835	0.00365	255	255	255	2.60532	2.08615	0.07244	0.06409	18.3457			835	0.0026	255	255	255	2.38775	1.89604	0.06663	0.04965	26.1456
836	0.00436	255	255	255	1.56143	1.94728	0.08879	0.06247	168.078			836	0.00213	255	255	255	1.78718	2.08337	0.05817	0.04663	120.725			836	0.00316	255	255	255	3.61091	1.90225	0.07198	0.05592	14.152
837	0.00246	255	255	255	1.66686	1.93757	0.07127	0.04402	18.2014			837	0.00214	255	255	255	2.88616	2.08342	0.05705	0.04784	56.5974			837	0.00374	255	255	255	3.71946	1.90603	0.07512	0.06342	12.6404
838	0.00282	255	255	255	2.73323	1.94399	0.06704	0.05363	19.2946			838	0.00178	255	255	255	3.73307	2.08309	0.05195	0.04373	91.4866			838	0.00462	255	255	255	3.96421	1.91342	0.07778	0.07557	20.9446
839	0.0029	255	255	255	2.54065	1.94876	0.06878	0.05371	19.8946			839	0.00221	255	255	255	4.15116	2.08356	0.05605	0.05027	61.8208			839	0.0049	255	255	255	4.62502	1.91643	0.08495	0.07341	170.437
840	0.00343	255	255	255	4.35679	1.95497	0.07882	0.05533	38.1136			840	0.00309	255	255	255	2.33284	2.08795	0.06837	0.0575	12.1138			840	0.00359	255	255	255	2.13308	1.91006	0.07149	0.06402	172.568
841	0.00334	255	255	255	3.67154	1.95797	0.07215	0.059	29.0269			841	0.0022	255	255	255	3.58629	2.08661	0.05743	0.04877	59.5527			841	0.00469	255	255	255	3.24639	1.92074	0.07946	0.07522	152.205
842	0.00467	255	255	255	4.90752	1.95934	0.08862	0.06707	166.624			842	0.00328	255	255	255	3.22301	2.09228	0.06959	0.05998	35.8519			842	0.00419	255	255	255	1.92371	1.91641	0.07872	0.0678	10.7192
843	0.00601	255	255	255	3.07957	1.97549	0.0884	0.08651	90.199			843	0.00273	255	255	255	3.47945	2.09226	0.06287	0.05525	49.8928			843	0.00195	255	255	255	4.71585	1.91322	0.0561	0.04433	108.658
844	0.00599	255	255	255	0.29001	1.98257	0.11749	0.06491	71.5525			844	0.00233	255	255	255	4.51962	2.09596	0.06028	0.04921	18.171			844	0.00372	255	255	255	3.52917	1.92142	0.07537	0.06284	166.42
845	0.00361	255	255	255	2.07781	1.96683	0.07803	0.05886	31.2443			845	0.00293	255	255	255	4.76905	2.09839	0.07494	0.04974	43.9926			845	0.00161	255	255	255	4.83848	1.91438	0.0544	0.0376	67.0662
846	0.00549	255	255	255	0.88157	1.98411	0.09036	0.07732	99.8894			846	0.00296	255	255	255	2.69605	2.10264	0.06627	0.05683	89.8255			846	0.00213	255	255	255	1.23088	1.91683	0.05418	0.05007	0.95761
847	0.00503	255	255	255	2.4509	1.97648	0.08964	0.07148	176.468			847	0.00277	255	255	255	3.30731	2.0986	0.06459	0.05463	55.9866			847	0.0032	255	255	255	2.62785	1.93337	0.06951	0.05862	0.37286
848	0.00502	255	255	255	4.04816	1.98476	0.08424	0.07593	62.3932			848	0.00258	255	255	255	4.23401	2.09909	0.06681	0.0491	59.6106			848	0.00616	255	255	255	3.85315	1.94793	0.09137	0.08581	160.739
849	0.00691	255	255	255	1.31217	1.99072	0.11108	0.07917	49.1486			849	0.00366	255	255	255	2.50914	2.10036	0.07578	0.06156	15.1026			849	0.00296	255	255	255	2.25126	1.93474	0.06613	0.05703	163.847
850	0.00448	255	255	255	1.98152	1.97609	0.08414	0.06776	8.70977			850	0.00322	255	255	255	2.16302	2.10733	0.06753	0.06075	22.0444			850	0.00586	255	255	255	3.44066	1.95781	0.09168	0.08137	126.711
851	0.00242	255	255	255	2.20046	1.97475	0.06114	0.05032	0.99543			851	0.00352	255	255	255	3.39581	2.1156	0.06792	0.06592	17.5085			851	0.00311	255	255	255	1.65887	1.94288	0.06353	0.06223	63.5489
852	0.00392	255	255	255	2.82304	1.9828	0.07302	0.06841	172.071			852	0.00358	255	255	255	1.13434	2.11696	0.07304	0.06236	92.4117			852	0.00488	255	255	255	1.56662	1.94768	0.08628	0.07209	173.712
853	0.00324	255	255	255	2.984	1.98166	0.07323	0.0564	10.408			853	0.00239	255	255	255	2.07396	2.11451	0.0572	0.05321	67.9631			853	0.00348	255	255	255	2.73454	1.9461	0.06757	0.06553	36.5469
854	0.00561	255	255	255	4.65695	1.99852	0.09108	0.0784	50.2987			854	0.00168	255	255	255	1.64366	2.11142	0.04852	0.04409	97.76			854	0.00306	255	255	255	2.33251	1.94562	0.06923	0.05631	60.0465
855	0.00404	255	255	255	4.82806	1.98835	0.07391	0.06968	153.799			855	0.00237	255	255	255	4.60627	2.11819	0.06054	0.04982	58.4509			855	0.00287	255	255	255	4.44507	1.94903	0.066	0.05539	92.5079
856	0.00269	255	255	255	1.7207	1.9842	0.06247	0.0549	2.40249			856	0.00477	255	255	255	1.29679	2.13884	0.09019	0.06731	62.3682			856	0.00568	255	255	255	4.9073	1.95349	0.10145	0.07126	168.474
857	0.0024	255	255	255	1.88144	1.98131	0.06484	0.04711	20.7173			857	0.00252	255	255	255	2.97671	2.12146	0.06569	0.04885	18.4365			857	0.00245	255	255	255	2.53696	1.94527	0.06139	0.05084	175.206
858	0.00336	255	255	255	3.75207	1.98914	0.07423	0.05757	33.0657			858	0.00262	255	255	255	3.08804	2.13311	0.06565	0.05073	29.7876			858	0.00248	255	255	255	4.35506	1.95452	0.06058	0.05207	34.5547
859	0.00446	255	255	255	1.04222	1.99717	0.07858	0.0722	40.9969			859	0.00292	255	255	255	1.88237	2.14111	0.06382	0.05824	115.595			859	0.00291	255	255	255	3.67409	1.95648	0.06798	0.05458	167.901
860	0.0042	255	255	255	3.1728	1.99516	0.0794	0.06736	174.429			860	0.00204	255	255	255	3.69446	2.14867	0.06283	0.04133	87.6458			860	0.00409	255	255	255	3.07291	1.96752	0.08382	0.06216	158.087
861	0.0047	255	255	255	4.55468	1.99624	0.08419	0.07106	11.0384			861	0.00197	255	255	255	1.57871	2.14661	0.05224	0.04792	125.026			861	0.0049	255	255	255	2.45309	1.97362	0.08612	0.07248	173.26
862	0.00359	255	255	255	1.80237	1.99483	0.07106	0.06433	161.064			862	0.00271	255	255	255	2.77552	2.15096	0.06344	0.05433	74.6392			862	0.00415	255	255	255	2.08652	1.96979	0.08327	0.06343	178.784
863	0.00643	255	255	255	3.28899	2.00816	0.09484	0.08627	30.4432			863	0.00296	255	255	255	3.52269	2.15448	0.06984	0.05392	59.0161			863	0.00072	255	255	255	4.69263	1.95049	0.0376	0.02435	172.013
864	0.00443	255	255	255	3.5856	2.00398	0.0798	0.07068	49.3753			864	0.00221	255	255	255	4.47291	2.14686	0.06964	0.04046	41.1206			864	0.00489	255	255	255	0.87886	1.97888	0.07959	0.07821	132.092
865	0.01097	255	255	255	0.56412	2.04548	0.15947	0.08762	87.4069			865	0.00349	255	255	255	1.76393	2.15295	0.07163	0.06204	4.20195			865	0.00497	255	255	255	1.98135	1.97968	0.081	0.07807	177.988
866	0.00397	255	255	255	3.95214	2.00209	0.07923	0.06382	17.2906			866	0.00347	255	255	255	3.8252	2.15363	0.07594	0.05816	32.2555			866	0.00299	255	255	255	2.82102	1.97855	0.06866	0.05541	134.042
867	0.00369	255	255	255	4.24683	2.00699	0.07456	0.06308	86.4735			867	0.00258	255	255	255	1.98408	2.15129	0.06509	0.0504	5.0009			867	0.00231	255	255	255	2.98799	1.97115	0.05799	0.05078	130.682
868	0.00309	255	255	255	2.89781	2.00156	0.06457	0.06089	0.41806			868	0.00252	255	255	255	4.11421	2.15944	0.06005	0.05335	55.9714			868	0.00488	255	255	255	4.0439	1.9864	0.084	0.07391	33.3733
869	0.00416	255	255	255	2.62266	2.00721	0.07997	0.06626	20.6261			869	0.00307	255	255	255	3.62044	2.16453	0.06723	0.05823	67.2324			869	0.0043	255	255	255	4.5501	1.98809	0.07905	0.06919	50.2899
870	0.00482	255	255	255	3.38734	2.02357	0.08043	0.0763	122.824			870	0.00164	255	255	255	3.26912	2.15957	0.04946	0.04225	88.5003			870	0.0042	255	255	255	4.82168	1.98672	0.08635	0.062	141.822
871	0.00539	255	255	255	1.63146	2.01973	0.09486	0.07231	1.18348			871	0.00275	255	255	255	2.59155	2.16338	0.06242	0.05618	22.9165			871	0.00295	255	255	255	2.20202	1.97704	0.06592	0.05696	167.23
872	0.00464	255	255	255	2.27832	2.02218	0.09251	0.06383	14.6286			872	0.00222	255	255	255	3.17111	2.16441	0.05665	0.04983	107.165			872	0.00337	255	255	255	1.7179	1.98791	0.07656	0.05603	136.276
873	0.00313	255	255	255	3.50231	2.01752	0.06949	0.05729	31.4018			873	0.00218	255	255	255	2.86137	2.17194	0.06101	0.04555	77.0414			873	0.00267	255	255	255	1.88674	1.98051	0.05987	0.05673	30.5059
874	0.00552	255	255	255	2.71785	2.02858	0.09121	0.07701	8.36323			874	0.00187	255	255	255	2.47105	2.16976	0.05682	0.04192	51.2124			874	0.00454	255	255	255	3.58813	1.99604	0.08016	0.07216	38.8126
875	0.00419	255	255	255	2.53108	2.0258	0.07938	0.06717	9.87386			875	0.00211	255	255	255	2.66798	2.17352	0.05619	0.04788	99.3592			875	0.00469	255	255	255	3.1728	1.9929	0.08404	0.07112	17.4233
876	0.0117	255	255	255	0.75153	2.06208	0.14156	0.10525	81.7429			876	0.00216	255	255	255	2.18152	2.17439	0.05811	0.04734	178.477			876	0.00361	255	255	255	3.75387	1.98963	0.07321	0.06281	37.2922
877	0.0037	255	255	255	4.31799	2.032	0.07297	0.06453	163.743			877	0.00233	255	255	255	2.26794	2.18208	0.05937	0.04988	79.0509			877	0.00455	255	255	255	4.65687	1.99758	0.07847	0.07378	165.33
878	0.00251	255	255	255	2.15744	2.03208	0.06109	0.05235	61.612			878	0.00341	255	255	255	3.44872	2.19052	0.07384	0.05877	94.9869			878	0.00383	255	255	255	3.95588	1.99743	0.07237	0.06743	38.3326
879	0.0034	255	255	255	2.06433	2.03726	0.07008	0.06184	55.4643			879	0.00471	255	255	255	4.67248	2.19212	0.0796	0.07537	26.6157			879	0.00365	255	255	255	1.04369	1.99587	0.07308	0.06361	161.599
880	0.00553	255	255	255	3.66051	2.04854	0.09678	0.0727	33.4649			880	0.00222	255	255	255	1.66499	2.17882	0.05897	0.04788	157.802			880	0.00311	255	255	255	1.80413	1.99582	0.06519	0.06073	34.4888
881	0.00278	255	255	255	1.2144	2.04323	0.06392	0.05547	93.5771			881	0.00281	255	255	255	2.08646	2.19694	0.06449	0.0554	119.946			881	0.00453	255	255	255	1.29926	2.00491	0.08036	0.0717	22.8636
882	0.00478	255	255	255	3.81461	2.05276	0.08251	0.07371	58.5884			882	0.00304	255	255	255	2.35377	2.20116	0.06729	0.05744	51.8443			882	0.00569	255	255	255	3.29207	2.01048	0.0966	0.07494	167.682
883	0.00685	255	255	255	0.36948	2.07175	0.11908	0.07325	62.5239			883	0.00307	255	255	255	3.35773	2.19515	0.06604	0.05911	164.59			883	0.00368	255	255	255	4.24984	1.99927	0.07119	0.06584	16.8712
884	0.00427	255	255	255	2.41287	2.05723	0.08006	0.06784	35.6045			884	0.00236	255	255	255	3.7597	2.19964	0.06281	0.04775	37.3528			884	0.00269	255	255	255	2.90178	2.00052	0.06217	0.05517	36.2198
885	0.00437	255	255	255	1.87554	2.06047	0.07541	0.07385	165.048			885	0.00226	255	255	255	4.18037	2.19795	0.05698	0.05042	19.4791			885	0.00402	255	255	255	2.62769	2.0058	0.08022	0.06378	12.219
886	0.00311	255	255	255	2.96433	2.05331	0.06858	0.05781	7.17665			886	0.00319	255	255	255	4.53014	2.20589	0.07383	0.05497	44.3278			886	0.00536	255	255	255	1.6333	2.0196	0.08964	0.07609	11.6314
887	0.00397	255	255	255	3.05156	2.06017	0.07723	0.0654	75.3863			887	0.00248	255	255	255	4.43123	2.20381	0.0617	0.05112	30.1758			887	0.0042	255	255	255	3.38779	2.02357	0.07678	0.06973	113.757
888	0.0052	255	255	255	4.69039	2.07348	0.11987	0.0552	46.412			888	0.00272	255	255	255	2.93845	2.20829	0.06421	0.05393	82.8142			888	0.00422	255	255	255	2.27934	2.01871	0.08349	0.06433	27.3302
889	0.00373	255	255	255	1.96006	2.06502	0.06983	0.06807	150.727			889	0.00204	255	255	255	0.96698	2.21702	0.05986	0.04338	90.1756			889	0.0042	255	255	255	2.72774	2.01872	0.07865	0.06808	162.26
890	0.00467	255	255	255	2.80364	2.06938	0.08069	0.07373	10.3668			890	0.00213	255	255	255	3.04311	2.214	0.0602	0.04506	104.186			890	0.00274	255	255	255	3.50367	2.02295	0.06928	0.05038	97.441
891	0.0043	255	255	255	1.55358	2.06832	0.08135	0.0673	36.3192			891	0.00466	255	255	255	1.84897	2.23131	0.08238	0.07202	52.2842			891	0.00279	255	255	255	2.52593	2.02219	0.06344	0.05606	62.0337
892	0.00343	255	255	255	3.14086	2.07092	0.07681	0.05678	40.3619			892	0.00322	255	255	255	2.54268	2.22605	0.07213	0.0568	32.1641			892	0.00266	255	255	255	2.15742	2.02925	0.06261	0.05416	178.036
893	0.00327	255	255	255	0.96903	2.07327	0.07673	0.05418	34.676			893	0.00485	255	255	255	3.53737	2.23331	0.08178	0.07558	115.812			893	0.00406	255	255	255	4.32752	2.03469	0.07867	0.06574	175.357
894	0.0024	255	255	255	1.70809	2.06917	0.05797	0.05279	25.7796			894	0.00278	255	255	255	1.58087	2.22771	0.06446	0.05483	93.6759			894	0.00406	255	255	255	2.06726	2.03983	0.07632	0.06776	21.6821
895	0.00447	255	255	255	3.98971	2.08113	0.0814	0.06991	8.41487			895	0.0032	255	255	255	4.34376	2.22827	0.06896	0.05901	24.8443			895	0.00411	255	255	255	1.2174	2.04331	0.0747	0.07012	160.318
896	0.0045	255	255	255	3.89735	2.08427	0.08138	0.07033	179.455			896	0.00184	255	255	255	1.03147	2.2223	0.05023	0.04665	51.3649			896	0.00343	255	255	255	3.67106	2.03968	0.06699	0.06527	26.6321
897	0.00349	255	255	255	2.32965	2.08447	0.06895	0.06438	43.9814			897	0.00316	255	255	255	1.20771	2.23132	0.06667	0.06037	79.2779			897	0.00524	255	255	255	3.81386	2.05549	0.0916	0.07277	59.1289
898	0.00444	255	255	255	3.22675	2.08585	0.08987	0.06289	27.4319			898	0.00218	255	255	255	2.73096	2.22301	0.06445	0.04312	20.5513			898	0.00366	255	255	255	2.41507	2.05091	0.0697	0.06684	32.241
899	0.00414	255	255	255	2.60714	2.08308	0.08548	0.06167	20.2398			899	0.00295	255	255	255	1.28089	2.23792	0.07248	0.0518	70.3367			899	0.00387	255	255	255	2.95459	2.05635	0.08091	0.06086	32.614
900	0.00385	255	255	255	0.64657	2.0953	0.08087	0.06054	63.0037			900	0.00198	255	255	255	2.00301	2.22979	0.05639	0.04478	48.484			900	0.00345	255	255	255	3.0553	2.05469	0.07113	0.06171	109.833
901	0.00219	255	255	255	1.79351	2.07954	0.05727	0.04871	159.973			901	0.00249	255	255	255	1.08995	2.23763	0.06124	0.05177	79.7845			901	0.00522	255	255	255	1.87414	2.06158	0.0862	0.07714	141.808
902	0.00299	255	255	255	2.89208	2.08483	0.06841	0.05561	25.4019			902	0.00291	255	255	255	1.74979	2.24193	0.07052	0.05254	66.5324			902	0.00229	255	255	255	4.70786	2.04994	0.05633	0.05168	130.831
903	0.00217	255	255	255	4.14733	2.08225	0.05366	0.05159	177.417			903	0.0021	255	255	255	2.4315	2.23642	0.0614	0.04365	44.2478			903	0.00319	255	255	255	2.80786	2.06151	0.07274	0.05579	125.187
904	0.00309	255	255	255	3.74165	2.08742	0.06794	0.05786	19.3821			904	0.0027	255	255	255	2.62794	2.23752	0.06629	0.0519	28.3085			904	0.00466	255	255	255	1.96002	2.06602	0.07924	0.07487	25.1186
905	0.00512	255	255	255	1.13602	2.10692	0.10109	0.06447	66.4861			905	0.00259	255	255	255	3.27591	2.24115	0.06615	0.04993	25.8529			905	0.00412	255	255	255	1.54906	2.07145	0.07702	0.06815	151.39
906	0.00265	255	255	255	3.59001	2.08975	0.06413	0.05253	55.5386			906	0.00245	255	255	255	2.17062	2.2487	0.0612	0.051	51.895			906	0.0057	255	255	255	3.90556	2.0799	0.08843	0.08212	49.0999
907	0.00393	255	255	255	2.49756	2.099	0.07464	0.067	17.2945			907	0.00219	255	255	255	2.82092	2.24609	0.06062	0.04593	43.7737			907	0.0038	255	255	255	0.96967	2.07288	0.07164	0.06758	34.6267
908	0.00343	255	255	255	4.22714	2.1004	0.06839	0.06385	31.112			908	0.00301	255	255	255	3.17012	2.25212	0.07015	0.05471	45.0435			908	0.00238	255	255	255	3.14151	2.06841	0.05833	0.0519	141.952
909	0.00321	255	255	255	3.30789	2.10179	0.06488	0.06297	165.324			909	0.00409	255	255	255	1.93204	2.2695	0.08771	0.05934	45.7805			909	0.0034	255	255	255	1.70635	2.07299	0.06775	0.06389	176.101
910	0.00254	255	255	255	3.47782	2.09465	0.06689	0.04831	176.084			910	0.00226	255	255	255	2.24904	2.25482	0.05525	0.05199	52.6137			910	0.00386	255	255	255	3.99533	2.07406	0.07271	0.06757	9.09439
911	0.00305	255	255	255	4.76224	2.10296	0.06317	0.06145	54.023			911	0.00366	255	255	255	3.94849	2.26507	0.0709	0.06572	9.53124			911	0.00376	255	255	255	2.33217	2.08223	0.07299	0.06557	179.717
912	0.0036	255	255	255	2.69623	2.10382	0.07648	0.05991	12.3039			912	0.00324	255	255	255	4.2561	2.26289	0.07238	0.05698	22.398			912	0.00415	255	255	255	2.60551	2.08576	0.0765	0.06905	41.942
913	0.0034	255	255	255	2.15681	2.10426	0.06981	0.062	6.56399			913	0.00266	255	255	255	4.57767	2.2624	0.06459	0.05242	45.7047			913	0.00296	255	255	255	4.14894	2.0828	0.06365	0.05925	111.661
914	0.00361	255	255	255	3.39796	2.11078	0.07539	0.06099	30.5177			914	0.00222	255	255	255	1.6658	2.25917	0.05738	0.0492	176.265			914	0.0029	255	255	255	1.78558	2.07923	0.0674	0.05473	155.822
915	0.00279	255	255	255	1.64123	2.11098	0.06445	0.05518	25.2286			915	0.00232	255	255	255	2.89447	2.26639	0.06216	0.04746	76.4125			915	0.00039	255	255	255	2.71027	2.06225	0.02375	0.02089	148.208
916	0.00428	255	255	255	4.6062	2.12551	0.07815	0.06978	62.7866			916	0.00249	255	255	255	3.67665	2.26554	0.06428	0.04932	44.3544			916	0.00241	255	255	255	2.88964	2.08215	0.05933	0.05167	107.731
917	0.00224	255	255	255	4.53905	2.11036	0.06131	0.04649	8.47915			917	0.00228	255	255	255	4.44497	2.26992	0.0577	0.05036	30.032			917	0.0034	255	255	255	3.7376	2.08433	0.07539	0.05734	157.662
918	0.00361	255	255	255	2.06211	2.12007	0.07214	0.06367	46.7088			918	0.00226	255	255	255	2.34915	2.27172	0.05938	0.04847	12.0619			918	0.00392	255	255	255	3.21599	2.0921	0.07794	0.06402	40.1694
919	0.00441	255	255	255	3.08079	2.13055	0.08339	0.06731	18.2694			919	0.00285	255	255	255	2.97658	2.28408	0.07042	0.0516	69.188			919	0.00424	255	255	255	2.50679	2.09649	0.07729	0.06991	153.961
920	0.00461	255	255	255	1.29372	2.14121	0.09103	0.06451	62.2065			920	0.00256	255	255	255	0.87994	2.29091	0.06472	0.05035	73.0803			920	0.00497	255	255	255	1.13941	2.10394	0.08179	0.07739	38.5019
921	0.00414	255	255	255	2.97759	2.12974	0.08027	0.06574	12.1596			921	0.00251	255	255	255	3.61126	2.29379	0.06608	0.04832	95.7501			921	0.00365	255	255	255	4.22844	2.09756	0.073	0.06375	152.316
922	0.00459	255	255	255	3.82994	2.14352	0.085	0.06883	29.0912			922	0.00411	255	255	255	3.34807	2.3017	0.07608	0.0687	44.8019			922	0.00353	255	255	255	4.76018	2.10092	0.07144	0.0629	63.666
923	0.00306	255	255	255	2.3801	2.14177	0.06379	0.06111	150.629			923	0.00225	255	255	255	2.03132	2.29775	0.06199	0.04625	109.361			923	0.00308	255	255	255	3.3079	2.09756	0.06387	0.06146	124.618
924	0.00438	255	255	255	2.77567	2.1484	0.07978	0.06988	172.73			924	0.00353	255	255	255	2.73641	2.29999	0.06898	0.06515	2.05639			924	0.0031	255	255	255	3.47746	2.09375	0.07422	0.05312	178.984
925	0.00372	255	255	255	3.52345	2.14817	0.07769	0.06104	45.7129			925	0.00311	255	255	255	3.43736	2.29734	0.0653	0.06062	48.571			925	0.0032	255	255	255	3.58736	2.09384	0.07117	0.05718	24.5604
926	0.00279	255	255	255	4.48105	2.14554	0.06139	0.05784	92.1155			926	0.00324	255	255	255	3.06513	2.30618	0.07825	0.05271	37.7937			926	0.00412	255	255	255	2.15765	2.10195	0.07624	0.06885	17.7043
927	0.00502	255	255	255	1.76004	2.15297	0.09421	0.06783	1.1525			927	0.0022	255	255	255	1.03879	2.29977	0.05703	0.04902	40.437			927	0.00297	255	255	255	2.69111	2.10142	0.06366	0.05942	158.191
928	0.00369	255	255	255	1.87084	2.14683	0.077	0.06094	10.3401			928	0.00234	255	255	255	2.11608	2.30112	0.06031	0.04937	35.4536			928	0.00451	255	255	255	3.39763	2.11204	0.0778	0.07378	103.104
929	0.00227	255	255	255	1.56944	2.14665	0.05849	0.0494	36.5829			929	0.00398	255	255	255	3.73971	2.31289	0.07669	0.06601	14.2265			929	0.00234	255	255	255	4.67409	2.10055	0.06007	0.04966	126.58
930	0.0036	255	255	255	1.96226	2.15333	0.07439	0.0616	30.1555			930	0.00223	255	255	255	0.95181	2.30663	0.05599	0.05062	74.2815			930	0.00483	255	255	255	4.60666	2.11966	0.08508	0.07233	54.1435
931	0.00292	255	255	255	3.69499	2.14886	0.06439	0.0578	25.2318			931	0.00227	255	255	255	1.81589	2.30808	0.05564	0.05193	126.777			931	0.00437	255	255	255	2.06734	2.11708	0.08119	0.06852	47.4168
932	0.01264	255	255	255	3.15816	2.21791	0.19385	0.083	79.7466			932	0.00263	255	255	255	2.55303	2.30838	0.0653	0.05134	25.4031			932	0.0028	255	255	255	1.63802	2.11305	0.06213	0.05733	170.02
933	0.00308	255	255	255	4.11731	2.15873	0.06343	0.0618	152.361			933	0.00207	255	255	255	1.56941	2.30953	0.05823	0.04517	134.178			933	0.00204	255	255	255	4.52257	2.10476	0.05562	0.04679	173.098
934	0.00294	255	255	255	2.59046	2.16078	0.06571	0.05698	10.5092			934	0.00235	255	255	255	2.44936	2.30854	0.06155	0.04855	34.9079			934	0.00515	255	255	255	1.29748	2.13737	0.08761	0.07489	82.2768
935	0.00377	255	255	255	3.61422	2.16998	0.07786	0.06168	55.2026			935	0.00185	255	255	255	3.24603	2.3075	0.05115	0.04603	117.25			935	0.00442	255	255	255	2.97757	2.12959	0.0869	0.06479	179.932
936	0.00288	255	255	255	2.46536	2.17183	0.06157	0.05965	141.737			936	0.00291	255	255	255	2.64471	2.31835	0.06102	0.06073	95.0721			936	0.0032	255	255	255	3.08833	2.12421	0.06952	0.05869	5.93506
937	0.00375	255	255	255	2.85556	2.17191	0.07511	0.06358	5.37203			937	0.00292	255	255	255	4.32183	2.32031	0.06616	0.05617	49.6833			937	0.00385	255	255	255	3.52741	2.14684	0.08008	0.06128	61.3055
938	0.00269	255	255	255	3.26905	2.16534	0.06471	0.05291	0.28782			938	0.00333	255	255	255	4.0379	2.32351	0.07646	0.05553	15.4249			938	0.004	255	255	255	2.78163	2.14913	0.07996	0.06371	113.121
939	0.00365	255	255	255	2.27129	2.17429	0.08681	0.05354	2.77692			939	0.00256	255	255	255	1.73065	2.32434	0.06099	0.05334	72.9217			939	0.00389	255	255	255	3.83258	2.1453	0.07837	0.06325	14.772
940	0.00694	255	255	255	4.66746	2.18846	0.10841	0.08148	18.5585			940	0.00194	255	255	255	4.55435	2.32112	0.0552	0.04475	35.9736			940	0.00222	255	255	255	2.38366	2.14016	0.0556	0.05077	76.3465
941	0.00262	255	255	255	2.66741	2.17461	0.05966	0.05591	5.14744			941	0.00205	255	255	255	1.88301	2.33432	0.05683	0.04599	90.9924			941	0.00613	255	255	255	1.7631	2.15696	0.10121	0.07714	1.3574
942	0.0031	255	255	255	1.66433	2.17916	0.06558	0.0602	158.097			942	0.00364	255	255	255	1.65119	2.34298	0.07159	0.0647	32.3165			942	0.00295	255	255	255	4.47551	2.14743	0.06429	0.05841	108.057
943	0.00281	255	255	255	2.17695	2.17602	0.0755	0.04732	19.8333			943	0.0028	255	255	255	1.95884	2.34158	0.06494	0.05493	28.292			943	0.0032	255	255	255	1.57238	2.15258	0.06536	0.06226	28.6232
944	0.00464	255	255	255	3.35984	2.201	0.08021	0.07362	53.498			944	0.00269	255	255	255	3.17442	2.34636	0.07113	0.04814	67.9643			944	0.00397	255	255	255	1.96794	2.15194	0.07304	0.06915	156.918
945	0.00388	255	255	255	3.4496	2.19293	0.07485	0.06608	14.3636			945	0.00239	255	255	255	2.3227	2.34069	0.06253	0.04876	8.8672			945	0.00384	255	255	255	1.87565	2.15232	0.07405	0.06605	3.71255
946	0.00514	255	255	255	2.94159	2.20382	0.0882	0.07414	23.6165			946	0.0035	255	255	255	2.23969	2.34943	0.06913	0.06445	60.7282			946	0.00325	255	255	255	3.69841	2.15249	0.06882	0.06017	14.3631
947	0.00423	255	255	255	2.08463	2.20532	0.08641	0.06228	53.792			947	0.0036	255	255	255	2.89141	2.35222	0.07228	0.06347	162.151			947	0.00358	255	255	255	4.1198	2.15492	0.07094	0.06428	44.7423
948	0.0038	255	255	255	4.53503	2.20379	0.09244	0.05237	38.8934			948	0.00139	255	255	255	4.40159	2.3468	0.04539	0.03899	84.5419			948	0.00344	255	255	255	2.58975	2.15938	0.06738	0.06498	176.393
949	0.00217	255	255	255	4.18099	2.19696	0.0553	0.04995	56.305			949	0.00347	255	255	255	3.82548	2.36285	0.07055	0.06268	65.7297			949	0.00388	255	255	255	3.27178	2.16536	0.07863	0.06276	23.7427
950	0.00341	255	255	255	4.42258	2.20244	0.06667	0.06509	130.545			950	0.00294	255	255	255	1.21763	2.3659	0.06412	0.05847	29.5944			950	0.00319	255	255	255	2.4703	2.16499	0.06816	0.05962	18.9195
951	0.00442	255	255	255	3.04631	2.2108	0.07775	0.0724	28.9907			951	0.00261	255	255	255	4.1057	2.3667	0.06738	0.04934	63.4493			951	0.004	255	255	255	3.16405	2.17297	0.07922	0.06431	155.151
952	0.0043	255	255	255	3.75828	2.20425	0.0919	0.05952	15.1007			952	0.00237	255	255	255	1.04593	2.3725	0.0611	0.04936	59.375			952	0.00324	255	255	255	3.61583	2.16888	0.06557	0.0629	27.4796
953	0.00364	255	255	255	2.3431	2.20734	0.07346	0.06312	28.7077			953	0.00276	255	255	255	2.7558	2.37416	0.06524	0.05384	53.995			953	0.00264	255	255	255	2.86089	2.16916	0.06675	0.0503	133.895
954	0.00267	255	255	255	1.02443	2.20986	0.06444	0.05271	60.4328			954	0.00367	255	255	255	4.48127	2.37961	0.07701	0.06072	47.1138			954	0.00262	255	255	255	2.17941	2.17358	0.06419	0.05197	69.5028
955	0.0032	255	255	255	0.95115	2.21793	0.06788	0.05995	48.5241			955	0.0044	255	255	255	3.06684	2.38663	0.08496	0.06588	56.8376			955	0.0041	255	255	255	2.27321	2.17677	0.08006	0.06522	14.1892
956	0.00429	255	255	255	1.57824	2.2232	0.07804	0.07002	126.689			956	0.00376	255	255	255	3.27013	2.37779	0.07524	0.06361	7.3021			956	0.00274	255	255	255	2.67068	2.17245	0.06108	0.05705	111.612
957	0.00377	255	255	255	1.9979	2.22149	0.07338	0.06537	104.335			957	0.00222	255	255	255	2.09385	2.37311	0.05749	0.0491	39.6043			957	0.00341	255	255	255	1.66743	2.18163	0.07071	0.06137	149.375
958	0.00203	255	255	255	3.22323	2.21454	0.05623	0.04589	39.1751			958	0.00231	255	255	255	2.40996	2.37306	0.05913	0.0497	34.7987			958	0.00705	255	255	255	4.66301	2.19329	0.10546	0.08517	19.2821
959	0.0046	255	255	255	1.84051	2.22701	0.07844	0.07472	13.1118			959	0.00254	255	255	255	2.52288	2.37494	0.06412	0.05047	33.5637			959	0.00396	255	255	255	3.4509	2.19373	0.07455	0.06767	171.333
960	0.00626	255	255	255	3.53492	2.23428	0.09505	0.08388	13.1986			960	0.00291	255	255	255	2.98388	2.38421	0.07266	0.05107	69.8761			960	0.00394	255	255	255	3.35671	2.20305	0.07901	0.06351	129.293
961	0.0033	255	255	255	4.33928	2.2269	0.06673	0.06297	99.8251			961	0.00349	255	255	255	0.86642	2.39188	0.07745	0.05738	74.5804			961	0.00469	255	255	255	2.0808	2.20024	0.08219	0.07273	10.4168
962	0.00413	255	255	255	2.53166	2.23072	0.07815	0.06731	35.0368			962	0.00335	255	255	255	2.16797	2.39052	0.07625	0.05597	75.4236			962	0.00443	255	255	255	4.53706	2.2015	0.09459	0.05963	30.8186
963	0.00332	255	255	255	2.73339	2.22528	0.07494	0.05636	17.8735			963	0.00373	255	255	255	3.4018	2.38581	0.07181	0.06611	11.499			963	0.00449	255	255	255	3.05011	2.20881	0.0785	0.07277	80.2548
964	0.00237	255	255	255	1.21081	2.22418	0.06054	0.04982	31.9938			964	0.00302	255	255	255	1.84754	2.39287	0.06316	0.06084	84.8024			964	0.00293	255	255	255	4.18251	2.19642	0.07014	0.05314	176.11
965	0.00362	255	255	255	2.43138	2.24085	0.07327	0.06291	15.6829			965	0.00126	255	255	255	4.58917	2.38189	0.04439	0.03615	77.4061			965	0.00333	255	255	255	4.42175	2.2033	0.06607	0.06409	116.706
966	0.00272	255	255	255	3.27608	2.24204	0.07154	0.04841	57.5363			966	0.00238	255	255	255	2.62736	2.39485	0.05894	0.05145	56.4564			966	0.00413	255	255	255	2.93722	2.21001	0.08017	0.06555	116.019
967	0.00211	255	255	255	1.27718	2.23809	0.06395	0.04207	40.9275			967	0.0033	255	255	255	0.95451	2.40775	0.07403	0.05675	93.0209			967	0.00343	255	255	255	3.75915	2.20203	0.07485	0.05835	17.8254
968	0.00201	255	255	255	1.08688	2.24307	0.06139	0.04177	61.376			968	0.00158	255	255	255	4.29149	2.39672	0.05058	0.03979	50.8146			968	0.00322	255	255	255	2.34436	2.2043	0.06892	0.05952	25.8555
969	0.00377	255	255	255	2.6275	2.24715	0.07807	0.06152	20.48			969	0.00286	255	255	255	1.75179	2.40687	0.07211	0.05046	56.0688			969	0.0028	255	255	255	1.02173	2.22067	0.06657	0.05351	93.7759
970	0.00385	255	255	255	2.81516	2.25211	0.07343	0.06676	40.3466			970	0.00305	255	255	255	3.55132	2.41065	0.07021	0.05528	74.7731			970	0.00286	255	255	255	0.95475	2.21822	0.06246	0.05826	145.936
971	0.00216	255	255	255	1.74542	2.24597	0.05511	0.04982	165.225			971	0.00412	255	255	255	3.75741	2.41911	0.08002	0.0656	48.1743			971	0.00437	255	255	255	1.58189	2.22618	0.07706	0.07212	98.1284
972	0.00357	255	255	255	2.25446	2.25503	0.0766	0.05938	32.6597			972	0.00255	255	255	255	3.89455	2.4109	0.06237	0.05198	34.2275			972	0.00509	255	255	255	1.84245	2.23005	0.08375	0.07736	96.6261
973	0.00763	255	255	255	3.64239	2.27179	0.15622	0.06223	26.7372			973	0.00195	255	255	255	4.37241	2.40554	0.05476	0.04531	26.0034			973	0.00183	255	255	255	3.22305	2.21642	0.05139	0.04539	65.6759
974	0.00646	255	255	255	2.14443	2.27667	0.14725	0.05583	43.6522			974	0.00213	255	255	255	2.02834	2.4077	0.05677	0.04769	49.9723			974	0.0055	255	255	255	3.53647	2.23506	0.08888	0.07885	149.072
975	0.00349	255	255	255	4.25258	2.26223	0.0699	0.06358	113.09			975	0.0036	255	255	255	3.64052	2.42377	0.07912	0.05792	66.8068			975	0.00403	255	255	255	1.21128	2.23006	0.07674	0.06689	74.0133
976	0.0032	255	255	255	1.667	2.2589	0.07518	0.0542	29.5334			976	0.00293	255	255	255	1.93407	2.4204	0.0643	0.05806	52.0622			976	0.00359	255	255	255	2.00155	2.22481	0.07058	0.06484	5.01299
977	0.00378	255	255	255	1.93113	2.26489	0.07479	0.06444	43.9682			977	0.00397	255	255	255	1.60037	2.42419	0.0738	0.06852	17.1613			977	0.00375	255	255	255	2.53264	2.22861	0.07277	0.06561	77.3196
978	0.00598	255	255	255	3.94421	2.2743	0.08765	0.08694	12.9863			978	0.00303	255	255	255	3.17475	2.42143	0.06804	0.05664	54.0179			978	0.00285	255	255	255	2.73277	2.22481	0.06725	0.05403	7.47525
979	0.00608	255	255	255	2.98023	2.28367	0.0965	0.08028	53.1444			979	0.00281	255	255	255	4.20922	2.42303	0.06462	0.05546	140.629			979	0.00378	255	255	255	4.3409	2.2283	0.07794	0.06183	3.50276
980	0.00516	255	255	255	4.56686	2.28883	0.11633	0.05645	55.4884			980	0.00369	255	255	255	2.26594	2.42765	0.08147	0.05773	17.0099			980	0.0033	255	255	255	1.28179	2.23561	0.06993	0.06008	70.5427
981	0.0028	255	255	255	4.44339	2.26918	0.06475	0.0551	28.2172			981	0.00534	255	255	255	1.31815	2.44162	0.08985	0.07573	66.5188			981	0.00317	255	255	255	2.43723	2.23536	0.06412	0.06295	140.567
982	0.00469	255	255	255	2.3497	2.27632	0.08883	0.06716	179.602			982	0.00262	255	255	255	1.6859	2.42898	0.06292	0.05293	70.0974			982	0.00307	255	255	255	1.7431	2.24232	0.06971	0.05616	161.124
983	0.00309	255	255	255	2.88604	2.27611	0.06913	0.05695	132.286			983	0.00336	255	255	255	2.84068	2.43338	0.07382	0.05796	58.677			983	0.00221	255	255	255	3.28241	2.24358	0.05847	0.04809	75.7587
984	0.00323	255	255	255	0.87967	2.28841	0.07148	0.05762	45.5949			984	0.00282	255	255	255	2.9289	2.44404	0.07282	0.04937	59.7405			984	0.00317	255	255	255	2.62687	2.24949	0.06448	0.06251	140.335
985	0.00422	255	255	255	3.43942	2.29769	0.08224	0.0653	60.6894			985	0.00296	255	255	255	2.45907	2.44062	0.06395	0.05889	37.0215			985	0.00324	255	255	255	2.81756	2.25162	0.07129	0.05785	96.9293
986	0.00521	255	255	255	3.34274	2.29922	0.08586	0.07732	30.8196			986	0.0021	255	255	255	2.53431	2.43919	0.0578	0.04617	96.3636			986	0.0044	255	255	255	3.16084	2.25634	0.07952	0.07052	158.498
987	0.00316	255	255	255	2.0334	2.29394	0.07317	0.05493	37.0234			987	0.00161	255	255	255	4.44701	2.44126	0.05396	0.03791	87.712			987	0.00307	255	255	255	2.17317	2.2523	0.06729	0.0581	73.9151
988	0.0042	255	255	255	3.06531	2.30558	0.08243	0.06482	78.752			988	0.00233	255	255	255	1.04125	2.45014	0.0702	0.04233	71.1568			988	0.00312	255	255	255	1.08335	2.25267	0.066	0.06015	101.727
989	0.00686	255	255	255	3.73653	2.31551	0.10812	0.08073	66.9036			989	0.00325	255	255	255	2.37422	2.45646	0.06756	0.06129	70.7441			989	0.00395	255	255	255	2.25321	2.25489	0.07855	0.06395	11.1187
990	0.00213	255	255	255	0.95291	2.29601	0.05877	0.04625	67.1446			990	0.00232	255	255	255	2.17972	2.45634	0.06419	0.04595	42.9339			990	0.004	255	255	255	1.66509	2.2622	0.0728	0.06991	24.579
991	0.00502	255	255	255	2.72755	2.30369	0.08975	0.0712	171.157			991	0.00375	255	255	255	3.24694	2.46707	0.07685	0.06206	52.1317			991	0.00395	255	255	255	1.93124	2.26449	0.08196	0.06129	65.4612
992	0.00408	255	255	255	1.56444	2.30614	0.08264	0.06278	38.31			992	0.00355	255	255	255	1.16428	2.46561	0.0723	0.06254	76.6154			992	0.00309	255	255	255	3.67859	2.2624	0.06712	0.05857	40.0356
993	0.00292	255	255	255	1.03618	2.30499	0.06687	0.05557	57.5422			993	0.00376	255	255	255	3.34316	2.47249	0.07465	0.06419	72.2232			993	0.00363	255	255	255	4.25477	2.26661	0.07591	0.06087	99.299
994	0.00234	255	255	255	1.80161	2.30117	0.05834	0.05103	68.1174			994	0.0028	255	255	255	2.76257	2.46415	0.0666	0.05357	32.1115			994	0.00602	255	255	255	3.94498	2.27406	0.09408	0.08147	12.6155
995	0.00266	255	255	255	3.24609	2.30199	0.06159	0.05506	30.8354			995	0.00243	255	255	255	3.80003	2.47234	0.058	0.05343	76.7383			995	0.00307	255	255	255	4.58184	2.26104	0.0685	0.05699	10.3709
996	0.00498	255	255	255	4.32707	2.31136	0.09265	0.0685	19.505			996	0.00352	255	255	255	2.09307	2.47327	0.07347	0.06101	39.5496			996	0.00327	255	255	255	2.34719	2.27399	0.06687	0.06234	29.0171
997	0.00834	255	255	255	2.53839	2.33564	0.14115	0.07527	66.0832			997	0.00246	255	255	255	2.62156	2.47517	0.06435	0.04867	72.9767			997	0.0021	255	255	255	2.88714	2.2742	0.06739	0.03977	120.178
998	0.00854	255	255	255	2.42238	2.34231	0.14273	0.07614	57.7234			998	0.00173	255	255	255	4.58021	2.46681	0.04916	0.04475	28.0031			998	0.00247	255	255	255	4.44367	2.27009	0.0616	0.05102	3.56758
999	0.00576	255	255	255	2.6385	2.32525	0.0935	0.07837	26.4398			999	0.00317	255	255	255	0.90617	2.48693	0.07508	0.05376	67.2555			999	0.00431	255	255	255	2.97634	2.28508	0.07788	0.07052	105.876
1000	0.00334	255	255	255	1.72221	2.3264	0.0723	0.05887	67.8022			1000	0.00272	255	255	255	1.78111	2.47931	0.06324	0.05475	64.2491			1000	0.00296	255	255	255	0.88014	2.29131	0.06367	0.05924	41.1959
1001	0.00359	255	255	255	3.5287	2.32311	0.07538	0.06071	31.4957			1001	0.0016	255	255	255	4.3379	2.47204	0.05259	0.03879	44.7899			1001	0.00322	255	255	255	3.34626	2.2971	0.07205	0.05686	82.3761
1002	0.00355	255	255	255	4.03043	2.32947	0.0726	0.06227	116.193			1002	0.00263	255	255	255	3.08467	2.47787	0.06107	0.05481	24.6151			1002	0.00433	255	255	255	2.73012	2.30299	0.07723	0.07147	129.544
1003	0.00679	255	255	255	0.61631	2.36397	0.12495	0.06915	74.032			1003	0.0033	255	255	255	1.86859	2.48764	0.07257	0.0579	59.9567			1003	0.00327	255	255	255	3.068	2.29998	0.07285	0.05715	75.2223
1004	0.00256	255	255	255	1.86789	2.33381	0.05921	0.05494	72.3012			1004	0.00288	255	255	255	1.99014	2.48521	0.06418	0.05713	69.1685			1004	0.00349	255	255	255	3.43527	2.29999	0.06969	0.06385	103.396
1005	0.0045	255	255	255	3.17067	2.34443	0.08179	0.07011	27.8925			1005	0.00168	255	255	255	4.2688	2.47979	0.05273	0.04057	13.6355			1005	0.00338	255	255	255	2.03405	2.29979	0.07271	0.05915	59.1089
1006	0.00193	255	255	255	3.89289	2.3357	0.05481	0.04487	45.4359			1006	0.00328	255	255	255	3.88776	2.49826	0.07207	0.058	44.9127			1006	0.00375	255	255	255	2.11219	2.30086	0.07558	0.06325	26.6411
1007	0.00361	255	255	255	2.32126	2.34282	0.07732	0.05947	163.668			1007	0.00335	255	255	255	4.50807	2.50531	0.07332	0.05813	87.7766			1007	0.0025	255	255	255	3.24605	2.30163	0.05737	0.05546	82.6556
1008	0.00427	255	255	255	3.82456	2.35398	0.08523	0.06372	103.167			1008	0.0026	255	255	255	3.00164	2.50363	0.06399	0.05178	52.2787			1008	0.00292	255	255	255	0.95525	2.29981	0.06785	0.05485	26.2971
1009	0.0044	255	255	255	1.63878	2.34755	0.0904	0.06191	17.0138			1009	0.0033	255	255	255	3.70061	2.5071	0.07417	0.05657	27.1446			1009	0.00447	255	255	255	1.5685	2.30913	0.08214	0.06935	4.404
1010	0.00284	255	255	255	1.97118	2.34018	0.06604	0.05468	3.12385			1010	0.00232	255	255	255	2.5623	2.51093	0.06037	0.04896	78.9788			1010	0.0031	255	255	255	1.80627	2.30488	0.06628	0.05956	38.0279
1011	0.00327	255	255	255	2.23092	2.3458	0.07004	0.05951	14.0005			1011	0.0023	255	255	255	0.98756	2.51099	0.0602	0.04864	77.7367			1011	0.00473	255	255	255	2.54671	2.31126	0.08001	0.07526	46.3374
1012	0.00629	255	255	255	2.88462	2.35535	0.10293	0.07783	160.845			1012	0.00284	255	255	255	1.2393	2.51397	0.06594	0.05485	87.9471			1012	0.00246	255	255	255	1.03477	2.30235	0.06389	0.04902	8.89085
1013	0.0055	255	255	255	4.11677	2.35871	0.10035	0.06972	44.4466			1013	0.00281	255	255	255	2.27471	2.51068	0.06743	0.05299	22.3236			1013	0.00313	255	255	255	2.44562	2.30897	0.06607	0.06026	162.948
1014	0.00384	255	255	255	4.39909	2.35079	0.07472	0.06545	22.1258			1014	0.00307	255	255	255	2.68396	2.51821	0.0659	0.05924	36.5172			1014	0.00349	255	255	255	4.3227	2.31713	0.06868	0.06463	115.363
1015	0.00514	255	255	255	1.21892	2.36249	0.09461	0.06923	34.1711			1015	0.00282	255	255	255	1.06456	2.52637	0.07375	0.04867	83.5877			1015	0.00378	255	255	255	2.63814	2.3233	0.07915	0.06082	51.8809
1016	0.0023	255	255	255	4.24006	2.34819	0.06829	0.04279	12.3562			1016	0.0031	255	255	255	1.66421	2.52394	0.06982	0.05646	61.3401			1016	0.00382	255	255	255	1.73289	2.32452	0.07202	0.06761	82.1489
1017	0.004	255	255	255	0.87335	2.37264	0.09108	0.05594	79.7833			1017	0.00137	255	255	255	4.19861	2.51208	0.04563	0.0383	29.5838			1017	0.00367	255	255	255	4.03175	2.32962	0.07664	0.06094	145.877
1018	0.00629	255	255	255	2.75521	2.38137	0.10927	0.07327	31.1213			1018	0.00294	255	255	255	2.45689	2.53071	0.06749	0.05539	54.68			1018	0.00271	255	255	255	3.51869	2.32631	0.06458	0.05345	65.9909
1019	0.00531	255	255	255	3.2683	2.37634	0.09146	0.07391	29.8792			1019	0.00186	255	255	255	4.79673	2.52041	0.04938	0.04802	104.209			1019	0.00227	255	255	255	4.55739	2.31984	0.06112	0.04727	17.6774
1020	0.00345	255	255	255	4.49049	2.37273	0.07297	0.06014	148.749			1020	0.00281	255	255	255	3.178	2.53	0.06376	0.05622	59.0036			1020	0.00258	255	255	255	1.87305	2.332	0.06366	0.05162	135.285
1021	0.00402	255	255	255	3.96186	2.37938	0.08036	0.06368	126.842			1021	0.00417	255	255	255	1.58011	2.54088	0.07663	0.06922	89.6224			1021	0.00396	255	255	255	2.32214	2.3412	0.07465	0.06751	156.792
1022	0.00296	255	255	255	1.03801	2.3772	0.07026	0.05368	45.5541			1022	0.00325	255	255	255	2.19426	2.53338	0.07	0.05916	42.8105			1022	0.00408	255	255	255	1.64437	2.34491	0.08084	0.06425	34.6616
1023	0.00288	255	255	255	2.0803	2.3745	0.06628	0.0554	24.7433			1023	0.00321	255	255	255	2.37811	2.54027	0.07122	0.05736	39.003			1023	0.00387	255	255	255	1.96595	2.34472	0.08147	0.0605	25.1731
1024	0.00781	255	255	255	4.62421	2.38424	0.14998	0.06629	177.9			1024	0.00177	255	255	255	4.3362	2.53216	0.05622	0.04011	18.5892			1024	0.00439	255	255	255	3.17429	2.34396	0.07975	0.07011	175.251
1025	0.00317	255	255	255	2.1569	2.37935	0.06512	0.06198	69.246			1025	0.00214	255	255	255	2.83002	2.53986	0.05798	0.04698	54.348			1025	0.00517	255	255	255	3.82619	2.35578	0.08511	0.07729	79.0821
1026	0.00283	255	255	255	2.97995	2.38331	0.07088	0.05087	71.6542			1026	0.00223	255	255	255	1.92799	2.54885	0.05931	0.04797	76.046			1026	0.00362	255	255	255	2.23333	2.34876	0.07207	0.06388	55.1973
1027	0.00589	255	255	255	3.07063	2.39217	0.09439	0.0795	38.4029			1027	0.00396	255	255	255	3.79178	2.55552	0.07284	0.06926	79.4936			1027	0.00482	255	255	255	2.88496	2.34951	0.09119	0.06724	167.239
1028	0.00499	255	255	255	3.38704	2.39091	0.08386	0.07581	72.1834			1028	0.00359	255	255	255	3.60003	2.56181	0.08097	0.05652	66.6796			1028	0.00153	255	255	255	3.89167	2.33611	0.04837	0.04024	60.4358
1029	0.00225	255	255	255	3.46987	2.38049	0.06264	0.04578	45.5275			1029	0.00449	255	255	255	4.7234	2.56017	0.09461	0.06038	31.8662			1029	0.0036	255	255	255	4.4041	2.34919	0.0727	0.06302	38.1952
1030	0.00446	255	255	255	0.95116	2.40333	0.09035	0.06292	60.5561			1030	0.00259	255	255	255	4.07655	2.55874	0.06572	0.05017	90.306			1030	0.00427	255	255	255	4.1079	2.36075	0.08849	0.06144	36.2158
1031	0.00269	255	255	255	4.28814	2.39065	0.06577	0.05206	40.519			1031	0.00256	255	255	255	2.91104	2.55946	0.06556	0.04979	64.0021			1031	0.00179	255	255	255	4.24091	2.35005	0.054	0.04217	42.4794
1032	0.00514	255	255	255	3.64382	2.41412	0.08749	0.07474	67.6596			1032	0.00261	255	255	255	1.80193	2.56252	0.06734	0.04937	86.0716			1032	0.00491	255	255	255	1.21571	2.36475	0.08129	0.07692	10.1617
1033	0.00382	255	255	255	1.76193	2.40439	0.0773	0.06284	17.6209			1033	0.00279	255	255	255	2.01943	2.5576	0.0692	0.05139	14.1187			1033	0.00425	255	255	255	3.95925	2.36822	0.08024	0.06748	29.6435
1034	0.00397	255	255	255	2.62508	2.40169	0.08819	0.05727	7.34785			1034	0.00238	255	255	255	2.74655	2.55446	0.05578	0.05427	30.9704			1034	0.00421	255	255	255	4.48711	2.37006	0.07431	0.07219	171.485
1035	0.00303	255	255	255	1.84518	2.40589	0.07159	0.05384	0.64637			1035	0.00282	255	255	255	3.3575	2.56624	0.06619	0.05423	66.9891			1035	0.00416	255	255	255	2.40936	2.37587	0.0757	0.07	70.7073
1036	0.00582	255	255	255	3.77249	2.43854	0.13226	0.05599	121.811			1036	0.00334	255	255	255	3.07868	2.56972	0.07568	0.05625	57.0135			1036	0.00525	255	255	255	3.27491	2.37602	0.09223	0.07252	177.12
1037	0.00278	255	255	255	4.36312	2.40937	0.06712	0.05266	157.51			1037	0.00431	255	255	255	4.25903	2.56946	0.08402	0.06536	44.7526			1037	0.00412	255	255	255	0.87488	2.37365	0.07605	0.06902	146.545
1038	0.00666	255	255	255	1.31853	2.43659	0.10243	0.08284	66.9833			1038	0.00301	255	255	255	1.72772	2.57127	0.07397	0.05173	95.7855			1038	0.00376	255	255	255	1.04197	2.37275	0.07947	0.06023	179.791
1039	0.00259	255	255	255	2.01455	2.41319	0.06142	0.05377	38.1739			1039	0.00252	255	255	255	4.42653	2.56278	0.06221	0.05158	17.613			1039	0.00486	255	255	255	3.39399	2.38533	0.08194	0.0755	121.179
1040	0.00314	255	255	255	3.89486	2.41965	0.06893	0.05792	137.224			1040	0.00443	255	255	255	3.49859	2.58308	0.08428	0.06699	75.3789			1040	0.00492	255	255	255	2.75324	2.38174	0.08442	0.0742	27.8345
1041	0.0041	255	255	255	4.20925	2.41897	0.07802	0.06686	12.3826			1041	0.00306	255	255	255	0.90875	2.58086	0.07942	0.04908	95.5852			1041	0.0023	255	255	255	2.08433	2.37216	0.0554	0.05285	112.101
1042	0.00359	255	255	255	1.93151	2.42231	0.07196	0.06345	16.7972			1042	0.00215	255	255	255	4.90818	2.57017	0.05502	0.04971	97.3588			1042	0.00306	255	255	255	2.51697	2.37878	0.06532	0.05968	24.0328
1043	0.00353	255	255	255	1.59551	2.42128	0.07787	0.05778	3.47572			1043	0.0031	255	255	255	2.10472	2.57342	0.06778	0.05816	34.6314			1043	0.00322	255	255	255	2.15832	2.38488	0.06532	0.06272	102.728
1044	0.00435	255	255	255	2.27268	2.42464	0.08523	0.06502	177.956			1044	0.00443	255	255	255	3.90634	2.57865	0.08699	0.06484	20.9924			1044	0.00403	255	255	255	3.06875	2.38927	0.07624	0.06726	130.999
1045	0.00377	255	255	255	2.83994	2.42705	0.07147	0.0672	53.346			1045	0.00268	255	255	255	2.29844	2.57637	0.06467	0.05278	38.3252			1045	0.0032	255	255	255	4.57315	2.37972	0.07298	0.05576	19.0229
1046	0.00446	255	255	255	3.16613	2.42899	0.08206	0.06921	27.2489			1046	0.00254	255	255	255	2.56642	2.58003	0.06077	0.05317	56.9335			1046	0.00273	255	255	255	2.9816	2.3869	0.06408	0.05421	112.568
1047	0.00477	255	255	255	0.77343	2.44238	0.09251	0.06568	71.3612			1047	0.00351	255	255	255	2.98827	2.59151	0.07563	0.05905	70.1082			1047	0.00333	255	255	255	4.65511	2.38935	0.06752	0.0628	137.121
1048	0.00378	255	255	255	2.45396	2.43774	0.07824	0.06146	29.9139			1048	0.00215	255	255	255	4.56512	2.58112	0.0629	0.04348	85.7718			1048	0.00264	255	255	255	3.47001	2.38744	0.06271	0.05363	38.1634
1049	0.00435	255	255	255	2.92747	2.44458	0.08218	0.06736	49.7233			1049	0.00353	255	255	255	1.00563	2.60198	0.08629	0.05201	82.595			1049	0.00301	255	255	255	4.29108	2.39315	0.06789	0.05645	8.02329
1050	0.00511	255	255	255	4.45639	2.44104	0.09516	0.06843	11.1888			1050	0.00264	255	255	255	2.65444	2.58749	0.06108	0.05498	57.0401			1050	0.00337	255	255	255	2.62022	2.40178	0.07286	0.05895	26.0931
1051	0.00257	255	255	255	1.68733	2.434	0.06352	0.05147	1.51982			1051	0.00284	255	255	255	3.69509	2.5998	0.06691	0.05406	64.3382			1051	0.00375	255	255	255	0.95329	2.40581	0.07105	0.06728	118.536
1052	0.00279	255	255	255	2.52895	2.43745	0.07068	0.05032	176.256			1052	0.00362	255	255	255	4.00773	2.6086	0.07659	0.06011	70.3582			1052	0.00318	255	255	255	1.84374	2.4003	0.07259	0.05583	3.94009
1053	0.00599	255	255	255	1.16368	2.45745	0.10071	0.07572	47.7691			1053	0.00159	255	255	255	4.8071	2.59531	0.05082	0.03993	84.018			1053	0.00376	255	255	255	1.75833	2.40825	0.07178	0.06676	106.926
1054	0.00184	255	255	255	1.04409	2.44445	0.05779	0.04055	42.6565			1054	0.00228	255	255	255	2.49246	2.60249	0.06118	0.0474	42.7381			1054	0.00281	255	255	255	4.3646	2.40765	0.06555	0.05459	140.567
1055	0.00502	255	255	255	2.36207	2.45584	0.08894	0.07186	6.45707			1055	0.00266	255	255	255	2.21297	2.60749	0.06408	0.05283	25.4157			1055	0.00334	255	255	255	3.89267	2.41903	0.0741	0.05745	109.903
1056	0.00399	255	255	255	2.17979	2.46315	0.08499	0.05981	35.5144			1056	0.00196	255	255	255	2.8568	2.60755	0.05533	0.04515	58.9203			1056	0.00401	255	255	255	1.93402	2.41758	0.07728	0.06614	58.2311
1057	0.00516	255	255	255	3.33679	2.47262	0.08276	0.07935	53.557			1057	0.00186	255	255	255	1.87449	2.6066	0.05089	0.04659	165.701			1057	0.0026	255	255	255	2.01918	2.41078	0.06194	0.0535	89.5099
1058	0.00467	255	255	255	2.09191	2.47421	0.0804	0.07393	59.0007			1058	0.00311	255	255	255	3.13849	2.62253	0.07227	0.05485	78.1713			1058	0.00326	255	255	255	3.75609	2.42042	0.06763	0.06131	130.062
1059	0.00365	255	255	255	3.25401	2.47065	0.06978	0.06661	71.2026			1059	0.00308	255	255	255	3.26232	2.62053	0.0691	0.05674	69.5079			1059	0.00481	255	255	255	3.17025	2.42541	0.08342	0.07344	20.9002
1060	0.00347	255	255	255	2.61471	2.46986	0.07725	0.05725	18.5953			1060	0.00334	255	255	255	2.40002	2.62407	0.06723	0.06323	166.521			1060	0.00428	255	255	255	4.20546	2.42196	0.08057	0.06762	0.85981
1061	0.00427	255	255	255	2.76193	2.47506	0.07774	0.07001	155.968			1061	0.00458	255	255	255	0.72214	2.63837	0.08549	0.06817	80.3193			1061	0.00531	255	255	255	1.32331	2.43906	0.08539	0.07917	88.4528
1062	0.00225	255	255	255	4.34404	2.46576	0.06006	0.04774	173.304			1062	0.00499	255	255	255	3.37805	2.64476	0.08509	0.07465	75.1331			1062	0.00482	255	255	255	1.5934	2.43049	0.08584	0.07149	170.215
1063	0.00324	255	255	255	4.57778	2.46492	0.07841	0.0526	0.27027			1063	0.0032	255	255	255	2.74602	2.6343	0.06629	0.06155	28.9593			1063	0.00466	255	255	255	2.27152	2.42864	0.08326	0.07126	12.0477
1064	0.00394	255	255	255	3.08178	2.47695	0.0742	0.06762	52.2946			1064	0.00427	255	255	255	4.39699	2.63805	0.08265	0.06585	17.9279			1064	0.00309	255	255	255	2.8398	2.42794	0.06358	0.06192	29.2925
1065	0.00661	255	255	255	0.68498	2.5062	0.11986	0.07024	77.4573			1065	0.00203	255	255	255	1.95211	2.62594	0.05658	0.04561	14.5209			1065	0.00434	255	255	255	4.45594	2.43921	0.08678	0.06373	164.638
1066	0.00491	255	255	255	0.90869	2.4899	0.087	0.07181	67.5898			1066	0.0033	255	255	255	4.64744	2.6351	0.07589	0.05543	19.5666			1066	0.00356	255	255	255	2.45124	2.44309	0.07298	0.06218	62.4617
1067	0.00334	255	255	255	4.26687	2.48204	0.07668	0.05551	170.456			1067	0.00326	255	255	255	1.61827	2.64167	0.07127	0.05825	115.72			1067	0.00314	255	255	255	1.68373	2.43699	0.06791	0.05887	30.0011
1068	0.00288	255	255	255	1.77118	2.48473	0.06508	0.05642	8.9044			1068	0.00291	255	255	255	2.0254	2.64572	0.07116	0.05207	56.795			1068	0.00361	255	255	255	2.93822	2.44392	0.06919	0.06638	0.50013
1069	0.00419	255	255	255	1.8618	2.48925	0.07918	0.0674	0.53802			1069	0.00193	255	255	255	4.96315	2.64369	0.05845	0.04198	76.4577			1069	0.00379	255	255	255	0.77156	2.44698	0.07252	0.0666	90.4857
1070	0.00259	255	255	255	1.98186	2.48541	0.06173	0.0535	45.9745			1070	0.00204	255	255	255	1.80532	2.64541	0.05777	0.04496	95.9201			1070	0.00267	255	255	255	2.52873	2.43923	0.06345	0.05361	18.8312
1071	0.00304	255	255	255	3.8927	2.49101	0.06914	0.05598	27.6492			1071	0.00188	255	255	255	1.72258	2.64558	0.05908	0.04051	139.128			1071	0.00528	255	255	255	1.16963	2.45827	0.08506	0.07902	101.376
1072	0.00291	255	255	255	2.86752	2.49807	0.06342	0.05842	97.3334			1072	0.0034	255	255	255	2.61274	2.65834	0.07488	0.05788	47.9805			1072	0.00224	255	255	255	1.03941	2.447	0.05911	0.04823	88.7175
1073	0.00393	255	255	255	3.00322	2.50196	0.07359	0.06804	35.4247			1073	0.00268	255	255	255	2.31055	2.65531	0.06132	0.05557	63.8022			1073	0.00569	255	255	255	2.36511	2.45805	0.09193	0.07881	14.4181
1074	0.00307	255	255	255	4.50944	2.50996	0.06986	0.05588	93.0997			1074	0.00217	255	255	255	3.6393	2.65387	0.05293	0.0522	97.744			1074	0.00313	255	255	255	2.17654	2.45783	0.07098	0.05608	72.7687
1075	0.00299	255	255	255	0.98928	2.50704	0.07296	0.05214	46.8002			1075	0.00162	255	255	255	3.49228	2.65326	0.04863	0.04252	58.7549			1075	0.00439	255	255	255	2.75949	2.4719	0.08389	0.06665	128.391
1076	0.0042	255	255	255	1.23918	2.51275	0.0791	0.06762	135.706			1076	0.00119	255	255	255	4.90544	2.6511	0.04203	0.03607	103.508			1076	0.00359	255	255	255	3.25495	2.46791	0.06994	0.06543	106.004
1077	0.00398	255	255	255	2.54761	2.51174	0.07669	0.06615	76.5479			1077	0.00129	255	255	255	4.85652	2.65621	0.04487	0.03662	93.5752			1077	0.00452	255	255	255	3.33658	2.46973	0.0845	0.06806	153.92
1078	0.00334	255	255	255	3.70045	2.50736	0.06664	0.06388	114.554			1078	0.00281	255	255	255	0.94198	2.6647	0.06521	0.05487	73.34			1078	0.00486	255	255	255	2.08642	2.4746	0.08057	0.07685	62.3578
1079	0.00313	255	255	255	2.27067	2.50812	0.07082	0.05629	156.882			1079	0.00325	255	255	255	4.19983	2.66598	0.06957	0.05952	1.41194			1079	0.00166	255	255	255	4.34544	2.46325	0.04896	0.04313	166.461
1080	0.00359	255	255	255	2.68017	2.51348	0.07773	0.05874	25.4113			1080	0.00213	255	255	255	4.77644	2.65654	0.05746	0.04712	1.24959			1080	0.00324	255	255	255	3.08579	2.47408	0.07795	0.05291	156.523
1081	0.00957	255	255	255	2.4104	2.53162	0.18273	0.06669	10.5472			1081	0.00354	255	255	255	1.32439	2.68307	0.07568	0.05952	84.0979			1081	0.00262	255	255	255	4.57752	2.46851	0.06612	0.05037	168.171
1082	0.00236	255	255	255	4.20088	2.50892	0.06221	0.04822	162.716			1082	0.00275	255	255	255	2.10206	2.67819	0.06265	0.0558	72.5155			1082	0.00242	255	255	255	2.6143	2.47386	0.05637	0.05468	148.312
1083	0.00332	255	255	255	4.79668	2.5167	0.07137	0.05926	24.8995			1083	0.00255	255	255	255	2.18551	2.67816	0.06634	0.04895	46.0577			1083	0.00306	255	255	255	1.77208	2.4795	0.06672	0.05834	17.9261
1084	0.00302	255	255	255	1.06339	2.52034	0.068	0.05652	60.161			1084	0.00247	255	255	255	2.85855	2.67634	0.06715	0.04681	121.246			1084	0.0023	255	255	255	3.80745	2.47577	0.05698	0.05138	41.0625
1085	0.00371	255	255	255	1.65848	2.51877	0.07029	0.06723	22.4218			1085	0.00258	255	255	255	2.97461	2.67943	0.06362	0.05166	65.3483			1085	0.00301	255	255	255	4.268	2.47691	0.07302	0.05241	178.392
1086	0.00283	255	255	255	4.40218	2.51414	0.0677	0.05326	179.21			1086	0.00398	255	255	255	2.50981	2.68314	0.07961	0.06372	20.2414			1086	0.0052	255	255	255	1.86042	2.48757	0.0931	0.07107	166.984
1087	0.00398	255	255	255	3.18377	2.52585	0.07508	0.06756	31.9727			1087	0.00278	255	255	255	3.56008	2.69044	0.07077	0.04994	72.591			1087	0.00325	255	255	255	1.98235	2.48785	0.06583	0.0629	138.625
1088	0.0037	255	255	255	2.19589	2.53685	0.07454	0.06318	1.69983			1088	0.00495	255	255	255	4.31257	2.68923	0.09209	0.06838	25.1543			1088	0.0038	255	255	255	0.90678	2.4973	0.07342	0.06586	84.7164
1089	0.00228	255	255	255	0.84127	2.5341	0.06144	0.04721	58.8285			1089	0.00259	255	255	255	1.88462	2.68475	0.06677	0.04946	149.385			1089	0.00349	255	255	255	2.99906	2.50162	0.07006	0.06336	70.8324
1090	0.0054	255	255	255	1.57468	2.54264	0.09376	0.07333	170.994			1090	0.00313	255	255	255	2.68511	2.69307	0.06458	0.06173	158.359			1090	0.00283	255	255	255	3.89329	2.49409	0.06379	0.05653	62.6043
1091	0.00323	255	255	255	4.32634	2.53673	0.07565	0.0543	16.5921			1091	0.00234	255	255	255	1.02885	2.69724	0.06933	0.04303	67.9045			1091	0.00341	255	255	255	2.87736	2.49852	0.07192	0.06042	13.3833
1092	0.00591	255	255	255	3.59928	2.55991	0.09429	0.07977	71.662			1092	0.00284	255	255	255	4.59346	2.69091	0.07263	0.04973	19.2198			1092	0.00278	255	255	255	4.51299	2.5028	0.06053	0.05839	35.1711
1093	0.00416	255	255	255	3.78714	2.55503	0.07547	0.07013	93.2209			1093	0.00381	255	255	255	2.78336	2.71032	0.07707	0.06289	70.7357			1093	0.00312	255	255	255	2.67404	2.50896	0.06609	0.06007	67.6241
1094	0.00248	255	255	255	2.81699	2.54585	0.05934	0.05315	30.7112			1094	0.00214	255	255	255	3.30955	2.70291	0.05754	0.04743	111.4			1094	0.00358	255	255	255	2.27401	2.50915	0.07036	0.06481	149.178
1095	0.00249	255	255	255	1.9309	2.55824	0.0599	0.05302	67.6315			1095	0.00266	255	255	255	3.05431	2.70573	0.06476	0.05236	46.3379			1095	0.0038	255	255	255	3.70083	2.51025	0.07938	0.06092	174.961
1096	0.00295	255	255	255	2.74322	2.55348	0.07576	0.04964	17.2733			1096	0.00162	255	255	255	3.20192	2.70281	0.05486	0.03759	108.276			1096	0.0041	255	255	255	1.24448	2.51761	0.07727	0.0675	128.506
1097	0.00334	255	255	255	2.91036	2.56101	0.07089	0.05997	45.5205			1097	0.00251	255	255	255	1.73709	2.71566	0.05732	0.05579	73.41			1097	0.00314	255	255	255	0.98133	2.51267	0.06377	0.06278	145.649
1098	0.00331	255	255	255	1.79548	2.56156	0.07191	0.05858	31.6279			1098	0.00221	255	255	255	2.38799	2.70693	0.05876	0.04795	24.782			1098	0.0029	255	255	255	2.5533	2.51135	0.06705	0.05501	136.972
1099	0.009	255	255	255	2.0625	2.56298	0.18521	0.06189	178.91			1099	0.00255	255	255	255	1.81059	2.71892	0.05823	0.05577	161.276			1099	0.0029	255	255	255	4.20092	2.50651	0.06707	0.05508	165.389
1100	0.00468	255	255	255	3.08026	2.56819	0.0809	0.07361	40.5335			1100	0.00297	255	255	255	3.12883	2.73562	0.0752	0.05023	76.4186			1100	0.00445	255	255	255	1.66614	2.52109	0.07848	0.07215	148.488
1101	0.00471	255	255	255	4.91138	2.56759	0.08709	0.06882	17.831			1101	0.00335	255	255	255	2.24654	2.72821	0.07904	0.05399	46.2582			1101	0.00485	255	255	255	3.18319	2.52775	0.08502	0.07257	146.139
1102	0.00261	255	255	255	4.07452	2.55864	0.06911	0.04803	31.3453			1102	0.00254	255	255	255	1.60157	2.72571	0.05936	0.05443	56.3097			1102	0.00254	255	255	255	4.40998	2.51202	0.06242	0.05185	11.1336
1103	0.00412	255	255	255	3.33944	2.57159	0.08331	0.06301	30.8904			1103	0.00337	255	255	255	3.98024	2.73157	0.07779	0.05515	44.447			1103	0.00351	255	255	255	2.45601	2.52497	0.07009	0.06372	56.0895
1104	0.00408	255	255	255	4.70891	2.57028	0.08768	0.0593	32.5241			1104	0.00259	255	255	255	4.12431	2.72967	0.06584	0.04999	71.6997			1104	0.00343	255	255	255	1.05831	2.52495	0.06879	0.0634	87.7754
1105	0.00495	255	255	255	3.48606	2.57659	0.08461	0.07448	158.44			1105	0.0033	255	255	255	0.80976	2.74289	0.08195	0.0512	78.829			1105	0.00369	255	255	255	4.80185	2.52131	0.07857	0.05979	7.71715
1106	0.00298	255	255	255	4.25261	2.567	0.0703	0.05396	178.11			1106	0.00576	255	255	255	2.04238	2.74793	0.09536	0.07696	16.1737			1106	0.00668	255	255	255	1.57544	2.53901	0.10097	0.08421	14.8397
1107	0.00338	255	255	255	1.72455	2.57208	0.07513	0.05724	36.3316			1107	0.00194	255	255	255	3.81466	2.73001	0.0558	0.04427	40.7447			1107	0.00378	255	255	255	2.19437	2.53399	0.07468	0.06453	38.1461
1108	0.00527	255	255	255	4.56496	2.58422	0.09376	0.07163	22.3647			1108	0.00236	255	255	255	4.7629	2.73462	0.06122	0.04899	86.507			1108	0.00298	255	255	255	4.33305	2.52835	0.06941	0.05458	174.787
1109	0.00312	255	255	255	4.4152	2.57546	0.0739	0.05372	8.91291			1109	0.00292	255	255	255	1.19572	2.74369	0.07279	0.05106	81.4009			1109	0.00451	255	255	255	2.37292	2.539	0.08418	0.06825	11.5183
1110	0.00404	255	255	255	2.29191	2.58324	0.07951	0.06477	176.997			1110	0.0017	255	255	255	1.94523	2.73107	0.04986	0.04335	169.567			1110	0.00537	255	255	255	3.5988	2.55864	0.09644	0.07096	100.286
1111	0.00386	255	255	255	3.9033	2.57674	0.09064	0.0542	177.651			1111	0.00254	255	255	255	4.96944	2.73804	0.05985	0.05408	73.0645			1111	0.00164	255	255	255	0.83455	2.53734	0.05028	0.04145	92.2766
1112	0.00317	255	255	255	0.90607	2.58105	0.06962	0.05806	11.0946			1112	0.00263	255	255	255	3.48855	2.74635	0.06863	0.04885	96.0817			1112	0.00508	255	255	255	3.78912	2.55387	0.0817	0.07916	163.742
1113	0.00801	255	255	255	2.52003	2.59396	0.16654	0.06122	15.6852			1113	0.00482	255	255	255	0.9053	2.75606	0.10136	0.06049	55.4942			1113	0.00286	255	255	255	1.92286	2.54992	0.06397	0.05697	73.0355
1114	0.00393	255	255	255	2.64395	2.58681	0.07707	0.06489	26.4704			1114	0.00414	255	255	255	2.16285	2.75334	0.07694	0.06851	36.1017			1114	0.00279	255	255	255	2.81621	2.54362	0.08096	0.04393	178.485
1115	0.00473	255	255	255	2.994	2.5954	0.08727	0.06905	57.8378			1115	0.00229	255	255	255	1.67815	2.7499	0.06	0.04852	114.463			1115	0.00268	255	255	255	2.73639	2.55489	0.06158	0.05533	147.179
1116	0.00299	255	255	255	3.69791	2.58905	0.06455	0.05894	55.9631			1116	0.00317	255	255	255	2.59405	2.75315	0.06642	0.06068	135.925			1116	0.00472	255	255	255	3.08078	2.56613	0.08061	0.07456	59.518
1117	0.00335	255	255	255	4.80111	2.59477	0.07637	0.05589	35.598			1117	0.00398	255	255	255	3.39938	2.75772	0.07694	0.06579	85.3476			1117	0.00369	255	255	255	1.72423	2.56703	0.07842	0.05991	70.4737
1118	0.00278	255	255	255	0.98933	2.59573	0.06775	0.05225	67.2339			1118	0.00455	255	255	255	4.53724	2.75204	0.08861	0.06533	13.432			1118	0.00317	255	255	255	2.91649	2.55758	0.0655	0.06154	137.823
1119	0.00442	255	255	255	4.00865	2.60851	0.08031	0.0701	33.2451			1119	0.00224	255	255	255	2.32428	2.74565	0.06197	0.04609	25.3736			1119	0.00296	255	255	255	4.07889	2.55469	0.07086	0.05323	35.9854
1120	0.00219	255	255	255	1.06378	2.6048	0.06234	0.04467	73.8228			1120	0.00256	255	255	255	2.92238	2.75176	0.05828	0.05591	146.536			1120	0.00443	255	255	255	1.80005	2.56275	0.08329	0.06772	19.862
1121	0.00312	255	255	255	1.87028	2.60163	0.07047	0.05641	16.7115			1121	0.00373	255	255	255	2.45499	2.76241	0.07425	0.06401	39.4574			1121	0.00379	255	255	255	2.01145	2.56299	0.07324	0.06587	165.094
1122	0.00335	255	255	255	2.8472	2.61225	0.07437	0.05738	43.6825			1122	0.00234	255	255	255	4.68635	2.76265	0.06166	0.04829	78.3274			1122	0.00637	255	255	255	2.10411	2.57085	0.10619	0.07643	2.79326
1123	0.00408	255	255	255	2.20781	2.61238	0.08841	0.05875	171.326			1123	0.00469	255	255	255	3.69072	2.78049	0.09047	0.06607	89.7973			1123	0.00484	255	255	255	3.49631	2.57062	0.08358	0.07369	171.727
1124	0.00699	255	255	255	0.73802	2.6332	0.09837	0.09052	55.2381			1124	0.00392	255	255	255	2.71024	2.77293	0.08788	0.05679	152.838			1124	0.00355	255	255	255	4.2549	2.56493	0.07317	0.06179	13.4496
1125	0.00438	255	255	255	2.3924	2.62325	0.07784	0.07168	36.3867			1125	0.00495	255	255	255	3.88817	2.78722	0.09962	0.06321	55.7989			1125	0.00329	255	255	255	4.70752	2.57152	0.06924	0.06052	74.7955
1126	0.00526	255	255	255	1.61211	2.62726	0.08708	0.07687	7.86907			1126	0.00303	255	255	255	1.85784	2.77991	0.06455	0.05971	14.7527			1126	0.00353	255	255	255	4.91549	2.57152	0.0687	0.06541	173.09
1127	0.0035	255	255	255	2.74316	2.6302	0.07354	0.06066	79.2559			1127	0.00186	255	255	255	3.01187	2.77627	0.05156	0.04599	115.22			1127	0.0026	255	255	255	4.43353	2.57273	0.06174	0.05359	121.866
1128	0.0029	255	255	255	3.25859	2.61926	0.06453	0.05725	15.0319			1128	0.00273	255	255	255	3.31319	2.78436	0.06862	0.0507	87.7987			1128	0.00317	255	255	255	3.91049	2.57576	0.07851	0.05141	178.096
[truncated: 958 more rows]

## Sheet: s8_c6
							n	1460											n	1375											n	1460
							avg	0.0674211											avg	0.0615815											avg	0.068214
[truncated: 1,461 more rows]

## Sheet: s6_a1
							n	1857												1693												1969
[truncated: 1,971 more rows]

[truncated: 4 more sheets: s5_e1, ntg__3, ntg_8, ntg_22]
