# Supplementary material for: FIRM image analysis: A machine learning workflow for quantifying extracellular matrix components from electron microscopy images
Source: PLoS One. 2025 Feb 6;20(2):e0312196. doi: 10.1371/journal.pone.0312196 (PMC11801620; doi:10.1371/journal.pone.0312196)
Supplement: S2 Dataset — (ZIP) [file pone.0312196.s003.zip]

Archive with 23 entries (21 files):
- S3 Dataset/Testing Images/
- S3 Dataset/Testing Images/Image1.jpg
- S3 Dataset/Testing Images/Image10.TIF
- S3 Dataset/Testing Images/Image11.TIF
- S3 Dataset/Testing Images/Image2.jpg
- S3 Dataset/Testing Images/Image3.jpg
- S3 Dataset/Testing Images/Image4.TIF
- S3 Dataset/Testing Images/Image5.TIF
- S3 Dataset/Testing Images/Image6.TIF
- S3 Dataset/Testing Images/Image7.TIF
- S3 Dataset/Testing Images/Image8.TIF
- S3 Dataset/Testing Images/Image9.TIF
- S3 Dataset/Training Images/
- S3 Dataset/Training Images/NTG_E8_2_Jun_3_2024_004_16.TIF
- S3 Dataset/Training Images/NTG_E8_2_Jun_3_2024_004_16_background.ome.jpg
- S3 Dataset/Training Images/NTG_E8_3_Jun_3_2024_014_16.TIF
- S3 Dataset/Training Images/NTG_E8_3_Jun_3_2024_014_16_Fibrils.ome.jpg
- S3 Dataset/Training Images/NTG_E8_6_3_2024_005_16.TIF
- S3 Dataset/Training Images/NTG_E8_6_3_2024_005_16_background.ome.jpg
- S3 Dataset/Training Images/S10_E6_21Feb24_012_16.TIF
- S3 Dataset/Training Images/S10_E6_21Feb24_012_16_background.ome.jpg
- S3 Dataset/Training Images/S2_B1_21Feb24_010_16.TIF
- S3 Dataset/Training Images/S2_B1_21Feb24_010_16_background.ome.jpg
